# Supplementary material for: β-sitosterol inhibits trimethylamine production by regulating the gut microbiota and attenuates atherosclerosis in ApoE–/– mice
Source: Front Cardiovasc Med. 2022 Nov 1;9:986905. doi: 10.3389/fcvm.2022.986905 (PMC9663806; doi:10.3389/fcvm.2022.986905)
Supplement: Supplementary file 1 [file Data_Sheet_1.ZIP]

Archive with 679 entries (549 files):
- Source data/
- Source data/Cholesterol and choline metabolism analysis.xlsx
- Source data/Proinflammatory cytokines and antioxidant activity analysis.xlsx
- Source data/TMA poducion of interstinal bacteria in vitro.xlsx
- Source data/gut microbiota diversity analysis/
- Source data/gut microbiota diversity analysis/CON-EXP/
- Source data/gut microbiota diversity analysis/CON-EXP/00.Data/
- Source data/gut microbiota diversity analysis/CON-EXP/00.Data/clean.data.len.dist.txt
- Source data/gut microbiota diversity analysis/CON-EXP/00.Data/clean.data.len.pdf
- Source data/gut microbiota diversity analysis/CON-EXP/00.Data/cleanData.stat.xls
- Source data/gut microbiota diversity analysis/CON-EXP/01.OTU_Taxa/
- Source data/gut microbiota diversity analysis/CON-EXP/01.OTU_Taxa/01.original/
- Source data/gut microbiota diversity analysis/CON-EXP/01.OTU_Taxa/01.original/otu_rep.fasta
- Source data/gut microbiota diversity analysis/CON-EXP/01.OTU_Taxa/01.original/otu_table.biom
- Source data/gut microbiota diversity analysis/CON-EXP/01.OTU_Taxa/01.original/otu_table.xls
- Source data/gut microbiota diversity analysis/CON-EXP/01.OTU_Taxa/01.original/otu_taxa_table.biom
- Source data/gut microbiota diversity analysis/CON-EXP/01.OTU_Taxa/01.original/otu_taxa_table.xls
- Source data/gut microbiota diversity analysis/CON-EXP/01.OTU_Taxa/01.original/tax_summary_a/
- Source data/gut microbiota diversity analysis/CON-EXP/01.OTU_Taxa/01.original/tax_summary_a/class.xls
- Source data/gut microbiota diversity analysis/CON-EXP/01.OTU_Taxa/01.original/tax_summary_a/domain.xls
- Source data/gut microbiota diversity analysis/CON-EXP/01.OTU_Taxa/01.original/tax_summary_a/family.xls
- Source data/gut microbiota diversity analysis/CON-EXP/01.OTU_Taxa/01.original/tax_summary_a/genus.xls
- Source data/gut microbiota diversity analysis/CON-EXP/01.OTU_Taxa/01.original/tax_summary_a/order.xls
- Source data/gut microbiota diversity analysis/CON-EXP/01.OTU_Taxa/01.original/tax_summary_a/otu_taxa_table_L1.biom
- Source data/gut microbiota diversity analysis/CON-EXP/01.OTU_Taxa/01.original/tax_summary_a/otu_taxa_table_L1.txt
- Source data/gut microbiota diversity analysis/CON-EXP/01.OTU_Taxa/01.original/tax_summary_a/otu_taxa_table_L2.biom
- Source data/gut microbiota diversity analysis/CON-EXP/01.OTU_Taxa/01.original/tax_summary_a/otu_taxa_table_L2.txt
- Source data/gut microbiota diversity analysis/CON-EXP/01.OTU_Taxa/01.original/tax_summary_a/otu_taxa_table_L3.biom
- Source data/gut microbiota diversity analysis/CON-EXP/01.OTU_Taxa/01.original/tax_summary_a/otu_taxa_table_L3.txt
- Source data/gut microbiota diversity analysis/CON-EXP/01.OTU_Taxa/01.original/tax_summary_a/otu_taxa_table_L4.biom
- Source data/gut microbiota diversity analysis/CON-EXP/01.OTU_Taxa/01.original/tax_summary_a/otu_taxa_table_L4.txt
- Source data/gut microbiota diversity analysis/CON-EXP/01.OTU_Taxa/01.original/tax_summary_a/otu_taxa_table_L5.biom
- Source data/gut microbiota diversity analysis/CON-EXP/01.OTU_Taxa/01.original/tax_summary_a/otu_taxa_table_L5.txt
- Source data/gut microbiota diversity analysis/CON-EXP/01.OTU_Taxa/01.original/tax_summary_a/otu_taxa_table_L6.biom
- Source data/gut microbiota diversity analysis/CON-EXP/01.OTU_Taxa/01.original/tax_summary_a/otu_taxa_table_L6.txt
- Source data/gut microbiota diversity analysis/CON-EXP/01.OTU_Taxa/01.original/tax_summary_a/otu_taxa_table_L7.biom
- Source data/gut microbiota diversity analysis/CON-EXP/01.OTU_Taxa/01.original/tax_summary_a/otu_taxa_table_L7.txt
- Source data/gut microbiota diversity analysis/CON-EXP/01.OTU_Taxa/01.original/tax_summary_a/phylum.xls
- Source data/gut microbiota diversity analysis/CON-EXP/01.OTU_Taxa/01.original/tax_summary_a/species.xls
- Source data/gut microbiota diversity analysis/CON-EXP/01.OTU_Taxa/01.original/tax_summary_r/
- Source data/gut microbiota diversity analysis/CON-EXP/01.OTU_Taxa/01.original/tax_summary_r/class.percent.xls
- Source data/gut microbiota diversity analysis/CON-EXP/01.OTU_Taxa/01.original/tax_summary_r/domain.percent.xls
- Source data/gut microbiota diversity analysis/CON-EXP/01.OTU_Taxa/01.original/tax_summary_r/family.percent.xls
- Source data/gut microbiota diversity analysis/CON-EXP/01.OTU_Taxa/01.original/tax_summary_r/genus.percent.xls
- Source data/gut microbiota diversity analysis/CON-EXP/01.OTU_Taxa/01.original/tax_summary_r/order.percent.xls
- Source data/gut microbiota diversity analysis/CON-EXP/01.OTU_Taxa/01.original/tax_summary_r/otu_taxa_table_L1.biom
- Source data/gut microbiota diversity analysis/CON-EXP/01.OTU_Taxa/01.original/tax_summary_r/otu_taxa_table_L1.txt
- Source data/gut microbiota diversity analysis/CON-EXP/01.OTU_Taxa/01.original/tax_summary_r/otu_taxa_table_L2.biom
- Source data/gut microbiota diversity analysis/CON-EXP/01.OTU_Taxa/01.original/tax_summary_r/otu_taxa_table_L2.txt
- Source data/gut microbiota diversity analysis/CON-EXP/01.OTU_Taxa/01.original/tax_summary_r/otu_taxa_table_L3.biom
- Source data/gut microbiota diversity analysis/CON-EXP/01.OTU_Taxa/01.original/tax_summary_r/otu_taxa_table_L3.txt
- Source data/gut microbiota diversity analysis/CON-EXP/01.OTU_Taxa/01.original/tax_summary_r/otu_taxa_table_L4.biom
- Source data/gut microbiota diversity analysis/CON-EXP/01.OTU_Taxa/01.original/tax_summary_r/otu_taxa_table_L4.txt
- Source data/gut microbiota diversity analysis/CON-EXP/01.OTU_Taxa/01.original/tax_summary_r/otu_taxa_table_L5.biom
- Source data/gut microbiota diversity analysis/CON-EXP/01.OTU_Taxa/01.original/tax_summary_r/otu_taxa_table_L5.txt
- Source data/gut microbiota diversity analysis/CON-EXP/01.OTU_Taxa/01.original/tax_summary_r/otu_taxa_table_L6.biom
- Source data/gut microbiota diversity analysis/CON-EXP/01.OTU_Taxa/01.original/tax_summary_r/otu_taxa_table_L6.txt
- Source data/gut microbiota diversity analysis/CON-EXP/01.OTU_Taxa/01.original/tax_summary_r/otu_taxa_table_L7.biom
- Source data/gut microbiota diversity analysis/CON-EXP/01.OTU_Taxa/01.original/tax_summary_r/otu_taxa_table_L7.txt
- Source data/gut microbiota diversity analysis/CON-EXP/01.OTU_Taxa/01.original/tax_summary_r/phylum.percent.xls
- Source data/gut microbiota diversity analysis/CON-EXP/01.OTU_Taxa/01.original/tax_summary_r/species.percent.xls
- Source data/gut microbiota diversity analysis/CON-EXP/01.OTU_Taxa/02.normalize/
- Source data/gut microbiota diversity analysis/CON-EXP/01.OTU_Taxa/02.normalize/otu_rep.fasta
- Source data/gut microbiota diversity analysis/CON-EXP/01.OTU_Taxa/02.normalize/otu_table.biom
- Source data/gut microbiota diversity analysis/CON-EXP/01.OTU_Taxa/02.normalize/otu_table.xls
- Source data/gut microbiota diversity analysis/CON-EXP/01.OTU_Taxa/02.normalize/otu_taxa_table.biom
- Source data/gut microbiota diversity analysis/CON-EXP/01.OTU_Taxa/02.normalize/otu_taxa_table.xls
- Source data/gut microbiota diversity analysis/CON-EXP/01.OTU_Taxa/02.normalize/tax_summary_a/
- Source data/gut microbiota diversity analysis/CON-EXP/01.OTU_Taxa/02.normalize/tax_summary_a/all.layer.stat.xls
- Source data/gut microbiota diversity analysis/CON-EXP/01.OTU_Taxa/02.normalize/tax_summary_a/class.layer.stat.xls
- Source data/gut microbiota diversity analysis/CON-EXP/01.OTU_Taxa/02.normalize/tax_summary_a/class.xls
- Source data/gut microbiota diversity analysis/CON-EXP/01.OTU_Taxa/02.normalize/tax_summary_a/domain.xls
- Source data/gut microbiota diversity analysis/CON-EXP/01.OTU_Taxa/02.normalize/tax_summary_a/family.layer.stat.xls
- Source data/gut microbiota diversity analysis/CON-EXP/01.OTU_Taxa/02.normalize/tax_summary_a/family.xls
- Source data/gut microbiota diversity analysis/CON-EXP/01.OTU_Taxa/02.normalize/tax_summary_a/genus.layer.stat.xls
- Source data/gut microbiota diversity analysis/CON-EXP/01.OTU_Taxa/02.normalize/tax_summary_a/genus.xls
- Source data/gut microbiota diversity analysis/CON-EXP/01.OTU_Taxa/02.normalize/tax_summary_a/order.layer.stat.xls
- Source data/gut microbiota diversity analysis/CON-EXP/01.OTU_Taxa/02.normalize/tax_summary_a/order.xls
- Source data/gut microbiota diversity analysis/CON-EXP/01.OTU_Taxa/02.normalize/tax_summary_a/otu_taxa_table_L1.biom
- Source data/gut microbiota diversity analysis/CON-EXP/01.OTU_Taxa/02.normalize/tax_summary_a/otu_taxa_table_L1.txt
- Source data/gut microbiota diversity analysis/CON-EXP/01.OTU_Taxa/02.normalize/tax_summary_a/otu_taxa_table_L2.biom
- Source data/gut microbiota diversity analysis/CON-EXP/01.OTU_Taxa/02.normalize/tax_summary_a/otu_taxa_table_L2.txt
- Source data/gut microbiota diversity analysis/CON-EXP/01.OTU_Taxa/02.normalize/tax_summary_a/otu_taxa_table_L3.biom
- Source data/gut microbiota diversity analysis/CON-EXP/01.OTU_Taxa/02.normalize/tax_summary_a/otu_taxa_table_L3.txt
- Source data/gut microbiota diversity analysis/CON-EXP/01.OTU_Taxa/02.normalize/tax_summary_a/otu_taxa_table_L4.biom
- Source data/gut microbiota diversity analysis/CON-EXP/01.OTU_Taxa/02.normalize/tax_summary_a/otu_taxa_table_L4.txt
- Source data/gut microbiota diversity analysis/CON-EXP/01.OTU_Taxa/02.normalize/tax_summary_a/otu_taxa_table_L5.biom
- Source data/gut microbiota diversity analysis/CON-EXP/01.OTU_Taxa/02.normalize/tax_summary_a/otu_taxa_table_L5.txt
- Source data/gut microbiota diversity analysis/CON-EXP/01.OTU_Taxa/02.normalize/tax_summary_a/otu_taxa_table_L6.biom
- Source data/gut microbiota diversity analysis/CON-EXP/01.OTU_Taxa/02.normalize/tax_summary_a/otu_taxa_table_L6.txt
- Source data/gut microbiota diversity analysis/CON-EXP/01.OTU_Taxa/02.normalize/tax_summary_a/otu_taxa_table_L7.biom
- Source data/gut microbiota diversity analysis/CON-EXP/01.OTU_Taxa/02.normalize/tax_summary_a/otu_taxa_table_L7.txt
- Source data/gut microbiota diversity analysis/CON-EXP/01.OTU_Taxa/02.normalize/tax_summary_a/phylum.layer.stat.xls
- Source data/gut microbiota diversity analysis/CON-EXP/01.OTU_Taxa/02.normalize/tax_summary_a/phylum.xls
- Source data/gut microbiota diversity analysis/CON-EXP/01.OTU_Taxa/02.normalize/tax_summary_a/species.xls
- Source data/gut microbiota diversity analysis/CON-EXP/01.OTU_Taxa/02.normalize/tax_summary_r/
- Source data/gut microbiota diversity analysis/CON-EXP/01.OTU_Taxa/02.normalize/tax_summary_r/class.percent.xls
- Source data/gut microbiota diversity analysis/CON-EXP/01.OTU_Taxa/02.normalize/tax_summary_r/domain.percent.xls
- Source data/gut microbiota diversity analysis/CON-EXP/01.OTU_Taxa/02.normalize/tax_summary_r/family.percent.xls
- Source data/gut microbiota diversity analysis/CON-EXP/01.OTU_Taxa/02.normalize/tax_summary_r/genus.percent.xls
- Source data/gut microbiota diversity analysis/CON-EXP/01.OTU_Taxa/02.normalize/tax_summary_r/order.percent.xls
- Source data/gut microbiota diversity analysis/CON-EXP/01.OTU_Taxa/02.normalize/tax_summary_r/otu_taxa_table_L1.biom
- Source data/gut microbiota diversity analysis/CON-EXP/01.OTU_Taxa/02.normalize/tax_summary_r/otu_taxa_table_L1.txt
- Source data/gut microbiota diversity analysis/CON-EXP/01.OTU_Taxa/02.normalize/tax_summary_r/otu_taxa_table_L2.biom
- Source data/gut microbiota diversity analysis/CON-EXP/01.OTU_Taxa/02.normalize/tax_summary_r/otu_taxa_table_L2.txt
- Source data/gut microbiota diversity analysis/CON-EXP/01.OTU_Taxa/02.normalize/tax_summary_r/otu_taxa_table_L3.biom
- Source data/gut microbiota diversity analysis/CON-EXP/01.OTU_Taxa/02.normalize/tax_summary_r/otu_taxa_table_L3.txt
- Source data/gut microbiota diversity analysis/CON-EXP/01.OTU_Taxa/02.normalize/tax_summary_r/otu_taxa_table_L4.biom
- Source data/gut microbiota diversity analysis/CON-EXP/01.OTU_Taxa/02.normalize/tax_summary_r/otu_taxa_table_L4.txt
- Source data/gut microbiota diversity analysis/CON-EXP/01.OTU_Taxa/02.normalize/tax_summary_r/otu_taxa_table_L5.biom
- Source data/gut microbiota diversity analysis/CON-EXP/01.OTU_Taxa/02.normalize/tax_summary_r/otu_taxa_table_L5.txt
- Source data/gut microbiota diversity analysis/CON-EXP/01.OTU_Taxa/02.normalize/tax_summary_r/otu_taxa_table_L6.biom
- Source data/gut microbiota diversity analysis/CON-EXP/01.OTU_Taxa/02.normalize/tax_summary_r/otu_taxa_table_L6.txt
- Source data/gut microbiota diversity analysis/CON-EXP/01.OTU_Taxa/02.normalize/tax_summary_r/otu_taxa_table_L7.biom
- Source data/gut microbiota diversity analysis/CON-EXP/01.OTU_Taxa/02.normalize/tax_summary_r/otu_taxa_table_L7.txt
- Source data/gut microbiota diversity analysis/CON-EXP/01.OTU_Taxa/02.normalize/tax_summary_r/phylum.percent.xls
- Source data/gut microbiota diversity analysis/CON-EXP/01.OTU_Taxa/02.normalize/tax_summary_r/species.percent.xls
- Source data/gut microbiota diversity analysis/CON-EXP/02.Alpha/
- Source data/gut microbiota diversity analysis/CON-EXP/02.Alpha/01.Estimators/
- Source data/gut microbiota diversity analysis/CON-EXP/02.Alpha/01.Estimators/ACE.group.boxplot.pdf
- Source data/gut microbiota diversity analysis/CON-EXP/02.Alpha/01.Estimators/Chao.group.boxplot.pdf
- Source data/gut microbiota diversity analysis/CON-EXP/02.Alpha/01.Estimators/Evenness.group.boxplot.pdf
- Source data/gut microbiota diversity analysis/CON-EXP/02.Alpha/01.Estimators/Reads.group.boxplot.pdf
- Source data/gut microbiota diversity analysis/CON-EXP/02.Alpha/01.Estimators/Richness.group.boxplot.pdf
- Source data/gut microbiota diversity analysis/CON-EXP/02.Alpha/01.Estimators/Shannon.group.boxplot.pdf
- Source data/gut microbiota diversity analysis/CON-EXP/02.Alpha/01.Estimators/Simpson.group.boxplot.pdf
- Source data/gut microbiota diversity analysis/CON-EXP/02.Alpha/01.Estimators/coverage.group.boxplot.pdf
- Source data/gut microbiota diversity analysis/CON-EXP/02.Alpha/01.Estimators/estimators.alpha.xls
- Source data/gut microbiota diversity analysis/CON-EXP/02.Alpha/02.Rarefaction/
- Source data/gut microbiota diversity analysis/CON-EXP/02.Alpha/02.Rarefaction/otu.10.rarefaction.xls
- Source data/gut microbiota diversity analysis/CON-EXP/02.Alpha/02.Rarefaction/otu.11.rarefaction.xls
- Source data/gut microbiota diversity analysis/CON-EXP/02.Alpha/02.Rarefaction/otu.12.rarefaction.xls
- Source data/gut microbiota diversity analysis/CON-EXP/02.Alpha/02.Rarefaction/otu.13.rarefaction.xls
- Source data/gut microbiota diversity analysis/CON-EXP/02.Alpha/02.Rarefaction/otu.14.rarefaction.xls
- Source data/gut microbiota diversity analysis/CON-EXP/02.Alpha/02.Rarefaction/otu.15.rarefaction.xls
- Source data/gut microbiota diversity analysis/CON-EXP/02.Alpha/02.Rarefaction/otu.16.rarefaction.xls
- Source data/gut microbiota diversity analysis/CON-EXP/02.Alpha/02.Rarefaction/otu.17.rarefaction.xls
- Source data/gut microbiota diversity analysis/CON-EXP/02.Alpha/02.Rarefaction/otu.18.rarefaction.xls
- Source data/gut microbiota diversity analysis/CON-EXP/02.Alpha/02.Rarefaction/otu.7.rarefaction.xls
- Source data/gut microbiota diversity analysis/CON-EXP/02.Alpha/02.Rarefaction/otu.8.rarefaction.xls
- Source data/gut microbiota diversity analysis/CON-EXP/02.Alpha/02.Rarefaction/otu.9.rarefaction.xls
- Source data/gut microbiota diversity analysis/CON-EXP/02.Alpha/02.Rarefaction/rarefaction.All.pdf
- Source data/gut microbiota diversity analysis/CON-EXP/02.Alpha/03.Shannon_rarefac/
- Source data/gut microbiota diversity analysis/CON-EXP/02.Alpha/03.Shannon_rarefac/otu.10.r_shannon.xls
- Source data/gut microbiota diversity analysis/CON-EXP/02.Alpha/03.Shannon_rarefac/otu.11.r_shannon.xls
- Source data/gut microbiota diversity analysis/CON-EXP/02.Alpha/03.Shannon_rarefac/otu.12.r_shannon.xls
- Source data/gut microbiota diversity analysis/CON-EXP/02.Alpha/03.Shannon_rarefac/otu.13.r_shannon.xls
- Source data/gut microbiota diversity analysis/CON-EXP/02.Alpha/03.Shannon_rarefac/otu.14.r_shannon.xls
- Source data/gut microbiota diversity analysis/CON-EXP/02.Alpha/03.Shannon_rarefac/otu.15.r_shannon.xls
- Source data/gut microbiota diversity analysis/CON-EXP/02.Alpha/03.Shannon_rarefac/otu.16.r_shannon.xls
- Source data/gut microbiota diversity analysis/CON-EXP/02.Alpha/03.Shannon_rarefac/otu.17.r_shannon.xls
- Source data/gut microbiota diversity analysis/CON-EXP/02.Alpha/03.Shannon_rarefac/otu.18.r_shannon.xls
- Source data/gut microbiota diversity analysis/CON-EXP/02.Alpha/03.Shannon_rarefac/otu.7.r_shannon.xls
- Source data/gut microbiota diversity analysis/CON-EXP/02.Alpha/03.Shannon_rarefac/otu.8.r_shannon.xls
- Source data/gut microbiota diversity analysis/CON-EXP/02.Alpha/03.Shannon_rarefac/otu.9.r_shannon.xls
- Source data/gut microbiota diversity analysis/CON-EXP/02.Alpha/03.Shannon_rarefac/r_shannon.All.pdf
- Source data/gut microbiota diversity analysis/CON-EXP/02.Alpha/04.Rank_abundance/
- Source data/gut microbiota diversity analysis/CON-EXP/02.Alpha/04.Rank_abundance/rankabundance.pdf
- Source data/gut microbiota diversity analysis/CON-EXP/02.Alpha/04.Rank_abundance/rankabundance.png
- Source data/gut microbiota diversity analysis/CON-EXP/02.Alpha/05.Specaccum/
- Source data/gut microbiota diversity analysis/CON-EXP/02.Alpha/05.Specaccum/specaccum.all.pdf
- Source data/gut microbiota diversity analysis/CON-EXP/03.Community_composition/
- Source data/gut microbiota diversity analysis/CON-EXP/03.Community_composition/01.Venn/
- Source data/gut microbiota diversity analysis/CON-EXP/03.Community_composition/01.Venn/venn.pdf
- Source data/gut microbiota diversity analysis/CON-EXP/03.Community_composition/01.Venn/venn.sets.xls
- Source data/gut microbiota diversity analysis/CON-EXP/03.Community_composition/02.Community/
- Source data/gut microbiota diversity analysis/CON-EXP/03.Community_composition/02.Community/bar.ALL.genus.xls.pdf
- Source data/gut microbiota diversity analysis/CON-EXP/03.Community_composition/02.Community/bar.ALL.phylum.xls.pdf
- Source data/gut microbiota diversity analysis/CON-EXP/03.Community_composition/02.Community/class.percent.xls
- Source data/gut microbiota diversity analysis/CON-EXP/03.Community_composition/02.Community/class.xls
- Source data/gut microbiota diversity analysis/CON-EXP/03.Community_composition/02.Community/domain.percent.xls
- Source data/gut microbiota diversity analysis/CON-EXP/03.Community_composition/02.Community/domain.xls
- Source data/gut microbiota diversity analysis/CON-EXP/03.Community_composition/02.Community/family.percent.xls
- Source data/gut microbiota diversity analysis/CON-EXP/03.Community_composition/02.Community/family.xls
- Source data/gut microbiota diversity analysis/CON-EXP/03.Community_composition/02.Community/genus.percent.xls
- Source data/gut microbiota diversity analysis/CON-EXP/03.Community_composition/02.Community/genus.xls
- Source data/gut microbiota diversity analysis/CON-EXP/03.Community_composition/02.Community/order.percent.xls
- Source data/gut microbiota diversity analysis/CON-EXP/03.Community_composition/02.Community/order.xls
- Source data/gut microbiota diversity analysis/CON-EXP/03.Community_composition/02.Community/phylum.percent.xls
- Source data/gut microbiota diversity analysis/CON-EXP/03.Community_composition/02.Community/phylum.xls
- Source data/gut microbiota diversity analysis/CON-EXP/03.Community_composition/02.Community/species.percent.xls
- Source data/gut microbiota diversity analysis/CON-EXP/03.Community_composition/02.Community/species.xls
- Source data/gut microbiota diversity analysis/CON-EXP/03.Community_composition/03.Hcluster_bar/
- Source data/gut microbiota diversity analysis/CON-EXP/03.Community_composition/03.Hcluster_bar/treebar_phylum.pdf
- Source data/gut microbiota diversity analysis/CON-EXP/03.Community_composition/04.Heatmap/
- Source data/gut microbiota diversity analysis/CON-EXP/03.Community_composition/04.Heatmap/heatmap_genus.pdf
- Source data/gut microbiota diversity analysis/CON-EXP/03.Community_composition/04.Heatmap/heatmap_phylum.pdf
- Source data/gut microbiota diversity analysis/CON-EXP/03.Community_composition/05.Core/
- Source data/gut microbiota diversity analysis/CON-EXP/03.Community_composition/05.Core/core_otu_size.pdf
- Source data/gut microbiota diversity analysis/CON-EXP/03.Community_composition/05.Core/core_table_100.biom
- Source data/gut microbiota diversity analysis/CON-EXP/03.Community_composition/05.Core/core_table_100.xls
- Source data/gut microbiota diversity analysis/CON-EXP/03.Community_composition/05.Core/core_table_50.biom
- Source data/gut microbiota diversity analysis/CON-EXP/03.Community_composition/05.Core/core_table_50.xls
- Source data/gut microbiota diversity analysis/CON-EXP/03.Community_composition/05.Core/core_table_55.biom
- Source data/gut microbiota diversity analysis/CON-EXP/03.Community_composition/05.Core/core_table_55.xls
- Source data/gut microbiota diversity analysis/CON-EXP/03.Community_composition/05.Core/core_table_60.biom
- Source data/gut microbiota diversity analysis/CON-EXP/03.Community_composition/05.Core/core_table_60.xls
- Source data/gut microbiota diversity analysis/CON-EXP/03.Community_composition/05.Core/core_table_65.biom
- Source data/gut microbiota diversity analysis/CON-EXP/03.Community_composition/05.Core/core_table_65.xls
- Source data/gut microbiota diversity analysis/CON-EXP/03.Community_composition/05.Core/core_table_70.biom
- Source data/gut microbiota diversity analysis/CON-EXP/03.Community_composition/05.Core/core_table_70.xls
- Source data/gut microbiota diversity analysis/CON-EXP/03.Community_composition/05.Core/core_table_75.biom
- Source data/gut microbiota diversity analysis/CON-EXP/03.Community_composition/05.Core/core_table_75.xls
- Source data/gut microbiota diversity analysis/CON-EXP/03.Community_composition/05.Core/core_table_80.biom
- Source data/gut microbiota diversity analysis/CON-EXP/03.Community_composition/05.Core/core_table_80.xls
- Source data/gut microbiota diversity analysis/CON-EXP/03.Community_composition/05.Core/core_table_85.biom
- Source data/gut microbiota diversity analysis/CON-EXP/03.Community_composition/05.Core/core_table_85.xls
- Source data/gut microbiota diversity analysis/CON-EXP/03.Community_composition/05.Core/core_table_90.biom
- Source data/gut microbiota diversity analysis/CON-EXP/03.Community_composition/05.Core/core_table_90.xls
- Source data/gut microbiota diversity analysis/CON-EXP/03.Community_composition/05.Core/core_table_95.biom
- Source data/gut microbiota diversity analysis/CON-EXP/03.Community_composition/05.Core/core_table_95.xls
- Source data/gut microbiota diversity analysis/CON-EXP/03.Community_composition/06.Dominant_species/
- Source data/gut microbiota diversity analysis/CON-EXP/03.Community_composition/06.Dominant_species/genus.taxonomy.top30.pdf
- Source data/gut microbiota diversity analysis/CON-EXP/03.Community_composition/06.Dominant_species/genus.taxonomy.top30.xls
- Source data/gut microbiota diversity analysis/CON-EXP/04.Beta/
- Source data/gut microbiota diversity analysis/CON-EXP/04.Beta/00.phylogeny_tree/
- Source data/gut microbiota diversity analysis/CON-EXP/04.Beta/00.phylogeny_tree/otu_rep_aligned.fasta
- Source data/gut microbiota diversity analysis/CON-EXP/04.Beta/00.phylogeny_tree/phylogeny.tre
- Source data/gut microbiota diversity analysis/CON-EXP/04.Beta/01.beta_diversity/
- Source data/gut microbiota diversity analysis/CON-EXP/04.Beta/01.beta_diversity/bray_curtis_otu_table.txt
- Source data/gut microbiota diversity analysis/CON-EXP/04.Beta/01.beta_diversity/unweighted_unifrac_otu_table.txt
- Source data/gut microbiota diversity analysis/CON-EXP/04.Beta/01.beta_diversity/weighted_unifrac_otu_table.txt
- Source data/gut microbiota diversity analysis/CON-EXP/04.Beta/02.Distance/
- Source data/gut microbiota diversity analysis/CON-EXP/04.Beta/02.Distance/bray_curtis/
- Source data/gut microbiota diversity analysis/CON-EXP/04.Beta/02.Distance/bray_curtis/Group_Distances.pdf
- Source data/gut microbiota diversity analysis/CON-EXP/04.Beta/02.Distance/bray_curtis/Group_Stats.txt
- Source data/gut microbiota diversity analysis/CON-EXP/04.Beta/02.Distance/bray_curtis/bray_curtis_otu_table.txt.all.pdf
- Source data/gut microbiota diversity analysis/CON-EXP/04.Beta/02.Distance/unweighted_unifrac/
- Source data/gut microbiota diversity analysis/CON-EXP/04.Beta/02.Distance/unweighted_unifrac/Group_Distances.pdf
- Source data/gut microbiota diversity analysis/CON-EXP/04.Beta/02.Distance/unweighted_unifrac/Group_Stats.txt
- Source data/gut microbiota diversity analysis/CON-EXP/04.Beta/02.Distance/unweighted_unifrac/unweighted_unifrac_otu_table.txt.all.pdf
- Source data/gut microbiota diversity analysis/CON-EXP/04.Beta/02.Distance/weighted_unifrac/
- Source data/gut microbiota diversity analysis/CON-EXP/04.Beta/02.Distance/weighted_unifrac/Group_Distances.pdf
- Source data/gut microbiota diversity analysis/CON-EXP/04.Beta/02.Distance/weighted_unifrac/Group_Stats.txt
- Source data/gut microbiota diversity analysis/CON-EXP/04.Beta/03.PCA/
- Source data/gut microbiota diversity analysis/CON-EXP/04.Beta/03.PCA/3d-pca_Group_pc1-2-3.pdf
- Source data/gut microbiota diversity analysis/CON-EXP/04.Beta/03.PCA/ellipse_pca_pca1-2.pdf
- Source data/gut microbiota diversity analysis/CON-EXP/04.Beta/03.PCA/ellipse_pca_pca1-2.png
- Source data/gut microbiota diversity analysis/CON-EXP/04.Beta/03.PCA/ellipse_pca_pca1-3.pdf
- Source data/gut microbiota diversity analysis/CON-EXP/04.Beta/03.PCA/ellipse_pca_pca1-3.png
- Source data/gut microbiota diversity analysis/CON-EXP/04.Beta/03.PCA/ellipse_pca_pca2-3.pdf
- Source data/gut microbiota diversity analysis/CON-EXP/04.Beta/03.PCA/ellipse_pca_pca2-3.png
- Source data/gut microbiota diversity analysis/CON-EXP/04.Beta/03.PCA/pca_Group_importance.xls
- Source data/gut microbiota diversity analysis/CON-EXP/04.Beta/03.PCA/pca_Group_pc1-2.pdf
- Source data/gut microbiota diversity analysis/CON-EXP/04.Beta/03.PCA/pca_Group_pc1-2.png
- Source data/gut microbiota diversity analysis/CON-EXP/04.Beta/03.PCA/pca_Group_pc1-3.pdf
- Source data/gut microbiota diversity analysis/CON-EXP/04.Beta/03.PCA/pca_Group_pc1-3.png
- Source data/gut microbiota diversity analysis/CON-EXP/04.Beta/03.PCA/pca_Group_pc2-3.pdf
- Source data/gut microbiota diversity analysis/CON-EXP/04.Beta/03.PCA/pca_Group_pc2-3.png
- Source data/gut microbiota diversity analysis/CON-EXP/04.Beta/03.PCA/pca_Group_rotation.xls
- Source data/gut microbiota diversity analysis/CON-EXP/04.Beta/03.PCA/pca_Group_sites.xls
- Source data/gut microbiota diversity analysis/CON-EXP/04.Beta/04.PCOA/
- Source data/gut microbiota diversity analysis/CON-EXP/04.Beta/04.PCOA/bray_curtis/
- Source data/gut microbiota diversity analysis/CON-EXP/04.Beta/04.PCOA/bray_curtis/3d-pcoa_bray_curtis_Group_pc1-2-3.pdf
- Source data/gut microbiota diversity analysis/CON-EXP/04.Beta/04.PCOA/bray_curtis/ellipse_pcoa_bray_curtis_otu_table.txt_pc1-2.pdf
- Source data/gut microbiota diversity analysis/CON-EXP/04.Beta/04.PCOA/bray_curtis/ellipse_pcoa_bray_curtis_otu_table.txt_pc1-2.png
- Source data/gut microbiota diversity analysis/CON-EXP/04.Beta/04.PCOA/bray_curtis/ellipse_pcoa_bray_curtis_otu_table.txt_pc1-3.pdf
- Source data/gut microbiota diversity analysis/CON-EXP/04.Beta/04.PCOA/bray_curtis/ellipse_pcoa_bray_curtis_otu_table.txt_pc1-3.png
- Source data/gut microbiota diversity analysis/CON-EXP/04.Beta/04.PCOA/bray_curtis/ellipse_pcoa_bray_curtis_otu_table.txt_pc2-3.pdf
- Source data/gut microbiota diversity analysis/CON-EXP/04.Beta/04.PCOA/bray_curtis/ellipse_pcoa_bray_curtis_otu_table.txt_pc2-3.png
- Source data/gut microbiota diversity analysis/CON-EXP/04.Beta/04.PCOA/bray_curtis/pcoa_bray_curtis_otu_table.txt_Group_importance.xls
- Source data/gut microbiota diversity analysis/CON-EXP/04.Beta/04.PCOA/bray_curtis/pcoa_bray_curtis_otu_table.txt_Group_pc1-2.pdf
- Source data/gut microbiota diversity analysis/CON-EXP/04.Beta/04.PCOA/bray_curtis/pcoa_bray_curtis_otu_table.txt_Group_pc1-2.png
- Source data/gut microbiota diversity analysis/CON-EXP/04.Beta/04.PCOA/bray_curtis/pcoa_bray_curtis_otu_table.txt_Group_pc1-3.pdf
- Source data/gut microbiota diversity analysis/CON-EXP/04.Beta/04.PCOA/bray_curtis/pcoa_bray_curtis_otu_table.txt_Group_pc1-3.png
- Source data/gut microbiota diversity analysis/CON-EXP/04.Beta/04.PCOA/bray_curtis/pcoa_bray_curtis_otu_table.txt_Group_pc2-3.pdf
- Source data/gut microbiota diversity analysis/CON-EXP/04.Beta/04.PCOA/bray_curtis/pcoa_bray_curtis_otu_table.txt_Group_pc2-3.png
- Source data/gut microbiota diversity analysis/CON-EXP/04.Beta/04.PCOA/bray_curtis/pcoa_bray_curtis_otu_table.txt_Group_rotation.xls
- Source data/gut microbiota diversity analysis/CON-EXP/04.Beta/04.PCOA/bray_curtis/pcoa_bray_curtis_otu_table.txt_Group_sites.xls
- Source data/gut microbiota diversity analysis/CON-EXP/04.Beta/04.PCOA/unweighted_unifrac/
- Source data/gut microbiota diversity analysis/CON-EXP/04.Beta/04.PCOA/unweighted_unifrac/3d-pcoa_unweighted_unifrac_Group_pc1-2-3.pdf
- Source data/gut microbiota diversity analysis/CON-EXP/04.Beta/04.PCOA/unweighted_unifrac/ellipse_pcoa_unweighted_unifrac_otu_table.txt_pc1-2.pdf
- Source data/gut microbiota diversity analysis/CON-EXP/04.Beta/04.PCOA/unweighted_unifrac/ellipse_pcoa_unweighted_unifrac_otu_table.txt_pc1-2.png
- Source data/gut microbiota diversity analysis/CON-EXP/04.Beta/04.PCOA/unweighted_unifrac/ellipse_pcoa_unweighted_unifrac_otu_table.txt_pc1-3.pdf
- Source data/gut microbiota diversity analysis/CON-EXP/04.Beta/04.PCOA/unweighted_unifrac/ellipse_pcoa_unweighted_unifrac_otu_table.txt_pc1-3.png
- Source data/gut microbiota diversity analysis/CON-EXP/04.Beta/04.PCOA/unweighted_unifrac/ellipse_pcoa_unweighted_unifrac_otu_table.txt_pc2-3.pdf
- Source data/gut microbiota diversity analysis/CON-EXP/04.Beta/04.PCOA/unweighted_unifrac/ellipse_pcoa_unweighted_unifrac_otu_table.txt_pc2-3.png
- Source data/gut microbiota diversity analysis/CON-EXP/04.Beta/04.PCOA/unweighted_unifrac/pcoa_unweighted_unifrac_otu_table.txt_Group_importance.xls
- Source data/gut microbiota diversity analysis/CON-EXP/04.Beta/04.PCOA/unweighted_unifrac/pcoa_unweighted_unifrac_otu_table.txt_Group_pc1-2.pdf
- Source data/gut microbiota diversity analysis/CON-EXP/04.Beta/04.PCOA/unweighted_unifrac/pcoa_unweighted_unifrac_otu_table.txt_Group_pc1-2.png
- Source data/gut microbiota diversity analysis/CON-EXP/04.Beta/04.PCOA/unweighted_unifrac/pcoa_unweighted_unifrac_otu_table.txt_Group_pc1-3.pdf
- Source data/gut microbiota diversity analysis/CON-EXP/04.Beta/04.PCOA/unweighted_unifrac/pcoa_unweighted_unifrac_otu_table.txt_Group_pc1-3.png
- Source data/gut microbiota diversity analysis/CON-EXP/04.Beta/04.PCOA/unweighted_unifrac/pcoa_unweighted_unifrac_otu_table.txt_Group_pc2-3.pdf
- Source data/gut microbiota diversity analysis/CON-EXP/04.Beta/04.PCOA/unweighted_unifrac/pcoa_unweighted_unifrac_otu_table.txt_Group_pc2-3.png
- Source data/gut microbiota diversity analysis/CON-EXP/04.Beta/04.PCOA/unweighted_unifrac/pcoa_unweighted_unifrac_otu_table.txt_Group_rotation.xls
- Source data/gut microbiota diversity analysis/CON-EXP/04.Beta/04.PCOA/unweighted_unifrac/pcoa_unweighted_unifrac_otu_table.txt_Group_sites.xls
- Source data/gut microbiota diversity analysis/CON-EXP/04.Beta/04.PCOA/weighted_unifrac/
- Source data/gut microbiota diversity analysis/CON-EXP/04.Beta/04.PCOA/weighted_unifrac/3d-pcoa_weighted_unifrac_Group_pc1-2-3.pdf
- Source data/gut microbiota diversity analysis/CON-EXP/04.Beta/04.PCOA/weighted_unifrac/ellipse_pcoa_weighted_unifrac_otu_table.txt_pc1-2.pdf
- Source data/gut microbiota diversity analysis/CON-EXP/04.Beta/04.PCOA/weighted_unifrac/ellipse_pcoa_weighted_unifrac_otu_table.txt_pc1-2.png
- Source data/gut microbiota diversity analysis/CON-EXP/04.Beta/04.PCOA/weighted_unifrac/ellipse_pcoa_weighted_unifrac_otu_table.txt_pc1-3.pdf
- Source data/gut microbiota diversity analysis/CON-EXP/04.Beta/04.PCOA/weighted_unifrac/ellipse_pcoa_weighted_unifrac_otu_table.txt_pc1-3.png
- Source data/gut microbiota diversity analysis/CON-EXP/04.Beta/04.PCOA/weighted_unifrac/ellipse_pcoa_weighted_unifrac_otu_table.txt_pc2-3.pdf
- Source data/gut microbiota diversity analysis/CON-EXP/04.Beta/04.PCOA/weighted_unifrac/ellipse_pcoa_weighted_unifrac_otu_table.txt_pc2-3.png
- Source data/gut microbiota diversity analysis/CON-EXP/04.Beta/04.PCOA/weighted_unifrac/pcoa_weighted_unifrac_otu_table.txt_Group_importance.xls
- Source data/gut microbiota diversity analysis/CON-EXP/04.Beta/04.PCOA/weighted_unifrac/pcoa_weighted_unifrac_otu_table.txt_Group_pc1-2.pdf
- Source data/gut microbiota diversity analysis/CON-EXP/04.Beta/04.PCOA/weighted_unifrac/pcoa_weighted_unifrac_otu_table.txt_Group_pc1-2.png
- Source data/gut microbiota diversity analysis/CON-EXP/04.Beta/04.PCOA/weighted_unifrac/pcoa_weighted_unifrac_otu_table.txt_Group_pc1-3.pdf
- Source data/gut microbiota diversity analysis/CON-EXP/04.Beta/04.PCOA/weighted_unifrac/pcoa_weighted_unifrac_otu_table.txt_Group_pc1-3.png
- Source data/gut microbiota diversity analysis/CON-EXP/04.Beta/04.PCOA/weighted_unifrac/pcoa_weighted_unifrac_otu_table.txt_Group_pc2-3.pdf
[truncated: 379 more entries]
