# Supplementary material for: β-sitosterol inhibits trimethylamine production by regulating the gut microbiota and attenuates atherosclerosis in ApoE–/– mice
Source: Front Cardiovasc Med. 2022 Nov 1;9:986905. doi: 10.3389/fcvm.2022.986905 (PMC9663806; doi:10.3389/fcvm.2022.986905)
Supplement: Supplementary file 1 [file Data_Sheet_1.ZIP › Source data/Cholesterol and choline metabolism analysis.xlsx]

## Sheet: TG
0	0.25	0.5	1	2	4	mmmol
0.108	0.245	0.343	0.634	0.998	1.63
0.101	0.246	0.341	0.522	1.07	1.77
0.1045	0.2455	0.342	0.578	1.034	1.7
0.438	0.426	0.398	0.332	0.314	0.32		a
0.413	0.371	0.359	0.36	0.317	0.366
0.4255	0.3985	0.3785	0.346	0.3155	0.343	x
0.581	0.52	0.429	0.462	0.471	0.5
0.515	0.483	0.454	0.52	0.501	0.44
0.548	0.5015	0.4415	0.491	0.486	0.47	x
0.448	0.528	0.492	0.473	0.479	0.496
0.409	0.365	0.427	0.45	0.484	0.48
0.4285	0.4465	0.4595	0.4615	0.4815	0.488	x
0.685227	0.617507	0.567344	0.485829	0.40933	0.478304
0.992476	0.875847	0.725357	0.849511	0.83697	0.79684
0.692751	0.737898	0.770504	0.77552	0.825683	0.841986
3.42613	3.08753	2.83672	2.42914	2.04665	2.39152	NOM
4.96238	4.37923	3.62679	4.24755	4.18485	3.9842	CON
3.46376	3.68949	3.85252	3.8776	4.12842	4.20993	EXP

## Sheet: TMAO
TMAO		0	7.5	15	30	60	120	ng/ml
		0.091	0.231	0.383	0.602	1.086	1.821
		0.096	0.233	0.366	0.605	1.172	1.871
		0.0935	0.232	0.3745	0.6035	1.129	1.846
		0.323	0.342	0.328	0.3	0.311	0.355
		0.319	0.318	0.336	0.308	0.309	0.293
		0.321	0.33	0.332	0.304	0.31	0.324
		0.451	0.424	0.417	0.407	0.365	0.361
		0.44	0.4	0.406	0.374	0.369	0.408
		0.4455	0.412	0.4115	0.3905	0.367	0.3845
		0.375	0.348	0.382	0.414	0.372	0.339
		0.374	0.338	0.352	0.379	0.312	0.374
		0.3745	0.343	0.367	0.3965	0.342	0.3565
		60.0342	63.1164	63.8014	54.2123	56.2671	61.0616	NOM
		102.671	91.1986	91.0274	83.8356	75.7877	81.7808	CON
		78.3562	67.5685	75.7877	85.8904	67.226	72.1918	EXP

## Sheet: TMA
0	1.5	3	6	12	24	ng
0.118	0.183	0.302	0.447	0.743	1.617	/ml
0.117	0.189	0.278	0.552	0.974	1.756
0.1175	0.186	0.29	0.4995	0.8585	1.6865
0.604	0.525	0.477	0.436	0.437	0.445
0.544	0.467	0.425	0.479	0.398	0.462
0.574	0.496	0.451	0.4575	0.4175	0.4535
0.594	0.596	0.56	0.64	0.549	0.564
0.62	0.549	0.55	0.709	0.548	0.629
0.607	0.5725	0.555	0.6745	0.5485	0.5965
0.608	0.508	0.532	0.549	0.514	0.531
0.573	0.522	0.552	0.517	0.5	0.551
0.5905	0.515	0.542	0.533	0.507	0.541
36.2861	30.3501	26.9254	27.4201	24.376	27.1157	NOM
38.7976	36.172	34.8402	43.9346	34.3455	37.9985	CON
37.5419	31.796	33.8508	33.1659	31.1872	33.7747	EXP

## Sheet: TC
0	0.5	1	2	4	8
0.125	0.205	0.34	0.532	1.175	1.925
0.127	0.206	0.403	0.629	1.177	2.067
0.126	0.2055	0.3715	0.5805	1.176	1.996
0.522	0.421	0.462	0.501	0.522	0.594
0.475	0.453	0.499	0.549	0.591	0.605
0.4985	0.437	0.4805	0.525	0.5565	0.5995
0.568	0.476	0.508	0.431	0.427	0.418
0.535	0.494	0.443	0.447	0.428	0.456
0.5515	0.485	0.4755	0.439	0.4275	0.437
0.479	0.483	0.436	0.364	0.392	0.365
0.45	0.45	0.389	0.448	0.369	0.416
0.4645	0.4665	0.4125	0.406	0.3805	0.3905
8.9175	7.52513	7.32621	6.56198	6.32119	6.5201	NOM
7.80779	6.5201	7.4309	8.36265	9.02219	9.92253	CON
7.0959	7.13777	6.00712	5.87102	5.3371	5.54648	EXP

## Sheet: FMO3
0	5	10	20	40	80	pg/ml
0.08	0.217	0.358	0.618	1.122	1.822
0.086	0.212	0.353	0.524	1.011	2.058
0.083	0.2145	0.3555	0.571	1.0665	1.94
0.588	0.473	0.439	0.431	0.456	0.425
0.528	0.485	0.439	0.459	0.468	0.515
0.558	0.479	0.439	0.445	0.462	0.47
0.595	0.561	0.596	0.532	0.539	0.495
0.606	0.542	0.596	0.564	0.532	0.514
0.6005	0.5515	0.596	0.548	0.5355	0.5045
0.543	0.531	0.53	0.496	0.499	0.475
0.541	0.52	0.546	0.487	0.408	0.494
0.542	0.5255	0.538	0.4915	0.4535	0.4845
97.5541	80.4545	71.7965	73.0952	76.7749	78.5065	NOM
105.563	98.2035	105.779	91.9264	93.4416	83.9177	CON
94.0909	90.5195	93.2251	83.1602	74.9351	81.645	EXP

## Sheet: LDLc
0	0.5	1	2	4	8	mmol/L
0.094	0.245	0.395	0.853	1.484	1.812
0.1	0.253	0.464	0.807	1.476	1.989
0.097	0.249	0.4295	0.83	1.48	1.9005
0.482	0.462	0.312	0.292	0.335	0.328
0.433	0.403	0.361	0.312	0.361	0.347
0.4575	0.4325	0.3365	0.302	0.348	0.3375
0.339	0.35	0.292	0.282	0.269	0.253
0.306	0.307	0.309	0.286	0.296	0.31
0.3225	0.3285	0.3005	0.284	0.2825	0.2815
0.345	0.333	0.218	0.263	0.216	0.228
0.307	0.469	0.263	0.253	0.31	0.293
0.326	0.401	0.2405	0.258	0.263	0.2605
1.92607	2.05577	1.4505	1.09382	1.06139	1.03978	NOM
4.84436	4.30393	2.22871	1.48292	2.4773	2.25032	CON
2.00173	3.623	0.15348	0.531777	0.639862	0.585819	EXP

## Sheet: HDL-C
0	100	200	400	800	1600
0.075	0.165	0.234	0.454	0.6586	1.318
0.089	0.17	0.233	0.374	0.692	1.263
0.082	0.1675	0.2335	0.414	0.6753	1.2905
0.397	0.472	0.559	0.359	0.233	0.336
0.352	0.472	0.559	0.312	0.341	0.376
0.3745	0.472	0.559	0.3355	0.287	0.356
0.391	0.363	0.439	0.305	0.338	0.375
0.376	0.201	0.281	0.312	0.388	0.369
0.3835	0.282	0.36	0.3085	0.363	0.372
0.523	0.393	0.261	0.365	0.309	0.389
0.215	0.308	0.315	0.389	0.261	0.272
0.369	0.3505	0.288	0.377	0.285	0.3305
2032.14	2728.57	3350	1753.57	1407.14	1900	NOM
2096.43	1371.43	1928.57	1560.71	1950	2014.29	CON
1992.86	1860.71	1414.29	2050	1392.86	1717.86	EXP
