# Supplementary material for: β-sitosterol inhibits trimethylamine production by regulating the gut microbiota and attenuates atherosclerosis in ApoE–/– mice
Source: Front Cardiovasc Med. 2022 Nov 1;9:986905. doi: 10.3389/fcvm.2022.986905 (PMC9663806; doi:10.3389/fcvm.2022.986905)
Supplement: Supplementary file 1 [file Data_Sheet_1.ZIP › Source data/Proinflammatory cytokines and antioxidant activity analysis.xlsx]

## Sheet: Sheet1
TNF-α	NOM.	Con.	EXP			SOD	Nom.	Con.	Exp.
	1.01	1.021	1.019				229.768	201.059	229.969
	0.993	1.381	1.081				228.593	190.423	226.998
	1.023	1.421	1.083				229.768	197.345	235.911
	1.002	1.224	1.132				228.593	197.88	225.215
	1	1.302	1.032				229.768	184.361	219.273
IL-1β	NOM.	CON.	EXP			MDA	Nom.	Con.	Exp.
	1.01	1.562	1.357				3.03167	6.9385	3.24786
	0.993	1.532	1.302				3.29915	6.39037	2.49573
	1.023	1.63	1.302				2.02112	6.40374	5.88034
	1.132	1.702	1.029				3.21945	6.9385	3.76068
	1	1.199	1.293				2.01161	6.39037	3.38033
IL-6	NOM.	CON.	EXP			GSH_PX	Nom.	Con.	Exp.
	1.01	1.532	0.594				2.18919	2. 0543034	2.54054
	0.993	1.326	0.726				2.53957	2.20863	2.85612
	1.023	1.423	0.321				2.51852	2.25926	3.05185
	0.982	1.132	0.213				2.48684	1.91216	2.49324
	1	1.305	0.843				2.36684	2.02878	2.89209
