# Supplementary material for: β-sitosterol inhibits trimethylamine production by regulating the gut microbiota and attenuates atherosclerosis in ApoE–/– mice
Source: Front Cardiovasc Med. 2022 Nov 1;9:986905. doi: 10.3389/fcvm.2022.986905 (PMC9663806; doi:10.3389/fcvm.2022.986905)
Supplement: Supplementary file 1 [file Data_Sheet_1.ZIP › Source data/TMA poducion of interstinal bacteria in vitro.xlsx]

## Sheet: Sheet1
control	Sitosterol(20μg/mL)	Sitosterol(2μg/mL)		12h
0.9594	0.843398	0.949164
0.911634	0.915046	0.945752
0.966223	0.839986	0.908222
0.945752	0.867281	0.935517
control	Sitosterol(20μg/mL)	Sitosterol(2μg/mL)		24h
1.3347	1.06517	1.08222
1.24258	1.04128	1.05834
1.27329	1.06858	1.12658
1.28352	1.05834	1.08905
control	Sitosterol(20μg/mL)	Sitosterol(2μg/mL)		36h
1.54964	0.67622	1.06858
1.52576	0.686455	1.09928
1.58376	0.747868	1.06517
1.55305	0.703514	1.07881
