# Supplementary material for: β-sitosterol inhibits trimethylamine production by regulating the gut microbiota and attenuates atherosclerosis in ApoE–/– mice
Source: Front Cardiovasc Med. 2022 Nov 1;9:986905. doi: 10.3389/fcvm.2022.986905 (PMC9663806; doi:10.3389/fcvm.2022.986905)
Supplement: Supplementary file 1 [file Data_Sheet_1.ZIP › Source data/gut microbiota diversity analysis/CON-EXP/00.Data/clean.data.len.dist.txt]

Length	Sequences	Percent
1-50	9	0.00%
51-100	131	0.01%
101-150	117	0.01%
151-200	33	0.00%
201-250	7233	0.62%
251-300	6853	0.59%
301-350	3647	0.31%
351-400	1824	0.16%
401-450	1146645	98.30%
