# Supplementary material for: β-sitosterol inhibits trimethylamine production by regulating the gut microbiota and attenuates atherosclerosis in ApoE–/– mice
Source: Front Cardiovasc Med. 2022 Nov 1;9:986905. doi: 10.3389/fcvm.2022.986905 (PMC9663806; doi:10.3389/fcvm.2022.986905)
Supplement: Supplementary file 1 [file Data_Sheet_1.ZIP › Source data/gut microbiota diversity analysis/CON-EXP/00.Data/cleanData.stat.xls]

#Sample	Sequences	Bases(bp)	AverageLength(bp)
1	60687	25897329	426.74
10	66531	27791098	417.72
11	69776	29173162	418.10
12	63924	26452943	413.82
13	65038	27412760	421.49
14	66046	27877981	422.10
15	68421	28856187	421.74
16	62594	25679384	410.25
17	65515	27336163	417.25
18	52211	21521880	412.21
2	67595	28805298	426.15
3	65921	27902395	423.27
4	58136	24578645	422.78
5	58724	24983722	425.44
6	68067	29025746	426.43
7	64021	26420497	412.68
8	70301	29206797	415.45
9	72984	30105389	412.49
