# Supplementary material for: β-sitosterol inhibits trimethylamine production by regulating the gut microbiota and attenuates atherosclerosis in ApoE–/– mice
Source: Front Cardiovasc Med. 2022 Nov 1;9:986905. doi: 10.3389/fcvm.2022.986905 (PMC9663806; doi:10.3389/fcvm.2022.986905)
Supplement: Supplementary file 1 [file Data_Sheet_1.ZIP › Source data/gut microbiota diversity analysis/CON-EXP/01.OTU_Taxa/01.original/otu_table.biom]

{"id": "None","format": "Biological Observation Matrix 1.0.0","format_url": "http://biom-format.org","matrix_type": "sparse","generated_by": "BIOM-Format 2.1.7","date": "2022-05-11T15:46:21.944914","type": "OTU table","matrix_element_type": "float","shape": [3095, 12],"data": [[0,0,15140.0],[0,1,20440.0],[0,2,32701.0],[0,3,18350.0],[0,4,19087.0],[0,5,19683.0],[0,6,317.0],[0,7,595.0],[0,8,321.0],[0,9,508.0],[0,10,322.0],[0,11,411.0],[1,0,1007.0],[1,1,94.0],[1,2,27.0],[1,3,618.0],[1,4,687.0],[1,5,215.0],[1,6,402.0],[1,7,286.0],[1,8,291.0],[1,9,349.0],[1,10,548.0],[1,11,1450.0],[2,0,1249.0],[2,1,121.0],[2,2,76.0],[2,3,822.0],[2,4,693.0],[2,5,314.0],[2,6,694.0],[2,7,328.0],[2,8,331.0],[2,9,457.0],[2,10,694.0],[2,11,1161.0],[3,0,6207.0],[3,1,1849.0],[3,2,2534.0],[3,3,10045.0],[3,4,10505.0],[3,5,4341.0],[3,6,10192.0],[3,7,20990.0],[3,8,14270.0],[3,9,3518.0],[3,10,14764.0],[3,11,8818.0],[4,0,9292.0],[4,1,12199.0],[4,2,21756.0],[4,3,12727.0],[4,4,10609.0],[4,5,12444.0],[4,6,95.0],[4,7,288.0],[4,8,142.0],[4,9,296.0],[4,10,142.0],[4,11,125.0],[5,0,3589.0],[5,1,1005.0],[5,2,1299.0],[5,3,5462.0],[5,4,6905.0],[5,5,2341.0],[5,6,6592.0],[5,7,15675.0],[5,8,8909.0],[5,9,1965.0],[5,10,10774.0],[5,11,6501.0],[6,0,841.0],[6,1,1229.0],[6,2,439.0],[6,3,1733.0],[6,4,3846.0],[6,5,6758.0],[6,6,5255.0],[6,7,349.0],[6,8,375.0],[6,9,383.0],[6,10,10244.0],[6,11,2879.0],[7,0,1716.0],[7,1,4710.0],[7,2,1951.0],[7,3,995.0],[7,4,1029.0],[7,5,570.0],[7,6,1421.0],[7,7,1177.0],[7,8,7620.0],[7,9,8476.0],[7,10,1135.0],[7,11,2766.0],[8,0,1723.0],[8,1,1763.0],[8,2,547.0],[8,3,663.0],[8,4,618.0],[8,5,553.0],[8,6,6807.0],[8,7,5484.0],[8,8,3051.0],[8,9,2762.0],[8,10,747.0],[8,11,4310.0],[9,0,179.0],[9,1,1420.0],[9,2,349.0],[9,3,176.0],[9,4,227.0],[9,5,207.0],[9,6,2871.0],[9,7,568.0],[9,8,5464.0],[9,9,5609.0],[9,10,2943.0],[9,11,1683.0],[10,0,1399.0],[10,1,6297.0],[10,2,931.0],[10,3,432.0],[10,4,1131.0],[10,5,3007.0],[10,6,483.0],[10,7,210.0],[10,8,904.0],[10,9,2119.0],[10,10,317.0],[10,11,574.0],[11,0,390.0],[11,1,527.0],[11,2,742.0],[11,3,2247.0],[11,4,2023.0],[11,5,2583.0],[11,6,2883.0],[11,7,265.0],[11,8,217.0],[11,9,192.0],[11,10,936.0],[11,11,1580.0],[12,0,759.0],[12,1,196.0],[12,2,200.0],[12,3,1129.0],[12,4,1432.0],[12,5,455.0],[12,6,1044.0],[12,7,2536.0],[12,8,1706.0],[12,9,282.0],[12,10,1198.0],[12,11,1053.0],[13,0,283.0],[13,1,84.0],[13,2,63.0],[13,3,154.0],[13,4,65.0],[13,5,81.0],[13,6,181.0],[13,7,116.0],[13,8,209.0],[13,9,212.0],[13,10,208.0],[13,11,234.0],[14,0,144.0],[14,1,139.0],[14,2,51.0],[14,3,130.0],[14,4,107.0],[14,5,97.0],[14,6,1135.0],[14,7,4565.0],[14,8,774.0],[14,9,346.0],[14,10,1598.0],[14,11,1468.0],[15,0,336.0],[15,1,644.0],[15,2,76.0],[15,3,372.0],[15,4,287.0],[15,5,371.0],[15,6,5192.0],[15,7,1683.0],[15,8,489.0],[15,9,164.0],[15,10,285.0],[15,11,441.0],[16,0,111.0],[16,1,8.0],[16,2,3.0],[16,3,57.0],[16,4,65.0],[16,5,26.0],[16,6,40.0],[16,7,28.0],[16,8,30.0],[16,9,41.0],[16,10,54.0],[16,11,101.0],[17,0,476.0],[17,1,480.0],[17,2,640.0],[17,3,928.0],[17,4,772.0],[17,5,938.0],[17,6,206.0],[17,7,382.0],[17,8,329.0],[17,9,300.0],[17,10,1448.0],[17,11,355.0],[18,0,2.0],[18,1,7.0],[18,2,4.0],[18,3,7.0],[18,4,8.0],[18,5,1.0],[18,6,29.0],[18,7,7.0],[18,8,44.0],[18,9,375.0],[18,10,16.0],[18,11,99.0],[19,0,1.0],[19,1,9.0],[19,2,6.0],[19,3,6.0],[19,4,7.0],[19,5,3.0],[19,6,39.0],[19,7,8.0],[19,8,48.0],[19,9,377.0],[19,10,21.0],[19,11,75.0],[20,1,72.0],[20,2,53.0],[20,3,5.0],[20,4,4.0],[20,5,7.0],[20,6,14.0],[20,7,57.0],[20,8,90.0],[20,9,14.0],[20,10,82.0],[20,11,56.0],[21,0,61.0],[21,1,18.0],[21,2,12.0],[21,3,202.0],[21,4,71.0],[21,5,77.0],[21,6,13.0],[21,7,35.0],[21,8,166.0],[21,9,15.0],[21,10,21.0],[21,11,92.0],[22,0,566.0],[22,1,3823.0],[22,2,177.0],[22,3,188.0],[22,4,110.0],[22,5,49.0],[22,6,119.0],[22,7,55.0],[22,8,65.0],[22,9,101.0],[22,10,64.0],[22,11,75.0],[23,0,108.0],[23,1,199.0],[23,2,221.0],[23,3,718.0],[23,4,660.0],[23,5,800.0],[23,6,1216.0],[23,7,122.0],[23,8,64.0],[23,9,51.0],[23,10,399.0],[23,11,698.0],[24,1,48.0],[24,3,17.0],[24,6,4.0],[24,7,1.0],[24,8,3.0],[24,9,7.0],[24,10,6.0],[24,11,16.0],[25,0,165.0],[25,1,146.0],[25,2,103.0],[25,3,88.0],[25,4,87.0],[25,5,57.0],[25,6,574.0],[25,7,136.0],[25,8,1844.0],[25,9,854.0],[25,10,164.0],[25,11,270.0],[26,0,174.0],[26,1,113.0],[26,2,55.0],[26,3,75.0],[26,4,72.0],[26,5,48.0],[26,6,172.0],[26,7,127.0],[26,8,88.0],[26,9,2962.0],[26,10,213.0],[26,11,71.0],[27,0,8.0],[27,1,129.0],[27,2,41.0],[27,3,17.0],[27,4,24.0],[27,5,33.0],[27,6,29.0],[27,7,25.0],[27,8,38.0],[27,9,32.0],[27,10,23.0],[27,11,28.0],[28,0,90.0],[28,1,230.0],[28,2,42.0],[28,3,36.0],[28,4,20.0],[28,5,31.0],[28,6,354.0],[28,7,53.0],[28,8,2022.0],[28,9,34.0],[28,10,52.0],[28,11,60.0],[29,0,2.0],[29,1,15.0],[29,2,49.0],[29,3,41.0],[29,4,11.0],[29,5,15.0],[29,6,183.0],[29,7,226.0],[29,8,127.0],[29,9,91.0],[29,10,57.0],[29,11,391.0],[30,0,98.0],[30,1,52.0],[30,2,31.0],[30,3,55.0],[30,4,66.0],[30,5,60.0],[30,6,197.0],[30,7,98.0],[30,8,396.0],[30,9,2172.0],[30,10,97.0],[30,11,187.0],[31,0,17.0],[31,1,121.0],[31,2,42.0],[31,3,92.0],[31,4,47.0],[31,5,4.0],[31,6,86.0],[31,7,73.0],[31,8,75.0],[31,9,58.0],[31,10,104.0],[31,11,27.0],[32,0,4.0],[32,1,4.0],[32,2,2.0],[32,4,1.0],[32,6,16.0],[32,7,1.0],[32,8,11.0],[32,9,14.0],[32,10,13.0],[32,11,31.0],[33,0,31.0],[33,1,156.0],[33,2,13.0],[33,3,19.0],[33,4,13.0],[33,5,19.0],[33,6,798.0],[33,7,105.0],[33,8,466.0],[33,9,86.0],[33,10,900.0],[33,11,488.0],[34,0,19.0],[34,1,114.0],[34,2,11.0],[34,3,5.0],[34,4,16.0],[34,5,19.0],[34,6,16.0],[34,7,17.0],[34,8,26.0],[34,9,28.0],[34,10,21.0],[34,11,29.0],[35,0,369.0],[35,1,1131.0],[35,2,170.0],[35,3,264.0],[35,4,483.0],[35,5,123.0],[35,6,173.0],[35,7,30.0],[35,8,86.0],[35,9,135.0],[35,10,79.0],[35,11,44.0],[36,0,17.0],[36,1,6.0],[36,2,1.0],[36,3,5.0],[36,4,2.0],[36,5,3.0],[36,6,9.0],[36,7,8.0],[36,8,9.0],[36,9,20.0],[36,10,8.0],[36,11,16.0],[37,6,5.0],[37,8,5.0],[37,9,11.0],[37,10,3.0],[37,11,2.0],[38,0,171.0],[38,1,34.0],[38,2,40.0],[38,3,37.0],[38,4,24.0],[38,5,27.0],[38,6,214.0],[38,7,64.0],[38,8,186.0],[38,9,1328.0],[38,10,251.0],[38,11,103.0],[39,0,8.0],[39,1,9.0],[39,2,63.0],[39,3,9.0],[39,4,6.0],[39,5,13.0],[39,6,24.0],[39,7,24.0],[39,8,28.0],[39,9,24.0],[39,10,59.0],[39,11,55.0],[40,2,21.0],[40,3,9.0],[40,4,11.0],[40,5,7.0],[40,6,52.0],[40,7,14.0],[40,8,57.0],[40,9,66.0],[40,10,13.0],[40,11,9.0],[41,0,444.0],[41,1,826.0],[41,2,148.0],[41,3,182.0],[41,4,248.0],[41,5,193.0],[41,6,90.0],[41,7,47.0],[41,8,42.0],[41,9,97.0],[41,10,42.0],[41,11,37.0],[42,0,195.0],[42,1,104.0],[42,2,57.0],[42,3,635.0],[42,4,726.0],[42,5,591.0],[42,7,3.0],[42,8,1.0],[42,9,2.0],[42,10,1.0],[43,0,62.0],[43,1,31.0],[43,2,30.0],[43,3,26.0],[43,4,26.0],[43,5,28.0],[43,6,471.0],[43,7,26.0],[43,8,559.0],[43,9,644.0],[43,10,47.0],[43,11,88.0],[44,0,47.0],[44,1,137.0],[44,2,89.0],[44,3,54.0],[44,4,174.0],[44,5,32.0],[44,6,74.0],[44,7,78.0],[44,8,77.0],[44,9,247.0],[44,10,97.0],[44,11,114.0],[45,0,31.0],[45,1,257.0],[45,2,24.0],[45,3,87.0],[45,4,94.0],[45,5,120.0],[45,6,71.0],[45,7,46.0],[45,8,221.0],[45,9,140.0],[45,10,30.0],[45,11,68.0],[46,0,173.0],[46,1,380.0],[46,2,287.0],[46,3,373.0],[46,4,178.0],[46,5,247.0],[46,6,87.0],[46,7,37.0],[46,8,35.0],[46,9,100.0],[46,10,69.0],[46,11,52.0],[47,0,31.0],[47,1,1.0],[47,2,2.0],[47,3,6.0],[47,4,9.0],[47,5,6.0],[47,6,6.0],[47,7,4.0],[47,8,6.0],[47,9,10.0],[47,10,12.0],[47,11,18.0],[48,4,1.0],[48,5,1.0],[48,6,4.0],[48,7,2.0],[48,8,15.0],[48,9,9.0],[48,10,14.0],[48,11,13.0],[49,0,62.0],[49,1,41.0],[49,2,48.0],[49,3,24.0],[49,4,28.0],[49,5,15.0],[49,6,727.0],[49,7,475.0],[49,8,51.0],[49,9,69.0],[49,10,49.0],[49,11,207.0],[50,0,76.0],[50,1,60.0],[50,2,19.0],[50,3,22.0],[50,4,30.0],[50,5,26.0],[50,6,362.0],[50,7,80.0],[50,8,420.0],[50,9,368.0],[50,10,95.0],[50,11,178.0],[51,0,7.0],[51,2,3.0],[51,3,3.0],[51,4,13.0],[51,5,3.0],[51,6,41.0],[51,7,77.0],[51,8,30.0],[51,9,60.0],[51,10,8.0],[51,11,63.0],[52,0,80.0],[52,1,29.0],[52,2,42.0],[52,3,17.0],[52,4,35.0],[52,5,21.0],[52,6,173.0],[52,7,45.0],[52,8,357.0],[52,9,747.0],[52,10,44.0],[52,11,63.0],[53,0,5.0],[53,3,3.0],[53,4,2.0],[53,5,1.0],[53,6,1.0],[53,7,4.0],[53,8,6.0],[53,9,6.0],[53,10,5.0],[53,11,10.0],[54,0,405.0],[54,1,668.0],[54,2,541.0],[54,3,33.0],[54,4,18.0],[54,5,4.0],[54,6,1.0],[54,9,1.0],[54,11,3.0],[55,0,31.0],[55,1,25.0],[55,2,14.0],[55,3,22.0],[55,4,10.0],[55,5,7.0],[55,6,29.0],[55,7,52.0],[55,8,204.0],[55,9,54.0],[55,10,14.0],[55,11,57.0],[56,0,44.0],[56,1,9.0],[56,2,23.0],[56,3,15.0],[56,4,20.0],[56,5,12.0],[56,6,37.0],[56,7,13.0],[56,8,1392.0],[56,9,40.0],[56,10,14.0],[56,11,17.0],[57,0,82.0],[57,1,34.0],[57,2,55.0],[57,3,15.0],[57,4,34.0],[57,5,39.0],[57,6,113.0],[57,7,101.0],[57,8,308.0],[57,9,263.0],[57,10,76.0],[57,11,417.0],[58,1,1.0],[58,5,1.0],[58,6,4.0],[58,8,6.0],[58,9,11.0],[58,10,16.0],[58,11,7.0],[59,1,5.0],[59,2,7.0],[59,3,7.0],[59,4,19.0],[59,5,1.0],[59,6,9.0],[59,7,21.0],[59,8,23.0],[59,9,33.0],[59,10,11.0],[59,11,18.0],[60,0,52.0],[60,1,35.0],[60,2,13.0],[60,3,81.0],[60,4,190.0],[60,5,251.0],[60,6,200.0],[60,7,24.0],[60,8,28.0],[60,9,17.0],[60,10,459.0],[60,11,114.0],[61,0,63.0],[61,1,160.0],[61,2,27.0],[61,3,27.0],[61,4,29.0],[61,5,24.0],[61,6,80.0],[61,7,54.0],[61,8,316.0],[61,9,503.0],[61,10,78.0],[61,11,109.0],[62,0,200.0],[62,1,96.0],[62,2,145.0],[62,3,133.0],[62,4,119.0],[62,5,43.0],[62,6,143.0],[62,7,75.0],[62,8,70.0],[62,9,241.0],[62,10,46.0],[62,11,61.0],[63,0,201.0],[63,1,12.0],[63,2,7.0],[63,3,141.0],[63,4,150.0],[63,5,35.0],[63,6,37.0],[63,7,28.0],[63,8,41.0],[63,9,20.0],[63,10,82.0],[63,11,107.0],[64,0,29.0],[64,1,122.0],[64,2,32.0],[64,3,33.0],[64,4,35.0],[64,5,34.0],[64,6,22.0],[64,7,47.0],[64,8,160.0],[64,9,85.0],[64,10,47.0],[64,11,34.0],[65,0,12.0],[65,1,3.0],[65,2,15.0],[65,3,3.0],[65,5,4.0],[65,6,56.0],[65,7,77.0],[65,8,19.0],[65,9,88.0],[65,10,31.0],[65,11,42.0],[66,0,61.0],[66,1,45.0],[66,2,74.0],[66,3,40.0],[66,4,36.0],[66,5,20.0],[66,6,268.0],[66,7,48.0],[66,8,151.0],[66,9,322.0],[66,10,62.0],[66,11,87.0],[67,0,12.0],[67,1,59.0],[67,2,26.0],[67,3,9.0],[67,4,9.0],[67,5,13.0],[67,6,174.0],[67,7,29.0],[67,8,308.0],[67,9,301.0],[67,10,173.0],[67,11,68.0],[68,3,2.0],[68,4,1.0],[68,6,2.0],[68,7,3.0],[68,8,4.0],[68,9,5.0],[68,10,3.0],[68,11,18.0],[69,1,69.0],[69,2,1.0],[69,3,3.0],[69,4,173.0],[69,6,215.0],[69,7,32.0],[69,8,55.0],[69,9,37.0],[69,10,32.0],[69,11,2.0],[70,0,60.0],[70,1,21.0],[70,2,38.0],[70,3,99.0],[70,4,91.0],[70,5,51.0],[70,6,115.0],[70,7,266.0],[70,8,200.0],[70,9,36.0],[70,10,148.0],[70,11,100.0],[71,1,2.0],[71,2,95.0],[71,3,35.0],[71,4,2.0],[71,5,17.0],[71,6,77.0],[71,7,151.0],[71,8,6.0],[71,9,18.0],[71,10,76.0],[71,11,65.0],[72,0,55.0],[72,1,27.0],[72,2,21.0],[72,3,26.0],[72,4,20.0],[72,5,20.0],[72,6,155.0],[72,7,38.0],[72,8,216.0],[72,9,376.0],[72,10,50.0],[72,11,132.0],[73,0,35.0],[73,1,23.0],[73,2,22.0],[73,3,36.0],[73,4,26.0],[73,5,13.0],[73,6,125.0],[73,7,290.0],[73,8,144.0],[73,9,115.0],[73,10,32.0],[73,11,74.0],[74,0,11.0],[74,1,33.0],[74,2,40.0],[74,3,62.0],[74,4,18.0],[74,5,17.0],[74,6,29.0],[74,7,134.0],[74,8,40.0],[74,9,32.0],[74,10,124.0],[74,11,49.0],[75,0,13.0],[75,1,60.0],[75,2,37.0],[75,3,18.0],[75,4,20.0],[75,5,22.0],[75,6,191.0],[75,7,31.0],[75,8,271.0],[75,9,234.0],[75,10,95.0],[75,11,50.0],[76,0,181.0],[76,1,47.0],[76,2,24.0],[76,3,36.0],[76,4,75.0],[76,5,30.0],[76,6,111.0],[76,7,28.0],[76,8,59.0],[76,9,163.0],[76,10,202.0],[76,11,111.0],[77,0,99.0],[77,1,69.0],[77,2,100.0],[77,3,59.0],[77,4,40.0],[77,5,19.0],[77,6,180.0],[77,7,75.0],[77,8,61.0],[77,9,136.0],[77,10,75.0],[77,11,115.0],[78,0,5.0],[78,1,79.0],[78,2,5.0],[78,3,4.0],[78,4,1.0],[78,5,2.0],[78,6,167.0],[78,7,240.0],[78,8,15.0],[78,9,17.0],[78,10,256.0],[78,11,8.0],[79,1,32.0],[79,2,19.0],[79,3,18.0],[79,4,114.0],[79,6,4.0],[79,7,4.0],[79,8,40.0],[79,9,11.0],[79,10,6.0],[79,11,6.0],[80,1,73.0],[80,2,2.0],[80,3,2.0],[80,5,3.0],[80,6,10.0],[80,7,68.0],[80,8,112.0],[80,9,1.0],[80,10,4.0],[80,11,193.0],[81,0,1.0],[81,1,7.0],[81,2,21.0],[81,3,22.0],[81,4,33.0],[81,5,25.0],[81,6,57.0],[81,8,36.0],[81,9,316.0],[81,10,145.0],[81,11,134.0],[82,0,81.0],[82,1,81.0],[82,2,170.0],[82,3,48.0],[82,4,31.0],[82,5,11.0],[82,6,217.0],[82,7,30.0],[82,8,82.0],[82,9,107.0],[82,10,23.0],[82,11,58.0],[83,0,11.0],[83,1,8.0],[83,2,14.0],[83,3,12.0],[83,4,3.0],[83,5,9.0],[83,6,27.0],[83,7,59.0],[83,8,31.0],[83,9,20.0],[83,10,15.0],[83,11,18.0],[84,0,3.0],[84,1,2.0],[84,2,5.0],[84,4,8.0],[84,5,5.0],[84,6,7.0],[84,7,3.0],[84,8,58.0],[84,9,32.0],[84,10,2.0],[84,11,9.0],[85,0,15.0],[85,1,1.0],[85,2,16.0],[85,3,14.0],[85,4,19.0],[85,5,195.0],[85,6,186.0],[85,7,30.0],[85,8,259.0],[85,9,82.0],[85,10,23.0],[85,11,13.0],[86,0,94.0],[86,1,111.0],[86,2,37.0],[86,3,60.0],[86,4,123.0],[86,5,64.0],[86,6,87.0],[86,7,41.0],[86,8,46.0],[86,9,90.0],[86,10,64.0],[86,11,62.0],[87,0,31.0],[87,1,18.0],[87,2,9.0],[87,3,18.0],[87,4,9.0],[87,5,17.0],[87,6,57.0],[87,7,17.0],[87,8,84.0],[87,9,574.0],[87,10,34.0],[87,11,24.0],[88,0,104.0],[88,1,96.0],[88,2,26.0],[88,3,11.0],[88,4,45.0],[88,5,17.0],[88,6,88.0],[88,7,18.0],[88,8,251.0],[88,9,148.0],[88,10,39.0],[88,11,37.0],[89,0,3.0],[89,1,20.0],[89,2,17.0],[89,3,6.0],[89,4,59.0],[89,5,12.0],[89,6,63.0],[89,7,50.0],[89,8,24.0],[89,9,134.0],[89,10,44.0],[89,11,44.0],[90,0,10.0],[90,1,19.0],[90,3,3.0],[90,4,1.0],[90,5,1.0],[90,6,9.0],[90,7,7.0],[90,8,4.0],[90,9,74.0],[90,10,5.0],[90,11,27.0],[91,0,99.0],[91,1,136.0],[91,2,177.0],[91,3,126.0],[91,4,96.0],[91,5,114.0],[91,6,8.0],[91,7,4.0],[91,8,2.0],[91,9,6.0],[91,10,3.0],[91,11,1.0],[92,1,51.0],[92,2,1.0],[92,6,2.0],[92,7,15.0],[92,8,91.0],[92,9,1.0],[92,10,18.0],[92,11,5.0],[93,0,41.0],[93,1,56.0],[93,2,18.0],[93,3,15.0],[93,4,16.0],[93,5,3.0],[93,6,54.0],[93,7,17.0],[93,8,360.0],[93,9,150.0],[93,10,25.0],[93,11,37.0],[94,0,29.0],[94,1,12.0],[94,2,45.0],[94,3,33.0],[94,4,81.0],[94,5,3.0],[94,6,26.0],[94,7,96.0],[94,9,74.0],[94,10,2.0],[94,11,135.0],[95,2,1.0],[95,7,1.0],[95,8,12.0],[95,9,2.0],[95,10,2.0],[95,11,4.0],[96,1,1.0],[96,2,16.0],[96,4,1.0],[96,5,1.0],[96,6,9.0],[96,7,22.0],[96,8,33.0],[96,9,18.0],[96,10,11.0],[96,11,17.0],[97,0,13.0],[97,1,37.0],[97,2,19.0],[97,3,26.0],[97,4,7.0],[97,5,10.0],[97,6,14.0],[97,7,16.0],[97,8,66.0],[97,9,33.0],[97,10,6.0],[97,11,19.0],[98,0,6.0],[98,1,11.0],[98,2,6.0],[98,3,3.0],[98,4,11.0],[98,5,5.0],[98,6,40.0],[98,7,33.0],[98,8,21.0],[98,9,23.0],[98,10,16.0],[98,11,60.0],[99,0,26.0],[99,1,10.0],[99,2,19.0],[99,3,24.0],[99,4,22.0],[99,5,5.0],[99,6,12.0],[99,7,90.0],[99,8,8.0],[99,9,68.0],[99,10,60.0],[100,0,171.0],[100,1,62.0],[100,2,112.0],[100,3,121.0],[100,4,85.0],[100,5,39.0],[100,6,22.0],[100,7,21.0],[100,8,20.0],[100,9,35.0],[100,10,20.0],[100,11,24.0],[101,0,7.0],[101,2,640.0],[101,3,1.0],[101,8,1.0],[101,9,48.0],[101,10,3.0],[102,0,8.0],[102,7,4.0],[102,8,2.0],[102,9,2.0],[102,11,8.0],[103,2,1.0],[103,5,1.0],[103,6,3.0],[103,7,2.0],[103,9,478.0],[103,10,70.0],[103,11,3.0],[104,0,76.0],[104,1,70.0],[104,2,171.0],[104,3,105.0],[104,4,85.0],[104,5,114.0],[104,6,1.0],[104,7,3.0],[104,9,4.0],[104,10,2.0],[104,11,1.0],[105,0,23.0],[105,1,16.0],[105,2,11.0],[105,3,8.0],[105,4,15.0],[105,5,15.0],[105,6,47.0],[105,7,14.0],[105,8,82.0],[105,9,358.0],[105,10,24.0],[105,11,33.0],[106,0,87.0],[106,1,35.0],[106,2,36.0],[106,3,116.0],[106,4,51.0],[106,5,141.0],[106,6,46.0],[106,7,16.0],[106,8,27.0],[106,9,48.0],[106,10,38.0],[106,11,27.0],[107,0,27.0],[107,1,10.0],[107,2,28.0],[107,3,22.0],[107,4,16.0],[107,5,10.0],[107,6,64.0],[107,7,31.0],[107,8,68.0],[107,9,299.0],[107,10,38.0],[107,11,17.0],[108,0,1.0],[108,3,1.0],[108,4,4.0],[108,7,2.0],[108,8,2.0],[108,9,4.0],[108,10,2.0],[108,11,10.0],[109,0,8.0],[109,1,21.0],[109,2,13.0],[109,3,4.0],[109,4,2.0],[109,5,9.0],[109,6,23.0],[109,7,9.0],[109,8,63.0],[109,9,270.0],[109,10,96.0],[109,11,21.0],[110,0,52.0],[110,1,39.0],[110,2,52.0],[110,3,11.0],[110,4,25.0],[110,5,12.0],[110,6,53.0],[110,7,31.0],[110,8,99.0],[110,9,167.0],[110,10,44.0],[110,11,41.0],[111,0,24.0],[111,1,54.0],[111,2,85.0],[111,3,31.0],[111,4,80.0],[111,5,10.0],[111,6,72.0],[111,7,17.0],[111,8,66.0],[111,9,76.0],[111,10,21.0],[111,11,53.0],[112,0,104.0],[112,1,76.0],[112,2,84.0],[112,3,106.0],[112,4,107.0],[112,5,120.0],[112,6,2.0],[112,7,5.0],[112,9,4.0],[112,10,1.0],[113,0,24.0],[113,1,34.0],[113,2,6.0],[113,3,10.0],[113,4,12.0],[113,5,7.0],[113,6,88.0],[113,7,41.0],[113,8,98.0],[113,9,35.0],[113,10,14.0],[113,11,26.0],[114,4,1.0],[114,7,2.0],[114,8,1.0],[114,9,1.0],[114,10,2.0],[114,11,6.0],[115,0,36.0],[115,1,8.0],[115,2,23.0],[115,3,16.0],[115,4,2.0],[115,5,8.0],[115,6,36.0],[115,7,48.0],[115,8,139.0],[115,9,75.0],[115,10,136.0],[115,11,52.0],[116,0,23.0],[116,1,12.0],[116,2,6.0],[116,3,20.0],[116,4,19.0],[116,5,6.0],[116,6,47.0],[116,7,24.0],[116,8,20.0],[116,9,303.0],[116,10,16.0],[116,11,66.0],[117,0,90.0],[117,1,15.0],[117,2,45.0],[117,3,120.0],[117,4,20.0],[117,5,9.0],[117,6,85.0],[117,7,31.0],[117,9,92.0],[117,10,17.0],[117,11,15.0],[118,0,4.0],[118,3,2.0],[118,5,1.0],[118,6,3.0],[118,7,3.0],[118,8,1.0],[118,9,1.0],[118,10,1.0],[118,11,4.0],[119,0,29.0],[119,1,133.0],[119,2,31.0],[119,3,41.0],[119,4,63.0],[119,5,6.0],[119,6,37.0],[119,7,13.0],[119,8,75.0],[119,9,31.0],[119,10,54.0],[119,11,26.0],[120,0,7.0],[120,1,11.0],[120,2,3.0],[120,3,5.0],[120,4,5.0],[120,5,2.0],[120,6,16.0],[120,7,8.0],[120,8,9.0],[120,9,23.0],[120,10,405.0],[120,11,108.0],[121,0,8.0],[121,1,1.0],[121,2,15.0],[121,3,4.0],[121,4,1.0],[121,5,5.0],[121,6,11.0],[121,7,1.0],[121,8,20.0],[121,9,6.0],[121,10,4.0],[121,11,13.0],[122,0,5.0],[122,1,3.0],[122,3,6.0],[122,4,3.0],[122,5,2.0],[122,7,3.0],[122,8,6.0],[122,9,2.0],[122,10,2.0],[122,11,7.0],[123,0,98.0],[123,1,195.0],[123,2,42.0],[123,3,46.0],[123,4,49.0],[123,5,41.0],[123,6,27.0],[123,7,2.0],[123,8,6.0],[123,9,42.0],[123,10,23.0],[123,11,17.0],[124,0,23.0],[124,1,26.0],[124,2,25.0],[124,3,19.0],[124,4,13.0],[124,5,14.0],[124,6,17.0],[124,7,34.0],[124,8,26.0],[124,9,20.0],[124,10,21.0],[124,11,14.0],[125,0,76.0],[125,1,20.0],[125,2,6.0],[125,3,12.0],[125,4,27.0],[125,5,18.0],[125,6,121.0],[125,7,18.0],[125,8,78.0],[125,9,66.0],[125,10,49.0],[125,11,40.0],[126,0,42.0],[126,1,6.0],[126,2,12.0],[126,3,37.0],[126,4,10.0],[126,5,12.0],[126,6,19.0],[126,7,12.0],[126,8,276.0],[126,9,69.0],[126,10,15.0],[126,11,39.0],[127,0,63.0],[127,1,152.0],[127,2,101.0],[127,3,58.0],[127,4,23.0],[127,5,28.0],[127,6,36.0],[127,7,7.0],[127,8,11.0],[127,9,29.0],[127,10,27.0],[127,11,14.0],[128,0,542.0],[129,0,114.0],[129,1,147.0],[129,2,34.0],[129,3,54.0],[129,4,73.0],[129,5,114.0],[130,0,11.0],[130,1,1.0],[130,2,39.0],[130,3,14.0],[130,4,1.0],[130,5,2.0],[130,6,15.0],[130,7,71.0],[130,9,43.0],[130,10,1.0],[130,11,115.0],[131,0,32.0],[131,1,10.0],[131,2,18.0],[131,3,14.0],[131,4,9.0],[131,5,15.0],[131,6,48.0],[131,7,42.0],[131,8,79.0],[131,9,151.0],[131,10,33.0],[131,11,64.0],[132,0,40.0],[132,1,254.0],[132,2,50.0],[132,3,80.0],[132,4,33.0],[132,5,11.0],[132,6,19.0],[132,7,7.0],[132,8,5.0],[132,9,17.0],[132,10,6.0],[132,11,12.0],[133,0,18.0],[133,1,11.0],[133,2,15.0],[133,3,8.0],[133,4,5.0],[133,5,5.0],[133,6,57.0],[133,7,3.0],[133,8,11.0],[133,9,248.0],[133,10,63.0],[133,11,8.0],[134,0,28.0],[134,1,8.0],[134,2,6.0],[134,3,9.0],[134,4,3.0],[134,5,2.0],[134,6,37.0],[134,7,15.0],[134,8,11.0],[134,9,328.0],[134,10,16.0],[134,11,54.0],[135,0,26.0],[135,1,3.0],[135,3,14.0],[135,4,21.0],[135,5,7.0],[135,6,5.0],[135,7,2.0],[135,8,2.0],[135,9,3.0],[135,10,10.0],[135,11,13.0],[136,0,3.0],[136,1,6.0],[136,2,10.0],[136,3,10.0],[136,5,2.0],[136,6,45.0],[136,7,31.0],[136,8,12.0],[136,9,29.0],[136,10,26.0],[136,11,15.0],[137,1,1.0],[137,3,20.0],[137,4,15.0],[137,5,107.0],[137,6,139.0],[137,7,14.0],[137,8,8.0],[137,9,11.0],[137,10,83.0],[137,11,67.0],[138,0,18.0],[138,1,16.0],[138,2,9.0],[138,3,9.0],[138,4,11.0],[138,5,5.0],[138,6,40.0],[138,7,16.0],[138,8,139.0],[138,9,175.0],[138,10,36.0],[138,11,22.0],[139,0,80.0],[139,1,101.0],[139,2,63.0],[139,3,61.0],[139,4,80.0],[139,5,45.0],[139,6,23.0],[139,7,5.0],[139,8,10.0],[139,9,23.0],[139,10,13.0],[139,11,8.0],[140,0,13.0],[140,1,7.0],[140,2,24.0],[140,3,25.0],[140,4,12.0],[140,5,2.0],[140,6,75.0],[140,7,27.0],[140,8,32.0],[140,9,166.0],[140,10,33.0],[140,11,42.0],[141,0,15.0],[141,1,4.0],[141,2,6.0],[141,3,11.0],[141,4,10.0],[141,5,4.0],[141,6,129.0],[141,7,12.0],[141,8,107.0],[141,9,124.0],[141,10,22.0],[141,11,30.0],[142,0,89.0],[142,1,4.0],[142,2,12.0],[142,3,3.0],[142,4,8.0],[142,5,2.0],[142,6,65.0],[142,7,10.0],[142,8,76.0],[142,9,161.0],[142,10,22.0],[142,11,21.0],[143,0,30.0],[143,1,52.0],[143,2,12.0],[143,3,102.0],[143,4,177.0],[143,5,31.0],[143,6,18.0],[143,7,4.0],[143,8,8.0],[143,9,27.0],[143,10,29.0],[143,11,5.0],[144,0,6.0],[144,1,13.0],[144,2,3.0],[144,3,3.0],[144,4,7.0],[144,5,15.0],[144,6,183.0],[144,7,84.0],[144,8,20.0],[144,9,25.0],[144,10,46.0],[144,11,67.0],[145,0,32.0],[145,1,115.0],[145,2,25.0],[145,3,10.0],[145,4,18.0],[145,5,49.0],[145,6,26.0],[145,7,1.0],[145,8,65.0],[145,9,74.0],[145,10,9.0],[145,11,15.0],[146,0,21.0],[146,1,14.0],[146,2,13.0],[146,3,18.0],[146,4,22.0],[146,5,21.0],[146,6,85.0],[146,7,37.0],[146,8,62.0],[146,9,51.0],[146,10,31.0],[146,11,24.0],[147,0,20.0],[147,1,11.0],[147,2,5.0],[147,3,30.0],[147,4,57.0],[147,5,101.0],[147,6,67.0],[147,7,5.0],[147,8,7.0],[147,10,120.0],[147,11,30.0],[148,0,8.0],[148,1,17.0],[148,2,17.0],[148,3,45.0],[148,4,17.0],[148,5,29.0],[148,6,24.0],[148,7,61.0],[148,8,42.0],[148,9,70.0],[148,10,19.0],[148,11,51.0],[149,0,8.0],[149,1,6.0],[149,2,10.0],[149,3,8.0],[149,4,6.0],[149,5,7.0],[149,6,34.0],[149,7,7.0],[149,8,41.0],[149,9,245.0],[149,10,45.0],[149,11,20.0],[150,0,401.0],[150,1,2.0],[150,2,2.0],[150,3,3.0],[150,4,2.0],[150,5,1.0],[150,6,2.0],[150,7,3.0],[150,8,1.0],[150,9,16.0],[150,10,12.0],[150,11,2.0],[151,1,3.0],[151,3,6.0],[151,4,1.0],[151,5,4.0],[151,6,47.0],[151,7,5.0],[151,8,6.0],[151,9,38.0],[151,10,2.0],[151,11,16.0],[152,0,13.0],[152,1,62.0],[152,2,4.0],[152,3,7.0],[152,4,3.0],[152,5,17.0],[152,6,9.0],[152,8,17.0],[152,9,13.0],[152,11,7.0],[153,0,38.0],[153,1,47.0],[153,2,10.0],[153,3,10.0],[153,4,26.0],[153,5,14.0],[153,6,35.0],[153,7,17.0],[153,8,122.0],[153,9,59.0],[153,10,13.0],[153,11,41.0],[154,0,16.0],[154,1,106.0],[154,2,4.0],[154,3,14.0],[154,4,15.0],[154,5,22.0],[154,6,14.0],[154,7,7.0],[154,8,105.0],[154,9,46.0],[154,10,16.0],[154,11,25.0],[155,0,126.0],[155,1,1.0],[155,7,20.0],[155,8,9.0],[155,9,68.0],[155,10,120.0],[155,11,1.0],[156,0,1.0],[156,1,6.0],[156,2,5.0],[156,3,15.0],[156,4,24.0],[156,6,17.0],[156,7,40.0],[156,8,6.0],[156,9,12.0],[156,10,5.0],[156,11,12.0],[157,0,57.0],[157,2,31.0],[157,3,13.0],[157,5,74.0],[157,6,19.0],[157,7,5.0],[157,8,5.0],[157,9,46.0],[157,10,1.0],[157,11,16.0],[158,0,37.0],[158,1,80.0],[158,2,61.0],[158,3,57.0],[158,4,76.0],[158,5,35.0],[158,6,17.0],[158,7,12.0],[158,8,4.0],[158,9,18.0],[158,10,9.0],[158,11,7.0],[159,0,22.0],[159,1,3.0],[159,2,5.0],[159,3,11.0],[159,4,9.0],[159,5,12.0],[159,6,57.0],[159,7,7.0],[159,8,151.0],[159,9,101.0],[159,10,6.0],[159,11,15.0],[160,0,399.0],[160,1,2.0],[161,0,65.0],[161,1,57.0],[161,2,4.0],[161,3,38.0],[161,4,5.0],[161,5,3.0],[161,6,3.0],[161,7,5.0],[161,8,3.0],[161,9,96.0],[161,10,44.0],[161,11,3.0],[162,0,21.0],[162,2,13.0],[162,3,3.0],[162,4,3.0],[162,5,30.0],[162,6,28.0],[162,7,9.0],[162,8,36.0],[162,9,143.0],[162,10,27.0],[162,11,32.0],[163,0,40.0],[163,1,3.0],[163,2,16.0],[163,3,35.0],[163,4,39.0],[163,5,24.0],[163,6,30.0],[163,7,61.0],[163,8,51.0],[163,9,21.0],[163,10,42.0],[163,11,25.0],[164,0,2.0],[164,1,5.0],[164,2,13.0],[164,3,7.0],[164,4,7.0],[164,5,7.0],[164,6,22.0],[164,7,4.0],[164,8,23.0],[164,9,9.0],[164,10,1.0],[164,11,88.0],[165,0,1.0],[165,1,15.0],[165,2,3.0],[165,3,3.0],[165,5,3.0],[165,6,54.0],[165,7,9.0],[165,8,99.0],[165,9,89.0],[165,10,50.0],[165,11,24.0],[166,1,1.0],[166,2,3.0],[166,3,23.0],[166,4,8.0],[166,6,10.0],[166,10,103.0],[166,11,8.0],[167,0,9.0],[167,1,16.0],[167,2,51.0],[167,3,12.0],[167,4,4.0],[167,5,4.0],[167,6,31.0],[167,7,12.0],[167,8,79.0],[167,9,67.0],[167,10,36.0],[167,11,27.0],[168,6,1.0],[168,8,4.0],[168,9,15.0],[168,10,1.0],[168,11,1.0],[169,0,325.0],[169,2,2.0],[169,3,1.0],[169,4,2.0],[169,7,3.0],[169,8,1.0],[169,9,22.0],[169,10,5.0],[169,11,9.0],[170,0,80.0],[170,1,4.0],[170,2,5.0],[170,3,36.0],[170,4,66.0],[170,5,14.0],[170,6,8.0],[170,7,18.0],[170,8,19.0],[170,9,9.0],[170,10,34.0],[170,11,29.0],[171,0,1.0],[171,1,13.0],[171,2,5.0],[171,3,1.0],[171,4,3.0],[171,5,1.0],[171,6,1.0],[171,7,3.0],[171,8,2.0],[171,9,7.0],[171,10,2.0],[171,11,3.0],[172,0,37.0],[172,1,5.0],[172,2,13.0],[172,3,4.0],[172,4,2.0],[172,5,3.0],[172,6,42.0],[172,7,7.0],[172,8,55.0],[172,9,136.0],[172,10,29.0],[172,11,8.0],[173,0,10.0],[173,1,110.0],[173,2,27.0],[173,3,5.0],[173,4,12.0],[173,5,10.0],[173,6,31.0],[173,7,6.0],[173,8,45.0],[173,9,51.0],[173,10,25.0],[173,11,16.0],[174,0,3.0],[174,1,1.0],[174,2,10.0],[174,3,25.0],[174,4,3.0],[174,5,8.0],[174,6,48.0],[174,7,3.0],[174,8,32.0],[174,9,170.0],[174,10,1.0],[174,11,16.0],[175,0,4.0],[175,1,4.0],[175,2,12.0],[175,3,1.0],[175,4,4.0],[175,5,7.0],[175,6,10.0],[175,7,15.0],[175,8,70.0],[175,9,17.0],[175,10,23.0],[175,11,42.0],[176,1,1.0],[176,2,39.0],[176,3,21.0],[176,4,3.0],[176,5,2.0],[176,6,44.0],[176,8,12.0],[176,9,36.0],[176,10,146.0],[176,11,5.0],[177,0,312.0],[177,1,3.0],[177,3,1.0],[177,6,3.0],[177,7,5.0],[177,9,13.0],[177,10,6.0],[177,11,2.0],[178,0,8.0],[178,1,3.0],[178,2,12.0],[178,3,3.0],[178,4,6.0],[178,5,11.0],[178,6,14.0],[178,7,18.0],[178,8,69.0],[178,9,170.0],[178,10,9.0],[178,11,3.0],[179,1,191.0],[179,3,1.0],[179,5,1.0],[179,8,125.0],[180,0,10.0],[180,1,4.0],[180,2,7.0],[180,3,5.0],[180,4,4.0],[180,5,1.0],[180,6,40.0],[180,7,5.0],[180,8,81.0],[180,9,85.0],[180,10,36.0],[180,11,27.0],[181,1,1.0],[181,6,266.0],[181,8,3.0],[181,9,1.0],[181,10,9.0],[181,11,1.0],[182,3,86.0],[182,6,2.0],[182,7,1.0],[182,8,192.0],[182,9,2.0],[182,11,1.0],[183,0,8.0],[183,1,35.0],[183,2,1.0],[183,3,2.0],[183,4,5.0],[183,6,56.0],[183,7,33.0],[183,8,13.0],[183,9,59.0],[183,10,8.0],[183,11,17.0],[184,0,21.0],[184,1,4.0],[184,2,4.0],[184,3,4.0],[184,4,13.0],[184,5,3.0],[184,6,14.0],[184,7,5.0],[184,8,6.0],[184,9,242.0],[184,10,12.0],[184,11,4.0],[185,0,9.0],[185,1,1.0],[185,2,9.0],[185,3,14.0],[185,4,4.0],[185,5,34.0],[185,6,34.0],[185,7,11.0],[185,8,42.0],[185,9,73.0],[185,10,64.0],[185,11,22.0],[186,0,83.0],[186,1,7.0],[186,2,9.0],[186,3,2.0],[186,4,3.0],[186,5,11.0],[186,6,33.0],[186,7,17.0],[186,8,27.0],[186,9,62.0],[186,10,26.0],[186,11,27.0],[187,0,1.0],[187,1,1.0],[187,2,7.0],[187,6,53.0],[187,8,12.0],[187,9,101.0],[187,10,56.0],[187,11,1.0],[188,0,44.0],[188,1,24.0],[188,2,19.0],[188,3,20.0],[188,4,15.0],[188,5,10.0],[188,6,36.0],[188,7,39.0],[188,8,35.0],[188,9,19.0],[188,10,28.0],[188,11,22.0],[189,1,30.0],[189,2,6.0],[189,4,4.0],[189,5,8.0],[189,7,21.0],[189,9,1.0],[189,10,20.0],[189,11,114.0],[190,2,2.0],[190,3,12.0],[190,4,2.0],[190,6,196.0],[190,7,18.0],[190,8,13.0],[190,9,7.0],[190,11,10.0],[191,0,43.0],[191,1,8.0],[191,2,8.0],[191,3,6.0],[191,4,13.0],[191,5,7.0],[191,6,16.0],[191,7,8.0],[191,8,53.0],[191,9,94.0],[191,10,19.0],[191,11,20.0],[192,0,11.0],[192,1,1.0],[192,2,7.0],[192,3,3.0],[192,4,2.0],[192,5,2.0],[192,6,10.0],[192,7,12.0],[192,8,20.0],[192,9,27.0],[192,10,5.0],[192,11,5.0],[193,0,7.0],[193,1,11.0],[193,3,2.0],[193,6,100.0],[193,8,43.0],[193,9,10.0],[193,10,1.0],[194,0,109.0],[194,1,52.0],[194,2,16.0],[194,3,23.0],[194,4,75.0],[194,5,19.0],[194,6,4.0],[194,8,1.0],[194,10,1.0],[194,11,1.0],[195,0,88.0],[195,1,2.0],[195,2,2.0],[195,3,2.0],[195,6,61.0],[195,7,2.0],[195,8,13.0],[195,9,25.0],[195,10,7.0],[195,11,58.0],[196,0,7.0],[196,1,13.0],[196,2,3.0],[196,3,4.0],[196,4,4.0],[196,5,3.0],[196,6,48.0],[196,7,4.0],[196,8,26.0],[196,9,142.0],[196,10,22.0],[196,11,6.0],[197,0,13.0],[197,1,136.0],[197,2,36.0],[197,3,61.0],[197,4,10.0],[197,5,8.0],[197,6,15.0],[197,7,1.0],[197,9,6.0],[197,10,1.0],[197,11,6.0],[198,0,16.0],[198,1,1.0],[198,2,12.0],[198,3,9.0],[198,4,1.0],[198,5,3.0],[198,6,11.0],[198,7,9.0],[198,8,63.0],[198,9,28.0],[198,10,96.0],[198,11,13.0],[199,0,33.0],[199,1,85.0],[199,2,23.0],[199,3,20.0],[199,4,112.0],[199,5,1.0],[199,6,1.0],[199,8,3.0],[199,9,4.0],[199,10,6.0],[199,11,3.0],[200,0,14.0],[200,1,3.0],[200,2,8.0],[200,3,4.0],[200,4,11.0],[200,5,1.0],[200,6,36.0],[200,7,9.0],[200,8,35.0],[200,9,130.0],[200,10,5.0],[200,11,33.0],[201,0,18.0],[201,1,5.0],[201,2,3.0],[201,3,4.0],[201,4,2.0],[201,5,2.0],[201,6,47.0],[201,7,25.0],[201,8,44.0],[201,9,83.0],[201,10,14.0],[201,11,34.0],[202,0,1.0],[202,6,2.0],[202,7,33.0],[202,8,19.0],[202,9,14.0],[202,10,159.0],[202,11,1.0],[203,0,1.0],[203,1,4.0],[203,4,12.0],[203,6,16.0],[203,7,18.0],[203,8,1.0],[203,9,30.0],[203,10,79.0],[203,11,17.0],[204,0,4.0],[204,1,1.0],[204,2,3.0],[204,3,5.0],[204,4,4.0],[204,6,6.0],[204,8,5.0],[204,9,3.0],[204,10,4.0],[204,11,4.0],[205,0,19.0],[205,1,13.0],[205,2,6.0],[205,3,5.0],[205,4,11.0],[205,5,3.0],[205,6,33.0],[205,7,13.0],[205,8,67.0],[205,9,55.0],[205,10,15.0],[205,11,38.0],[206,0,9.0],[206,1,9.0],[206,3,24.0],[206,4,2.0],[206,5,2.0],[206,6,8.0],[206,7,30.0],[206,8,38.0],[206,9,30.0],[206,10,3.0],[206,11,5.0],[207,2,5.0],[207,3,3.0],[207,4,4.0],[207,6,21.0],[207,7,34.0],[207,8,1.0],[207,9,8.0],[207,10,11.0],[207,11,4.0],[208,0,270.0],[208,10,1.0],[209,0,43.0],[209,1,1.0],[209,2,4.0],[209,3,6.0],[209,4,3.0],[209,5,12.0],[209,6,20.0],[209,7,28.0],[209,8,39.0],[209,9,44.0],[209,10,10.0],[209,11,42.0],[210,0,22.0],[210,1,3.0],[210,2,24.0],[210,3,2.0],[210,4,4.0],[210,5,4.0],[210,6,20.0],[210,7,14.0],[210,8,35.0],[210,9,88.0],[210,10,25.0],[210,11,5.0],[211,1,2.0],[211,4,2.0],[211,6,3.0],[211,7,1.0],[211,8,4.0],[211,9,13.0],[211,11,3.0],[212,0,5.0],[212,1,13.0],[212,2,2.0],[212,3,1.0],[212,4,20.0],[212,5,7.0],[212,6,20.0],[212,7,23.0],[212,9,30.0],[212,10,63.0],[212,11,9.0],[213,1,2.0],[213,2,2.0],[213,3,1.0],[213,5,3.0],[213,6,8.0],[213,7,29.0],[213,9,8.0],[213,10,13.0],[213,11,157.0],[214,0,5.0],[214,1,10.0],[214,2,11.0],[214,3,9.0],[214,4,4.0],[214,5,3.0],[214,6,7.0],[214,7,56.0],[214,8,11.0],[214,9,59.0],[214,10,10.0],[214,11,47.0],[215,0,14.0],[215,1,5.0],[215,2,8.0],[215,3,3.0],[215,4,6.0],[215,5,3.0],[215,6,37.0],[215,7,8.0],[215,8,47.0],[215,9,37.0],[215,10,50.0],[215,11,17.0],[216,6,167.0],[216,8,11.0],[216,9,18.0],[217,0,9.0],[217,2,5.0],[217,4,4.0],[217,5,2.0],[217,6,75.0],[217,7,3.0],[217,8,46.0],[217,9,18.0],[217,10,5.0],[217,11,31.0],[218,0,10.0],[218,1,4.0],[218,2,9.0],[218,3,4.0],[218,4,3.0],[218,5,2.0],[218,6,15.0],[218,7,5.0],[218,8,35.0],[218,9,114.0],[218,10,28.0],[218,11,12.0],[219,0,3.0],[219,1,1.0],[219,5,1.0],[219,6,1.0],[219,7,20.0],[219,8,18.0],[219,9,11.0],[219,10,147.0],[219,11,1.0],[220,0,15.0],[220,1,3.0],[220,2,16.0],[220,3,6.0],[220,4,3.0],[220,5,5.0],[220,6,18.0],[220,7,3.0],[220,8,28.0],[220,9,106.0],[220,10,15.0],[220,11,20.0],[221,2,2.0],[221,4,5.0],[221,5,3.0],[221,6,63.0],[221,9,60.0],[221,10,41.0],[221,11,3.0],[222,0,239.0],[222,1,1.0],[223,4,1.0],[223,5,5.0],[223,6,4.0],[223,7,2.0],[223,8,1.0],[223,9,18.0],[223,11,22.0],[224,0,239.0],[225,0,2.0],[225,1,6.0],[225,2,2.0],[225,3,3.0],[225,5,3.0],[225,6,6.0],[225,7,2.0],[225,9,4.0],[225,10,1.0],[225,11,6.0],[226,0,63.0],[226,1,31.0],[226,2,15.0],[226,3,42.0],[226,4,44.0],[226,5,39.0],[226,7,1.0],[226,8,2.0],[226,10,1.0],[227,0,8.0],[227,1,7.0],[227,3,5.0],[227,4,9.0],[227,5,1.0],[227,6,18.0],[227,7,7.0],[227,8,82.0],[227,9,40.0],[227,10,21.0],[227,11,28.0],[228,3,7.0],[228,4,1.0],[228,6,160.0],[228,7,7.0],[228,8,10.0],[228,9,1.0],[228,11,10.0],[229,0,4.0],[229,1,3.0],[229,2,1.0],[229,3,3.0],[229,4,7.0],[229,5,6.0],[229,6,25.0],[229,7,1.0],[229,8,11.0],[229,9,96.0],[229,10,54.0],[229,11,4.0],[230,0,6.0],[230,1,3.0],[230,3,40.0],[230,4,5.0],[230,6,11.0],[230,7,25.0],[230,8,31.0],[230,9,25.0],[230,10,3.0],[230,11,8.0],[231,0,15.0],[231,1,3.0],[231,2,5.0],[231,3,3.0],[231,4,4.0],[231,5,2.0],[231,6,10.0],[231,7,7.0],[231,8,57.0],[231,9,73.0],[231,10,20.0],[231,11,16.0],[232,0,2.0],[232,1,3.0],[232,2,5.0],[232,3,2.0],[232,4,7.0],[232,6,26.0],[232,7,9.0],[232,8,14.0],[232,9,93.0],[232,10,14.0],[232,11,19.0],[233,4,3.0],[233,6,26.0],[233,7,23.0],[233,8,6.0],[233,10,36.0],[234,0,1.0],[234,1,23.0],[234,3,18.0],[234,4,84.0],[234,6,9.0],[234,7,4.0],[234,9,8.0],[234,10,27.0],[234,11,3.0],[235,0,2.0],[235,1,18.0],[235,2,4.0],[235,3,1.0],[235,5,1.0],[235,6,27.0],[235,7,2.0],[235,8,56.0],[235,9,47.0],[235,10,21.0],[235,11,16.0],[236,0,15.0],[236,1,20.0],[236,2,11.0],[236,3,6.0],[236,4,14.0],[236,5,10.0],[236,6,38.0],[236,7,9.0],[236,8,8.0],[236,9,23.0],[236,10,16.0],[236,11,34.0],[237,0,33.0],[237,1,13.0],[237,2,4.0],[237,3,24.0],[237,4,18.0],[237,5,19.0],[237,6,2.0],[237,7,5.0],[237,9,1.0],[237,10,1.0],[237,11,1.0],[238,0,11.0],[238,1,6.0],[238,2,2.0],[238,3,4.0],[238,4,4.0],[238,6,8.0],[238,7,19.0],[238,8,37.0],[238,9,21.0],[238,10,23.0],[238,11,47.0],[239,0,3.0],[239,1,3.0],[239,2,3.0],[239,3,1.0],[239,4,1.0],[239,6,26.0],[239,7,4.0],[239,8,26.0],[239,9,38.0],[239,10,6.0],[239,11,16.0],[240,1,1.0],[240,11,2.0],[241,1,4.0],[241,4,11.0],[241,6,102.0],[241,8,57.0],[242,1,1.0],[242,3,1.0],[242,6,1.0],[242,11,1.0],[243,4,29.0],[243,6,2.0],[243,7,1.0],[243,8,1.0],[243,9,94.0],[243,10,14.0],[243,11,1.0],[244,1,32.0],[244,4,2.0],[244,6,8.0],[244,8,4.0],[244,9,10.0],[244,10,4.0],[244,11,3.0],[245,0,27.0],[245,1,5.0],[245,2,10.0],[245,3,11.0],[245,4,8.0],[245,6,18.0],[245,7,7.0],[245,8,28.0],[245,9,45.0],[245,10,19.0],[245,11,11.0],[246,0,11.0],[246,1,6.0],[246,2,2.0],[246,3,4.0],[246,4,4.0],[246,5,6.0],[246,6,39.0],[246,7,17.0],[246,8,29.0],[246,9,24.0],[246,10,12.0],[246,11,30.0],[247,0,4.0],[247,1,28.0],[247,2,1.0],[247,3,7.0],[247,4,29.0],[247,5,1.0],[247,6,40.0],[247,7,4.0],[247,8,17.0],[247,9,8.0],[247,10,17.0],[247,11,5.0],[248,7,1.0],[248,8,1.0],[248,9,3.0],[248,10,1.0],[249,0,95.0],[249,1,3.0],[249,2,1.0],[249,3,4.0],[249,4,3.0],[249,5,5.0],[249,6,12.0],[249,7,4.0],[249,9,24.0],[249,10,31.0],[250,0,191.0],[251,0,1.0],[251,1,4.0],[251,3,3.0],[251,4,3.0],[251,5,4.0],[251,6,18.0],[251,7,84.0],[251,8,12.0],[251,9,7.0],[251,10,31.0],[251,11,22.0],[252,0,48.0],[252,1,16.0],[252,2,3.0],[252,3,10.0],[252,4,5.0],[252,5,2.0],[252,6,8.0],[252,7,3.0],[252,8,17.0],[252,9,24.0],[252,10,22.0],[252,11,13.0],[253,0,11.0],[253,1,2.0],[253,2,7.0],[253,3,19.0],[253,4,18.0],[253,5,8.0],[253,6,15.0],[253,7,40.0],[253,8,23.0],[253,9,4.0],[253,10,17.0],[253,11,17.0],[254,2,2.0],[254,6,6.0],[254,7,6.0],[254,8,1.0],[254,9,10.0],[255,0,25.0],[255,2,15.0],[255,3,4.0],[255,4,1.0],[255,5,7.0],[255,6,8.0],[255,7,11.0],[255,8,27.0],[255,9,49.0],[255,10,11.0],[255,11,13.0],[256,0,10.0],[256,1,8.0],[256,2,3.0],[256,3,10.0],[256,4,14.0],[256,5,6.0],[256,6,38.0],[256,7,16.0],[256,8,17.0],[256,9,27.0],[256,10,19.0],[256,11,11.0],[257,0,11.0],[257,3,8.0],[257,5,12.0],[257,6,6.0],[257,7,4.0],[257,8,3.0],[257,9,43.0],[257,11,8.0],[258,0,4.0],[258,1,7.0],[258,2,3.0],[258,3,4.0],[258,4,2.0],[258,5,2.0],[258,6,3.0],[258,7,7.0],[258,8,140.0],[258,9,6.0],[258,11,3.0],[259,0,17.0],[259,1,30.0],[259,2,30.0],[259,3,38.0],[259,4,4.0],[259,5,8.0],[259,6,12.0],[259,7,2.0],[259,8,6.0],[259,9,16.0],[259,10,10.0],[259,11,11.0],[260,2,1.0],[260,3,1.0],[260,6,27.0],[260,7,9.0],[260,8,2.0],[260,9,29.0],[260,11,16.0],[261,0,104.0],[261,1,3.0],[261,2,8.0],[261,3,1.0],[261,4,3.0],[261,5,7.0],[261,6,9.0],[261,7,5.0],[261,8,4.0],[261,9,12.0],[261,10,6.0],[261,11,8.0],[262,0,33.0],[262,1,68.0],[262,2,12.0],[262,3,20.0],[262,4,20.0],[262,5,9.0],[262,6,9.0],[262,7,2.0],[262,8,5.0],[262,9,1.0],[262,11,3.0],[263,0,28.0],[263,1,5.0],[263,2,5.0],[263,3,6.0],[263,4,1.0],[263,5,5.0],[263,6,16.0],[263,7,9.0],[263,8,20.0],[263,9,50.0],[263,10,9.0],[263,11,19.0],[264,0,58.0],[264,2,4.0],[264,4,1.0],[264,6,1.0],[264,8,11.0],[264,10,85.0],[264,11,1.0],[265,0,8.0],[265,1,7.0],[265,2,1.0],[265,3,5.0],[265,4,5.0],[265,5,1.0],[265,6,18.0],[265,7,13.0],[265,8,22.0],[265,9,68.0],[265,10,7.0],[265,11,19.0],[266,0,21.0],[266,1,1.0],[266,2,14.0],[266,3,2.0],[266,4,2.0],[266,5,9.0],[266,6,13.0],[266,7,4.0],[266,8,10.0],[266,9,42.0],[266,10,30.0],[266,11,5.0],[267,0,88.0],[267,1,50.0],[267,2,18.0],[267,3,7.0],[267,4,9.0],[267,5,3.0],[267,6,1.0],[267,10,1.0],[268,0,5.0],[268,2,2.0],[268,3,1.0],[268,5,1.0],[268,6,4.0],[268,7,4.0],[268,8,4.0],[268,9,2.0],[268,10,8.0],[268,11,18.0],[269,0,30.0],[269,1,3.0],[269,2,2.0],[269,3,3.0],[269,4,1.0],[269,5,5.0],[269,6,14.0],[269,7,16.0],[269,8,4.0],[269,9,45.0],[269,10,34.0],[269,11,11.0],[270,0,4.0],[270,2,15.0],[270,3,23.0],[270,5,36.0],[270,6,32.0],[270,7,1.0],[270,8,2.0],[270,9,4.0],[270,11,13.0],[271,1,7.0],[271,2,5.0],[271,3,19.0],[271,4,5.0],[271,5,1.0],[271,6,9.0],[271,7,2.0],[271,8,6.0],[271,9,19.0],[271,10,23.0],[271,11,1.0],[272,0,1.0],[272,1,1.0],[272,3,1.0],[272,5,4.0],[272,7,4.0],[272,8,4.0],[272,9,44.0],[272,10,68.0],[272,11,1.0],[273,0,7.0],[273,1,1.0],[273,2,3.0],[273,3,1.0],[273,4,2.0],[273,5,2.0],[273,6,10.0],[273,7,34.0],[273,8,4.0],[273,9,42.0],[273,10,17.0],[273,11,42.0],[274,0,18.0],[274,1,5.0],[274,2,4.0],[274,3,2.0],[274,4,8.0],[274,5,3.0],[274,6,20.0],[274,7,19.0],[274,8,28.0],[274,9,25.0],[274,10,10.0],[274,11,27.0],[275,0,171.0],[275,5,2.0],[276,0,33.0],[276,1,3.0],[276,2,2.0],[276,3,7.0],[276,4,13.0],[276,5,5.0],[276,6,12.0],[276,7,27.0],[276,8,33.0],[276,9,12.0],[276,10,4.0],[276,11,20.0],[277,0,10.0],[277,1,6.0],[277,2,9.0],[277,3,4.0],[277,4,5.0],[277,5,2.0],[277,6,27.0],[277,7,15.0],[277,8,29.0],[277,9,28.0],[277,10,25.0],[277,11,6.0],[278,0,6.0],[278,1,5.0],[278,2,13.0],[278,3,8.0],[278,4,1.0],[278,5,4.0],[278,6,4.0],[278,7,8.0],[278,8,20.0],[278,9,13.0],[278,11,18.0],[279,8,2.0],[279,9,1.0],[280,0,167.0],[280,4,2.0],[281,0,12.0],[281,1,3.0],[281,2,5.0],[281,3,3.0],[281,4,2.0],[281,5,6.0],[281,6,38.0],[281,7,4.0],[281,8,34.0],[281,9,24.0],[281,10,23.0],[281,11,6.0],[282,0,43.0],[282,2,13.0],[282,3,13.0],[282,4,3.0],[282,5,12.0],[282,6,18.0],[282,7,5.0],[282,8,4.0],[282,9,3.0],[282,10,42.0],[282,11,4.0],[283,6,1.0],[283,8,1.0],[283,9,8.0],[284,5,1.0],[284,6,1.0],[284,7,2.0],[284,9,6.0],[284,10,1.0],[284,11,7.0],[285,0,17.0],[285,1,43.0],[285,2,7.0],[285,3,13.0],[285,4,57.0],[285,5,1.0],[285,6,4.0],[285,7,1.0],[285,8,1.0],[285,9,7.0],[285,10,6.0],[285,11,2.0],[286,10,1.0],[286,11,1.0],[287,0,9.0],[287,3,3.0],[287,4,3.0],[287,6,1.0],[287,7,1.0],[287,8,3.0],[287,9,1.0],[287,10,4.0],[287,11,4.0],[288,0,39.0],[288,1,1.0],[288,2,1.0],[288,3,2.0],[288,4,2.0],[288,5,55.0],[288,6,2.0],[288,7,1.0],[288,8,7.0],[288,9,16.0],[288,10,22.0],[288,11,1.0],[289,1,2.0],[289,4,7.0],[289,6,16.0],[289,7,2.0],[289,8,16.0],[289,9,21.0],[289,10,1.0],[289,11,9.0],[290,0,18.0],[290,1,50.0],[290,3,32.0],[290,4,12.0],[290,5,2.0],[290,6,18.0],[290,8,2.0],[290,9,6.0],[290,10,12.0],[290,11,2.0],[291,4,3.0],[291,6,15.0],[291,9,44.0],[291,10,5.0],[291,11,3.0],[292,0,1.0],[292,1,1.0],[292,3,1.0],[292,4,3.0],[292,5,2.0],[292,6,5.0],[292,7,7.0],[292,8,1.0],[292,9,16.0],[292,10,1.0],[292,11,13.0],[293,0,8.0],[293,1,44.0],[293,2,1.0],[293,3,3.0],[293,4,8.0],[293,5,38.0],[293,6,2.0],[293,7,2.0],[293,8,6.0],[293,9,4.0],[293,11,3.0],[294,0,149.0],[295,2,3.0],[295,3,4.0],[295,6,8.0],[295,7,33.0],[295,9,1.0],[295,11,9.0],[296,0,1.0],[296,1,2.0],[296,5,8.0],[296,6,12.0],[296,7,12.0],[296,8,10.0],[296,9,4.0],[296,10,5.0],[296,11,8.0],[297,0,18.0],[297,1,4.0],[297,2,6.0],[297,3,18.0],[297,4,2.0],[297,6,42.0],[297,8,1.0],[297,9,12.0],[297,10,2.0],[297,11,16.0],[298,0,133.0],[298,5,2.0],[298,9,5.0],[299,0,2.0],[299,1,16.0],[299,2,2.0],[299,3,10.0],[299,4,10.0],[299,5,14.0],[299,6,4.0],[299,7,3.0],[299,8,17.0],[299,9,12.0],[299,11,2.0],[300,1,1.0],[300,2,1.0],[300,3,4.0],[300,5,1.0],[300,6,4.0],[300,7,3.0],[300,8,11.0],[300,9,3.0],[300,11,4.0],[301,0,45.0],[301,2,2.0],[301,6,22.0],[301,7,1.0],[301,9,20.0],[301,10,33.0],[301,11,9.0],[302,0,37.0],[302,1,1.0],[302,2,11.0],[302,3,2.0],[302,4,1.0],[302,5,8.0],[302,6,15.0],[302,7,1.0],[302,8,6.0],[302,9,14.0],[302,10,21.0],[302,11,16.0],[303,0,86.0],[303,2,11.0],[303,3,2.0],[303,5,4.0],[303,6,12.0],[303,7,3.0],[303,8,1.0],[303,9,6.0],[303,10,3.0],[303,11,6.0],[304,0,3.0],[304,1,55.0],[304,2,5.0],[304,3,42.0],[304,4,17.0],[304,5,9.0],[304,7,2.0],[304,9,3.0],[304,11,1.0],[305,0,1.0],[305,1,1.0],[305,4,5.0],[305,6,1.0],[305,8,8.0],[305,9,3.0],[305,10,2.0],[305,11,5.0],[306,0,2.0],[306,3,8.0],[306,4,2.0],[306,6,1.0],[306,7,3.0],[306,8,4.0],[306,9,11.0],[306,11,7.0],[307,0,13.0],[307,1,2.0],[307,2,2.0],[307,3,5.0],[307,4,4.0],[307,5,3.0],[307,6,17.0],[307,8,60.0],[307,9,12.0],[307,10,7.0],[307,11,8.0],[308,6,1.0],[308,8,1.0],[308,9,12.0],[308,10,1.0],[308,11,6.0],[309,6,17.0],[309,7,13.0],[309,8,3.0],[309,9,22.0],[309,10,3.0],[309,11,4.0],[310,0,7.0],[310,1,5.0],[310,2,2.0],[310,3,2.0],[310,4,1.0],[310,5,1.0],[310,6,13.0],[310,7,7.0],[310,8,3.0],[310,9,49.0],[310,10,5.0],[310,11,11.0],[311,1,1.0],[311,2,44.0],[311,3,10.0],[311,5,4.0],[311,6,10.0],[311,8,3.0],[311,9,34.0],[311,10,2.0],[311,11,3.0],[312,0,6.0],[312,1,3.0],[312,2,2.0],[312,3,4.0],[312,5,3.0],[312,6,10.0],[312,7,23.0],[312,8,2.0],[312,9,59.0],[312,10,10.0],[312,11,6.0],[313,3,1.0],[313,8,1.0],[313,9,4.0],[313,10,1.0],[313,11,1.0],[314,0,10.0],[314,1,1.0],[314,2,5.0],[314,3,1.0],[314,5,1.0],[314,6,4.0],[314,7,3.0],[314,8,17.0],[314,9,23.0],[314,10,44.0],[314,11,5.0],[315,0,18.0],[315,1,93.0],[315,2,2.0],[315,3,9.0],[315,5,2.0],[315,6,2.0],[315,7,2.0],[315,8,2.0],[315,11,2.0],[316,1,1.0],[316,2,1.0],[316,6,51.0],[316,7,1.0],[316,8,1.0],[316,9,5.0],[316,10,1.0],[316,11,1.0],[317,0,5.0],[317,1,3.0],[317,2,3.0],[317,3,2.0],[317,4,9.0],[317,5,2.0],[317,6,15.0],[317,7,1.0],[317,8,36.0],[317,9,46.0],[317,11,4.0],[318,0,4.0],[318,2,3.0],[318,3,2.0],[318,4,1.0],[318,6,5.0],[318,7,34.0],[318,8,49.0],[318,9,9.0],[318,10,4.0],[318,11,11.0],[319,2,12.0],[319,3,49.0],[319,4,2.0],[319,6,9.0],[319,8,1.0],[319,10,17.0],[319,11,5.0],[320,0,6.0],[320,1,1.0],[320,2,2.0],[320,3,2.0],[320,4,1.0],[320,5,2.0],[320,6,28.0],[320,7,13.0],[320,8,22.0],[320,9,35.0],[320,10,6.0],[320,11,7.0],[321,0,2.0],[321,2,80.0],[321,6,5.0],[321,7,13.0],[321,8,3.0],[321,9,4.0],[321,10,9.0],[321,11,2.0],[322,0,2.0],[322,1,2.0],[322,2,1.0],[322,3,4.0],[322,4,2.0],[322,5,4.0],[322,6,4.0],[322,7,8.0],[322,8,72.0],[322,9,15.0],[322,10,6.0],[322,11,2.0],[323,4,20.0],[323,6,23.0],[323,7,8.0],[323,8,8.0],[323,9,23.0],[323,10,3.0],[324,0,6.0],[324,1,57.0],[324,2,1.0],[324,3,8.0],[324,4,33.0],[324,5,1.0],[324,6,1.0],[324,9,7.0],[324,10,4.0],[324,11,1.0],[325,9,115.0],[326,0,13.0],[326,1,4.0],[326,2,7.0],[326,4,13.0],[326,5,2.0],[326,6,2.0],[326,7,4.0],[326,8,35.0],[326,9,10.0],[326,10,9.0],[326,11,22.0],[327,1,1.0],[327,2,2.0],[327,10,2.0],[327,11,1.0],[328,3,15.0],[328,4,1.0],[328,5,1.0],[328,6,12.0],[328,9,73.0],[328,11,1.0],[329,0,14.0],[329,1,1.0],[329,2,1.0],[329,4,1.0],[329,6,51.0],[329,7,6.0],[329,9,26.0],[329,10,2.0],[329,11,4.0],[330,0,115.0],[330,7,2.0],[331,0,9.0],[331,1,1.0],[331,2,5.0],[331,3,14.0],[331,4,14.0],[331,5,2.0],[331,6,13.0],[331,7,8.0],[331,8,15.0],[331,9,20.0],[331,10,5.0],[331,11,9.0],[332,0,4.0],[332,1,32.0],[332,3,12.0],[332,4,40.0],[332,6,5.0],[332,7,3.0],[332,9,4.0],[332,10,3.0],[333,1,1.0],[333,2,1.0],[333,4,1.0],[333,6,1.0],[333,7,1.0],[333,8,4.0],[333,9,1.0],[333,10,1.0],[333,11,1.0],[334,0,23.0],[334,5,1.0],[334,6,1.0],[334,7,2.0],[334,9,11.0],[334,10,52.0],[334,11,4.0],[335,0,27.0],[335,1,52.0],[335,2,10.0],[335,3,2.0],[335,4,5.0],[335,5,5.0],[335,6,4.0],[335,8,1.0],[335,9,4.0],[335,10,3.0],[335,11,1.0],[336,0,111.0],[336,9,2.0],[337,0,1.0],[337,1,10.0],[337,4,19.0],[337,6,9.0],[337,7,6.0],[337,8,3.0],[337,9,50.0],[337,10,1.0],[337,11,1.0],[338,0,8.0],[338,1,10.0],[338,2,5.0],[338,3,2.0],[338,4,3.0],[338,5,1.0],[338,6,13.0],[338,7,3.0],[338,8,18.0],[338,9,34.0],[338,10,10.0],[338,11,4.0],[339,0,8.0],[339,1,10.0],[339,2,4.0],[339,3,7.0],[339,4,11.0],[339,5,18.0],[339,6,22.0],[339,7,4.0],[339,8,3.0],[339,9,4.0],[339,10,13.0],[339,11,8.0],[340,1,1.0],[340,2,1.0],[340,3,5.0],[340,5,10.0],[340,6,28.0],[340,7,4.0],[340,9,4.0],[340,11,9.0],[341,0,16.0],[341,1,8.0],[341,2,2.0],[341,3,7.0],[341,4,4.0],[341,5,2.0],[341,6,12.0],[341,7,12.0],[341,8,10.0],[341,9,14.0],[341,10,2.0],[341,11,15.0],[342,3,1.0],[342,7,6.0],[342,8,1.0],[342,9,1.0],[343,0,7.0],[343,1,20.0],[343,2,6.0],[343,3,2.0],[343,4,1.0],[343,5,4.0],[343,6,6.0],[343,7,5.0],[343,8,23.0],[343,9,25.0],[343,10,4.0],[343,11,5.0],[344,0,23.0],[344,3,9.0],[344,4,24.0],[344,5,6.0],[344,6,3.0],[344,7,4.0],[344,8,5.0],[344,9,2.0],[344,10,11.0],[344,11,3.0],[345,0,6.0],[345,1,5.0],[345,2,4.0],[345,3,1.0],[345,4,3.0],[345,6,8.0],[345,7,3.0],[345,8,21.0],[345,9,37.0],[345,10,5.0],[345,11,13.0],[346,1,4.0],[346,2,1.0],[346,3,2.0],[346,6,3.0],[346,7,1.0],[346,8,1.0],[346,9,2.0],[346,10,22.0],[347,0,6.0],[347,1,1.0],[347,2,1.0],[347,3,3.0],[347,4,8.0],[347,5,2.0],[347,6,7.0],[347,7,11.0],[347,8,6.0],[347,9,7.0],[347,10,3.0],[347,11,4.0],[348,0,16.0],[348,1,8.0],[348,2,9.0],[348,3,18.0],[348,4,10.0],[348,5,11.0],[348,6,5.0],[348,7,3.0],[348,8,6.0],[348,9,6.0],[348,10,9.0],[348,11,2.0],[349,2,2.0],[349,3,19.0],[349,4,2.0],[349,5,1.0],[349,6,22.0],[349,7,1.0],[349,8,3.0],[349,9,29.0],[349,10,9.0],[349,11,6.0],[350,1,7.0],[350,3,5.0],[350,6,24.0],[350,9,49.0],[350,11,6.0],[351,0,3.0],[351,1,16.0],[351,2,1.0],[351,3,1.0],[351,4,4.0],[351,5,3.0],[351,6,9.0],[351,7,4.0],[351,8,28.0],[351,9,21.0],[351,10,4.0],[351,11,9.0],[352,0,3.0],[352,1,4.0],[352,2,1.0],[352,3,8.0],[352,4,3.0],[352,6,16.0],[352,7,2.0],[352,8,6.0],[352,9,44.0],[352,10,15.0],[352,11,1.0],[353,0,95.0],[353,1,3.0],[353,3,1.0],[353,7,1.0],[353,9,2.0],[353,10,1.0],[354,0,30.0],[354,1,10.0],[354,2,5.0],[354,3,3.0],[354,4,28.0],[354,5,1.0],[354,6,5.0],[354,7,6.0],[354,8,5.0],[354,9,3.0],[354,10,4.0],[354,11,3.0],[355,1,1.0],[355,4,1.0],[355,6,1.0],[355,7,1.0],[355,8,1.0],[355,10,1.0],[355,11,1.0],[357,0,6.0],[357,1,1.0],[357,3,1.0],[357,5,2.0],[357,6,11.0],[357,7,4.0],[357,8,22.0],[357,9,37.0],[357,10,7.0],[357,11,5.0],[358,0,18.0],[358,1,5.0],[358,2,8.0],[358,3,20.0],[358,4,13.0],[358,5,7.0],[358,6,1.0],[358,7,7.0],[358,8,2.0],[358,9,5.0],[358,10,1.0],[358,11,8.0],[359,0,9.0],[359,1,2.0],[359,2,8.0],[359,3,1.0],[359,4,2.0],[359,6,11.0],[359,7,4.0],[359,8,21.0],[359,9,12.0],[359,10,8.0],[359,11,4.0],[360,0,2.0],[360,1,12.0],[360,2,1.0],[360,3,9.0],[360,4,5.0],[360,5,11.0],[360,6,1.0],[360,7,1.0],[360,8,14.0],[360,9,9.0],[360,10,5.0],[360,11,5.0],[361,0,17.0],[361,2,2.0],[361,3,4.0],[361,4,1.0],[361,5,1.0],[361,6,17.0],[361,7,9.0],[361,8,6.0],[361,9,11.0],[361,10,13.0],[361,11,5.0],[362,0,16.0],[362,1,1.0],[362,2,2.0],[362,3,1.0],[362,4,4.0],[362,6,6.0],[362,7,3.0],[362,8,15.0],[362,9,31.0],[362,10,9.0],[362,11,4.0],[363,0,8.0],[363,1,3.0],[363,4,3.0],[363,6,16.0],[363,7,3.0],[363,8,1.0],[363,9,24.0],[363,10,2.0],[363,11,14.0],[364,0,14.0],[364,2,5.0],[364,5,4.0],[364,6,11.0],[364,7,4.0],[364,8,12.0],[364,9,24.0],[364,10,7.0],[364,11,10.0],[365,0,91.0],[365,8,1.0],[365,9,2.0],[366,11,15.0],[367,0,90.0],[367,6,1.0],[367,9,2.0],[368,6,73.0],[368,8,1.0],[369,0,14.0],[369,1,2.0],[369,2,6.0],[369,3,1.0],[369,4,2.0],[369,5,3.0],[369,6,3.0],[369,7,3.0],[369,8,2.0],[369,9,8.0],[369,10,5.0],[369,11,7.0],[370,0,2.0],[370,1,8.0],[370,2,1.0],[370,3,2.0],[370,4,2.0],[370,5,1.0],[370,6,12.0],[370,7,7.0],[370,8,17.0],[370,9,13.0],[370,10,16.0],[370,11,7.0],[371,0,9.0],[371,1,5.0],[371,3,2.0],[371,5,21.0],[371,7,2.0],[371,8,2.0],[371,9,9.0],[371,10,22.0],[371,11,7.0],[372,0,87.0],[372,9,1.0],[372,11,1.0],[373,0,2.0],[373,3,2.0],[373,4,2.0],[373,6,12.0],[373,7,5.0],[373,8,22.0],[373,9,21.0],[373,10,2.0],[373,11,3.0],[374,1,1.0],[374,6,5.0],[374,7,3.0],[374,8,1.0],[374,11,6.0],[375,0,15.0],[375,1,65.0],[375,7,6.0],[376,6,1.0],[376,9,71.0],[376,11,2.0],[377,1,3.0],[377,3,7.0],[377,4,5.0],[377,5,5.0],[377,6,1.0],[377,7,3.0],[377,8,4.0],[377,9,2.0],[377,10,1.0],[377,11,6.0],[378,0,1.0],[378,1,2.0],[378,2,1.0],[378,3,1.0],[378,4,2.0],[378,5,1.0],[378,6,9.0],[378,7,3.0],[378,8,2.0],[378,9,24.0],[378,11,12.0],[379,1,1.0],[379,2,1.0],[379,3,6.0],[379,5,3.0],[379,6,24.0],[379,7,2.0],[379,8,11.0],[379,9,6.0],[379,10,12.0],[379,11,9.0],[380,0,3.0],[380,1,3.0],[380,2,5.0],[380,4,7.0],[380,5,1.0],[380,6,9.0],[380,7,11.0],[380,8,4.0],[380,9,18.0],[380,10,17.0],[380,11,3.0],[381,1,1.0],[381,6,1.0],[381,11,9.0],[382,0,4.0],[382,1,1.0],[382,3,3.0],[382,4,3.0],[382,6,8.0],[382,7,4.0],[382,8,20.0],[382,9,14.0],[382,10,2.0],[382,11,18.0],[383,0,1.0],[383,1,1.0],[383,2,1.0],[383,3,7.0],[383,5,4.0],[383,6,5.0],[383,7,8.0],[383,8,11.0],[383,9,39.0],[383,10,1.0],[383,11,4.0],[384,0,7.0],[384,1,1.0],[384,2,2.0],[384,5,4.0],[384,6,12.0],[384,7,8.0],[384,8,5.0],[384,9,10.0],[384,10,22.0],[384,11,6.0],[385,0,14.0],[385,1,2.0],[385,2,2.0],[385,4,2.0],[385,5,1.0],[385,6,11.0],[385,7,3.0],[385,8,12.0],[385,9,13.0],[385,10,15.0],[385,11,2.0],[386,0,72.0],[386,2,2.0],[386,4,1.0],[386,8,5.0],[387,0,13.0],[387,3,1.0],[387,5,1.0],[387,6,9.0],[387,7,11.0],[387,8,11.0],[387,9,16.0],[387,10,10.0],[387,11,5.0],[388,0,3.0],[388,1,2.0],[388,4,1.0],[388,5,2.0],[388,6,2.0],[388,8,2.0],[388,9,18.0],[388,10,9.0],[389,0,9.0],[389,3,3.0],[389,4,7.0],[389,5,2.0],[389,7,1.0],[389,8,6.0],[389,10,7.0],[389,11,3.0],[390,5,4.0],[390,8,1.0],[390,11,77.0],[391,6,9.0],[391,8,3.0],[391,9,3.0],[392,0,4.0],[392,1,1.0],[392,2,5.0],[392,4,3.0],[392,5,1.0],[392,6,3.0],[392,7,11.0],[392,8,11.0],[392,9,29.0],[392,10,2.0],[392,11,8.0],[393,6,68.0],[394,0,78.0],[394,2,1.0],[394,9,1.0],[395,0,2.0],[395,1,1.0],[395,2,10.0],[395,3,3.0],[395,5,1.0],[395,6,6.0],[395,7,5.0],[395,8,10.0],[395,9,26.0],[395,10,5.0],[395,11,4.0],[396,0,4.0],[396,1,3.0],[396,2,4.0],[396,3,6.0],[396,5,2.0],[396,7,6.0],[396,8,8.0],[396,9,17.0],[396,10,6.0],[396,11,9.0],[397,0,1.0],[397,2,1.0],[397,4,1.0],[397,5,3.0],[397,6,1.0],[397,7,8.0],[397,9,6.0],[397,11,2.0],[398,0,4.0],[398,1,2.0],[398,2,5.0],[398,3,5.0],[398,4,7.0],[398,5,16.0],[398,6,4.0],[398,7,4.0],[398,9,4.0],[398,10,2.0],[398,11,13.0],[399,0,3.0],[399,2,3.0],[399,3,1.0],[399,4,1.0],[399,5,1.0],[399,6,5.0],[399,7,2.0],[399,8,5.0],[399,9,52.0],[399,10,2.0],[399,11,3.0],[400,0,1.0],[400,1,18.0],[400,2,1.0],[400,3,44.0],[400,4,15.0],[401,0,49.0],[401,1,13.0],[401,2,1.0],[401,3,2.0],[401,4,4.0],[401,5,2.0],[401,7,2.0],[401,9,3.0],[401,10,1.0],[401,11,1.0],[402,0,78.0],[403,0,62.0],[403,1,12.0],[403,4,1.0],[403,7,3.0],[404,0,10.0],[404,2,2.0],[404,3,4.0],[404,4,2.0],[404,5,1.0],[404,6,5.0],[404,7,4.0],[404,8,21.0],[404,9,16.0],[404,10,10.0],[404,11,1.0],[405,7,3.0],[405,8,1.0],[405,11,3.0],[406,0,2.0],[406,1,3.0],[406,2,1.0],[406,3,7.0],[406,4,5.0],[406,5,1.0],[406,6,7.0],[406,7,10.0],[406,8,23.0],[406,9,5.0],[406,10,3.0],[406,11,8.0],[407,0,1.0],[407,1,22.0],[407,2,3.0],[407,3,1.0],[407,4,5.0],[407,5,11.0],[407,7,1.0],[407,8,2.0],[407,9,6.0],[407,10,3.0],[408,0,7.0],[408,1,14.0],[408,2,3.0],[408,3,8.0],[408,4,9.0],[408,5,14.0],[408,6,3.0],[408,7,4.0],[408,8,4.0],[408,9,2.0],[408,10,4.0],[408,11,5.0],[409,0,7.0],[409,1,25.0],[409,4,1.0],[409,5,7.0],[409,6,1.0],[409,7,1.0],[409,8,4.0],[409,9,6.0],[409,11,3.0],[410,7,52.0],[410,10,10.0],[411,0,3.0],[411,2,3.0],[411,3,1.0],[411,4,1.0],[411,5,2.0],[411,6,7.0],[411,7,3.0],[411,8,13.0],[411,9,28.0],[411,10,4.0],[411,11,9.0],[412,0,25.0],[412,2,6.0],[412,3,2.0],[412,5,1.0],[412,6,8.0],[412,8,4.0],[412,9,3.0],[412,10,18.0],[412,11,3.0],[413,0,1.0],[413,1,1.0],[413,2,2.0],[413,4,1.0],[413,6,10.0],[413,8,8.0],[413,9,37.0],[413,10,4.0],[413,11,8.0],[414,2,1.0],[414,3,6.0],[414,5,5.0],[414,6,1.0],[414,7,5.0],[414,9,9.0],[414,10,4.0],[415,0,53.0],[415,1,2.0],[415,2,2.0],[415,6,2.0],[415,7,1.0],[415,8,2.0],[415,9,4.0],[415,10,6.0],[416,0,1.0],[416,1,2.0],[416,3,2.0],[416,4,5.0],[416,5,4.0],[416,6,1.0],[416,7,7.0],[416,9,6.0],[416,10,8.0],[417,0,3.0],[417,1,1.0],[417,2,2.0],[417,6,3.0],[417,7,4.0],[417,8,38.0],[417,9,1.0],[417,10,2.0],[417,11,6.0],[418,0,71.0],[418,10,1.0],[418,11,1.0],[419,2,12.0],[419,6,7.0],[419,7,24.0],[419,8,6.0],[419,9,3.0],[419,10,4.0],[419,11,11.0],[420,0,2.0],[420,1,11.0],[420,2,3.0],[420,3,7.0],[420,4,6.0],[420,5,1.0],[420,6,2.0],[420,7,2.0],[420,8,9.0],[420,9,17.0],[420,10,5.0],[420,11,5.0],[421,0,2.0],[421,1,1.0],[421,3,3.0],[421,4,2.0],[421,5,5.0],[421,6,9.0],[421,7,5.0],[421,8,13.0],[421,9,6.0],[421,10,12.0],[421,11,8.0],[422,0,3.0],[422,1,3.0],[422,2,2.0],[422,3,2.0],[422,6,12.0],[422,7,7.0],[422,8,19.0],[422,9,3.0],[422,10,7.0],[422,11,8.0],[423,2,1.0],[423,3,1.0],[423,7,1.0],[423,8,9.0],[423,9,4.0],[423,10,1.0],[423,11,1.0],[424,6,1.0],[424,7,53.0],[424,8,4.0],[424,11,3.0],[425,0,5.0],[425,2,1.0],[425,3,1.0],[425,4,3.0],[425,6,2.0],[425,7,3.0],[425,8,14.0],[425,9,33.0],[425,10,3.0],[425,11,4.0],[426,0,1.0],[426,1,1.0],[426,2,1.0],[426,3,1.0],[426,4,3.0],[426,6,9.0],[426,7,2.0],[426,8,2.0],[426,9,35.0],[426,11,3.0],[427,2,33.0],[427,3,1.0],[427,6,9.0],[427,9,7.0],[427,10,8.0],[428,0,2.0],[428,2,1.0],[428,3,9.0],[428,4,1.0],[428,6,5.0],[428,7,1.0],[428,8,6.0],[428,9,3.0],[428,10,4.0],[429,3,4.0],[429,6,10.0],[429,9,29.0],[429,10,12.0],[430,0,2.0],[430,3,2.0],[430,5,3.0],[430,6,7.0],[430,7,1.0],[430,8,7.0],[430,9,18.0],[430,10,18.0],[430,11,1.0],[431,0,1.0],[431,3,3.0],[431,5,2.0],[431,6,5.0],[431,7,2.0],[431,8,2.0],[431,11,3.0],[432,0,8.0],[432,1,1.0],[432,3,1.0],[432,4,2.0],[432,5,1.0],[432,6,4.0],[432,7,1.0],[432,8,8.0],[432,9,34.0],[432,10,7.0],[433,6,3.0],[434,0,1.0],[434,2,5.0],[434,4,1.0],[434,6,6.0],[434,7,1.0],[434,8,1.0],[434,9,18.0],[434,11,3.0],[435,0,30.0],[435,2,2.0],[435,4,1.0],[435,5,1.0],[435,6,5.0],[435,7,1.0],[435,8,2.0],[435,9,12.0],[435,10,2.0],[435,11,4.0],[436,0,66.0],[436,3,1.0],[436,9,1.0],[437,0,1.0],[437,3,3.0],[437,5,3.0],[437,6,37.0],[437,9,2.0],[437,10,10.0],[437,11,4.0],[438,0,9.0],[438,3,2.0],[438,5,3.0],[438,6,4.0],[438,7,11.0],[438,8,23.0],[438,9,6.0],[439,0,2.0],[439,1,1.0],[439,2,3.0],[439,3,5.0],[439,6,11.0],[439,7,4.0],[439,8,2.0],[439,9,25.0],[439,10,2.0],[439,11,5.0],[440,0,2.0],[440,4,1.0],[440,5,1.0],[440,6,29.0],[440,7,2.0],[440,8,4.0],[440,9,22.0],[440,10,1.0],[441,0,45.0],[441,1,3.0],[441,2,2.0],[441,3,2.0],[441,4,1.0],[441,5,2.0],[441,6,2.0],[441,8,3.0],[441,9,1.0],[441,11,3.0],[442,0,1.0],[442,2,2.0],[442,3,5.0],[442,4,6.0],[442,6,7.0],[442,7,7.0],[442,8,8.0],[442,9,20.0],[442,10,4.0],[442,11,6.0],[443,0,4.0],[443,1,4.0],[443,2,1.0],[443,3,2.0],[443,4,3.0],[443,6,3.0],[443,7,3.0],[443,8,10.0],[443,9,28.0],[443,10,4.0],[443,11,5.0],[444,0,5.0],[444,2,10.0],[444,3,2.0],[444,5,1.0],[444,6,8.0],[444,7,5.0],[444,8,6.0],[444,9,18.0],[444,10,6.0],[444,11,2.0],[445,2,1.0],[445,4,1.0],[445,7,10.0],[445,8,3.0],[445,9,1.0],[445,10,1.0],[446,0,13.0],[446,1,28.0],[446,2,3.0],[446,3,6.0],[446,4,1.0],[446,5,2.0],[446,6,3.0],[446,7,2.0],[446,8,2.0],[446,9,4.0],[446,10,3.0],[447,0,4.0],[447,1,4.0],[447,3,3.0],[447,4,1.0],[447,6,6.0],[447,7,2.0],[447,8,1.0],[447,9,22.0],[447,11,4.0],[448,0,2.0],[448,2,2.0],[448,3,1.0],[448,4,2.0],[448,5,1.0],[448,6,4.0],[448,7,8.0],[448,8,13.0],[448,9,22.0],[448,10,6.0],[448,11,2.0],[449,0,3.0],[449,2,2.0],[449,4,2.0],[449,5,3.0],[449,6,6.0],[449,7,1.0],[449,8,13.0],[449,9,32.0],[449,10,2.0],[451,0,27.0],[451,1,6.0],[451,3,2.0],[451,4,1.0],[451,6,14.0],[451,8,11.0],[451,9,3.0],[452,6,49.0],[452,7,2.0],[454,0,10.0],[454,1,1.0],[454,2,6.0],[454,3,5.0],[454,4,2.0],[454,5,2.0],[454,8,8.0],[454,9,9.0],[454,10,11.0],[454,11,1.0],[455,3,10.0],[455,6,8.0],[455,7,11.0],[455,8,1.0],[455,9,1.0],[455,10,3.0],[455,11,1.0],[456,2,2.0],[456,3,22.0],[456,5,3.0],[456,6,15.0],[456,7,4.0],[456,8,6.0],[457,0,1.0],[457,2,4.0],[457,3,1.0],[457,4,1.0],[457,7,4.0],[457,8,3.0],[457,9,2.0],[457,10,4.0],[458,6,8.0],[458,9,3.0],[459,6,10.0],[459,7,4.0],[459,8,33.0],[459,9,3.0],[459,10,6.0],[459,11,5.0],[460,6,3.0],[460,7,3.0],[460,9,1.0],[460,11,6.0],[461,1,1.0],[461,3,1.0],[461,6,1.0],[461,8,1.0],[461,9,4.0],[461,10,3.0],[461,11,3.0],[462,2,58.0],[462,3,1.0],[462,4,1.0],[462,5,1.0],[463,0,6.0],[463,1,4.0],[463,2,11.0],[463,4,4.0],[463,5,4.0],[463,6,3.0],[463,7,5.0],[463,9,13.0],[463,10,4.0],[463,11,4.0],[464,1,2.0],[464,4,1.0],[464,5,1.0],[464,6,8.0],[464,7,2.0],[464,8,10.0],[464,9,31.0],[464,10,3.0],[464,11,3.0],[465,0,14.0],[465,2,1.0],[465,3,1.0],[465,4,1.0],[465,5,18.0],[465,6,5.0],[465,9,4.0],[465,10,11.0],[466,0,3.0],[466,1,3.0],[466,2,1.0],[466,3,1.0],[466,5,3.0],[466,6,7.0],[466,7,8.0],[466,8,1.0],[466,9,16.0],[466,10,7.0],[466,11,7.0],[467,1,2.0],[467,6,1.0],[467,7,5.0],[467,8,7.0],[467,11,10.0],[468,0,1.0],[468,1,3.0],[468,3,2.0],[468,4,9.0],[468,5,9.0],[468,6,6.0],[468,7,2.0],[468,10,18.0],[468,11,10.0],[469,2,2.0],[469,3,1.0],[469,4,1.0],[469,5,2.0],[469,7,3.0],[469,8,3.0],[469,9,3.0],[469,10,5.0],[469,11,3.0],[470,0,8.0],[470,1,17.0],[470,3,4.0],[470,4,3.0],[470,5,4.0],[470,6,6.0],[470,7,1.0],[470,8,5.0],[470,9,1.0],[470,10,5.0],[470,11,1.0],[471,4,1.0],[471,7,1.0],[471,8,4.0],[471,9,4.0],[471,10,4.0],[471,11,5.0],[472,3,4.0],[472,6,1.0],[472,8,12.0],[472,9,3.0],[472,10,26.0],[472,11,3.0],[473,0,3.0],[473,2,3.0],[473,3,3.0],[473,4,2.0],[473,5,1.0],[473,6,5.0],[473,7,1.0],[473,8,11.0],[473,9,25.0],[473,10,3.0],[474,2,54.0],[474,8,1.0],[474,9,4.0],[475,0,6.0],[475,1,1.0],[475,2,2.0],[475,3,3.0],[475,4,1.0],[475,6,9.0],[475,7,1.0],[475,8,14.0],[475,9,14.0],[475,10,2.0],[475,11,2.0],[476,11,1.0],[477,0,58.0],[478,0,6.0],[478,2,1.0],[478,9,13.0],[478,10,7.0],[478,11,8.0],[479,0,1.0],[479,1,1.0],[479,2,1.0],[479,5,3.0],[479,6,9.0],[479,7,3.0],[479,8,7.0],[479,9,26.0],[479,10,2.0],[479,11,5.0],[480,11,1.0],[481,2,13.0],[481,3,1.0],[481,6,1.0],[481,8,10.0],[481,10,2.0],[482,4,1.0],[482,6,1.0],[482,7,13.0],[482,8,21.0],[482,9,13.0],[482,10,2.0],[482,11,1.0],[483,1,57.0],[484,0,3.0],[484,2,2.0],[484,4,2.0],[484,6,1.0],[484,7,12.0],[484,8,25.0],[484,9,8.0],[484,10,2.0],[485,9,39.0],[485,10,10.0],[485,11,1.0],[486,0,4.0],[486,1,4.0],[486,2,1.0],[486,3,2.0],[486,4,3.0],[486,5,14.0],[486,6,3.0],[486,7,3.0],[486,8,3.0],[486,9,6.0],[486,11,4.0],[487,0,16.0],[487,1,8.0],[487,2,2.0],[487,3,3.0],[487,4,5.0],[487,5,4.0],[487,6,2.0],[487,7,2.0],[487,8,2.0],[487,9,7.0],[487,10,3.0],[487,11,2.0],[488,0,1.0],[488,4,3.0],[488,6,3.0],[488,9,18.0],[488,11,1.0],[489,6,2.0],[489,8,1.0],[489,10,16.0],[490,0,14.0],[490,2,3.0],[490,3,3.0],[490,5,4.0],[490,6,2.0],[490,7,5.0],[490,8,3.0],[490,9,6.0],[490,10,9.0],[490,11,2.0],[491,0,7.0],[491,2,3.0],[491,3,2.0],[491,4,4.0],[491,5,1.0],[491,6,3.0],[491,7,14.0],[491,8,6.0],[491,9,3.0],[491,10,7.0],[491,11,2.0],[492,0,25.0],[492,6,2.0],[492,9,27.0],[493,0,3.0],[493,6,3.0],[493,8,12.0],[493,9,18.0],[493,10,7.0],[493,11,11.0],[494,1,3.0],[494,2,2.0],[494,4,2.0],[494,5,1.0],[494,6,5.0],[494,7,7.0],[494,8,5.0],[494,9,5.0],[494,10,8.0],[494,11,5.0],[495,0,1.0],[495,4,1.0],[495,5,1.0],[495,6,4.0],[495,7,3.0],[495,8,8.0],[495,9,15.0],[495,10,12.0],[495,11,2.0],[497,0,7.0],[497,2,3.0],[497,4,1.0],[497,6,4.0],[497,7,1.0],[497,8,10.0],[497,9,19.0],[497,10,3.0],[497,11,4.0],[498,0,47.0],[498,3,4.0],[498,11,1.0],[499,1,1.0],[499,2,1.0],[499,3,2.0],[499,5,3.0],[499,6,1.0],[499,7,2.0],[499,9,3.0],[499,10,26.0],[499,11,9.0],[500,1,1.0],[500,3,1.0],[500,4,2.0],[500,5,3.0],[500,6,5.0],[500,7,8.0],[500,8,15.0],[500,9,9.0],[500,10,4.0],[501,2,3.0],[501,5,3.0],[501,9,1.0],[501,11,42.0],[502,0,3.0],[502,2,3.0],[502,3,1.0],[502,4,1.0],[502,8,5.0],[502,9,1.0],[502,11,2.0],[503,0,8.0],[503,1,1.0],[503,3,2.0],[503,4,2.0],[503,6,5.0],[503,7,1.0],[503,8,6.0],[503,9,10.0],[503,10,2.0],[503,11,8.0],[504,0,20.0],[504,2,4.0],[504,3,4.0],[504,6,3.0],[504,7,1.0],[504,9,9.0],[504,10,2.0],[505,1,14.0],[505,2,2.0],[505,3,1.0],[505,4,15.0],[505,6,10.0],[505,8,2.0],[505,9,5.0],[506,6,6.0],[506,8,6.0],[506,9,1.0],[506,11,5.0],[507,1,1.0],[507,2,1.0],[507,3,1.0],[507,4,9.0],[507,8,2.0],[508,0,2.0],[508,1,1.0],[508,2,2.0],[508,3,12.0],[508,4,5.0],[508,5,3.0],[508,6,7.0],[508,8,2.0],[508,9,3.0],[508,10,2.0],[508,11,10.0],[509,0,4.0],[509,2,3.0],[509,3,2.0],[509,5,1.0],[509,6,5.0],[509,7,1.0],[509,8,10.0],[509,9,8.0],[509,10,6.0],[510,3,19.0],[510,5,1.0],[510,6,2.0],[510,8,3.0],[510,9,1.0],[510,10,18.0],[511,0,1.0],[511,1,4.0],[511,3,2.0],[511,4,2.0],[511,6,1.0],[511,7,15.0],[511,8,5.0],[511,9,14.0],[511,11,3.0],[512,0,4.0],[512,1,2.0],[512,4,1.0],[512,5,1.0],[512,6,3.0],[512,8,8.0],[512,9,26.0],[512,10,1.0],[512,11,1.0],[513,1,2.0],[514,0,1.0],[514,1,2.0],[514,6,2.0],[514,9,11.0],[514,10,13.0],[514,11,11.0],[515,0,7.0],[515,1,13.0],[515,4,4.0],[515,5,10.0],[515,6,1.0],[515,9,1.0],[515,10,1.0],[516,6,4.0],[516,8,2.0],[516,9,9.0],[516,10,10.0],[516,11,6.0],[517,2,3.0],[517,6,9.0],[517,7,3.0],[517,9,2.0],[517,11,5.0],[518,0,7.0],[518,1,1.0],[518,2,2.0],[518,4,1.0],[518,6,1.0],[518,8,8.0],[518,9,11.0],[518,10,11.0],[518,11,1.0],[519,0,6.0],[519,1,4.0],[519,7,1.0],[519,9,5.0],[519,11,1.0],[520,8,1.0],[520,9,13.0],[520,10,7.0],[521,5,2.0],[521,6,6.0],[521,8,2.0],[521,9,2.0],[521,11,9.0],[522,0,39.0],[522,2,1.0],[522,3,1.0],[522,6,1.0],[522,8,1.0],[523,0,11.0],[523,1,14.0],[523,2,3.0],[523,3,6.0],[523,4,5.0],[523,5,5.0],[524,6,8.0],[524,7,3.0],[524,8,8.0],[524,10,21.0],[525,0,2.0],[525,1,2.0],[525,2,1.0],[525,4,1.0],[525,5,1.0],[525,6,3.0],[525,7,2.0],[525,8,10.0],[525,9,16.0],[525,10,2.0],[525,11,1.0],[526,4,2.0],[526,6,14.0],[526,9,10.0],[526,10,3.0],[526,11,10.0],[527,0,2.0],[527,1,2.0],[527,2,3.0],[527,4,3.0],[527,6,4.0],[527,7,2.0],[527,8,2.0],[527,9,16.0],[527,10,2.0],[527,11,4.0],[529,0,1.0],[529,1,2.0],[529,3,3.0],[529,4,2.0],[529,5,2.0],[529,6,13.0],[529,8,5.0],[529,9,4.0],[529,10,2.0],[529,11,7.0],[531,2,26.0],[531,3,1.0],[531,6,6.0],[531,8,1.0],[531,9,1.0],[531,10,4.0],[532,1,1.0],[532,3,6.0],[532,4,12.0],[532,5,15.0],[532,6,6.0],[532,8,1.0],[532,9,2.0],[532,11,1.0],[533,0,8.0],[533,1,4.0],[533,2,1.0],[533,3,3.0],[533,4,1.0],[533,5,3.0],[533,7,5.0],[533,8,2.0],[533,9,9.0],[533,10,3.0],[533,11,1.0],[534,0,4.0],[534,2,1.0],[534,3,2.0],[534,4,1.0],[534,5,2.0],[534,6,2.0],[534,7,3.0],[534,8,5.0],[534,9,10.0],[534,10,1.0],[534,11,9.0],[535,2,1.0],[535,3,1.0],[535,6,1.0],[535,7,1.0],[535,9,21.0],[535,10,11.0],[535,11,1.0],[536,1,3.0],[536,7,1.0],[536,8,5.0],[536,11,9.0],[537,0,1.0],[537,5,1.0],[537,6,3.0],[537,8,4.0],[537,9,23.0],[537,10,7.0],[537,11,4.0],[538,0,14.0],[538,1,2.0],[538,2,1.0],[538,3,2.0],[538,4,2.0],[538,5,1.0],[538,6,4.0],[538,7,3.0],[538,8,3.0],[538,9,9.0],[538,10,2.0],[539,2,3.0],[539,6,22.0],[539,8,2.0],[539,10,1.0],[539,11,13.0],[540,1,7.0],[540,7,3.0],[540,8,6.0],[540,11,6.0],[541,6,2.0],[541,7,2.0],[541,8,2.0],[541,9,2.0],[541,10,3.0],[541,11,1.0],[542,0,4.0],[542,2,3.0],[542,3,6.0],[542,4,3.0],[542,5,3.0],[542,6,3.0],[542,7,7.0],[542,8,6.0],[542,9,1.0],[542,10,3.0],[542,11,3.0],[543,1,2.0],[543,2,39.0],[543,3,1.0],[543,5,1.0],[544,0,8.0],[544,1,5.0],[544,2,5.0],[544,3,2.0],[544,4,4.0],[544,5,1.0],[544,6,6.0],[544,8,4.0],[544,9,3.0],[544,10,2.0],[545,0,1.0],[545,2,1.0],[545,5,1.0],[545,7,1.0],[545,8,4.0],[545,9,10.0],[545,10,3.0],[545,11,6.0],[547,0,2.0],[547,1,5.0],[547,3,1.0],[547,4,1.0],[547,5,3.0],[547,6,6.0],[547,7,6.0],[547,8,7.0],[547,9,3.0],[547,10,5.0],[547,11,2.0],[548,0,2.0],[548,1,11.0],[548,3,8.0],[548,4,6.0],[548,6,2.0],[548,9,9.0],[548,10,1.0],[548,11,2.0],[549,8,2.0],[550,0,1.0],[550,2,5.0],[550,3,5.0],[550,5,8.0],[550,6,12.0],[550,9,7.0],[550,10,2.0],[552,3,20.0],[552,6,2.0],[552,10,14.0],[553,4,1.0],[554,0,38.0],[555,0,3.0],[555,1,6.0],[555,3,3.0],[555,4,1.0],[555,5,1.0],[555,6,3.0],[555,7,2.0],[555,8,5.0],[555,9,13.0],[555,10,1.0],[555,11,3.0],[556,2,1.0],[556,4,3.0],[556,6,1.0],[556,9,4.0],[556,11,1.0],[557,6,1.0],[557,8,1.0],[557,9,13.0],[557,11,1.0],[558,0,1.0],[558,2,2.0],[558,6,1.0],[558,8,8.0],[558,9,24.0],[558,10,1.0],[558,11,2.0],[559,0,1.0],[559,2,1.0],[559,3,4.0],[559,4,1.0],[559,5,4.0],[559,6,3.0],[559,8,8.0],[559,9,8.0],[559,11,3.0],[560,0,39.0],[560,2,1.0],[561,2,2.0],[561,3,1.0],[561,6,3.0],[561,7,5.0],[561,8,1.0],[561,11,27.0],[562,0,4.0],[562,1,2.0],[562,2,1.0],[562,4,1.0],[562,5,1.0],[562,6,1.0],[562,7,1.0],[562,8,1.0],[562,9,27.0],[562,10,1.0],[563,0,1.0],[563,2,1.0],[563,3,4.0],[563,6,5.0],[563,7,2.0],[563,8,2.0],[563,9,3.0],[564,6,5.0],[564,9,7.0],[564,11,1.0],[565,0,2.0],[565,1,1.0],[565,3,2.0],[565,4,1.0],[565,6,2.0],[565,8,9.0],[565,9,18.0],[565,10,4.0],[565,11,1.0],[566,0,3.0],[566,1,3.0],[566,5,1.0],[566,6,3.0],[566,7,3.0],[566,8,8.0],[566,9,8.0],[566,10,4.0],[566,11,3.0],[567,0,7.0],[567,1,1.0],[567,2,7.0],[567,3,2.0],[567,4,1.0],[567,5,3.0],[567,6,1.0],[567,7,1.0],[567,8,1.0],[567,9,3.0],[567,10,7.0],[567,11,4.0],[568,4,1.0],[568,6,25.0],[568,9,1.0],[568,11,2.0],[569,0,4.0],[569,1,33.0],[569,3,1.0],[569,4,1.0],[570,2,3.0],[570,3,10.0],[570,5,3.0],[570,6,1.0],[570,7,4.0],[570,8,1.0],[570,9,9.0],[570,10,3.0],[570,11,3.0],[571,0,1.0],[571,2,2.0],[571,6,2.0],[571,8,7.0],[571,9,15.0],[571,10,5.0],[571,11,3.0],[572,6,35.0],[573,3,1.0],[573,4,2.0],[573,5,3.0],[573,6,6.0],[573,7,4.0],[573,8,4.0],[573,9,1.0],[573,10,3.0],[574,1,3.0],[574,6,5.0],[574,8,22.0],[574,9,6.0],[574,10,1.0],[575,0,4.0],[575,1,1.0],[575,2,2.0],[575,6,3.0],[575,7,2.0],[575,8,5.0],[575,9,5.0],[575,10,12.0],[575,11,2.0],[576,1,1.0],[576,2,1.0],[576,5,2.0],[576,6,7.0],[576,7,1.0],[576,8,2.0],[576,9,4.0],[576,11,6.0],[577,0,29.0],[577,3,4.0],[577,5,2.0],[577,7,1.0],[578,7,1.0],[579,1,6.0],[579,7,3.0],[579,8,6.0],[579,10,2.0],[580,1,5.0],[580,2,2.0],[580,5,1.0],[580,7,1.0],[580,8,4.0],[580,9,4.0],[580,10,3.0],[580,11,2.0],[581,0,2.0],[581,6,1.0],[581,7,2.0],[581,8,3.0],[581,9,3.0],[581,10,17.0],[581,11,2.0],[582,0,2.0],[582,1,11.0],[582,4,4.0],[582,5,4.0],[582,6,4.0],[582,8,5.0],[582,9,4.0],[582,10,2.0],[583,6,1.0],[583,7,21.0],[583,9,1.0],[583,10,3.0],[584,1,1.0],[584,2,5.0],[584,3,3.0],[584,4,2.0],[584,6,1.0],[584,7,8.0],[584,11,4.0],[585,0,1.0],[585,2,5.0],[585,6,4.0],[585,7,7.0],[585,8,5.0],[585,9,8.0],[585,10,3.0],[585,11,1.0],[587,6,8.0],[587,7,10.0],[587,8,10.0],[587,11,2.0],[588,0,1.0],[588,2,1.0],[588,3,1.0],[588,4,8.0],[588,5,16.0],[588,6,3.0],[588,7,1.0],[588,8,1.0],[588,10,4.0],[589,0,12.0],[589,1,8.0],[589,2,1.0],[589,3,2.0],[589,4,4.0],[589,5,4.0],[589,6,2.0],[589,7,1.0],[589,9,1.0],[589,11,1.0],[590,3,3.0],[590,4,13.0],[590,8,11.0],[590,9,1.0],[590,11,1.0],[591,10,33.0],[592,1,6.0],[592,2,1.0],[592,7,2.0],[592,8,1.0],[592,9,8.0],[592,11,2.0],[593,0,1.0],[593,1,4.0],[593,3,8.0],[593,5,3.0],[593,6,8.0],[593,7,2.0],[593,8,4.0],[594,0,34.0],[595,0,34.0],[596,6,3.0],[596,8,1.0],[596,9,3.0],[597,2,2.0],[597,3,1.0],[597,4,2.0],[597,6,2.0],[597,8,2.0],[597,9,16.0],[597,10,4.0],[597,11,2.0],[598,2,12.0],[598,3,4.0],[598,7,2.0],[598,8,1.0],[598,9,11.0],[598,10,1.0],[600,1,8.0],[600,3,13.0],[600,4,4.0],[600,7,4.0],[600,10,2.0],[603,0,1.0],[603,5,4.0],[603,6,2.0],[603,8,2.0],[603,9,11.0],[603,10,1.0],[603,11,4.0],[604,0,4.0],[604,1,1.0],[604,3,1.0],[604,4,1.0],[604,6,3.0],[604,8,10.0],[604,9,6.0],[604,10,6.0],[605,3,1.0],[605,9,1.0],[605,10,1.0],[605,11,1.0],[606,0,3.0],[606,1,2.0],[606,6,6.0],[606,7,1.0],[606,8,7.0],[606,9,7.0],[606,10,3.0],[606,11,1.0],[607,6,28.0],[608,1,8.0],[609,1,2.0],[609,3,4.0],[609,4,1.0],[609,10,21.0],[609,11,1.0],[610,0,2.0],[610,1,1.0],[610,3,1.0],[610,6,1.0],[610,7,1.0],[610,8,4.0],[610,9,7.0],[610,10,8.0],[611,7,9.0],[611,9,1.0],[611,11,2.0],[612,2,21.0],[612,9,8.0],[612,10,1.0],[614,3,1.0],[614,6,3.0],[614,8,2.0],[616,0,4.0],[616,1,5.0],[616,3,3.0],[616,6,2.0],[616,7,1.0],[616,8,7.0],[616,9,5.0],[616,10,1.0],[616,11,1.0],[617,1,7.0],[617,9,11.0],[618,0,20.0],[618,6,1.0],[618,8,2.0],[618,10,6.0],[619,3,1.0],[619,7,19.0],[619,10,3.0],[620,0,13.0],[620,1,3.0],[620,9,9.0],[620,10,2.0],[621,7,2.0],[621,8,3.0],[621,9,3.0],[622,2,1.0],[622,5,3.0],[622,6,3.0],[622,9,8.0],[622,10,2.0],[622,11,9.0],[623,2,1.0],[623,3,1.0],[623,6,2.0],[623,8,1.0],[623,9,3.0],[624,1,1.0],[624,3,1.0],[624,7,16.0],[624,9,4.0],[625,1,3.0],[625,2,1.0],[625,3,1.0],[625,4,3.0],[625,5,1.0],[625,9,15.0],[625,10,1.0],[625,11,2.0],[626,6,16.0],[626,10,2.0],[626,11,2.0],[628,0,2.0],[628,2,1.0],[628,6,6.0],[628,7,5.0],[628,8,1.0],[628,9,5.0],[628,10,3.0],[628,11,2.0],[629,2,7.0],[629,9,6.0],[629,10,8.0],[630,0,2.0],[630,2,1.0],[630,6,1.0],[630,7,1.0],[630,8,8.0],[630,9,10.0],[630,10,5.0],[631,0,5.0],[631,3,2.0],[631,4,4.0],[631,5,13.0],[631,7,1.0],[631,9,1.0],[632,0,4.0],[632,3,1.0],[632,6,5.0],[632,8,4.0],[632,9,4.0],[632,10,1.0],[632,11,6.0],[633,0,27.0],[634,1,1.0],[634,4,1.0],[634,5,4.0],[634,6,4.0],[634,9,6.0],[634,10,9.0],[635,0,1.0],[635,2,3.0],[635,3,6.0],[635,4,5.0],[635,5,4.0],[635,7,2.0],[635,10,5.0],[635,11,1.0],[636,0,13.0],[636,2,2.0],[636,5,5.0],[636,9,3.0],[636,10,2.0],[637,0,1.0],[637,3,7.0],[637,5,1.0],[637,6,1.0],[637,7,4.0],[637,10,8.0],[638,0,3.0],[638,2,1.0],[638,6,2.0],[638,7,1.0],[638,8,7.0],[638,9,5.0],[638,10,4.0],[639,8,1.0],[639,9,1.0],[640,0,4.0],[640,1,7.0],[640,3,1.0],[640,4,2.0],[640,6,1.0],[640,7,2.0],[640,9,3.0],[640,10,2.0],[640,11,4.0],[641,0,4.0],[641,1,1.0],[641,2,1.0],[641,3,2.0],[641,4,1.0],[641,5,1.0],[641,6,6.0],[641,9,2.0],[641,11,2.0],[642,6,1.0],[644,0,5.0],[644,1,4.0],[644,2,7.0],[644,3,4.0],[644,4,2.0],[644,5,2.0],[645,0,2.0],[645,1,12.0],[645,2,3.0],[645,3,1.0],[645,4,3.0],[645,5,2.0],[645,6,1.0],[645,11,1.0],[646,0,2.0],[646,2,2.0],[646,8,3.0],[646,9,8.0],[646,10,8.0],[646,11,2.0],[647,0,2.0],[647,2,3.0],[647,4,1.0],[647,5,2.0],[647,6,5.0],[647,8,1.0],[647,9,4.0],[647,10,1.0],[647,11,1.0],[648,3,1.0],[648,7,1.0],[648,11,22.0],[649,1,1.0],[649,7,3.0],[649,8,2.0],[649,11,3.0],[650,0,19.0],[650,1,5.0],[650,5,1.0],[651,0,2.0],[651,1,9.0],[651,2,2.0],[651,3,2.0],[651,4,5.0],[651,5,3.0],[651,7,1.0],[651,11,1.0],[652,0,1.0],[652,1,7.0],[652,3,12.0],[652,11,4.0],[653,0,12.0],[653,1,2.0],[653,6,5.0],[653,7,2.0],[653,9,1.0],[653,10,2.0],[654,2,3.0],[654,3,1.0],[654,4,10.0],[654,8,2.0],[654,9,8.0],[654,10,1.0],[655,3,5.0],[655,4,1.0],[655,7,5.0],[655,8,1.0],[655,9,1.0],[655,11,9.0],[656,0,1.0],[656,3,4.0],[656,5,1.0],[656,9,4.0],[656,10,2.0],[657,0,5.0],[657,4,2.0],[657,6,2.0],[657,10,1.0],[657,11,1.0],[658,0,2.0],[658,2,4.0],[658,3,2.0],[658,4,2.0],[658,5,1.0],[658,6,1.0],[658,8,1.0],[658,9,3.0],[658,10,3.0],[658,11,1.0],[659,1,1.0],[659,3,2.0],[659,5,1.0],[659,6,2.0],[659,7,1.0],[659,8,4.0],[659,9,4.0],[659,10,1.0],[659,11,1.0],[661,0,3.0],[661,2,4.0],[661,5,3.0],[661,8,1.0],[661,9,2.0],[661,10,5.0],[662,11,1.0],[663,2,1.0],[663,3,2.0],[663,4,1.0],[663,5,1.0],[663,8,7.0],[663,9,7.0],[663,10,2.0],[664,0,11.0],[664,3,2.0],[664,6,2.0],[664,7,1.0],[664,9,1.0],[664,10,2.0],[664,11,4.0],[665,0,7.0],[665,2,3.0],[665,6,3.0],[665,9,4.0],[665,10,3.0],[666,0,24.0],[667,5,1.0],[667,6,1.0],[667,8,6.0],[667,9,14.0],[668,11,1.0],[669,0,1.0],[669,2,3.0],[669,3,2.0],[669,6,1.0],[669,8,2.0],[669,9,2.0],[669,10,9.0],[670,1,3.0],[670,8,7.0],[670,9,2.0],[670,10,4.0],[670,11,2.0],[672,0,2.0],[672,11,15.0],[673,0,7.0],[673,1,1.0],[673,3,3.0],[673,7,2.0],[673,9,2.0],[673,10,3.0],[674,0,9.0],[674,1,2.0],[674,4,4.0],[674,10,5.0],[675,0,1.0],[675,1,1.0],[675,6,7.0],[675,7,4.0],[675,8,1.0],[675,10,1.0],[675,11,5.0],[676,1,3.0],[676,2,3.0],[676,3,10.0],[676,4,5.0],[676,11,1.0],[677,6,8.0],[677,8,5.0],[677,10,3.0],[678,6,2.0],[678,7,1.0],[678,9,10.0],[678,10,6.0],[679,4,15.0],[679,7,1.0],[679,9,1.0],[679,10,3.0],[680,0,10.0],[680,1,4.0],[680,2,3.0],[680,4,3.0],[680,5,1.0],[681,0,20.0],[681,6,1.0],[682,0,3.0],[682,2,5.0],[682,3,5.0],[682,4,4.0],[682,5,4.0],[683,0,21.0],[684,11,2.0],[685,0,2.0],[685,2,1.0],[685,3,2.0],[685,4,1.0],[685,5,3.0],[685,6,1.0],[685,8,3.0],[685,10,3.0],[685,11,2.0],[686,6,7.0],[686,7,1.0],[686,8,1.0],[686,9,7.0],[686,11,1.0],[687,0,3.0],[687,6,5.0],[687,8,2.0],[687,9,5.0],[687,10,1.0],[687,11,4.0],[688,9,1.0],[688,10,1.0],[689,11,1.0],[690,0,2.0],[690,4,1.0],[690,5,2.0],[690,6,3.0],[690,7,1.0],[690,9,8.0],[690,10,1.0],[691,1,1.0],[691,2,2.0],[692,2,1.0],[692,3,1.0],[692,10,15.0],[694,2,17.0],[695,1,3.0],[695,2,1.0],[695,5,1.0],[695,8,6.0],[695,10,1.0],[695,11,1.0],[696,3,1.0],[696,6,3.0],[696,7,1.0],[696,8,10.0],[696,9,1.0],[696,10,1.0],[697,3,2.0],[697,10,10.0],[698,7,1.0],[698,11,1.0],[699,3,2.0],[699,8,10.0],[699,10,1.0],[699,11,1.0],[700,6,2.0],[700,8,15.0],[700,11,1.0],[701,1,4.0],[701,4,3.0],[701,5,5.0],[701,9,3.0],[702,0,5.0],[702,2,2.0],[702,3,4.0],[702,4,2.0],[702,5,4.0],[702,7,1.0],[704,0,2.0],[704,5,3.0],[704,7,2.0],[704,8,2.0],[704,9,7.0],[704,10,2.0],[705,3,3.0],[705,4,2.0],[705,6,2.0],[705,9,10.0],[706,8,1.0],[707,0,1.0],[707,3,1.0],[707,8,2.0],[707,9,9.0],[707,11,5.0],[708,0,1.0],[708,4,5.0],[708,5,1.0],[708,6,2.0],[708,9,1.0],[708,11,2.0],[709,8,1.0],[709,10,1.0],[710,0,8.0],[710,2,2.0],[710,5,1.0],[710,9,2.0],[710,10,1.0],[711,0,3.0],[711,3,1.0],[711,7,1.0],[711,9,6.0],[711,10,3.0],[711,11,2.0],[713,1,13.0],[713,3,4.0],[714,10,1.0],[715,6,7.0],[715,8,4.0],[715,9,1.0],[715,10,1.0],[716,0,2.0],[716,1,1.0],[716,4,2.0],[716,6,3.0],[716,8,7.0],[716,9,1.0],[718,0,6.0],[718,5,8.0],[718,9,1.0],[718,11,2.0],[720,0,2.0],[720,2,1.0],[720,6,3.0],[720,8,3.0],[720,9,1.0],[720,11,2.0],[721,0,5.0],[721,3,2.0],[721,6,2.0],[721,8,1.0],[721,9,3.0],[721,10,1.0],[721,11,2.0],[722,6,6.0],[722,7,2.0],[722,8,3.0],[722,9,2.0],[722,10,1.0],[723,1,1.0],[723,8,1.0],[723,11,2.0],[724,2,1.0],[724,7,15.0],[725,0,1.0],[725,2,1.0],[725,6,3.0],[725,8,1.0],[725,9,5.0],[725,10,4.0],[725,11,1.0],[726,7,2.0],[726,9,1.0],[726,10,2.0],[727,3,4.0],[727,8,6.0],[727,9,4.0],[727,10,2.0],[728,2,1.0],[728,6,8.0],[729,2,14.0],[729,9,2.0],[730,0,1.0],[730,6,2.0],[730,7,4.0],[730,8,1.0],[730,9,3.0],[730,10,3.0],[731,1,15.0],[731,9,1.0],[732,8,12.0],[732,9,4.0],[733,7,1.0],[733,11,3.0],[735,0,15.0],[736,11,1.0],[737,1,1.0],[737,6,8.0],[737,8,1.0],[737,9,3.0],[737,10,1.0],[737,11,1.0],[738,3,1.0],[738,5,1.0],[738,9,6.0],[738,10,1.0],[739,11,2.0],[741,0,2.0],[741,1,1.0],[741,2,4.0],[741,7,1.0],[741,9,2.0],[741,10,3.0],[742,1,2.0],[742,2,1.0],[742,7,9.0],[742,8,2.0],[744,9,1.0],[744,10,1.0],[744,11,1.0],[745,4,1.0],[745,6,3.0],[745,7,1.0],[745,8,2.0],[745,9,4.0],[745,11,1.0],[746,0,13.0],[747,3,1.0],[747,6,3.0],[747,9,4.0],[747,10,1.0],[747,11,5.0],[748,5,1.0],[748,6,10.0],[748,9,4.0],[749,0,8.0],[749,6,3.0],[749,7,1.0],[749,10,1.0],[750,9,1.0],[750,11,1.0],[752,6,1.0],[752,7,14.0],[754,7,1.0],[754,10,8.0],[755,0,4.0],[755,3,1.0],[755,4,3.0],[755,7,1.0],[755,8,1.0],[755,11,1.0],[756,2,1.0],[756,6,2.0],[756,8,2.0],[756,9,2.0],[756,10,1.0],[757,11,1.0],[758,9,1.0],[758,11,1.0],[759,0,2.0],[759,3,2.0],[759,5,1.0],[759,7,1.0],[759,8,3.0],[759,9,1.0],[759,10,2.0],[761,3,3.0],[761,4,4.0],[761,5,3.0],[761,9,1.0],[761,10,3.0],[762,6,2.0],[763,4,1.0],[763,7,3.0],[763,8,4.0],[763,9,3.0],[763,10,2.0],[764,1,3.0],[764,2,2.0],[764,6,4.0],[764,7,1.0],[764,9,1.0],[764,11,2.0],[766,0,2.0],[766,2,3.0],[766,3,3.0],[766,4,1.0],[766,6,1.0],[766,7,1.0],[766,9,3.0],[767,7,3.0],[767,11,2.0],[768,6,1.0],[768,8,7.0],[768,9,1.0],[768,11,3.0],[769,0,1.0],[769,1,2.0],[769,2,5.0],[769,4,1.0],[769,5,5.0],[770,0,8.0],[770,3,6.0],[771,11,1.0],[772,2,1.0],[772,6,1.0],[772,8,3.0],[772,10,1.0],[772,11,2.0],[773,6,2.0],[773,9,2.0],[773,10,8.0],[773,11,2.0],[775,8,3.0],[775,10,1.0],[775,11,5.0],[776,0,13.0],[776,9,1.0],[777,0,6.0],[777,4,5.0],[777,6,1.0],[777,9,1.0],[778,1,2.0],[778,3,2.0],[778,4,8.0],[778,7,1.0],[779,0,1.0],[779,3,1.0],[779,4,1.0],[779,5,2.0],[779,6,3.0],[779,10,3.0],[779,11,1.0],[781,0,4.0],[781,2,1.0],[781,5,2.0],[781,6,2.0],[781,8,1.0],[781,10,1.0],[781,11,2.0],[782,1,3.0],[782,3,1.0],[782,4,7.0],[782,7,1.0],[783,2,1.0],[783,6,2.0],[783,9,1.0],[783,11,1.0],[784,1,5.0],[784,4,2.0],[784,5,4.0],[784,7,1.0],[784,9,1.0],[786,1,2.0],[786,6,2.0],[786,7,3.0],[786,8,3.0],[786,9,1.0],[787,9,5.0],[787,11,1.0],[789,6,3.0],[789,9,1.0],[790,9,1.0],[792,0,3.0],[792,2,1.0],[792,6,5.0],[792,7,1.0],[792,8,1.0],[792,10,1.0],[793,4,2.0],[793,5,1.0],[793,6,3.0],[793,7,1.0],[793,9,1.0],[794,0,7.0],[794,1,2.0],[794,4,3.0],[795,0,5.0],[795,1,2.0],[795,2,1.0],[795,3,1.0],[795,4,2.0],[795,10,1.0],[796,6,1.0],[796,7,1.0],[796,9,3.0],[796,10,2.0],[797,1,1.0],[797,2,6.0],[797,4,4.0],[797,5,1.0],[798,0,11.0],[798,9,1.0],[799,0,10.0],[799,6,1.0],[799,11,1.0],[800,1,3.0],[800,2,3.0],[800,6,2.0],[800,9,2.0],[800,10,1.0],[800,11,1.0],[801,7,1.0],[801,11,9.0],[802,6,1.0],[802,8,8.0],[802,9,2.0],[802,11,1.0],[803,0,1.0],[803,1,2.0],[803,6,4.0],[803,8,4.0],[803,9,1.0],[804,6,1.0],[804,8,6.0],[804,10,1.0],[804,11,1.0],[805,0,1.0],[805,8,1.0],[805,9,8.0],[805,11,2.0],[806,1,1.0],[806,11,1.0],[807,8,1.0],[807,10,1.0],[808,2,1.0],[808,4,2.0],[808,8,2.0],[808,9,7.0],[809,0,6.0],[809,2,1.0],[809,11,4.0],[810,5,4.0],[810,6,3.0],[810,8,1.0],[810,11,3.0],[812,0,6.0],[812,1,3.0],[812,2,1.0],[812,4,1.0],[813,0,10.0],[813,9,1.0],[816,8,9.0],[817,0,2.0],[817,6,1.0],[817,8,5.0],[818,6,2.0],[818,7,2.0],[818,8,1.0],[818,9,1.0],[818,10,1.0],[818,11,2.0],[819,11,1.0],[820,0,1.0],[820,1,2.0],[820,8,3.0],[820,9,4.0],[820,10,1.0],[821,6,2.0],[821,9,6.0],[821,10,1.0],[821,11,2.0],[823,9,2.0],[823,10,6.0],[823,11,2.0],[824,6,1.0],[824,9,4.0],[825,2,2.0],[825,3,2.0],[825,9,2.0],[825,10,4.0],[827,6,5.0],[827,9,1.0],[827,10,1.0],[827,11,2.0],[828,1,6.0],[828,3,1.0],[828,8,1.0],[828,10,1.0],[828,11,2.0],[830,5,1.0],[830,6,2.0],[830,7,2.0],[831,0,1.0],[831,1,1.0],[831,2,1.0],[831,3,1.0],[831,4,3.0],[831,5,1.0],[831,10,1.0],[832,2,2.0],[832,4,1.0],[832,6,1.0],[832,7,1.0],[832,8,1.0],[833,1,2.0],[833,2,1.0],[833,3,1.0],[833,6,4.0],[833,8,1.0],[833,9,2.0],[834,7,4.0],[834,10,4.0],[835,3,1.0],[835,9,8.0],[836,5,2.0],[836,6,1.0],[836,7,2.0],[836,11,5.0],[837,6,3.0],[837,8,1.0],[837,10,4.0],[837,11,3.0],[838,6,1.0],[838,8,2.0],[838,9,5.0],[838,11,1.0],[840,0,4.0],[840,2,3.0],[840,4,1.0],[840,5,2.0],[841,8,5.0],[841,9,4.0],[842,6,1.0],[842,8,5.0],[842,9,2.0],[842,11,2.0],[844,1,1.0],[844,2,1.0],[844,6,1.0],[844,8,1.0],[846,6,4.0],[847,1,1.0],[847,4,2.0],[847,11,5.0],[848,0,1.0],[848,6,1.0],[848,8,3.0],[848,9,3.0],[848,11,1.0],[849,1,5.0],[849,6,2.0],[849,8,1.0],[849,9,2.0],[850,0,1.0],[850,2,1.0],[850,6,1.0],[850,8,2.0],[850,9,4.0],[850,10,1.0],[851,0,1.0],[851,3,1.0],[851,6,1.0],[851,9,1.0],[851,11,1.0],[852,5,1.0],[852,6,3.0],[852,9,2.0],[852,10,3.0],[855,3,3.0],[855,4,1.0],[855,7,1.0],[855,9,2.0],[857,0,1.0],[857,2,1.0],[857,3,1.0],[857,5,3.0],[857,9,2.0],[857,10,1.0],[857,11,1.0],[858,1,1.0],[858,11,1.0],[859,7,1.0],[859,8,3.0],[859,9,1.0],[859,10,2.0],[859,11,1.0],[860,0,1.0],[860,4,1.0],[860,6,2.0],[860,7,1.0],[860,8,2.0],[860,10,1.0],[860,11,2.0],[861,3,2.0],[861,4,1.0],[861,5,6.0],[861,10,1.0],[862,0,2.0],[862,5,2.0],[862,6,1.0],[862,8,1.0],[862,9,4.0],[863,8,8.0],[864,1,2.0],[864,7,1.0],[864,8,1.0],[864,9,1.0],[864,10,2.0],[864,11,3.0],[865,11,1.0],[866,3,2.0],[866,4,2.0],[866,7,1.0],[866,8,3.0],[866,10,1.0],[866,11,1.0],[867,1,2.0],[867,8,2.0],[867,11,1.0],[868,0,1.0],[868,2,1.0],[868,6,1.0],[868,7,5.0],[868,8,1.0],[868,9,1.0],[870,3,2.0],[870,7,1.0],[873,0,4.0],[873,2,1.0],[873,4,1.0],[873,9,1.0],[874,11,1.0],[875,6,1.0],[875,9,1.0],[877,1,1.0],[877,2,1.0],[877,3,1.0],[877,6,2.0],[877,10,2.0],[877,11,1.0],[879,1,1.0],[879,8,3.0],[879,9,1.0],[879,10,1.0],[879,11,3.0],[880,0,2.0],[880,1,2.0],[880,2,1.0],[880,3,2.0],[880,5,2.0],[882,3,1.0],[882,5,1.0],[882,6,3.0],[882,7,3.0],[884,3,1.0],[884,4,1.0],[884,9,2.0],[885,1,5.0],[885,4,3.0],[885,9,1.0],[886,1,1.0],[886,4,1.0],[886,6,1.0],[886,8,2.0],[886,10,3.0],[887,0,2.0],[887,7,2.0],[887,9,4.0],[887,11,1.0],[890,0,3.0],[890,2,2.0],[890,3,1.0],[890,4,3.0],[891,2,2.0],[891,7,4.0],[891,9,1.0],[891,11,1.0],[894,3,2.0],[894,4,2.0],[894,6,2.0],[894,7,2.0],[895,4,2.0],[895,6,1.0],[895,9,2.0],[895,10,1.0],[895,11,1.0],[896,0,2.0],[896,6,1.0],[896,7,3.0],[896,9,1.0],[896,11,1.0],[897,8,4.0],[897,10,4.0],[898,0,8.0],[898,11,1.0],[899,6,4.0],[899,9,1.0],[900,0,6.0],[900,2,1.0],[900,11,2.0],[901,0,7.0],[902,3,1.0],[902,11,3.0],[904,0,2.0],[904,2,3.0],[904,7,1.0],[904,8,1.0],[904,11,2.0],[905,0,3.0],[905,1,3.0],[905,2,1.0],[905,4,1.0],[905,11,1.0],[907,0,6.0],[907,3,1.0],[907,9,1.0],[908,0,3.0],[908,4,2.0],[908,10,3.0],[909,0,2.0],[909,1,1.0],[909,6,1.0],[909,8,1.0],[910,3,1.0],[910,5,1.0],[910,6,1.0],[910,9,3.0],[910,11,1.0],[911,1,1.0],[911,2,1.0],[911,8,2.0],[911,9,1.0],[911,10,3.0],[912,2,1.0],[912,3,3.0],[912,6,1.0],[912,7,1.0],[913,6,1.0],[913,8,1.0],[913,9,4.0],[913,10,1.0],[914,1,4.0],[914,8,4.0],[915,5,2.0],[915,6,2.0],[915,9,4.0],[916,0,5.0],[916,2,3.0],[917,5,2.0],[917,7,1.0],[917,9,1.0],[917,11,1.0],[918,0,8.0],[919,0,8.0],[920,3,1.0],[920,6,3.0],[920,7,1.0],[921,0,2.0],[921,1,1.0],[921,3,2.0],[921,9,1.0],[922,9,3.0],[925,0,3.0],[925,2,3.0],[925,5,1.0],[925,6,1.0],[926,9,1.0],[927,8,4.0],[927,9,2.0],[927,11,2.0],[928,11,7.0],[930,6,1.0],[930,8,5.0],[932,0,1.0],[932,1,3.0],[932,8,4.0],[933,6,1.0],[933,11,3.0],[934,0,3.0],[934,6,2.0],[934,8,2.0],[934,11,1.0],[935,0,8.0],[936,7,1.0],[936,9,6.0],[938,9,6.0],[939,10,6.0],[939,11,1.0],[940,3,1.0],[940,5,1.0],[940,10,4.0],[940,11,1.0],[941,4,1.0],[941,5,1.0],[941,7,1.0],[941,8,4.0],[942,8,1.0],[942,10,3.0],[943,2,1.0],[943,4,1.0],[943,5,4.0],[943,10,1.0],[945,0,1.0],[945,1,1.0],[945,8,2.0],[945,10,1.0],[945,11,2.0],[946,5,1.0],[946,10,6.0],[947,0,1.0],[947,3,3.0],[947,8,1.0],[948,8,1.0],[948,9,4.0],[948,10,2.0],[949,7,1.0],[949,9,1.0],[949,11,4.0],[950,0,3.0],[950,3,4.0],[951,0,5.0],[951,6,1.0],[951,11,1.0],[952,1,5.0],[952,4,1.0],[952,5,1.0],[953,0,2.0],[953,1,1.0],[953,4,2.0],[953,9,2.0],[954,0,1.0],[954,5,4.0],[954,8,1.0],[955,1,1.0],[956,4,2.0],[956,11,3.0],[958,0,1.0],[958,4,1.0],[958,6,2.0],[958,9,2.0],[959,0,6.0],[959,7,1.0],[960,3,1.0],[960,4,3.0],[960,9,1.0],[961,1,1.0],[961,4,3.0],[961,6,1.0],[961,10,1.0],[962,0,4.0],[962,3,2.0],[962,11,1.0],[963,2,7.0],[964,0,1.0],[964,1,2.0],[964,4,2.0],[964,5,1.0],[964,11,1.0],[965,6,1.0],[965,8,3.0],[965,9,3.0],[967,0,2.0],[967,9,2.0],[967,11,2.0],[968,10,6.0],[970,6,1.0],[970,9,5.0],[970,10,1.0],[971,1,2.0],[971,6,1.0],[971,7,2.0],[971,11,2.0],[973,0,7.0],[974,5,2.0],[974,10,1.0],[974,11,3.0],[975,0,1.0],[975,2,1.0],[975,8,2.0],[975,9,1.0],[975,11,2.0],[976,5,1.0],[976,6,6.0],[978,11,1.0],[979,4,1.0],[979,7,1.0],[979,8,1.0],[979,9,3.0],[979,10,1.0],[982,0,1.0],[982,6,1.0],[982,7,1.0],[982,11,3.0],[983,0,6.0],[984,10,4.0],[986,10,1.0],[986,11,5.0],[987,0,1.0],[987,3,1.0],[987,10,3.0],[988,8,2.0],[989,0,1.0],[989,5,2.0],[989,7,1.0],[989,11,2.0],[990,8,5.0],[990,9,1.0],[991,0,1.0],[991,8,5.0],[994,0,1.0],[994,9,3.0],[994,11,1.0],[995,6,1.0],[995,9,1.0],[996,2,3.0],[996,7,2.0],[997,8,1.0],[997,9,5.0],[998,5,2.0],[998,9,1.0],[998,10,2.0],[998,11,1.0],[1000,0,3.0],[1000,2,2.0],[1000,7,1.0],[1001,0,5.0],[1001,10,1.0],[1002,0,1.0],[1003,0,1.0],[1003,1,1.0],[1003,5,4.0],[1004,1,2.0],[1004,6,2.0],[1004,8,1.0],[1004,11,1.0],[1005,0,2.0],[1005,5,2.0],[1005,9,2.0],[1008,6,1.0],[1008,8,4.0],[1008,9,1.0],[1009,6,1.0],[1009,9,1.0],[1009,10,4.0],[1010,0,3.0],[1010,2,1.0],[1011,0,3.0],[1011,9,1.0],[1011,11,1.0],[1013,0,1.0],[1013,8,5.0],[1014,2,1.0],[1014,4,2.0],[1014,6,1.0],[1014,10,1.0],[1015,0,3.0],[1015,3,1.0],[1015,4,1.0],[1015,5,1.0],[1018,0,4.0],[1018,5,1.0],[1018,9,1.0],[1019,11,6.0],[1020,0,1.0],[1020,9,3.0],[1020,10,2.0],[1023,10,5.0],[1024,6,1.0],[1024,10,1.0],[1026,8,5.0],[1028,8,1.0],[1028,9,4.0],[1029,6,2.0],[1029,10,1.0],[1029,11,1.0],[1030,8,2.0],[1030,9,1.0],[1030,11,2.0],[1032,3,2.0],[1032,7,2.0],[1032,10,1.0],[1033,4,3.0],[1033,7,1.0],[1035,1,1.0],[1035,7,1.0],[1035,8,2.0],[1035,9,1.0],[1036,8,1.0],[1038,9,5.0],[1040,5,2.0],[1041,0,4.0],[1041,4,1.0],[1042,3,1.0],[1042,6,1.0],[1042,11,1.0],[1043,0,5.0],[1044,1,1.0],[1044,8,1.0],[1044,10,1.0],[1045,5,1.0],[1046,0,2.0],[1046,9,2.0],[1046,10,1.0],[1047,9,2.0],[1047,10,2.0],[1047,11,1.0],[1048,5,1.0],[1048,7,1.0],[1048,10,3.0],[1049,0,3.0],[1050,11,5.0],[1052,0,3.0],[1052,10,2.0],[1054,0,2.0],[1054,11,3.0],[1056,8,1.0],[1056,11,3.0],[1057,7,4.0],[1058,5,5.0],[1059,1,1.0],[1059,3,1.0],[1059,4,2.0],[1059,6,1.0],[1060,6,2.0],[1060,8,2.0],[1060,9,1.0],[1061,9,1.0],[1062,9,3.0],[1063,4,1.0],[1063,5,4.0],[1064,8,2.0],[1064,10,3.0],[1065,6,1.0],[1065,8,4.0],[1066,0,4.0],[1066,9,1.0],[1067,1,1.0],[1067,9,2.0],[1068,5,4.0],[1068,10,1.0],[1069,1,1.0],[1069,9,2.0],[1069,10,1.0],[1069,11,1.0],[1070,10,4.0],[1070,11,1.0],[1071,0,1.0],[1071,2,3.0],[1071,4,1.0],[1073,7,4.0],[1073,10,1.0],[1074,7,1.0],[1074,8,1.0],[1074,10,2.0],[1074,11,1.0],[1076,6,5.0],[1077,5,5.0],[1078,0,4.0],[1078,5,1.0],[1079,0,1.0],[1079,1,1.0],[1079,6,1.0],[1079,10,2.0],[1081,0,1.0],[1081,1,2.0],[1081,2,2.0],[1082,7,1.0],[1082,9,3.0],[1082,11,1.0],[1083,3,1.0],[1083,8,1.0],[1083,10,3.0],[1084,0,1.0],[1084,10,3.0],[1085,7,2.0],[1085,8,1.0],[1085,9,1.0],[1086,0,1.0],[1086,6,1.0],[1086,8,1.0],[1086,9,1.0],[1086,11,1.0],[1089,9,4.0],[1090,1,1.0],[1090,6,1.0],[1090,7,2.0],[1090,10,1.0],[1091,0,5.0],[1092,6,1.0],[1092,8,1.0],[1094,7,1.0],[1096,7,2.0],[1096,9,1.0],[1096,10,1.0],[1097,7,2.0],[1097,9,1.0],[1098,0,1.0],[1098,5,1.0],[1098,10,2.0],[1099,0,3.0],[1099,7,1.0],[1099,11,1.0],[1101,9,1.0],[1101,11,1.0],[1102,3,2.0],[1102,9,1.0],[1103,0,1.0],[1103,4,1.0],[1103,5,2.0],[1104,0,4.0],[1105,8,1.0],[1105,9,3.0],[1106,7,1.0],[1107,2,1.0],[1107,5,2.0],[1108,5,3.0],[1109,10,4.0],[1110,2,1.0],[1110,3,3.0],[1112,10,3.0],[1114,9,4.0],[1115,5,1.0],[1115,8,2.0],[1115,10,1.0],[1116,0,2.0],[1116,10,2.0],[1117,9,3.0],[1117,11,1.0],[1118,8,3.0],[1118,9,1.0],[1122,1,3.0],[1122,5,1.0],[1123,9,4.0],[1124,7,3.0],[1124,11,1.0],[1125,6,1.0],[1125,11,3.0],[1126,9,4.0],[1127,4,3.0],[1127,10,1.0],[1128,5,1.0],[1129,0,1.0],[1129,10,1.0],[1129,11,2.0],[1130,1,1.0],[1130,5,3.0],[1131,7,3.0],[1131,9,1.0],[1132,8,4.0],[1133,9,1.0],[1133,11,3.0],[1134,0,2.0],[1134,11,2.0],[1135,0,4.0],[1136,10,4.0],[1137,9,3.0],[1137,11,1.0],[1138,6,1.0],[1139,6,2.0],[1139,8,1.0],[1140,10,3.0],[1141,11,4.0],[1142,0,3.0],[1142,5,1.0],[1143,9,3.0],[1143,11,1.0],[1144,10,3.0],[1145,9,4.0],[1146,0,4.0],[1148,5,1.0],[1148,11,3.0],[1149,7,1.0],[1149,10,3.0],[1150,9,4.0],[1151,8,4.0],[1152,4,2.0],[1153,5,1.0],[1154,1,1.0],[1154,3,2.0],[1154,4,1.0],[1155,9,3.0],[1156,10,2.0],[1156,11,2.0],[1157,11,4.0],[1158,3,1.0],[1158,4,3.0],[1159,9,4.0],[1160,11,4.0],[1161,0,1.0],[1161,4,2.0],[1161,6,1.0],[1162,0,1.0],[1162,11,3.0],[1163,9,1.0],[1163,11,3.0],[1164,9,4.0],[1166,9,1.0],[1166,10,3.0],[1167,0,1.0],[1167,5,3.0],[1168,1,3.0],[1168,11,1.0],[1169,9,4.0],[1170,4,1.0],[1170,9,2.0],[1171,1,1.0],[1171,3,1.0],[1171,4,2.0],[1172,9,1.0],[1172,11,3.0],[1173,9,4.0],[1174,0,4.0],[1175,1,3.0],[1175,3,1.0],[1176,10,4.0],[1178,9,4.0],[1179,5,2.0],[1180,8,1.0],[1180,9,3.0],[1181,2,1.0],[1181,9,3.0],[1182,0,2.0],[1182,10,2.0],[1185,10,1.0],[1185,11,3.0],[1186,7,1.0],[1186,9,2.0],[1186,11,1.0],[1187,7,4.0],[1188,0,2.0],[1189,5,3.0],[1189,11,1.0],[1190,7,1.0],[1190,11,3.0],[1191,9,3.0],[1192,11,4.0],[1193,7,2.0],[1193,8,1.0],[1193,9,1.0],[1194,9,4.0],[1196,10,4.0],[1198,4,2.0],[1198,5,2.0],[1199,7,2.0],[1199,9,1.0],[1201,9,4.0],[1202,11,4.0],[1203,9,1.0],[1204,9,4.0],[1205,11,4.0],[1206,11,4.0],[1207,9,4.0],[1208,9,1.0],[1208,10,3.0],[1210,11,3.0],[1211,7,2.0],[1211,8,1.0],[1211,10,1.0],[1212,9,1.0],[1212,11,3.0],[1213,10,1.0],[1213,11,3.0],[1214,9,4.0],[1215,0,1.0],[1215,4,1.0],[1215,8,2.0],[1217,9,3.0],[1217,11,1.0],[1218,9,1.0],[1218,11,3.0],[1219,11,4.0],[1220,7,4.0],[1221,9,4.0],[1222,7,1.0],[1222,11,3.0],[1223,10,4.0],[1224,3,1.0],[1224,10,1.0],[1224,11,2.0],[1225,1,2.0],[1225,2,1.0],[1225,9,1.0],[1226,10,4.0],[1227,0,1.0],[1227,9,3.0],[1228,9,3.0],[1228,10,1.0],[1229,9,2.0],[1229,11,2.0],[1230,1,1.0],[1230,3,3.0],[1231,7,3.0],[1231,10,1.0],[1232,7,2.0],[1232,10,1.0],[1232,11,1.0],[1233,10,4.0],[1234,10,1.0],[1234,11,3.0],[1235,0,1.0],[1235,1,1.0],[1235,4,2.0],[1236,10,4.0],[1237,10,1.0],[1237,11,1.0],[1238,6,1.0],[1238,8,2.0],[1238,9,1.0],[1239,9,1.0],[1239,11,3.0],[1240,5,1.0],[1242,4,1.0],[1242,7,1.0],[1242,10,2.0],[1244,0,1.0],[1244,1,1.0],[1244,7,2.0],[1245,8,4.0],[1247,4,1.0],[1248,8,4.0],[1249,4,1.0],[1249,9,3.0],[1251,9,3.0],[1251,10,1.0],[1252,4,4.0],[1253,11,4.0],[1254,11,4.0],[1255,9,1.0],[1255,10,3.0],[1256,3,1.0],[1256,8,1.0],[1256,9,1.0],[1256,11,1.0],[1257,0,4.0],[1258,5,1.0],[1258,11,3.0],[1259,3,2.0],[1260,6,4.0],[1261,5,4.0],[1262,1,1.0],[1262,7,3.0],[1263,5,2.0],[1263,10,1.0],[1263,11,1.0],[1265,7,1.0],[1265,10,3.0],[1268,9,2.0],[1268,11,1.0],[1269,5,2.0],[1269,6,1.0],[1270,10,2.0],[1270,11,1.0],[1271,9,3.0],[1272,9,1.0],[1272,11,2.0],[1275,0,1.0],[1275,9,2.0],[1276,5,3.0],[1278,11,3.0],[1279,10,3.0],[1280,11,1.0],[1281,0,2.0],[1282,0,1.0],[1282,11,2.0],[1283,10,3.0],[1284,0,2.0],[1285,0,2.0],[1286,7,1.0],[1286,11,2.0],[1287,5,2.0],[1287,10,1.0],[1288,11,3.0],[1289,7,3.0],[1290,10,3.0],[1291,11,2.0],[1292,5,3.0],[1294,9,3.0],[1295,0,3.0],[1296,10,3.0],[1298,1,3.0],[1299,11,3.0],[1300,9,3.0],[1301,7,2.0],[1302,0,2.0],[1302,10,1.0],[1303,5,1.0],[1303,9,1.0],[1304,0,2.0],[1304,9,1.0],[1305,10,3.0],[1306,9,1.0],[1306,10,2.0],[1307,7,2.0],[1307,11,1.0],[1308,9,1.0],[1308,10,2.0],[1309,10,3.0],[1310,7,3.0],[1311,11,3.0],[1312,9,2.0],[1313,9,3.0],[1314,11,3.0],[1315,9,1.0],[1315,10,2.0],[1317,10,1.0],[1318,0,2.0],[1318,9,1.0],[1319,7,3.0],[1320,9,3.0],[1321,11,3.0],[1322,8,3.0],[1324,9,2.0],[1324,11,1.0],[1325,2,3.0],[1326,0,2.0],[1326,10,1.0],[1327,11,1.0],[1328,11,3.0],[1330,6,1.0],[1330,10,2.0],[1331,9,2.0],[1331,11,1.0],[1333,0,1.0],[1333,10,2.0],[1334,11,3.0],[1335,5,3.0],[1336,5,1.0],[1336,10,2.0],[1337,10,3.0],[1338,0,1.0],[1338,2,2.0],[1339,10,3.0],[1340,9,3.0],[1341,5,2.0],[1341,11,1.0],[1343,11,3.0],[1344,6,2.0],[1344,9,1.0],[1345,6,2.0],[1346,10,1.0],[1346,11,2.0],[1347,5,1.0],[1347,10,2.0],[1348,11,3.0],[1349,10,3.0],[1350,7,3.0],[1351,8,2.0],[1353,7,1.0],[1353,9,2.0],[1354,11,3.0],[1356,7,2.0],[1356,9,1.0],[1357,10,3.0],[1359,5,3.0],[1361,11,3.0],[1363,9,3.0],[1364,11,3.0],[1365,10,2.0],[1367,5,2.0],[1367,11,1.0],[1368,0,3.0],[1369,7,2.0],[1369,10,1.0],[1371,9,3.0],[1372,0,3.0],[1374,7,2.0],[1374,11,1.0],[1375,11,3.0],[1376,10,3.0],[1377,4,3.0],[1378,0,2.0],[1378,9,1.0],[1380,6,3.0],[1381,5,2.0],[1381,9,1.0],[1383,11,3.0],[1384,9,3.0],[1385,5,3.0],[1386,7,2.0],[1386,9,1.0],[1388,11,3.0],[1391,9,3.0],[1392,0,2.0],[1392,1,1.0],[1393,9,1.0],[1393,11,2.0],[1395,11,3.0],[1396,9,2.0],[1396,10,1.0],[1397,9,3.0],[1399,9,2.0],[1399,11,1.0],[1400,5,3.0],[1401,11,3.0],[1402,10,3.0],[1403,0,1.0],[1403,5,2.0],[1404,11,3.0],[1405,9,3.0],[1406,9,2.0],[1406,11,1.0],[1407,3,2.0],[1407,7,1.0],[1408,11,3.0],[1409,10,1.0],[1410,5,3.0],[1411,9,2.0],[1412,11,3.0],[1413,5,3.0],[1414,9,3.0],[1415,10,3.0],[1416,11,3.0],[1417,3,3.0],[1418,5,3.0],[1419,9,3.0],[1420,9,2.0],[1420,11,1.0],[1421,11,1.0],[1422,5,1.0],[1422,11,2.0],[1423,11,3.0],[1425,11,3.0],[1426,0,1.0],[1426,1,1.0],[1426,11,1.0],[1428,4,3.0],[1429,8,1.0],[1429,11,2.0],[1430,7,1.0],[1431,10,1.0],[1431,11,2.0],[1432,11,3.0],[1433,4,2.0],[1433,11,1.0],[1435,10,3.0],[1436,1,3.0],[1437,5,2.0],[1437,9,1.0],[1438,10,3.0],[1439,7,3.0],[1440,8,3.0],[1441,9,1.0],[1441,10,2.0],[1442,9,2.0],[1442,10,1.0],[1443,7,1.0],[1443,9,2.0],[1444,7,3.0],[1445,9,3.0],[1446,7,2.0],[1446,10,1.0],[1447,11,3.0],[1450,0,3.0],[1451,0,1.0],[1451,10,2.0],[1453,7,3.0],[1454,9,3.0],[1455,9,3.0],[1456,11,3.0],[1457,6,3.0],[1458,10,2.0],[1458,11,1.0],[1459,5,3.0],[1461,1,3.0],[1462,9,1.0],[1463,11,3.0],[1466,5,3.0],[1467,0,3.0],[1469,0,1.0],[1470,0,1.0],[1470,5,2.0],[1471,3,3.0],[1472,0,1.0],[1472,11,2.0],[1473,5,3.0],[1474,1,3.0],[1475,9,3.0],[1476,0,3.0],[1477,7,3.0],[1478,9,1.0],[1478,11,2.0],[1479,6,2.0],[1479,7,1.0],[1480,0,1.0],[1480,5,1.0],[1481,9,3.0],[1482,7,3.0],[1483,10,3.0],[1484,10,3.0],[1485,5,3.0],[1486,4,1.0],[1486,8,2.0],[1489,11,3.0],[1490,10,3.0],[1491,9,3.0],[1493,8,1.0],[1493,10,2.0],[1494,8,3.0],[1495,0,3.0],[1497,0,3.0],[1498,11,3.0],[1499,0,2.0],[1499,5,1.0],[1500,11,3.0],[1501,0,3.0],[1502,5,3.0],[1503,0,1.0],[1503,11,2.0],[1504,8,3.0],[1506,11,3.0],[1507,0,2.0],[1508,10,3.0],[1509,0,3.0],[1510,11,2.0],[1511,11,1.0],[1513,0,1.0],[1513,10,2.0],[1516,3,1.0],[1519,0,2.0],[1519,7,1.0],[1521,11,3.0],[1522,5,3.0],[1523,5,3.0],[1524,11,3.0],[1525,9,3.0],[1526,9,2.0],[1526,11,1.0],[1528,6,3.0],[1530,7,1.0],[1530,11,2.0],[1531,0,2.0],[1531,5,1.0],[1532,10,1.0],[1533,11,2.0],[1535,11,2.0],[1536,11,3.0],[1537,9,1.0],[1537,10,2.0],[1540,0,3.0],[1541,11,3.0],[1542,0,3.0],[1545,9,2.0],[1545,10,1.0],[1546,1,3.0],[1549,10,2.0],[1549,11,1.0],[1550,7,3.0],[1551,5,3.0],[1552,9,3.0],[1553,11,3.0],[1554,9,3.0],[1555,9,2.0],[1555,10,1.0],[1556,5,3.0],[1557,10,2.0],[1557,11,1.0],[1559,0,1.0],[1562,9,3.0],[1563,8,3.0],[1564,11,3.0],[1567,11,3.0],[1568,10,2.0],[1568,11,1.0],[1569,5,3.0],[1570,10,3.0],[1571,9,3.0],[1572,1,2.0],[1572,6,1.0],[1573,11,3.0],[1575,8,3.0],[1576,0,3.0],[1577,11,3.0],[1578,10,3.0],[1580,0,3.0],[1581,1,3.0],[1582,9,1.0],[1582,11,2.0],[1585,9,3.0],[1586,11,3.0],[1587,9,3.0],[1588,3,1.0],[1589,5,1.0],[1590,11,3.0],[1592,10,3.0],[1593,3,2.0],[1593,10,1.0],[1594,11,1.0],[1595,10,3.0],[1598,0,3.0],[1599,11,3.0],[1600,11,3.0],[1601,5,2.0],[1601,9,1.0],[1602,9,2.0],[1603,0,3.0],[1604,9,3.0],[1605,10,3.0],[1606,9,1.0],[1606,11,2.0],[1607,9,3.0],[1608,9,1.0],[1608,11,2.0],[1609,10,1.0],[1610,10,2.0],[1610,11,1.0],[1611,9,1.0],[1611,11,2.0],[1613,9,3.0],[1614,7,3.0],[1615,7,1.0],[1615,9,2.0],[1617,10,3.0],[1618,5,2.0],[1618,10,1.0],[1619,11,2.0],[1620,1,1.0],[1620,11,2.0],[1621,10,3.0],[1622,5,3.0],[1623,9,2.0],[1623,10,1.0],[1625,9,3.0],[1626,11,2.0],[1627,11,3.0],[1628,0,1.0],[1628,5,2.0],[1630,5,3.0],[1632,7,3.0],[1633,11,3.0],[1634,10,3.0],[1635,11,3.0],[1636,9,3.0],[1637,5,2.0],[1637,10,1.0],[1638,10,3.0],[1639,3,3.0],[1640,9,3.0],[1642,9,1.0],[1642,10,2.0],[1643,11,3.0],[1644,9,1.0],[1644,10,2.0],[1645,9,3.0],[1647,7,3.0],[1648,7,3.0],[1649,4,3.0],[1650,8,3.0],[1651,1,2.0],[1651,8,1.0],[1652,11,3.0],[1653,6,2.0],[1653,9,1.0],[1654,10,2.0],[1654,11,1.0],[1655,9,1.0],[1656,5,3.0],[1657,9,3.0],[1659,5,3.0],[1660,11,3.0],[1661,6,2.0],[1661,7,1.0],[1662,0,2.0],[1662,4,1.0],[1663,9,2.0],[1664,9,3.0],[1665,0,1.0],[1665,1,2.0],[1666,0,3.0],[1667,3,2.0],[1667,10,1.0],[1668,0,1.0],[1668,11,2.0],[1669,10,3.0],[1671,11,3.0],[1672,0,1.0],[1672,10,2.0],[1673,5,3.0],[1674,0,3.0],[1675,5,1.0],[1675,9,2.0],[1676,10,3.0],[1678,0,2.0],[1678,5,1.0],[1679,10,2.0],[1680,8,1.0],[1680,11,2.0],[1684,11,3.0],[1685,9,3.0],[1689,10,3.0],[1691,11,3.0],[1692,9,3.0],[1694,8,1.0],[1696,11,3.0],[1698,9,3.0],[1699,9,3.0],[1700,11,3.0],[1702,11,3.0],[1703,11,1.0],[1704,6,2.0],[1705,9,2.0],[1706,9,1.0],[1706,10,2.0],[1709,9,1.0],[1710,5,1.0],[1710,10,2.0],[1711,8,1.0],[1712,11,3.0],[1714,5,3.0],[1715,0,3.0],[1716,10,3.0],[1717,7,2.0],[1717,10,1.0],[1718,6,3.0],[1719,9,1.0],[1719,10,2.0],[1721,9,1.0],[1721,10,2.0],[1722,0,3.0],[1723,5,3.0],[1724,3,2.0],[1724,11,1.0],[1725,10,3.0],[1726,11,3.0],[1727,7,2.0],[1728,11,1.0],[1729,6,1.0],[1729,11,2.0],[1730,7,3.0],[1731,1,1.0],[1731,11,2.0],[1732,9,2.0],[1732,11,1.0],[1734,10,3.0],[1735,9,1.0],[1735,11,2.0],[1736,9,3.0],[1737,0,3.0],[1741,9,3.0],[1742,2,3.0],[1743,0,2.0],[1743,11,1.0],[1744,0,2.0],[1744,11,1.0],[1745,9,3.0],[1747,11,3.0],[1749,11,3.0],[1750,0,1.0],[1750,6,2.0],[1751,9,2.0],[1752,11,2.0],[1753,11,2.0],[1754,0,2.0],[1755,9,2.0],[1756,5,2.0],[1757,5,2.0],[1758,9,2.0],[1759,9,2.0],[1760,0,2.0],[1761,10,2.0],[1763,11,2.0],[1764,11,2.0],[1765,4,2.0],[1766,7,2.0],[1767,10,2.0],[1768,4,2.0],[1769,5,2.0],[1770,9,2.0],[1772,11,2.0],[1773,4,2.0],[1774,11,2.0],[1775,10,2.0],[1776,9,2.0],[1777,8,2.0],[1778,9,2.0],[1779,11,2.0],[1780,11,2.0],[1781,11,2.0],[1782,11,2.0],[1783,0,2.0],[1784,9,2.0],[1786,11,2.0],[1787,7,2.0],[1788,2,2.0],[1789,10,2.0],[1790,11,2.0],[1791,5,2.0],[1793,7,2.0],[1795,9,2.0],[1796,10,2.0],[1797,10,2.0],[1799,11,2.0],[1801,0,2.0],[1802,5,2.0],[1803,11,2.0],[1804,8,2.0],[1806,0,2.0],[1807,7,2.0],[1808,0,2.0],[1809,10,2.0],[1810,11,2.0],[1812,0,1.0],[1812,9,1.0],[1815,10,2.0],[1816,10,2.0],[1818,7,2.0],[1819,11,2.0],[1820,6,2.0],[1821,10,2.0],[1822,3,2.0],[1823,10,2.0],[1824,0,2.0],[1826,10,2.0],[1829,10,2.0],[1831,10,2.0],[1832,0,2.0],[1833,8,2.0],[1834,5,2.0],[1835,7,2.0],[1837,9,2.0],[1838,11,2.0],[1839,7,2.0],[1840,11,2.0],[1841,9,2.0],[1842,9,2.0],[1843,10,2.0],[1844,8,2.0],[1845,9,2.0],[1847,9,2.0],[1848,0,2.0],[1849,5,2.0],[1850,10,2.0],[1851,10,2.0],[1852,9,2.0],[1853,5,2.0],[1854,0,2.0],[1856,1,2.0],[1857,11,2.0],[1858,9,2.0],[1859,10,2.0],[1860,0,2.0],[1861,5,2.0],[1862,10,2.0],[1863,7,2.0],[1864,11,2.0],[1865,3,2.0],[1866,11,2.0],[1867,5,2.0],[1869,10,2.0],[1870,9,2.0],[1871,4,1.0],[1871,6,1.0],[1872,11,2.0],[1873,0,2.0],[1874,10,2.0],[1875,11,2.0],[1876,10,2.0],[1877,9,2.0],[1878,0,2.0],[1879,9,2.0],[1880,5,2.0],[1881,8,2.0],[1883,11,2.0],[1884,11,2.0],[1885,10,2.0],[1886,0,2.0],[1887,8,2.0],[1888,0,2.0],[1889,10,2.0],[1891,0,2.0],[1892,5,2.0],[1893,5,2.0],[1894,9,2.0],[1896,1,2.0],[1897,9,2.0],[1899,11,2.0],[1900,0,2.0],[1901,5,2.0],[1902,6,1.0],[1902,8,1.0],[1903,4,2.0],[1904,8,2.0],[1905,4,2.0],[1906,10,2.0],[1907,8,2.0],[1908,7,2.0],[1909,5,2.0],[1910,10,2.0],[1911,9,2.0],[1912,0,2.0],[1913,11,2.0],[1914,9,2.0],[1916,9,2.0],[1917,10,2.0],[1918,10,2.0],[1919,9,2.0],[1920,11,2.0],[1922,10,2.0],[1924,6,2.0],[1925,9,2.0],[1926,11,2.0],[1927,9,2.0],[1928,7,2.0],[1929,10,2.0],[1931,5,2.0],[1932,10,2.0],[1933,7,2.0],[1935,9,2.0],[1937,4,2.0],[1938,9,2.0],[1939,10,2.0],[1940,9,2.0],[1942,0,2.0],[1943,0,2.0],[1944,4,2.0],[1945,9,2.0],[1946,11,2.0],[1948,10,2.0],[1950,10,2.0],[1951,10,2.0],[1953,10,2.0],[1954,10,2.0],[1955,0,2.0],[1956,0,2.0],[1957,9,2.0],[1959,10,2.0],[1960,9,2.0],[1961,0,2.0],[1963,9,2.0],[1966,6,2.0],[1967,11,2.0],[1968,0,2.0],[1969,9,2.0],[1970,4,2.0],[1971,3,2.0],[1973,5,2.0],[1974,8,2.0],[1975,11,2.0],[1976,0,2.0],[1977,5,2.0],[1978,11,2.0],[1979,11,2.0],[1981,11,2.0],[1982,10,2.0],[1983,10,2.0],[1985,7,2.0],[1986,9,2.0],[1988,5,2.0],[1989,9,2.0],[1990,4,2.0],[1991,10,2.0],[1993,5,2.0],[1995,11,2.0],[1996,11,2.0],[1997,9,2.0],[1999,9,2.0],[2001,0,2.0],[2002,10,2.0],[2003,9,2.0],[2004,11,2.0],[2005,11,2.0],[2007,10,2.0],[2008,8,2.0],[2009,5,2.0],[2010,7,2.0],[2012,8,2.0],[2014,10,2.0],[2016,10,2.0],[2017,4,2.0],[2018,5,2.0],[2019,9,2.0],[2020,11,2.0],[2022,9,2.0],[2023,11,2.0],[2024,7,2.0],[2025,0,2.0],[2026,5,2.0],[2027,3,2.0],[2028,11,2.0],[2029,11,2.0],[2030,7,2.0],[2031,9,2.0],[2032,5,2.0],[2033,9,2.0],[2034,5,2.0],[2035,9,2.0],[2036,5,2.0],[2037,7,2.0],[2038,10,2.0],[2039,0,2.0],[2040,11,2.0],[2041,9,2.0],[2042,5,2.0],[2043,10,2.0],[2044,1,2.0],[2046,10,2.0],[2047,4,2.0],[2048,7,2.0],[2049,11,2.0],[2051,7,2.0],[2052,11,2.0],[2053,10,2.0],[2054,10,2.0],[2055,9,2.0],[2056,11,2.0],[2057,9,2.0],[2058,4,2.0],[2059,11,2.0],[2060,9,2.0],[2061,10,2.0],[2062,10,2.0],[2063,10,2.0],[2064,10,2.0],[2065,7,2.0],[2067,10,2.0],[2069,0,2.0],[2070,9,2.0],[2071,10,2.0],[2074,11,2.0],[2075,0,2.0],[2076,11,2.0],[2077,11,2.0],[2078,5,2.0],[2079,10,2.0],[2083,10,2.0],[2084,9,2.0],[2085,6,2.0],[2086,0,2.0],[2087,9,2.0],[2088,5,2.0],[2090,10,2.0],[2091,11,2.0],[2092,7,2.0],[2093,0,2.0],[2094,9,2.0],[2095,8,2.0],[2096,5,2.0],[2097,0,2.0],[2098,9,2.0],[2099,11,2.0],[2100,5,2.0],[2103,11,2.0],[2104,11,2.0],[2105,7,2.0],[2106,9,2.0],[2107,11,2.0],[2108,2,2.0],[2109,5,2.0],[2110,10,2.0],[2111,2,1.0],[2111,5,1.0],[2112,11,2.0],[2113,9,2.0],[2115,5,2.0],[2116,9,2.0],[2117,9,2.0],[2118,0,2.0],[2119,10,2.0],[2120,8,2.0],[2121,9,2.0],[2124,9,2.0],[2125,9,2.0],[2126,9,2.0],[2127,11,2.0],[2128,6,2.0],[2129,10,2.0],[2130,4,2.0],[2131,11,2.0],[2132,1,2.0],[2133,11,2.0],[2135,5,2.0],[2136,9,2.0],[2137,1,2.0],[2138,7,2.0],[2139,7,2.0],[2140,1,2.0],[2142,7,2.0],[2143,0,2.0],[2144,10,2.0],[2145,11,2.0],[2146,11,2.0],[2147,10,2.0],[2148,5,2.0],[2149,0,2.0],[2150,5,2.0],[2151,10,2.0],[2152,7,2.0],[2153,7,2.0],[2154,9,2.0],[2155,10,2.0],[2156,5,2.0],[2157,9,2.0],[2158,10,2.0],[2159,11,2.0],[2160,11,2.0],[2161,9,2.0],[2163,11,2.0],[2164,11,2.0],[2165,11,2.0],[2166,10,2.0],[2167,9,2.0],[2168,11,2.0],[2169,11,2.0],[2170,4,2.0],[2171,8,2.0],[2172,10,2.0],[2173,10,2.0],[2174,11,2.0],[2175,0,2.0],[2177,5,2.0],[2178,7,2.0],[2179,11,2.0],[2180,9,2.0],[2181,10,2.0],[2185,11,2.0],[2186,9,2.0],[2189,9,2.0],[2191,11,2.0],[2192,9,2.0],[2194,10,2.0],[2195,7,2.0],[2196,10,2.0],[2199,5,2.0],[2200,4,2.0],[2201,10,2.0],[2202,5,2.0],[2203,6,2.0],[2204,11,2.0],[2205,10,2.0],[2206,9,2.0],[2207,11,2.0],[2208,10,2.0],[2209,1,2.0],[2210,9,2.0],[2211,0,2.0],[2212,7,2.0],[2214,9,2.0],[2215,0,2.0],[2216,9,2.0],[2217,2,2.0],[2218,9,2.0],[2219,9,2.0],[2220,9,2.0],[2221,11,2.0],[2222,9,1.0],[2222,11,1.0],[2223,7,2.0],[2224,9,2.0],[2228,1,2.0],[2229,10,2.0],[2230,11,2.0],[2231,11,2.0],[2232,11,2.0],[2234,10,2.0],[2235,9,2.0],[2236,11,2.0],[2237,0,2.0],[2238,7,2.0],[2239,10,2.0],[2240,6,2.0],[2241,4,2.0],[2243,7,2.0],[2245,11,2.0],[2248,11,2.0],[2249,10,2.0],[2250,9,2.0],[2252,5,2.0],[2253,10,2.0],[2254,6,2.0],[2255,5,2.0],[2258,11,2.0],[2259,1,2.0],[2260,5,2.0],[2261,5,2.0],[2262,9,1.0],[2263,5,2.0],[2264,11,2.0],[2266,0,2.0],[2267,10,2.0],[2268,11,2.0],[2269,10,2.0],[2270,11,2.0],[2273,11,2.0],[2275,8,2.0],[2276,10,2.0],[2277,0,2.0],[2278,10,2.0],[2279,8,2.0],[2280,7,2.0],[2282,10,2.0],[2283,4,2.0],[2284,10,2.0],[2285,7,2.0],[2287,10,2.0],[2288,5,2.0],[2290,10,2.0],[2291,11,2.0],[2292,5,2.0],[2293,10,2.0],[2295,10,2.0],[2296,5,2.0],[2299,9,2.0],[2301,8,2.0],[2302,7,2.0],[2303,9,2.0],[2305,9,2.0],[2308,11,2.0],[2309,9,2.0],[2310,6,2.0],[2313,10,2.0],[2314,10,2.0],[2316,10,2.0],[2317,9,2.0],[2318,11,2.0],[2319,9,2.0],[2320,5,2.0],[2321,1,2.0],[2322,4,2.0],[2323,9,2.0],[2324,9,2.0],[2325,11,2.0],[2326,10,2.0],[2327,11,2.0],[2328,0,1.0],[2328,1,1.0],[2330,10,2.0],[2331,0,2.0],[2332,11,2.0],[2334,10,2.0],[2335,4,2.0],[2336,7,2.0],[2338,11,2.0],[2339,9,2.0],[2340,10,2.0],[2341,4,2.0],[2342,10,2.0],[2343,6,2.0],[2344,9,2.0],[2345,0,2.0],[2346,11,2.0],[2347,10,2.0],[2348,9,2.0],[2349,9,2.0],[2350,10,2.0],[2351,0,2.0],[2353,11,2.0],[2354,8,2.0],[2355,11,2.0],[2356,9,2.0],[2357,10,2.0],[2358,4,2.0],[2359,0,2.0],[2360,7,2.0],[2361,11,2.0],[2362,9,2.0],[2363,9,2.0],[2364,7,2.0],[2365,10,2.0],[2369,0,2.0],[2370,1,2.0],[2371,7,2.0],[2372,9,2.0],[2374,10,2.0],[2375,10,2.0],[2376,7,2.0],[2378,9,2.0],[2379,9,2.0],[2380,6,2.0],[2381,10,2.0],[2383,5,2.0],[2386,5,2.0],[2388,10,2.0],[2389,11,2.0],[2391,7,2.0],[2392,11,2.0],[2393,6,2.0],[2394,10,2.0],[2395,11,2.0],[2397,7,2.0],[2398,11,2.0],[2399,9,2.0],[2400,10,2.0],[2401,11,2.0],[2402,10,2.0],[2403,10,2.0],[2404,11,2.0],[2405,11,2.0],[2406,11,2.0],[2407,0,2.0],[2408,5,2.0],[2409,7,2.0],[2410,9,2.0],[2411,10,2.0],[2412,11,2.0],[2414,9,2.0],[2417,5,2.0],[2418,6,2.0],[2420,11,2.0],[2421,6,2.0],[2422,11,2.0],[2423,10,2.0],[2425,10,2.0],[2426,10,2.0],[2427,2,2.0],[2428,9,2.0],[2429,9,2.0],[2430,8,2.0],[2431,11,2.0],[2432,9,2.0],[2433,10,2.0],[2434,0,2.0],[2435,0,2.0],[2436,4,2.0],[2437,11,2.0],[2438,5,2.0],[2439,9,2.0],[2440,11,2.0],[2441,8,2.0],[2442,10,2.0],[2443,9,2.0],[2444,10,2.0],[2445,11,2.0],[2446,7,2.0],[2449,11,2.0],[2450,3,2.0],[2451,5,2.0],[2452,10,2.0],[2456,11,2.0],[2457,10,2.0],[2458,9,2.0],[2459,11,2.0],[2460,11,2.0],[2461,11,2.0],[2462,10,2.0],[2463,11,2.0],[2464,11,2.0],[2465,5,2.0],[2467,0,2.0],[2468,10,2.0],[2469,10,2.0],[2470,8,2.0],[2471,11,1.0],[2472,1,2.0],[2473,11,2.0],[2474,9,2.0],[2475,5,2.0],[2476,10,2.0],[2477,7,2.0],[2478,9,2.0],[2479,9,2.0],[2480,0,2.0],[2481,10,2.0],[2483,10,2.0],[2486,10,2.0],[2487,10,2.0],[2488,5,2.0],[2489,0,2.0],[2491,11,2.0],[2492,9,2.0],[2493,7,2.0],[2494,10,2.0],[2495,9,2.0],[2496,11,2.0],[2497,11,2.0],[2498,10,2.0],[2499,0,2.0],[2501,7,2.0],[2503,11,2.0],[2504,9,2.0],[2505,10,2.0],[2506,1,2.0],[2508,11,2.0],[2509,2,2.0],[2510,0,2.0],[2511,11,2.0],[2512,11,2.0],[2513,7,2.0],[2514,11,2.0],[2516,11,2.0],[2518,5,2.0],[2519,10,2.0],[2520,10,2.0],[2521,10,2.0],[2524,11,2.0],[2525,10,2.0],[2526,11,2.0],[2527,11,2.0],[2528,11,2.0],[2529,11,2.0],[2530,10,2.0],[2531,11,2.0],[2532,7,2.0],[2533,10,2.0],[2535,5,2.0],[2536,11,2.0],[2537,10,2.0],[2538,9,2.0],[2540,11,2.0],[2542,9,2.0],[2543,9,2.0],[2544,11,2.0],[2545,8,2.0],[2546,9,2.0],[2547,10,2.0],[2548,9,2.0],[2549,0,2.0],[2551,1,2.0],[2553,7,2.0],[2554,11,2.0],[2555,11,2.0],[2556,7,2.0],[2557,9,2.0],[2558,10,2.0],[2560,5,2.0],[2561,7,2.0],[2562,10,2.0],[2563,9,2.0],[2564,10,2.0],[2566,11,2.0],[2567,10,2.0],[2568,9,2.0],[2569,11,2.0],[2570,5,2.0],[2571,10,2.0],[2572,9,2.0],[2573,10,2.0],[2574,10,2.0],[2575,11,2.0],[2576,11,2.0],[2578,0,2.0],[2579,11,2.0],[2580,11,2.0],[2581,9,2.0],[2583,7,2.0],[2585,5,2.0],[2586,0,2.0],[2588,10,2.0],[2589,10,2.0],[2590,5,2.0],[2591,7,2.0],[2592,11,2.0],[2593,5,2.0],[2594,11,2.0],[2595,0,2.0],[2597,9,2.0],[2599,10,2.0],[2601,5,2.0],[2602,11,2.0],[2603,0,1.0],[2603,9,1.0],[2604,11,2.0],[2606,10,2.0],[2607,11,2.0],[2609,9,2.0],[2610,9,2.0],[2612,0,2.0],[2613,11,2.0],[2614,2,2.0],[2615,0,2.0],[2616,6,2.0],[2617,9,2.0],[2618,11,2.0],[2619,4,2.0],[2620,11,2.0],[2621,5,2.0],[2622,8,2.0],[2623,5,2.0],[2624,5,2.0],[2625,5,2.0],[2627,3,2.0],[2628,10,2.0],[2629,5,2.0],[2630,5,2.0],[2631,10,2.0],[2632,7,2.0],[2633,7,2.0],[2635,10,2.0],[2636,3,2.0],[2640,11,2.0],[2641,11,2.0],[2643,10,2.0],[2644,11,2.0],[2645,9,2.0],[2646,8,2.0],[2647,10,2.0],[2649,10,2.0],[2650,8,2.0],[2651,5,2.0],[2652,11,2.0],[2654,1,2.0],[2655,11,2.0],[2656,7,2.0],[2657,0,2.0],[2658,9,2.0],[2659,0,2.0],[2660,5,2.0],[2661,5,2.0],[2662,4,2.0],[2663,10,2.0],[2664,9,2.0],[2665,11,2.0],[2666,9,2.0],[2667,11,2.0],[2668,9,2.0],[2669,7,2.0],[2670,10,2.0],[2671,9,2.0],[2672,3,2.0],[2673,11,2.0],[2674,10,2.0],[2675,9,2.0],[2676,1,2.0],[2677,11,2.0],[2678,10,2.0],[2679,4,1.0],[2679,9,1.0],[2680,11,2.0],[2681,0,2.0],[2682,9,2.0],[2683,8,2.0],[2684,1,2.0],[2685,9,2.0],[2688,0,2.0],[2689,10,2.0],[2690,10,2.0],[2691,9,2.0],[2692,5,2.0],[2693,4,2.0],[2694,9,2.0],[2695,7,2.0],[2697,9,2.0],[2698,11,2.0],[2699,10,2.0],[2700,10,2.0],[2701,3,2.0],[2702,5,2.0],[2703,0,2.0],[2704,0,2.0],[2705,10,2.0],[2706,11,2.0],[2707,7,2.0],[2708,11,2.0],[2709,11,2.0],[2710,0,2.0],[2711,10,2.0],[2712,11,2.0],[2713,9,2.0],[2715,9,2.0],[2716,10,2.0],[2717,11,2.0],[2720,11,2.0],[2722,5,2.0],[2723,0,2.0],[2724,11,2.0],[2725,9,2.0],[2726,10,2.0],[2727,10,2.0],[2728,0,2.0],[2729,11,2.0],[2730,11,2.0],[2732,9,2.0],[2733,7,2.0],[2734,0,2.0],[2735,11,2.0],[2736,3,2.0],[2737,10,2.0],[2738,11,2.0],[2739,11,2.0],[2740,3,2.0],[2742,11,2.0],[2744,11,2.0],[2745,9,2.0],[2746,11,2.0],[2749,5,2.0],[2750,11,2.0],[2751,5,2.0],[2752,7,2.0],[2754,8,2.0],[2755,0,2.0],[2756,3,2.0],[2758,11,2.0],[2759,7,2.0],[2761,5,2.0],[2762,7,2.0],[2763,11,2.0],[2764,7,2.0],[2765,10,2.0],[2766,9,2.0],[2767,5,2.0],[2768,9,2.0],[2769,6,2.0],[2770,11,2.0],[2771,11,2.0],[2772,4,2.0],[2773,10,2.0],[2775,10,2.0],[2776,9,2.0],[2778,7,2.0],[2779,9,2.0],[2780,5,2.0],[2782,9,2.0],[2783,10,2.0],[2784,5,2.0],[2785,10,2.0],[2786,11,2.0],[2787,10,2.0],[2788,10,2.0],[2790,0,2.0],[2791,9,2.0],[2792,7,2.0],[2793,11,2.0],[2795,10,2.0],[2796,10,2.0],[2797,11,2.0],[2799,5,2.0],[2800,9,2.0],[2801,11,2.0],[2802,9,2.0],[2804,3,2.0],[2805,9,2.0],[2806,6,2.0],[2807,5,2.0],[2808,10,2.0],[2809,9,2.0],[2810,7,2.0],[2812,9,2.0],[2813,9,2.0],[2814,10,2.0],[2815,9,2.0],[2816,11,2.0],[2819,11,2.0],[2821,0,2.0],[2822,10,2.0],[2823,11,2.0],[2824,9,2.0],[2825,7,2.0],[2826,5,2.0],[2827,7,2.0],[2828,4,2.0],[2829,8,2.0],[2830,9,2.0],[2831,0,2.0],[2832,10,2.0],[2834,9,2.0],[2835,10,2.0],[2837,5,2.0],[2838,11,2.0],[2839,10,2.0],[2840,5,2.0],[2842,0,2.0],[2844,9,2.0],[2845,9,2.0],[2846,11,2.0],[2847,8,2.0],[2848,10,2.0],[2849,8,2.0],[2850,10,2.0],[2851,7,2.0],[2852,0,2.0],[2853,10,2.0],[2854,9,2.0],[2855,7,2.0],[2856,9,2.0],[2857,9,2.0],[2858,11,2.0],[2859,6,2.0],[2860,9,2.0],[2861,11,2.0],[2862,5,2.0],[2863,11,2.0],[2864,9,2.0],[2865,8,2.0],[2866,5,2.0],[2868,5,2.0],[2869,10,2.0],[2872,5,2.0],[2873,11,2.0],[2875,10,2.0],[2876,0,2.0],[2877,9,2.0],[2878,11,2.0],[2879,10,2.0],[2880,5,2.0],[2881,9,2.0],[2882,11,2.0],[2883,11,2.0],[2885,11,2.0],[2887,10,2.0],[2888,10,2.0],[2889,8,2.0],[2890,1,2.0],[2891,10,2.0],[2892,0,2.0],[2893,11,2.0],[2895,11,2.0],[2896,5,2.0],[2897,11,2.0],[2899,9,2.0],[2900,5,2.0],[2901,11,2.0],[2902,11,2.0],[2903,2,2.0],[2904,11,2.0],[2905,9,2.0],[2906,11,2.0],[2908,0,2.0],[2909,7,2.0],[2910,3,2.0],[2912,8,2.0],[2915,5,2.0],[2916,5,2.0],[2917,5,2.0],[2918,11,2.0],[2919,7,2.0],[2920,11,2.0],[2921,11,2.0],[2922,11,2.0],[2923,8,2.0],[2924,9,2.0],[2925,10,2.0],[2926,11,2.0],[2927,11,2.0],[2928,10,2.0],[2929,1,2.0],[2930,11,2.0],[2931,11,2.0],[2932,8,2.0],[2933,10,2.0],[2934,8,2.0],[2935,8,2.0],[2936,10,2.0],[2937,8,2.0],[2938,6,2.0],[2939,11,2.0],[2940,11,2.0],[2941,3,2.0],[2942,0,2.0],[2943,9,2.0],[2944,11,2.0],[2946,10,2.0],[2948,10,2.0],[2950,10,2.0],[2951,5,2.0],[2953,0,2.0],[2955,11,2.0],[2956,9,2.0],[2957,7,2.0],[2958,5,2.0],[2959,7,2.0],[2960,10,2.0],[2962,0,2.0],[2963,4,2.0],[2964,11,2.0],[2965,0,2.0],[2966,11,2.0],[2967,3,2.0],[2968,9,2.0],[2969,11,2.0],[2970,10,2.0],[2971,11,2.0],[2973,9,2.0],[2974,5,2.0],[2975,5,2.0],[2976,9,2.0],[2977,7,2.0],[2978,7,2.0],[2980,9,2.0],[2981,11,2.0],[2982,4,2.0],[2983,9,2.0],[2984,10,2.0],[2985,7,2.0],[2986,10,2.0],[2987,10,2.0],[2988,6,2.0],[2989,11,2.0],[2990,9,2.0],[2991,9,2.0],[2992,5,2.0],[2993,7,2.0],[2994,7,2.0],[2996,8,2.0],[2997,9,2.0],[2998,9,2.0],[2999,10,2.0],[3000,10,2.0],[3001,1,2.0],[3002,11,2.0],[3003,10,2.0],[3004,5,2.0],[3005,10,2.0],[3008,4,2.0],[3009,11,2.0],[3010,9,2.0],[3011,7,2.0],[3012,8,2.0],[3013,11,2.0],[3015,10,2.0],[3016,9,2.0],[3017,11,2.0],[3019,8,2.0],[3020,9,2.0],[3021,2,2.0],[3022,9,2.0],[3023,7,2.0],[3024,0,2.0],[3025,9,2.0],[3026,9,2.0],[3027,9,2.0],[3028,4,2.0],[3029,0,2.0],[3030,11,2.0],[3031,10,2.0],[3032,10,2.0],[3033,5,2.0],[3034,0,2.0],[3035,9,2.0],[3036,7,2.0],[3037,10,2.0],[3038,1,2.0],[3039,1,2.0],[3040,5,2.0],[3041,0,2.0],[3043,11,2.0],[3044,7,2.0],[3046,9,2.0],[3049,11,2.0],[3050,4,2.0],[3052,10,2.0],[3054,6,2.0],[3055,10,2.0],[3056,10,2.0],[3058,3,2.0],[3059,1,2.0],[3060,8,2.0],[3061,5,2.0],[3062,6,2.0],[3064,10,2.0],[3065,11,2.0],[3066,11,2.0],[3068,3,2.0],[3071,9,2.0],[3072,11,2.0],[3073,9,2.0],[3074,7,2.0],[3076,9,2.0],[3077,1,2.0],[3078,11,2.0],[3079,11,2.0],[3080,11,2.0],[3081,10,2.0],[3082,10,2.0],[3084,11,2.0],[3085,3,2.0],[3086,11,2.0],[3089,9,2.0],[3090,11,2.0],[3091,9,2.0],[3092,0,2.0],[3093,9,2.0],[3094,0,2.0]],"rows": [{"id": "OTU1", "metadata": null},{"id": "OTU2", "metadata": null},{"id": "OTU3", "metadata": null},{"id": "OTU4", "metadata": null},{"id": "OTU5", "metadata": null},{"id": "OTU6", "metadata": null},{"id": "OTU7", "metadata": null},{"id": "OTU8", "metadata": null},{"id": "OTU9", "metadata": null},{"id": "OTU10", "metadata": null},{"id": "OTU11", "metadata": null},{"id": "OTU12", "metadata": null},{"id": "OTU13", "metadata": null},{"id": "OTU14", "metadata": null},{"id": "OTU15", "metadata": null},{"id": "OTU16", "metadata": null},{"id": "OTU17", "metadata": null},{"id": "OTU18", "metadata": null},{"id": "OTU19", "metadata": null},{"id": "OTU20", "metadata": null},{"id": "OTU21", "metadata": null},{"id": "OTU22", "metadata": null},{"id": "OTU23", "metadata": null},{"id": "OTU24", "metadata": null},{"id": "OTU25", "metadata": null},{"id": "OTU26", "metadata": null},{"id": "OTU27", "metadata": null},{"id": "OTU28", "metadata": null},{"id": "OTU29", "metadata": null},{"id": "OTU30", "metadata": null},{"id": "OTU31", "metadata": null},{"id": "OTU32", "metadata": null},{"id": "OTU33", "metadata": null},{"id": "OTU34", "metadata": null},{"id": "OTU35", "metadata": null},{"id": "OTU36", "metadata": null},{"id": "OTU37", "metadata": null},{"id": "OTU38", "metadata": null},{"id": "OTU39", "metadata": null},{"id": "OTU40", "metadata": null},{"id": "OTU41", "metadata": null},{"id": "OTU42", "metadata": null},{"id": "OTU43", "metadata": null},{"id": "OTU44", "metadata": null},{"id": "OTU45", "metadata": null},{"id": "OTU46", "metadata": null},{"id": "OTU47", "metadata": null},{"id": "OTU48", "metadata": null},{"id": "OTU49", "metadata": null},{"id": "OTU50", "metadata": null},{"id": "OTU51", "metadata": null},{"id": "OTU52", "metadata": null},{"id": "OTU53", "metadata": null},{"id": "OTU54", "metadata": null},{"id": "OTU55", "metadata": null},{"id": "OTU56", "metadata": null},{"id": "OTU57", "metadata": null},{"id": "OTU58", "metadata": null},{"id": "OTU59", "metadata": null},{"id": "OTU60", "metadata": null},{"id": "OTU61", "metadata": null},{"id": "OTU62", "metadata": null},{"id": "OTU63", "metadata": null},{"id": "OTU64", "metadata": null},{"id": "OTU65", "metadata": null},{"id": "OTU66", "metadata": null},{"id": "OTU67", "metadata": null},{"id": "OTU68", "metadata": null},{"id": "OTU69", "metadata": null},{"id": "OTU70", "metadata": null},{"id": "OTU71", "metadata": null},{"id": "OTU72", "metadata": null},{"id": "OTU73", "metadata": null},{"id": "OTU74", "metadata": null},{"id": "OTU75", "metadata": null},{"id": "OTU76", "metadata": null},{"id": "OTU77", "metadata": null},{"id": "OTU78", "metadata": null},{"id": "OTU79", "metadata": null},{"id": "OTU80", "metadata": null},{"id": "OTU81", "metadata": null},{"id": "OTU82", "metadata": null},{"id": "OTU83", "metadata": null},{"id": "OTU84", "metadata": null},{"id": "OTU85", "metadata": null},{"id": "OTU86", "metadata": null},{"id": "OTU87", "metadata": null},{"id": "OTU88", "metadata": null},{"id": "OTU89", "metadata": null},{"id": "OTU90", "metadata": null},{"id": "OTU91", "metadata": null},{"id": "OTU92", "metadata": null},{"id": "OTU93", "metadata": null},{"id": "OTU94", "metadata": null},{"id": "OTU95", "metadata": null},{"id": "OTU96", "metadata": null},{"id": "OTU97", "metadata": null},{"id": "OTU98", "metadata": null},{"id": "OTU99", "metadata": null},{"id": "OTU100", "metadata": null},{"id": "OTU101", "metadata": null},{"id": "OTU102", "metadata": null},{"id": "OTU103", "metadata": null},{"id": "OTU104", "metadata": null},{"id": "OTU105", "metadata": null},{"id": "OTU106", "metadata": null},{"id": "OTU107", "metadata": null},{"id": "OTU108", "metadata": null},{"id": "OTU109", "metadata": null},{"id": "OTU110", "metadata": null},{"id": "OTU111", "metadata": null},{"id": "OTU112", "metadata": null},{"id": "OTU113", "metadata": null},{"id": "OTU114", "metadata": null},{"id": "OTU115", "metadata": null},{"id": "OTU116", "metadata": null},{"id": "OTU117", "metadata": null},{"id": "OTU118", "metadata": null},{"id": "OTU119", "metadata": null},{"id": "OTU120", "metadata": null},{"id": "OTU121", "metadata": null},{"id": "OTU122", "metadata": null},{"id": "OTU123", "metadata": null},{"id": "OTU124", "metadata": null},{"id": "OTU125", "metadata": null},{"id": "OTU126", "metadata": null},{"id": "OTU127", "metadata": null},{"id": "OTU128", "metadata": null},{"id": "OTU129", "metadata": null},{"id": "OTU130", "metadata": null},{"id": "OTU131", "metadata": null},{"id": "OTU132", "metadata": null},{"id": "OTU133", "metadata": null},{"id": "OTU134", "metadata": null},{"id": "OTU135", "metadata": null},{"id": "OTU136", "metadata": null},{"id": "OTU137", "metadata": null},{"id": "OTU138", "metadata": null},{"id": "OTU139", "metadata": null},{"id": "OTU140", "metadata": null},{"id": "OTU141", "metadata": null},{"id": "OTU142", "metadata": null},{"id": "OTU143", "metadata": null},{"id": "OTU144", "metadata": null},{"id": "OTU145", "metadata": null},{"id": "OTU146", "metadata": null},{"id": "OTU147", "metadata": null},{"id": "OTU148", "metadata": null},{"id": "OTU149", "metadata": null},{"id": "OTU150", "metadata": null},{"id": "OTU151", "metadata": null},{"id": "OTU152", "metadata": null},{"id": "OTU153", "metadata": null},{"id": "OTU154", "metadata": null},{"id": "OTU155", "metadata": null},{"id": "OTU156", "metadata": null},{"id": "OTU157", "metadata": null},{"id": "OTU158", "metadata": null},{"id": "OTU159", "metadata": null},{"id": "OTU160", "metadata": null},{"id": "OTU161", "metadata": null},{"id": "OTU162", "metadata": null},{"id": "OTU163", "metadata": null},{"id": "OTU164", "metadata": null},{"id": "OTU165", "metadata": null},{"id": "OTU166", "metadata": null},{"id": "OTU167", "metadata": null},{"id": "OTU168", "metadata": null},{"id": "OTU169", "metadata": null},{"id": "OTU170", "metadata": null},{"id": "OTU171", "metadata": null},{"id": "OTU172", "metadata": null},{"id": "OTU173", "metadata": null},{"id": "OTU174", "metadata": null},{"id": "OTU175", "metadata": null},{"id": "OTU176", "metadata": null},{"id": "OTU177", "metadata": null},{"id": "OTU178", "metadata": null},{"id": "OTU179", "metadata": null},{"id": "OTU180", "metadata": null},{"id": "OTU181", "metadata": null},{"id": "OTU182", "metadata": null},{"id": "OTU183", "metadata": null},{"id": "OTU184", "metadata": null},{"id": "OTU185", "metadata": null},{"id": "OTU186", "metadata": null},{"id": "OTU187", "metadata": null},{"id": "OTU188", "metadata": null},{"id": "OTU189", "metadata": null},{"id": "OTU190", "metadata": null},{"id": "OTU191", "metadata": null},{"id": "OTU192", "metadata": null},{"id": "OTU193", "metadata": null},{"id": "OTU194", "metadata": null},{"id": "OTU195", "metadata": null},{"id": "OTU196", "metadata": null},{"id": "OTU197", "metadata": null},{"id": "OTU198", "metadata": null},{"id": "OTU199", "metadata": null},{"id": "OTU200", "metadata": null},{"id": "OTU201", "metadata": null},{"id": "OTU202", "metadata": null},{"id": "OTU203", "metadata": null},{"id": "OTU204", "metadata": null},{"id": "OTU205", "metadata": null},{"id": "OTU206", "metadata": null},{"id": "OTU207", "metadata": null},{"id": "OTU208", "metadata": null},{"id": "OTU209", "metadata": null},{"id": "OTU210", "metadata": null},{"id": "OTU211", "metadata": null},{"id": "OTU212", "metadata": null},{"id": "OTU213", "metadata": null},{"id": "OTU214", "metadata": null},{"id": "OTU215", "metadata": null},{"id": "OTU216", "metadata": null},{"id": "OTU217", "metadata": null},{"id": "OTU218", "metadata": null},{"id": "OTU219", "metadata": null},{"id": "OTU220", "metadata": null},{"id": "OTU221", "metadata": null},{"id": "OTU222", "metadata": null},{"id": "OTU223", "metadata": null},{"id": "OTU224", "metadata": null},{"id": "OTU225", "metadata": null},{"id": "OTU226", "metadata": null},{"id": "OTU227", "metadata": null},{"id": "OTU228", "metadata": null},{"id": "OTU229", "metadata": null},{"id": "OTU230", "metadata": null},{"id": "OTU231", "metadata": null},{"id": "OTU232", "metadata": null},{"id": "OTU233", "metadata": null},{"id": "OTU234", "metadata": null},{"id": "OTU235", "metadata": null},{"id": "OTU236", "metadata": null},{"id": "OTU237", "metadata": null},{"id": "OTU238", "metadata": null},{"id": "OTU239", "metadata": null},{"id": "OTU240", "metadata": null},{"id": "OTU241", "metadata": null},{"id": "OTU242", "metadata": null},{"id": "OTU243", "metadata": null},{"id": "OTU244", "metadata": null},{"id": "OTU245", "metadata": null},{"id": "OTU246", "metadata": null},{"id": "OTU247", "metadata": null},{"id": "OTU248", "metadata": null},{"id": "OTU249", "metadata": null},{"id": "OTU250", "metadata": null},{"id": "OTU251", "metadata": null},{"id": "OTU252", "metadata": null},{"id": "OTU253", "metadata": null},{"id": "OTU254", "metadata": null},{"id": "OTU255", "metadata": null},{"id": "OTU256", "metadata": null},{"id": "OTU257", "metadata": null},{"id": "OTU258", "metadata": null},{"id": "OTU259", "metadata": null},{"id": "OTU260", "metadata": null},{"id": "OTU261", "metadata": null},{"id": "OTU262", "metadata": null},{"id": "OTU263", "metadata": null},{"id": "OTU264", "metadata": null},{"id": "OTU265", "metadata": null},{"id": "OTU266", "metadata": null},{"id": "OTU267", "metadata": null},{"id": "OTU268", "metadata": null},{"id": "OTU269", "metadata": null},{"id": "OTU270", "metadata": null},{"id": "OTU271", "metadata": null},{"id": "OTU272", "metadata": null},{"id": "OTU273", "metadata": null},{"id": "OTU274", "metadata": null},{"id": "OTU275", "metadata": null},{"id": "OTU276", "metadata": null},{"id": "OTU277", "metadata": null},{"id": "OTU278", "metadata": null},{"id": "OTU279", "metadata": null},{"id": "OTU280", "metadata": null},{"id": "OTU281", "metadata": null},{"id": "OTU282", "metadata": null},{"id": "OTU283", "metadata": null},{"id": "OTU284", "metadata": null},{"id": "OTU285", "metadata": null},{"id": "OTU286", "metadata": null},{"id": "OTU287", "metadata": null},{"id": "OTU288", "metadata": null},{"id": "OTU289", "metadata": null},{"id": "OTU290", "metadata": null},{"id": "OTU291", "metadata": null},{"id": "OTU292", "metadata": null},{"id": "OTU293", "metadata": null},{"id": "OTU294", "metadata": null},{"id": "OTU295", "metadata": null},{"id": "OTU296", "metadata": null},{"id": "OTU297", "metadata": null},{"id": "OTU298", "metadata": null},{"id": "OTU299", "metadata": null},{"id": "OTU300", "metadata": null},{"id": "OTU301", "metadata": null},{"id": "OTU302", "metadata": null},{"id": "OTU303", "metadata": null},{"id": "OTU304", "metadata": null},{"id": "OTU305", "metadata": null},{"id": "OTU306", "metadata": null},{"id": "OTU307", "metadata": null},{"id": "OTU308", "metadata": null},{"id": "OTU309", "metadata": null},{"id": "OTU310", "metadata": null},{"id": "OTU311", "metadata": null},{"id": "OTU312", "metadata": null},{"id": "OTU313", "metadata": null},{"id": "OTU314", "metadata": null},{"id": "OTU315", "metadata": null},{"id": "OTU316", "metadata": null},{"id": "OTU317", "metadata": null},{"id": "OTU318", "metadata": null},{"id": "OTU319", "metadata": null},{"id": "OTU320", "metadata": null},{"id": "OTU321", "metadata": null},{"id": "OTU322", "metadata": null},{"id": "OTU323", "metadata": null},{"id": "OTU324", "metadata": null},{"id": "OTU325", "metadata": null},{"id": "OTU326", "metadata": null},{"id": "OTU327", "metadata": null},{"id": "OTU328", "metadata": null},{"id": "OTU329", "metadata": null},{"id": "OTU330", "metadata": null},{"id": "OTU331", "metadata": null},{"id": "OTU332", "metadata": null},{"id": "OTU333", "metadata": null},{"id": "OTU334", "metadata": null},{"id": "OTU335", "metadata": null},{"id": "OTU336", "metadata": null},{"id": "OTU337", "metadata": null},{"id": "OTU338", "metadata": null},{"id": "OTU339", "metadata": null},{"id": "OTU340", "metadata": null},{"id": "OTU341", "metadata": null},{"id": "OTU342", "metadata": null},{"id": "OTU343", "metadata": null},{"id": "OTU344", "metadata": null},{"id": "OTU345", "metadata": null},{"id": "OTU346", "metadata": null},{"id": "OTU347", "metadata": null},{"id": "OTU348", "metadata": null},{"id": "OTU349", "metadata": null},{"id": "OTU350", "metadata": null},{"id": "OTU351", "metadata": null},{"id": "OTU352", "metadata": null},{"id": "OTU353", "metadata": null},{"id": "OTU354", "metadata": null},{"id": "OTU355", "metadata": null},{"id": "OTU356", "metadata": null},{"id": "OTU357", "metadata": null},{"id": "OTU358", "metadata": null},{"id": "OTU359", "metadata": null},{"id": "OTU360", "metadata": null},{"id": "OTU361", "metadata": null},{"id": "OTU362", "metadata": null},{"id": "OTU363", "metadata": null},{"id": "OTU364", "metadata": null},{"id": "OTU365", "metadata": null},{"id": "OTU366", "metadata": null},{"id": "OTU367", "metadata": null},{"id": "OTU368", "metadata": null},{"id": "OTU369", "metadata": null},{"id": "OTU370", "metadata": null},{"id": "OTU371", "metadata": null},{"id": "OTU372", "metadata": null},{"id": "OTU373", "metadata": null},{"id": "OTU374", "metadata": null},{"id": "OTU375", "metadata": null},{"id": "OTU376", "metadata": null},{"id": "OTU377", "metadata": null},{"id": "OTU378", "metadata": null},{"id": "OTU379", "metadata": null},{"id": "OTU380", "metadata": null},{"id": "OTU381", "metadata": null},{"id": "OTU382", "metadata": null},{"id": "OTU383", "metadata": null},{"id": "OTU384", "metadata": null},{"id": "OTU385", "metadata": null},{"id": "OTU386", "metadata": null},{"id": "OTU387", "metadata": null},{"id": "OTU388", "metadata": null},{"id": "OTU389", "metadata": null},{"id": "OTU390", "metadata": null},{"id": "OTU391", "metadata": null},{"id": "OTU392", "metadata": null},{"id": "OTU393", "metadata": null},{"id": "OTU394", "metadata": null},{"id": "OTU395", "metadata": null},{"id": "OTU396", "metadata": null},{"id": "OTU397", "metadata": null},{"id": "OTU398", "metadata": null},{"id": "OTU399", "metadata": null},{"id": "OTU400", "metadata": null},{"id": "OTU401", "metadata": null},{"id": "OTU402", "metadata": null},{"id": "OTU403", "metadata": null},{"id": "OTU404", "metadata": null},{"id": "OTU405", "metadata": null},{"id": "OTU406", "metadata": null},{"id": "OTU407", "metadata": null},{"id": "OTU408", "metadata": null},{"id": "OTU409", "metadata": null},{"id": "OTU410", "metadata": null},{"id": "OTU411", "metadata": null},{"id": "OTU412", "metadata": null},{"id": "OTU413", "metadata": null},{"id": "OTU414", "metadata": null},{"id": "OTU415", "metadata": null},{"id": "OTU416", "metadata": null},{"id": "OTU417", "metadata": null},{"id": "OTU418", "metadata": null},{"id": "OTU419", "metadata": null},{"id": "OTU420", "metadata": null},{"id": "OTU421", "metadata": null},{"id": "OTU422", "metadata": null},{"id": "OTU423", "metadata": null},{"id": "OTU424", "metadata": null},{"id": "OTU425", "metadata": null},{"id": "OTU426", "metadata": null},{"id": "OTU427", "metadata": null},{"id": "OTU428", "metadata": null},{"id": "OTU429", "metadata": null},{"id": "OTU430", "metadata": null},{"id": "OTU431", "metadata": null},{"id": "OTU432", "metadata": null},{"id": "OTU433", "metadata": null},{"id": "OTU434", "metadata": null},{"id": "OTU435", "metadata": null},{"id": "OTU436", "metadata": null},{"id": "OTU437", "metadata": null},{"id": "OTU438", "metadata": null},{"id": "OTU439", "metadata": null},{"id": "OTU440", "metadata": null},{"id": "OTU441", "metadata": null},{"id": "OTU442", "metadata": null},{"id": "OTU443", "metadata": null},{"id": "OTU444", "metadata": null},{"id": "OTU445", "metadata": null},{"id": "OTU446", "metadata": null},{"id": "OTU447", "metadata": null},{"id": "OTU448", "metadata": null},{"id": "OTU449", "metadata": null},{"id": "OTU450", "metadata": null},{"id": "OTU451", "metadata": null},{"id": "OTU452", "metadata": null},{"id": "OTU453", "metadata": null},{"id": "OTU454", "metadata": null},{"id": "OTU455", "metadata": null},{"id": "OTU456", "metadata": null},{"id": "OTU457", "metadata": null},{"id": "OTU458", "metadata": null},{"id": "OTU459", "metadata": null},{"id": "OTU460", "metadata": null},{"id": "OTU461", "metadata": null},{"id": "OTU462", "metadata": null},{"id": "OTU463", "metadata": null},{"id": "OTU464", "metadata": null},{"id": "OTU465", "metadata": null},{"id": "OTU466", "metadata": null},{"id": "OTU467", "metadata": null},{"id": "OTU468", "metadata": null},{"id": "OTU469", "metadata": null},{"id": "OTU470", "metadata": null},{"id": "OTU471", "metadata": null},{"id": "OTU472", "metadata": null},{"id": "OTU473", "metadata": null},{"id": "OTU474", "metadata": null},{"id": "OTU475", "metadata": null},{"id": "OTU476", "metadata": null},{"id": "OTU477", "metadata": null},{"id": "OTU478", "metadata": null},{"id": "OTU479", "metadata": null},{"id": "OTU480", "metadata": null},{"id": "OTU481", "metadata": null},{"id": "OTU482", "metadata": null},{"id": "OTU483", "metadata": null},{"id": "OTU484", "metadata": null},{"id": "OTU485", "metadata": null},{"id": "OTU486", "metadata": null},{"id": "OTU487", "metadata": null},{"id": "OTU488", "metadata": null},{"id": "OTU489", "metadata": null},{"id": "OTU490", "metadata": null},{"id": "OTU491", "metadata": null},{"id": "OTU492", "metadata": null},{"id": "OTU493", "metadata": null},{"id": "OTU494", "metadata": null},{"id": "OTU495", "metadata": null},{"id": "OTU496", "metadata": null},{"id": "OTU497", "metadata": null},{"id": "OTU498", "metadata": null},{"id": "OTU499", "metadata": null},{"id": "OTU500", "metadata": null},{"id": "OTU501", "metadata": null},{"id": "OTU502", "metadata": null},{"id": "OTU503", "metadata": null},{"id": "OTU504", "metadata": null},{"id": "OTU505", "metadata": null},{"id": "OTU506", "metadata": null},{"id": "OTU507", "metadata": null},{"id": "OTU508", "metadata": null},{"id": "OTU509", "metadata": null},{"id": "OTU510", "metadata": null},{"id": "OTU511", "metadata": null},{"id": "OTU512", "metadata": null},{"id": "OTU513", "metadata": null},{"id": "OTU514", "metadata": null},{"id": "OTU515", "metadata": null},{"id": "OTU516", "metadata": null},{"id": "OTU517", "metadata": null},{"id": "OTU518", "metadata": null},{"id": "OTU519", "metadata": null},{"id": "OTU520", "metadata": null},{"id": "OTU521", "metadata": null},{"id": "OTU522", "metadata": null},{"id": "OTU523", "metadata": null},{"id": "OTU524", "metadata": null},{"id": "OTU525", "metadata": null},{"id": "OTU526", "metadata": null},{"id": "OTU527", "metadata": null},{"id": "OTU528", "metadata": null},{"id": "OTU529", "metadata": null},{"id": "OTU530", "metadata": null},{"id": "OTU531", "metadata": null},{"id": "OTU532", "metadata": null},{"id": "OTU533", "metadata": null},{"id": "OTU534", "metadata": null},{"id": "OTU535", "metadata": null},{"id": "OTU536", "metadata": null},{"id": "OTU537", "metadata": null},{"id": "OTU538", "metadata": null},{"id": "OTU539", "metadata": null},{"id": "OTU540", "metadata": null},{"id": "OTU541", "metadata": null},{"id": "OTU542", "metadata": null},{"id": "OTU543", "metadata": null},{"id": "OTU544", "metadata": null},{"id": "OTU545", "metadata": null},{"id": "OTU546", "metadata": null},{"id": "OTU547", "metadata": null},{"id": "OTU548", "metadata": null},{"id": "OTU549", "metadata": null},{"id": "OTU550", "metadata": null},{"id": "OTU551", "metadata": null},{"id": "OTU552", "metadata": null},{"id": "OTU553", "metadata": null},{"id": "OTU554", "metadata": null},{"id": "OTU555", "metadata": null},{"id": "OTU556", "metadata": null},{"id": "OTU557", "metadata": null},{"id": "OTU558", "metadata": null},{"id": "OTU559", "metadata": null},{"id": "OTU560", "metadata": null},{"id": "OTU561", "metadata": null},{"id": "OTU562", "metadata": null},{"id": "OTU563", "metadata": null},{"id": "OTU564", "metadata": null},{"id": "OTU565", "metadata": null},{"id": "OTU566", "metadata": null},{"id": "OTU567", "metadata": null},{"id": "OTU568", "metadata": null},{"id": "OTU569", "metadata": null},{"id": "OTU570", "metadata": null},{"id": "OTU571", "metadata": null},{"id": "OTU572", "metadata": null},{"id": "OTU573", "metadata": null},{"id": "OTU574", "metadata": null},{"id": "OTU575", "metadata": null},{"id": "OTU576", "metadata": null},{"id": "OTU577", "metadata": null},{"id": "OTU578", "metadata": null},{"id": "OTU579", "metadata": null},{"id": "OTU580", "metadata": null},{"id": "OTU581", "metadata": null},{"id": "OTU582", "metadata": null},{"id": "OTU583", "metadata": null},{"id": "OTU584", "metadata": null},{"id": "OTU585", "metadata": null},{"id": "OTU586", "metadata": null},{"id": "OTU587", "metadata": null},{"id": "OTU588", "metadata": null},{"id": "OTU589", "metadata": null},{"id": "OTU590", "metadata": null},{"id": "OTU591", "metadata": null},{"id": "OTU592", "metadata": null},{"id": "OTU593", "metadata": null},{"id": "OTU594", "metadata": null},{"id": "OTU595", "metadata": null},{"id": "OTU596", "metadata": null},{"id": "OTU597", "metadata": null},{"id": "OTU598", "metadata": null},{"id": "OTU599", "metadata": null},{"id": "OTU600", "metadata": null},{"id": "OTU601", "metadata": null},{"id": "OTU602", "metadata": null},{"id": "OTU603", "metadata": null},{"id": "OTU604", "metadata": null},{"id": "OTU605", "metadata": null},{"id": "OTU606", "metadata": null},{"id": "OTU607", "metadata": null},{"id": "OTU608", "metadata": null},{"id": "OTU609", "metadata": null},{"id": "OTU610", "metadata": null},{"id": "OTU611", "metadata": null},{"id": "OTU612", "metadata": null},{"id": "OTU613", "metadata": null},{"id": "OTU614", "metadata": null},{"id": "OTU615", "metadata": null},{"id": "OTU616", "metadata": null},{"id": "OTU617", "metadata": null},{"id": "OTU618", "metadata": null},{"id": "OTU619", "metadata": null},{"id": "OTU620", "metadata": null},{"id": "OTU621", "metadata": null},{"id": "OTU622", "metadata": null},{"id": "OTU623", "metadata": null},{"id": "OTU624", "metadata": null},{"id": "OTU625", "metadata": null},{"id": "OTU626", "metadata": null},{"id": "OTU627", "metadata": null},{"id": "OTU628", "metadata": null},{"id": "OTU629", "metadata": null},{"id": "OTU630", "metadata": null},{"id": "OTU631", "metadata": null},{"id": "OTU632", "metadata": null},{"id": "OTU633", "metadata": null},{"id": "OTU634", "metadata": null},{"id": "OTU635", "metadata": null},{"id": "OTU636", "metadata": null},{"id": "OTU637", "metadata": null},{"id": "OTU638", "metadata": null},{"id": "OTU639", "metadata": null},{"id": "OTU640", "metadata": null},{"id": "OTU641", "metadata": null},{"id": "OTU642", "metadata": null},{"id": "OTU643", "metadata": null},{"id": "OTU644", "metadata": null},{"id": "OTU645", "metadata": null},{"id": "OTU646", "metadata": null},{"id": "OTU647", "metadata": null},{"id": "OTU648", "metadata": null},{"id": "OTU649", "metadata": null},{"id": "OTU650", "metadata": null},{"id": "OTU651", "metadata": null},{"id": "OTU652", "metadata": null},{"id": "OTU653", "metadata": null},{"id": "OTU654", "metadata": null},{"id": "OTU655", "metadata": null},{"id": "OTU656", "metadata": null},{"id": "OTU657", "metadata": null},{"id": "OTU658", "metadata": null},{"id": "OTU659", "metadata": null},{"id": "OTU660", "metadata": null},{"id": "OTU661", "metadata": null},{"id": "OTU662", "metadata": null},{"id": "OTU663", "metadata": null},{"id": "OTU664", "metadata": null},{"id": "OTU665", "metadata": null},{"id": "OTU666", "metadata": null},{"id": "OTU667", "metadata": null},{"id": "OTU668", "metadata": null},{"id": "OTU669", "metadata": null},{"id": "OTU670", "metadata": null},{"id": "OTU671", "metadata": null},{"id": "OTU672", "metadata": null},{"id": "OTU673", "metadata": null},{"id": "OTU674", "metadata": null},{"id": "OTU675", "metadata": null},{"id": "OTU676", "metadata": null},{"id": "OTU677", "metadata": null},{"id": "OTU678", "metadata": null},{"id": "OTU679", "metadata": null},{"id": "OTU680", "metadata": null},{"id": "OTU681", "metadata": null},{"id": "OTU682", "metadata": null},{"id": "OTU683", "metadata": null},{"id": "OTU684", "metadata": null},{"id": "OTU685", "metadata": null},{"id": "OTU686", "metadata": null},{"id": "OTU687", "metadata": null},{"id": "OTU688", "metadata": null},{"id": "OTU689", "metadata": null},{"id": "OTU690", "metadata": null},{"id": "OTU691", "metadata": null},{"id": "OTU692", "metadata": null},{"id": "OTU693", "metadata": null},{"id": "OTU694", "metadata": null},{"id": "OTU695", "metadata": null},{"id": "OTU696", "metadata": null},{"id": "OTU697", "metadata": null},{"id": "OTU698", "metadata": null},{"id": "OTU699", "metadata": null},{"id": "OTU700", "metadata": null},{"id": "OTU701", "metadata": null},{"id": "OTU702", "metadata": null},{"id": "OTU703", "metadata": null},{"id": "OTU704", "metadata": null},{"id": "OTU705", "metadata": null},{"id": "OTU706", "metadata": null},{"id": "OTU707", "metadata": null},{"id": "OTU708", "metadata": null},{"id": "OTU709", "metadata": null},{"id": "OTU710", "metadata": null},{"id": "OTU711", "metadata": null},{"id": "OTU712", "metadata": null},{"id": "OTU713", "metadata": null},{"id": "OTU714", "metadata": null},{"id": "OTU715", "metadata": null},{"id": "OTU716", "metadata": null},{"id": "OTU717", "metadata": null},{"id": "OTU718", "metadata": null},{"id": "OTU719", "metadata": null},{"id": "OTU720", "metadata": null},{"id": "OTU721", "metadata": null},{"id": "OTU722", "metadata": null},{"id": "OTU723", "metadata": null},{"id": "OTU724", "metadata": null},{"id": "OTU725", "metadata": null},{"id": "OTU726", "metadata": null},{"id": "OTU727", "metadata": null},{"id": "OTU728", "metadata": null},{"id": "OTU729", "metadata": null},{"id": "OTU730", "metadata": null},{"id": "OTU731", "metadata": null},{"id": "OTU732", "metadata": null},{"id": "OTU733", "metadata": null},{"id": "OTU734", "metadata": null},{"id": "OTU735", "metadata": null},{"id": "OTU736", "metadata": null},{"id": "OTU737", "metadata": null},{"id": "OTU738", "metadata": null},{"id": "OTU739", "metadata": null},{"id": "OTU740", "metadata": null},{"id": "OTU741", "metadata": null},{"id": "OTU742", "metadata": null},{"id": "OTU743", "metadata": null},{"id": "OTU744", "metadata": null},{"id": "OTU745", "metadata": null},{"id": "OTU746", "metadata": null},{"id": "OTU747", "metadata": null},{"id": "OTU748", "metadata": null},{"id": "OTU749", "metadata": null},{"id": "OTU750", "metadata": null},{"id": "OTU751", "metadata": null},{"id": "OTU752", "metadata": null},{"id": "OTU753", "metadata": null},{"id": "OTU754", "metadata": null},{"id": "OTU755", "metadata": null},{"id": "OTU756", "metadata": null},{"id": "OTU757", "metadata": null},{"id": "OTU758", "metadata": null},{"id": "OTU759", "metadata": null},{"id": "OTU760", "metadata": null},{"id": "OTU761", "metadata": null},{"id": "OTU762", "metadata": null},{"id": "OTU763", "metadata": null},{"id": "OTU764", "metadata": null},{"id": "OTU765", "metadata": null},{"id": "OTU766", "metadata": null},{"id": "OTU767", "metadata": null},{"id": "OTU768", "metadata": null},{"id": "OTU769", "metadata": null},{"id": "OTU770", "metadata": null},{"id": "OTU771", "metadata": null},{"id": "OTU772", "metadata": null},{"id": "OTU773", "metadata": null},{"id": "OTU774", "metadata": null},{"id": "OTU775", "metadata": null},{"id": "OTU776", "metadata": null},{"id": "OTU777", "metadata": null},{"id": "OTU778", "metadata": null},{"id": "OTU779", "metadata": null},{"id": "OTU780", "metadata": null},{"id": "OTU781", "metadata": null},{"id": "OTU782", "metadata": null},{"id": "OTU783", "metadata": null},{"id": "OTU784", "metadata": null},{"id": "OTU785", "metadata": null},{"id": "OTU786", "metadata": null},{"id": "OTU787", "metadata": null},{"id": "OTU788", "metadata": null},{"id": "OTU789", "metadata": null},{"id": "OTU790", "metadata": null},{"id": "OTU791", "metadata": null},{"id": "OTU792", "metadata": null},{"id": "OTU793", "metadata": null},{"id": "OTU794", "metadata": null},{"id": "OTU795", "metadata": null},{"id": "OTU796", "metadata": null},{"id": "OTU797", "metadata": null},{"id": "OTU798", "metadata": null},{"id": "OTU799", "metadata": null},{"id": "OTU800", "metadata": null},{"id": "OTU801", "metadata": null},{"id": "OTU802", "metadata": null},{"id": "OTU803", "metadata": null},{"id": "OTU804", "metadata": null},{"id": "OTU805", "metadata": null},{"id": "OTU806", "metadata": null},{"id": "OTU807", "metadata": null},{"id": "OTU808", "metadata": null},{"id": "OTU809", "metadata": null},{"id": "OTU810", "metadata": null},{"id": "OTU811", "metadata": null},{"id": "OTU812", "metadata": null},{"id": "OTU813", "metadata": null},{"id": "OTU814", "metadata": null},{"id": "OTU815", "metadata": null},{"id": "OTU816", "metadata": null},{"id": "OTU817", "metadata": null},{"id": "OTU818", "metadata": null},{"id": "OTU819", "metadata": null},{"id": "OTU820", "metadata": null},{"id": "OTU821", "metadata": null},{"id": "OTU822", "metadata": null},{"id": "OTU823", "metadata": null},{"id": "OTU824", "metadata": null},{"id": "OTU825", "metadata": null},{"id": "OTU826", "metadata": null},{"id": "OTU827", "metadata": null},{"id": "OTU828", "metadata": null},{"id": "OTU829", "metadata": null},{"id": "OTU830", "metadata": null},{"id": "OTU831", "metadata": null},{"id": "OTU832", "metadata": null},{"id": "OTU833", "metadata": null},{"id": "OTU834", "metadata": null},{"id": "OTU835", "metadata": null},{"id": "OTU836", "metadata": null},{"id": "OTU837", "metadata": null},{"id": "OTU838", "metadata": null},{"id": "OTU839", "metadata": null},{"id": "OTU840", "metadata": null},{"id": "OTU841", "metadata": null},{"id": "OTU842", "metadata": null},{"id": "OTU843", "metadata": null},{"id": "OTU844", "metadata": null},{"id": "OTU845", "metadata": null},{"id": "OTU846", "metadata": null},{"id": "OTU847", "metadata": null},{"id": "OTU848", "metadata": null},{"id": "OTU849", "metadata": null},{"id": "OTU850", "metadata": null},{"id": "OTU851", "metadata": null},{"id": "OTU852", "metadata": null},{"id": "OTU853", "metadata": null},{"id": "OTU854", "metadata": null},{"id": "OTU855", "metadata": null},{"id": "OTU856", "metadata": null},{"id": "OTU857", "metadata": null},{"id": "OTU858", "metadata": null},{"id": "OTU859", "metadata": null},{"id": "OTU860", "metadata": null},{"id": "OTU861", "metadata": null},{"id": "OTU862", "metadata": null},{"id": "OTU863", "metadata": null},{"id": "OTU864", "metadata": null},{"id": "OTU865", "metadata": null},{"id": "OTU866", "metadata": null},{"id": "OTU867", "metadata": null},{"id": "OTU868", "metadata": null},{"id": "OTU869", "metadata": null},{"id": "OTU870", "metadata": null},{"id": "OTU871", "metadata": null},{"id": "OTU872", "metadata": null},{"id": "OTU873", "metadata": null},{"id": "OTU874", "metadata": null},{"id": "OTU875", "metadata": null},{"id": "OTU876", "metadata": null},{"id": "OTU877", "metadata": null},{"id": "OTU878", "metadata": null},{"id": "OTU879", "metadata": null},{"id": "OTU880", "metadata": null},{"id": "OTU881", "metadata": null},{"id": "OTU882", "metadata": null},{"id": "OTU883", "metadata": null},{"id": "OTU884", "metadata": null},{"id": "OTU885", "metadata": null},{"id": "OTU886", "metadata": null},{"id": "OTU887", "metadata": null},{"id": "OTU888", "metadata": null},{"id": "OTU889", "metadata": null},{"id": "OTU890", "metadata": null},{"id": "OTU891", "metadata": null},{"id": "OTU892", "metadata": null},{"id": "OTU893", "metadata": null},{"id": "OTU894", "metadata": null},{"id": "OTU895", "metadata": null},{"id": "OTU896", "metadata": null},{"id": "OTU897", "metadata": null},{"id": "OTU898", "metadata": null},{"id": "OTU899", "metadata": null},{"id": "OTU900", "metadata": null},{"id": "OTU901", "metadata": null},{"id": "OTU902", "metadata": null},{"id": "OTU903", "metadata": null},{"id": "OTU904", "metadata": null},{"id": "OTU905", "metadata": null},{"id": "OTU906", "metadata": null},{"id": "OTU907", "metadata": null},{"id": "OTU908", "metadata": null},{"id": "OTU909", "metadata": null},{"id": "OTU910", "metadata": null},{"id": "OTU911", "metadata": null},{"id": "OTU912", "metadata": null},{"id": "OTU913", "metadata": null},{"id": "OTU914", "metadata": null},{"id": "OTU915", "metadata": null},{"id": "OTU916", "metadata": null},{"id": "OTU917", "metadata": null},{"id": "OTU918", "metadata": null},{"id": "OTU919", "metadata": null},{"id": "OTU920", "metadata": null},{"id": "OTU921", "metadata": null},{"id": "OTU922", "metadata": null},{"id": "OTU923", "metadata": null},{"id": "OTU924", "metadata": null},{"id": "OTU925", "metadata": null},{"id": "OTU926", "metadata": null},{"id": "OTU927", "metadata": null},{"id": "OTU928", "metadata": null},{"id": "OTU929", "metadata": null},{"id": "OTU930", "metadata": null},{"id": "OTU931", "metadata": null},{"id": "OTU932", "metadata": null},{"id": "OTU933", "metadata": null},{"id": "OTU934", "metadata": null},{"id": "OTU935", "metadata": null},{"id": "OTU936", "metadata": null},{"id": "OTU937", "metadata": null},{"id": "OTU938", "metadata": null},{"id": "OTU939", "metadata": null},{"id": "OTU940", "metadata": null},{"id": "OTU941", "metadata": null},{"id": "OTU942", "metadata": null},{"id": "OTU943", "metadata": null},{"id": "OTU944", "metadata": null},{"id": "OTU945", "metadata": null},{"id": "OTU946", "metadata": null},{"id": "OTU947", "metadata": null},{"id": "OTU948", "metadata": null},{"id": "OTU949", "metadata": null},{"id": "OTU950", "metadata": null},{"id": "OTU951", "metadata": null},{"id": "OTU952", "metadata": null},{"id": "OTU953", "metadata": null},{"id": "OTU954", "metadata": null},{"id": "OTU955", "metadata": null},{"id": "OTU956", "metadata": null},{"id": "OTU957", "metadata": null},{"id": "OTU958", "metadata": null},{"id": "OTU959", "metadata": null},{"id": "OTU960", "metadata": null},{"id": "OTU961", "metadata": null},{"id": "OTU962", "metadata": null},{"id": "OTU963", "metadata": null},{"id": "OTU964", "metadata": null},{"id": "OTU965", "metadata": null},{"id": "OTU966", "metadata": null},{"id": "OTU967", "metadata": null},{"id": "OTU968", "metadata": null},{"id": "OTU969", "metadata": null},{"id": "OTU970", "metadata": null},{"id": "OTU971", "metadata": null},{"id": "OTU972", "metadata": null},{"id": "OTU973", "metadata": null},{"id": "OTU974", "metadata": null},{"id": "OTU975", "metadata": null},{"id": "OTU976", "metadata": null},{"id": "OTU977", "metadata": null},{"id": "OTU978", "metadata": null},{"id": "OTU979", "metadata": null},{"id": "OTU980", "metadata": null},{"id": "OTU981", "metadata": null},{"id": "OTU982", "metadata": null},{"id": "OTU983", "metadata": null},{"id": "OTU984", "metadata": null},{"id": "OTU985", "metadata": null},{"id": "OTU986", "metadata": null},{"id": "OTU987", "metadata": null},{"id": "OTU988", "metadata": null},{"id": "OTU989", "metadata": null},{"id": "OTU990", "metadata": null},{"id": "OTU991", "metadata": null},{"id": "OTU992", "metadata": null},{"id": "OTU993", "metadata": null},{"id": "OTU994", "metadata": null},{"id": "OTU995", "metadata": null},{"id": "OTU996", "metadata": null},{"id": "OTU997", "metadata": null},{"id": "OTU998", "metadata": null},{"id": "OTU999", "metadata": null},{"id": "OTU1000", "metadata": null},{"id": "OTU1001", "metadata": null},{"id": "OTU1002", "metadata": null},{"id": "OTU1003", "metadata": null},{"id": "OTU1004", "metadata": null},{"id": "OTU1005", "metadata": null},{"id": "OTU1006", "metadata": null},{"id": "OTU1007", "metadata": null},{"id": "OTU1008", "metadata": null},{"id": "OTU1009", "metadata": null},{"id": "OTU1010", "metadata": null},{"id": "OTU1011", "metadata": null},{"id": "OTU1012", "metadata": null},{"id": "OTU1013", "metadata": null},{"id": "OTU1014", "metadata": null},{"id": "OTU1015", "metadata": null},{"id": "OTU1016", "metadata": null},{"id": "OTU1017", "metadata": null},{"id": "OTU1018", "metadata": null},{"id": "OTU1019", "metadata": null},{"id": "OTU1020", "metadata": null},{"id": "OTU1021", "metadata": null},{"id": "OTU1022", "metadata": null},{"id": "OTU1023", "metadata": null},{"id": "OTU1024", "metadata": null},{"id": "OTU1025", "metadata": null},{"id": "OTU1026", "metadata": null},{"id": "OTU1027", "metadata": null},{"id": "OTU1028", "metadata": null},{"id": "OTU1029", "metadata": null},{"id": "OTU1030", "metadata": null},{"id": "OTU1031", "metadata": null},{"id": "OTU1032", "metadata": null},{"id": "OTU1033", "metadata": null},{"id": "OTU1034", "metadata": null},{"id": "OTU1035", "metadata": null},{"id": "OTU1036", "metadata": null},{"id": "OTU1037", "metadata": null},{"id": "OTU1038", "metadata": null},{"id": "OTU1039", "metadata": null},{"id": "OTU1040", "metadata": null},{"id": "OTU1041", "metadata": null},{"id": "OTU1042", "metadata": null},{"id": "OTU1043", "metadata": null},{"id": "OTU1044", "metadata": null},{"id": "OTU1045", "metadata": null},{"id": "OTU1046", "metadata": null},{"id": "OTU1047", "metadata": null},{"id": "OTU1048", "metadata": null},{"id": "OTU1049", "metadata": null},{"id": "OTU1050", "metadata": null},{"id": "OTU1051", "metadata": null},{"id": "OTU1052", "metadata": null},{"id": "OTU1053", "metadata": null},{"id": "OTU1054", "metadata": null},{"id": "OTU1055", "metadata": null},{"id": "OTU1056", "metadata": null},{"id": "OTU1057", "metadata": null},{"id": "OTU1058", "metadata": null},{"id": "OTU1059", "metadata": null},{"id": "OTU1060", "metadata": null},{"id": "OTU1061", "metadata": null},{"id": "OTU1062", "metadata": null},{"id": "OTU1063", "metadata": null},{"id": "OTU1064", "metadata": null},{"id": "OTU1065", "metadata": null},{"id": "OTU1066", "metadata": null},{"id": "OTU1067", "metadata": null},{"id": "OTU1068", "metadata": null},{"id": "OTU1069", "metadata": null},{"id": "OTU1070", "metadata": null},{"id": "OTU1071", "metadata": null},{"id": "OTU1072", "metadata": null},{"id": "OTU1073", "metadata": null},{"id": "OTU1074", "metadata": null},{"id": "OTU1075", "metadata": null},{"id": "OTU1076", "metadata": null},{"id": "OTU1077", "metadata": null},{"id": "OTU1078", "metadata": null},{"id": "OTU1079", "metadata": null},{"id": "OTU1080", "metadata": null},{"id": "OTU1081", "metadata": null},{"id": "OTU1082", "metadata": null},{"id": "OTU1083", "metadata": null},{"id": "OTU1084", "metadata": null},{"id": "OTU1085", "metadata": null},{"id": "OTU1086", "metadata": null},{"id": "OTU1087", "metadata": null},{"id": "OTU1088", "metadata": null},{"id": "OTU1089", "metadata": null},{"id": "OTU1090", "metadata": null},{"id": "OTU1091", "metadata": null},{"id": "OTU1092", "metadata": null},{"id": "OTU1093", "metadata": null},{"id": "OTU1094", "metadata": null},{"id": "OTU1095", "metadata": null},{"id": "OTU1096", "metadata": null},{"id": "OTU1097", "metadata": null},{"id": "OTU1098", "metadata": null},{"id": "OTU1099", "metadata": null},{"id": "OTU1100", "metadata": null},{"id": "OTU1101", "metadata": null},{"id": "OTU1102", "metadata": null},{"id": "OTU1103", "metadata": null},{"id": "OTU1104", "metadata": null},{"id": "OTU1105", "metadata": null},{"id": "OTU1106", "metadata": null},{"id": "OTU1107", "metadata": null},{"id": "OTU1108", "metadata": null},{"id": "OTU1109", "metadata": null},{"id": "OTU1110", "metadata": null},{"id": "OTU1111", "metadata": null},{"id": "OTU1112", "metadata": null},{"id": "OTU1113", "metadata": null},{"id": "OTU1114", "metadata": null},{"id": "OTU1115", "metadata": null},{"id": "OTU1116", "metadata": null},{"id": "OTU1117", "metadata": null},{"id": "OTU1118", "metadata": null},{"id": "OTU1119", "metadata": null},{"id": "OTU1120", "metadata": null},{"id": "OTU1121", "metadata": null},{"id": "OTU1122", "metadata": null},{"id": "OTU1123", "metadata": null},{"id": "OTU1124", "metadata": null},{"id": "OTU1125", "metadata": null},{"id": "OTU1126", "metadata": null},{"id": "OTU1127", "metadata": null},{"id": "OTU1128", "metadata": null},{"id": "OTU1129", "metadata": null},{"id": "OTU1130", "metadata": null},{"id": "OTU1131", "metadata": null},{"id": "OTU1132", "metadata": null},{"id": "OTU1133", "metadata": null},{"id": "OTU1134", "metadata": null},{"id": "OTU1135", "metadata": null},{"id": "OTU1136", "metadata": null},{"id": "OTU1137", "metadata": null},{"id": "OTU1138", "metadata": null},{"id": "OTU1139", "metadata": null},{"id": "OTU1140", "metadata": null},{"id": "OTU1141", "metadata": null},{"id": "OTU1142", "metadata": null},{"id": "OTU1143", "metadata": null},{"id": "OTU1144", "metadata": null},{"id": "OTU1145", "metadata": null},{"id": "OTU1146", "metadata": null},{"id": "OTU1147", "metadata": null},{"id": "OTU1148", "metadata": null},{"id": "OTU1149", "metadata": null},{"id": "OTU1150", "metadata": null},{"id": "OTU1151", "metadata": null},{"id": "OTU1152", "metadata": null},{"id": "OTU1153", "metadata": null},{"id": "OTU1154", "metadata": null},{"id": "OTU1155", "metadata": null},{"id": "OTU1156", "metadata": null},{"id": "OTU1157", "metadata": null},{"id": "OTU1158", "metadata": null},{"id": "OTU1159", "metadata": null},{"id": "OTU1160", "metadata": null},{"id": "OTU1161", "metadata": null},{"id": "OTU1162", "metadata": null},{"id": "OTU1163", "metadata": null},{"id": "OTU1164", "metadata": null},{"id": "OTU1165", "metadata": null},{"id": "OTU1166", "metadata": null},{"id": "OTU1167", "metadata": null},{"id": "OTU1168", "metadata": null},{"id": "OTU1169", "metadata": null},{"id": "OTU1170", "metadata": null},{"id": "OTU1171", "metadata": null},{"id": "OTU1172", "metadata": null},{"id": "OTU1173", "metadata": null},{"id": "OTU1174", "metadata": null},{"id": "OTU1175", "metadata": null},{"id": "OTU1176", "metadata": null},{"id": "OTU1177", "metadata": null},{"id": "OTU1178", "metadata": null},{"id": "OTU1179", "metadata": null},{"id": "OTU1180", "metadata": null},{"id": "OTU1181", "metadata": null},{"id": "OTU1182", "metadata": null},{"id": "OTU1183", "metadata": null},{"id": "OTU1184", "metadata": null},{"id": "OTU1185", "metadata": null},{"id": "OTU1186", "metadata": null},{"id": "OTU1187", "metadata": null},{"id": "OTU1188", "metadata": null},{"id": "OTU1189", "metadata": null},{"id": "OTU1190", "metadata": null},{"id": "OTU1191", "metadata": null},{"id": "OTU1192", "metadata": null},{"id": "OTU1193", "metadata": null},{"id": "OTU1194", "metadata": null},{"id": "OTU1195", "metadata": null},{"id": "OTU1196", "metadata": null},{"id": "OTU1197", "metadata": null},{"id": "OTU1198", "metadata": null},{"id": "OTU1199", "metadata": null},{"id": "OTU1200", "metadata": null},{"id": "OTU1201", "metadata": null},{"id": "OTU1202", "metadata": null},{"id": "OTU1203", "metadata": null},{"id": "OTU1204", "metadata": null},{"id": "OTU1205", "metadata": null},{"id": "OTU1206", "metadata": null},{"id": "OTU1207", "metadata": null},{"id": "OTU1208", "metadata": null},{"id": "OTU1209", "metadata": null},{"id": "OTU1210", "metadata": null},{"id": "OTU1211", "metadata": null},{"id": "OTU1212", "metadata": null},{"id": "OTU1213", "metadata": null},{"id": "OTU1214", "metadata": null},{"id": "OTU1215", "metadata": null},{"id": "OTU1216", "metadata": null},{"id": "OTU1217", "metadata": null},{"id": "OTU1218", "metadata": null},{"id": "OTU1219", "metadata": null},{"id": "OTU1220", "metadata": null},{"id": "OTU1221", "metadata": null},{"id": "OTU1222", "metadata": null},{"id": "OTU1223", "metadata": null},{"id": "OTU1224", "metadata": null},{"id": "OTU1225", "metadata": null},{"id": "OTU1226", "metadata": null},{"id": "OTU1227", "metadata": null},{"id": "OTU1228", "metadata": null},{"id": "OTU1229", "metadata": null},{"id": "OTU1230", "metadata": null},{"id": "OTU1231", "metadata": null},{"id": "OTU1232", "metadata": null},{"id": "OTU1233", "metadata": null},{"id": "OTU1234", "metadata": null},{"id": "OTU1235", "metadata": null},{"id": "OTU1236", "metadata": null},{"id": "OTU1237", "metadata": null},{"id": "OTU1238", "metadata": null},{"id": "OTU1239", "metadata": null},{"id": "OTU1240", "metadata": null},{"id": "OTU1241", "metadata": null},{"id": "OTU1242", "metadata": null},{"id": "OTU1243", "metadata": null},{"id": "OTU1244", "metadata": null},{"id": "OTU1245", "metadata": null},{"id": "OTU1246", "metadata": null},{"id": "OTU1247", "metadata": null},{"id": "OTU1248", "metadata": null},{"id": "OTU1249", "metadata": null},{"id": "OTU1250", "metadata": null},{"id": "OTU1251", "metadata": null},{"id": "OTU1252", "metadata": null},{"id": "OTU1253", "metadata": null},{"id": "OTU1254", "metadata": null},{"id": "OTU1255", "metadata": null},{"id": "OTU1256", "metadata": null},{"id": "OTU1257", "metadata": null},{"id": "OTU1258", "metadata": null},{"id": "OTU1259", "metadata": null},{"id": "OTU1260", "metadata": null},{"id": "OTU1261", "metadata": null},{"id": "OTU1262", "metadata": null},{"id": "OTU1263", "metadata": null},{"id": "OTU1264", "metadata": null},{"id": "OTU1265", "metadata": null},{"id": "OTU1266", "metadata": null},{"id": "OTU1267", "metadata": null},{"id": "OTU1268", "metadata": null},{"id": "OTU1269", "metadata": null},{"id": "OTU1270", "metadata": null},{"id": "OTU1271", "metadata": null},{"id": "OTU1272", "metadata": null},{"id": "OTU1273", "metadata": null},{"id": "OTU1274", "metadata": null},{"id": "OTU1275", "metadata": null},{"id": "OTU1276", "metadata": null},{"id": "OTU1277", "metadata": null},{"id": "OTU1278", "metadata": null},{"id": "OTU1279", "metadata": null},{"id": "OTU1280", "metadata": null},{"id": "OTU1281", "metadata": null},{"id": "OTU1282", "metadata": null},{"id": "OTU1283", "metadata": null},{"id": "OTU1284", "metadata": null},{"id": "OTU1285", "metadata": null},{"id": "OTU1286", "metadata": null},{"id": "OTU1287", "metadata": null},{"id": "OTU1288", "metadata": null},{"id": "OTU1289", "metadata": null},{"id": "OTU1290", "metadata": null},{"id": "OTU1291", "metadata": null},{"id": "OTU1292", "metadata": null},{"id": "OTU1293", "metadata": null},{"id": "OTU1294", "metadata": null},{"id": "OTU1295", "metadata": null},{"id": "OTU1296", "metadata": null},{"id": "OTU1297", "metadata": null},{"id": "OTU1298", "metadata": null},{"id": "OTU1299", "metadata": null},{"id": "OTU1300", "metadata": null},{"id": "OTU1301", "metadata": null},{"id": "OTU1302", "metadata": null},{"id": "OTU1303", "metadata": null},{"id": "OTU1304", "metadata": null},{"id": "OTU1305", "metadata": null},{"id": "OTU1306", "metadata": null},{"id": "OTU1307", "metadata": null},{"id": "OTU1308", "metadata": null},{"id": "OTU1309", "metadata": null},{"id": "OTU1310", "metadata": null},{"id": "OTU1311", "metadata": null},{"id": "OTU1312", "metadata": null},{"id": "OTU1313", "metadata": null},{"id": "OTU1314", "metadata": null},{"id": "OTU1315", "metadata": null},{"id": "OTU1316", "metadata": null},{"id": "OTU1317", "metadata": null},{"id": "OTU1318", "metadata": null},{"id": "OTU1319", "metadata": null},{"id": "OTU1320", "metadata": null},{"id": "OTU1321", "metadata": null},{"id": "OTU1322", "metadata": null},{"id": "OTU1323", "metadata": null},{"id": "OTU1324", "metadata": null},{"id": "OTU1325", "metadata": null},{"id": "OTU1326", "metadata": null},{"id": "OTU1327", "metadata": null},{"id": "OTU1328", "metadata": null},{"id": "OTU1329", "metadata": null},{"id": "OTU1330", "metadata": null},{"id": "OTU1331", "metadata": null},{"id": "OTU1332", "metadata": null},{"id": "OTU1333", "metadata": null},{"id": "OTU1334", "metadata": null},{"id": "OTU1335", "metadata": null},{"id": "OTU1336", "metadata": null},{"id": "OTU1337", "metadata": null},{"id": "OTU1338", "metadata": null},{"id": "OTU1339", "metadata": null},{"id": "OTU1340", "metadata": null},{"id": "OTU1341", "metadata": null},{"id": "OTU1342", "metadata": null},{"id": "OTU1343", "metadata": null},{"id": "OTU1344", "metadata": null},{"id": "OTU1345", "metadata": null},{"id": "OTU1346", "metadata": null},{"id": "OTU1347", "metadata": null},{"id": "OTU1348", "metadata": null},{"id": "OTU1349", "metadata": null},{"id": "OTU1350", "metadata": null},{"id": "OTU1351", "metadata": null},{"id": "OTU1352", "metadata": null},{"id": "OTU1353", "metadata": null},{"id": "OTU1354", "metadata": null},{"id": "OTU1355", "metadata": null},{"id": "OTU1356", "metadata": null},{"id": "OTU1357", "metadata": null},{"id": "OTU1358", "metadata": null},{"id": "OTU1359", "metadata": null},{"id": "OTU1360", "metadata": null},{"id": "OTU1361", "metadata": null},{"id": "OTU1362", "metadata": null},{"id": "OTU1363", "metadata": null},{"id": "OTU1364", "metadata": null},{"id": "OTU1365", "metadata": null},{"id": "OTU1366", "metadata": null},{"id": "OTU1367", "metadata": null},{"id": "OTU1368", "metadata": null},{"id": "OTU1369", "metadata": null},{"id": "OTU1370", "metadata": null},{"id": "OTU1371", "metadata": null},{"id": "OTU1372", "metadata": null},{"id": "OTU1373", "metadata": null},{"id": "OTU1374", "metadata": null},{"id": "OTU1375", "metadata": null},{"id": "OTU1376", "metadata": null},{"id": "OTU1377", "metadata": null},{"id": "OTU1378", "metadata": null},{"id": "OTU1379", "metadata": null},{"id": "OTU1380", "metadata": null},{"id": "OTU1381", "metadata": null},{"id": "OTU1382", "metadata": null},{"id": "OTU1383", "metadata": null},{"id": "OTU1384", "metadata": null},{"id": "OTU1385", "metadata": null},{"id": "OTU1386", "metadata": null},{"id": "OTU1387", "metadata": null},{"id": "OTU1388", "metadata": null},{"id": "OTU1389", "metadata": null},{"id": "OTU1390", "metadata": null},{"id": "OTU1391", "metadata": null},{"id": "OTU1392", "metadata": null},{"id": "OTU1393", "metadata": null},{"id": "OTU1394", "metadata": null},{"id": "OTU1395", "metadata": null},{"id": "OTU1396", "metadata": null},{"id": "OTU1397", "metadata": null},{"id": "OTU1398", "metadata": null},{"id": "OTU1399", "metadata": null},{"id": "OTU1400", "metadata": null},{"id": "OTU1401", "metadata": null},{"id": "OTU1402", "metadata": null},{"id": "OTU1403", "metadata": null},{"id": "OTU1404", "metadata": null},{"id": "OTU1405", "metadata": null},{"id": "OTU1406", "metadata": null},{"id": "OTU1407", "metadata": null},{"id": "OTU1408", "metadata": null},{"id": "OTU1409", "metadata": null},{"id": "OTU1410", "metadata": null},{"id": "OTU1411", "metadata": null},{"id": "OTU1412", "metadata": null},{"id": "OTU1413", "metadata": null},{"id": "OTU1414", "metadata": null},{"id": "OTU1415", "metadata": null},{"id": "OTU1416", "metadata": null},{"id": "OTU1417", "metadata": null},{"id": "OTU1418", "metadata": null},{"id": "OTU1419", "metadata": null},{"id": "OTU1420", "metadata": null},{"id": "OTU1421", "metadata": null},{"id": "OTU1422", "metadata": null},{"id": "OTU1423", "metadata": null},{"id": "OTU1424", "metadata": null},{"id": "OTU1425", "metadata": null},{"id": "OTU1426", "metadata": null},{"id": "OTU1427", "metadata": null},{"id": "OTU1428", "metadata": null},{"id": "OTU1429", "metadata": null},{"id": "OTU1430", "metadata": null},{"id": "OTU1431", "metadata": null},{"id": "OTU1432", "metadata": null},{"id": "OTU1433", "metadata": null},{"id": "OTU1434", "metadata": null},{"id": "OTU1435", "metadata": null},{"id": "OTU1436", "metadata": null},{"id": "OTU1437", "metadata": null},{"id": "OTU1438", "metadata": null},{"id": "OTU1439", "metadata": null},{"id": "OTU1440", "metadata": null},{"id": "OTU1441", "metadata": null},{"id": "OTU1442", "metadata": null},{"id": "OTU1443", "metadata": null},{"id": "OTU1444", "metadata": null},{"id": "OTU1445", "metadata": null},{"id": "OTU1446", "metadata": null},{"id": "OTU1447", "metadata": null},{"id": "OTU1448", "metadata": null},{"id": "OTU1449", "metadata": null},{"id": "OTU1450", "metadata": null},{"id": "OTU1451", "metadata": null},{"id": "OTU1452", "metadata": null},{"id": "OTU1453", "metadata": null},{"id": "OTU1454", "metadata": null},{"id": "OTU1455", "metadata": null},{"id": "OTU1456", "metadata": null},{"id": "OTU1457", "metadata": null},{"id": "OTU1458", "metadata": null},{"id": "OTU1459", "metadata": null},{"id": "OTU1460", "metadata": null},{"id": "OTU1461", "metadata": null},{"id": "OTU1462", "metadata": null},{"id": "OTU1463", "metadata": null},{"id": "OTU1464", "metadata": null},{"id": "OTU1465", "metadata": null},{"id": "OTU1466", "metadata": null},{"id": "OTU1467", "metadata": null},{"id": "OTU1468", "metadata": null},{"id": "OTU1469", "metadata": null},{"id": "OTU1470", "metadata": null},{"id": "OTU1471", "metadata": null},{"id": "OTU1472", "metadata": null},{"id": "OTU1473", "metadata": null},{"id": "OTU1474", "metadata": null},{"id": "OTU1475", "metadata": null},{"id": "OTU1476", "metadata": null},{"id": "OTU1477", "metadata": null},{"id": "OTU1478", "metadata": null},{"id": "OTU1479", "metadata": null},{"id": "OTU1480", "metadata": null},{"id": "OTU1481", "metadata": null},{"id": "OTU1482", "metadata": null},{"id": "OTU1483", "metadata": null},{"id": "OTU1484", "metadata": null},{"id": "OTU1485", "metadata": null},{"id": "OTU1486", "metadata": null},{"id": "OTU1487", "metadata": null},{"id": "OTU1488", "metadata": null},{"id": "OTU1489", "metadata": null},{"id": "OTU1490", "metadata": null},{"id": "OTU1491", "metadata": null},{"id": "OTU1492", "metadata": null},{"id": "OTU1493", "metadata": null},{"id": "OTU1494", "metadata": null},{"id": "OTU1495", "metadata": null},{"id": "OTU1496", "metadata": null},{"id": "OTU1497", "metadata": null},{"id": "OTU1498", "metadata": null},{"id": "OTU1499", "metadata": null},{"id": "OTU1500", "metadata": null},{"id": "OTU1501", "metadata": null},{"id": "OTU1502", "metadata": null},{"id": "OTU1503", "metadata": null},{"id": "OTU1504", "metadata": null},{"id": "OTU1505", "metadata": null},{"id": "OTU1506", "metadata": null},{"id": "OTU1507", "metadata": null},{"id": "OTU1508", "metadata": null},{"id": "OTU1509", "metadata": null},{"id": "OTU1510", "metadata": null},{"id": "OTU1511", "metadata": null},{"id": "OTU1512", "metadata": null},{"id": "OTU1513", "metadata": null},{"id": "OTU1514", "metadata": null},{"id": "OTU1515", "metadata": null},{"id": "OTU1516", "metadata": null},{"id": "OTU1517", "metadata": null},{"id": "OTU1518", "metadata": null},{"id": "OTU1519", "metadata": null},{"id": "OTU1520", "metadata": null},{"id": "OTU1521", "metadata": null},{"id": "OTU1522", "metadata": null},{"id": "OTU1523", "metadata": null},{"id": "OTU1524", "metadata": null},{"id": "OTU1525", "metadata": null},{"id": "OTU1526", "metadata": null},{"id": "OTU1527", "metadata": null},{"id": "OTU1528", "metadata": null},{"id": "OTU1529", "metadata": null},{"id": "OTU1530", "metadata": null},{"id": "OTU1531", "metadata": null},{"id": "OTU1532", "metadata": null},{"id": "OTU1533", "metadata": null},{"id": "OTU1534", "metadata": null},{"id": "OTU1535", "metadata": null},{"id": "OTU1536", "metadata": null},{"id": "OTU1537", "metadata": null},{"id": "OTU1538", "metadata": null},{"id": "OTU1539", "metadata": null},{"id": "OTU1540", "metadata": null},{"id": "OTU1541", "metadata": null},{"id": "OTU1542", "metadata": null},{"id": "OTU1543", "metadata": null},{"id": "OTU1544", "metadata": null},{"id": "OTU1545", "metadata": null},{"id": "OTU1546", "metadata": null},{"id": "OTU1547", "metadata": null},{"id": "OTU1548", "metadata": null},{"id": "OTU1549", "metadata": null},{"id": "OTU1550", "metadata": null},{"id": "OTU1551", "metadata": null},{"id": "OTU1552", "metadata": null},{"id": "OTU1553", "metadata": null},{"id": "OTU1554", "metadata": null},{"id": "OTU1555", "metadata": null},{"id": "OTU1556", "metadata": null},{"id": "OTU1557", "metadata": null},{"id": "OTU1558", "metadata": null},{"id": "OTU1559", "metadata": null},{"id": "OTU1560", "metadata": null},{"id": "OTU1561", "metadata": null},{"id": "OTU1562", "metadata": null},{"id": "OTU1563", "metadata": null},{"id": "OTU1564", "metadata": null},{"id": "OTU1565", "metadata": null},{"id": "OTU1566", "metadata": null},{"id": "OTU1567", "metadata": null},{"id": "OTU1568", "metadata": null},{"id": "OTU1569", "metadata": null},{"id": "OTU1570", "metadata": null},{"id": "OTU1571", "metadata": null},{"id": "OTU1572", "metadata": null},{"id": "OTU1573", "metadata": null},{"id": "OTU1574", "metadata": null},{"id": "OTU1575", "metadata": null},{"id": "OTU1576", "metadata": null},{"id": "OTU1577", "metadata": null},{"id": "OTU1578", "metadata": null},{"id": "OTU1579", "metadata": null},{"id": "OTU1580", "metadata": null},{"id": "OTU1581", "metadata": null},{"id": "OTU1582", "metadata": null},{"id": "OTU1583", "metadata": null},{"id": "OTU1584", "metadata": null},{"id": "OTU1585", "metadata": null},{"id": "OTU1586", "metadata": null},{"id": "OTU1587", "metadata": null},{"id": "OTU1588", "metadata": null},{"id": "OTU1589", "metadata": null},{"id": "OTU1590", "metadata": null},{"id": "OTU1591", "metadata": null},{"id": "OTU1592", "metadata": null},{"id": "OTU1593", "metadata": null},{"id": "OTU1594", "metadata": null},{"id": "OTU1595", "metadata": null},{"id": "OTU1596", "metadata": null},{"id": "OTU1597", "metadata": null},{"id": "OTU1598", "metadata": null},{"id": "OTU1599", "metadata": null},{"id": "OTU1600", "metadata": null},{"id": "OTU1601", "metadata": null},{"id": "OTU1602", "metadata": null},{"id": "OTU1603", "metadata": null},{"id": "OTU1604", "metadata": null},{"id": "OTU1605", "metadata": null},{"id": "OTU1606", "metadata": null},{"id": "OTU1607", "metadata": null},{"id": "OTU1608", "metadata": null},{"id": "OTU1609", "metadata": null},{"id": "OTU1610", "metadata": null},{"id": "OTU1611", "metadata": null},{"id": "OTU1612", "metadata": null},{"id": "OTU1613", "metadata": null},{"id": "OTU1614", "metadata": null},{"id": "OTU1615", "metadata": null},{"id": "OTU1616", "metadata": null},{"id": "OTU1617", "metadata": null},{"id": "OTU1618", "metadata": null},{"id": "OTU1619", "metadata": null},{"id": "OTU1620", "metadata": null},{"id": "OTU1621", "metadata": null},{"id": "OTU1622", "metadata": null},{"id": "OTU1623", "metadata": null},{"id": "OTU1624", "metadata": null},{"id": "OTU1625", "metadata": null},{"id": "OTU1626", "metadata": null},{"id": "OTU1627", "metadata": null},{"id": "OTU1628", "metadata": null},{"id": "OTU1629", "metadata": null},{"id": "OTU1630", "metadata": null},{"id": "OTU1631", "metadata": null},{"id": "OTU1632", "metadata": null},{"id": "OTU1633", "metadata": null},{"id": "OTU1634", "metadata": null},{"id": "OTU1635", "metadata": null},{"id": "OTU1636", "metadata": null},{"id": "OTU1637", "metadata": null},{"id": "OTU1638", "metadata": null},{"id": "OTU1639", "metadata": null},{"id": "OTU1640", "metadata": null},{"id": "OTU1641", "metadata": null},{"id": "OTU1642", "metadata": null},{"id": "OTU1643", "metadata": null},{"id": "OTU1644", "metadata": null},{"id": "OTU1645", "metadata": null},{"id": "OTU1646", "metadata": null},{"id": "OTU1647", "metadata": null},{"id": "OTU1648", "metadata": null},{"id": "OTU1649", "metadata": null},{"id": "OTU1650", "metadata": null},{"id": "OTU1651", "metadata": null},{"id": "OTU1652", "metadata": null},{"id": "OTU1653", "metadata": null},{"id": "OTU1654", "metadata": null},{"id": "OTU1655", "metadata": null},{"id": "OTU1656", "metadata": null},{"id": "OTU1657", "metadata": null},{"id": "OTU1658", "metadata": null},{"id": "OTU1659", "metadata": null},{"id": "OTU1660", "metadata": null},{"id": "OTU1661", "metadata": null},{"id": "OTU1662", "metadata": null},{"id": "OTU1663", "metadata": null},{"id": "OTU1664", "metadata": null},{"id": "OTU1665", "metadata": null},{"id": "OTU1666", "metadata": null},{"id": "OTU1667", "metadata": null},{"id": "OTU1668", "metadata": null},{"id": "OTU1669", "metadata": null},{"id": "OTU1670", "metadata": null},{"id": "OTU1671", "metadata": null},{"id": "OTU1672", "metadata": null},{"id": "OTU1673", "metadata": null},{"id": "OTU1674", "metadata": null},{"id": "OTU1675", "metadata": null},{"id": "OTU1676", "metadata": null},{"id": "OTU1677", "metadata": null},{"id": "OTU1678", "metadata": null},{"id": "OTU1679", "metadata": null},{"id": "OTU1680", "metadata": null},{"id": "OTU1681", "metadata": null},{"id": "OTU1682", "metadata": null},{"id": "OTU1683", "metadata": null},{"id": "OTU1684", "metadata": null},{"id": "OTU1685", "metadata": null},{"id": "OTU1686", "metadata": null},{"id": "OTU1687", "metadata": null},{"id": "OTU1688", "metadata": null},{"id": "OTU1689", "metadata": null},{"id": "OTU1690", "metadata": null},{"id": "OTU1691", "metadata": null},{"id": "OTU1692", "metadata": null},{"id": "OTU1693", "metadata": null},{"id": "OTU1694", "metadata": null},{"id": "OTU1695", "metadata": null},{"id": "OTU1696", "metadata": null},{"id": "OTU1697", "metadata": null},{"id": "OTU1698", "metadata": null},{"id": "OTU1699", "metadata": null},{"id": "OTU1700", "metadata": null},{"id": "OTU1701", "metadata": null},{"id": "OTU1702", "metadata": null},{"id": "OTU1703", "metadata": null},{"id": "OTU1704", "metadata": null},{"id": "OTU1705", "metadata": null},{"id": "OTU1706", "metadata": null},{"id": "OTU1707", "metadata": null},{"id": "OTU1708", "metadata": null},{"id": "OTU1709", "metadata": null},{"id": "OTU1710", "metadata": null},{"id": "OTU1711", "metadata": null},{"id": "OTU1712", "metadata": null},{"id": "OTU1713", "metadata": null},{"id": "OTU1714", "metadata": null},{"id": "OTU1715", "metadata": null},{"id": "OTU1716", "metadata": null},{"id": "OTU1717", "metadata": null},{"id": "OTU1718", "metadata": null},{"id": "OTU1719", "metadata": null},{"id": "OTU1720", "metadata": null},{"id": "OTU1721", "metadata": null},{"id": "OTU1722", "metadata": null},{"id": "OTU1723", "metadata": null},{"id": "OTU1724", "metadata": null},{"id": "OTU1725", "metadata": null},{"id": "OTU1726", "metadata": null},{"id": "OTU1727", "metadata": null},{"id": "OTU1728", "metadata": null},{"id": "OTU1729", "metadata": null},{"id": "OTU1730", "metadata": null},{"id": "OTU1731", "metadata": null},{"id": "OTU1732", "metadata": null},{"id": "OTU1733", "metadata": null},{"id": "OTU1734", "metadata": null},{"id": "OTU1735", "metadata": null},{"id": "OTU1736", "metadata": null},{"id": "OTU1737", "metadata": null},{"id": "OTU1738", "metadata": null},{"id": "OTU1739", "metadata": null},{"id": "OTU1740", "metadata": null},{"id": "OTU1741", "metadata": null},{"id": "OTU1742", "metadata": null},{"id": "OTU1743", "metadata": null},{"id": "OTU1744", "metadata": null},{"id": "OTU1745", "metadata": null},{"id": "OTU1746", "metadata": null},{"id": "OTU1747", "metadata": null},{"id": "OTU1748", "metadata": null},{"id": "OTU1749", "metadata": null},{"id": "OTU1750", "metadata": null},{"id": "OTU1751", "metadata": null},{"id": "OTU1752", "metadata": null},{"id": "OTU1753", "metadata": null},{"id": "OTU1754", "metadata": null},{"id": "OTU1755", "metadata": null},{"id": "OTU1756", "metadata": null},{"id": "OTU1757", "metadata": null},{"id": "OTU1758", "metadata": null},{"id": "OTU1759", "metadata": null},{"id": "OTU1760", "metadata": null},{"id": "OTU1761", "metadata": null},{"id": "OTU1762", "metadata": null},{"id": "OTU1763", "metadata": null},{"id": "OTU1764", "metadata": null},{"id": "OTU1765", "metadata": null},{"id": "OTU1766", "metadata": null},{"id": "OTU1767", "metadata": null},{"id": "OTU1768", "metadata": null},{"id": "OTU1769", "metadata": null},{"id": "OTU1770", "metadata": null},{"id": "OTU1771", "metadata": null},{"id": "OTU1772", "metadata": null},{"id": "OTU1773", "metadata": null},{"id": "OTU1774", "metadata": null},{"id": "OTU1775", "metadata": null},{"id": "OTU1776", "metadata": null},{"id": "OTU1777", "metadata": null},{"id": "OTU1778", "metadata": null},{"id": "OTU1779", "metadata": null},{"id": "OTU1780", "metadata": null},{"id": "OTU1781", "metadata": null},{"id": "OTU1782", "metadata": null},{"id": "OTU1783", "metadata": null},{"id": "OTU1784", "metadata": null},{"id": "OTU1785", "metadata": null},{"id": "OTU1786", "metadata": null},{"id": "OTU1787", "metadata": null},{"id": "OTU1788", "metadata": null},{"id": "OTU1789", "metadata": null},{"id": "OTU1790", "metadata": null},{"id": "OTU1791", "metadata": null},{"id": "OTU1792", "metadata": null},{"id": "OTU1793", "metadata": null},{"id": "OTU1794", "metadata": null},{"id": "OTU1795", "metadata": null},{"id": "OTU1796", "metadata": null},{"id": "OTU1797", "metadata": null},{"id": "OTU1798", "metadata": null},{"id": "OTU1799", "metadata": null},{"id": "OTU1800", "metadata": null},{"id": "OTU1801", "metadata": null},{"id": "OTU1802", "metadata": null},{"id": "OTU1803", "metadata": null},{"id": "OTU1804", "metadata": null},{"id": "OTU1805", "metadata": null},{"id": "OTU1806", "metadata": null},{"id": "OTU1807", "metadata": null},{"id": "OTU1808", "metadata": null},{"id": "OTU1809", "metadata": null},{"id": "OTU1810", "metadata": null},{"id": "OTU1811", "metadata": null},{"id": "OTU1812", "metadata": null},{"id": "OTU1813", "metadata": null},{"id": "OTU1814", "metadata": null},{"id": "OTU1815", "metadata": null},{"id": "OTU1816", "metadata": null},{"id": "OTU1817", "metadata": null},{"id": "OTU1818", "metadata": null},{"id": "OTU1819", "metadata": null},{"id": "OTU1820", "metadata": null},{"id": "OTU1821", "metadata": null},{"id": "OTU1822", "metadata": null},{"id": "OTU1823", "metadata": null},{"id": "OTU1824", "metadata": null},{"id": "OTU1825", "metadata": null},{"id": "OTU1826", "metadata": null},{"id": "OTU1827", "metadata": null},{"id": "OTU1828", "metadata": null},{"id": "OTU1829", "metadata": null},{"id": "OTU1830", "metadata": null},{"id": "OTU1831", "metadata": null},{"id": "OTU1832", "metadata": null},{"id": "OTU1833", "metadata": null},{"id": "OTU1834", "metadata": null},{"id": "OTU1835", "metadata": null},{"id": "OTU1836", "metadata": null},{"id": "OTU1837", "metadata": null},{"id": "OTU1838", "metadata": null},{"id": "OTU1839", "metadata": null},{"id": "OTU1840", "metadata": null},{"id": "OTU1841", "metadata": null},{"id": "OTU1842", "metadata": null},{"id": "OTU1843", "metadata": null},{"id": "OTU1844", "metadata": null},{"id": "OTU1845", "metadata": null},{"id": "OTU1846", "metadata": null},{"id": "OTU1847", "metadata": null},{"id": "OTU1848", "metadata": null},{"id": "OTU1849", "metadata": null},{"id": "OTU1850", "metadata": null},{"id": "OTU1851", "metadata": null},{"id": "OTU1852", "metadata": null},{"id": "OTU1853", "metadata": null},{"id": "OTU1854", "metadata": null},{"id": "OTU1855", "metadata": null},{"id": "OTU1856", "metadata": null},{"id": "OTU1857", "metadata": null},{"id": "OTU1858", "metadata": null},{"id": "OTU1859", "metadata": null},{"id": "OTU1860", "metadata": null},{"id": "OTU1861", "metadata": null},{"id": "OTU1862", "metadata": null},{"id": "OTU1863", "metadata": null},{"id": "OTU1864", "metadata": null},{"id": "OTU1865", "metadata": null},{"id": "OTU1866", "metadata": null},{"id": "OTU1867", "metadata": null},{"id": "OTU1868", "metadata": null},{"id": "OTU1869", "metadata": null},{"id": "OTU1870", "metadata": null},{"id": "OTU1871", "metadata": null},{"id": "OTU1872", "metadata": null},{"id": "OTU1873", "metadata": null},{"id": "OTU1874", "metadata": null},{"id": "OTU1875", "metadata": null},{"id": "OTU1876", "metadata": null},{"id": "OTU1877", "metadata": null},{"id": "OTU1878", "metadata": null},{"id": "OTU1879", "metadata": null},{"id": "OTU1880", "metadata": null},{"id": "OTU1881", "metadata": null},{"id": "OTU1882", "metadata": null},{"id": "OTU1883", "metadata": null},{"id": "OTU1884", "metadata": null},{"id": "OTU1885", "metadata": null},{"id": "OTU1886", "metadata": null},{"id": "OTU1887", "metadata": null},{"id": "OTU1888", "metadata": null},{"id": "OTU1889", "metadata": null},{"id": "OTU1890", "metadata": null},{"id": "OTU1891", "metadata": null},{"id": "OTU1892", "metadata": null},{"id": "OTU1893", "metadata": null},{"id": "OTU1894", "metadata": null},{"id": "OTU1895", "metadata": null},{"id": "OTU1896", "metadata": null},{"id": "OTU1897", "metadata": null},{"id": "OTU1898", "metadata": null},{"id": "OTU1899", "metadata": null},{"id": "OTU1900", "metadata": null},{"id": "OTU1901", "metadata": null},{"id": "OTU1902", "metadata": null},{"id": "OTU1903", "metadata": null},{"id": "OTU1904", "metadata": null},{"id": "OTU1905", "metadata": null},{"id": "OTU1906", "metadata": null},{"id": "OTU1907", "metadata": null},{"id": "OTU1908", "metadata": null},{"id": "OTU1909", "metadata": null},{"id": "OTU1910", "metadata": null},{"id": "OTU1911", "metadata": null},{"id": "OTU1912", "metadata": null},{"id": "OTU1913", "metadata": null},{"id": "OTU1914", "metadata": null},{"id": "OTU1915", "metadata": null},{"id": "OTU1916", "metadata": null},{"id": "OTU1917", "metadata": null},{"id": "OTU1918", "metadata": null},{"id": "OTU1919", "metadata": null},{"id": "OTU1920", "metadata": null},{"id": "OTU1921", "metadata": null},{"id": "OTU1922", "metadata": null},{"id": "OTU1923", "metadata": null},{"id": "OTU1924", "metadata": null},{"id": "OTU1925", "metadata": null},{"id": "OTU1926", "metadata": null},{"id": "OTU1927", "metadata": null},{"id": "OTU1928", "metadata": null},{"id": "OTU1929", "metadata": null},{"id": "OTU1930", "metadata": null},{"id": "OTU1931", "metadata": null},{"id": "OTU1932", "metadata": null},{"id": "OTU1933", "metadata": null},{"id": "OTU1934", "metadata": null},{"id": "OTU1935", "metadata": null},{"id": "OTU1936", "metadata": null},{"id": "OTU1937", "metadata": null},{"id": "OTU1938", "metadata": null},{"id": "OTU1939", "metadata": null},{"id": "OTU1940", "metadata": null},{"id": "OTU1941", "metadata": null},{"id": "OTU1942", "metadata": null},{"id": "OTU1943", "metadata": null},{"id": "OTU1944", "metadata": null},{"id": "OTU1945", "metadata": null},{"id": "OTU1946", "metadata": null},{"id": "OTU1947", "metadata": null},{"id": "OTU1948", "metadata": null},{"id": "OTU1949", "metadata": null},{"id": "OTU1950", "metadata": null},{"id": "OTU1951", "metadata": null},{"id": "OTU1952", "metadata": null},{"id": "OTU1953", "metadata": null},{"id": "OTU1954", "metadata": null},{"id": "OTU1955", "metadata": null},{"id": "OTU1956", "metadata": null},{"id": "OTU1957", "metadata": null},{"id": "OTU1958", "metadata": null},{"id": "OTU1959", "metadata": null},{"id": "OTU1960", "metadata": null},{"id": "OTU1961", "metadata": null},{"id": "OTU1962", "metadata": null},{"id": "OTU1963", "metadata": null},{"id": "OTU1964", "metadata": null},{"id": "OTU1965", "metadata": null},{"id": "OTU1966", "metadata": null},{"id": "OTU1967", "metadata": null},{"id": "OTU1968", "metadata": null},{"id": "OTU1969", "metadata": null},{"id": "OTU1970", "metadata": null},{"id": "OTU1971", "metadata": null},{"id": "OTU1972", "metadata": null},{"id": "OTU1973", "metadata": null},{"id": "OTU1974", "metadata": null},{"id": "OTU1975", "metadata": null},{"id": "OTU1976", "metadata": null},{"id": "OTU1977", "metadata": null},{"id": "OTU1978", "metadata": null},{"id": "OTU1979", "metadata": null},{"id": "OTU1980", "metadata": null},{"id": "OTU1981", "metadata": null},{"id": "OTU1982", "metadata": null},{"id": "OTU1983", "metadata": null},{"id": "OTU1984", "metadata": null},{"id": "OTU1985", "metadata": null},{"id": "OTU1986", "metadata": null},{"id": "OTU1987", "metadata": null},{"id": "OTU1988", "metadata": null},{"id": "OTU1989", "metadata": null},{"id": "OTU1990", "metadata": null},{"id": "OTU1991", "metadata": null},{"id": "OTU1992", "metadata": null},{"id": "OTU1993", "metadata": null},{"id": "OTU1994", "metadata": null},{"id": "OTU1995", "metadata": null},{"id": "OTU1996", "metadata": null},{"id": "OTU1997", "metadata": null},{"id": "OTU1998", "metadata": null},{"id": "OTU1999", "metadata": null},{"id": "OTU2000", "metadata": null},{"id": "OTU2001", "metadata": null},{"id": "OTU2002", "metadata": null},{"id": "OTU2003", "metadata": null},{"id": "OTU2004", "metadata": null},{"id": "OTU2005", "metadata": null},{"id": "OTU2006", "metadata": null},{"id": "OTU2007", "metadata": null},{"id": "OTU2008", "metadata": null},{"id": "OTU2009", "metadata": null},{"id": "OTU2010", "metadata": null},{"id": "OTU2011", "metadata": null},{"id": "OTU2012", "metadata": null},{"id": "OTU2013", "metadata": null},{"id": "OTU2014", "metadata": null},{"id": "OTU2015", "metadata": null},{"id": "OTU2016", "metadata": null},{"id": "OTU2017", "metadata": null},{"id": "OTU2018", "metadata": null},{"id": "OTU2019", "metadata": null},{"id": "OTU2020", "metadata": null},{"id": "OTU2021", "metadata": null},{"id": "OTU2022", "metadata": null},{"id": "OTU2023", "metadata": null},{"id": "OTU2024", "metadata": null},{"id": "OTU2025", "metadata": null},{"id": "OTU2026", "metadata": null},{"id": "OTU2027", "metadata": null},{"id": "OTU2028", "metadata": null},{"id": "OTU2029", "metadata": null},{"id": "OTU2030", "metadata": null},{"id": "OTU2031", "metadata": null},{"id": "OTU2032", "metadata": null},{"id": "OTU2033", "metadata": null},{"id": "OTU2034", "metadata": null},{"id": "OTU2035", "metadata": null},{"id": "OTU2036", "metadata": null},{"id": "OTU2037", "metadata": null},{"id": "OTU2038", "metadata": null},{"id": "OTU2039", "metadata": null},{"id": "OTU2040", "metadata": null},{"id": "OTU2041", "metadata": null},{"id": "OTU2042", "metadata": null},{"id": "OTU2043", "metadata": null},{"id": "OTU2044", "metadata": null},{"id": "OTU2045", "metadata": null},{"id": "OTU2046", "metadata": null},{"id": "OTU2047", "metadata": null},{"id": "OTU2048", "metadata": null},{"id": "OTU2049", "metadata": null},{"id": "OTU2050", "metadata": null},{"id": "OTU2051", "metadata": null},{"id": "OTU2052", "metadata": null},{"id": "OTU2053", "metadata": null},{"id": "OTU2054", "metadata": null},{"id": "OTU2055", "metadata": null},{"id": "OTU2056", "metadata": null},{"id": "OTU2057", "metadata": null},{"id": "OTU2058", "metadata": null},{"id": "OTU2059", "metadata": null},{"id": "OTU2060", "metadata": null},{"id": "OTU2061", "metadata": null},{"id": "OTU2062", "metadata": null},{"id": "OTU2063", "metadata": null},{"id": "OTU2064", "metadata": null},{"id": "OTU2065", "metadata": null},{"id": "OTU2066", "metadata": null},{"id": "OTU2067", "metadata": null},{"id": "OTU2068", "metadata": null},{"id": "OTU2069", "metadata": null},{"id": "OTU2070", "metadata": null},{"id": "OTU2071", "metadata": null},{"id": "OTU2072", "metadata": null},{"id": "OTU2073", "metadata": null},{"id": "OTU2074", "metadata": null},{"id": "OTU2075", "metadata": null},{"id": "OTU2076", "metadata": null},{"id": "OTU2077", "metadata": null},{"id": "OTU2078", "metadata": null},{"id": "OTU2079", "metadata": null},{"id": "OTU2080", "metadata": null},{"id": "OTU2081", "metadata": null},{"id": "OTU2082", "metadata": null},{"id": "OTU2083", "metadata": null},{"id": "OTU2084", "metadata": null},{"id": "OTU2085", "metadata": null},{"id": "OTU2086", "metadata": null},{"id": "OTU2087", "metadata": null},{"id": "OTU2088", "metadata": null},{"id": "OTU2089", "metadata": null},{"id": "OTU2090", "metadata": null},{"id": "OTU2091", "metadata": null},{"id": "OTU2092", "metadata": null},{"id": "OTU2093", "metadata": null},{"id": "OTU2094", "metadata": null},{"id": "OTU2095", "metadata": null},{"id": "OTU2096", "metadata": null},{"id": "OTU2097", "metadata": null},{"id": "OTU2098", "metadata": null},{"id": "OTU2099", "metadata": null},{"id": "OTU2100", "metadata": null},{"id": "OTU2101", "metadata": null},{"id": "OTU2102", "metadata": null},{"id": "OTU2103", "metadata": null},{"id": "OTU2104", "metadata": null},{"id": "OTU2105", "metadata": null},{"id": "OTU2106", "metadata": null},{"id": "OTU2107", "metadata": null},{"id": "OTU2108", "metadata": null},{"id": "OTU2109", "metadata": null},{"id": "OTU2110", "metadata": null},{"id": "OTU2111", "metadata": null},{"id": "OTU2112", "metadata": null},{"id": "OTU2113", "metadata": null},{"id": "OTU2114", "metadata": null},{"id": "OTU2115", "metadata": null},{"id": "OTU2116", "metadata": null},{"id": "OTU2117", "metadata": null},{"id": "OTU2118", "metadata": null},{"id": "OTU2119", "metadata": null},{"id": "OTU2120", "metadata": null},{"id": "OTU2121", "metadata": null},{"id": "OTU2122", "metadata": null},{"id": "OTU2123", "metadata": null},{"id": "OTU2124", "metadata": null},{"id": "OTU2125", "metadata": null},{"id": "OTU2126", "metadata": null},{"id": "OTU2127", "metadata": null},{"id": "OTU2128", "metadata": null},{"id": "OTU2129", "metadata": null},{"id": "OTU2130", "metadata": null},{"id": "OTU2131", "metadata": null},{"id": "OTU2132", "metadata": null},{"id": "OTU2133", "metadata": null},{"id": "OTU2134", "metadata": null},{"id": "OTU2135", "metadata": null},{"id": "OTU2136", "metadata": null},{"id": "OTU2137", "metadata": null},{"id": "OTU2138", "metadata": null},{"id": "OTU2139", "metadata": null},{"id": "OTU2140", "metadata": null},{"id": "OTU2141", "metadata": null},{"id": "OTU2142", "metadata": null},{"id": "OTU2143", "metadata": null},{"id": "OTU2144", "metadata": null},{"id": "OTU2145", "metadata": null},{"id": "OTU2146", "metadata": null},{"id": "OTU2147", "metadata": null},{"id": "OTU2148", "metadata": null},{"id": "OTU2149", "metadata": null},{"id": "OTU2150", "metadata": null},{"id": "OTU2151", "metadata": null},{"id": "OTU2152", "metadata": null},{"id": "OTU2153", "metadata": null},{"id": "OTU2154", "metadata": null},{"id": "OTU2155", "metadata": null},{"id": "OTU2156", "metadata": null},{"id": "OTU2157", "metadata": null},{"id": "OTU2158", "metadata": null},{"id": "OTU2159", "metadata": null},{"id": "OTU2160", "metadata": null},{"id": "OTU2161", "metadata": null},{"id": "OTU2162", "metadata": null},{"id": "OTU2163", "metadata": null},{"id": "OTU2164", "metadata": null},{"id": "OTU2165", "metadata": null},{"id": "OTU2166", "metadata": null},{"id": "OTU2167", "metadata": null},{"id": "OTU2168", "metadata": null},{"id": "OTU2169", "metadata": null},{"id": "OTU2170", "metadata": null},{"id": "OTU2171", "metadata": null},{"id": "OTU2172", "metadata": null},{"id": "OTU2173", "metadata": null},{"id": "OTU2174", "metadata": null},{"id": "OTU2175", "metadata": null},{"id": "OTU2176", "metadata": null},{"id": "OTU2177", "metadata": null},{"id": "OTU2178", "metadata": null},{"id": "OTU2179", "metadata": null},{"id": "OTU2180", "metadata": null},{"id": "OTU2181", "metadata": null},{"id": "OTU2182", "metadata": null},{"id": "OTU2183", "metadata": null},{"id": "OTU2184", "metadata": null},{"id": "OTU2185", "metadata": null},{"id": "OTU2186", "metadata": null},{"id": "OTU2187", "metadata": null},{"id": "OTU2188", "metadata": null},{"id": "OTU2189", "metadata": null},{"id": "OTU2190", "metadata": null},{"id": "OTU2191", "metadata": null},{"id": "OTU2192", "metadata": null},{"id": "OTU2193", "metadata": null},{"id": "OTU2194", "metadata": null},{"id": "OTU2195", "metadata": null},{"id": "OTU2196", "metadata": null},{"id": "OTU2197", "metadata": null},{"id": "OTU2198", "metadata": null},{"id": "OTU2199", "metadata": null},{"id": "OTU2200", "metadata": null},{"id": "OTU2201", "metadata": null},{"id": "OTU2202", "metadata": null},{"id": "OTU2203", "metadata": null},{"id": "OTU2204", "metadata": null},{"id": "OTU2205", "metadata": null},{"id": "OTU2206", "metadata": null},{"id": "OTU2207", "metadata": null},{"id": "OTU2208", "metadata": null},{"id": "OTU2209", "metadata": null},{"id": "OTU2210", "metadata": null},{"id": "OTU2211", "metadata": null},{"id": "OTU2212", "metadata": null},{"id": "OTU2213", "metadata": null},{"id": "OTU2214", "metadata": null},{"id": "OTU2215", "metadata": null},{"id": "OTU2216", "metadata": null},{"id": "OTU2217", "metadata": null},{"id": "OTU2218", "metadata": null},{"id": "OTU2219", "metadata": null},{"id": "OTU2220", "metadata": null},{"id": "OTU2221", "metadata": null},{"id": "OTU2222", "metadata": null},{"id": "OTU2223", "metadata": null},{"id": "OTU2224", "metadata": null},{"id": "OTU2225", "metadata": null},{"id": "OTU2226", "metadata": null},{"id": "OTU2227", "metadata": null},{"id": "OTU2228", "metadata": null},{"id": "OTU2229", "metadata": null},{"id": "OTU2230", "metadata": null},{"id": "OTU2231", "metadata": null},{"id": "OTU2232", "metadata": null},{"id": "OTU2233", "metadata": null},{"id": "OTU2234", "metadata": null},{"id": "OTU2235", "metadata": null},{"id": "OTU2236", "metadata": null},{"id": "OTU2237", "metadata": null},{"id": "OTU2238", "metadata": null},{"id": "OTU2239", "metadata": null},{"id": "OTU2240", "metadata": null},{"id": "OTU2241", "metadata": null},{"id": "OTU2242", "metadata": null},{"id": "OTU2243", "metadata": null},{"id": "OTU2244", "metadata": null},{"id": "OTU2245", "metadata": null},{"id": "OTU2246", "metadata": null},{"id": "OTU2247", "metadata": null},{"id": "OTU2248", "metadata": null},{"id": "OTU2249", "metadata": null},{"id": "OTU2250", "metadata": null},{"id": "OTU2251", "metadata": null},{"id": "OTU2252", "metadata": null},{"id": "OTU2253", "metadata": null},{"id": "OTU2254", "metadata": null},{"id": "OTU2255", "metadata": null},{"id": "OTU2256", "metadata": null},{"id": "OTU2257", "metadata": null},{"id": "OTU2258", "metadata": null},{"id": "OTU2259", "metadata": null},{"id": "OTU2260", "metadata": null},{"id": "OTU2261", "metadata": null},{"id": "OTU2262", "metadata": null},{"id": "OTU2263", "metadata": null},{"id": "OTU2264", "metadata": null},{"id": "OTU2265", "metadata": null},{"id": "OTU2266", "metadata": null},{"id": "OTU2267", "metadata": null},{"id": "OTU2268", "metadata": null},{"id": "OTU2269", "metadata": null},{"id": "OTU2270", "metadata": null},{"id": "OTU2271", "metadata": null},{"id": "OTU2272", "metadata": null},{"id": "OTU2273", "metadata": null},{"id": "OTU2274", "metadata": null},{"id": "OTU2275", "metadata": null},{"id": "OTU2276", "metadata": null},{"id": "OTU2277", "metadata": null},{"id": "OTU2278", "metadata": null},{"id": "OTU2279", "metadata": null},{"id": "OTU2280", "metadata": null},{"id": "OTU2281", "metadata": null},{"id": "OTU2282", "metadata": null},{"id": "OTU2283", "metadata": null},{"id": "OTU2284", "metadata": null},{"id": "OTU2285", "metadata": null},{"id": "OTU2286", "metadata": null},{"id": "OTU2287", "metadata": null},{"id": "OTU2288", "metadata": null},{"id": "OTU2289", "metadata": null},{"id": "OTU2290", "metadata": null},{"id": "OTU2291", "metadata": null},{"id": "OTU2292", "metadata": null},{"id": "OTU2293", "metadata": null},{"id": "OTU2294", "metadata": null},{"id": "OTU2295", "metadata": null},{"id": "OTU2296", "metadata": null},{"id": "OTU2297", "metadata": null},{"id": "OTU2298", "metadata": null},{"id": "OTU2299", "metadata": null},{"id": "OTU2300", "metadata": null},{"id": "OTU2301", "metadata": null},{"id": "OTU2302", "metadata": null},{"id": "OTU2303", "metadata": null},{"id": "OTU2304", "metadata": null},{"id": "OTU2305", "metadata": null},{"id": "OTU2306", "metadata": null},{"id": "OTU2307", "metadata": null},{"id": "OTU2308", "metadata": null},{"id": "OTU2309", "metadata": null},{"id": "OTU2310", "metadata": null},{"id": "OTU2311", "metadata": null},{"id": "OTU2312", "metadata": null},{"id": "OTU2313", "metadata": null},{"id": "OTU2314", "metadata": null},{"id": "OTU2315", "metadata": null},{"id": "OTU2316", "metadata": null},{"id": "OTU2317", "metadata": null},{"id": "OTU2318", "metadata": null},{"id": "OTU2319", "metadata": null},{"id": "OTU2320", "metadata": null},{"id": "OTU2321", "metadata": null},{"id": "OTU2322", "metadata": null},{"id": "OTU2323", "metadata": null},{"id": "OTU2324", "metadata": null},{"id": "OTU2325", "metadata": null},{"id": "OTU2326", "metadata": null},{"id": "OTU2327", "metadata": null},{"id": "OTU2328", "metadata": null},{"id": "OTU2329", "metadata": null},{"id": "OTU2330", "metadata": null},{"id": "OTU2331", "metadata": null},{"id": "OTU2332", "metadata": null},{"id": "OTU2333", "metadata": null},{"id": "OTU2334", "metadata": null},{"id": "OTU2335", "metadata": null},{"id": "OTU2336", "metadata": null},{"id": "OTU2337", "metadata": null},{"id": "OTU2338", "metadata": null},{"id": "OTU2339", "metadata": null},{"id": "OTU2340", "metadata": null},{"id": "OTU2341", "metadata": null},{"id": "OTU2342", "metadata": null},{"id": "OTU2343", "metadata": null},{"id": "OTU2344", "metadata": null},{"id": "OTU2345", "metadata": null},{"id": "OTU2346", "metadata": null},{"id": "OTU2347", "metadata": null},{"id": "OTU2348", "metadata": null},{"id": "OTU2349", "metadata": null},{"id": "OTU2350", "metadata": null},{"id": "OTU2351", "metadata": null},{"id": "OTU2352", "metadata": null},{"id": "OTU2353", "metadata": null},{"id": "OTU2354", "metadata": null},{"id": "OTU2355", "metadata": null},{"id": "OTU2356", "metadata": null},{"id": "OTU2357", "metadata": null},{"id": "OTU2358", "metadata": null},{"id": "OTU2359", "metadata": null},{"id": "OTU2360", "metadata": null},{"id": "OTU2361", "metadata": null},{"id": "OTU2362", "metadata": null},{"id": "OTU2363", "metadata": null},{"id": "OTU2364", "metadata": null},{"id": "OTU2365", "metadata": null},{"id": "OTU2366", "metadata": null},{"id": "OTU2367", "metadata": null},{"id": "OTU2368", "metadata": null},{"id": "OTU2369", "metadata": null},{"id": "OTU2370", "metadata": null},{"id": "OTU2371", "metadata": null},{"id": "OTU2372", "metadata": null},{"id": "OTU2373", "metadata": null},{"id": "OTU2374", "metadata": null},{"id": "OTU2375", "metadata": null},{"id": "OTU2376", "metadata": null},{"id": "OTU2377", "metadata": null},{"id": "OTU2378", "metadata": null},{"id": "OTU2379", "metadata": null},{"id": "OTU2380", "metadata": null},{"id": "OTU2381", "metadata": null},{"id": "OTU2382", "metadata": null},{"id": "OTU2383", "metadata": null},{"id": "OTU2384", "metadata": null},{"id": "OTU2385", "metadata": null},{"id": "OTU2386", "metadata": null},{"id": "OTU2387", "metadata": null},{"id": "OTU2388", "metadata": null},{"id": "OTU2389", "metadata": null},{"id": "OTU2390", "metadata": null},{"id": "OTU2391", "metadata": null},{"id": "OTU2392", "metadata": null},{"id": "OTU2393", "metadata": null},{"id": "OTU2394", "metadata": null},{"id": "OTU2395", "metadata": null},{"id": "OTU2396", "metadata": null},{"id": "OTU2397", "metadata": null},{"id": "OTU2398", "metadata": null},{"id": "OTU2399", "metadata": null},{"id": "OTU2400", "metadata": null},{"id": "OTU2401", "metadata": null},{"id": "OTU2402", "metadata": null},{"id": "OTU2403", "metadata": null},{"id": "OTU2404", "metadata": null},{"id": "OTU2405", "metadata": null},{"id": "OTU2406", "metadata": null},{"id": "OTU2407", "metadata": null},{"id": "OTU2408", "metadata": null},{"id": "OTU2409", "metadata": null},{"id": "OTU2410", "metadata": null},{"id": "OTU2411", "metadata": null},{"id": "OTU2412", "metadata": null},{"id": "OTU2413", "metadata": null},{"id": "OTU2414", "metadata": null},{"id": "OTU2415", "metadata": null},{"id": "OTU2416", "metadata": null},{"id": "OTU2417", "metadata": null},{"id": "OTU2418", "metadata": null},{"id": "OTU2419", "metadata": null},{"id": "OTU2420", "metadata": null},{"id": "OTU2421", "metadata": null},{"id": "OTU2422", "metadata": null},{"id": "OTU2423", "metadata": null},{"id": "OTU2424", "metadata": null},{"id": "OTU2425", "metadata": null},{"id": "OTU2426", "metadata": null},{"id": "OTU2427", "metadata": null},{"id": "OTU2428", "metadata": null},{"id": "OTU2429", "metadata": null},{"id": "OTU2430", "metadata": null},{"id": "OTU2431", "metadata": null},{"id": "OTU2432", "metadata": null},{"id": "OTU2433", "metadata": null},{"id": "OTU2434", "metadata": null},{"id": "OTU2435", "metadata": null},{"id": "OTU2436", "metadata": null},{"id": "OTU2437", "metadata": null},{"id": "OTU2438", "metadata": null},{"id": "OTU2439", "metadata": null},{"id": "OTU2440", "metadata": null},{"id": "OTU2441", "metadata": null},{"id": "OTU2442", "metadata": null},{"id": "OTU2443", "metadata": null},{"id": "OTU2444", "metadata": null},{"id": "OTU2445", "metadata": null},{"id": "OTU2446", "metadata": null},{"id": "OTU2447", "metadata": null},{"id": "OTU2448", "metadata": null},{"id": "OTU2449", "metadata": null},{"id": "OTU2450", "metadata": null},{"id": "OTU2451", "metadata": null},{"id": "OTU2452", "metadata": null},{"id": "OTU2453", "metadata": null},{"id": "OTU2454", "metadata": null},{"id": "OTU2455", "metadata": null},{"id": "OTU2456", "metadata": null},{"id": "OTU2457", "metadata": null},{"id": "OTU2458", "metadata": null},{"id": "OTU2459", "metadata": null},{"id": "OTU2460", "metadata": null},{"id": "OTU2461", "metadata": null},{"id": "OTU2462", "metadata": null},{"id": "OTU2463", "metadata": null},{"id": "OTU2464", "metadata": null},{"id": "OTU2465", "metadata": null},{"id": "OTU2466", "metadata": null},{"id": "OTU2467", "metadata": null},{"id": "OTU2468", "metadata": null},{"id": "OTU2469", "metadata": null},{"id": "OTU2470", "metadata": null},{"id": "OTU2471", "metadata": null},{"id": "OTU2472", "metadata": null},{"id": "OTU2473", "metadata": null},{"id": "OTU2474", "metadata": null},{"id": "OTU2475", "metadata": null},{"id": "OTU2476", "metadata": null},{"id": "OTU2477", "metadata": null},{"id": "OTU2478", "metadata": null},{"id": "OTU2479", "metadata": null},{"id": "OTU2480", "metadata": null},{"id": "OTU2481", "metadata": null},{"id": "OTU2482", "metadata": null},{"id": "OTU2483", "metadata": null},{"id": "OTU2484", "metadata": null},{"id": "OTU2485", "metadata": null},{"id": "OTU2486", "metadata": null},{"id": "OTU2487", "metadata": null},{"id": "OTU2488", "metadata": null},{"id": "OTU2489", "metadata": null},{"id": "OTU2490", "metadata": null},{"id": "OTU2491", "metadata": null},{"id": "OTU2492", "metadata": null},{"id": "OTU2493", "metadata": null},{"id": "OTU2494", "metadata": null},{"id": "OTU2495", "metadata": null},{"id": "OTU2496", "metadata": null},{"id": "OTU2497", "metadata": null},{"id": "OTU2498", "metadata": null},{"id": "OTU2499", "metadata": null},{"id": "OTU2500", "metadata": null},{"id": "OTU2501", "metadata": null},{"id": "OTU2502", "metadata": null},{"id": "OTU2503", "metadata": null},{"id": "OTU2504", "metadata": null},{"id": "OTU2505", "metadata": null},{"id": "OTU2506", "metadata": null},{"id": "OTU2507", "metadata": null},{"id": "OTU2508", "metadata": null},{"id": "OTU2509", "metadata": null},{"id": "OTU2510", "metadata": null},{"id": "OTU2511", "metadata": null},{"id": "OTU2512", "metadata": null},{"id": "OTU2513", "metadata": null},{"id": "OTU2514", "metadata": null},{"id": "OTU2515", "metadata": null},{"id": "OTU2516", "metadata": null},{"id": "OTU2517", "metadata": null},{"id": "OTU2518", "metadata": null},{"id": "OTU2519", "metadata": null},{"id": "OTU2520", "metadata": null},{"id": "OTU2521", "metadata": null},{"id": "OTU2522", "metadata": null},{"id": "OTU2523", "metadata": null},{"id": "OTU2524", "metadata": null},{"id": "OTU2525", "metadata": null},{"id": "OTU2526", "metadata": null},{"id": "OTU2527", "metadata": null},{"id": "OTU2528", "metadata": null},{"id": "OTU2529", "metadata": null},{"id": "OTU2530", "metadata": null},{"id": "OTU2531", "metadata": null},{"id": "OTU2532", "metadata": null},{"id": "OTU2533", "metadata": null},{"id": "OTU2534", "metadata": null},{"id": "OTU2535", "metadata": null},{"id": "OTU2536", "metadata": null},{"id": "OTU2537", "metadata": null},{"id": "OTU2538", "metadata": null},{"id": "OTU2539", "metadata": null},{"id": "OTU2540", "metadata": null},{"id": "OTU2541", "metadata": null},{"id": "OTU2542", "metadata": null},{"id": "OTU2543", "metadata": null},{"id": "OTU2544", "metadata": null},{"id": "OTU2545", "metadata": null},{"id": "OTU2546", "metadata": null},{"id": "OTU2547", "metadata": null},{"id": "OTU2548", "metadata": null},{"id": "OTU2549", "metadata": null},{"id": "OTU2550", "metadata": null},{"id": "OTU2551", "metadata": null},{"id": "OTU2552", "metadata": null},{"id": "OTU2553", "metadata": null},{"id": "OTU2554", "metadata": null},{"id": "OTU2555", "metadata": null},{"id": "OTU2556", "metadata": null},{"id": "OTU2557", "metadata": null},{"id": "OTU2558", "metadata": null},{"id": "OTU2559", "metadata": null},{"id": "OTU2560", "metadata": null},{"id": "OTU2561", "metadata": null},{"id": "OTU2562", "metadata": null},{"id": "OTU2563", "metadata": null},{"id": "OTU2564", "metadata": null},{"id": "OTU2565", "metadata": null},{"id": "OTU2566", "metadata": null},{"id": "OTU2567", "metadata": null},{"id": "OTU2568", "metadata": null},{"id": "OTU2569", "metadata": null},{"id": "OTU2570", "metadata": null},{"id": "OTU2571", "metadata": null},{"id": "OTU2572", "metadata": null},{"id": "OTU2573", "metadata": null},{"id": "OTU2574", "metadata": null},{"id": "OTU2575", "metadata": null},{"id": "OTU2576", "metadata": null},{"id": "OTU2577", "metadata": null},{"id": "OTU2578", "metadata": null},{"id": "OTU2579", "metadata": null},{"id": "OTU2580", "metadata": null},{"id": "OTU2581", "metadata": null},{"id": "OTU2582", "metadata": null},{"id": "OTU2583", "metadata": null},{"id": "OTU2584", "metadata": null},{"id": "OTU2585", "metadata": null},{"id": "OTU2586", "metadata": null},{"id": "OTU2587", "metadata": null},{"id": "OTU2588", "metadata": null},{"id": "OTU2589", "metadata": null},{"id": "OTU2590", "metadata": null},{"id": "OTU2591", "metadata": null},{"id": "OTU2592", "metadata": null},{"id": "OTU2593", "metadata": null},{"id": "OTU2594", "metadata": null},{"id": "OTU2595", "metadata": null},{"id": "OTU2596", "metadata": null},{"id": "OTU2597", "metadata": null},{"id": "OTU2598", "metadata": null},{"id": "OTU2599", "metadata": null},{"id": "OTU2600", "metadata": null},{"id": "OTU2601", "metadata": null},{"id": "OTU2602", "metadata": null},{"id": "OTU2603", "metadata": null},{"id": "OTU2604", "metadata": null},{"id": "OTU2605", "metadata": null},{"id": "OTU2606", "metadata": null},{"id": "OTU2607", "metadata": null},{"id": "OTU2608", "metadata": null},{"id": "OTU2609", "metadata": null},{"id": "OTU2610", "metadata": null},{"id": "OTU2611", "metadata": null},{"id": "OTU2612", "metadata": null},{"id": "OTU2613", "metadata": null},{"id": "OTU2614", "metadata": null},{"id": "OTU2615", "metadata": null},{"id": "OTU2616", "metadata": null},{"id": "OTU2617", "metadata": null},{"id": "OTU2618", "metadata": null},{"id": "OTU2619", "metadata": null},{"id": "OTU2620", "metadata": null},{"id": "OTU2621", "metadata": null},{"id": "OTU2622", "metadata": null},{"id": "OTU2623", "metadata": null},{"id": "OTU2624", "metadata": null},{"id": "OTU2625", "metadata": null},{"id": "OTU2626", "metadata": null},{"id": "OTU2627", "metadata": null},{"id": "OTU2628", "metadata": null},{"id": "OTU2629", "metadata": null},{"id": "OTU2630", "metadata": null},{"id": "OTU2631", "metadata": null},{"id": "OTU2632", "metadata": null},{"id": "OTU2633", "metadata": null},{"id": "OTU2634", "metadata": null},{"id": "OTU2635", "metadata": null},{"id": "OTU2636", "metadata": null},{"id": "OTU2637", "metadata": null},{"id": "OTU2638", "metadata": null},{"id": "OTU2639", "metadata": null},{"id": "OTU2640", "metadata": null},{"id": "OTU2641", "metadata": null},{"id": "OTU2642", "metadata": null},{"id": "OTU2643", "metadata": null},{"id": "OTU2644", "metadata": null},{"id": "OTU2645", "metadata": null},{"id": "OTU2646", "metadata": null},{"id": "OTU2647", "metadata": null},{"id": "OTU2648", "metadata": null},{"id": "OTU2649", "metadata": null},{"id": "OTU2650", "metadata": null},{"id": "OTU2651", "metadata": null},{"id": "OTU2652", "metadata": null},{"id": "OTU2653", "metadata": null},{"id": "OTU2654", "metadata": null},{"id": "OTU2655", "metadata": null},{"id": "OTU2656", "metadata": null},{"id": "OTU2657", "metadata": null},{"id": "OTU2658", "metadata": null},{"id": "OTU2659", "metadata": null},{"id": "OTU2660", "metadata": null},{"id": "OTU2661", "metadata": null},{"id": "OTU2662", "metadata": null},{"id": "OTU2663", "metadata": null},{"id": "OTU2664", "metadata": null},{"id": "OTU2665", "metadata": null},{"id": "OTU2666", "metadata": null},{"id": "OTU2667", "metadata": null},{"id": "OTU2668", "metadata": null},{"id": "OTU2669", "metadata": null},{"id": "OTU2670", "metadata": null},{"id": "OTU2671", "metadata": null},{"id": "OTU2672", "metadata": null},{"id": "OTU2673", "metadata": null},{"id": "OTU2674", "metadata": null},{"id": "OTU2675", "metadata": null},{"id": "OTU2676", "metadata": null},{"id": "OTU2677", "metadata": null},{"id": "OTU2678", "metadata": null},{"id": "OTU2679", "metadata": null},{"id": "OTU2680", "metadata": null},{"id": "OTU2681", "metadata": null},{"id": "OTU2682", "metadata": null},{"id": "OTU2683", "metadata": null},{"id": "OTU2684", "metadata": null},{"id": "OTU2685", "metadata": null},{"id": "OTU2686", "metadata": null},{"id": "OTU2687", "metadata": null},{"id": "OTU2688", "metadata": null},{"id": "OTU2689", "metadata": null},{"id": "OTU2690", "metadata": null},{"id": "OTU2691", "metadata": null},{"id": "OTU2692", "metadata": null},{"id": "OTU2693", "metadata": null},{"id": "OTU2694", "metadata": null},{"id": "OTU2695", "metadata": null},{"id": "OTU2696", "metadata": null},{"id": "OTU2697", "metadata": null},{"id": "OTU2698", "metadata": null},{"id": "OTU2699", "metadata": null},{"id": "OTU2700", "metadata": null},{"id": "OTU2701", "metadata": null},{"id": "OTU2702", "metadata": null},{"id": "OTU2703", "metadata": null},{"id": "OTU2704", "metadata": null},{"id": "OTU2705", "metadata": null},{"id": "OTU2706", "metadata": null},{"id": "OTU2707", "metadata": null},{"id": "OTU2708", "metadata": null},{"id": "OTU2709", "metadata": null},{"id": "OTU2710", "metadata": null},{"id": "OTU2711", "metadata": null},{"id": "OTU2712", "metadata": null},{"id": "OTU2713", "metadata": null},{"id": "OTU2714", "metadata": null},{"id": "OTU2715", "metadata": null},{"id": "OTU2716", "metadata": null},{"id": "OTU2717", "metadata": null},{"id": "OTU2718", "metadata": null},{"id": "OTU2719", "metadata": null},{"id": "OTU2720", "metadata": null},{"id": "OTU2721", "metadata": null},{"id": "OTU2722", "metadata": null},{"id": "OTU2723", "metadata": null},{"id": "OTU2724", "metadata": null},{"id": "OTU2725", "metadata": null},{"id": "OTU2726", "metadata": null},{"id": "OTU2727", "metadata": null},{"id": "OTU2728", "metadata": null},{"id": "OTU2729", "metadata": null},{"id": "OTU2730", "metadata": null},{"id": "OTU2731", "metadata": null},{"id": "OTU2732", "metadata": null},{"id": "OTU2733", "metadata": null},{"id": "OTU2734", "metadata": null},{"id": "OTU2735", "metadata": null},{"id": "OTU2736", "metadata": null},{"id": "OTU2737", "metadata": null},{"id": "OTU2738", "metadata": null},{"id": "OTU2739", "metadata": null},{"id": "OTU2740", "metadata": null},{"id": "OTU2741", "metadata": null},{"id": "OTU2742", "metadata": null},{"id": "OTU2743", "metadata": null},{"id": "OTU2744", "metadata": null},{"id": "OTU2745", "metadata": null},{"id": "OTU2746", "metadata": null},{"id": "OTU2747", "metadata": null},{"id": "OTU2748", "metadata": null},{"id": "OTU2749", "metadata": null},{"id": "OTU2750", "metadata": null},{"id": "OTU2751", "metadata": null},{"id": "OTU2752", "metadata": null},{"id": "OTU2753", "metadata": null},{"id": "OTU2754", "metadata": null},{"id": "OTU2755", "metadata": null},{"id": "OTU2756", "metadata": null},{"id": "OTU2757", "metadata": null},{"id": "OTU2758", "metadata": null},{"id": "OTU2759", "metadata": null},{"id": "OTU2760", "metadata": null},{"id": "OTU2761", "metadata": null},{"id": "OTU2762", "metadata": null},{"id": "OTU2763", "metadata": null},{"id": "OTU2764", "metadata": null},{"id": "OTU2765", "metadata": null},{"id": "OTU2766", "metadata": null},{"id": "OTU2767", "metadata": null},{"id": "OTU2768", "metadata": null},{"id": "OTU2769", "metadata": null},{"id": "OTU2770", "metadata": null},{"id": "OTU2771", "metadata": null},{"id": "OTU2772", "metadata": null},{"id": "OTU2773", "metadata": null},{"id": "OTU2774", "metadata": null},{"id": "OTU2775", "metadata": null},{"id": "OTU2776", "metadata": null},{"id": "OTU2777", "metadata": null},{"id": "OTU2778", "metadata": null},{"id": "OTU2779", "metadata": null},{"id": "OTU2780", "metadata": null},{"id": "OTU2781", "metadata": null},{"id": "OTU2782", "metadata": null},{"id": "OTU2783", "metadata": null},{"id": "OTU2784", "metadata": null},{"id": "OTU2785", "metadata": null},{"id": "OTU2786", "metadata": null},{"id": "OTU2787", "metadata": null},{"id": "OTU2788", "metadata": null},{"id": "OTU2789", "metadata": null},{"id": "OTU2790", "metadata": null},{"id": "OTU2791", "metadata": null},{"id": "OTU2792", "metadata": null},{"id": "OTU2793", "metadata": null},{"id": "OTU2794", "metadata": null},{"id": "OTU2795", "metadata": null},{"id": "OTU2796", "metadata": null},{"id": "OTU2797", "metadata": null},{"id": "OTU2798", "metadata": null},{"id": "OTU2799", "metadata": null},{"id": "OTU2800", "metadata": null},{"id": "OTU2801", "metadata": null},{"id": "OTU2802", "metadata": null},{"id": "OTU2803", "metadata": null},{"id": "OTU2804", "metadata": null},{"id": "OTU2805", "metadata": null},{"id": "OTU2806", "metadata": null},{"id": "OTU2807", "metadata": null},{"id": "OTU2808", "metadata": null},{"id": "OTU2809", "metadata": null},{"id": "OTU2810", "metadata": null},{"id": "OTU2811", "metadata": null},{"id": "OTU2812", "metadata": null},{"id": "OTU2813", "metadata": null},{"id": "OTU2814", "metadata": null},{"id": "OTU2815", "metadata": null},{"id": "OTU2816", "metadata": null},{"id": "OTU2817", "metadata": null},{"id": "OTU2818", "metadata": null},{"id": "OTU2819", "metadata": null},{"id": "OTU2820", "metadata": null},{"id": "OTU2821", "metadata": null},{"id": "OTU2822", "metadata": null},{"id": "OTU2823", "metadata": null},{"id": "OTU2824", "metadata": null},{"id": "OTU2825", "metadata": null},{"id": "OTU2826", "metadata": null},{"id": "OTU2827", "metadata": null},{"id": "OTU2828", "metadata": null},{"id": "OTU2829", "metadata": null},{"id": "OTU2830", "metadata": null},{"id": "OTU2831", "metadata": null},{"id": "OTU2832", "metadata": null},{"id": "OTU2833", "metadata": null},{"id": "OTU2834", "metadata": null},{"id": "OTU2835", "metadata": null},{"id": "OTU2836", "metadata": null},{"id": "OTU2837", "metadata": null},{"id": "OTU2838", "metadata": null},{"id": "OTU2839", "metadata": null},{"id": "OTU2840", "metadata": null},{"id": "OTU2841", "metadata": null},{"id": "OTU2842", "metadata": null},{"id": "OTU2843", "metadata": null},{"id": "OTU2844", "metadata": null},{"id": "OTU2845", "metadata": null},{"id": "OTU2846", "metadata": null},{"id": "OTU2847", "metadata": null},{"id": "OTU2848", "metadata": null},{"id": "OTU2849", "metadata": null},{"id": "OTU2850", "metadata": null},{"id": "OTU2851", "metadata": null},{"id": "OTU2852", "metadata": null},{"id": "OTU2853", "metadata": null},{"id": "OTU2854", "metadata": null},{"id": "OTU2855", "metadata": null},{"id": "OTU2856", "metadata": null},{"id": "OTU2857", "metadata": null},{"id": "OTU2858", "metadata": null},{"id": "OTU2859", "metadata": null},{"id": "OTU2860", "metadata": null},{"id": "OTU2861", "metadata": null},{"id": "OTU2862", "metadata": null},{"id": "OTU2863", "metadata": null},{"id": "OTU2864", "metadata": null},{"id": "OTU2865", "metadata": null},{"id": "OTU2866", "metadata": null},{"id": "OTU2867", "metadata": null},{"id": "OTU2868", "metadata": null},{"id": "OTU2869", "metadata": null},{"id": "OTU2870", "metadata": null},{"id": "OTU2871", "metadata": null},{"id": "OTU2872", "metadata": null},{"id": "OTU2873", "metadata": null},{"id": "OTU2874", "metadata": null},{"id": "OTU2875", "metadata": null},{"id": "OTU2876", "metadata": null},{"id": "OTU2877", "metadata": null},{"id": "OTU2878", "metadata": null},{"id": "OTU2879", "metadata": null},{"id": "OTU2880", "metadata": null},{"id": "OTU2881", "metadata": null},{"id": "OTU2882", "metadata": null},{"id": "OTU2883", "metadata": null},{"id": "OTU2884", "metadata": null},{"id": "OTU2885", "metadata": null},{"id": "OTU2886", "metadata": null},{"id": "OTU2887", "metadata": null},{"id": "OTU2888", "metadata": null},{"id": "OTU2889", "metadata": null},{"id": "OTU2890", "metadata": null},{"id": "OTU2891", "metadata": null},{"id": "OTU2892", "metadata": null},{"id": "OTU2893", "metadata": null},{"id": "OTU2894", "metadata": null},{"id": "OTU2895", "metadata": null},{"id": "OTU2896", "metadata": null},{"id": "OTU2897", "metadata": null},{"id": "OTU2898", "metadata": null},{"id": "OTU2899", "metadata": null},{"id": "OTU2900", "metadata": null},{"id": "OTU2901", "metadata": null},{"id": "OTU2902", "metadata": null},{"id": "OTU2903", "metadata": null},{"id": "OTU2904", "metadata": null},{"id": "OTU2905", "metadata": null},{"id": "OTU2906", "metadata": null},{"id": "OTU2907", "metadata": null},{"id": "OTU2908", "metadata": null},{"id": "OTU2909", "metadata": null},{"id": "OTU2910", "metadata": null},{"id": "OTU2911", "metadata": null},{"id": "OTU2912", "metadata": null},{"id": "OTU2913", "metadata": null},{"id": "OTU2914", "metadata": null},{"id": "OTU2915", "metadata": null},{"id": "OTU2916", "metadata": null},{"id": "OTU2917", "metadata": null},{"id": "OTU2918", "metadata": null},{"id": "OTU2919", "metadata": null},{"id": "OTU2920", "metadata": null},{"id": "OTU2921", "metadata": null},{"id": "OTU2922", "metadata": null},{"id": "OTU2923", "metadata": null},{"id": "OTU2924", "metadata": null},{"id": "OTU2925", "metadata": null},{"id": "OTU2926", "metadata": null},{"id": "OTU2927", "metadata": null},{"id": "OTU2928", "metadata": null},{"id": "OTU2929", "metadata": null},{"id": "OTU2930", "metadata": null},{"id": "OTU2931", "metadata": null},{"id": "OTU2932", "metadata": null},{"id": "OTU2933", "metadata": null},{"id": "OTU2934", "metadata": null},{"id": "OTU2935", "metadata": null},{"id": "OTU2936", "metadata": null},{"id": "OTU2937", "metadata": null},{"id": "OTU2938", "metadata": null},{"id": "OTU2939", "metadata": null},{"id": "OTU2940", "metadata": null},{"id": "OTU2941", "metadata": null},{"id": "OTU2942", "metadata": null},{"id": "OTU2943", "metadata": null},{"id": "OTU2944", "metadata": null},{"id": "OTU2945", "metadata": null},{"id": "OTU2946", "metadata": null},{"id": "OTU2947", "metadata": null},{"id": "OTU2948", "metadata": null},{"id": "OTU2949", "metadata": null},{"id": "OTU2950", "metadata": null},{"id": "OTU2951", "metadata": null},{"id": "OTU2952", "metadata": null},{"id": "OTU2953", "metadata": null},{"id": "OTU2954", "metadata": null},{"id": "OTU2955", "metadata": null},{"id": "OTU2956", "metadata": null},{"id": "OTU2957", "metadata": null},{"id": "OTU2958", "metadata": null},{"id": "OTU2959", "metadata": null},{"id": "OTU2960", "metadata": null},{"id": "OTU2961", "metadata": null},{"id": "OTU2962", "metadata": null},{"id": "OTU2963", "metadata": null},{"id": "OTU2964", "metadata": null},{"id": "OTU2965", "metadata": null},{"id": "OTU2966", "metadata": null},{"id": "OTU2967", "metadata": null},{"id": "OTU2968", "metadata": null},{"id": "OTU2969", "metadata": null},{"id": "OTU2970", "metadata": null},{"id": "OTU2971", "metadata": null},{"id": "OTU2972", "metadata": null},{"id": "OTU2973", "metadata": null},{"id": "OTU2974", "metadata": null},{"id": "OTU2975", "metadata": null},{"id": "OTU2976", "metadata": null},{"id": "OTU2977", "metadata": null},{"id": "OTU2978", "metadata": null},{"id": "OTU2979", "metadata": null},{"id": "OTU2980", "metadata": null},{"id": "OTU2981", "metadata": null},{"id": "OTU2982", "metadata": null},{"id": "OTU2983", "metadata": null},{"id": "OTU2984", "metadata": null},{"id": "OTU2985", "metadata": null},{"id": "OTU2986", "metadata": null},{"id": "OTU2987", "metadata": null},{"id": "OTU2988", "metadata": null},{"id": "OTU2989", "metadata": null},{"id": "OTU2990", "metadata": null},{"id": "OTU2991", "metadata": null},{"id": "OTU2992", "metadata": null},{"id": "OTU2993", "metadata": null},{"id": "OTU2994", "metadata": null},{"id": "OTU2995", "metadata": null},{"id": "OTU2996", "metadata": null},{"id": "OTU2997", "metadata": null},{"id": "OTU2998", "metadata": null},{"id": "OTU2999", "metadata": null},{"id": "OTU3000", "metadata": null},{"id": "OTU3001", "metadata": null},{"id": "OTU3002", "metadata": null},{"id": "OTU3003", "metadata": null},{"id": "OTU3004", "metadata": null},{"id": "OTU3005", "metadata": null},{"id": "OTU3006", "metadata": null},{"id": "OTU3007", "metadata": null},{"id": "OTU3008", "metadata": null},{"id": "OTU3009", "metadata": null},{"id": "OTU3010", "metadata": null},{"id": "OTU3011", "metadata": null},{"id": "OTU3012", "metadata": null},{"id": "OTU3013", "metadata": null},{"id": "OTU3014", "metadata": null},{"id": "OTU3015", "metadata": null},{"id": "OTU3016", "metadata": null},{"id": "OTU3017", "metadata": null},{"id": "OTU3018", "metadata": null},{"id": "OTU3019", "metadata": null},{"id": "OTU3020", "metadata": null},{"id": "OTU3021", "metadata": null},{"id": "OTU3022", "metadata": null},{"id": "OTU3023", "metadata": null},{"id": "OTU3024", "metadata": null},{"id": "OTU3025", "metadata": null},{"id": "OTU3026", "metadata": null},{"id": "OTU3027", "metadata": null},{"id": "OTU3028", "metadata": null},{"id": "OTU3029", "metadata": null},{"id": "OTU3030", "metadata": null},{"id": "OTU3031", "metadata": null},{"id": "OTU3032", "metadata": null},{"id": "OTU3033", "metadata": null},{"id": "OTU3034", "metadata": null},{"id": "OTU3035", "metadata": null},{"id": "OTU3036", "metadata": null},{"id": "OTU3037", "metadata": null},{"id": "OTU3038", "metadata": null},{"id": "OTU3039", "metadata": null},{"id": "OTU3040", "metadata": null},{"id": "OTU3041", "metadata": null},{"id": "OTU3042", "metadata": null},{"id": "OTU3043", "metadata": null},{"id": "OTU3044", "metadata": null},{"id": "OTU3045", "metadata": null},{"id": "OTU3046", "metadata": null},{"id": "OTU3047", "metadata": null},{"id": "OTU3048", "metadata": null},{"id": "OTU3049", "metadata": null},{"id": "OTU3050", "metadata": null},{"id": "OTU3051", "metadata": null},{"id": "OTU3052", "metadata": null},{"id": "OTU3053", "metadata": null},{"id": "OTU3054", "metadata": null},{"id": "OTU3055", "metadata": null},{"id": "OTU3056", "metadata": null},{"id": "OTU3057", "metadata": null},{"id": "OTU3058", "metadata": null},{"id": "OTU3059", "metadata": null},{"id": "OTU3060", "metadata": null},{"id": "OTU3061", "metadata": null},{"id": "OTU3062", "metadata": null},{"id": "OTU3063", "metadata": null},{"id": "OTU3064", "metadata": null},{"id": "OTU3065", "metadata": null},{"id": "OTU3066", "metadata": null},{"id": "OTU3067", "metadata": null},{"id": "OTU3068", "metadata": null},{"id": "OTU3069", "metadata": null},{"id": "OTU3070", "metadata": null},{"id": "OTU3071", "metadata": null},{"id": "OTU3072", "metadata": null},{"id": "OTU3073", "metadata": null},{"id": "OTU3074", "metadata": null},{"id": "OTU3075", "metadata": null},{"id": "OTU3076", "metadata": null},{"id": "OTU3077", "metadata": null},{"id": "OTU3078", "metadata": null},{"id": "OTU3079", "metadata": null},{"id": "OTU3080", "metadata": null},{"id": "OTU3081", "metadata": null},{"id": "OTU3082", "metadata": null},{"id": "OTU3083", "metadata": null},{"id": "OTU3084", "metadata": null},{"id": "OTU3085", "metadata": null},{"id": "OTU3086", "metadata": null},{"id": "OTU3087", "metadata": null},{"id": "OTU3088", "metadata": null},{"id": "OTU3089", "metadata": null},{"id": "OTU3090", "metadata": null},{"id": "OTU3091", "metadata": null},{"id": "OTU3092", "metadata": null},{"id": "OTU3093", "metadata": null},{"id": "OTU3094", "metadata": null},{"id": "OTU3095", "metadata": null}],"columns": [{"id": "7", "metadata": null},{"id": "8", "metadata": null},{"id": "9", "metadata": null},{"id": "10", "metadata": null},{"id": "11", "metadata": null},{"id": "12", "metadata": null},{"id": "13", "metadata": null},{"id": "14", "metadata": null},{"id": "15", "metadata": null},{"id": "16", "metadata": null},{"id": "17", "metadata": null},{"id": "18", "metadata": null}]}
