# Supplementary material for: β-sitosterol inhibits trimethylamine production by regulating the gut microbiota and attenuates atherosclerosis in ApoE–/– mice
Source: Front Cardiovasc Med. 2022 Nov 1;9:986905. doi: 10.3389/fcvm.2022.986905 (PMC9663806; doi:10.3389/fcvm.2022.986905)
Supplement: Supplementary file 1 [file Data_Sheet_1.ZIP › Source data/gut microbiota diversity analysis/CON-EXP/01.OTU_Taxa/01.original/otu_table.xls]

OTU ID	7	8	9	10	11	12	13	14	15	16	17	18
OTU1	15140	20440	32701	18350	19087	19683	317	595	321	508	322	411
OTU2	1007	94	27	618	687	215	402	286	291	349	548	1450
OTU3	1249	121	76	822	693	314	694	328	331	457	694	1161
OTU4	6207	1849	2534	10045	10505	4341	10192	20990	14270	3518	14764	8818
OTU5	9292	12199	21756	12727	10609	12444	95	288	142	296	142	125
OTU6	3589	1005	1299	5462	6905	2341	6592	15675	8909	1965	10774	6501
OTU7	841	1229	439	1733	3846	6758	5255	349	375	383	10244	2879
OTU8	1716	4710	1951	995	1029	570	1421	1177	7620	8476	1135	2766
OTU9	1723	1763	547	663	618	553	6807	5484	3051	2762	747	4310
OTU10	179	1420	349	176	227	207	2871	568	5464	5609	2943	1683
OTU11	1399	6297	931	432	1131	3007	483	210	904	2119	317	574
OTU12	390	527	742	2247	2023	2583	2883	265	217	192	936	1580
OTU13	759	196	200	1129	1432	455	1044	2536	1706	282	1198	1053
OTU14	283	84	63	154	65	81	181	116	209	212	208	234
OTU15	144	139	51	130	107	97	1135	4565	774	346	1598	1468
OTU16	336	644	76	372	287	371	5192	1683	489	164	285	441
OTU17	111	8	3	57	65	26	40	28	30	41	54	101
OTU18	476	480	640	928	772	938	206	382	329	300	1448	355
OTU19	2	7	4	7	8	1	29	7	44	375	16	99
OTU20	1	9	6	6	7	3	39	8	48	377	21	75
OTU21	0	72	53	5	4	7	14	57	90	14	82	56
OTU22	61	18	12	202	71	77	13	35	166	15	21	92
OTU23	566	3823	177	188	110	49	119	55	65	101	64	75
OTU24	108	199	221	718	660	800	1216	122	64	51	399	698
OTU25	0	48	0	17	0	0	4	1	3	7	6	16
OTU26	165	146	103	88	87	57	574	136	1844	854	164	270
OTU27	174	113	55	75	72	48	172	127	88	2962	213	71
OTU28	8	129	41	17	24	33	29	25	38	32	23	28
OTU29	90	230	42	36	20	31	354	53	2022	34	52	60
OTU30	2	15	49	41	11	15	183	226	127	91	57	391
OTU31	98	52	31	55	66	60	197	98	396	2172	97	187
OTU32	17	121	42	92	47	4	86	73	75	58	104	27
OTU33	4	4	2	0	1	0	16	1	11	14	13	31
OTU34	31	156	13	19	13	19	798	105	466	86	900	488
OTU35	19	114	11	5	16	19	16	17	26	28	21	29
OTU36	369	1131	170	264	483	123	173	30	86	135	79	44
OTU37	17	6	1	5	2	3	9	8	9	20	8	16
OTU38	0	0	0	0	0	0	5	0	5	11	3	2
OTU39	171	34	40	37	24	27	214	64	186	1328	251	103
OTU40	8	9	63	9	6	13	24	24	28	24	59	55
OTU41	0	0	21	9	11	7	52	14	57	66	13	9
OTU42	444	826	148	182	248	193	90	47	42	97	42	37
OTU43	195	104	57	635	726	591	0	3	1	2	1	0
OTU44	62	31	30	26	26	28	471	26	559	644	47	88
OTU45	47	137	89	54	174	32	74	78	77	247	97	114
OTU46	31	257	24	87	94	120	71	46	221	140	30	68
OTU47	173	380	287	373	178	247	87	37	35	100	69	52
OTU48	31	1	2	6	9	6	6	4	6	10	12	18
OTU49	0	0	0	0	1	1	4	2	15	9	14	13
OTU50	62	41	48	24	28	15	727	475	51	69	49	207
OTU51	76	60	19	22	30	26	362	80	420	368	95	178
OTU52	7	0	3	3	13	3	41	77	30	60	8	63
OTU53	80	29	42	17	35	21	173	45	357	747	44	63
OTU54	5	0	0	3	2	1	1	4	6	6	5	10
OTU55	405	668	541	33	18	4	1	0	0	1	0	3
OTU56	31	25	14	22	10	7	29	52	204	54	14	57
OTU57	44	9	23	15	20	12	37	13	1392	40	14	17
OTU58	82	34	55	15	34	39	113	101	308	263	76	417
OTU59	0	1	0	0	0	1	4	0	6	11	16	7
OTU60	0	5	7	7	19	1	9	21	23	33	11	18
OTU61	52	35	13	81	190	251	200	24	28	17	459	114
OTU62	63	160	27	27	29	24	80	54	316	503	78	109
OTU63	200	96	145	133	119	43	143	75	70	241	46	61
OTU64	201	12	7	141	150	35	37	28	41	20	82	107
OTU65	29	122	32	33	35	34	22	47	160	85	47	34
OTU66	12	3	15	3	0	4	56	77	19	88	31	42
OTU67	61	45	74	40	36	20	268	48	151	322	62	87
OTU68	12	59	26	9	9	13	174	29	308	301	173	68
OTU69	0	0	0	2	1	0	2	3	4	5	3	18
OTU70	0	69	1	3	173	0	215	32	55	37	32	2
OTU71	60	21	38	99	91	51	115	266	200	36	148	100
OTU72	0	2	95	35	2	17	77	151	6	18	76	65
OTU73	55	27	21	26	20	20	155	38	216	376	50	132
OTU74	35	23	22	36	26	13	125	290	144	115	32	74
OTU75	11	33	40	62	18	17	29	134	40	32	124	49
OTU76	13	60	37	18	20	22	191	31	271	234	95	50
OTU77	181	47	24	36	75	30	111	28	59	163	202	111
OTU78	99	69	100	59	40	19	180	75	61	136	75	115
OTU79	5	79	5	4	1	2	167	240	15	17	256	8
OTU80	0	32	19	18	114	0	4	4	40	11	6	6
OTU81	0	73	2	2	0	3	10	68	112	1	4	193
OTU82	1	7	21	22	33	25	57	0	36	316	145	134
OTU83	81	81	170	48	31	11	217	30	82	107	23	58
OTU84	11	8	14	12	3	9	27	59	31	20	15	18
OTU85	3	2	5	0	8	5	7	3	58	32	2	9
OTU86	15	1	16	14	19	195	186	30	259	82	23	13
OTU87	94	111	37	60	123	64	87	41	46	90	64	62
OTU88	31	18	9	18	9	17	57	17	84	574	34	24
OTU89	104	96	26	11	45	17	88	18	251	148	39	37
OTU90	3	20	17	6	59	12	63	50	24	134	44	44
OTU91	10	19	0	3	1	1	9	7	4	74	5	27
OTU92	99	136	177	126	96	114	8	4	2	6	3	1
OTU93	0	51	1	0	0	0	2	15	91	1	18	5
OTU94	41	56	18	15	16	3	54	17	360	150	25	37
OTU95	29	12	45	33	81	3	26	96	0	74	2	135
OTU96	0	0	1	0	0	0	0	1	12	2	2	4
OTU97	0	1	16	0	1	1	9	22	33	18	11	17
OTU98	13	37	19	26	7	10	14	16	66	33	6	19
OTU99	6	11	6	3	11	5	40	33	21	23	16	60
OTU100	26	10	19	24	22	5	12	90	8	68	60	0
OTU101	171	62	112	121	85	39	22	21	20	35	20	24
OTU102	7	0	640	1	0	0	0	0	1	48	3	0
OTU103	8	0	0	0	0	0	0	4	2	2	0	8
OTU104	0	0	1	0	0	1	3	2	0	478	70	3
OTU105	76	70	171	105	85	114	1	3	0	4	2	1
OTU106	23	16	11	8	15	15	47	14	82	358	24	33
OTU107	87	35	36	116	51	141	46	16	27	48	38	27
OTU108	27	10	28	22	16	10	64	31	68	299	38	17
OTU109	1	0	0	1	4	0	0	2	2	4	2	10
OTU110	8	21	13	4	2	9	23	9	63	270	96	21
OTU111	52	39	52	11	25	12	53	31	99	167	44	41
OTU112	24	54	85	31	80	10	72	17	66	76	21	53
OTU113	104	76	84	106	107	120	2	5	0	4	1	0
OTU114	24	34	6	10	12	7	88	41	98	35	14	26
OTU115	0	0	0	0	1	0	0	2	1	1	2	6
OTU116	36	8	23	16	2	8	36	48	139	75	136	52
OTU117	23	12	6	20	19	6	47	24	20	303	16	66
OTU118	90	15	45	120	20	9	85	31	0	92	17	15
OTU119	4	0	0	2	0	1	3	3	1	1	1	4
OTU120	29	133	31	41	63	6	37	13	75	31	54	26
OTU121	7	11	3	5	5	2	16	8	9	23	405	108
OTU122	8	1	15	4	1	5	11	1	20	6	4	13
OTU123	5	3	0	6	3	2	0	3	6	2	2	7
OTU124	98	195	42	46	49	41	27	2	6	42	23	17
OTU125	23	26	25	19	13	14	17	34	26	20	21	14
OTU126	76	20	6	12	27	18	121	18	78	66	49	40
OTU127	42	6	12	37	10	12	19	12	276	69	15	39
OTU128	63	152	101	58	23	28	36	7	11	29	27	14
OTU129	542	0	0	0	0	0	0	0	0	0	0	0
OTU130	114	147	34	54	73	114	0	0	0	0	0	0
OTU131	11	1	39	14	1	2	15	71	0	43	1	115
OTU132	32	10	18	14	9	15	48	42	79	151	33	64
OTU133	40	254	50	80	33	11	19	7	5	17	6	12
OTU134	18	11	15	8	5	5	57	3	11	248	63	8
OTU135	28	8	6	9	3	2	37	15	11	328	16	54
OTU136	26	3	0	14	21	7	5	2	2	3	10	13
OTU137	3	6	10	10	0	2	45	31	12	29	26	15
OTU138	0	1	0	20	15	107	139	14	8	11	83	67
OTU139	18	16	9	9	11	5	40	16	139	175	36	22
OTU140	80	101	63	61	80	45	23	5	10	23	13	8
OTU141	13	7	24	25	12	2	75	27	32	166	33	42
OTU142	15	4	6	11	10	4	129	12	107	124	22	30
OTU143	89	4	12	3	8	2	65	10	76	161	22	21
OTU144	30	52	12	102	177	31	18	4	8	27	29	5
OTU145	6	13	3	3	7	15	183	84	20	25	46	67
OTU146	32	115	25	10	18	49	26	1	65	74	9	15
OTU147	21	14	13	18	22	21	85	37	62	51	31	24
OTU148	20	11	5	30	57	101	67	5	7	0	120	30
OTU149	8	17	17	45	17	29	24	61	42	70	19	51
OTU150	8	6	10	8	6	7	34	7	41	245	45	20
OTU151	401	2	2	3	2	1	2	3	1	16	12	2
OTU152	0	3	0	6	1	4	47	5	6	38	2	16
OTU153	13	62	4	7	3	17	9	0	17	13	0	7
OTU154	38	47	10	10	26	14	35	17	122	59	13	41
OTU155	16	106	4	14	15	22	14	7	105	46	16	25
OTU156	126	1	0	0	0	0	0	20	9	68	120	1
OTU157	1	6	5	15	24	0	17	40	6	12	5	12
OTU158	57	0	31	13	0	74	19	5	5	46	1	16
OTU159	37	80	61	57	76	35	17	12	4	18	9	7
OTU160	22	3	5	11	9	12	57	7	151	101	6	15
OTU161	399	2	0	0	0	0	0	0	0	0	0	0
OTU162	65	57	4	38	5	3	3	5	3	96	44	3
OTU163	21	0	13	3	3	30	28	9	36	143	27	32
OTU164	40	3	16	35	39	24	30	61	51	21	42	25
OTU165	2	5	13	7	7	7	22	4	23	9	1	88
OTU166	1	15	3	3	0	3	54	9	99	89	50	24
OTU167	0	1	3	23	8	0	10	0	0	0	103	8
OTU168	9	16	51	12	4	4	31	12	79	67	36	27
OTU169	0	0	0	0	0	0	1	0	4	15	1	1
OTU170	325	0	2	1	2	0	0	3	1	22	5	9
OTU171	80	4	5	36	66	14	8	18	19	9	34	29
OTU172	1	13	5	1	3	1	1	3	2	7	2	3
OTU173	37	5	13	4	2	3	42	7	55	136	29	8
OTU174	10	110	27	5	12	10	31	6	45	51	25	16
OTU175	3	1	10	25	3	8	48	3	32	170	1	16
OTU176	4	4	12	1	4	7	10	15	70	17	23	42
OTU177	0	1	39	21	3	2	44	0	12	36	146	5
OTU178	312	3	0	1	0	0	3	5	0	13	6	2
OTU179	8	3	12	3	6	11	14	18	69	170	9	3
OTU180	0	191	0	1	0	1	0	0	125	0	0	0
OTU181	10	4	7	5	4	1	40	5	81	85	36	27
OTU182	0	1	0	0	0	0	266	0	3	1	9	1
OTU183	0	0	0	86	0	0	2	1	192	2	0	1
OTU184	8	35	1	2	5	0	56	33	13	59	8	17
OTU185	21	4	4	4	13	3	14	5	6	242	12	4
OTU186	9	1	9	14	4	34	34	11	42	73	64	22
OTU187	83	7	9	2	3	11	33	17	27	62	26	27
OTU188	1	1	7	0	0	0	53	0	12	101	56	1
OTU189	44	24	19	20	15	10	36	39	35	19	28	22
OTU190	0	30	6	0	4	8	0	21	0	1	20	114
OTU191	0	0	2	12	2	0	196	18	13	7	0	10
OTU192	43	8	8	6	13	7	16	8	53	94	19	20
OTU193	11	1	7	3	2	2	10	12	20	27	5	5
OTU194	7	11	0	2	0	0	100	0	43	10	1	0
OTU195	109	52	16	23	75	19	4	0	1	0	1	1
OTU196	88	2	2	2	0	0	61	2	13	25	7	58
OTU197	7	13	3	4	4	3	48	4	26	142	22	6
OTU198	13	136	36	61	10	8	15	1	0	6	1	6
OTU199	16	1	12	9	1	3	11	9	63	28	96	13
OTU200	33	85	23	20	112	1	1	0	3	4	6	3
OTU201	14	3	8	4	11	1	36	9	35	130	5	33
OTU202	18	5	3	4	2	2	47	25	44	83	14	34
OTU203	1	0	0	0	0	0	2	33	19	14	159	1
OTU204	1	4	0	0	12	0	16	18	1	30	79	17
OTU205	4	1	3	5	4	0	6	0	5	3	4	4
OTU206	19	13	6	5	11	3	33	13	67	55	15	38
OTU207	9	9	0	24	2	2	8	30	38	30	3	5
OTU208	0	0	5	3	4	0	21	34	1	8	11	4
OTU209	270	0	0	0	0	0	0	0	0	0	1	0
OTU210	43	1	4	6	3	12	20	28	39	44	10	42
OTU211	22	3	24	2	4	4	20	14	35	88	25	5
OTU212	0	2	0	0	2	0	3	1	4	13	0	3
OTU213	5	13	2	1	20	7	20	23	0	30	63	9
OTU214	0	2	2	1	0	3	8	29	0	8	13	157
OTU215	5	10	11	9	4	3	7	56	11	59	10	47
OTU216	14	5	8	3	6	3	37	8	47	37	50	17
OTU217	0	0	0	0	0	0	167	0	11	18	0	0
OTU218	9	0	5	0	4	2	75	3	46	18	5	31
OTU219	10	4	9	4	3	2	15	5	35	114	28	12
OTU220	3	1	0	0	0	1	1	20	18	11	147	1
OTU221	15	3	16	6	3	5	18	3	28	106	15	20
OTU222	0	0	2	0	5	3	63	0	0	60	41	3
OTU223	239	1	0	0	0	0	0	0	0	0	0	0
OTU224	0	0	0	0	1	5	4	2	1	18	0	22
OTU225	239	0	0	0	0	0	0	0	0	0	0	0
OTU226	2	6	2	3	0	3	6	2	0	4	1	6
OTU227	63	31	15	42	44	39	0	1	2	0	1	0
OTU228	8	7	0	5	9	1	18	7	82	40	21	28
OTU229	0	0	0	7	1	0	160	7	10	1	0	10
OTU230	4	3	1	3	7	6	25	1	11	96	54	4
OTU231	6	3	0	40	5	0	11	25	31	25	3	8
OTU232	15	3	5	3	4	2	10	7	57	73	20	16
OTU233	2	3	5	2	7	0	26	9	14	93	14	19
OTU234	0	0	0	0	3	0	26	23	6	0	36	0
OTU235	1	23	0	18	84	0	9	4	0	8	27	3
OTU236	2	18	4	1	0	1	27	2	56	47	21	16
OTU237	15	20	11	6	14	10	38	9	8	23	16	34
OTU238	33	13	4	24	18	19	2	5	0	1	1	1
OTU239	11	6	2	4	4	0	8	19	37	21	23	47
OTU240	3	3	3	1	1	0	26	4	26	38	6	16
OTU241	0	1	0	0	0	0	0	0	0	0	0	2
OTU242	0	4	0	0	11	0	102	0	57	0	0	0
OTU243	0	1	0	1	0	0	1	0	0	0	0	1
OTU244	0	0	0	0	29	0	2	1	1	94	14	1
OTU245	0	32	0	0	2	0	8	0	4	10	4	3
OTU246	27	5	10	11	8	0	18	7	28	45	19	11
OTU247	11	6	2	4	4	6	39	17	29	24	12	30
OTU248	4	28	1	7	29	1	40	4	17	8	17	5
OTU249	0	0	0	0	0	0	0	1	1	3	1	0
OTU250	95	3	1	4	3	5	12	4	0	24	31	0
OTU251	191	0	0	0	0	0	0	0	0	0	0	0
OTU252	1	4	0	3	3	4	18	84	12	7	31	22
OTU253	48	16	3	10	5	2	8	3	17	24	22	13
OTU254	11	2	7	19	18	8	15	40	23	4	17	17
OTU255	0	0	2	0	0	0	6	6	1	10	0	0
OTU256	25	0	15	4	1	7	8	11	27	49	11	13
OTU257	10	8	3	10	14	6	38	16	17	27	19	11
OTU258	11	0	0	8	0	12	6	4	3	43	0	8
OTU259	4	7	3	4	2	2	3	7	140	6	0	3
OTU260	17	30	30	38	4	8	12	2	6	16	10	11
OTU261	0	0	1	1	0	0	27	9	2	29	0	16
OTU262	104	3	8	1	3	7	9	5	4	12	6	8
OTU263	33	68	12	20	20	9	9	2	5	1	0	3
OTU264	28	5	5	6	1	5	16	9	20	50	9	19
OTU265	58	0	4	0	1	0	1	0	11	0	85	1
OTU266	8	7	1	5	5	1	18	13	22	68	7	19
OTU267	21	1	14	2	2	9	13	4	10	42	30	5
OTU268	88	50	18	7	9	3	1	0	0	0	1	0
OTU269	5	0	2	1	0	1	4	4	4	2	8	18
OTU270	30	3	2	3	1	5	14	16	4	45	34	11
OTU271	4	0	15	23	0	36	32	1	2	4	0	13
OTU272	0	7	5	19	5	1	9	2	6	19	23	1
OTU273	1	1	0	1	0	4	0	4	4	44	68	1
OTU274	7	1	3	1	2	2	10	34	4	42	17	42
OTU275	18	5	4	2	8	3	20	19	28	25	10	27
OTU276	171	0	0	0	0	2	0	0	0	0	0	0
OTU277	33	3	2	7	13	5	12	27	33	12	4	20
OTU278	10	6	9	4	5	2	27	15	29	28	25	6
OTU279	6	5	13	8	1	4	4	8	20	13	0	18
OTU280	0	0	0	0	0	0	0	0	2	1	0	0
OTU281	167	0	0	0	2	0	0	0	0	0	0	0
OTU282	12	3	5	3	2	6	38	4	34	24	23	6
OTU283	43	0	13	13	3	12	18	5	4	3	42	4
OTU284	0	0	0	0	0	0	1	0	1	8	0	0
OTU285	0	0	0	0	0	1	1	2	0	6	1	7
OTU286	17	43	7	13	57	1	4	1	1	7	6	2
OTU287	0	0	0	0	0	0	0	0	0	0	1	1
OTU288	9	0	0	3	3	0	1	1	3	1	4	4
OTU289	39	1	1	2	2	55	2	1	7	16	22	1
OTU290	0	2	0	0	7	0	16	2	16	21	1	9
OTU291	18	50	0	32	12	2	18	0	2	6	12	2
OTU292	0	0	0	0	3	0	15	0	0	44	5	3
OTU293	1	1	0	1	3	2	5	7	1	16	1	13
OTU294	8	44	1	3	8	38	2	2	6	4	0	3
OTU295	149	0	0	0	0	0	0	0	0	0	0	0
OTU296	0	0	3	4	0	0	8	33	0	1	0	9
OTU297	1	2	0	0	0	8	12	12	10	4	5	8
OTU298	18	4	6	18	2	0	42	0	1	12	2	16
OTU299	133	0	0	0	0	2	0	0	0	5	0	0
OTU300	2	16	2	10	10	14	4	3	17	12	0	2
OTU301	0	1	1	4	0	1	4	3	11	3	0	4
OTU302	45	0	2	0	0	0	22	1	0	20	33	9
OTU303	37	1	11	2	1	8	15	1	6	14	21	16
OTU304	86	0	11	2	0	4	12	3	1	6	3	6
OTU305	3	55	5	42	17	9	0	2	0	3	0	1
OTU306	1	1	0	0	5	0	1	0	8	3	2	5
OTU307	2	0	0	8	2	0	1	3	4	11	0	7
OTU308	13	2	2	5	4	3	17	0	60	12	7	8
OTU309	0	0	0	0	0	0	1	0	1	12	1	6
OTU310	0	0	0	0	0	0	17	13	3	22	3	4
OTU311	7	5	2	2	1	1	13	7	3	49	5	11
OTU312	0	1	44	10	0	4	10	0	3	34	2	3
OTU313	6	3	2	4	0	3	10	23	2	59	10	6
OTU314	0	0	0	1	0	0	0	0	1	4	1	1
OTU315	10	1	5	1	0	1	4	3	17	23	44	5
OTU316	18	93	2	9	0	2	2	2	2	0	0	2
OTU317	0	1	1	0	0	0	51	1	1	5	1	1
OTU318	5	3	3	2	9	2	15	1	36	46	0	4
OTU319	4	0	3	2	1	0	5	34	49	9	4	11
OTU320	0	0	12	49	2	0	9	0	1	0	17	5
OTU321	6	1	2	2	1	2	28	13	22	35	6	7
OTU322	2	0	80	0	0	0	5	13	3	4	9	2
OTU323	2	2	1	4	2	4	4	8	72	15	6	2
OTU324	0	0	0	0	20	0	23	8	8	23	3	0
OTU325	6	57	1	8	33	1	1	0	0	7	4	1
OTU326	0	0	0	0	0	0	0	0	0	115	0	0
OTU327	13	4	7	0	13	2	2	4	35	10	9	22
OTU328	0	1	2	0	0	0	0	0	0	0	2	1
OTU329	0	0	0	15	1	1	12	0	0	73	0	1
OTU330	14	1	1	0	1	0	51	6	0	26	2	4
OTU331	115	0	0	0	0	0	0	2	0	0	0	0
OTU332	9	1	5	14	14	2	13	8	15	20	5	9
OTU333	4	32	0	12	40	0	5	3	0	4	3	0
OTU334	0	1	1	0	1	0	1	1	4	1	1	1
OTU335	23	0	0	0	0	1	1	2	0	11	52	4
OTU336	27	52	10	2	5	5	4	0	1	4	3	1
OTU337	111	0	0	0	0	0	0	0	0	2	0	0
OTU338	1	10	0	0	19	0	9	6	3	50	1	1
OTU339	8	10	5	2	3	1	13	3	18	34	10	4
OTU340	8	10	4	7	11	18	22	4	3	4	13	8
OTU341	0	1	1	5	0	10	28	4	0	4	0	9
OTU342	16	8	2	7	4	2	12	12	10	14	2	15
OTU343	0	0	0	1	0	0	0	6	1	1	0	0
OTU344	7	20	6	2	1	4	6	5	23	25	4	5
OTU345	23	0	0	9	24	6	3	4	5	2	11	3
OTU346	6	5	4	1	3	0	8	3	21	37	5	13
OTU347	0	4	1	2	0	0	3	1	1	2	22	0
OTU348	6	1	1	3	8	2	7	11	6	7	3	4
OTU349	16	8	9	18	10	11	5	3	6	6	9	2
OTU350	0	0	2	19	2	1	22	1	3	29	9	6
OTU351	0	7	0	5	0	0	24	0	0	49	0	6
OTU352	3	16	1	1	4	3	9	4	28	21	4	9
OTU353	3	4	1	8	3	0	16	2	6	44	15	1
OTU354	95	3	0	1	0	0	0	1	0	2	1	0
OTU355	30	10	5	3	28	1	5	6	5	3	4	3
OTU356	0	1	0	0	1	0	1	1	1	0	1	1
OTU357	0	0	0	0	0	0	0	0	0	0	0	0
OTU358	6	1	0	1	0	2	11	4	22	37	7	5
OTU359	18	5	8	20	13	7	1	7	2	5	1	8
OTU360	9	2	8	1	2	0	11	4	21	12	8	4
OTU361	2	12	1	9	5	11	1	1	14	9	5	5
OTU362	17	0	2	4	1	1	17	9	6	11	13	5
OTU363	16	1	2	1	4	0	6	3	15	31	9	4
OTU364	8	3	0	0	3	0	16	3	1	24	2	14
OTU365	14	0	5	0	0	4	11	4	12	24	7	10
OTU366	91	0	0	0	0	0	0	0	1	2	0	0
OTU367	0	0	0	0	0	0	0	0	0	0	0	15
OTU368	90	0	0	0	0	0	1	0	0	2	0	0
OTU369	0	0	0	0	0	0	73	0	1	0	0	0
OTU370	14	2	6	1	2	3	3	3	2	8	5	7
OTU371	2	8	1	2	2	1	12	7	17	13	16	7
OTU372	9	5	0	2	0	21	0	2	2	9	22	7
OTU373	87	0	0	0	0	0	0	0	0	1	0	1
OTU374	2	0	0	2	2	0	12	5	22	21	2	3
OTU375	0	1	0	0	0	0	5	3	1	0	0	6
OTU376	15	65	0	0	0	0	0	6	0	0	0	0
OTU377	0	0	0	0	0	0	1	0	0	71	0	2
OTU378	0	3	0	7	5	5	1	3	4	2	1	6
OTU379	1	2	1	1	2	1	9	3	2	24	0	12
OTU380	0	1	1	6	0	3	24	2	11	6	12	9
OTU381	3	3	5	0	7	1	9	11	4	18	17	3
OTU382	0	1	0	0	0	0	1	0	0	0	0	9
OTU383	4	1	0	3	3	0	8	4	20	14	2	18
OTU384	1	1	1	7	0	4	5	8	11	39	1	4
OTU385	7	1	2	0	0	4	12	8	5	10	22	6
OTU386	14	2	2	0	2	1	11	3	12	13	15	2
OTU387	72	0	2	0	1	0	0	0	5	0	0	0
OTU388	13	0	0	1	0	1	9	11	11	16	10	5
OTU389	3	2	0	0	1	2	2	0	2	18	9	0
OTU390	9	0	0	3	7	2	0	1	6	0	7	3
OTU391	0	0	0	0	0	4	0	0	1	0	0	77
OTU392	0	0	0	0	0	0	9	0	3	3	0	0
OTU393	4	1	5	0	3	1	3	11	11	29	2	8
OTU394	0	0	0	0	0	0	68	0	0	0	0	0
OTU395	78	0	1	0	0	0	0	0	0	1	0	0
OTU396	2	1	10	3	0	1	6	5	10	26	5	4
OTU397	4	3	4	6	0	2	0	6	8	17	6	9
OTU398	1	0	1	0	1	3	1	8	0	6	0	2
OTU399	4	2	5	5	7	16	4	4	0	4	2	13
OTU400	3	0	3	1	1	1	5	2	5	52	2	3
OTU401	1	18	1	44	15	0	0	0	0	0	0	0
OTU402	49	13	1	2	4	2	0	2	0	3	1	1
OTU403	78	0	0	0	0	0	0	0	0	0	0	0
OTU404	62	12	0	0	1	0	0	3	0	0	0	0
OTU405	10	0	2	4	2	1	5	4	21	16	10	1
OTU406	0	0	0	0	0	0	0	3	1	0	0	3
OTU407	2	3	1	7	5	1	7	10	23	5	3	8
OTU408	1	22	3	1	5	11	0	1	2	6	3	0
OTU409	7	14	3	8	9	14	3	4	4	2	4	5
OTU410	7	25	0	0	1	7	1	1	4	6	0	3
OTU411	0	0	0	0	0	0	0	52	0	0	10	0
OTU412	3	0	3	1	1	2	7	3	13	28	4	9
OTU413	25	0	6	2	0	1	8	0	4	3	18	3
OTU414	1	1	2	0	1	0	10	0	8	37	4	8
OTU415	0	0	1	6	0	5	1	5	0	9	4	0
OTU416	53	2	2	0	0	0	2	1	2	4	6	0
OTU417	1	2	0	2	5	4	1	7	0	6	8	0
OTU418	3	1	2	0	0	0	3	4	38	1	2	6
OTU419	71	0	0	0	0	0	0	0	0	0	1	1
OTU420	0	0	12	0	0	0	7	24	6	3	4	11
OTU421	2	11	3	7	6	1	2	2	9	17	5	5
OTU422	2	1	0	3	2	5	9	5	13	6	12	8
OTU423	3	3	2	2	0	0	12	7	19	3	7	8
OTU424	0	0	1	1	0	0	0	1	9	4	1	1
OTU425	0	0	0	0	0	0	1	53	4	0	0	3
OTU426	5	0	1	1	3	0	2	3	14	33	3	4
OTU427	1	1	1	1	3	0	9	2	2	35	0	3
OTU428	0	0	33	1	0	0	9	0	0	7	8	0
OTU429	2	0	1	9	1	0	5	1	6	3	4	0
OTU430	0	0	0	4	0	0	10	0	0	29	12	0
OTU431	2	0	0	2	0	3	7	1	7	18	18	1
OTU432	1	0	0	3	0	2	5	2	2	0	0	3
OTU433	8	1	0	1	2	1	4	1	8	34	7	0
OTU434	0	0	0	0	0	0	3	0	0	0	0	0
OTU435	1	0	5	0	1	0	6	1	1	18	0	3
OTU436	30	0	2	0	1	1	5	1	2	12	2	4
OTU437	66	0	0	1	0	0	0	0	0	1	0	0
OTU438	1	0	0	3	0	3	37	0	0	2	10	4
OTU439	9	0	0	2	0	3	4	11	23	6	0	0
OTU440	2	1	3	5	0	0	11	4	2	25	2	5
OTU441	2	0	0	0	1	1	29	2	4	22	1	0
OTU442	45	3	2	2	1	2	2	0	3	1	0	3
OTU443	1	0	2	5	6	0	7	7	8	20	4	6
OTU444	4	4	1	2	3	0	3	3	10	28	4	5
OTU445	5	0	10	2	0	1	8	5	6	18	6	2
OTU446	0	0	1	0	1	0	0	10	3	1	1	0
OTU447	13	28	3	6	1	2	3	2	2	4	3	0
OTU448	4	4	0	3	1	0	6	2	1	22	0	4
OTU449	2	0	2	1	2	1	4	8	13	22	6	2
OTU450	3	0	2	0	2	3	6	1	13	32	2	0
OTU451	0	0	0	0	0	0	0	0	0	0	0	0
OTU452	27	6	0	2	1	0	14	0	11	3	0	0
OTU453	0	0	0	0	0	0	49	2	0	0	0	0
OTU454	0	0	0	0	0	0	0	0	0	0	0	0
OTU455	10	1	6	5	2	2	0	0	8	9	11	1
OTU456	0	0	0	10	0	0	8	11	1	1	3	1
OTU457	0	0	2	22	0	3	15	4	6	0	0	0
OTU458	1	0	4	1	1	0	0	4	3	2	4	0
OTU459	0	0	0	0	0	0	8	0	0	3	0	0
OTU460	0	0	0	0	0	0	10	4	33	3	6	5
OTU461	0	0	0	0	0	0	3	3	0	1	0	6
OTU462	0	1	0	1	0	0	1	0	1	4	3	3
OTU463	0	0	58	1	1	1	0	0	0	0	0	0
OTU464	6	4	11	0	4	4	3	5	0	13	4	4
OTU465	0	2	0	0	1	1	8	2	10	31	3	3
OTU466	14	0	1	1	1	18	5	0	0	4	11	0
OTU467	3	3	1	1	0	3	7	8	1	16	7	7
OTU468	0	2	0	0	0	0	1	5	7	0	0	10
OTU469	1	3	0	2	9	9	6	2	0	0	18	10
OTU470	0	0	2	1	1	2	0	3	3	3	5	3
OTU471	8	17	0	4	3	4	6	1	5	1	5	1
OTU472	0	0	0	0	1	0	0	1	4	4	4	5
OTU473	0	0	0	4	0	0	1	0	12	3	26	3
OTU474	3	0	3	3	2	1	5	1	11	25	3	0
OTU475	0	0	54	0	0	0	0	0	1	4	0	0
OTU476	6	1	2	3	1	0	9	1	14	14	2	2
OTU477	0	0	0	0	0	0	0	0	0	0	0	1
OTU478	58	0	0	0	0	0	0	0	0	0	0	0
OTU479	6	0	1	0	0	0	0	0	0	13	7	8
OTU480	1	1	1	0	0	3	9	3	7	26	2	5
OTU481	0	0	0	0	0	0	0	0	0	0	0	1
OTU482	0	0	13	1	0	0	1	0	10	0	2	0
OTU483	0	0	0	0	1	0	1	13	21	13	2	1
OTU484	0	57	0	0	0	0	0	0	0	0	0	0
OTU485	3	0	2	0	2	0	1	12	25	8	2	0
OTU486	0	0	0	0	0	0	0	0	0	39	10	1
OTU487	4	4	1	2	3	14	3	3	3	6	0	4
OTU488	16	8	2	3	5	4	2	2	2	7	3	2
OTU489	1	0	0	0	3	0	3	0	0	18	0	1
OTU490	0	0	0	0	0	0	2	0	1	0	16	0
OTU491	14	0	3	3	0	4	2	5	3	6	9	2
OTU492	7	0	3	2	4	1	3	14	6	3	7	2
OTU493	25	0	0	0	0	0	2	0	0	27	0	0
OTU494	3	0	0	0	0	0	3	0	12	18	7	11
OTU495	0	3	2	0	2	1	5	7	5	5	8	5
OTU496	1	0	0	0	1	1	4	3	8	15	12	2
OTU497	0	0	0	0	0	0	0	0	0	0	0	0
OTU498	7	0	3	0	1	0	4	1	10	19	3	4
OTU499	47	0	0	4	0	0	0	0	0	0	0	1
OTU500	0	1	1	2	0	3	1	2	0	3	26	9
OTU501	0	1	0	1	2	3	5	8	15	9	4	0
OTU502	0	0	3	0	0	3	0	0	0	1	0	42
OTU503	3	0	3	1	1	0	0	0	5	1	0	2
OTU504	8	1	0	2	2	0	5	1	6	10	2	8
OTU505	20	0	4	4	0	0	3	1	0	9	2	0
OTU506	0	14	2	1	15	0	10	0	2	5	0	0
OTU507	0	0	0	0	0	0	6	0	6	1	0	5
OTU508	0	1	1	1	9	0	0	0	2	0	0	0
OTU509	2	1	2	12	5	3	7	0	2	3	2	10
OTU510	4	0	3	2	0	1	5	1	10	8	6	0
OTU511	0	0	0	19	0	1	2	0	3	1	18	0
OTU512	1	4	0	2	2	0	1	15	5	14	0	3
OTU513	4	2	0	0	1	1	3	0	8	26	1	1
OTU514	0	2	0	0	0	0	0	0	0	0	0	0
OTU515	1	2	0	0	0	0	2	0	0	11	13	11
OTU516	7	13	0	0	4	10	1	0	0	1	1	0
OTU517	0	0	0	0	0	0	4	0	2	9	10	6
OTU518	0	0	3	0	0	0	9	3	0	2	0	5
OTU519	7	1	2	0	1	0	1	0	8	11	11	1
OTU520	6	4	0	0	0	0	0	1	0	5	0	1
OTU521	0	0	0	0	0	0	0	0	1	13	7	0
OTU522	0	0	0	0	0	2	6	0	2	2	0	9
OTU523	39	0	1	1	0	0	1	0	1	0	0	0
OTU524	11	14	3	6	5	5	0	0	0	0	0	0
OTU525	0	0	0	0	0	0	8	3	8	0	21	0
OTU526	2	2	1	0	1	1	3	2	10	16	2	1
OTU527	0	0	0	0	2	0	14	0	0	10	3	10
OTU528	2	2	3	0	3	0	4	2	2	16	2	4
OTU529	0	0	0	0	0	0	0	0	0	0	0	0
OTU530	1	2	0	3	2	2	13	0	5	4	2	7
OTU531	0	0	0	0	0	0	0	0	0	0	0	0
OTU532	0	0	26	1	0	0	6	0	1	1	4	0
OTU533	0	1	0	6	12	15	6	0	1	2	0	1
OTU534	8	4	1	3	1	3	0	5	2	9	3	1
OTU535	4	0	1	2	1	2	2	3	5	10	1	9
OTU536	0	0	1	1	0	0	1	1	0	21	11	1
OTU537	0	3	0	0	0	0	0	1	5	0	0	9
OTU538	1	0	0	0	0	1	3	0	4	23	7	4
OTU539	14	2	1	2	2	1	4	3	3	9	2	0
OTU540	0	0	3	0	0	0	22	0	2	0	1	13
OTU541	0	7	0	0	0	0	0	3	6	0	0	6
OTU542	0	0	0	0	0	0	2	2	2	2	3	1
OTU543	4	0	3	6	3	3	3	7	6	1	3	3
OTU544	0	2	39	1	0	1	0	0	0	0	0	0
OTU545	8	5	5	2	4	1	6	0	4	3	2	0
OTU546	1	0	1	0	0	1	0	1	4	10	3	6
OTU547	0	0	0	0	0	0	0	0	0	0	0	0
OTU548	2	5	0	1	1	3	6	6	7	3	5	2
OTU549	2	11	0	8	6	0	2	0	0	9	1	2
OTU550	0	0	0	0	0	0	0	0	2	0	0	0
OTU551	1	0	5	5	0	8	12	0	0	7	2	0
OTU552	0	0	0	0	0	0	0	0	0	0	0	0
OTU553	0	0	0	20	0	0	2	0	0	0	14	0
OTU554	0	0	0	0	1	0	0	0	0	0	0	0
OTU555	38	0	0	0	0	0	0	0	0	0	0	0
OTU556	3	6	0	3	1	1	3	2	5	13	1	3
OTU557	0	0	1	0	3	0	1	0	0	4	0	1
OTU558	0	0	0	0	0	0	1	0	1	13	0	1
OTU559	1	0	2	0	0	0	1	0	8	24	1	2
OTU560	1	0	1	4	1	4	3	0	8	8	0	3
OTU561	39	0	1	0	0	0	0	0	0	0	0	0
OTU562	0	0	2	1	0	0	3	5	1	0	0	27
OTU563	4	2	1	0	1	1	1	1	1	27	1	0
OTU564	1	0	1	4	0	0	5	2	2	3	0	0
OTU565	0	0	0	0	0	0	5	0	0	7	0	1
OTU566	2	1	0	2	1	0	2	0	9	18	4	1
OTU567	3	3	0	0	0	1	3	3	8	8	4	3
OTU568	7	1	7	2	1	3	1	1	1	3	7	4
OTU569	0	0	0	0	1	0	25	0	0	1	0	2
OTU570	4	33	0	1	1	0	0	0	0	0	0	0
OTU571	0	0	3	10	0	3	1	4	1	9	3	3
OTU572	1	0	2	0	0	0	2	0	7	15	5	3
OTU573	0	0	0	0	0	0	35	0	0	0	0	0
OTU574	0	0	0	1	2	3	6	4	4	1	3	0
OTU575	0	3	0	0	0	0	5	0	22	6	1	0
OTU576	4	1	2	0	0	0	3	2	5	5	12	2
OTU577	0	1	1	0	0	2	7	1	2	4	0	6
OTU578	29	0	0	4	0	2	0	1	0	0	0	0
OTU579	0	0	0	0	0	0	0	1	0	0	0	0
OTU580	0	6	0	0	0	0	0	3	6	0	2	0
OTU581	0	5	2	0	0	1	0	1	4	4	3	2
OTU582	2	0	0	0	0	0	1	2	3	3	17	2
OTU583	2	11	0	0	4	4	4	0	5	4	2	0
OTU584	0	0	0	0	0	0	1	21	0	1	3	0
OTU585	0	1	5	3	2	0	1	8	0	0	0	4
OTU586	1	0	5	0	0	0	4	7	5	8	3	1
OTU587	0	0	0	0	0	0	0	0	0	0	0	0
OTU588	0	0	0	0	0	0	8	10	10	0	0	2
OTU589	1	0	1	1	8	16	3	1	1	0	4	0
OTU590	12	8	1	2	4	4	2	1	0	1	0	1
OTU591	0	0	0	3	13	0	0	0	11	1	0	1
OTU592	0	0	0	0	0	0	0	0	0	0	33	0
OTU593	0	6	1	0	0	0	0	2	1	8	0	2
OTU594	1	4	0	8	0	3	8	2	4	0	0	0
OTU595	34	0	0	0	0	0	0	0	0	0	0	0
OTU596	34	0	0	0	0	0	0	0	0	0	0	0
OTU597	0	0	0	0	0	0	3	0	1	3	0	0
OTU598	0	0	2	1	2	0	2	0	2	16	4	2
OTU599	0	0	12	4	0	0	0	2	1	11	1	0
OTU600	0	0	0	0	0	0	0	0	0	0	0	0
OTU601	0	8	0	13	4	0	0	4	0	0	2	0
OTU602	0	0	0	0	0	0	0	0	0	0	0	0
OTU603	0	0	0	0	0	0	0	0	0	0	0	0
OTU604	1	0	0	0	0	4	2	0	2	11	1	4
OTU605	4	1	0	1	1	0	3	0	10	6	6	0
OTU606	0	0	0	1	0	0	0	0	0	1	1	1
OTU607	3	2	0	0	0	0	6	1	7	7	3	1
OTU608	0	0	0	0	0	0	28	0	0	0	0	0
OTU609	0	8	0	0	0	0	0	0	0	0	0	0
OTU610	0	2	0	4	1	0	0	0	0	0	21	1
OTU611	2	1	0	1	0	0	1	1	4	7	8	0
OTU612	0	0	0	0	0	0	0	9	0	1	0	2
OTU613	0	0	21	0	0	0	0	0	0	8	1	0
OTU614	0	0	0	0	0	0	0	0	0	0	0	0
OTU615	0	0	0	1	0	0	3	0	2	0	0	0
OTU616	0	0	0	0	0	0	0	0	0	0	0	0
OTU617	4	5	0	3	0	0	2	1	7	5	1	1
OTU618	0	7	0	0	0	0	0	0	0	11	0	0
OTU619	20	0	0	0	0	0	1	0	2	0	6	0
OTU620	0	0	0	1	0	0	0	19	0	0	3	0
OTU621	13	3	0	0	0	0	0	0	0	9	2	0
OTU622	0	0	0	0	0	0	0	2	3	3	0	0
OTU623	0	0	1	0	0	3	3	0	0	8	2	9
OTU624	0	0	1	1	0	0	2	0	1	3	0	0
OTU625	0	1	0	1	0	0	0	16	0	4	0	0
OTU626	0	3	1	1	3	1	0	0	0	15	1	2
OTU627	0	0	0	0	0	0	16	0	0	0	2	2
OTU628	0	0	0	0	0	0	0	0	0	0	0	0
OTU629	2	0	1	0	0	0	6	5	1	5	3	2
OTU630	0	0	7	0	0	0	0	0	0	6	8	0
OTU631	2	0	1	0	0	0	1	1	8	10	5	0
OTU632	5	0	0	2	4	13	0	1	0	1	0	0
OTU633	4	0	0	1	0	0	5	0	4	4	1	6
OTU634	27	0	0	0	0	0	0	0	0	0	0	0
OTU635	0	1	0	0	1	4	4	0	0	6	9	0
OTU636	1	0	3	6	5	4	0	2	0	0	5	1
OTU637	13	0	2	0	0	5	0	0	0	3	2	0
OTU638	1	0	0	7	0	1	1	4	0	0	8	0
OTU639	3	0	1	0	0	0	2	1	7	5	4	0
OTU640	0	0	0	0	0	0	0	0	1	1	0	0
OTU641	4	7	0	1	2	0	1	2	0	3	2	4
OTU642	4	1	1	2	1	1	6	0	0	2	0	2
OTU643	0	0	0	0	0	0	1	0	0	0	0	0
OTU644	0	0	0	0	0	0	0	0	0	0	0	0
OTU645	5	4	7	4	2	2	0	0	0	0	0	0
OTU646	2	12	3	1	3	2	1	0	0	0	0	1
OTU647	2	0	2	0	0	0	0	0	3	8	8	2
OTU648	2	0	3	0	1	2	5	0	1	4	1	1
OTU649	0	0	0	1	0	0	0	1	0	0	0	22
OTU650	0	1	0	0	0	0	0	3	2	0	0	3
OTU651	19	5	0	0	0	1	0	0	0	0	0	0
OTU652	2	9	2	2	5	3	0	1	0	0	0	1
OTU653	1	7	0	12	0	0	0	0	0	0	0	4
OTU654	12	2	0	0	0	0	5	2	0	1	2	0
OTU655	0	0	3	1	10	0	0	0	2	8	1	0
OTU656	0	0	0	5	1	0	0	5	1	1	0	9
OTU657	1	0	0	4	0	1	0	0	0	4	2	0
OTU658	5	0	0	0	2	0	2	0	0	0	1	1
OTU659	2	0	4	2	2	1	1	0	1	3	3	1
OTU660	0	1	0	2	0	1	2	1	4	4	1	1
OTU661	0	0	0	0	0	0	0	0	0	0	0	0
OTU662	3	0	4	0	0	3	0	0	1	2	5	0
OTU663	0	0	0	0	0	0	0	0	0	0	0	1
OTU664	0	0	1	2	1	1	0	0	7	7	2	0
OTU665	11	0	0	2	0	0	2	1	0	1	2	4
OTU666	7	0	3	0	0	0	3	0	0	4	3	0
OTU667	24	0	0	0	0	0	0	0	0	0	0	0
OTU668	0	0	0	0	0	1	1	0	6	14	0	0
OTU669	0	0	0	0	0	0	0	0	0	0	0	1
OTU670	1	0	3	2	0	0	1	0	2	2	9	0
OTU671	0	3	0	0	0	0	0	0	7	2	4	2
OTU672	0	0	0	0	0	0	0	0	0	0	0	0
OTU673	2	0	0	0	0	0	0	0	0	0	0	15
OTU674	7	1	0	3	0	0	0	2	0	2	3	0
OTU675	9	2	0	0	4	0	0	0	0	0	5	0
OTU676	1	1	0	0	0	0	7	4	1	0	1	5
OTU677	0	3	3	10	5	0	0	0	0	0	0	1
OTU678	0	0	0	0	0	0	8	0	5	0	3	0
OTU679	0	0	0	0	0	0	2	1	0	10	6	0
OTU680	0	0	0	0	15	0	0	1	0	1	3	0
OTU681	10	4	3	0	3	1	0	0	0	0	0	0
OTU682	20	0	0	0	0	0	1	0	0	0	0	0
OTU683	3	0	5	5	4	4	0	0	0	0	0	0
OTU684	21	0	0	0	0	0	0	0	0	0	0	0
OTU685	0	0	0	0	0	0	0	0	0	0	0	2
OTU686	2	0	1	2	1	3	1	0	3	0	3	2
OTU687	0	0	0	0	0	0	7	1	1	7	0	1
OTU688	3	0	0	0	0	0	5	0	2	5	1	4
OTU689	0	0	0	0	0	0	0	0	0	1	1	0
OTU690	0	0	0	0	0	0	0	0	0	0	0	1
OTU691	2	0	0	0	1	2	3	1	0	8	1	0
OTU692	0	1	2	0	0	0	0	0	0	0	0	0
OTU693	0	0	1	1	0	0	0	0	0	0	15	0
OTU694	0	0	0	0	0	0	0	0	0	0	0	0
OTU695	0	0	17	0	0	0	0	0	0	0	0	0
OTU696	0	3	1	0	0	1	0	0	6	0	1	1
OTU697	0	0	0	1	0	0	3	1	10	1	1	0
OTU698	0	0	0	2	0	0	0	0	0	0	10	0
OTU699	0	0	0	0	0	0	0	1	0	0	0	1
OTU700	0	0	0	2	0	0	0	0	10	0	1	1
OTU701	0	0	0	0	0	0	2	0	15	0	0	1
OTU702	0	4	0	0	3	5	0	0	0	3	0	0
OTU703	5	0	2	4	2	4	0	1	0	0	0	0
OTU704	0	0	0	0	0	0	0	0	0	0	0	0
OTU705	2	0	0	0	0	3	0	2	2	7	2	0
OTU706	0	0	0	3	2	0	2	0	0	10	0	0
OTU707	0	0	0	0	0	0	0	0	1	0	0	0
OTU708	1	0	0	1	0	0	0	0	2	9	0	5
OTU709	1	0	0	0	5	1	2	0	0	1	0	2
OTU710	0	0	0	0	0	0	0	0	1	0	1	0
OTU711	8	0	2	0	0	1	0	0	0	2	1	0
OTU712	3	0	0	1	0	0	0	1	0	6	3	2
OTU713	0	0	0	0	0	0	0	0	0	0	0	0
OTU714	0	13	0	4	0	0	0	0	0	0	0	0
OTU715	0	0	0	0	0	0	0	0	0	0	1	0
OTU716	0	0	0	0	0	0	7	0	4	1	1	0
OTU717	2	1	0	0	2	0	3	0	7	1	0	0
OTU718	0	0	0	0	0	0	0	0	0	0	0	0
OTU719	6	0	0	0	0	8	0	0	0	1	0	2
OTU720	0	0	0	0	0	0	0	0	0	0	0	0
OTU721	2	0	1	0	0	0	3	0	3	1	0	2
OTU722	5	0	0	2	0	0	2	0	1	3	1	2
OTU723	0	0	0	0	0	0	6	2	3	2	1	0
OTU724	0	1	0	0	0	0	0	0	1	0	0	2
OTU725	0	0	1	0	0	0	0	15	0	0	0	0
OTU726	1	0	1	0	0	0	3	0	1	5	4	1
OTU727	0	0	0	0	0	0	0	2	0	1	2	0
OTU728	0	0	0	4	0	0	0	0	6	4	2	0
OTU729	0	0	1	0	0	0	8	0	0	0	0	0
OTU730	0	0	14	0	0	0	0	0	0	2	0	0
OTU731	1	0	0	0	0	0	2	4	1	3	3	0
OTU732	0	15	0	0	0	0	0	0	0	1	0	0
OTU733	0	0	0	0	0	0	0	0	12	4	0	0
OTU734	0	0	0	0	0	0	0	1	0	0	0	3
OTU735	0	0	0	0	0	0	0	0	0	0	0	0
OTU736	15	0	0	0	0	0	0	0	0	0	0	0
OTU737	0	0	0	0	0	0	0	0	0	0	0	1
OTU738	0	1	0	0	0	0	8	0	1	3	1	1
OTU739	0	0	0	1	0	1	0	0	0	6	1	0
OTU740	0	0	0	0	0	0	0	0	0	0	0	2
OTU741	0	0	0	0	0	0	0	0	0	0	0	0
OTU742	2	1	4	0	0	0	0	1	0	2	3	0
OTU743	0	2	1	0	0	0	0	9	2	0	0	0
OTU744	0	0	0	0	0	0	0	0	0	0	0	0
OTU745	0	0	0	0	0	0	0	0	0	1	1	1
OTU746	0	0	0	0	1	0	3	1	2	4	0	1
OTU747	13	0	0	0	0	0	0	0	0	0	0	0
OTU748	0	0	0	1	0	0	3	0	0	4	1	5
OTU749	0	0	0	0	0	1	10	0	0	4	0	0
OTU750	8	0	0	0	0	0	3	1	0	0	1	0
OTU751	0	0	0	0	0	0	0	0	0	1	0	1
OTU752	0	0	0	0	0	0	0	0	0	0	0	0
OTU753	0	0	0	0	0	0	1	14	0	0	0	0
OTU754	0	0	0	0	0	0	0	0	0	0	0	0
OTU755	0	0	0	0	0	0	0	1	0	0	8	0
OTU756	4	0	0	1	3	0	0	1	1	0	0	1
OTU757	0	0	1	0	0	0	2	0	2	2	1	0
OTU758	0	0	0	0	0	0	0	0	0	0	0	1
OTU759	0	0	0	0	0	0	0	0	0	1	0	1
OTU760	2	0	0	2	0	1	0	1	3	1	2	0
OTU761	0	0	0	0	0	0	0	0	0	0	0	0
OTU762	0	0	0	3	4	3	0	0	0	1	3	0
OTU763	0	0	0	0	0	0	2	0	0	0	0	0
OTU764	0	0	0	0	1	0	0	3	4	3	2	0
OTU765	0	3	2	0	0	0	4	1	0	1	0	2
OTU766	0	0	0	0	0	0	0	0	0	0	0	0
OTU767	2	0	3	3	1	0	1	1	0	3	0	0
OTU768	0	0	0	0	0	0	0	3	0	0	0	2
OTU769	0	0	0	0	0	0	1	0	7	1	0	3
OTU770	1	2	5	0	1	5	0	0	0	0	0	0
OTU771	8	0	0	6	0	0	0	0	0	0	0	0
OTU772	0	0	0	0	0	0	0	0	0	0	0	1
OTU773	0	0	1	0	0	0	1	0	3	0	1	2
OTU774	0	0	0	0	0	0	2	0	0	2	8	2
OTU775	0	0	0	0	0	0	0	0	0	0	0	0
OTU776	0	0	0	0	0	0	0	0	3	0	1	5
OTU777	13	0	0	0	0	0	0	0	0	1	0	0
OTU778	6	0	0	0	5	0	1	0	0	1	0	0
OTU779	0	2	0	2	8	0	0	1	0	0	0	0
OTU780	1	0	0	1	1	2	3	0	0	0	3	1
OTU781	0	0	0	0	0	0	0	0	0	0	0	0
OTU782	4	0	1	0	0	2	2	0	1	0	1	2
OTU783	0	3	0	1	7	0	0	1	0	0	0	0
OTU784	0	0	1	0	0	0	2	0	0	1	0	1
OTU785	0	5	0	0	2	4	0	1	0	1	0	0
OTU786	0	0	0	0	0	0	0	0	0	0	0	0
OTU787	0	2	0	0	0	0	2	3	3	1	0	0
OTU788	0	0	0	0	0	0	0	0	0	5	0	1
OTU789	0	0	0	0	0	0	0	0	0	0	0	0
OTU790	0	0	0	0	0	0	3	0	0	1	0	0
OTU791	0	0	0	0	0	0	0	0	0	1	0	0
OTU792	0	0	0	0	0	0	0	0	0	0	0	0
OTU793	3	0	1	0	0	0	5	1	1	0	1	0
OTU794	0	0	0	0	2	1	3	1	0	1	0	0
OTU795	7	2	0	0	3	0	0	0	0	0	0	0
OTU796	5	2	1	1	2	0	0	0	0	0	1	0
OTU797	0	0	0	0	0	0	1	1	0	3	2	0
OTU798	0	1	6	0	4	1	0	0	0	0	0	0
OTU799	11	0	0	0	0	0	0	0	0	1	0	0
OTU800	10	0	0	0	0	0	1	0	0	0	0	1
OTU801	0	3	3	0	0	0	2	0	0	2	1	1
OTU802	0	0	0	0	0	0	0	1	0	0	0	9
OTU803	0	0	0	0	0	0	1	0	8	2	0	1
OTU804	1	2	0	0	0	0	4	0	4	1	0	0
OTU805	0	0	0	0	0	0	1	0	6	0	1	1
OTU806	1	0	0	0	0	0	0	0	1	8	0	2
OTU807	0	1	0	0	0	0	0	0	0	0	0	1
OTU808	0	0	0	0	0	0	0	0	1	0	1	0
OTU809	0	0	1	0	2	0	0	0	2	7	0	0
OTU810	6	0	1	0	0	0	0	0	0	0	0	4
OTU811	0	0	0	0	0	4	3	0	1	0	0	3
OTU812	0	0	0	0	0	0	0	0	0	0	0	0
OTU813	6	3	1	0	1	0	0	0	0	0	0	0
OTU814	10	0	0	0	0	0	0	0	0	1	0	0
OTU815	0	0	0	0	0	0	0	0	0	0	0	0
OTU816	0	0	0	0	0	0	0	0	0	0	0	0
OTU817	0	0	0	0	0	0	0	0	9	0	0	0
OTU818	2	0	0	0	0	0	1	0	5	0	0	0
OTU819	0	0	0	0	0	0	2	2	1	1	1	2
OTU820	0	0	0	0	0	0	0	0	0	0	0	1
OTU821	1	2	0	0	0	0	0	0	3	4	1	0
OTU822	0	0	0	0	0	0	2	0	0	6	1	2
OTU823	0	0	0	0	0	0	0	0	0	0	0	0
OTU824	0	0	0	0	0	0	0	0	0	2	6	2
OTU825	0	0	0	0	0	0	1	0	0	4	0	0
OTU826	0	0	2	2	0	0	0	0	0	2	4	0
OTU827	0	0	0	0	0	0	0	0	0	0	0	0
OTU828	0	0	0	0	0	0	5	0	0	1	1	2
OTU829	0	6	0	1	0	0	0	0	1	0	1	2
OTU830	0	0	0	0	0	0	0	0	0	0	0	0
OTU831	0	0	0	0	0	1	2	2	0	0	0	0
OTU832	1	1	1	1	3	1	0	0	0	0	1	0
OTU833	0	0	2	0	1	0	1	1	1	0	0	0
OTU834	0	2	1	1	0	0	4	0	1	2	0	0
OTU835	0	0	0	0	0	0	0	4	0	0	4	0
OTU836	0	0	0	1	0	0	0	0	0	8	0	0
OTU837	0	0	0	0	0	2	1	2	0	0	0	5
OTU838	0	0	0	0	0	0	3	0	1	0	4	3
OTU839	0	0	0	0	0	0	1	0	2	5	0	1
OTU840	0	0	0	0	0	0	0	0	0	0	0	0
OTU841	4	0	3	0	1	2	0	0	0	0	0	0
OTU842	0	0	0	0	0	0	0	0	5	4	0	0
OTU843	0	0	0	0	0	0	1	0	5	2	0	2
OTU844	0	0	0	0	0	0	0	0	0	0	0	0
OTU845	0	1	1	0	0	0	1	0	1	0	0	0
OTU846	0	0	0	0	0	0	0	0	0	0	0	0
OTU847	0	0	0	0	0	0	4	0	0	0	0	0
OTU848	0	1	0	0	2	0	0	0	0	0	0	5
OTU849	1	0	0	0	0	0	1	0	3	3	0	1
OTU850	0	5	0	0	0	0	2	0	1	2	0	0
OTU851	1	0	1	0	0	0	1	0	2	4	1	0
OTU852	1	0	0	1	0	0	1	0	0	1	0	1
OTU853	0	0	0	0	0	1	3	0	0	2	3	0
OTU854	0	0	0	0	0	0	0	0	0	0	0	0
OTU855	0	0	0	0	0	0	0	0	0	0	0	0
OTU856	0	0	0	3	1	0	0	1	0	2	0	0
OTU857	0	0	0	0	0	0	0	0	0	0	0	0
OTU858	1	0	1	1	0	3	0	0	0	2	1	1
OTU859	0	1	0	0	0	0	0	0	0	0	0	1
OTU860	0	0	0	0	0	0	0	1	3	1	2	1
OTU861	1	0	0	0	1	0	2	1	2	0	1	2
OTU862	0	0	0	2	1	6	0	0	0	0	1	0
OTU863	2	0	0	0	0	2	1	0	1	4	0	0
OTU864	0	0	0	0	0	0	0	0	8	0	0	0
OTU865	0	2	0	0	0	0	0	1	1	1	2	3
OTU866	0	0	0	0	0	0	0	0	0	0	0	1
OTU867	0	0	0	2	2	0	0	1	3	0	1	1
OTU868	0	2	0	0	0	0	0	0	2	0	0	1
OTU869	1	0	1	0	0	0	1	5	1	1	0	0
OTU870	0	0	0	0	0	0	0	0	0	0	0	0
OTU871	0	0	0	2	0	0	0	1	0	0	0	0
OTU872	0	0	0	0	0	0	0	0	0	0	0	0
OTU873	0	0	0	0	0	0	0	0	0	0	0	0
OTU874	4	0	1	0	1	0	0	0	0	1	0	0
OTU875	0	0	0	0	0	0	0	0	0	0	0	1
OTU876	0	0	0	0	0	0	1	0	0	1	0	0
OTU877	0	0	0	0	0	0	0	0	0	0	0	0
OTU878	0	1	1	1	0	0	2	0	0	0	2	1
OTU879	0	0	0	0	0	0	0	0	0	0	0	0
OTU880	0	1	0	0	0	0	0	0	3	1	1	3
OTU881	2	2	1	2	0	2	0	0	0	0	0	0
OTU882	0	0	0	0	0	0	0	0	0	0	0	0
OTU883	0	0	0	1	0	1	3	3	0	0	0	0
OTU884	0	0	0	0	0	0	0	0	0	0	0	0
OTU885	0	0	0	1	1	0	0	0	0	2	0	0
OTU886	0	5	0	0	3	0	0	0	0	1	0	0
OTU887	0	1	0	0	1	0	1	0	2	0	3	0
OTU888	2	0	0	0	0	0	0	2	0	4	0	1
OTU889	0	0	0	0	0	0	0	0	0	0	0	0
OTU890	0	0	0	0	0	0	0	0	0	0	0	0
OTU891	3	0	2	1	3	0	0	0	0	0	0	0
OTU892	0	0	2	0	0	0	0	4	0	1	0	1
OTU893	0	0	0	0	0	0	0	0	0	0	0	0
OTU894	0	0	0	0	0	0	0	0	0	0	0	0
OTU895	0	0	0	2	2	0	2	2	0	0	0	0
OTU896	0	0	0	0	2	0	1	0	0	2	1	1
OTU897	2	0	0	0	0	0	1	3	0	1	0	1
OTU898	0	0	0	0	0	0	0	0	4	0	4	0
OTU899	8	0	0	0	0	0	0	0	0	0	0	1
OTU900	0	0	0	0	0	0	4	0	0	1	0	0
OTU901	6	0	1	0	0	0	0	0	0	0	0	2
OTU902	7	0	0	0	0	0	0	0	0	0	0	0
OTU903	0	0	0	1	0	0	0	0	0	0	0	3
OTU904	0	0	0	0	0	0	0	0	0	0	0	0
OTU905	2	0	3	0	0	0	0	1	1	0	0	2
OTU906	3	3	1	0	1	0	0	0	0	0	0	1
OTU907	0	0	0	0	0	0	0	0	0	0	0	0
OTU908	6	0	0	1	0	0	0	0	0	1	0	0
OTU909	3	0	0	0	2	0	0	0	0	0	3	0
OTU910	2	1	0	0	0	0	1	0	1	0	0	0
OTU911	0	0	0	1	0	1	1	0	0	3	0	1
OTU912	0	1	1	0	0	0	0	0	2	1	3	0
OTU913	0	0	1	3	0	0	1	1	0	0	0	0
OTU914	0	0	0	0	0	0	1	0	1	4	1	0
OTU915	0	4	0	0	0	0	0	0	4	0	0	0
OTU916	0	0	0	0	0	2	2	0	0	4	0	0
OTU917	5	0	3	0	0	0	0	0	0	0	0	0
OTU918	0	0	0	0	0	2	0	1	0	1	0	1
OTU919	8	0	0	0	0	0	0	0	0	0	0	0
OTU920	8	0	0	0	0	0	0	0	0	0	0	0
OTU921	0	0	0	1	0	0	3	1	0	0	0	0
OTU922	2	1	0	2	0	0	0	0	0	1	0	0
OTU923	0	0	0	0	0	0	0	0	0	3	0	0
OTU924	0	0	0	0	0	0	0	0	0	0	0	0
OTU925	0	0	0	0	0	0	0	0	0	0	0	0
OTU926	3	0	3	0	0	1	1	0	0	0	0	0
OTU927	0	0	0	0	0	0	0	0	0	1	0	0
OTU928	0	0	0	0	0	0	0	0	4	2	0	2
OTU929	0	0	0	0	0	0	0	0	0	0	0	7
OTU930	0	0	0	0	0	0	0	0	0	0	0	0
OTU931	0	0	0	0	0	0	1	0	5	0	0	0
OTU932	0	0	0	0	0	0	0	0	0	0	0	0
OTU933	1	3	0	0	0	0	0	0	4	0	0	0
OTU934	0	0	0	0	0	0	1	0	0	0	0	3
OTU935	3	0	0	0	0	0	2	0	2	0	0	1
OTU936	8	0	0	0	0	0	0	0	0	0	0	0
OTU937	0	0	0	0	0	0	0	1	0	6	0	0
OTU938	0	0	0	0	0	0	0	0	0	0	0	0
OTU939	0	0	0	0	0	0	0	0	0	6	0	0
OTU940	0	0	0	0	0	0	0	0	0	0	6	1
OTU941	0	0	0	1	0	1	0	0	0	0	4	1
OTU942	0	0	0	0	1	1	0	1	4	0	0	0
OTU943	0	0	0	0	0	0	0	0	1	0	3	0
OTU944	0	0	1	0	1	4	0	0	0	0	1	0
OTU945	0	0	0	0	0	0	0	0	0	0	0	0
OTU946	1	1	0	0	0	0	0	0	2	0	1	2
OTU947	0	0	0	0	0	1	0	0	0	0	6	0
OTU948	1	0	0	3	0	0	0	0	1	0	0	0
OTU949	0	0	0	0	0	0	0	0	1	4	2	0
OTU950	0	0	0	0	0	0	0	1	0	1	0	4
OTU951	3	0	0	4	0	0	0	0	0	0	0	0
OTU952	5	0	0	0	0	0	1	0	0	0	0	1
OTU953	0	5	0	0	1	1	0	0	0	0	0	0
OTU954	2	1	0	0	2	0	0	0	0	2	0	0
OTU955	1	0	0	0	0	4	0	0	1	0	0	0
OTU956	0	1	0	0	0	0	0	0	0	0	0	0
OTU957	0	0	0	0	2	0	0	0	0	0	0	3
OTU958	0	0	0	0	0	0	0	0	0	0	0	0
OTU959	1	0	0	0	1	0	2	0	0	2	0	0
OTU960	6	0	0	0	0	0	0	1	0	0	0	0
OTU961	0	0	0	1	3	0	0	0	0	1	0	0
OTU962	0	1	0	0	3	0	1	0	0	0	1	0
OTU963	4	0	0	2	0	0	0	0	0	0	0	1
OTU964	0	0	7	0	0	0	0	0	0	0	0	0
OTU965	1	2	0	0	2	1	0	0	0	0	0	1
OTU966	0	0	0	0	0	0	1	0	3	3	0	0
OTU967	0	0	0	0	0	0	0	0	0	0	0	0
OTU968	2	0	0	0	0	0	0	0	0	2	0	2
OTU969	0	0	0	0	0	0	0	0	0	0	6	0
OTU970	0	0	0	0	0	0	0	0	0	0	0	0
OTU971	0	0	0	0	0	0	1	0	0	5	1	0
OTU972	0	2	0	0	0	0	1	2	0	0	0	2
OTU973	0	0	0	0	0	0	0	0	0	0	0	0
OTU974	7	0	0	0	0	0	0	0	0	0	0	0
OTU975	0	0	0	0	0	2	0	0	0	0	1	3
OTU976	1	0	1	0	0	0	0	0	2	1	0	2
OTU977	0	0	0	0	0	1	6	0	0	0	0	0
OTU978	0	0	0	0	0	0	0	0	0	0	0	0
OTU979	0	0	0	0	0	0	0	0	0	0	0	1
OTU980	0	0	0	0	1	0	0	1	1	3	1	0
OTU981	0	0	0	0	0	0	0	0	0	0	0	0
OTU982	0	0	0	0	0	0	0	0	0	0	0	0
OTU983	1	0	0	0	0	0	1	1	0	0	0	3
OTU984	6	0	0	0	0	0	0	0	0	0	0	0
OTU985	0	0	0	0	0	0	0	0	0	0	4	0
OTU986	0	0	0	0	0	0	0	0	0	0	0	0
OTU987	0	0	0	0	0	0	0	0	0	0	1	5
OTU988	1	0	0	1	0	0	0	0	0	0	3	0
OTU989	0	0	0	0	0	0	0	0	2	0	0	0
OTU990	1	0	0	0	0	2	0	1	0	0	0	2
OTU991	0	0	0	0	0	0	0	0	5	1	0	0
OTU992	1	0	0	0	0	0	0	0	5	0	0	0
OTU993	0	0	0	0	0	0	0	0	0	0	0	0
OTU994	0	0	0	0	0	0	0	0	0	0	0	0
OTU995	1	0	0	0	0	0	0	0	0	3	0	1
OTU996	0	0	0	0	0	0	1	0	0	1	0	0
OTU997	0	0	3	0	0	0	0	2	0	0	0	0
OTU998	0	0	0	0	0	0	0	0	1	5	0	0
OTU999	0	0	0	0	0	2	0	0	0	1	2	1
OTU1000	0	0	0	0	0	0	0	0	0	0	0	0
OTU1001	3	0	2	0	0	0	0	1	0	0	0	0
OTU1002	5	0	0	0	0	0	0	0	0	0	1	0
OTU1003	1	0	0	0	0	0	0	0	0	0	0	0
OTU1004	1	1	0	0	0	4	0	0	0	0	0	0
OTU1005	0	2	0	0	0	0	2	0	1	0	0	1
OTU1006	2	0	0	0	0	2	0	0	0	2	0	0
OTU1007	0	0	0	0	0	0	0	0	0	0	0	0
OTU1008	0	0	0	0	0	0	0	0	0	0	0	0
OTU1009	0	0	0	0	0	0	1	0	4	1	0	0
OTU1010	0	0	0	0	0	0	1	0	0	1	4	0
OTU1011	3	0	1	0	0	0	0	0	0	0	0	0
OTU1012	3	0	0	0	0	0	0	0	0	1	0	1
OTU1013	0	0	0	0	0	0	0	0	0	0	0	0
OTU1014	1	0	0	0	0	0	0	0	5	0	0	0
OTU1015	0	0	1	0	2	0	1	0	0	0	1	0
OTU1016	3	0	0	1	1	1	0	0	0	0	0	0
OTU1017	0	0	0	0	0	0	0	0	0	0	0	0
OTU1018	0	0	0	0	0	0	0	0	0	0	0	0
OTU1019	4	0	0	0	0	1	0	0	0	1	0	0
OTU1020	0	0	0	0	0	0	0	0	0	0	0	6
OTU1021	1	0	0	0	0	0	0	0	0	3	2	0
OTU1022	0	0	0	0	0	0	0	0	0	0	0	0
OTU1023	0	0	0	0	0	0	0	0	0	0	0	0
OTU1024	0	0	0	0	0	0	0	0	0	0	5	0
OTU1025	0	0	0	0	0	0	1	0	0	0	1	0
OTU1026	0	0	0	0	0	0	0	0	0	0	0	0
OTU1027	0	0	0	0	0	0	0	0	5	0	0	0
OTU1028	0	0	0	0	0	0	0	0	0	0	0	0
OTU1029	0	0	0	0	0	0	0	0	1	4	0	0
OTU1030	0	0	0	0	0	0	2	0	0	0	1	1
OTU1031	0	0	0	0	0	0	0	0	2	1	0	2
OTU1032	0	0	0	0	0	0	0	0	0	0	0	0
OTU1033	0	0	0	2	0	0	0	2	0	0	1	0
OTU1034	0	0	0	0	3	0	0	1	0	0	0	0
OTU1035	0	0	0	0	0	0	0	0	0	0	0	0
OTU1036	0	1	0	0	0	0	0	1	2	1	0	0
OTU1037	0	0	0	0	0	0	0	0	1	0	0	0
OTU1038	0	0	0	0	0	0	0	0	0	0	0	0
OTU1039	0	0	0	0	0	0	0	0	0	5	0	0
OTU1040	0	0	0	0	0	0	0	0	0	0	0	0
OTU1041	0	0	0	0	0	2	0	0	0	0	0	0
OTU1042	4	0	0	0	1	0	0	0	0	0	0	0
OTU1043	0	0	0	1	0	0	1	0	0	0	0	1
OTU1044	5	0	0	0	0	0	0	0	0	0	0	0
OTU1045	0	1	0	0	0	0	0	0	1	0	1	0
OTU1046	0	0	0	0	0	1	0	0	0	0	0	0
OTU1047	2	0	0	0	0	0	0	0	0	2	1	0
OTU1048	0	0	0	0	0	0	0	0	0	2	2	1
OTU1049	0	0	0	0	0	1	0	1	0	0	3	0
OTU1050	3	0	0	0	0	0	0	0	0	0	0	0
OTU1051	0	0	0	0	0	0	0	0	0	0	0	5
OTU1052	0	0	0	0	0	0	0	0	0	0	0	0
OTU1053	3	0	0	0	0	0	0	0	0	0	2	0
OTU1054	0	0	0	0	0	0	0	0	0	0	0	0
OTU1055	2	0	0	0	0	0	0	0	0	0	0	3
OTU1056	0	0	0	0	0	0	0	0	0	0	0	0
OTU1057	0	0	0	0	0	0	0	0	1	0	0	3
OTU1058	0	0	0	0	0	0	0	4	0	0	0	0
OTU1059	0	0	0	0	0	5	0	0	0	0	0	0
OTU1060	0	1	0	1	2	0	1	0	0	0	0	0
OTU1061	0	0	0	0	0	0	2	0	2	1	0	0
OTU1062	0	0	0	0	0	0	0	0	0	1	0	0
OTU1063	0	0	0	0	0	0	0	0	0	3	0	0
OTU1064	0	0	0	0	1	4	0	0	0	0	0	0
OTU1065	0	0	0	0	0	0	0	0	2	0	3	0
OTU1066	0	0	0	0	0	0	1	0	4	0	0	0
OTU1067	4	0	0	0	0	0	0	0	0	1	0	0
OTU1068	0	1	0	0	0	0	0	0	0	2	0	0
OTU1069	0	0	0	0	0	4	0	0	0	0	1	0
OTU1070	0	1	0	0	0	0	0	0	0	2	1	1
OTU1071	0	0	0	0	0	0	0	0	0	0	4	1
OTU1072	1	0	3	0	1	0	0	0	0	0	0	0
OTU1073	0	0	0	0	0	0	0	0	0	0	0	0
OTU1074	0	0	0	0	0	0	0	4	0	0	1	0
OTU1075	0	0	0	0	0	0	0	1	1	0	2	1
OTU1076	0	0	0	0	0	0	0	0	0	0	0	0
OTU1077	0	0	0	0	0	0	5	0	0	0	0	0
OTU1078	0	0	0	0	0	5	0	0	0	0	0	0
OTU1079	4	0	0	0	0	1	0	0	0	0	0	0
OTU1080	1	1	0	0	0	0	1	0	0	0	2	0
OTU1081	0	0	0	0	0	0	0	0	0	0	0	0
OTU1082	1	2	2	0	0	0	0	0	0	0	0	0
OTU1083	0	0	0	0	0	0	0	1	0	3	0	1
OTU1084	0	0	0	1	0	0	0	0	1	0	3	0
OTU1085	1	0	0	0	0	0	0	0	0	0	3	0
OTU1086	0	0	0	0	0	0	0	2	1	1	0	0
OTU1087	1	0	0	0	0	0	1	0	1	1	0	1
OTU1088	0	0	0	0	0	0	0	0	0	0	0	0
OTU1089	0	0	0	0	0	0	0	0	0	0	0	0
OTU1090	0	0	0	0	0	0	0	0	0	4	0	0
OTU1091	0	1	0	0	0	0	1	2	0	0	1	0
OTU1092	5	0	0	0	0	0	0	0	0	0	0	0
OTU1093	0	0	0	0	0	0	1	0	1	0	0	0
OTU1094	0	0	0	0	0	0	0	0	0	0	0	0
OTU1095	0	0	0	0	0	0	0	1	0	0	0	0
OTU1096	0	0	0	0	0	0	0	0	0	0	0	0
OTU1097	0	0	0	0	0	0	0	2	0	1	1	0
OTU1098	0	0	0	0	0	0	0	2	0	1	0	0
OTU1099	1	0	0	0	0	1	0	0	0	0	2	0
OTU1100	3	0	0	0	0	0	0	1	0	0	0	1
OTU1101	0	0	0	0	0	0	0	0	0	0	0	0
OTU1102	0	0	0	0	0	0	0	0	0	1	0	1
OTU1103	0	0	0	2	0	0	0	0	0	1	0	0
OTU1104	1	0	0	0	1	2	0	0	0	0	0	0
OTU1105	4	0	0	0	0	0	0	0	0	0	0	0
OTU1106	0	0	0	0	0	0	0	0	1	3	0	0
OTU1107	0	0	0	0	0	0	0	1	0	0	0	0
OTU1108	0	0	1	0	0	2	0	0	0	0	0	0
OTU1109	0	0	0	0	0	3	0	0	0	0	0	0
OTU1110	0	0	0	0	0	0	0	0	0	0	4	0
OTU1111	0	0	1	3	0	0	0	0	0	0	0	0
OTU1112	0	0	0	0	0	0	0	0	0	0	0	0
OTU1113	0	0	0	0	0	0	0	0	0	0	3	0
OTU1114	0	0	0	0	0	0	0	0	0	0	0	0
OTU1115	0	0	0	0	0	0	0	0	0	4	0	0
OTU1116	0	0	0	0	0	1	0	0	2	0	1	0
OTU1117	2	0	0	0	0	0	0	0	0	0	2	0
OTU1118	0	0	0	0	0	0	0	0	0	3	0	1
OTU1119	0	0	0	0	0	0	0	0	3	1	0	0
OTU1120	0	0	0	0	0	0	0	0	0	0	0	0
OTU1121	0	0	0	0	0	0	0	0	0	0	0	0
OTU1122	0	0	0	0	0	0	0	0	0	0	0	0
OTU1123	0	3	0	0	0	1	0	0	0	0	0	0
OTU1124	0	0	0	0	0	0	0	0	0	4	0	0
OTU1125	0	0	0	0	0	0	0	3	0	0	0	1
OTU1126	0	0	0	0	0	0	1	0	0	0	0	3
OTU1127	0	0	0	0	0	0	0	0	0	4	0	0
OTU1128	0	0	0	0	3	0	0	0	0	0	1	0
OTU1129	0	0	0	0	0	1	0	0	0	0	0	0
OTU1130	1	0	0	0	0	0	0	0	0	0	1	2
OTU1131	0	1	0	0	0	3	0	0	0	0	0	0
OTU1132	0	0	0	0	0	0	0	3	0	1	0	0
OTU1133	0	0	0	0	0	0	0	0	4	0	0	0
OTU1134	0	0	0	0	0	0	0	0	0	1	0	3
OTU1135	2	0	0	0	0	0	0	0	0	0	0	2
OTU1136	4	0	0	0	0	0	0	0	0	0	0	0
OTU1137	0	0	0	0	0	0	0	0	0	0	4	0
OTU1138	0	0	0	0	0	0	0	0	0	3	0	1
OTU1139	0	0	0	0	0	0	1	0	0	0	0	0
OTU1140	0	0	0	0	0	0	2	0	1	0	0	0
OTU1141	0	0	0	0	0	0	0	0	0	0	3	0
OTU1142	0	0	0	0	0	0	0	0	0	0	0	4
OTU1143	3	0	0	0	0	1	0	0	0	0	0	0
OTU1144	0	0	0	0	0	0	0	0	0	3	0	1
OTU1145	0	0	0	0	0	0	0	0	0	0	3	0
OTU1146	0	0	0	0	0	0	0	0	0	4	0	0
OTU1147	4	0	0	0	0	0	0	0	0	0	0	0
OTU1148	0	0	0	0	0	0	0	0	0	0	0	0
OTU1149	0	0	0	0	0	1	0	0	0	0	0	3
OTU1150	0	0	0	0	0	0	0	1	0	0	3	0
OTU1151	0	0	0	0	0	0	0	0	0	4	0	0
OTU1152	0	0	0	0	0	0	0	0	4	0	0	0
OTU1153	0	0	0	0	2	0	0	0	0	0	0	0
OTU1154	0	0	0	0	0	1	0	0	0	0	0	0
OTU1155	0	1	0	2	1	0	0	0	0	0	0	0
OTU1156	0	0	0	0	0	0	0	0	0	3	0	0
OTU1157	0	0	0	0	0	0	0	0	0	0	2	2
OTU1158	0	0	0	0	0	0	0	0	0	0	0	4
OTU1159	0	0	0	1	3	0	0	0	0	0	0	0
OTU1160	0	0	0	0	0	0	0	0	0	4	0	0
OTU1161	0	0	0	0	0	0	0	0	0	0	0	4
OTU1162	1	0	0	0	2	0	1	0	0	0	0	0
OTU1163	1	0	0	0	0	0	0	0	0	0	0	3
OTU1164	0	0	0	0	0	0	0	0	0	1	0	3
OTU1165	0	0	0	0	0	0	0	0	0	4	0	0
OTU1166	0	0	0	0	0	0	0	0	0	0	0	0
OTU1167	0	0	0	0	0	0	0	0	0	1	3	0
OTU1168	1	0	0	0	0	3	0	0	0	0	0	0
OTU1169	0	3	0	0	0	0	0	0	0	0	0	1
OTU1170	0	0	0	0	0	0	0	0	0	4	0	0
OTU1171	0	0	0	0	1	0	0	0	0	2	0	0
OTU1172	0	1	0	1	2	0	0	0	0	0	0	0
OTU1173	0	0	0	0	0	0	0	0	0	1	0	3
OTU1174	0	0	0	0	0	0	0	0	0	4	0	0
OTU1175	4	0	0	0	0	0	0	0	0	0	0	0
OTU1176	0	3	0	1	0	0	0	0	0	0	0	0
OTU1177	0	0	0	0	0	0	0	0	0	0	4	0
OTU1178	0	0	0	0	0	0	0	0	0	0	0	0
OTU1179	0	0	0	0	0	0	0	0	0	4	0	0
OTU1180	0	0	0	0	0	2	0	0	0	0	0	0
OTU1181	0	0	0	0	0	0	0	0	1	3	0	0
OTU1182	0	0	1	0	0	0	0	0	0	3	0	0
OTU1183	2	0	0	0	0	0	0	0	0	0	2	0
OTU1184	0	0	0	0	0	0	0	0	0	0	0	0
OTU1185	0	0	0	0	0	0	0	0	0	0	0	0
OTU1186	0	0	0	0	0	0	0	0	0	0	1	3
OTU1187	0	0	0	0	0	0	0	1	0	2	0	1
OTU1188	0	0	0	0	0	0	0	4	0	0	0	0
OTU1189	2	0	0	0	0	0	0	0	0	0	0	0
OTU1190	0	0	0	0	0	3	0	0	0	0	0	1
OTU1191	0	0	0	0	0	0	0	1	0	0	0	3
OTU1192	0	0	0	0	0	0	0	0	0	3	0	0
OTU1193	0	0	0	0	0	0	0	0	0	0	0	4
OTU1194	0	0	0	0	0	0	0	2	1	1	0	0
OTU1195	0	0	0	0	0	0	0	0	0	4	0	0
OTU1196	0	0	0	0	0	0	0	0	0	0	0	0
OTU1197	0	0	0	0	0	0	0	0	0	0	4	0
OTU1198	0	0	0	0	0	0	0	0	0	0	0	0
OTU1199	0	0	0	0	2	2	0	0	0	0	0	0
OTU1200	0	0	0	0	0	0	0	2	0	1	0	0
OTU1201	0	0	0	0	0	0	0	0	0	0	0	0
OTU1202	0	0	0	0	0	0	0	0	0	4	0	0
OTU1203	0	0	0	0	0	0	0	0	0	0	0	4
OTU1204	0	0	0	0	0	0	0	0	0	1	0	0
OTU1205	0	0	0	0	0	0	0	0	0	4	0	0
OTU1206	0	0	0	0	0	0	0	0	0	0	0	4
OTU1207	0	0	0	0	0	0	0	0	0	0	0	4
OTU1208	0	0	0	0	0	0	0	0	0	4	0	0
OTU1209	0	0	0	0	0	0	0	0	0	1	3	0
OTU1210	0	0	0	0	0	0	0	0	0	0	0	0
OTU1211	0	0	0	0	0	0	0	0	0	0	0	3
OTU1212	0	0	0	0	0	0	0	2	1	0	1	0
OTU1213	0	0	0	0	0	0	0	0	0	1	0	3
OTU1214	0	0	0	0	0	0	0	0	0	0	1	3
OTU1215	0	0	0	0	0	0	0	0	0	4	0	0
OTU1216	1	0	0	0	1	0	0	0	2	0	0	0
OTU1217	0	0	0	0	0	0	0	0	0	0	0	0
OTU1218	0	0	0	0	0	0	0	0	0	3	0	1
OTU1219	0	0	0	0	0	0	0	0	0	1	0	3
OTU1220	0	0	0	0	0	0	0	0	0	0	0	4
OTU1221	0	0	0	0	0	0	0	4	0	0	0	0
OTU1222	0	0	0	0	0	0	0	0	0	4	0	0
OTU1223	0	0	0	0	0	0	0	1	0	0	0	3
OTU1224	0	0	0	0	0	0	0	0	0	0	4	0
OTU1225	0	0	0	1	0	0	0	0	0	0	1	2
OTU1226	0	2	1	0	0	0	0	0	0	1	0	0
OTU1227	0	0	0	0	0	0	0	0	0	0	4	0
OTU1228	1	0	0	0	0	0	0	0	0	3	0	0
OTU1229	0	0	0	0	0	0	0	0	0	3	1	0
OTU1230	0	0	0	0	0	0	0	0	0	2	0	2
OTU1231	0	1	0	3	0	0	0	0	0	0	0	0
OTU1232	0	0	0	0	0	0	0	3	0	0	1	0
OTU1233	0	0	0	0	0	0	0	2	0	0	1	1
OTU1234	0	0	0	0	0	0	0	0	0	0	4	0
OTU1235	0	0	0	0	0	0	0	0	0	0	1	3
OTU1236	1	1	0	0	2	0	0	0	0	0	0	0
OTU1237	0	0	0	0	0	0	0	0	0	0	4	0
OTU1238	0	0	0	0	0	0	0	0	0	0	1	1
OTU1239	0	0	0	0	0	0	1	0	2	1	0	0
OTU1240	0	0	0	0	0	0	0	0	0	1	0	3
OTU1241	0	0	0	0	0	1	0	0	0	0	0	0
OTU1242	0	0	0	0	0	0	0	0	0	0	0	0
OTU1243	0	0	0	0	1	0	0	1	0	0	2	0
OTU1244	0	0	0	0	0	0	0	0	0	0	0	0
OTU1245	1	1	0	0	0	0	0	2	0	0	0	0
OTU1246	0	0	0	0	0	0	0	0	4	0	0	0
OTU1247	0	0	0	0	0	0	0	0	0	0	0	0
OTU1248	0	0	0	0	1	0	0	0	0	0	0	0
OTU1249	0	0	0	0	0	0	0	0	4	0	0	0
OTU1250	0	0	0	0	1	0	0	0	0	3	0	0
OTU1251	0	0	0	0	0	0	0	0	0	0	0	0
OTU1252	0	0	0	0	0	0	0	0	0	3	1	0
OTU1253	0	0	0	0	4	0	0	0	0	0	0	0
OTU1254	0	0	0	0	0	0	0	0	0	0	0	4
OTU1255	0	0	0	0	0	0	0	0	0	0	0	4
OTU1256	0	0	0	0	0	0	0	0	0	1	3	0
OTU1257	0	0	0	1	0	0	0	0	1	1	0	1
OTU1258	4	0	0	0	0	0	0	0	0	0	0	0
OTU1259	0	0	0	0	0	1	0	0	0	0	0	3
OTU1260	0	0	0	2	0	0	0	0	0	0	0	0
OTU1261	0	0	0	0	0	0	4	0	0	0	0	0
OTU1262	0	0	0	0	0	4	0	0	0	0	0	0
OTU1263	0	1	0	0	0	0	0	3	0	0	0	0
OTU1264	0	0	0	0	0	2	0	0	0	0	1	1
OTU1265	0	0	0	0	0	0	0	0	0	0	0	0
OTU1266	0	0	0	0	0	0	0	1	0	0	3	0
OTU1267	0	0	0	0	0	0	0	0	0	0	0	0
OTU1268	0	0	0	0	0	0	0	0	0	0	0	0
OTU1269	0	0	0	0	0	0	0	0	0	2	0	1
OTU1270	0	0	0	0	0	2	1	0	0	0	0	0
OTU1271	0	0	0	0	0	0	0	0	0	0	2	1
OTU1272	0	0	0	0	0	0	0	0	0	3	0	0
OTU1273	0	0	0	0	0	0	0	0	0	1	0	2
OTU1274	0	0	0	0	0	0	0	0	0	0	0	0
OTU1275	0	0	0	0	0	0	0	0	0	0	0	0
OTU1276	1	0	0	0	0	0	0	0	0	2	0	0
OTU1277	0	0	0	0	0	3	0	0	0	0	0	0
OTU1278	0	0	0	0	0	0	0	0	0	0	0	0
OTU1279	0	0	0	0	0	0	0	0	0	0	0	3
OTU1280	0	0	0	0	0	0	0	0	0	0	3	0
OTU1281	0	0	0	0	0	0	0	0	0	0	0	1
OTU1282	2	0	0	0	0	0	0	0	0	0	0	0
OTU1283	1	0	0	0	0	0	0	0	0	0	0	2
OTU1284	0	0	0	0	0	0	0	0	0	0	3	0
OTU1285	2	0	0	0	0	0	0	0	0	0	0	0
OTU1286	2	0	0	0	0	0	0	0	0	0	0	0
OTU1287	0	0	0	0	0	0	0	1	0	0	0	2
OTU1288	0	0	0	0	0	2	0	0	0	0	1	0
OTU1289	0	0	0	0	0	0	0	0	0	0	0	3
OTU1290	0	0	0	0	0	0	0	3	0	0	0	0
OTU1291	0	0	0	0	0	0	0	0	0	0	3	0
OTU1292	0	0	0	0	0	0	0	0	0	0	0	2
OTU1293	0	0	0	0	0	3	0	0	0	0	0	0
OTU1294	0	0	0	0	0	0	0	0	0	0	0	0
OTU1295	0	0	0	0	0	0	0	0	0	3	0	0
OTU1296	3	0	0	0	0	0	0	0	0	0	0	0
OTU1297	0	0	0	0	0	0	0	0	0	0	3	0
OTU1298	0	0	0	0	0	0	0	0	0	0	0	0
OTU1299	0	3	0	0	0	0	0	0	0	0	0	0
OTU1300	0	0	0	0	0	0	0	0	0	0	0	3
OTU1301	0	0	0	0	0	0	0	0	0	3	0	0
OTU1302	0	0	0	0	0	0	0	2	0	0	0	0
OTU1303	2	0	0	0	0	0	0	0	0	0	1	0
OTU1304	0	0	0	0	0	1	0	0	0	1	0	0
OTU1305	2	0	0	0	0	0	0	0	0	1	0	0
OTU1306	0	0	0	0	0	0	0	0	0	0	3	0
OTU1307	0	0	0	0	0	0	0	0	0	1	2	0
OTU1308	0	0	0	0	0	0	0	2	0	0	0	1
OTU1309	0	0	0	0	0	0	0	0	0	1	2	0
OTU1310	0	0	0	0	0	0	0	0	0	0	3	0
OTU1311	0	0	0	0	0	0	0	3	0	0	0	0
OTU1312	0	0	0	0	0	0	0	0	0	0	0	3
OTU1313	0	0	0	0	0	0	0	0	0	2	0	0
OTU1314	0	0	0	0	0	0	0	0	0	3	0	0
OTU1315	0	0	0	0	0	0	0	0	0	0	0	3
OTU1316	0	0	0	0	0	0	0	0	0	1	2	0
OTU1317	0	0	0	0	0	0	0	0	0	0	0	0
OTU1318	0	0	0	0	0	0	0	0	0	0	1	0
OTU1319	2	0	0	0	0	0	0	0	0	1	0	0
OTU1320	0	0	0	0	0	0	0	3	0	0	0	0
OTU1321	0	0	0	0	0	0	0	0	0	3	0	0
OTU1322	0	0	0	0	0	0	0	0	0	0	0	3
OTU1323	0	0	0	0	0	0	0	0	3	0	0	0
OTU1324	0	0	0	0	0	0	0	0	0	0	0	0
OTU1325	0	0	0	0	0	0	0	0	0	2	0	1
OTU1326	0	0	3	0	0	0	0	0	0	0	0	0
OTU1327	2	0	0	0	0	0	0	0	0	0	1	0
OTU1328	0	0	0	0	0	0	0	0	0	0	0	1
OTU1329	0	0	0	0	0	0	0	0	0	0	0	3
OTU1330	0	0	0	0	0	0	0	0	0	0	0	0
OTU1331	0	0	0	0	0	0	1	0	0	0	2	0
OTU1332	0	0	0	0	0	0	0	0	0	2	0	1
OTU1333	0	0	0	0	0	0	0	0	0	0	0	0
OTU1334	1	0	0	0	0	0	0	0	0	0	2	0
OTU1335	0	0	0	0	0	0	0	0	0	0	0	3
OTU1336	0	0	0	0	0	3	0	0	0	0	0	0
OTU1337	0	0	0	0	0	1	0	0	0	0	2	0
OTU1338	0	0	0	0	0	0	0	0	0	0	3	0
OTU1339	1	0	2	0	0	0	0	0	0	0	0	0
OTU1340	0	0	0	0	0	0	0	0	0	0	3	0
OTU1341	0	0	0	0	0	0	0	0	0	3	0	0
OTU1342	0	0	0	0	0	2	0	0	0	0	0	1
OTU1343	0	0	0	0	0	0	0	0	0	0	0	0
OTU1344	0	0	0	0	0	0	0	0	0	0	0	3
OTU1345	0	0	0	0	0	0	2	0	0	1	0	0
OTU1346	0	0	0	0	0	0	2	0	0	0	0	0
OTU1347	0	0	0	0	0	0	0	0	0	0	1	2
OTU1348	0	0	0	0	0	1	0	0	0	0	2	0
OTU1349	0	0	0	0	0	0	0	0	0	0	0	3
OTU1350	0	0	0	0	0	0	0	0	0	0	3	0
OTU1351	0	0	0	0	0	0	0	3	0	0	0	0
OTU1352	0	0	0	0	0	0	0	0	2	0	0	0
OTU1353	0	0	0	0	0	0	0	0	0	0	0	0
OTU1354	0	0	0	0	0	0	0	1	0	2	0	0
OTU1355	0	0	0	0	0	0	0	0	0	0	0	3
OTU1356	0	0	0	0	0	0	0	0	0	0	0	0
OTU1357	0	0	0	0	0	0	0	2	0	1	0	0
OTU1358	0	0	0	0	0	0	0	0	0	0	3	0
OTU1359	0	0	0	0	0	0	0	0	0	0	0	0
OTU1360	0	0	0	0	0	3	0	0	0	0	0	0
OTU1361	0	0	0	0	0	0	0	0	0	0	0	0
OTU1362	0	0	0	0	0	0	0	0	0	0	0	3
OTU1363	0	0	0	0	0	0	0	0	0	0	0	0
OTU1364	0	0	0	0	0	0	0	0	0	3	0	0
OTU1365	0	0	0	0	0	0	0	0	0	0	0	3
OTU1366	0	0	0	0	0	0	0	0	0	0	2	0
OTU1367	0	0	0	0	0	0	0	0	0	0	0	0
OTU1368	0	0	0	0	0	2	0	0	0	0	0	1
OTU1369	3	0	0	0	0	0	0	0	0	0	0	0
OTU1370	0	0	0	0	0	0	0	2	0	0	1	0
OTU1371	0	0	0	0	0	0	0	0	0	0	0	0
OTU1372	0	0	0	0	0	0	0	0	0	3	0	0
OTU1373	3	0	0	0	0	0	0	0	0	0	0	0
OTU1374	0	0	0	0	0	0	0	0	0	0	0	0
OTU1375	0	0	0	0	0	0	0	2	0	0	0	1
OTU1376	0	0	0	0	0	0	0	0	0	0	0	3
OTU1377	0	0	0	0	0	0	0	0	0	0	3	0
OTU1378	0	0	0	0	3	0	0	0	0	0	0	0
OTU1379	2	0	0	0	0	0	0	0	0	1	0	0
OTU1380	0	0	0	0	0	0	0	0	0	0	0	0
OTU1381	0	0	0	0	0	0	3	0	0	0	0	0
OTU1382	0	0	0	0	0	2	0	0	0	1	0	0
OTU1383	0	0	0	0	0	0	0	0	0	0	0	0
OTU1384	0	0	0	0	0	0	0	0	0	0	0	3
OTU1385	0	0	0	0	0	0	0	0	0	3	0	0
OTU1386	0	0	0	0	0	3	0	0	0	0	0	0
OTU1387	0	0	0	0	0	0	0	2	0	1	0	0
OTU1388	0	0	0	0	0	0	0	0	0	0	0	0
OTU1389	0	0	0	0	0	0	0	0	0	0	0	3
OTU1390	0	0	0	0	0	0	0	0	0	0	0	0
OTU1391	0	0	0	0	0	0	0	0	0	0	0	0
OTU1392	0	0	0	0	0	0	0	0	0	3	0	0
OTU1393	2	1	0	0	0	0	0	0	0	0	0	0
OTU1394	0	0	0	0	0	0	0	0	0	1	0	2
OTU1395	0	0	0	0	0	0	0	0	0	0	0	0
OTU1396	0	0	0	0	0	0	0	0	0	0	0	3
OTU1397	0	0	0	0	0	0	0	0	0	2	1	0
OTU1398	0	0	0	0	0	0	0	0	0	3	0	0
OTU1399	0	0	0	0	0	0	0	0	0	0	0	0
OTU1400	0	0	0	0	0	0	0	0	0	2	0	1
OTU1401	0	0	0	0	0	3	0	0	0	0	0	0
OTU1402	0	0	0	0	0	0	0	0	0	0	0	3
OTU1403	0	0	0	0	0	0	0	0	0	0	3	0
OTU1404	1	0	0	0	0	2	0	0	0	0	0	0
OTU1405	0	0	0	0	0	0	0	0	0	0	0	3
OTU1406	0	0	0	0	0	0	0	0	0	3	0	0
OTU1407	0	0	0	0	0	0	0	0	0	2	0	1
OTU1408	0	0	0	2	0	0	0	1	0	0	0	0
OTU1409	0	0	0	0	0	0	0	0	0	0	0	3
OTU1410	0	0	0	0	0	0	0	0	0	0	1	0
OTU1411	0	0	0	0	0	3	0	0	0	0	0	0
OTU1412	0	0	0	0	0	0	0	0	0	2	0	0
OTU1413	0	0	0	0	0	0	0	0	0	0	0	3
OTU1414	0	0	0	0	0	3	0	0	0	0	0	0
OTU1415	0	0	0	0	0	0	0	0	0	3	0	0
OTU1416	0	0	0	0	0	0	0	0	0	0	3	0
OTU1417	0	0	0	0	0	0	0	0	0	0	0	3
OTU1418	0	0	0	3	0	0	0	0	0	0	0	0
OTU1419	0	0	0	0	0	3	0	0	0	0	0	0
OTU1420	0	0	0	0	0	0	0	0	0	3	0	0
OTU1421	0	0	0	0	0	0	0	0	0	2	0	1
OTU1422	0	0	0	0	0	0	0	0	0	0	0	1
OTU1423	0	0	0	0	0	1	0	0	0	0	0	2
OTU1424	0	0	0	0	0	0	0	0	0	0	0	3
OTU1425	0	0	0	0	0	0	0	0	0	0	0	0
OTU1426	0	0	0	0	0	0	0	0	0	0	0	3
OTU1427	1	1	0	0	0	0	0	0	0	0	0	1
OTU1428	0	0	0	0	0	0	0	0	0	0	0	0
OTU1429	0	0	0	0	3	0	0	0	0	0	0	0
OTU1430	0	0	0	0	0	0	0	0	1	0	0	2
OTU1431	0	0	0	0	0	0	0	1	0	0	0	0
OTU1432	0	0	0	0	0	0	0	0	0	0	1	2
OTU1433	0	0	0	0	0	0	0	0	0	0	0	3
OTU1434	0	0	0	0	2	0	0	0	0	0	0	1
OTU1435	0	0	0	0	0	0	0	0	0	0	0	0
OTU1436	0	0	0	0	0	0	0	0	0	0	3	0
OTU1437	0	3	0	0	0	0	0	0	0	0	0	0
OTU1438	0	0	0	0	0	2	0	0	0	1	0	0
OTU1439	0	0	0	0	0	0	0	0	0	0	3	0
OTU1440	0	0	0	0	0	0	0	3	0	0	0	0
OTU1441	0	0	0	0	0	0	0	0	3	0	0	0
OTU1442	0	0	0	0	0	0	0	0	0	1	2	0
OTU1443	0	0	0	0	0	0	0	0	0	2	1	0
OTU1444	0	0	0	0	0	0	0	1	0	2	0	0
OTU1445	0	0	0	0	0	0	0	3	0	0	0	0
OTU1446	0	0	0	0	0	0	0	0	0	3	0	0
OTU1447	0	0	0	0	0	0	0	2	0	0	1	0
OTU1448	0	0	0	0	0	0	0	0	0	0	0	3
OTU1449	0	0	0	0	0	0	0	0	0	0	0	0
OTU1450	0	0	0	0	0	0	0	0	0	0	0	0
OTU1451	3	0	0	0	0	0	0	0	0	0	0	0
OTU1452	1	0	0	0	0	0	0	0	0	0	2	0
OTU1453	0	0	0	0	0	0	0	0	0	0	0	0
OTU1454	0	0	0	0	0	0	0	3	0	0	0	0
OTU1455	0	0	0	0	0	0	0	0	0	3	0	0
OTU1456	0	0	0	0	0	0	0	0	0	3	0	0
OTU1457	0	0	0	0	0	0	0	0	0	0	0	3
OTU1458	0	0	0	0	0	0	3	0	0	0	0	0
OTU1459	0	0	0	0	0	0	0	0	0	0	2	1
OTU1460	0	0	0	0	0	3	0	0	0	0	0	0
OTU1461	0	0	0	0	0	0	0	0	0	0	0	0
OTU1462	0	3	0	0	0	0	0	0	0	0	0	0
OTU1463	0	0	0	0	0	0	0	0	0	1	0	0
OTU1464	0	0	0	0	0	0	0	0	0	0	0	3
OTU1465	0	0	0	0	0	0	0	0	0	0	0	0
OTU1466	0	0	0	0	0	0	0	0	0	0	0	0
OTU1467	0	0	0	0	0	3	0	0	0	0	0	0
OTU1468	3	0	0	0	0	0	0	0	0	0	0	0
OTU1469	0	0	0	0	0	0	0	0	0	0	0	0
OTU1470	1	0	0	0	0	0	0	0	0	0	0	0
OTU1471	1	0	0	0	0	2	0	0	0	0	0	0
OTU1472	0	0	0	3	0	0	0	0	0	0	0	0
OTU1473	1	0	0	0	0	0	0	0	0	0	0	2
OTU1474	0	0	0	0	0	3	0	0	0	0	0	0
OTU1475	0	3	0	0	0	0	0	0	0	0	0	0
OTU1476	0	0	0	0	0	0	0	0	0	3	0	0
OTU1477	3	0	0	0	0	0	0	0	0	0	0	0
OTU1478	0	0	0	0	0	0	0	3	0	0	0	0
OTU1479	0	0	0	0	0	0	0	0	0	1	0	2
OTU1480	0	0	0	0	0	0	2	1	0	0	0	0
OTU1481	1	0	0	0	0	1	0	0	0	0	0	0
OTU1482	0	0	0	0	0	0	0	0	0	3	0	0
OTU1483	0	0	0	0	0	0	0	3	0	0	0	0
OTU1484	0	0	0	0	0	0	0	0	0	0	3	0
OTU1485	0	0	0	0	0	0	0	0	0	0	3	0
OTU1486	0	0	0	0	0	3	0	0	0	0	0	0
OTU1487	0	0	0	0	1	0	0	0	2	0	0	0
OTU1488	0	0	0	0	0	0	0	0	0	0	0	0
OTU1489	0	0	0	0	0	0	0	0	0	0	0	0
OTU1490	0	0	0	0	0	0	0	0	0	0	0	3
OTU1491	0	0	0	0	0	0	0	0	0	0	3	0
OTU1492	0	0	0	0	0	0	0	0	0	3	0	0
OTU1493	0	0	0	0	0	0	0	0	0	0	0	0
OTU1494	0	0	0	0	0	0	0	0	1	0	2	0
OTU1495	0	0	0	0	0	0	0	0	3	0	0	0
OTU1496	3	0	0	0	0	0	0	0	0	0	0	0
OTU1497	0	0	0	0	0	0	0	0	0	0	0	0
OTU1498	3	0	0	0	0	0	0	0	0	0	0	0
OTU1499	0	0	0	0	0	0	0	0	0	0	0	3
OTU1500	2	0	0	0	0	1	0	0	0	0	0	0
OTU1501	0	0	0	0	0	0	0	0	0	0	0	3
OTU1502	3	0	0	0	0	0	0	0	0	0	0	0
OTU1503	0	0	0	0	0	3	0	0	0	0	0	0
OTU1504	1	0	0	0	0	0	0	0	0	0	0	2
OTU1505	0	0	0	0	0	0	0	0	3	0	0	0
OTU1506	0	0	0	0	0	0	0	0	0	0	0	0
OTU1507	0	0	0	0	0	0	0	0	0	0	0	3
OTU1508	2	0	0	0	0	0	0	0	0	0	0	0
OTU1509	0	0	0	0	0	0	0	0	0	0	3	0
OTU1510	3	0	0	0	0	0	0	0	0	0	0	0
OTU1511	0	0	0	0	0	0	0	0	0	0	0	2
OTU1512	0	0	0	0	0	0	0	0	0	0	0	1
OTU1513	0	0	0	0	0	0	0	0	0	0	0	0
OTU1514	1	0	0	0	0	0	0	0	0	0	2	0
OTU1515	0	0	0	0	0	0	0	0	0	0	0	0
OTU1516	0	0	0	0	0	0	0	0	0	0	0	0
OTU1517	0	0	0	1	0	0	0	0	0	0	0	0
OTU1518	0	0	0	0	0	0	0	0	0	0	0	0
OTU1519	0	0	0	0	0	0	0	0	0	0	0	0
OTU1520	2	0	0	0	0	0	0	1	0	0	0	0
OTU1521	0	0	0	0	0	0	0	0	0	0	0	0
OTU1522	0	0	0	0	0	0	0	0	0	0	0	3
OTU1523	0	0	0	0	0	3	0	0	0	0	0	0
OTU1524	0	0	0	0	0	3	0	0	0	0	0	0
OTU1525	0	0	0	0	0	0	0	0	0	0	0	3
OTU1526	0	0	0	0	0	0	0	0	0	3	0	0
OTU1527	0	0	0	0	0	0	0	0	0	2	0	1
OTU1528	0	0	0	0	0	0	0	0	0	0	0	0
OTU1529	0	0	0	0	0	0	3	0	0	0	0	0
OTU1530	0	0	0	0	0	0	0	0	0	0	0	0
OTU1531	0	0	0	0	0	0	0	1	0	0	0	2
OTU1532	2	0	0	0	0	1	0	0	0	0	0	0
OTU1533	0	0	0	0	0	0	0	0	0	0	1	0
OTU1534	0	0	0	0	0	0	0	0	0	0	0	2
OTU1535	0	0	0	0	0	0	0	0	0	0	0	0
OTU1536	0	0	0	0	0	0	0	0	0	0	0	2
OTU1537	0	0	0	0	0	0	0	0	0	0	0	3
OTU1538	0	0	0	0	0	0	0	0	0	1	2	0
OTU1539	0	0	0	0	0	0	0	0	0	0	0	0
OTU1540	0	0	0	0	0	0	0	0	0	0	0	0
OTU1541	3	0	0	0	0	0	0	0	0	0	0	0
OTU1542	0	0	0	0	0	0	0	0	0	0	0	3
OTU1543	3	0	0	0	0	0	0	0	0	0	0	0
OTU1544	0	0	0	0	0	0	0	0	0	0	0	0
OTU1545	0	0	0	0	0	0	0	0	0	0	0	0
OTU1546	0	0	0	0	0	0	0	0	0	2	1	0
OTU1547	0	3	0	0	0	0	0	0	0	0	0	0
OTU1548	0	0	0	0	0	0	0	0	0	0	0	0
OTU1549	0	0	0	0	0	0	0	0	0	0	0	0
OTU1550	0	0	0	0	0	0	0	0	0	0	2	1
OTU1551	0	0	0	0	0	0	0	3	0	0	0	0
OTU1552	0	0	0	0	0	3	0	0	0	0	0	0
OTU1553	0	0	0	0	0	0	0	0	0	3	0	0
OTU1554	0	0	0	0	0	0	0	0	0	0	0	3
OTU1555	0	0	0	0	0	0	0	0	0	3	0	0
OTU1556	0	0	0	0	0	0	0	0	0	2	1	0
OTU1557	0	0	0	0	0	3	0	0	0	0	0	0
OTU1558	0	0	0	0	0	0	0	0	0	0	2	1
OTU1559	0	0	0	0	0	0	0	0	0	0	0	0
OTU1560	1	0	0	0	0	0	0	0	0	0	0	0
OTU1561	0	0	0	0	0	0	0	0	0	0	0	0
OTU1562	0	0	0	0	0	0	0	0	0	0	0	0
OTU1563	0	0	0	0	0	0	0	0	0	3	0	0
OTU1564	0	0	0	0	0	0	0	0	3	0	0	0
OTU1565	0	0	0	0	0	0	0	0	0	0	0	3
OTU1566	0	0	0	0	0	0	0	0	0	0	0	0
OTU1567	0	0	0	0	0	0	0	0	0	0	0	0
OTU1568	0	0	0	0	0	0	0	0	0	0	0	3
OTU1569	0	0	0	0	0	0	0	0	0	0	2	1
OTU1570	0	0	0	0	0	3	0	0	0	0	0	0
OTU1571	0	0	0	0	0	0	0	0	0	0	3	0
OTU1572	0	0	0	0	0	0	0	0	0	3	0	0
OTU1573	0	2	0	0	0	0	1	0	0	0	0	0
OTU1574	0	0	0	0	0	0	0	0	0	0	0	3
OTU1575	0	0	0	0	0	0	0	0	0	0	0	0
OTU1576	0	0	0	0	0	0	0	0	3	0	0	0
OTU1577	3	0	0	0	0	0	0	0	0	0	0	0
OTU1578	0	0	0	0	0	0	0	0	0	0	0	3
OTU1579	0	0	0	0	0	0	0	0	0	0	3	0
OTU1580	0	0	0	0	0	0	0	0	0	0	0	0
OTU1581	3	0	0	0	0	0	0	0	0	0	0	0
OTU1582	0	3	0	0	0	0	0	0	0	0	0	0
OTU1583	0	0	0	0	0	0	0	0	0	1	0	2
OTU1584	0	0	0	0	0	0	0	0	0	0	0	0
OTU1585	0	0	0	0	0	0	0	0	0	0	0	0
OTU1586	0	0	0	0	0	0	0	0	0	3	0	0
OTU1587	0	0	0	0	0	0	0	0	0	0	0	3
OTU1588	0	0	0	0	0	0	0	0	0	3	0	0
OTU1589	0	0	0	1	0	0	0	0	0	0	0	0
OTU1590	0	0	0	0	0	1	0	0	0	0	0	0
OTU1591	0	0	0	0	0	0	0	0	0	0	0	3
OTU1592	0	0	0	0	0	0	0	0	0	0	0	0
OTU1593	0	0	0	0	0	0	0	0	0	0	3	0
OTU1594	0	0	0	2	0	0	0	0	0	0	1	0
OTU1595	0	0	0	0	0	0	0	0	0	0	0	1
OTU1596	0	0	0	0	0	0	0	0	0	0	3	0
OTU1597	0	0	0	0	0	0	0	0	0	0	0	0
OTU1598	0	0	0	0	0	0	0	0	0	0	0	0
OTU1599	3	0	0	0	0	0	0	0	0	0	0	0
OTU1600	0	0	0	0	0	0	0	0	0	0	0	3
OTU1601	0	0	0	0	0	0	0	0	0	0	0	3
OTU1602	0	0	0	0	0	2	0	0	0	1	0	0
OTU1603	0	0	0	0	0	0	0	0	0	2	0	0
OTU1604	3	0	0	0	0	0	0	0	0	0	0	0
OTU1605	0	0	0	0	0	0	0	0	0	3	0	0
OTU1606	0	0	0	0	0	0	0	0	0	0	3	0
OTU1607	0	0	0	0	0	0	0	0	0	1	0	2
OTU1608	0	0	0	0	0	0	0	0	0	3	0	0
OTU1609	0	0	0	0	0	0	0	0	0	1	0	2
OTU1610	0	0	0	0	0	0	0	0	0	0	1	0
OTU1611	0	0	0	0	0	0	0	0	0	0	2	1
OTU1612	0	0	0	0	0	0	0	0	0	1	0	2
OTU1613	0	0	0	0	0	0	0	0	0	0	0	0
OTU1614	0	0	0	0	0	0	0	0	0	3	0	0
OTU1615	0	0	0	0	0	0	0	3	0	0	0	0
OTU1616	0	0	0	0	0	0	0	1	0	2	0	0
OTU1617	0	0	0	0	0	0	0	0	0	0	0	0
OTU1618	0	0	0	0	0	0	0	0	0	0	3	0
OTU1619	0	0	0	0	0	2	0	0	0	0	1	0
OTU1620	0	0	0	0	0	0	0	0	0	0	0	2
OTU1621	0	1	0	0	0	0	0	0	0	0	0	2
OTU1622	0	0	0	0	0	0	0	0	0	0	3	0
OTU1623	0	0	0	0	0	3	0	0	0	0	0	0
OTU1624	0	0	0	0	0	0	0	0	0	2	1	0
OTU1625	0	0	0	0	0	0	0	0	0	0	0	0
OTU1626	0	0	0	0	0	0	0	0	0	3	0	0
OTU1627	0	0	0	0	0	0	0	0	0	0	0	2
OTU1628	0	0	0	0	0	0	0	0	0	0	0	3
OTU1629	1	0	0	0	0	2	0	0	0	0	0	0
OTU1630	0	0	0	0	0	0	0	0	0	0	0	0
OTU1631	0	0	0	0	0	3	0	0	0	0	0	0
OTU1632	0	0	0	0	0	0	0	0	0	0	0	0
OTU1633	0	0	0	0	0	0	0	3	0	0	0	0
OTU1634	0	0	0	0	0	0	0	0	0	0	0	3
OTU1635	0	0	0	0	0	0	0	0	0	0	3	0
OTU1636	0	0	0	0	0	0	0	0	0	0	0	3
OTU1637	0	0	0	0	0	0	0	0	0	3	0	0
OTU1638	0	0	0	0	0	2	0	0	0	0	1	0
OTU1639	0	0	0	0	0	0	0	0	0	0	3	0
OTU1640	0	0	0	3	0	0	0	0	0	0	0	0
OTU1641	0	0	0	0	0	0	0	0	0	3	0	0
OTU1642	0	0	0	0	0	0	0	0	0	0	0	0
OTU1643	0	0	0	0	0	0	0	0	0	1	2	0
OTU1644	0	0	0	0	0	0	0	0	0	0	0	3
OTU1645	0	0	0	0	0	0	0	0	0	1	2	0
OTU1646	0	0	0	0	0	0	0	0	0	3	0	0
OTU1647	0	0	0	0	0	0	0	0	0	0	0	0
OTU1648	0	0	0	0	0	0	0	3	0	0	0	0
OTU1649	0	0	0	0	0	0	0	3	0	0	0	0
OTU1650	0	0	0	0	3	0	0	0	0	0	0	0
OTU1651	0	0	0	0	0	0	0	0	3	0	0	0
OTU1652	0	2	0	0	0	0	0	0	1	0	0	0
OTU1653	0	0	0	0	0	0	0	0	0	0	0	3
OTU1654	0	0	0	0	0	0	2	0	0	1	0	0
OTU1655	0	0	0	0	0	0	0	0	0	0	2	1
OTU1656	0	0	0	0	0	0	0	0	0	1	0	0
OTU1657	0	0	0	0	0	3	0	0	0	0	0	0
OTU1658	0	0	0	0	0	0	0	0	0	3	0	0
OTU1659	0	0	0	0	0	0	0	0	0	0	0	0
OTU1660	0	0	0	0	0	3	0	0	0	0	0	0
OTU1661	0	0	0	0	0	0	0	0	0	0	0	3
OTU1662	0	0	0	0	0	0	2	1	0	0	0	0
OTU1663	2	0	0	0	1	0	0	0	0	0	0	0
OTU1664	0	0	0	0	0	0	0	0	0	2	0	0
OTU1665	0	0	0	0	0	0	0	0	0	3	0	0
OTU1666	1	2	0	0	0	0	0	0	0	0	0	0
OTU1667	3	0	0	0	0	0	0	0	0	0	0	0
OTU1668	0	0	0	2	0	0	0	0	0	0	1	0
OTU1669	1	0	0	0	0	0	0	0	0	0	0	2
OTU1670	0	0	0	0	0	0	0	0	0	0	3	0
OTU1671	0	0	0	0	0	0	0	0	0	0	0	0
OTU1672	0	0	0	0	0	0	0	0	0	0	0	3
OTU1673	1	0	0	0	0	0	0	0	0	0	2	0
OTU1674	0	0	0	0	0	3	0	0	0	0	0	0
OTU1675	3	0	0	0	0	0	0	0	0	0	0	0
OTU1676	0	0	0	0	0	1	0	0	0	2	0	0
OTU1677	0	0	0	0	0	0	0	0	0	0	3	0
OTU1678	0	0	0	0	0	0	0	0	0	0	0	0
OTU1679	2	0	0	0	0	1	0	0	0	0	0	0
OTU1680	0	0	0	0	0	0	0	0	0	0	2	0
OTU1681	0	0	0	0	0	0	0	0	1	0	0	2
OTU1682	0	0	0	0	0	0	0	0	0	0	0	0
OTU1683	0	0	0	0	0	0	0	0	0	0	0	0
OTU1684	0	0	0	0	0	0	0	0	0	0	0	0
OTU1685	0	0	0	0	0	0	0	0	0	0	0	3
OTU1686	0	0	0	0	0	0	0	0	0	3	0	0
OTU1687	0	0	0	0	0	0	0	0	0	0	0	0
OTU1688	0	0	0	0	0	0	0	0	0	0	0	0
OTU1689	0	0	0	0	0	0	0	0	0	0	0	0
OTU1690	0	0	0	0	0	0	0	0	0	0	3	0
OTU1691	0	0	0	0	0	0	0	0	0	0	0	0
OTU1692	0	0	0	0	0	0	0	0	0	0	0	3
OTU1693	0	0	0	0	0	0	0	0	0	3	0	0
OTU1694	0	0	0	0	0	0	0	0	0	0	0	0
OTU1695	0	0	0	0	0	0	0	0	1	0	0	0
OTU1696	0	0	0	0	0	0	0	0	0	0	0	0
OTU1697	0	0	0	0	0	0	0	0	0	0	0	3
OTU1698	0	0	0	0	0	0	0	0	0	0	0	0
OTU1699	0	0	0	0	0	0	0	0	0	3	0	0
OTU1700	0	0	0	0	0	0	0	0	0	3	0	0
OTU1701	0	0	0	0	0	0	0	0	0	0	0	3
OTU1702	0	0	0	0	0	0	0	0	0	0	0	0
OTU1703	0	0	0	0	0	0	0	0	0	0	0	3
OTU1704	0	0	0	0	0	0	0	0	0	0	0	1
OTU1705	0	0	0	0	0	0	2	0	0	0	0	0
OTU1706	0	0	0	0	0	0	0	0	0	2	0	0
OTU1707	0	0	0	0	0	0	0	0	0	1	2	0
OTU1708	0	0	0	0	0	0	0	0	0	0	0	0
OTU1709	0	0	0	0	0	0	0	0	0	0	0	0
OTU1710	0	0	0	0	0	0	0	0	0	1	0	0
OTU1711	0	0	0	0	0	1	0	0	0	0	2	0
OTU1712	0	0	0	0	0	0	0	0	1	0	0	0
OTU1713	0	0	0	0	0	0	0	0	0	0	0	3
OTU1714	0	0	0	0	0	0	0	0	0	0	0	0
OTU1715	0	0	0	0	0	3	0	0	0	0	0	0
OTU1716	3	0	0	0	0	0	0	0	0	0	0	0
OTU1717	0	0	0	0	0	0	0	0	0	0	3	0
OTU1718	0	0	0	0	0	0	0	2	0	0	1	0
OTU1719	0	0	0	0	0	0	3	0	0	0	0	0
OTU1720	0	0	0	0	0	0	0	0	0	1	2	0
OTU1721	0	0	0	0	0	0	0	0	0	0	0	0
OTU1722	0	0	0	0	0	0	0	0	0	1	2	0
OTU1723	3	0	0	0	0	0	0	0	0	0	0	0
OTU1724	0	0	0	0	0	3	0	0	0	0	0	0
OTU1725	0	0	0	2	0	0	0	0	0	0	0	1
OTU1726	0	0	0	0	0	0	0	0	0	0	3	0
OTU1727	0	0	0	0	0	0	0	0	0	0	0	3
OTU1728	0	0	0	0	0	0	0	2	0	0	0	0
OTU1729	0	0	0	0	0	0	0	0	0	0	0	1
OTU1730	0	0	0	0	0	0	1	0	0	0	0	2
OTU1731	0	0	0	0	0	0	0	3	0	0	0	0
OTU1732	0	1	0	0	0	0	0	0	0	0	0	2
OTU1733	0	0	0	0	0	0	0	0	0	2	0	1
OTU1734	0	0	0	0	0	0	0	0	0	0	0	0
OTU1735	0	0	0	0	0	0	0	0	0	0	3	0
OTU1736	0	0	0	0	0	0	0	0	0	1	0	2
OTU1737	0	0	0	0	0	0	0	0	0	3	0	0
OTU1738	3	0	0	0	0	0	0	0	0	0	0	0
OTU1739	0	0	0	0	0	0	0	0	0	0	0	0
OTU1740	0	0	0	0	0	0	0	0	0	0	0	0
OTU1741	0	0	0	0	0	0	0	0	0	0	0	0
OTU1742	0	0	0	0	0	0	0	0	0	3	0	0
OTU1743	0	0	3	0	0	0	0	0	0	0	0	0
OTU1744	2	0	0	0	0	0	0	0	0	0	0	1
OTU1745	2	0	0	0	0	0	0	0	0	0	0	1
OTU1746	0	0	0	0	0	0	0	0	0	3	0	0
OTU1747	0	0	0	0	0	0	0	0	0	0	0	0
OTU1748	0	0	0	0	0	0	0	0	0	0	0	3
OTU1749	0	0	0	0	0	0	0	0	0	0	0	0
OTU1750	0	0	0	0	0	0	0	0	0	0	0	3
OTU1751	1	0	0	0	0	0	2	0	0	0	0	0
OTU1752	0	0	0	0	0	0	0	0	0	2	0	0
OTU1753	0	0	0	0	0	0	0	0	0	0	0	2
OTU1754	0	0	0	0	0	0	0	0	0	0	0	2
OTU1755	2	0	0	0	0	0	0	0	0	0	0	0
OTU1756	0	0	0	0	0	0	0	0	0	2	0	0
OTU1757	0	0	0	0	0	2	0	0	0	0	0	0
OTU1758	0	0	0	0	0	2	0	0	0	0	0	0
OTU1759	0	0	0	0	0	0	0	0	0	2	0	0
OTU1760	0	0	0	0	0	0	0	0	0	2	0	0
OTU1761	2	0	0	0	0	0	0	0	0	0	0	0
OTU1762	0	0	0	0	0	0	0	0	0	0	2	0
OTU1763	0	0	0	0	0	0	0	0	0	0	0	0
OTU1764	0	0	0	0	0	0	0	0	0	0	0	2
OTU1765	0	0	0	0	0	0	0	0	0	0	0	2
OTU1766	0	0	0	0	2	0	0	0	0	0	0	0
OTU1767	0	0	0	0	0	0	0	2	0	0	0	0
OTU1768	0	0	0	0	0	0	0	0	0	0	2	0
OTU1769	0	0	0	0	2	0	0	0	0	0	0	0
OTU1770	0	0	0	0	0	2	0	0	0	0	0	0
OTU1771	0	0	0	0	0	0	0	0	0	2	0	0
OTU1772	0	0	0	0	0	0	0	0	0	0	0	0
OTU1773	0	0	0	0	0	0	0	0	0	0	0	2
OTU1774	0	0	0	0	2	0	0	0	0	0	0	0
OTU1775	0	0	0	0	0	0	0	0	0	0	0	2
OTU1776	0	0	0	0	0	0	0	0	0	0	2	0
OTU1777	0	0	0	0	0	0	0	0	0	2	0	0
OTU1778	0	0	0	0	0	0	0	0	2	0	0	0
OTU1779	0	0	0	0	0	0	0	0	0	2	0	0
OTU1780	0	0	0	0	0	0	0	0	0	0	0	2
OTU1781	0	0	0	0	0	0	0	0	0	0	0	2
OTU1782	0	0	0	0	0	0	0	0	0	0	0	2
OTU1783	0	0	0	0	0	0	0	0	0	0	0	2
OTU1784	2	0	0	0	0	0	0	0	0	0	0	0
OTU1785	0	0	0	0	0	0	0	0	0	2	0	0
OTU1786	0	0	0	0	0	0	0	0	0	0	0	0
OTU1787	0	0	0	0	0	0	0	0	0	0	0	2
OTU1788	0	0	0	0	0	0	0	2	0	0	0	0
OTU1789	0	0	2	0	0	0	0	0	0	0	0	0
OTU1790	0	0	0	0	0	0	0	0	0	0	2	0
OTU1791	0	0	0	0	0	0	0	0	0	0	0	2
OTU1792	0	0	0	0	0	2	0	0	0	0	0	0
OTU1793	0	0	0	0	0	0	0	0	0	0	0	0
OTU1794	0	0	0	0	0	0	0	2	0	0	0	0
OTU1795	0	0	0	0	0	0	0	0	0	0	0	0
OTU1796	0	0	0	0	0	0	0	0	0	2	0	0
OTU1797	0	0	0	0	0	0	0	0	0	0	2	0
OTU1798	0	0	0	0	0	0	0	0	0	0	2	0
OTU1799	0	0	0	0	0	0	0	0	0	0	0	0
OTU1800	0	0	0	0	0	0	0	0	0	0	0	2
OTU1801	0	0	0	0	0	0	0	0	0	0	0	0
OTU1802	2	0	0	0	0	0	0	0	0	0	0	0
OTU1803	0	0	0	0	0	2	0	0	0	0	0	0
OTU1804	0	0	0	0	0	0	0	0	0	0	0	2
OTU1805	0	0	0	0	0	0	0	0	2	0	0	0
OTU1806	0	0	0	0	0	0	0	0	0	0	0	0
OTU1807	2	0	0	0	0	0	0	0	0	0	0	0
OTU1808	0	0	0	0	0	0	0	2	0	0	0	0
OTU1809	2	0	0	0	0	0	0	0	0	0	0	0
OTU1810	0	0	0	0	0	0	0	0	0	0	2	0
OTU1811	0	0	0	0	0	0	0	0	0	0	0	2
OTU1812	0	0	0	0	0	0	0	0	0	0	0	0
OTU1813	1	0	0	0	0	0	0	0	0	1	0	0
OTU1814	0	0	0	0	0	0	0	0	0	0	0	0
OTU1815	0	0	0	0	0	0	0	0	0	0	0	0
OTU1816	0	0	0	0	0	0	0	0	0	0	2	0
OTU1817	0	0	0	0	0	0	0	0	0	0	2	0
OTU1818	0	0	0	0	0	0	0	0	0	0	0	0
OTU1819	0	0	0	0	0	0	0	2	0	0	0	0
OTU1820	0	0	0	0	0	0	0	0	0	0	0	2
OTU1821	0	0	0	0	0	0	2	0	0	0	0	0
OTU1822	0	0	0	0	0	0	0	0	0	0	2	0
OTU1823	0	0	0	2	0	0	0	0	0	0	0	0
OTU1824	0	0	0	0	0	0	0	0	0	0	2	0
OTU1825	2	0	0	0	0	0	0	0	0	0	0	0
OTU1826	0	0	0	0	0	0	0	0	0	0	0	0
OTU1827	0	0	0	0	0	0	0	0	0	0	2	0
OTU1828	0	0	0	0	0	0	0	0	0	0	0	0
OTU1829	0	0	0	0	0	0	0	0	0	0	0	0
OTU1830	0	0	0	0	0	0	0	0	0	0	2	0
OTU1831	0	0	0	0	0	0	0	0	0	0	0	0
OTU1832	0	0	0	0	0	0	0	0	0	0	2	0
OTU1833	2	0	0	0	0	0	0	0	0	0	0	0
OTU1834	0	0	0	0	0	0	0	0	2	0	0	0
OTU1835	0	0	0	0	0	2	0	0	0	0	0	0
OTU1836	0	0	0	0	0	0	0	2	0	0	0	0
OTU1837	0	0	0	0	0	0	0	0	0	0	0	0
OTU1838	0	0	0	0	0	0	0	0	0	2	0	0
OTU1839	0	0	0	0	0	0	0	0	0	0	0	2
OTU1840	0	0	0	0	0	0	0	2	0	0	0	0
OTU1841	0	0	0	0	0	0	0	0	0	0	0	2
OTU1842	0	0	0	0	0	0	0	0	0	2	0	0
OTU1843	0	0	0	0	0	0	0	0	0	2	0	0
OTU1844	0	0	0	0	0	0	0	0	0	0	2	0
OTU1845	0	0	0	0	0	0	0	0	2	0	0	0
OTU1846	0	0	0	0	0	0	0	0	0	2	0	0
OTU1847	0	0	0	0	0	0	0	0	0	0	0	0
OTU1848	0	0	0	0	0	0	0	0	0	2	0	0
OTU1849	2	0	0	0	0	0	0	0	0	0	0	0
OTU1850	0	0	0	0	0	2	0	0	0	0	0	0
OTU1851	0	0	0	0	0	0	0	0	0	0	2	0
OTU1852	0	0	0	0	0	0	0	0	0	0	2	0
OTU1853	0	0	0	0	0	0	0	0	0	2	0	0
OTU1854	0	0	0	0	0	2	0	0	0	0	0	0
OTU1855	2	0	0	0	0	0	0	0	0	0	0	0
OTU1856	0	0	0	0	0	0	0	0	0	0	0	0
OTU1857	0	2	0	0	0	0	0	0	0	0	0	0
OTU1858	0	0	0	0	0	0	0	0	0	0	0	2
OTU1859	0	0	0	0	0	0	0	0	0	2	0	0
OTU1860	0	0	0	0	0	0	0	0	0	0	2	0
OTU1861	2	0	0	0	0	0	0	0	0	0	0	0
OTU1862	0	0	0	0	0	2	0	0	0	0	0	0
OTU1863	0	0	0	0	0	0	0	0	0	0	2	0
OTU1864	0	0	0	0	0	0	0	2	0	0	0	0
OTU1865	0	0	0	0	0	0	0	0	0	0	0	2
OTU1866	0	0	0	2	0	0	0	0	0	0	0	0
OTU1867	0	0	0	0	0	0	0	0	0	0	0	2
OTU1868	0	0	0	0	0	2	0	0	0	0	0	0
OTU1869	0	0	0	0	0	0	0	0	0	0	0	0
OTU1870	0	0	0	0	0	0	0	0	0	0	2	0
OTU1871	0	0	0	0	0	0	0	0	0	2	0	0
OTU1872	0	0	0	0	1	0	1	0	0	0	0	0
OTU1873	0	0	0	0	0	0	0	0	0	0	0	2
OTU1874	2	0	0	0	0	0	0	0	0	0	0	0
OTU1875	0	0	0	0	0	0	0	0	0	0	2	0
OTU1876	0	0	0	0	0	0	0	0	0	0	0	2
OTU1877	0	0	0	0	0	0	0	0	0	0	2	0
OTU1878	0	0	0	0	0	0	0	0	0	2	0	0
OTU1879	2	0	0	0	0	0	0	0	0	0	0	0
OTU1880	0	0	0	0	0	0	0	0	0	2	0	0
OTU1881	0	0	0	0	0	2	0	0	0	0	0	0
OTU1882	0	0	0	0	0	0	0	0	2	0	0	0
OTU1883	0	0	0	0	0	0	0	0	0	0	0	0
OTU1884	0	0	0	0	0	0	0	0	0	0	0	2
OTU1885	0	0	0	0	0	0	0	0	0	0	0	2
OTU1886	0	0	0	0	0	0	0	0	0	0	2	0
OTU1887	2	0	0	0	0	0	0	0	0	0	0	0
OTU1888	0	0	0	0	0	0	0	0	2	0	0	0
OTU1889	2	0	0	0	0	0	0	0	0	0	0	0
OTU1890	0	0	0	0	0	0	0	0	0	0	2	0
OTU1891	0	0	0	0	0	0	0	0	0	0	0	0
OTU1892	2	0	0	0	0	0	0	0	0	0	0	0
OTU1893	0	0	0	0	0	2	0	0	0	0	0	0
OTU1894	0	0	0	0	0	2	0	0	0	0	0	0
OTU1895	0	0	0	0	0	0	0	0	0	2	0	0
OTU1896	0	0	0	0	0	0	0	0	0	0	0	0
OTU1897	0	2	0	0	0	0	0	0	0	0	0	0
OTU1898	0	0	0	0	0	0	0	0	0	2	0	0
OTU1899	0	0	0	0	0	0	0	0	0	0	0	0
OTU1900	0	0	0	0	0	0	0	0	0	0	0	2
OTU1901	2	0	0	0	0	0	0	0	0	0	0	0
OTU1902	0	0	0	0	0	2	0	0	0	0	0	0
OTU1903	0	0	0	0	0	0	1	0	1	0	0	0
OTU1904	0	0	0	0	2	0	0	0	0	0	0	0
OTU1905	0	0	0	0	0	0	0	0	2	0	0	0
OTU1906	0	0	0	0	2	0	0	0	0	0	0	0
OTU1907	0	0	0	0	0	0	0	0	0	0	2	0
OTU1908	0	0	0	0	0	0	0	0	2	0	0	0
OTU1909	0	0	0	0	0	0	0	2	0	0	0	0
OTU1910	0	0	0	0	0	2	0	0	0	0	0	0
OTU1911	0	0	0	0	0	0	0	0	0	0	2	0
OTU1912	0	0	0	0	0	0	0	0	0	2	0	0
OTU1913	2	0	0	0	0	0	0	0	0	0	0	0
OTU1914	0	0	0	0	0	0	0	0	0	0	0	2
OTU1915	0	0	0	0	0	0	0	0	0	2	0	0
OTU1916	0	0	0	0	0	0	0	0	0	0	0	0
OTU1917	0	0	0	0	0	0	0	0	0	2	0	0
OTU1918	0	0	0	0	0	0	0	0	0	0	2	0
OTU1919	0	0	0	0	0	0	0	0	0	0	2	0
OTU1920	0	0	0	0	0	0	0	0	0	2	0	0
OTU1921	0	0	0	0	0	0	0	0	0	0	0	2
OTU1922	0	0	0	0	0	0	0	0	0	0	0	0
OTU1923	0	0	0	0	0	0	0	0	0	0	2	0
OTU1924	0	0	0	0	0	0	0	0	0	0	0	0
OTU1925	0	0	0	0	0	0	2	0	0	0	0	0
OTU1926	0	0	0	0	0	0	0	0	0	2	0	0
OTU1927	0	0	0	0	0	0	0	0	0	0	0	2
OTU1928	0	0	0	0	0	0	0	0	0	2	0	0
OTU1929	0	0	0	0	0	0	0	2	0	0	0	0
OTU1930	0	0	0	0	0	0	0	0	0	0	2	0
OTU1931	0	0	0	0	0	0	0	0	0	0	0	0
OTU1932	0	0	0	0	0	2	0	0	0	0	0	0
OTU1933	0	0	0	0	0	0	0	0	0	0	2	0
OTU1934	0	0	0	0	0	0	0	2	0	0	0	0
OTU1935	0	0	0	0	0	0	0	0	0	0	0	0
OTU1936	0	0	0	0	0	0	0	0	0	2	0	0
OTU1937	0	0	0	0	0	0	0	0	0	0	0	0
OTU1938	0	0	0	0	2	0	0	0	0	0	0	0
OTU1939	0	0	0	0	0	0	0	0	0	2	0	0
OTU1940	0	0	0	0	0	0	0	0	0	0	2	0
OTU1941	0	0	0	0	0	0	0	0	0	2	0	0
OTU1942	0	0	0	0	0	0	0	0	0	0	0	0
OTU1943	2	0	0	0	0	0	0	0	0	0	0	0
OTU1944	2	0	0	0	0	0	0	0	0	0	0	0
OTU1945	0	0	0	0	2	0	0	0	0	0	0	0
OTU1946	0	0	0	0	0	0	0	0	0	2	0	0
OTU1947	0	0	0	0	0	0	0	0	0	0	0	2
OTU1948	0	0	0	0	0	0	0	0	0	0	0	0
OTU1949	0	0	0	0	0	0	0	0	0	0	2	0
OTU1950	0	0	0	0	0	0	0	0	0	0	0	0
OTU1951	0	0	0	0	0	0	0	0	0	0	2	0
OTU1952	0	0	0	0	0	0	0	0	0	0	2	0
OTU1953	0	0	0	0	0	0	0	0	0	0	0	0
OTU1954	0	0	0	0	0	0	0	0	0	0	2	0
OTU1955	0	0	0	0	0	0	0	0	0	0	2	0
OTU1956	2	0	0	0	0	0	0	0	0	0	0	0
OTU1957	2	0	0	0	0	0	0	0	0	0	0	0
OTU1958	0	0	0	0	0	0	0	0	0	2	0	0
OTU1959	0	0	0	0	0	0	0	0	0	0	0	0
OTU1960	0	0	0	0	0	0	0	0	0	0	2	0
OTU1961	0	0	0	0	0	0	0	0	0	2	0	0
OTU1962	2	0	0	0	0	0	0	0	0	0	0	0
OTU1963	0	0	0	0	0	0	0	0	0	0	0	0
OTU1964	0	0	0	0	0	0	0	0	0	2	0	0
OTU1965	0	0	0	0	0	0	0	0	0	0	0	0
OTU1966	0	0	0	0	0	0	0	0	0	0	0	0
OTU1967	0	0	0	0	0	0	2	0	0	0	0	0
OTU1968	0	0	0	0	0	0	0	0	0	0	0	2
OTU1969	2	0	0	0	0	0	0	0	0	0	0	0
OTU1970	0	0	0	0	0	0	0	0	0	2	0	0
OTU1971	0	0	0	0	2	0	0	0	0	0	0	0
OTU1972	0	0	0	2	0	0	0	0	0	0	0	0
OTU1973	0	0	0	0	0	0	0	0	0	0	0	0
OTU1974	0	0	0	0	0	2	0	0	0	0	0	0
OTU1975	0	0	0	0	0	0	0	0	2	0	0	0
OTU1976	0	0	0	0	0	0	0	0	0	0	0	2
OTU1977	2	0	0	0	0	0	0	0	0	0	0	0
OTU1978	0	0	0	0	0	2	0	0	0	0	0	0
OTU1979	0	0	0	0	0	0	0	0	0	0	0	2
OTU1980	0	0	0	0	0	0	0	0	0	0	0	2
OTU1981	0	0	0	0	0	0	0	0	0	0	0	0
OTU1982	0	0	0	0	0	0	0	0	0	0	0	2
OTU1983	0	0	0	0	0	0	0	0	0	0	2	0
OTU1984	0	0	0	0	0	0	0	0	0	0	2	0
OTU1985	0	0	0	0	0	0	0	0	0	0	0	0
OTU1986	0	0	0	0	0	0	0	2	0	0	0	0
OTU1987	0	0	0	0	0	0	0	0	0	2	0	0
OTU1988	0	0	0	0	0	0	0	0	0	0	0	0
OTU1989	0	0	0	0	0	2	0	0	0	0	0	0
OTU1990	0	0	0	0	0	0	0	0	0	2	0	0
OTU1991	0	0	0	0	2	0	0	0	0	0	0	0
OTU1992	0	0	0	0	0	0	0	0	0	0	2	0
OTU1993	0	0	0	0	0	0	0	0	0	0	0	0
OTU1994	0	0	0	0	0	2	0	0	0	0	0	0
OTU1995	0	0	0	0	0	0	0	0	0	0	0	0
OTU1996	0	0	0	0	0	0	0	0	0	0	0	2
OTU1997	0	0	0	0	0	0	0	0	0	0	0	2
OTU1998	0	0	0	0	0	0	0	0	0	2	0	0
OTU1999	0	0	0	0	0	0	0	0	0	0	0	0
[truncated: 1,096 more rows]
