# Supplementary material for: β-sitosterol inhibits trimethylamine production by regulating the gut microbiota and attenuates atherosclerosis in ApoE–/– mice
Source: Front Cardiovasc Med. 2022 Nov 1;9:986905. doi: 10.3389/fcvm.2022.986905 (PMC9663806; doi:10.3389/fcvm.2022.986905)
Supplement: Supplementary file 1 [file Data_Sheet_1.ZIP › Source data/gut microbiota diversity analysis/CON-EXP/01.OTU_Taxa/01.original/otu_taxa_table.xls]

OTU ID	7	8	9	10	11	12	13	14	15	16	17	18	taxonomy
OTU1	15140	20440	32701	18350	19087	19683	317	595	321	508	322	411	d__Bacteria;p__Verrucomicrobiota;c__Verrucomicrobiae;o__Verrucomicrobiales;f__Akkermansiaceae;g__Akkermansia;s__uncultured bacterium
OTU2	1007	94	27	618	687	215	402	286	291	349	548	1450	d__Bacteria;p__Firmicutes;c__Bacilli;o__Lactobacillales;f__Lactobacillaceae;g__Lactobacillus
OTU3	1249	121	76	822	693	314	694	328	331	457	694	1161	d__Bacteria;p__Firmicutes;c__Bacilli;o__Lactobacillales;f__Lactobacillaceae;g__Lactobacillus;s__uncultured bacterium
OTU4	6207	1849	2534	10045	10505	4341	10192	20990	14270	3518	14764	8818	d__Bacteria;p__Firmicutes;c__Bacilli;o__Lactobacillales;f__Lactobacillaceae;g__Ligilactobacillus;s__Lactobacillus murinus
OTU5	9292	12199	21756	12727	10609	12444	95	288	142	296	142	125	d__Bacteria;p__Verrucomicrobiota;c__Verrucomicrobiae;o__Verrucomicrobiales;f__Akkermansiaceae;g__Akkermansia
OTU6	3589	1005	1299	5462	6905	2341	6592	15675	8909	1965	10774	6501	d__Bacteria;p__Firmicutes;c__Bacilli;o__Lactobacillales;f__Lactobacillaceae;g__Ligilactobacillus;s__uncultured bacterium
OTU7	841	1229	439	1733	3846	6758	5255	349	375	383	10244	2879	d__Bacteria;p__Firmicutes;c__Bacilli;o__Erysipelotrichales;f__Erysipelotrichaceae;g__Faecalibaculum;s__uncultured bacterium
OTU8	1716	4710	1951	995	1029	570	1421	1177	7620	8476	1135	2766	d__Bacteria;p__Desulfobacterota;c__Desulfovibrionia;o__Desulfovibrionales;f__Desulfovibrionaceae;g__uncultured;s__uncultured bacterium
OTU9	1723	1763	547	663	618	553	6807	5484	3051	2762	747	4310	d__Bacteria;p__Firmicutes;c__Clostridia;o__Oscillospirales;f__[Eubacterium] coprostanoligenes group;g__norank;s__uncultured bacterium
OTU10	179	1420	349	176	227	207	2871	568	5464	5609	2943	1683	d__Bacteria;p__Bacteroidota;c__Bacteroidia;o__Bacteroidales;f__Muribaculaceae;g__norank;s__uncultured bacterium
OTU11	1399	6297	931	432	1131	3007	483	210	904	2119	317	574	d__Bacteria;p__Bacteroidota;c__Bacteroidia;o__Bacteroidales;f__Muribaculaceae;g__norank;s__uncultured bacterium
OTU12	390	527	742	2247	2023	2583	2883	265	217	192	936	1580	d__Bacteria;p__Firmicutes;c__Bacilli;o__Erysipelotrichales;f__Erysipelotrichaceae;g__Dubosiella;s__uncultured bacterium
OTU13	759	196	200	1129	1432	455	1044	2536	1706	282	1198	1053	d__Bacteria;p__Firmicutes;c__Bacilli;o__Lactobacillales;f__Lactobacillaceae;g__Ligilactobacillus;s__uncultured bacterium
OTU14	283	84	63	154	65	81	181	116	209	212	208	234	d__Bacteria;p__Firmicutes;c__Bacilli;o__Lactobacillales;f__Lactobacillaceae;g__Limosilactobacillus
OTU15	144	139	51	130	107	97	1135	4565	774	346	1598	1468	d__Bacteria;p__Firmicutes;c__Bacilli;o__Erysipelotrichales;f__Erysipelatoclostridiaceae;g__Erysipelatoclostridium;s__uncultured bacterium
OTU16	336	644	76	372	287	371	5192	1683	489	164	285	441	d__Bacteria;p__Firmicutes;c__Bacilli;o__Erysipelotrichales;f__Erysipelatoclostridiaceae;g__Erysipelatoclostridium;s__uncultured bacterium
OTU17	111	8	3	57	65	26	40	28	30	41	54	101	d__Bacteria;p__Firmicutes;c__Bacilli;o__Lactobacillales;f__Lactobacillaceae;g__Lactobacillus
OTU18	476	480	640	928	772	938	206	382	329	300	1448	355	d__Bacteria;p__Proteobacteria;c__Gammaproteobacteria;o__Enterobacterales;f__Enterobacteriaceae;g__Escherichia-Shigella;s__Escherichia coli
OTU19	2	7	4	7	8	1	29	7	44	375	16	99	d__Bacteria;p__Bacteroidota;c__Bacteroidia;o__Bacteroidales;f__Muribaculaceae;g__norank;s__uncultured bacterium
OTU20	1	9	6	6	7	3	39	8	48	377	21	75	d__Bacteria;p__Bacteroidota;c__Bacteroidia;o__Bacteroidales;f__Muribaculaceae;g__norank;s__uncultured bacterium
OTU21	0	72	53	5	4	7	14	57	90	14	82	56	d__Bacteria;p__Bacteroidota;c__Bacteroidia;o__Bacteroidales;f__Muribaculaceae;g__norank;s__uncultured bacterium
OTU22	61	18	12	202	71	77	13	35	166	15	21	92	d__Bacteria;p__Actinobacteriota;c__Actinobacteria;o__Bifidobacteriales;f__Bifidobacteriaceae;g__Bifidobacterium;s__Bifidobacterium pseudolongum PV8-2
OTU23	566	3823	177	188	110	49	119	55	65	101	64	75	d__Bacteria;p__Firmicutes;c__Bacilli;o__Erysipelotrichales;f__Erysipelotrichaceae;g__[Clostridium] innocuum group
OTU24	108	199	221	718	660	800	1216	122	64	51	399	698	d__Bacteria;p__Firmicutes;c__Bacilli;o__Erysipelotrichales;f__Erysipelotrichaceae;g__Dubosiella;s__uncultured bacterium
OTU25	0	48	0	17	0	0	4	1	3	7	6	16	d__Bacteria;p__Bacteroidota;c__Bacteroidia;o__Bacteroidales;f__Muribaculaceae;g__norank;s__uncultured bacterium
OTU26	165	146	103	88	87	57	574	136	1844	854	164	270	d__Bacteria;p__Firmicutes;c__Clostridia;o__Oscillospirales;f__Oscillospiraceae;g__Colidextribacter;s__uncultured bacterium
OTU27	174	113	55	75	72	48	172	127	88	2962	213	71	d__Bacteria;p__Firmicutes;c__Clostridia;o__Oscillospirales;f__[Eubacterium] coprostanoligenes group;g__norank;s__uncultured bacterium
OTU28	8	129	41	17	24	33	29	25	38	32	23	28	d__Bacteria;p__Bacteroidota;c__Bacteroidia;o__Bacteroidales;f__Muribaculaceae;g__norank;s__uncultured bacterium
OTU29	90	230	42	36	20	31	354	53	2022	34	52	60	d__Bacteria;p__Bacteroidota;c__Bacteroidia;o__Bacteroidales;f__Prevotellaceae;g__Alloprevotella;s__uncultured bacterium
OTU30	2	15	49	41	11	15	183	226	127	91	57	391	d__Bacteria;p__Bacteroidota;c__Bacteroidia;o__Bacteroidales;f__Muribaculaceae;g__norank;s__uncultured bacterium
OTU31	98	52	31	55	66	60	197	98	396	2172	97	187	d__Bacteria;p__Firmicutes;c__Bacilli;o__Lactobacillales;f__Aerococcaceae;g__Aerococcus;s__Aerococcus urinaeequi
OTU32	17	121	42	92	47	4	86	73	75	58	104	27	d__Bacteria;p__Bacteroidota;c__Bacteroidia;o__Bacteroidales;f__Muribaculaceae;g__norank;s__uncultured bacterium
OTU33	4	4	2	0	1	0	16	1	11	14	13	31	d__Bacteria;p__Bacteroidota;c__Bacteroidia;o__Bacteroidales;f__Prevotellaceae;g__Prevotellaceae UCG-001;s__uncultured bacterium
OTU34	31	156	13	19	13	19	798	105	466	86	900	488	d__Bacteria;p__Firmicutes;c__Bacilli;o__Erysipelotrichales;f__Erysipelotrichaceae;g__Ileibacterium;s__Ileibacterium valens
OTU35	19	114	11	5	16	19	16	17	26	28	21	29	d__Bacteria;p__Bacteroidota;c__Bacteroidia;o__Bacteroidales;f__Muribaculaceae;g__norank;s__uncultured bacterium
OTU36	369	1131	170	264	483	123	173	30	86	135	79	44	d__Bacteria;p__Firmicutes;c__Clostridia;o__Lachnospirales;f__Lachnospiraceae
OTU37	17	6	1	5	2	3	9	8	9	20	8	16	d__Bacteria;p__Firmicutes;c__Bacilli;o__Lactobacillales;f__Lactobacillaceae;g__HT002;s__uncultured bacterium
OTU38	0	0	0	0	0	0	5	0	5	11	3	2	d__Bacteria;p__Bacteroidota;c__Bacteroidia;o__Bacteroidales;f__Prevotellaceae;g__Prevotellaceae NK3B31 group;s__uncultured bacterium
OTU39	171	34	40	37	24	27	214	64	186	1328	251	103	d__Bacteria;p__Firmicutes;c__Clostridia;o__Oscillospirales;f__Oscillospiraceae;g__uncultured
OTU40	8	9	63	9	6	13	24	24	28	24	59	55	d__Bacteria;p__Bacteroidota;c__Bacteroidia;o__Bacteroidales;f__Muribaculaceae;g__norank;s__uncultured bacterium
OTU41	0	0	21	9	11	7	52	14	57	66	13	9	d__Bacteria;p__Bacteroidota;c__Bacteroidia;o__Bacteroidales;f__Muribaculaceae;g__norank;s__uncultured bacterium
OTU42	444	826	148	182	248	193	90	47	42	97	42	37	d__Bacteria;p__Firmicutes;c__Clostridia;o__Lachnospirales;f__Lachnospiraceae;g__[Ruminococcus] torques group;s__uncultured bacterium
OTU43	195	104	57	635	726	591	0	3	1	2	1	0	d__Bacteria;p__Proteobacteria;c__Gammaproteobacteria;o__Enterobacterales;f__Yersiniaceae;g__Rahnella1;s__Rahnella aquatilis
OTU44	62	31	30	26	26	28	471	26	559	644	47	88	d__Bacteria;p__Firmicutes;c__Clostridia;o__Lachnospirales;f__Lachnospiraceae;g__Lachnospiraceae NK4A136 group;s__uncultured bacterium
OTU45	47	137	89	54	174	32	74	78	77	247	97	114	d__Bacteria;p__Bacteroidota;c__Bacteroidia;o__Bacteroidales;f__Bacteroidaceae;g__Bacteroides;s__uncultured bacterium
OTU46	31	257	24	87	94	120	71	46	221	140	30	68	d__Bacteria;p__Bacteroidota;c__Bacteroidia;o__Bacteroidales;f__Muribaculaceae;g__norank;s__uncultured bacterium
OTU47	173	380	287	373	178	247	87	37	35	100	69	52	d__Bacteria;p__Firmicutes;c__Clostridia;o__Clostridiales;f__Clostridiaceae;g__Clostridium sensu stricto 13
OTU48	31	1	2	6	9	6	6	4	6	10	12	18	d__Bacteria;p__Firmicutes;c__Bacilli;o__Lactobacillales;f__Lactobacillaceae;g__Lactobacillus;s__uncultured bacterium
OTU49	0	0	0	0	1	1	4	2	15	9	14	13	d__Bacteria;p__Bacteroidota;c__Bacteroidia;o__Bacteroidales;f__Muribaculaceae;g__norank;s__uncultured bacterium
OTU50	62	41	48	24	28	15	727	475	51	69	49	207	d__Bacteria;p__Firmicutes;c__Clostridia;o__Lachnospirales;f__Lachnospiraceae;g__uncultured;s__uncultured bacterium
OTU51	76	60	19	22	30	26	362	80	420	368	95	178	d__Bacteria;p__Firmicutes;c__Clostridia;o__Oscillospirales;f__Oscillospiraceae;g__Colidextribacter;s__uncultured bacterium
OTU52	7	0	3	3	13	3	41	77	30	60	8	63	d__Bacteria;p__Bacteroidota;c__Bacteroidia;o__Bacteroidales;f__Muribaculaceae;g__norank;s__uncultured bacterium
OTU53	80	29	42	17	35	21	173	45	357	747	44	63	d__Bacteria;p__Actinobacteriota;c__Actinobacteria;o__Corynebacteriales;f__Corynebacteriaceae;g__Corynebacterium
OTU54	5	0	0	3	2	1	1	4	6	6	5	10	d__Bacteria;p__Firmicutes;c__Bacilli;o__Lactobacillales;f__Lactobacillaceae;g__Lactobacillus;s__uncultured bacterium
OTU55	405	668	541	33	18	4	1	0	0	1	0	3	d__Bacteria;p__Proteobacteria;c__Gammaproteobacteria;o__Enterobacterales;f__Yersiniaceae;g__Serratia
OTU56	31	25	14	22	10	7	29	52	204	54	14	57	d__Bacteria;p__Bacteroidota;c__Bacteroidia;o__Bacteroidales;f__Muribaculaceae;g__norank;s__uncultured bacterium
OTU57	44	9	23	15	20	12	37	13	1392	40	14	17	d__Bacteria;p__Firmicutes;c__Clostridia;o__Lachnospirales;f__Lachnospiraceae;g__Lachnospiraceae NK4A136 group;s__uncultured bacterium
OTU58	82	34	55	15	34	39	113	101	308	263	76	417	d__Bacteria;p__Firmicutes;c__Clostridia;o__Lachnospirales;f__Lachnospiraceae;g__Blautia;s__uncultured bacterium
OTU59	0	1	0	0	0	1	4	0	6	11	16	7	d__Bacteria;p__Bacteroidota;c__Bacteroidia;o__Bacteroidales;f__Muribaculaceae;g__norank;s__uncultured bacterium
OTU60	0	5	7	7	19	1	9	21	23	33	11	18	d__Bacteria;p__Bacteroidota;c__Bacteroidia;o__Bacteroidales;f__Muribaculaceae;g__norank;s__uncultured bacterium
OTU61	52	35	13	81	190	251	200	24	28	17	459	114	d__Bacteria;p__Firmicutes;c__Bacilli;o__Erysipelotrichales;f__Erysipelotrichaceae;g__Faecalibaculum;s__uncultured bacterium
OTU62	63	160	27	27	29	24	80	54	316	503	78	109	d__Bacteria;p__Firmicutes;c__Clostridia;o__Oscillospirales;f__Oscillospiraceae;g__Colidextribacter;s__uncultured bacterium
OTU63	200	96	145	133	119	43	143	75	70	241	46	61	d__Bacteria;p__Firmicutes;c__Clostridia;o__Oscillospirales;f__Oscillospiraceae;g__NK4A214 group;s__uncultured bacterium
OTU64	201	12	7	141	150	35	37	28	41	20	82	107	d__Bacteria;p__Firmicutes;c__Bacilli;o__Lactobacillales;f__Lactobacillaceae
OTU65	29	122	32	33	35	34	22	47	160	85	47	34	d__Bacteria;p__Bacteroidota;c__Bacteroidia;o__Bacteroidales;f__Muribaculaceae;g__norank;s__uncultured bacterium
OTU66	12	3	15	3	0	4	56	77	19	88	31	42	d__Bacteria;p__Bacteroidota;c__Bacteroidia;o__Bacteroidales;f__Muribaculaceae;g__norank;s__uncultured bacterium
OTU67	61	45	74	40	36	20	268	48	151	322	62	87	d__Bacteria;p__Firmicutes;c__Clostridia;o__Oscillospirales;f__Oscillospiraceae;g__Colidextribacter;s__uncultured bacterium
OTU68	12	59	26	9	9	13	174	29	308	301	173	68	d__Bacteria;p__Bacteroidota;c__Bacteroidia;o__Bacteroidales;f__Muribaculaceae;g__norank;s__uncultured bacterium
OTU69	0	0	0	2	1	0	2	3	4	5	3	18	d__Bacteria;p__Firmicutes;c__Bacilli;o__Lactobacillales;f__Lactobacillaceae;g__Lactobacillus;s__uncultured bacterium
OTU70	0	69	1	3	173	0	215	32	55	37	32	2	d__Bacteria;p__Firmicutes;c__Clostridia;o__Clostridia UCG-014;f__norank;g__norank;s__uncultured bacterium
OTU71	60	21	38	99	91	51	115	266	200	36	148	100	d__Bacteria;p__Firmicutes;c__Bacilli;o__Lactobacillales;f__Lactobacillaceae;g__Ligilactobacillus;s__uncultured bacterium
OTU72	0	2	95	35	2	17	77	151	6	18	76	65	d__Bacteria;p__Bacteroidota;c__Bacteroidia;o__Bacteroidales;f__Prevotellaceae;g__Prevotella;s__uncultured bacterium
OTU73	55	27	21	26	20	20	155	38	216	376	50	132	d__Bacteria;p__Firmicutes;c__Clostridia;o__Oscillospirales;f__Oscillospiraceae;g__uncultured;s__uncultured bacterium
OTU74	35	23	22	36	26	13	125	290	144	115	32	74	d__Bacteria;p__Bacteroidota;c__Bacteroidia;o__Bacteroidales;f__Tannerellaceae;g__Parabacteroides;s__uncultured bacterium
OTU75	11	33	40	62	18	17	29	134	40	32	124	49	d__Bacteria;p__Bacteroidota;c__Bacteroidia;o__Bacteroidales;f__Prevotellaceae;g__Alloprevotella;s__uncultured bacterium
OTU76	13	60	37	18	20	22	191	31	271	234	95	50	d__Bacteria;p__Bacteroidota;c__Bacteroidia;o__Bacteroidales;f__Muribaculaceae;g__norank;s__uncultured bacterium
OTU77	181	47	24	36	75	30	111	28	59	163	202	111	d__Bacteria;p__Firmicutes;c__Clostridia;o__Lachnospirales;f__Lachnospiraceae;g__uncultured;s__uncultured bacterium
OTU78	99	69	100	59	40	19	180	75	61	136	75	115	d__Bacteria;p__Firmicutes;c__Clostridia;o__Oscillospirales;f__Oscillospiraceae;g__Colidextribacter;s__uncultured bacterium
OTU79	5	79	5	4	1	2	167	240	15	17	256	8	d__Bacteria;p__Firmicutes;c__Clostridia;o__Oscillospirales;f__[Eubacterium] coprostanoligenes group;g__norank;s__uncultured bacterium
OTU80	0	32	19	18	114	0	4	4	40	11	6	6	d__Bacteria;p__Bacteroidota;c__Bacteroidia;o__Bacteroidales;f__Muribaculaceae;g__norank;s__uncultured bacterium
OTU81	0	73	2	2	0	3	10	68	112	1	4	193	d__Bacteria;p__Bacteroidota;c__Bacteroidia;o__Bacteroidales;f__Muribaculaceae;g__norank;s__uncultured bacterium
OTU82	1	7	21	22	33	25	57	0	36	316	145	134	d__Bacteria;p__Campylobacterota;c__Campylobacteria;o__Campylobacterales;f__Helicobacteraceae;g__Helicobacter;s__Helicobacter typhlonius
OTU83	81	81	170	48	31	11	217	30	82	107	23	58	d__Bacteria;p__Firmicutes;c__Clostridia;o__Oscillospirales;f__Oscillospiraceae;g__Colidextribacter;s__uncultured bacterium
OTU84	11	8	14	12	3	9	27	59	31	20	15	18	d__Bacteria;p__Bacteroidota;c__Bacteroidia;o__Bacteroidales;f__Muribaculaceae;g__norank;s__uncultured bacterium
OTU85	3	2	5	0	8	5	7	3	58	32	2	9	d__Bacteria;p__Bacteroidota;c__Bacteroidia;o__Bacteroidales;f__Muribaculaceae;g__norank;s__uncultured bacterium
OTU86	15	1	16	14	19	195	186	30	259	82	23	13	d__Bacteria;p__Firmicutes;c__Clostridia;o__Lachnospirales;f__Lachnospiraceae;g__Lachnospiraceae NK4A136 group;s__uncultured bacterium
OTU87	94	111	37	60	123	64	87	41	46	90	64	62	d__Bacteria;p__Firmicutes;c__Clostridia;o__Peptostreptococcales-Tissierellales;f__Anaerovoracaceae;g__[Eubacterium] nodatum group;s__uncultured bacterium
OTU88	31	18	9	18	9	17	57	17	84	574	34	24	d__Bacteria;p__Proteobacteria;c__Gammaproteobacteria;o__Pseudomonadales;f__Moraxellaceae;g__Psychrobacter;s__uncultured bacterium
OTU89	104	96	26	11	45	17	88	18	251	148	39	37	d__Bacteria;p__Firmicutes;c__Clostridia;o__Oscillospirales;f__Oscillospiraceae;g__Colidextribacter;s__uncultured bacterium
OTU90	3	20	17	6	59	12	63	50	24	134	44	44	d__Bacteria;p__Firmicutes;c__Clostridia;o__Clostridia UCG-014;f__norank;g__norank;s__uncultured bacterium
OTU91	10	19	0	3	1	1	9	7	4	74	5	27	d__Bacteria;p__Firmicutes;c__Clostridia;o__Clostridia UCG-014;f__norank;g__norank;s__uncultured bacterium
OTU92	99	136	177	126	96	114	8	4	2	6	3	1	d__Bacteria;p__Verrucomicrobiota;c__Verrucomicrobiae;o__Verrucomicrobiales;f__Akkermansiaceae;g__Akkermansia;s__uncultured bacterium
OTU93	0	51	1	0	0	0	2	15	91	1	18	5	d__Bacteria;p__Bacteroidota;c__Bacteroidia;o__Bacteroidales;f__Muribaculaceae;g__norank;s__uncultured bacterium
OTU94	41	56	18	15	16	3	54	17	360	150	25	37	d__Bacteria;p__Firmicutes;c__Clostridia;o__Oscillospirales;f__Oscillospiraceae;g__uncultured;s__uncultured bacterium
OTU95	29	12	45	33	81	3	26	96	0	74	2	135	d__Bacteria;p__Bacteroidota;c__Bacteroidia;o__Bacteroidales;f__Bacteroidaceae;g__Bacteroides;s__uncultured organism
OTU96	0	0	1	0	0	0	0	1	12	2	2	4	d__Bacteria;p__Bacteroidota;c__Bacteroidia;o__Bacteroidales;f__Muribaculaceae;g__norank;s__uncultured bacterium
OTU97	0	1	16	0	1	1	9	22	33	18	11	17	d__Bacteria;p__Bacteroidota;c__Bacteroidia;o__Bacteroidales;f__Muribaculaceae;g__norank;s__uncultured bacterium
OTU98	13	37	19	26	7	10	14	16	66	33	6	19	d__Bacteria;p__Bacteroidota;c__Bacteroidia;o__Bacteroidales;f__Muribaculaceae;g__norank;s__uncultured bacterium
OTU99	6	11	6	3	11	5	40	33	21	23	16	60	d__Bacteria;p__Bacteroidota;c__Bacteroidia;o__Bacteroidales;f__Muribaculaceae;g__norank;s__uncultured bacterium
OTU100	26	10	19	24	22	5	12	90	8	68	60	0	d__Bacteria;p__Bacteroidota;c__Bacteroidia;o__Bacteroidales;f__Muribaculaceae;g__norank;s__uncultured bacterium
OTU101	171	62	112	121	85	39	22	21	20	35	20	24	d__Bacteria;p__Firmicutes;c__Clostridia;o__Oscillospirales;f__Ruminococcaceae;g__UBA1819
OTU102	7	0	640	1	0	0	0	0	1	48	3	0	d__Bacteria;p__Firmicutes;c__Clostridia;o__Lachnospirales;f__Lachnospiraceae;g__Lachnospiraceae NK4A136 group;s__uncultured bacterium
OTU103	8	0	0	0	0	0	0	4	2	2	0	8	d__Bacteria;p__Firmicutes;c__Bacilli;o__Lactobacillales;f__Lactobacillaceae;g__Lactobacillus;s__uncultured bacterium
OTU104	0	0	1	0	0	1	3	2	0	478	70	3	d__Bacteria;p__Firmicutes;c__Clostridia;o__Oscillospirales;f__Oscillospiraceae;g__uncultured;s__uncultured bacterium
OTU105	76	70	171	105	85	114	1	3	0	4	2	1	d__Bacteria;p__Verrucomicrobiota;c__Verrucomicrobiae;o__Verrucomicrobiales;f__Akkermansiaceae;g__Akkermansia;s__Akkermansia muciniphila
OTU106	23	16	11	8	15	15	47	14	82	358	24	33	d__Bacteria;p__Firmicutes;c__Bacilli;o__Lactobacillales;f__Aerococcaceae;g__Facklamia
OTU107	87	35	36	116	51	141	46	16	27	48	38	27	d__Bacteria;p__Firmicutes;c__Clostridia;o__Peptostreptococcales-Tissierellales;f__Peptostreptococcaceae;g__Romboutsia;s__uncultured bacterium
OTU108	27	10	28	22	16	10	64	31	68	299	38	17	d__Bacteria;p__Firmicutes;c__Clostridia;o__Oscillospirales;f__Oscillospiraceae;g__uncultured;s__uncultured bacterium
OTU109	1	0	0	1	4	0	0	2	2	4	2	10	d__Bacteria;p__Bacteroidota;c__Bacteroidia;o__Bacteroidales;f__Muribaculaceae;g__norank;s__uncultured bacterium
OTU110	8	21	13	4	2	9	23	9	63	270	96	21	d__Bacteria;p__Firmicutes;c__Clostridia;o__Lachnospirales;f__Lachnospiraceae;g__Lachnospiraceae NK4A136 group;s__uncultured bacterium
OTU111	52	39	52	11	25	12	53	31	99	167	44	41	d__Bacteria;p__Firmicutes;c__Clostridia;o__Oscillospirales;f__Oscillospiraceae;g__Oscillibacter;s__uncultured bacterium
OTU112	24	54	85	31	80	10	72	17	66	76	21	53	d__Bacteria;p__Proteobacteria;c__Gammaproteobacteria;o__Burkholderiales;f__Sutterellaceae;g__Parasutterella;s__uncultured bacterium
OTU113	104	76	84	106	107	120	2	5	0	4	1	0	d__Bacteria;p__Verrucomicrobiota;c__Verrucomicrobiae;o__Verrucomicrobiales;f__Akkermansiaceae;g__Akkermansia;s__uncultured bacterium
OTU114	24	34	6	10	12	7	88	41	98	35	14	26	d__Bacteria;p__Bacteroidota;c__Bacteroidia;o__Bacteroidales;f__Tannerellaceae;g__Parabacteroides
OTU115	0	0	0	0	1	0	0	2	1	1	2	6	d__Bacteria;p__Bacteroidota;c__Bacteroidia;o__Bacteroidales;f__Muribaculaceae;g__norank;s__uncultured bacterium
OTU116	36	8	23	16	2	8	36	48	139	75	136	52	d__Bacteria;p__Firmicutes;c__Clostridia;o__Lachnospirales;f__Lachnospiraceae;g__Lachnospiraceae NK4A136 group;s__uncultured bacterium
OTU117	23	12	6	20	19	6	47	24	20	303	16	66	d__Bacteria;p__Firmicutes;c__Clostridia;o__Clostridia UCG-014;f__norank;g__norank;s__uncultured bacterium
OTU118	90	15	45	120	20	9	85	31	0	92	17	15	d__Bacteria;p__Campylobacterota;c__Campylobacteria;o__Campylobacterales;f__Helicobacteraceae;g__Helicobacter;s__Helicobacter ganmani
OTU119	4	0	0	2	0	1	3	3	1	1	1	4	d__Bacteria;p__Firmicutes;c__Bacilli;o__Lactobacillales;f__Lactobacillaceae;g__HT002
OTU120	29	133	31	41	63	6	37	13	75	31	54	26	d__Bacteria;p__Bacteroidota;c__Bacteroidia;o__Bacteroidales;f__Bacteroidaceae;g__Bacteroides
OTU121	7	11	3	5	5	2	16	8	9	23	405	108	d__Bacteria;p__Firmicutes;c__Bacilli;o__Erysipelotrichales;f__Erysipelatoclostridiaceae;g__Erysipelatoclostridium;s__uncultured bacterium
OTU122	8	1	15	4	1	5	11	1	20	6	4	13	d__Bacteria;p__Bacteroidota;c__Bacteroidia;o__Bacteroidales;f__Muribaculaceae;g__norank;s__uncultured bacterium
OTU123	5	3	0	6	3	2	0	3	6	2	2	7	d__Bacteria;p__Firmicutes;c__Bacilli;o__Lactobacillales;f__Lactobacillaceae;g__Limosilactobacillus;s__uncultured bacterium
OTU124	98	195	42	46	49	41	27	2	6	42	23	17	d__Bacteria;p__Firmicutes;c__Clostridia;o__Clostridiales;f__Clostridiaceae;g__Clostridium sensu stricto 1;s__Clostridium tertium
OTU125	23	26	25	19	13	14	17	34	26	20	21	14	d__Bacteria;p__Bacteroidota;c__Bacteroidia;o__Bacteroidales;f__Muribaculaceae;g__Muribaculum;s__Muribaculum intestinale
OTU126	76	20	6	12	27	18	121	18	78	66	49	40	d__Bacteria;p__Firmicutes;c__Clostridia;o__Peptococcales;f__Peptococcaceae;g__uncultured;s__uncultured bacterium
OTU127	42	6	12	37	10	12	19	12	276	69	15	39	d__Bacteria;p__Campylobacterota;c__Campylobacteria;o__Campylobacterales;f__Helicobacteraceae;g__Helicobacter
OTU128	63	152	101	58	23	28	36	7	11	29	27	14	d__Bacteria;p__Firmicutes;c__Clostridia;o__Peptostreptococcales-Tissierellales;f__Peptostreptococcaceae;g__Terrisporobacter;s__uncultured bacterium
OTU129	542	0	0	0	0	0	0	0	0	0	0	0	d__Bacteria;p__Firmicutes;c__Clostridia;o__Peptostreptococcales-Tissierellales;f__Family XI;g__Finegoldia
OTU130	114	147	34	54	73	114	0	0	0	0	0	0	d__Bacteria;p__Proteobacteria;c__Gammaproteobacteria;o__Pseudomonadales;f__Pseudomonadaceae;g__Pseudomonas
OTU131	11	1	39	14	1	2	15	71	0	43	1	115	d__Bacteria;p__Bacteroidota;c__Bacteroidia;o__Bacteroidales;f__Bacteroidaceae;g__Bacteroides;s__uncultured organism
OTU132	32	10	18	14	9	15	48	42	79	151	33	64	d__Bacteria;p__Firmicutes;c__Clostridia;o__Oscillospirales;f__Oscillospiraceae;g__uncultured;s__uncultured bacterium
OTU133	40	254	50	80	33	11	19	7	5	17	6	12	d__Bacteria;p__Firmicutes;c__Bacilli;o__Erysipelotrichales;f__Erysipelatoclostridiaceae;g__Coprobacillus
OTU134	18	11	15	8	5	5	57	3	11	248	63	8	d__Bacteria;p__Firmicutes;c__Clostridia;o__Lachnospirales;f__Lachnospiraceae;g__Lachnospiraceae NK4A136 group;s__uncultured bacterium
OTU135	28	8	6	9	3	2	37	15	11	328	16	54	d__Bacteria;p__Firmicutes;c__Bacilli;o__RF39;f__norank;g__norank;s__uncultured bacterium
OTU136	26	3	0	14	21	7	5	2	2	3	10	13	d__Bacteria;p__Firmicutes;c__Bacilli;o__Lactobacillales;f__Lactobacillaceae;g__Lactobacillus;s__uncultured bacterium
OTU137	3	6	10	10	0	2	45	31	12	29	26	15	d__Bacteria;p__Bacteroidota;c__Bacteroidia;o__Bacteroidales;f__Muribaculaceae;g__norank;s__uncultured bacterium
OTU138	0	1	0	20	15	107	139	14	8	11	83	67	d__Bacteria;p__Firmicutes;c__Bacilli;o__Erysipelotrichales;f__Erysipelotrichaceae;g__uncultured;s__uncultured bacterium
OTU139	18	16	9	9	11	5	40	16	139	175	36	22	d__Bacteria;p__Firmicutes;c__Clostridia;o__Lachnospirales;f__Lachnospiraceae;g__uncultured;s__uncultured bacterium
OTU140	80	101	63	61	80	45	23	5	10	23	13	8	d__Bacteria;p__Firmicutes;c__Clostridia;o__Oscillospirales;f__Ruminococcaceae;g__Paludicola
OTU141	13	7	24	25	12	2	75	27	32	166	33	42	d__Bacteria;p__Firmicutes;c__Clostridia;o__Oscillospirales;f__Oscillospiraceae;g__Colidextribacter;s__uncultured bacterium
OTU142	15	4	6	11	10	4	129	12	107	124	22	30	d__Bacteria;p__Firmicutes;c__Clostridia;o__Lachnospirales;f__Lachnospiraceae;g__uncultured;s__uncultured bacterium
OTU143	89	4	12	3	8	2	65	10	76	161	22	21	d__Bacteria;p__Firmicutes;c__Clostridia;o__Lachnospirales;f__Lachnospiraceae;g__GCA-900066575;s__uncultured bacterium
OTU144	30	52	12	102	177	31	18	4	8	27	29	5	d__Bacteria;p__Firmicutes;c__Clostridia;o__Lachnospirales;f__Lachnospiraceae;g__uncultured
OTU145	6	13	3	3	7	15	183	84	20	25	46	67	d__Bacteria;p__Firmicutes;c__Bacilli;o__Erysipelotrichales;f__Erysipelatoclostridiaceae;g__uncultured;s__uncultured bacterium
OTU146	32	115	25	10	18	49	26	1	65	74	9	15	d__Bacteria;p__Bacteroidota;c__Bacteroidia;o__Bacteroidales;f__Muribaculaceae;g__norank;s__uncultured bacterium
OTU147	21	14	13	18	22	21	85	37	62	51	31	24	d__Bacteria;p__Actinobacteriota;c__Coriobacteriia;o__Coriobacteriales;f__Eggerthellaceae;g__Enterorhabdus;s__uncultured bacterium
OTU148	20	11	5	30	57	101	67	5	7	0	120	30	d__Bacteria;p__Firmicutes;c__Bacilli;o__Erysipelotrichales;f__Erysipelotrichaceae;g__Faecalibaculum;s__uncultured bacterium
OTU149	8	17	17	45	17	29	24	61	42	70	19	51	d__Bacteria;p__Bacteroidota;c__Bacteroidia;o__Bacteroidales;f__Bacteroidaceae;g__Bacteroides;s__uncultured bacterium
OTU150	8	6	10	8	6	7	34	7	41	245	45	20	d__Bacteria;p__Firmicutes;c__Clostridia;o__Oscillospirales;f__Oscillospiraceae;g__Oscillibacter;s__uncultured bacterium
OTU151	401	2	2	3	2	1	2	3	1	16	12	2	d__Bacteria;p__Firmicutes;c__Clostridia;o__Lachnospirales;f__Lachnospiraceae;g__Agathobacter;s__uncultured bacterium
OTU152	0	3	0	6	1	4	47	5	6	38	2	16	d__Bacteria;p__Patescibacteria;c__Saccharimonadia;o__Saccharimonadales;f__Saccharimonadaceae;g__Candidatus Saccharimonas;s__uncultured bacterium
OTU153	13	62	4	7	3	17	9	0	17	13	0	7	d__Bacteria;p__Bacteroidota;c__Bacteroidia;o__Bacteroidales;f__Muribaculaceae;g__norank;s__uncultured bacterium
OTU154	38	47	10	10	26	14	35	17	122	59	13	41	d__Bacteria;p__Desulfobacterota;c__Desulfovibrionia;o__Desulfovibrionales;f__Desulfovibrionaceae;g__uncultured;s__uncultured bacterium
OTU155	16	106	4	14	15	22	14	7	105	46	16	25	d__Bacteria;p__Bacteroidota;c__Bacteroidia;o__Bacteroidales;f__Muribaculaceae;g__norank;s__uncultured bacterium
OTU156	126	1	0	0	0	0	0	20	9	68	120	1	d__Bacteria;p__Firmicutes;c__Clostridia;o__Oscillospirales;f__Ruminococcaceae;g__[Eubacterium] siraeum group;s__uncultured bacterium
OTU157	1	6	5	15	24	0	17	40	6	12	5	12	d__Bacteria;p__Bacteroidota;c__Bacteroidia;o__Bacteroidales;f__Muribaculaceae;g__norank;s__uncultured bacterium
OTU158	57	0	31	13	0	74	19	5	5	46	1	16	d__Bacteria;p__Bacteroidota;c__Bacteroidia;o__Bacteroidales;f__Marinifilaceae;g__Odoribacter;s__uncultured bacterium
OTU159	37	80	61	57	76	35	17	12	4	18	9	7	d__Bacteria;p__Firmicutes;c__Clostridia;o__Lachnospirales;f__Lachnospiraceae;g__Blautia;s__uncultured bacterium
OTU160	22	3	5	11	9	12	57	7	151	101	6	15	d__Bacteria;p__Actinobacteriota;c__Actinobacteria;o__Corynebacteriales;f__Corynebacteriaceae;g__Corynebacterium;s__Corynebacterium glutamicum
OTU161	399	2	0	0	0	0	0	0	0	0	0	0	d__Bacteria;p__Firmicutes;c__Clostridia;o__Peptostreptococcales-Tissierellales;f__Family XI;g__Murdochiella;s__uncultured bacterium
OTU162	65	57	4	38	5	3	3	5	3	96	44	3	d__Bacteria;p__Bacteroidota;c__Bacteroidia;o__Bacteroidales;f__Bacteroidaceae;g__Bacteroides;s__uncultured organism
OTU163	21	0	13	3	3	30	28	9	36	143	27	32	d__Bacteria;p__Firmicutes;c__Clostridia;o__Lachnospirales;f__Lachnospiraceae;g__uncultured;s__uncultured bacterium
OTU164	40	3	16	35	39	24	30	61	51	21	42	25	d__Bacteria;p__Firmicutes;c__Bacilli;o__Lactobacillales;f__Lactobacillaceae;g__Ligilactobacillus;s__uncultured bacterium
OTU165	2	5	13	7	7	7	22	4	23	9	1	88	d__Bacteria;p__Bacteroidota;c__Bacteroidia;o__Bacteroidales;f__Rikenellaceae;g__Rikenellaceae RC9 gut group
OTU166	1	15	3	3	0	3	54	9	99	89	50	24	d__Bacteria;p__Bacteroidota;c__Bacteroidia;o__Bacteroidales;f__Muribaculaceae;g__norank;s__uncultured bacterium
OTU167	0	1	3	23	8	0	10	0	0	0	103	8	d__Bacteria;p__Bacteroidota;c__Bacteroidia;o__Bacteroidales;f__Muribaculaceae;g__norank;s__uncultured bacterium
OTU168	9	16	51	12	4	4	31	12	79	67	36	27	d__Bacteria;p__Firmicutes;c__Clostridia;o__Oscillospirales;f__Oscillospiraceae;g__uncultured;s__uncultured bacterium
OTU169	0	0	0	0	0	0	1	0	4	15	1	1	d__Bacteria;p__Bacteroidota;c__Bacteroidia;o__Bacteroidales;f__Muribaculaceae;g__norank;s__uncultured bacterium
OTU170	325	0	2	1	2	0	0	3	1	22	5	9	d__Bacteria;p__Firmicutes;c__Clostridia;o__Oscillospirales;f__Ruminococcaceae;g__Faecalibacterium;s__uncultured bacterium
OTU171	80	4	5	36	66	14	8	18	19	9	34	29	d__Bacteria;p__Firmicutes;c__Bacilli;o__Lactobacillales;f__Lactobacillaceae;g__Ligilactobacillus
OTU172	1	13	5	1	3	1	1	3	2	7	2	3	d__Bacteria;p__Bacteroidota;c__Bacteroidia;o__Bacteroidales;f__Muribaculaceae;g__norank;s__uncultured bacterium
OTU173	37	5	13	4	2	3	42	7	55	136	29	8	d__Bacteria;p__Firmicutes;c__Clostridia;o__Lachnospirales;f__Lachnospiraceae;g__GCA-900066575;s__uncultured bacterium
OTU174	10	110	27	5	12	10	31	6	45	51	25	16	d__Bacteria;p__Firmicutes;c__Clostridia;o__Oscillospirales;f__Oscillospiraceae;g__uncultured;s__uncultured bacterium
OTU175	3	1	10	25	3	8	48	3	32	170	1	16	d__Bacteria;p__Firmicutes;c__Clostridia;o__Oscillospirales;f__Ruminococcaceae;g__Anaerotruncus;s__uncultured bacterium
OTU176	4	4	12	1	4	7	10	15	70	17	23	42	d__Bacteria;p__Bacteroidota;c__Bacteroidia;o__Bacteroidales;f__Muribaculaceae;g__norank;s__uncultured bacterium
OTU177	0	1	39	21	3	2	44	0	12	36	146	5	d__Bacteria;p__Firmicutes;c__Clostridia;o__Lachnospirales;f__Lachnospiraceae;g__Lachnospiraceae NK4A136 group;s__uncultured bacterium
OTU178	312	3	0	1	0	0	3	5	0	13	6	2	d__Bacteria;p__Firmicutes;c__Clostridia;o__Oscillospirales;f__Ruminococcaceae;g__Faecalibacterium;s__uncultured bacterium
OTU179	8	3	12	3	6	11	14	18	69	170	9	3	d__Bacteria;p__Firmicutes;c__Clostridia;o__Lachnospirales;f__Lachnospiraceae;g__Lachnospiraceae NK4A136 group;s__uncultured bacterium
OTU180	0	191	0	1	0	1	0	0	125	0	0	0	d__Bacteria;p__Firmicutes;c__Bacilli;o__Erysipelotrichales;f__Erysipelotrichaceae;g__Allobaculum;s__uncultured bacterium
OTU181	10	4	7	5	4	1	40	5	81	85	36	27	d__Bacteria;p__Firmicutes;c__Clostridia;o__Oscillospirales;f__Oscillospiraceae;g__uncultured;s__uncultured bacterium
OTU182	0	1	0	0	0	0	266	0	3	1	9	1	d__Bacteria;p__Firmicutes;c__Clostridia;o__Lachnospirales;f__Lachnospiraceae;g__uncultured;s__uncultured bacterium
OTU183	0	0	0	86	0	0	2	1	192	2	0	1	d__Bacteria;p__Firmicutes;c__Clostridia;o__Lachnospirales;f__Lachnospiraceae;g__Lachnospiraceae NK4A136 group;s__uncultured bacterium
OTU184	8	35	1	2	5	0	56	33	13	59	8	17	d__Bacteria;p__Firmicutes;c__Clostridia;o__Clostridia UCG-014;f__norank;g__norank;s__unidentified
OTU185	21	4	4	4	13	3	14	5	6	242	12	4	d__Bacteria;p__Firmicutes;c__Clostridia;o__Lachnospirales;f__Lachnospiraceae;g__Lachnospiraceae NK4A136 group;s__uncultured bacterium
OTU186	9	1	9	14	4	34	34	11	42	73	64	22	d__Bacteria;p__Firmicutes;c__Clostridia;o__Lachnospirales;f__Lachnospiraceae;g__uncultured;s__uncultured bacterium
OTU187	83	7	9	2	3	11	33	17	27	62	26	27	d__Bacteria;p__Firmicutes;c__Clostridia;o__Lachnospirales;f__Lachnospiraceae;g__Lachnoclostridium;s__uncultured bacterium
OTU188	1	1	7	0	0	0	53	0	12	101	56	1	d__Bacteria;p__Firmicutes;c__Clostridia;o__Lachnospirales;f__Lachnospiraceae;g__[Eubacterium] xylanophilum group;s__uncultured bacterium
OTU189	44	24	19	20	15	10	36	39	35	19	28	22	d__Bacteria;p__Firmicutes;c__Clostridia;o__Lachnospirales;f__Lachnospiraceae;g__Marvinbryantia;s__uncultured bacterium
OTU190	0	30	6	0	4	8	0	21	0	1	20	114	d__Bacteria;p__Bacteroidota;c__Bacteroidia;o__Bacteroidales;f__Tannerellaceae;g__Parabacteroides;s__uncultured bacterium
OTU191	0	0	2	12	2	0	196	18	13	7	0	10	d__Bacteria;p__Firmicutes;c__Clostridia;o__Lachnospirales;f__Lachnospiraceae;g__Lachnospiraceae NK4A136 group;s__uncultured bacterium
OTU192	43	8	8	6	13	7	16	8	53	94	19	20	d__Bacteria;p__Firmicutes;c__Clostridia;o__Lachnospirales;f__Lachnospiraceae;g__uncultured;s__uncultured bacterium
OTU193	11	1	7	3	2	2	10	12	20	27	5	5	d__Bacteria;p__Bacteroidota;c__Bacteroidia;o__Bacteroidales;f__Muribaculaceae;g__norank;s__uncultured bacterium
OTU194	7	11	0	2	0	0	100	0	43	10	1	0	d__Bacteria;p__Firmicutes;c__Bacilli;o__Lactobacillales;f__Lactobacillaceae;g__Lactobacillus
OTU195	109	52	16	23	75	19	4	0	1	0	1	1	d__Bacteria;p__Proteobacteria;c__Gammaproteobacteria;o__Pseudomonadales;f__Pseudomonadaceae;g__Pseudomonas;s__Pseudomonas fluorescens
OTU196	88	2	2	2	0	0	61	2	13	25	7	58	d__Bacteria;p__Firmicutes;c__Clostridia;o__Lachnospirales;f__Lachnospiraceae;g__Lachnospiraceae NK4A136 group;s__uncultured bacterium
OTU197	7	13	3	4	4	3	48	4	26	142	22	6	d__Bacteria;p__Firmicutes;c__Clostridia;o__Lachnospirales;f__Lachnospiraceae;g__Lachnospiraceae NK4A136 group;s__uncultured bacterium
OTU198	13	136	36	61	10	8	15	1	0	6	1	6	d__Bacteria;p__Firmicutes;c__Clostridia;o__Lachnospirales;f__Lachnospiraceae
OTU199	16	1	12	9	1	3	11	9	63	28	96	13	d__Bacteria;p__Firmicutes;c__Clostridia;o__Lachnospirales;f__Lachnospiraceae;g__Lachnospiraceae NK4A136 group;s__uncultured bacterium
OTU200	33	85	23	20	112	1	1	0	3	4	6	3	d__Bacteria;p__Firmicutes;c__Clostridia;o__Oscillospirales;f__Oscillospiraceae;g__Flavonifractor
OTU201	14	3	8	4	11	1	36	9	35	130	5	33	d__Bacteria;p__Firmicutes;c__Clostridia;o__Oscillospirales;f__Oscillospiraceae;g__Colidextribacter;s__uncultured bacterium
OTU202	18	5	3	4	2	2	47	25	44	83	14	34	d__Bacteria;p__Firmicutes;c__Clostridia;o__Lachnospirales;f__Lachnospiraceae;g__uncultured;s__uncultured bacterium
OTU203	1	0	0	0	0	0	2	33	19	14	159	1	d__Bacteria;p__Firmicutes;c__Clostridia;o__Lachnospirales;f__Lachnospiraceae;g__Lachnospiraceae NK4A136 group;s__uncultured bacterium
OTU204	1	4	0	0	12	0	16	18	1	30	79	17	d__Bacteria;p__Firmicutes;c__Clostridia;o__Clostridia UCG-014;f__norank;g__norank;s__uncultured bacterium
OTU205	4	1	3	5	4	0	6	0	5	3	4	4	d__Bacteria;p__Firmicutes;c__Bacilli;o__Lactobacillales;f__Lactobacillaceae;g__Limosilactobacillus;s__uncultured bacterium
OTU206	19	13	6	5	11	3	33	13	67	55	15	38	d__Bacteria;p__Firmicutes;c__Clostridia;o__Oscillospirales;f__Oscillospiraceae;g__uncultured;s__uncultured bacterium
OTU207	9	9	0	24	2	2	8	30	38	30	3	5	d__Bacteria;p__Bacteroidota;c__Bacteroidia;o__Bacteroidales;f__Rikenellaceae;g__Alistipes;s__uncultured bacterium
OTU208	0	0	5	3	4	0	21	34	1	8	11	4	d__Bacteria;p__Bacteroidota;c__Bacteroidia;o__Bacteroidales;f__Muribaculaceae;g__norank;s__uncultured bacterium
OTU209	270	0	0	0	0	0	0	0	0	0	1	0	d__Bacteria;p__Firmicutes;c__Clostridia;o__Peptostreptococcales-Tissierellales;f__Family XI;g__Peptoniphilus;s__uncultured bacterium
OTU210	43	1	4	6	3	12	20	28	39	44	10	42	d__Bacteria;p__Firmicutes;c__Clostridia;o__Lachnospirales;f__Lachnospiraceae;g__Lachnospiraceae UCG-006;s__uncultured bacterium
OTU211	22	3	24	2	4	4	20	14	35	88	25	5	d__Bacteria;p__Firmicutes;c__Clostridia;o__Oscillospirales;f__Oscillospiraceae;g__uncultured;s__uncultured bacterium
OTU212	0	2	0	0	2	0	3	1	4	13	0	3	d__Bacteria;p__Bacteroidota;c__Bacteroidia;o__Bacteroidales;f__Muribaculaceae;g__norank;s__uncultured bacterium
OTU213	5	13	2	1	20	7	20	23	0	30	63	9	d__Bacteria;p__Firmicutes;c__Clostridia;o__Oscillospirales;f__Ruminococcaceae;g__Incertae Sedis;s__uncultured bacterium
OTU214	0	2	2	1	0	3	8	29	0	8	13	157	d__Bacteria;p__Firmicutes;c__Bacilli;o__Lactobacillales;f__Streptococcaceae;g__Lactococcus;s__uncultured bacterium
OTU215	5	10	11	9	4	3	7	56	11	59	10	47	d__Bacteria;p__Bacteroidota;c__Bacteroidia;o__Bacteroidales;f__Bacteroidaceae;g__Bacteroides;s__uncultured bacterium
OTU216	14	5	8	3	6	3	37	8	47	37	50	17	d__Bacteria;p__Firmicutes;c__Clostridia;o__Oscillospirales;f__Oscillospiraceae;g__Oscillibacter;s__uncultured bacterium
OTU217	0	0	0	0	0	0	167	0	11	18	0	0	d__Bacteria;p__Firmicutes;c__Clostridia;o__Lachnospirales;f__Lachnospiraceae;g__Lachnospiraceae NK4A136 group;s__uncultured bacterium
OTU218	9	0	5	0	4	2	75	3	46	18	5	31	d__Bacteria;p__Firmicutes;c__Clostridia;o__Lachnospirales;f__Lachnospiraceae;g__Lachnospiraceae NK4A136 group;s__uncultured bacterium
OTU219	10	4	9	4	3	2	15	5	35	114	28	12	d__Bacteria;p__Firmicutes;c__Clostridia;o__Lachnospirales;f__Lachnospiraceae
OTU220	3	1	0	0	0	1	1	20	18	11	147	1	d__Bacteria;p__Firmicutes;c__Clostridia;o__Lachnospirales;f__Lachnospiraceae;g__Lachnospiraceae NK4A136 group;s__uncultured bacterium
OTU221	15	3	16	6	3	5	18	3	28	106	15	20	d__Bacteria;p__Firmicutes;c__Clostridia;o__Oscillospirales;f__Oscillospiraceae;g__uncultured;s__uncultured bacterium
OTU222	0	0	2	0	5	3	63	0	0	60	41	3	d__Bacteria;p__Firmicutes;c__Clostridia;o__Oscillospirales;f__Ruminococcaceae;g__[Eubacterium] siraeum group;s__uncultured bacterium
OTU223	239	1	0	0	0	0	0	0	0	0	0	0	d__Bacteria;p__Firmicutes;c__Negativicutes;o__Veillonellales-Selenomonadales;f__Veillonellaceae;g__Dialister;s__Dialister propionicifaciens
OTU224	0	0	0	0	1	5	4	2	1	18	0	22	d__Bacteria;p__Firmicutes;c__Clostridia;o__Clostridia UCG-014;f__norank;g__norank;s__uncultured rumen bacterium
OTU225	239	0	0	0	0	0	0	0	0	0	0	0	d__Bacteria;p__Firmicutes;c__Clostridia;o__Peptostreptococcales-Tissierellales;f__Family XI;g__Ezakiella;s__uncultured bacterium
OTU226	2	6	2	3	0	3	6	2	0	4	1	6	d__Bacteria;p__Bacteroidota;c__Bacteroidia;o__Bacteroidales;f__Muribaculaceae;g__norank;s__uncultured bacterium
OTU227	63	31	15	42	44	39	0	1	2	0	1	0	d__Bacteria;p__Proteobacteria;c__Gammaproteobacteria;o__Pseudomonadales;f__Pseudomonadaceae;g__Pseudomonas;s__Pseudomonas sp. NC02
OTU228	8	7	0	5	9	1	18	7	82	40	21	28	d__Bacteria;p__Firmicutes;c__Bacilli;o__Erysipelotrichales;f__Erysipelotrichaceae;g__Turicibacter;s__uncultured bacterium
OTU229	0	0	0	7	1	0	160	7	10	1	0	10	d__Bacteria;p__Firmicutes;c__Bacilli;o__Erysipelotrichales;f__Erysipelotrichaceae;g__uncultured;s__uncultured bacterium
OTU230	4	3	1	3	7	6	25	1	11	96	54	4	d__Bacteria;p__Firmicutes;c__Clostridia;o__Oscillospirales;f__Oscillospiraceae;g__uncultured;s__uncultured bacterium
OTU231	6	3	0	40	5	0	11	25	31	25	3	8	d__Bacteria;p__Bacteroidota;c__Bacteroidia;o__Bacteroidales;f__Rikenellaceae;g__Alistipes;s__uncultured bacterium
OTU232	15	3	5	3	4	2	10	7	57	73	20	16	d__Bacteria;p__Firmicutes;c__Clostridia;o__Lachnospirales;f__Lachnospiraceae;g__Blautia;s__uncultured bacterium
OTU233	2	3	5	2	7	0	26	9	14	93	14	19	d__Bacteria;p__Firmicutes;c__Clostridia;o__Clostridia UCG-014;f__norank;g__norank;s__uncultured bacterium
OTU234	0	0	0	0	3	0	26	23	6	0	36	0	d__Bacteria;p__Bacteroidota;c__Bacteroidia;o__Bacteroidales;f__Muribaculaceae;g__norank;s__uncultured bacterium
OTU235	1	23	0	18	84	0	9	4	0	8	27	3	d__Bacteria;p__Bacteroidota;c__Bacteroidia;o__Bacteroidales;f__Bacteroidaceae;g__Bacteroides;s__Bacteroides sartorii
OTU236	2	18	4	1	0	1	27	2	56	47	21	16	d__Bacteria;p__Bacteroidota;c__Bacteroidia;o__Bacteroidales;f__Muribaculaceae;g__norank;s__uncultured bacterium
OTU237	15	20	11	6	14	10	38	9	8	23	16	34	d__Bacteria;p__Firmicutes;c__Clostridia;o__Christensenellales;f__Christensenellaceae;g__Christensenellaceae R-7 group;s__uncultured rumen bacterium
OTU238	33	13	4	24	18	19	2	5	0	1	1	1	d__Bacteria;p__Verrucomicrobiota;c__Verrucomicrobiae;o__Verrucomicrobiales;f__Akkermansiaceae;g__Akkermansia;s__uncultured bacterium
OTU239	11	6	2	4	4	0	8	19	37	21	23	47	d__Bacteria;p__Firmicutes;c__Clostridia;o__Clostridiales;f__Clostridiaceae;g__Candidatus Arthromitus
OTU240	3	3	3	1	1	0	26	4	26	38	6	16	d__Bacteria;p__Firmicutes;c__Bacilli;o__RF39;f__norank;g__norank;s__uncultured bacterium
OTU241	0	1	0	0	0	0	0	0	0	0	0	2	d__Bacteria;p__Bacteroidota;c__Bacteroidia;o__Bacteroidales;f__Muribaculaceae;g__norank;s__uncultured bacterium
OTU242	0	4	0	0	11	0	102	0	57	0	0	0	d__Bacteria;p__Firmicutes;c__Bacilli;o__Erysipelotrichales;f__Erysipelotrichaceae;g__Dubosiella
OTU243	0	1	0	1	0	0	1	0	0	0	0	1	d__Bacteria;p__Bacteroidota;c__Bacteroidia;o__Bacteroidales;f__Muribaculaceae;g__norank;s__uncultured bacterium
OTU244	0	0	0	0	29	0	2	1	1	94	14	1	d__Bacteria;p__Firmicutes;c__Clostridia;o__Clostridia UCG-014;f__norank;g__norank;s__uncultured bacterium
OTU245	0	32	0	0	2	0	8	0	4	10	4	3	d__Bacteria;p__Firmicutes;c__Clostridia;o__Clostridia UCG-014;f__norank;g__norank;s__uncultured bacterium
OTU246	27	5	10	11	8	0	18	7	28	45	19	11	d__Bacteria;p__Firmicutes;c__Clostridia;o__Oscillospirales;f__Oscillospiraceae;g__Colidextribacter;s__uncultured bacterium
OTU247	11	6	2	4	4	6	39	17	29	24	12	30	d__Bacteria;p__Firmicutes;c__Clostridia;o__Peptococcales;f__Peptococcaceae;g__uncultured;s__uncultured bacterium
OTU248	4	28	1	7	29	1	40	4	17	8	17	5	d__Bacteria;p__Proteobacteria;c__Gammaproteobacteria;o__Burkholderiales;f__Sutterellaceae;g__Parasutterella
OTU249	0	0	0	0	0	0	0	1	1	3	1	0	d__Bacteria;p__Bacteroidota;c__Bacteroidia;o__Bacteroidales;f__Marinifilaceae;g__Odoribacter;s__uncultured bacterium
OTU250	95	3	1	4	3	5	12	4	0	24	31	0	d__Bacteria;p__Firmicutes;c__Clostridia;o__Clostridia vadinBB60 group;f__norank;g__norank;s__uncultured bacterium
OTU251	191	0	0	0	0	0	0	0	0	0	0	0	d__Bacteria;p__Firmicutes;c__Clostridia;o__Peptostreptococcales-Tissierellales;f__Anaerovoracaceae;g__S5-A14a
OTU252	1	4	0	3	3	4	18	84	12	7	31	22	d__Bacteria;p__Firmicutes;c__Bacilli;o__Erysipelotrichales;f__Erysipelatoclostridiaceae;g__Erysipelatoclostridium;s__uncultured bacterium
OTU253	48	16	3	10	5	2	8	3	17	24	22	13	d__Bacteria;p__Firmicutes;c__Clostridia;o__Oscillospirales;f__Ruminococcaceae;g__uncultured;s__uncultured bacterium
OTU254	11	2	7	19	18	8	15	40	23	4	17	17	d__Bacteria;p__Firmicutes;c__Bacilli;o__Lactobacillales;f__Lactobacillaceae;g__Ligilactobacillus;s__uncultured bacterium
OTU255	0	0	2	0	0	0	6	6	1	10	0	0	d__Bacteria;p__Firmicutes;c__Clostridia;o__Clostridia UCG-014;f__norank;g__norank;s__uncultured bacterium
OTU256	25	0	15	4	1	7	8	11	27	49	11	13	d__Bacteria;p__Firmicutes;c__Clostridia;o__Oscillospirales;f__Oscillospiraceae;g__uncultured;s__uncultured bacterium
OTU257	10	8	3	10	14	6	38	16	17	27	19	11	d__Bacteria;p__Firmicutes;c__Clostridia;o__Peptostreptococcales-Tissierellales;f__Anaerovoracaceae;g__Family XIII AD3011 group;s__uncultured bacterium
OTU258	11	0	0	8	0	12	6	4	3	43	0	8	d__Bacteria;p__Bacteroidota;c__Bacteroidia;o__Bacteroidales;f__Rikenellaceae;g__Alistipes;s__uncultured bacterium
OTU259	4	7	3	4	2	2	3	7	140	6	0	3	d__Bacteria;p__Firmicutes;c__Clostridia;o__Lachnospirales;f__Lachnospiraceae;g__Lachnospiraceae NK4A136 group;s__uncultured bacterium
OTU260	17	30	30	38	4	8	12	2	6	16	10	11	d__Bacteria;p__Firmicutes;c__Clostridia;o__Peptostreptococcales-Tissierellales;f__Peptostreptococcaceae;g__Clostridioides;s__Clostridioides difficile
OTU261	0	0	1	1	0	0	27	9	2	29	0	16	d__Bacteria;p__Bacteroidota;c__Bacteroidia;o__Bacteroidales;f__Rikenellaceae;g__Rikenella;s__Rikenella microfusus DSM 15922
OTU262	104	3	8	1	3	7	9	5	4	12	6	8	d__Bacteria;p__Firmicutes;c__Clostridia;o__Lachnospirales;f__Lachnospiraceae;g__uncultured;s__uncultured bacterium
OTU263	33	68	12	20	20	9	9	2	5	1	0	3	d__Bacteria;p__Firmicutes;c__Clostridia;o__Lachnospirales;f__Lachnospiraceae;g__[Ruminococcus] torques group;s__uncultured bacterium
OTU264	28	5	5	6	1	5	16	9	20	50	9	19	d__Bacteria;p__Firmicutes;c__Clostridia;o__Oscillospirales;f__Ruminococcaceae;g__uncultured;s__uncultured bacterium
OTU265	58	0	4	0	1	0	1	0	11	0	85	1	d__Bacteria;p__Deferribacterota;c__Deferribacteres;o__Deferribacterales;f__Deferribacteraceae;g__Mucispirillum;s__uncultured bacterium
OTU266	8	7	1	5	5	1	18	13	22	68	7	19	d__Bacteria;p__Firmicutes;c__Bacilli;o__Staphylococcales;f__Staphylococcaceae;g__Jeotgalicoccus
OTU267	21	1	14	2	2	9	13	4	10	42	30	5	d__Bacteria;p__Firmicutes;c__Clostridia;o__Oscillospirales;f__Ruminococcaceae;g__Incertae Sedis;s__uncultured bacterium
OTU268	88	50	18	7	9	3	1	0	0	0	1	0	d__Bacteria;p__Proteobacteria;c__Gammaproteobacteria;o__Xanthomonadales;f__Xanthomonadaceae;g__Stenotrophomonas
OTU269	5	0	2	1	0	1	4	4	4	2	8	18	d__Bacteria;p__Bacteroidota;c__Bacteroidia;o__Bacteroidales;f__Muribaculaceae;g__norank;s__uncultured bacterium
OTU270	30	3	2	3	1	5	14	16	4	45	34	11	d__Bacteria;p__Firmicutes;c__Clostridia;o__Lachnospirales;f__Lachnospiraceae;g__[Ruminococcus] gnavus group;s__uncultured bacterium
OTU271	4	0	15	23	0	36	32	1	2	4	0	13	d__Bacteria;p__Bacteroidota;c__Bacteroidia;o__Bacteroidales;f__Rikenellaceae;g__Rikenella;s__Rikenella microfusus DSM 15922
OTU272	0	7	5	19	5	1	9	2	6	19	23	1	d__Bacteria;p__Bacteroidota;c__Bacteroidia;o__Bacteroidales;f__Prevotellaceae;g__Prevotellaceae UCG-003;s__uncultured bacterium
OTU273	1	1	0	1	0	4	0	4	4	44	68	1	d__Bacteria;p__Firmicutes;c__Clostridia;o__Lachnospirales;f__Lachnospiraceae;g__Lachnospiraceae NK4A136 group;s__uncultured bacterium
OTU274	7	1	3	1	2	2	10	34	4	42	17	42	d__Bacteria;p__Firmicutes;c__Bacilli;o__Erysipelotrichales;f__Erysipelotrichaceae;g__uncultured;s__uncultured bacterium
OTU275	18	5	4	2	8	3	20	19	28	25	10	27	d__Bacteria;p__Firmicutes;c__Clostridia;o__Lachnospirales;f__Lachnospiraceae;g__Roseburia;s__uncultured bacterium
OTU276	171	0	0	0	0	2	0	0	0	0	0	0	d__Bacteria;p__Firmicutes;c__Clostridia;o__Peptostreptococcales-Tissierellales;f__Family XI;g__Peptoniphilus;s__uncultured bacterium
OTU277	33	3	2	7	13	5	12	27	33	12	4	20	d__Bacteria;p__Firmicutes;c__Clostridia;o__Lachnospirales;f__Lachnospiraceae;g__Roseburia;s__uncultured bacterium
OTU278	10	6	9	4	5	2	27	15	29	28	25	6	d__Bacteria;p__Firmicutes;c__Clostridia;o__Oscillospirales;f__Oscillospiraceae;g__Colidextribacter;s__uncultured bacterium
OTU279	6	5	13	8	1	4	4	8	20	13	0	18	d__Bacteria;p__Bacteroidota;c__Bacteroidia;o__Bacteroidales;f__Rikenellaceae;g__Alistipes;s__uncultured bacterium
OTU280	0	0	0	0	0	0	0	0	2	1	0	0	d__Bacteria;p__Firmicutes;c__Bacilli;o__Lactobacillales;f__Lactobacillaceae;g__HT002;s__uncultured bacterium
OTU281	167	0	0	0	2	0	0	0	0	0	0	0	d__Bacteria;p__Firmicutes;c__Clostridia;o__Peptostreptococcales-Tissierellales;f__Family XI;g__Anaerococcus;s__Anaerococcus vaginalis
OTU282	12	3	5	3	2	6	38	4	34	24	23	6	d__Bacteria;p__Firmicutes;c__Clostridia;o__Oscillospirales;f__Oscillospiraceae;g__Colidextribacter;s__uncultured bacterium
OTU283	43	0	13	13	3	12	18	5	4	3	42	4	d__Bacteria;p__Desulfobacterota;c__Desulfovibrionia;o__Desulfovibrionales;f__Desulfovibrionaceae;g__Desulfovibrio
OTU284	0	0	0	0	0	0	1	0	1	8	0	0	d__Bacteria;p__Firmicutes;c__Clostridia;o__Clostridia UCG-014;f__norank;g__norank;s__uncultured bacterium
OTU285	0	0	0	0	0	1	1	2	0	6	1	7	d__Bacteria;p__Firmicutes;c__Clostridia;o__Clostridia UCG-014;f__norank;g__norank;s__uncultured rumen bacterium
OTU286	17	43	7	13	57	1	4	1	1	7	6	2	d__Bacteria;p__Firmicutes;c__Clostridia;o__Oscillospirales;f__Oscillospiraceae;g__Flavonifractor;s__uncultured bacterium
OTU287	0	0	0	0	0	0	0	0	0	0	1	1	d__Bacteria;p__Bacteroidota;c__Bacteroidia;o__Bacteroidales;f__Muribaculaceae;g__norank;s__uncultured bacterium
OTU288	9	0	0	3	3	0	1	1	3	1	4	4	d__Bacteria;p__Firmicutes;c__Bacilli;o__Lactobacillales;f__Lactobacillaceae;g__HT002;s__uncultured bacterium
OTU289	39	1	1	2	2	55	2	1	7	16	22	1	d__Bacteria;p__Firmicutes;c__Clostridia;o__Lachnospirales;f__Lachnospiraceae;g__uncultured;s__uncultured bacterium
OTU290	0	2	0	0	7	0	16	2	16	21	1	9	d__Bacteria;p__Firmicutes;c__Clostridia;o__Clostridia UCG-014;f__norank;g__norank;s__uncultured bacterium
OTU291	18	50	0	32	12	2	18	0	2	6	12	2	d__Bacteria;p__Desulfobacterota;c__Desulfovibrionia;o__Desulfovibrionales;f__Desulfovibrionaceae;g__uncultured;s__uncultured bacterium
OTU292	0	0	0	0	3	0	15	0	0	44	5	3	d__Bacteria;p__Firmicutes;c__Clostridia;o__Clostridia UCG-014;f__norank;g__norank;s__uncultured bacterium
OTU293	1	1	0	1	3	2	5	7	1	16	1	13	d__Bacteria;p__Firmicutes;c__Clostridia;o__Clostridia UCG-014;f__norank;g__norank;s__uncultured bacterium
OTU294	8	44	1	3	8	38	2	2	6	4	0	3	d__Bacteria;p__Bacteroidota;c__Bacteroidia;o__Bacteroidales;f__Muribaculaceae;g__norank;s__uncultured bacterium
OTU295	149	0	0	0	0	0	0	0	0	0	0	0	d__Bacteria;p__Firmicutes;c__Clostridia;o__Peptostreptococcales-Tissierellales;f__Family XI;g__Fenollaria;s__uncultured bacterium
OTU296	0	0	3	4	0	0	8	33	0	1	0	9	d__Bacteria;p__Bacteroidota;c__Bacteroidia;o__Bacteroidales;f__Prevotellaceae;g__Prevotellaceae UCG-001
OTU297	1	2	0	0	0	8	12	12	10	4	5	8	d__Bacteria;p__Bacteroidota;c__Bacteroidia;o__Bacteroidales;f__Muribaculaceae;g__norank;s__uncultured bacterium
OTU298	18	4	6	18	2	0	42	0	1	12	2	16	d__Bacteria;p__Firmicutes;c__Clostridia;o__Clostridia vadinBB60 group;f__norank;g__norank;s__uncultured bacterium
OTU299	133	0	0	0	0	2	0	0	0	5	0	0	d__Bacteria;p__Firmicutes;c__Clostridia;o__Lachnospirales;f__Lachnospiraceae;g__Fusicatenibacter;s__uncultured bacterium
OTU300	2	16	2	10	10	14	4	3	17	12	0	2	d__Bacteria;p__Bacteroidota;c__Bacteroidia;o__Bacteroidales;f__Muribaculaceae;g__norank;s__uncultured bacterium
OTU301	0	1	1	4	0	1	4	3	11	3	0	4	d__Bacteria;p__Bacteroidota;c__Bacteroidia;o__Bacteroidales;f__Muribaculaceae;g__norank;s__uncultured bacterium
OTU302	45	0	2	0	0	0	22	1	0	20	33	9	d__Bacteria;p__Firmicutes;c__Clostridia;o__Clostridia vadinBB60 group;f__norank;g__norank;s__uncultured bacterium
OTU303	37	1	11	2	1	8	15	1	6	14	21	16	d__Bacteria;p__Firmicutes;c__Clostridia;o__Oscillospirales;f__Butyricicoccaceae;g__Butyricicoccus;s__uncultured bacterium
OTU304	86	0	11	2	0	4	12	3	1	6	3	6	d__Bacteria;p__Firmicutes;c__Clostridia;o__Oscillospirales;f__Butyricicoccaceae;g__Butyricicoccus;s__uncultured bacterium
OTU305	3	55	5	42	17	9	0	2	0	3	0	1	d__Bacteria;p__Proteobacteria;c__Gammaproteobacteria;o__Enterobacterales;f__Enterobacteriaceae;g__Enterobacter
OTU306	1	1	0	0	5	0	1	0	8	3	2	5	d__Bacteria;p__Firmicutes;c__Clostridia;o__Clostridia UCG-014;f__norank;g__norank;s__uncultured bacterium
OTU307	2	0	0	8	2	0	1	3	4	11	0	7	d__Bacteria;p__Bacteroidota;c__Bacteroidia;o__Bacteroidales;f__Rikenellaceae;g__Alistipes;s__uncultured bacterium
OTU308	13	2	2	5	4	3	17	0	60	12	7	8	d__Bacteria;p__Firmicutes;c__Clostridia;o__Oscillospirales;f__Oscillospiraceae;g__Colidextribacter;s__uncultured bacterium
OTU309	0	0	0	0	0	0	1	0	1	12	1	6	d__Bacteria;p__Firmicutes;c__Clostridia;o__Clostridia UCG-014;f__norank;g__norank;s__uncultured bacterium
OTU310	0	0	0	0	0	0	17	13	3	22	3	4	d__Bacteria;p__Firmicutes;c__Clostridia;o__Clostridia UCG-014;f__norank;g__norank;s__uncultured bacterium
OTU311	7	5	2	2	1	1	13	7	3	49	5	11	d__Bacteria;p__Firmicutes;c__Clostridia;o__Clostridia UCG-014;f__norank;g__norank;s__uncultured bacterium
OTU312	0	1	44	10	0	4	10	0	3	34	2	3	d__Bacteria;p__Firmicutes;c__Clostridia;o__Lachnospirales;f__Lachnospiraceae;g__[Eubacterium] xylanophilum group;s__uncultured bacterium
OTU313	6	3	2	4	0	3	10	23	2	59	10	6	d__Bacteria;p__Firmicutes;c__Clostridia;o__Lachnospirales;f__Lachnospiraceae;g__uncultured;s__uncultured bacterium
OTU314	0	0	0	1	0	0	0	0	1	4	1	1	d__Bacteria;p__Bacteroidota;c__Bacteroidia;o__Bacteroidales;f__Muribaculaceae;g__norank;s__uncultured bacterium
OTU315	10	1	5	1	0	1	4	3	17	23	44	5	d__Bacteria;p__Firmicutes;c__Clostridia;o__Lachnospirales;f__Lachnospiraceae;g__Tuzzerella;s__uncultured bacterium
OTU316	18	93	2	9	0	2	2	2	2	0	0	2	d__Bacteria;p__Firmicutes;c__Bacilli;o__Erysipelotrichales;f__Erysipelotrichaceae;g__[Clostridium] innocuum group;s__uncultured bacterium
OTU317	0	1	1	0	0	0	51	1	1	5	1	1	d__Bacteria;p__Firmicutes;c__Clostridia;o__Lachnospirales;f__Lachnospiraceae;g__uncultured;s__uncultured bacterium
OTU318	5	3	3	2	9	2	15	1	36	46	0	4	d__Bacteria;p__Desulfobacterota;c__Desulfovibrionia;o__Desulfovibrionales;f__Desulfovibrionaceae;g__Desulfovibrio;s__uncultured bacterium
OTU319	4	0	3	2	1	0	5	34	49	9	4	11	d__Bacteria;p__Firmicutes;c__Clostridia;o__Lachnospirales;f__Lachnospiraceae;g__Roseburia;s__uncultured bacterium
OTU320	0	0	12	49	2	0	9	0	1	0	17	5	d__Bacteria;p__Bacteroidota;c__Bacteroidia;o__Bacteroidales;f__Prevotellaceae;g__Prevotellaceae Ga6A1 group;s__uncultured bacterium
OTU321	6	1	2	2	1	2	28	13	22	35	6	7	d__Bacteria;p__Firmicutes;c__Clostridia;o__Lachnospirales;f__Lachnospiraceae;g__uncultured;s__uncultured bacterium
OTU322	2	0	80	0	0	0	5	13	3	4	9	2	d__Bacteria;p__Firmicutes;c__Clostridia;o__Lachnospirales;f__Lachnospiraceae;g__Lachnospiraceae NK4A136 group;s__uncultured bacterium
OTU323	2	2	1	4	2	4	4	8	72	15	6	2	d__Bacteria;p__Firmicutes;c__Clostridia;o__Lachnospirales;f__Lachnospiraceae;g__Blautia;s__uncultured bacterium
OTU324	0	0	0	0	20	0	23	8	8	23	3	0	d__Bacteria;p__Firmicutes;c__Clostridia;o__Clostridia UCG-014;f__norank;g__norank;s__uncultured bacterium
OTU325	6	57	1	8	33	1	1	0	0	7	4	1	d__Bacteria;p__Bacteroidota;c__Bacteroidia;o__Bacteroidales;f__Tannerellaceae;g__Parabacteroides
OTU326	0	0	0	0	0	0	0	0	0	115	0	0	d__Bacteria;p__Firmicutes;c__Clostridia;o__Lachnospirales;f__Lachnospiraceae;g__Lachnospiraceae NK4A136 group;s__uncultured bacterium
OTU327	13	4	7	0	13	2	2	4	35	10	9	22	d__Bacteria;p__Deferribacterota;c__Deferribacteres;o__Deferribacterales;f__Deferribacteraceae;g__Mucispirillum
OTU328	0	1	2	0	0	0	0	0	0	0	2	1	d__Bacteria;p__Bacteroidota;c__Bacteroidia;o__Bacteroidales;f__Muribaculaceae;g__norank;s__uncultured bacterium
OTU329	0	0	0	15	1	1	12	0	0	73	0	1	d__Bacteria;p__Firmicutes;c__Clostridia;o__Clostridia vadinBB60 group;f__norank;g__norank;s__uncultured bacterium
OTU330	14	1	1	0	1	0	51	6	0	26	2	4	d__Bacteria;p__Firmicutes;c__Clostridia;o__Clostridia vadinBB60 group;f__norank;g__norank;s__unidentified
OTU331	115	0	0	0	0	0	0	2	0	0	0	0	d__Bacteria;p__Bacteroidota;c__Bacteroidia;o__Bacteroidales;f__Prevotellaceae;g__Prevotella;s__uncultured bacterium
OTU332	9	1	5	14	14	2	13	8	15	20	5	9	d__Bacteria;p__Firmicutes;c__Clostridia;o__Lachnospirales;f__Lachnospiraceae;g__Lachnoclostridium;s__uncultured bacterium
OTU333	4	32	0	12	40	0	5	3	0	4	3	0	d__Bacteria;p__Bacteroidota;c__Bacteroidia;o__Bacteroidales;f__Bacteroidaceae;g__Bacteroides;s__uncultured organism
OTU334	0	1	1	0	1	0	1	1	4	1	1	1	d__Bacteria;p__Bacteroidota;c__Bacteroidia;o__Bacteroidales;f__Muribaculaceae;g__norank;s__uncultured bacterium
OTU335	23	0	0	0	0	1	1	2	0	11	52	4	d__Bacteria;p__Firmicutes;c__Bacilli;o__Lactobacillales;f__Streptococcaceae;g__Streptococcus
OTU336	27	52	10	2	5	5	4	0	1	4	3	1	d__Bacteria;p__Firmicutes;c__Clostridia;o__Lachnospirales;f__Lachnospiraceae
OTU337	111	0	0	0	0	0	0	0	0	2	0	0	d__Bacteria;p__Firmicutes;c__Clostridia;o__Lachnospirales;f__Lachnospiraceae;g__[Eubacterium] eligens group
OTU338	1	10	0	0	19	0	9	6	3	50	1	1	d__Bacteria;p__Firmicutes;c__Clostridia;o__Christensenellales;f__Christensenellaceae;g__Christensenellaceae R-7 group
OTU339	8	10	5	2	3	1	13	3	18	34	10	4	d__Bacteria;p__Firmicutes;c__Clostridia;o__Lachnospirales;f__Lachnospiraceae;g__uncultured;s__uncultured bacterium
OTU340	8	10	4	7	11	18	22	4	3	4	13	8	d__Bacteria;p__Firmicutes;c__Bacilli;o__Erysipelotrichales;f__Erysipelotrichaceae;g__Faecalibaculum;s__uncultured bacterium
OTU341	0	1	1	5	0	10	28	4	0	4	0	9	d__Bacteria;p__Bacteroidota;c__Bacteroidia;o__Bacteroidales;f__Bacteroidaceae;g__Bacteroides;s__Bacteroides caecimuris
OTU342	16	8	2	7	4	2	12	12	10	14	2	15	d__Bacteria;p__Firmicutes;c__Clostridia;o__Christensenellales;f__Christensenellaceae;g__uncultured;s__uncultured bacterium
OTU343	0	0	0	1	0	0	0	6	1	1	0	0	d__Bacteria;p__Bacteroidota;c__Bacteroidia;o__Bacteroidales;f__Muribaculaceae;g__norank;s__uncultured bacterium
OTU344	7	20	6	2	1	4	6	5	23	25	4	5	d__Bacteria;p__Desulfobacterota;c__Desulfovibrionia;o__Desulfovibrionales;f__Desulfovibrionaceae;g__uncultured;s__uncultured bacterium
OTU345	23	0	0	9	24	6	3	4	5	2	11	3	d__Bacteria;p__Firmicutes;c__Bacilli;o__Lactobacillales;f__Lactobacillaceae;g__Ligilactobacillus;s__uncultured bacterium
OTU346	6	5	4	1	3	0	8	3	21	37	5	13	d__Bacteria;p__Firmicutes;c__Clostridia;o__Lachnospirales;f__Lachnospiraceae;g__uncultured;s__uncultured bacterium
OTU347	0	4	1	2	0	0	3	1	1	2	22	0	d__Bacteria;p__Bacteroidota;c__Bacteroidia;o__Bacteroidales;f__Prevotellaceae;g__Prevotella;s__uncultured bacterium
OTU348	6	1	1	3	8	2	7	11	6	7	3	4	d__Bacteria;p__Bacteroidota;c__Bacteroidia;o__Bacteroidales;f__Rikenellaceae;g__Rikenellaceae RC9 gut group;s__uncultured bacterium
OTU349	16	8	9	18	10	11	5	3	6	6	9	2	d__Bacteria;p__Firmicutes;c__Clostridia;o__Peptostreptococcales-Tissierellales;f__Anaerovoracaceae;g__[Eubacterium] brachy group;s__uncultured Eubacteriaceae bacterium
OTU350	0	0	2	19	2	1	22	1	3	29	9	6	d__Bacteria;p__Firmicutes;c__Clostridia;o__Clostridia vadinBB60 group;f__norank;g__norank;s__uncultured bacterium
OTU351	0	7	0	5	0	0	24	0	0	49	0	6	d__Bacteria;p__Firmicutes;c__Clostridia;o__Clostridia vadinBB60 group;f__norank;g__norank;s__uncultured bacterium
OTU352	3	16	1	1	4	3	9	4	28	21	4	9	d__Bacteria;p__Desulfobacterota;c__Desulfovibrionia;o__Desulfovibrionales;f__Desulfovibrionaceae;g__uncultured;s__uncultured bacterium
OTU353	3	4	1	8	3	0	16	2	6	44	15	1	d__Bacteria;p__Firmicutes;c__Clostridia;o__Peptostreptococcales-Tissierellales;f__Anaerovoracaceae;g__Anaerovorax;s__uncultured bacterium
OTU354	95	3	0	1	0	0	0	1	0	2	1	0	d__Bacteria;p__Firmicutes;c__Clostridia;o__Oscillospirales;f__Ruminococcaceae;g__Subdoligranulum;s__uncultured bacterium
OTU355	30	10	5	3	28	1	5	6	5	3	4	3	d__Bacteria;p__Firmicutes;c__Clostridia;o__Lachnospirales;f__Lachnospiraceae;g__Lachnoclostridium;s__uncultured bacterium
OTU356	0	1	0	0	1	0	1	1	1	0	1	1	d__Bacteria;p__Bacteroidota;c__Bacteroidia;o__Bacteroidales;f__Muribaculaceae;g__norank;s__uncultured bacterium
OTU357	0	0	0	0	0	0	0	0	0	0	0	0	d__Bacteria;p__Bacteroidota;c__Bacteroidia;o__Bacteroidales;f__Muribaculaceae;g__norank;s__uncultured bacterium
OTU358	6	1	0	1	0	2	11	4	22	37	7	5	d__Bacteria;p__Firmicutes;c__Clostridia;o__Lachnospirales;f__Lachnospiraceae;g__GCA-900066575;s__uncultured bacterium
OTU359	18	5	8	20	13	7	1	7	2	5	1	8	d__Bacteria;p__Bacteroidota;c__Bacteroidia;o__Bacteroidales;f__Bacteroidaceae;g__Bacteroides
OTU360	9	2	8	1	2	0	11	4	21	12	8	4	d__Bacteria;p__Firmicutes;c__Clostridia;o__Oscillospirales;f__Oscillospiraceae;g__Oscillibacter;s__uncultured bacterium
OTU361	2	12	1	9	5	11	1	1	14	9	5	5	d__Bacteria;p__Bacteroidota;c__Bacteroidia;o__Bacteroidales;f__Muribaculaceae;g__norank;s__uncultured bacterium
OTU362	17	0	2	4	1	1	17	9	6	11	13	5	d__Bacteria;p__Firmicutes;c__Clostridia;o__Lachnospirales;f__Lachnospiraceae;g__uncultured;s__uncultured bacterium
OTU363	16	1	2	1	4	0	6	3	15	31	9	4	d__Bacteria;p__Firmicutes;c__Clostridia;o__Lachnospirales;f__Lachnospiraceae;g__uncultured;s__uncultured bacterium
OTU364	8	3	0	0	3	0	16	3	1	24	2	14	d__Bacteria;p__Actinobacteriota;c__Coriobacteriia;o__Coriobacteriales;f__Eggerthellaceae;g__Adlercreutzia;s__uncultured bacterium
OTU365	14	0	5	0	0	4	11	4	12	24	7	10	d__Bacteria;p__Firmicutes;c__Clostridia;o__Lachnospirales;f__Lachnospiraceae;g__uncultured;s__uncultured bacterium
OTU366	91	0	0	0	0	0	0	0	1	2	0	0	d__Bacteria;p__Firmicutes;c__Clostridia;o__Lachnospirales;f__Lachnospiraceae;g__Anaerostipes;s__uncultured bacterium
OTU367	0	0	0	0	0	0	0	0	0	0	0	15	d__Bacteria;p__Firmicutes;c__Bacilli;o__RF39;f__norank;g__norank;s__uncultured bacterium
OTU368	90	0	0	0	0	0	1	0	0	2	0	0	d__Bacteria;p__Firmicutes;c__Clostridia;o__Lachnospirales;f__Lachnospiraceae;g__Blautia;s__uncultured bacterium
OTU369	0	0	0	0	0	0	73	0	1	0	0	0	d__Bacteria;p__Firmicutes;c__Clostridia;o__Lachnospirales;f__Lachnospiraceae;g__uncultured
OTU370	14	2	6	1	2	3	3	3	2	8	5	7	d__Bacteria;p__Actinobacteriota;c__Coriobacteriia;o__Coriobacteriales;f__Eggerthellaceae;g__Enterorhabdus;s__uncultured bacterium
OTU371	2	8	1	2	2	1	12	7	17	13	16	7	d__Bacteria;p__Firmicutes;c__Clostridia;o__Oscillospirales;f__Ruminococcaceae;g__Negativibacillus;s__uncultured bacterium
OTU372	9	5	0	2	0	21	0	2	2	9	22	7	d__Bacteria;p__Firmicutes;c__Clostridia;o__Clostridia vadinBB60 group;f__norank;g__norank;s__unidentified
OTU373	87	0	0	0	0	0	0	0	0	1	0	1	d__Bacteria;p__Firmicutes;c__Negativicutes;o__Veillonellales-Selenomonadales;f__Veillonellaceae;g__Dialister;s__uncultured organism
OTU374	2	0	0	2	2	0	12	5	22	21	2	3	d__Bacteria;p__Firmicutes;c__Clostridia;o__Lachnospirales;f__Lachnospiraceae;g__Lachnospiraceae NK4A136 group;s__uncultured bacterium
OTU375	0	1	0	0	0	0	5	3	1	0	0	6	d__Bacteria;p__Bacteroidota;c__Bacteroidia;o__Bacteroidales;f__Muribaculaceae;g__norank;s__uncultured bacterium
OTU376	15	65	0	0	0	0	0	6	0	0	0	0	d__Bacteria;p__Firmicutes;c__Clostridia;o__Lachnospirales;f__Lachnospiraceae;g__Blautia;s__uncultured bacterium
OTU377	0	0	0	0	0	0	1	0	0	71	0	2	d__Bacteria;p__Firmicutes;c__Clostridia;o__Clostridiales;f__Clostridiaceae;g__Clostridium sensu stricto 1
OTU378	0	3	0	7	5	5	1	3	4	2	1	6	d__Bacteria;p__Bacteroidota;c__Bacteroidia;o__Bacteroidales;f__Rikenellaceae;g__Alistipes;s__uncultured bacterium
OTU379	1	2	1	1	2	1	9	3	2	24	0	12	d__Bacteria;p__Actinobacteriota;c__Coriobacteriia;o__Coriobacteriales;f__Eggerthellaceae;g__Enterorhabdus;s__uncultured bacterium
OTU380	0	1	1	6	0	3	24	2	11	6	12	9	d__Bacteria;p__Firmicutes;c__Clostridia;o__Lachnospirales;f__Lachnospiraceae;g__ASF356;s__uncultured bacterium
OTU381	3	3	5	0	7	1	9	11	4	18	17	3	d__Bacteria;p__Firmicutes;c__Clostridia;o__Lachnospirales;f__Lachnospiraceae;g__uncultured;s__uncultured bacterium
OTU382	0	1	0	0	0	0	1	0	0	0	0	9	d__Bacteria;p__Bacteroidota;c__Bacteroidia;o__Bacteroidales;f__Muribaculaceae;g__norank;s__uncultured bacterium
OTU383	4	1	0	3	3	0	8	4	20	14	2	18	d__Bacteria;p__Firmicutes;c__Clostridia;o__Peptostreptococcales-Tissierellales;f__Anaerovoracaceae;g__Anaerovorax;s__uncultured bacterium
OTU384	1	1	1	7	0	4	5	8	11	39	1	4	d__Bacteria;p__Firmicutes;c__Clostridia;o__Lachnospirales;f__Lachnospiraceae;g__uncultured;s__uncultured bacterium
OTU385	7	1	2	0	0	4	12	8	5	10	22	6	d__Bacteria;p__Firmicutes;c__Clostridia;o__Lachnospirales;f__Lachnospiraceae;g__uncultured;s__uncultured bacterium
OTU386	14	2	2	0	2	1	11	3	12	13	15	2	d__Bacteria;p__Firmicutes;c__Clostridia;o__Oscillospirales;f__Ruminococcaceae;g__uncultured;s__uncultured bacterium
OTU387	72	0	2	0	1	0	0	0	5	0	0	0	d__Bacteria;p__Firmicutes;c__Clostridia;o__Lachnospirales;f__Lachnospiraceae;g__Lachnospiraceae NK4A136 group
OTU388	13	0	0	1	0	1	9	11	11	16	10	5	d__Bacteria;p__Firmicutes;c__Clostridia;o__Lachnospirales;f__Lachnospiraceae;g__uncultured;s__uncultured bacterium
OTU389	3	2	0	0	1	2	2	0	2	18	9	0	d__Bacteria;p__Firmicutes;c__Clostridia;o__Lachnospirales;f__Lachnospiraceae;g__Lachnospiraceae NK4A136 group;s__uncultured bacterium
OTU390	9	0	0	3	7	2	0	1	6	0	7	3	d__Bacteria;p__Firmicutes;c__Bacilli;o__Lactobacillales;f__Lactobacillaceae;g__Ligilactobacillus;s__uncultured bacterium
OTU391	0	0	0	0	0	4	0	0	1	0	0	77	d__Bacteria;p__Firmicutes;c__Clostridia;o__Lachnospirales;f__Lachnospiraceae;g__Lachnospiraceae NK4A136 group;s__uncultured bacterium
OTU392	0	0	0	0	0	0	9	0	3	3	0	0	d__Bacteria;p__Firmicutes;c__Clostridia;o__Clostridia UCG-014;f__norank;g__norank;s__uncultured bacterium
OTU393	4	1	5	0	3	1	3	11	11	29	2	8	d__Bacteria;p__Firmicutes;c__Clostridia;o__Oscillospirales;f__Butyricicoccaceae;g__UCG-009;s__uncultured bacterium
OTU394	0	0	0	0	0	0	68	0	0	0	0	0	d__Bacteria;p__Firmicutes;c__Clostridia;o__Lachnospirales;f__Lachnospiraceae;g__Lachnospiraceae NK4A136 group;s__uncultured bacterium
OTU395	78	0	1	0	0	0	0	0	0	1	0	0	d__Bacteria;p__Firmicutes;c__Clostridia;o__Lachnospirales;f__Lachnospiraceae;g__Lachnospira;s__uncultured bacterium
OTU396	2	1	10	3	0	1	6	5	10	26	5	4	d__Bacteria;p__Firmicutes;c__Clostridia;o__Oscillospirales;f__Oscillospiraceae;g__Oscillibacter;s__uncultured bacterium
OTU397	4	3	4	6	0	2	0	6	8	17	6	9	d__Bacteria;p__Firmicutes;c__Clostridia;o__Oscillospirales;f__UCG-010;g__norank;s__uncultured bacterium
OTU398	1	0	1	0	1	3	1	8	0	6	0	2	d__Bacteria;p__Bacteroidota;c__Bacteroidia;o__Bacteroidales;f__Muribaculaceae;g__norank;s__uncultured bacterium
OTU399	4	2	5	5	7	16	4	4	0	4	2	13	d__Bacteria;p__Actinobacteriota;c__Coriobacteriia;o__Coriobacteriales;f__Eggerthellaceae;g__Enterorhabdus;s__uncultured bacterium
OTU400	3	0	3	1	1	1	5	2	5	52	2	3	d__Bacteria;p__Firmicutes;c__Clostridia;o__Lachnospirales;f__Lachnospiraceae;g__[Eubacterium] xylanophilum group;s__uncultured bacterium
OTU401	1	18	1	44	15	0	0	0	0	0	0	0	d__Bacteria;p__Firmicutes;c__Clostridia;o__Lachnospirales;f__Lachnospiraceae;g__Lachnoclostridium;s__uncultured bacterium
OTU402	49	13	1	2	4	2	0	2	0	3	1	1	d__Bacteria;p__Firmicutes;c__Clostridia;o__Lachnospirales;f__Lachnospiraceae;g__[Ruminococcus] torques group;s__uncultured bacterium
OTU403	78	0	0	0	0	0	0	0	0	0	0	0	d__Bacteria;p__Firmicutes;c__Clostridia;o__Peptostreptococcales-Tissierellales;f__Family XI;g__Peptoniphilus
OTU404	62	12	0	0	1	0	0	3	0	0	0	0	d__Bacteria;p__Firmicutes;c__Bacilli;o__Acholeplasmatales;f__Acholeplasmataceae;g__Anaeroplasma;s__uncultured bacterium
OTU405	10	0	2	4	2	1	5	4	21	16	10	1	d__Bacteria;p__Desulfobacterota;c__Desulfovibrionia;o__Desulfovibrionales;f__Desulfovibrionaceae;g__Bilophila;s__uncultured bacterium
OTU406	0	0	0	0	0	0	0	3	1	0	0	3	d__Bacteria;p__Actinobacteriota;c__Actinobacteria;o__Bifidobacteriales;f__Bifidobacteriaceae;g__Bifidobacterium;s__Bifidobacterium pseudolongum PV8-2
OTU407	2	3	1	7	5	1	7	10	23	5	3	8	d__Bacteria;p__Firmicutes;c__Clostridia;o__Oscillospirales;f__Ruminococcaceae;g__uncultured;s__uncultured bacterium
OTU408	1	22	3	1	5	11	0	1	2	6	3	0	d__Bacteria;p__Bacteroidota;c__Bacteroidia;o__Bacteroidales;f__Muribaculaceae;g__norank;s__uncultured bacterium
OTU409	7	14	3	8	9	14	3	4	4	2	4	5	d__Bacteria;p__Firmicutes;c__Bacilli;o__Erysipelotrichales;f__Erysipelatoclostridiaceae;g__Erysipelatoclostridium;s__uncultured bacterium
OTU410	7	25	0	0	1	7	1	1	4	6	0	3	d__Bacteria;p__Bacteroidota;c__Bacteroidia;o__Bacteroidales;f__Muribaculaceae;g__norank;s__uncultured bacterium
OTU411	0	0	0	0	0	0	0	52	0	0	10	0	d__Bacteria;p__Firmicutes;c__Clostridia;o__Oscillospirales;f__Ruminococcaceae;g__Ruminococcus;s__uncultured bacterium
OTU412	3	0	3	1	1	2	7	3	13	28	4	9	d__Bacteria;p__Firmicutes;c__Clostridia;o__Lachnospirales;f__Lachnospiraceae;g__uncultured;s__uncultured bacterium
OTU413	25	0	6	2	0	1	8	0	4	3	18	3	d__Bacteria;p__Firmicutes;c__Clostridia;o__Oscillospirales;f__Ruminococcaceae;g__uncultured;s__uncultured bacterium
OTU414	1	1	2	0	1	0	10	0	8	37	4	8	d__Bacteria;p__Firmicutes;c__Clostridia;o__Lachnospirales;f__Lachnospiraceae;g__uncultured;s__uncultured bacterium
OTU415	0	0	1	6	0	5	1	5	0	9	4	0	d__Bacteria;p__Bacteroidota;c__Bacteroidia;o__Bacteroidales;f__Muribaculaceae;g__norank;s__uncultured bacterium
OTU416	53	2	2	0	0	0	2	1	2	4	6	0	d__Bacteria;p__Firmicutes;c__Clostridia;o__Oscillospirales;f__[Eubacterium] coprostanoligenes group;g__norank;s__uncultured organism
OTU417	1	2	0	2	5	4	1	7	0	6	8	0	d__Bacteria;p__Bacteroidota;c__Bacteroidia;o__Bacteroidales;f__Muribaculaceae;g__norank;s__uncultured bacterium
OTU418	3	1	2	0	0	0	3	4	38	1	2	6	d__Bacteria;p__Firmicutes;c__Clostridia;o__Lachnospirales;f__Lachnospiraceae;g__Roseburia;s__uncultured bacterium
OTU419	71	0	0	0	0	0	0	0	0	0	1	1	d__Bacteria;p__Firmicutes;c__Bacilli;o__Erysipelotrichales;f__Erysipelatoclostridiaceae;g__Erysipelotrichaceae UCG-003;s__uncultured bacterium
OTU420	0	0	12	0	0	0	7	24	6	3	4	11	d__Bacteria;p__Firmicutes;c__Clostridia;o__Lachnospirales;f__Lachnospiraceae;g__A2;s__uncultured bacterium
OTU421	2	11	3	7	6	1	2	2	9	17	5	5	d__Bacteria;p__Bacteroidota;c__Bacteroidia;o__Bacteroidales;f__Marinifilaceae;g__Odoribacter
OTU422	2	1	0	3	2	5	9	5	13	6	12	8	d__Bacteria;p__Firmicutes;c__Clostridia;o__Lachnospirales;f__Lachnospiraceae;g__Lachnoclostridium;s__uncultured bacterium
OTU423	3	3	2	2	0	0	12	7	19	3	7	8	d__Bacteria;p__Firmicutes;c__Clostridia;o__Oscillospirales;f__Ruminococcaceae;g__Harryflintia
OTU424	0	0	1	1	0	0	0	1	9	4	1	1	d__Bacteria;p__Bacteroidota;c__Bacteroidia;o__Bacteroidales;f__Muribaculaceae;g__norank;s__uncultured bacterium
OTU425	0	0	0	0	0	0	1	53	4	0	0	3	d__Bacteria;p__Firmicutes;c__Clostridia;o__Lachnospirales;f__Lachnospiraceae;g__Lachnospiraceae UCG-001;s__uncultured bacterium
OTU426	5	0	1	1	3	0	2	3	14	33	3	4	d__Bacteria;p__Firmicutes;c__Bacilli;o__Lactobacillales;f__Aerococcaceae;g__Aerosphaera;s__uncultured bacterium
OTU427	1	1	1	1	3	0	9	2	2	35	0	3	d__Bacteria;p__Firmicutes;c__Clostridia;o__Oscillospirales;f__Ruminococcaceae;g__Negativibacillus;s__uncultured bacterium
OTU428	0	0	33	1	0	0	9	0	0	7	8	0	d__Bacteria;p__Firmicutes;c__Clostridia;o__Lachnospirales;f__Lachnospiraceae;g__Lachnospiraceae NK4A136 group;s__uncultured bacterium
OTU429	2	0	1	9	1	0	5	1	6	3	4	0	d__Bacteria;p__Bacteroidota;c__Bacteroidia;o__Bacteroidales;f__Muribaculaceae;g__norank;s__uncultured bacterium
OTU430	0	0	0	4	0	0	10	0	0	29	12	0	d__Bacteria;p__Firmicutes;c__Clostridia;o__Oscillospirales;f__Oscillospiraceae;g__UCG-005;s__uncultured bacterium
OTU431	2	0	0	2	0	3	7	1	7	18	18	1	d__Bacteria;p__Firmicutes;c__Clostridia;o__Lachnospirales;f__Lachnospiraceae;g__uncultured;s__uncultured bacterium
OTU432	1	0	0	3	0	2	5	2	2	0	0	3	d__Bacteria;p__Bacteroidota;c__Bacteroidia;o__Bacteroidales;f__Rikenellaceae;g__Rikenella;s__uncultured bacterium
OTU433	8	1	0	1	2	1	4	1	8	34	7	0	d__Bacteria;p__Proteobacteria;c__Gammaproteobacteria;o__Burkholderiales;f__Alcaligenaceae;g__Paenalcaligenes;s__Paenalcaligenes hominis
OTU434	0	0	0	0	0	0	3	0	0	0	0	0	d__Bacteria;p__Bacteroidota;c__Bacteroidia;o__Bacteroidales;f__Muribaculaceae;g__norank;s__uncultured bacterium
OTU435	1	0	5	0	1	0	6	1	1	18	0	3	d__Bacteria;p__Bacteroidota;c__Bacteroidia;o__Bacteroidales;f__Muribaculaceae;g__norank;s__uncultured bacterium
OTU436	30	0	2	0	1	1	5	1	2	12	2	4	d__Bacteria;p__Firmicutes;c__Clostridia;o__Clostridia vadinBB60 group;f__norank;g__norank;s__uncultured bacterium
OTU437	66	0	0	1	0	0	0	0	0	1	0	0	d__Bacteria;p__Firmicutes;c__Clostridia;o__Lachnospirales;f__Lachnospiraceae;g__Blautia;s__uncultured bacterium
OTU438	1	0	0	3	0	3	37	0	0	2	10	4	d__Bacteria;p__Firmicutes;c__Clostridia;o__Lachnospirales;f__Lachnospiraceae;g__Lachnospiraceae NK4A136 group;s__uncultured bacterium
OTU439	9	0	0	2	0	3	4	11	23	6	0	0	d__Bacteria;p__Firmicutes;c__Clostridia;o__Lachnospirales;f__Lachnospiraceae;g__Lachnospiraceae NK4A136 group;s__uncultured bacterium
OTU440	2	1	3	5	0	0	11	4	2	25	2	5	d__Bacteria;p__Firmicutes;c__Clostridia;o__Oscillospirales;f__Ruminococcaceae;g__Anaerotruncus;s__uncultured bacterium
OTU441	2	0	0	0	1	1	29	2	4	22	1	0	d__Bacteria;p__Firmicutes;c__Clostridia;o__Lachnospirales;f__Lachnospiraceae;g__uncultured;s__uncultured bacterium
OTU442	45	3	2	2	1	2	2	0	3	1	0	3	d__Bacteria;p__Proteobacteria;c__Gammaproteobacteria;o__Burkholderiales;f__Burkholderiaceae;g__Ralstonia
OTU443	1	0	2	5	6	0	7	7	8	20	4	6	d__Bacteria;p__Firmicutes;c__Bacilli;o__Lactobacillales;f__Enterococcaceae;g__Enterococcus;s__Enterococcus faecalis
OTU444	4	4	1	2	3	0	3	3	10	28	4	5	d__Bacteria;p__Firmicutes;c__Bacilli;o__Lactobacillales;f__Aerococcaceae;g__Aerococcus;s__Aerococcus viridans
OTU445	5	0	10	2	0	1	8	5	6	18	6	2	d__Bacteria;p__Firmicutes;c__Clostridia;o__Oscillospirales;f__Oscillospiraceae;g__uncultured;s__uncultured bacterium
OTU446	0	0	1	0	1	0	0	10	3	1	1	0	d__Bacteria;p__Bacteroidota;c__Bacteroidia;o__Bacteroidales;f__Rikenellaceae;g__Alistipes;s__uncultured bacterium
OTU447	13	28	3	6	1	2	3	2	2	4	3	0	d__Bacteria;p__Firmicutes;c__Clostridia;o__Lachnospirales;f__Lachnospiraceae;g__Robinsoniella
OTU448	4	4	0	3	1	0	6	2	1	22	0	4	d__Bacteria;p__Firmicutes;c__Clostridia;o__Clostridia UCG-014;f__norank;g__norank;s__uncultured bacterium
OTU449	2	0	2	1	2	1	4	8	13	22	6	2	d__Bacteria;p__Firmicutes;c__Clostridia;o__Oscillospirales;f__Ruminococcaceae;g__Incertae Sedis
OTU450	3	0	2	0	2	3	6	1	13	32	2	0	d__Bacteria;p__Firmicutes;c__Clostridia;o__Lachnospirales;f__Lachnospiraceae;g__uncultured
OTU451	0	0	0	0	0	0	0	0	0	0	0	0	d__Bacteria;p__Bacteroidota;c__Bacteroidia;o__Bacteroidales;f__Muribaculaceae;g__norank;s__uncultured bacterium
OTU452	27	6	0	2	1	0	14	0	11	3	0	0	d__Bacteria;p__Proteobacteria;c__Gammaproteobacteria;o__Burkholderiales;f__Sutterellaceae;g__Parasutterella
OTU453	0	0	0	0	0	0	49	2	0	0	0	0	d__Bacteria;p__Firmicutes;c__Clostridia;o__Lachnospirales;f__Lachnospiraceae
OTU454	0	0	0	0	0	0	0	0	0	0	0	0	d__Bacteria;p__Bacteroidota;c__Bacteroidia;o__Bacteroidales;f__Muribaculaceae;g__norank;s__uncultured bacterium
OTU455	10	1	6	5	2	2	0	0	8	9	11	1	d__Bacteria;p__Firmicutes;c__Clostridia;o__Lachnospirales;f__Lachnospiraceae;g__uncultured;s__uncultured bacterium
OTU456	0	0	0	10	0	0	8	11	1	1	3	1	d__Bacteria;p__Bacteroidota;c__Bacteroidia;o__Bacteroidales;f__Muribaculaceae;g__norank;s__uncultured bacterium
OTU457	0	0	2	22	0	3	15	4	6	0	0	0	d__Bacteria;p__Firmicutes;c__Clostridia;o__Lachnospirales;f__Lachnospiraceae;g__Blautia;s__uncultured bacterium
OTU458	1	0	4	1	1	0	0	4	3	2	4	0	d__Bacteria;p__Bacteroidota;c__Bacteroidia;o__Bacteroidales;f__Muribaculaceae;g__norank;s__uncultured bacterium
OTU459	0	0	0	0	0	0	8	0	0	3	0	0	d__Bacteria;p__Firmicutes;c__Clostridia;o__Clostridia UCG-014;f__norank;g__norank;s__uncultured bacterium
OTU460	0	0	0	0	0	0	10	4	33	3	6	5	d__Bacteria;p__Firmicutes;c__Clostridia;o__Lachnospirales;f__Lachnospiraceae;g__Lachnospiraceae UCG-006;s__uncultured bacterium
OTU461	0	0	0	0	0	0	3	3	0	1	0	6	d__Bacteria;p__Bacteroidota;c__Bacteroidia;o__Bacteroidales;f__Marinifilaceae;g__Odoribacter;s__uncultured bacterium
OTU462	0	1	0	1	0	0	1	0	1	4	3	3	d__Bacteria;p__Cyanobacteria;c__Vampirivibrionia;o__Gastranaerophilales;f__norank;g__norank;s__uncultured bacterium
OTU463	0	0	58	1	1	1	0	0	0	0	0	0	Unclassified
OTU464	6	4	11	0	4	4	3	5	0	13	4	4	d__Bacteria;p__Firmicutes;c__Clostridia;o__Peptostreptococcales-Tissierellales;f__Anaerovoracaceae;g__[Eubacterium] brachy group;s__uncultured bacterium
OTU465	0	2	0	0	1	1	8	2	10	31	3	3	d__Bacteria;p__Firmicutes;c__Bacilli;o__Bacillales;f__Planococcaceae;g__Kurthia;s__uncultured bacterium
OTU466	14	0	1	1	1	18	5	0	0	4	11	0	d__Bacteria;p__Firmicutes;c__Clostridia;o__Clostridia vadinBB60 group;f__norank;g__norank;s__uncultured bacterium
OTU467	3	3	1	1	0	3	7	8	1	16	7	7	d__Bacteria;p__Firmicutes;c__Clostridia;o__Oscillospirales;f__Oscillospiraceae;g__UCG-005;s__uncultured bacterium
OTU468	0	2	0	0	0	0	1	5	7	0	0	10	d__Bacteria;p__Bacteroidota;c__Bacteroidia;o__Bacteroidales;f__Muribaculaceae;g__norank;s__uncultured bacterium
OTU469	1	3	0	2	9	9	6	2	0	0	18	10	d__Bacteria;p__Firmicutes;c__Bacilli;o__Erysipelotrichales;f__Erysipelotrichaceae;g__Faecalibaculum;s__uncultured bacterium
OTU470	0	0	2	1	1	2	0	3	3	3	5	3	d__Bacteria;p__Bacteroidota;c__Bacteroidia;o__Bacteroidales;f__Muribaculaceae;g__norank;s__uncultured bacterium
OTU471	8	17	0	4	3	4	6	1	5	1	5	1	d__Bacteria;p__Firmicutes;c__Bacilli;o__Staphylococcales;f__Staphylococcaceae;g__Staphylococcus
OTU472	0	0	0	0	1	0	0	1	4	4	4	5	d__Bacteria;p__Bacteroidota;c__Bacteroidia;o__Bacteroidales;f__Muribaculaceae;g__norank;s__uncultured bacterium
OTU473	0	0	0	4	0	0	1	0	12	3	26	3	d__Bacteria;p__Firmicutes;c__Clostridia;o__Lachnospirales;f__Lachnospiraceae;g__uncultured;s__uncultured bacterium
OTU474	3	0	3	3	2	1	5	1	11	25	3	0	d__Bacteria;p__Firmicutes;c__Clostridia;o__Lachnospirales;f__Lachnospiraceae;g__uncultured;s__uncultured bacterium
OTU475	0	0	54	0	0	0	0	0	1	4	0	0	d__Bacteria;p__Firmicutes;c__Clostridia;o__Lachnospirales;f__Lachnospiraceae;g__Lachnospiraceae NK4A136 group;s__uncultured bacterium
OTU476	6	1	2	3	1	0	9	1	14	14	2	2	d__Bacteria;p__Firmicutes;c__Clostridia;o__Oscillospirales;f__Oscillospiraceae;g__uncultured;s__uncultured bacterium
OTU477	0	0	0	0	0	0	0	0	0	0	0	1	d__Bacteria;p__Bacteroidota;c__Bacteroidia;o__Bacteroidales;f__Muribaculaceae;g__norank;s__uncultured bacterium
OTU478	58	0	0	0	0	0	0	0	0	0	0	0	d__Bacteria;p__Bacteroidota;c__Bacteroidia;o__Bacteroidales;f__Prevotellaceae;g__Prevotella;s__Prevotella timonensis
OTU479	6	0	1	0	0	0	0	0	0	13	7	8	d__Bacteria;p__Bacteroidota;c__Bacteroidia;o__Bacteroidales;f__Marinifilaceae;g__Odoribacter;s__uncultured bacterium
OTU480	1	1	1	0	0	3	9	3	7	26	2	5	d__Bacteria;p__Firmicutes;c__Clostridia;o__Lachnospirales;f__Lachnospiraceae;g__uncultured;s__uncultured bacterium
OTU481	0	0	0	0	0	0	0	0	0	0	0	1	d__Bacteria;p__Bacteroidota;c__Bacteroidia;o__Bacteroidales;f__Muribaculaceae;g__norank;s__uncultured bacterium
OTU482	0	0	13	1	0	0	1	0	10	0	2	0	d__Bacteria;p__Bacteroidota;c__Bacteroidia;o__Bacteroidales;f__Muribaculaceae;g__norank;s__uncultured bacterium
OTU483	0	0	0	0	1	0	1	13	21	13	2	1	d__Bacteria;p__Firmicutes;c__Clostridia;o__Lachnospirales;f__Lachnospiraceae;g__Roseburia;s__uncultured bacterium
OTU484	0	57	0	0	0	0	0	0	0	0	0	0	d__Bacteria;p__Firmicutes;c__Clostridia;o__Oscillospirales;f__Ruminococcaceae;g__Ruminococcus;s__uncultured rumen bacterium
OTU485	3	0	2	0	2	0	1	12	25	8	2	0	d__Bacteria;p__Firmicutes;c__Clostridia;o__Lachnospirales;f__Lachnospiraceae;g__uncultured;s__uncultured bacterium
OTU486	0	0	0	0	0	0	0	0	0	39	10	1	d__Bacteria;p__Firmicutes;c__Bacilli;o__Acholeplasmatales;f__Acholeplasmataceae;g__Anaeroplasma;s__uncultured bacterium
OTU487	4	4	1	2	3	14	3	3	3	6	0	4	d__Bacteria;p__Bacteroidota;c__Bacteroidia;o__Bacteroidales;f__Muribaculaceae;g__norank;s__uncultured bacterium
OTU488	16	8	2	3	5	4	2	2	2	7	3	2	d__Bacteria;p__Firmicutes;c__Clostridia;o__Lachnospirales;f__Lachnospiraceae;g__Lachnoclostridium;s__uncultured bacterium
OTU489	1	0	0	0	3	0	3	0	0	18	0	1	d__Bacteria;p__Firmicutes;c__Clostridia;o__Lachnospirales;f__Lachnospiraceae;g__[Eubacterium] xylanophilum group;s__uncultured bacterium
OTU490	0	0	0	0	0	0	2	0	1	0	16	0	d__Bacteria;p__Bacteroidota;c__Bacteroidia;o__Bacteroidales;f__Muribaculaceae;g__norank;s__uncultured bacterium
OTU491	14	0	3	3	0	4	2	5	3	6	9	2	d__Bacteria;p__Firmicutes;c__Clostridia;o__Lachnospirales;f__Lachnospiraceae;g__Lachnospiraceae NK4A136 group;s__uncultured bacterium
OTU492	7	0	3	2	4	1	3	14	6	3	7	2	d__Bacteria;p__Firmicutes;c__Bacilli;o__Lactobacillales;f__Lactobacillaceae;g__Ligilactobacillus;s__uncultured bacterium
OTU493	25	0	0	0	0	0	2	0	0	27	0	0	d__Bacteria;p__Firmicutes;c__Clostridia;o__Clostridia vadinBB60 group;f__norank;g__norank;s__uncultured bacterium
OTU494	3	0	0	0	0	0	3	0	12	18	7	11	d__Bacteria;p__Firmicutes;c__Clostridia;o__Lachnospirales;f__Lachnospiraceae;g__Eisenbergiella;s__uncultured bacterium
OTU495	0	3	2	0	2	1	5	7	5	5	8	5	d__Bacteria;p__Firmicutes;c__Bacilli;o__Lactobacillales;f__Streptococcaceae;g__Streptococcus;s__uncultured bacterium
OTU496	1	0	0	0	1	1	4	3	8	15	12	2	d__Bacteria;p__Firmicutes;c__Clostridia;o__Oscillospirales;f__Oscillospiraceae;g__Oscillibacter;s__uncultured bacterium
OTU497	0	0	0	0	0	0	0	0	0	0	0	0	d__Bacteria;p__Bacteroidota;c__Bacteroidia;o__Bacteroidales;f__Muribaculaceae;g__norank;s__uncultured bacterium
OTU498	7	0	3	0	1	0	4	1	10	19	3	4	d__Bacteria;p__Firmicutes;c__Clostridia;o__Oscillospirales;f__Butyricicoccaceae;g__UCG-009;s__uncultured bacterium
OTU499	47	0	0	4	0	0	0	0	0	0	0	1	d__Bacteria;p__Campylobacterota;c__Campylobacteria;o__Campylobacterales;f__Helicobacteraceae;g__Helicobacter;s__uncultured Helicobacter sp.
OTU500	0	1	1	2	0	3	1	2	0	3	26	9	d__Bacteria;p__Proteobacteria;c__Gammaproteobacteria;o__Enterobacterales;f__Morganellaceae;g__Candidatus Ishikawaella;s__Candidatus Ishikawaella capsulata Mpkobe
OTU501	0	1	0	1	2	3	5	8	15	9	4	0	d__Bacteria;p__Firmicutes;c__Clostridia;o__Lachnospirales;f__Lachnospiraceae;g__uncultured;s__uncultured bacterium
OTU502	0	0	3	0	0	3	0	0	0	1	0	42	d__Bacteria;p__Firmicutes;c__Clostridia;o__Lachnospirales;f__Lachnospiraceae;g__Lachnospiraceae NK4A136 group;s__uncultured bacterium
OTU503	3	0	3	1	1	0	0	0	5	1	0	2	d__Bacteria;p__Bacteroidota;c__Bacteroidia;o__Bacteroidales;f__Muribaculaceae;g__norank;s__uncultured bacterium
OTU504	8	1	0	2	2	0	5	1	6	10	2	8	d__Bacteria;p__Firmicutes;c__Clostridia;o__Lachnospirales;f__Lachnospiraceae;g__Lachnospiraceae UCG-006;s__uncultured bacterium
OTU505	20	0	4	4	0	0	3	1	0	9	2	0	d__Bacteria;p__Firmicutes;c__Clostridia;o__Oscillospirales;f__Ruminococcaceae;g__norank;s__uncultured bacterium
OTU506	0	14	2	1	15	0	10	0	2	5	0	0	d__Bacteria;p__Desulfobacterota;c__Desulfovibrionia;o__Desulfovibrionales;f__Desulfovibrionaceae;g__uncultured;s__uncultured bacterium
OTU507	0	0	0	0	0	0	6	0	6	1	0	5	d__Bacteria;p__Firmicutes;c__Bacilli;o__RF39;f__norank;g__norank;s__uncultured bacterium
OTU508	0	1	1	1	9	0	0	0	2	0	0	0	d__Bacteria;p__Bacteroidota;c__Bacteroidia;o__Bacteroidales;f__Muribaculaceae;g__norank;s__uncultured bacterium
OTU509	2	1	2	12	5	3	7	0	2	3	2	10	d__Bacteria;p__Firmicutes;c__Bacilli;o__Erysipelotrichales;f__Erysipelotrichaceae;g__Dubosiella;s__uncultured bacterium
OTU510	4	0	3	2	0	1	5	1	10	8	6	0	d__Bacteria;p__Firmicutes;c__Clostridia;o__Oscillospirales;f__Ruminococcaceae;g__uncultured;s__uncultured bacterium
OTU511	0	0	0	19	0	1	2	0	3	1	18	0	d__Bacteria;p__Firmicutes;c__Clostridia;o__Lachnospirales;f__Lachnospiraceae;g__Lachnospiraceae NK4A136 group;s__uncultured bacterium
OTU512	1	4	0	2	2	0	1	15	5	14	0	3	d__Bacteria;p__Firmicutes;c__Bacilli;o__Erysipelotrichales;f__Erysipelotrichaceae;g__uncultured;s__uncultured bacterium
OTU513	4	2	0	0	1	1	3	0	8	26	1	1	d__Bacteria;p__Firmicutes;c__Clostridia;o__Lachnospirales;f__Lachnospiraceae;g__Roseburia;s__uncultured bacterium
OTU514	0	2	0	0	0	0	0	0	0	0	0	0	d__Bacteria;p__Bacteroidota;c__Bacteroidia;o__Bacteroidales;f__Muribaculaceae;g__norank;s__uncultured bacterium
OTU515	1	2	0	0	0	0	2	0	0	11	13	11	d__Bacteria;p__Firmicutes;c__Bacilli;o__RF39;f__norank;g__norank
OTU516	7	13	0	0	4	10	1	0	0	1	1	0	d__Bacteria;p__Bacteroidota;c__Bacteroidia;o__Bacteroidales;f__Muribaculaceae;g__norank;s__uncultured bacterium
OTU517	0	0	0	0	0	0	4	0	2	9	10	6	d__Bacteria;p__Firmicutes;c__Bacilli;o__RF39;f__norank;g__norank;s__uncultured bacterium
OTU518	0	0	3	0	0	0	9	3	0	2	0	5	d__Bacteria;p__Bacteroidota;c__Bacteroidia;o__Bacteroidales;f__Muribaculaceae;g__norank;s__uncultured bacterium
OTU519	7	1	2	0	1	0	1	0	8	11	11	1	d__Bacteria;p__Firmicutes;c__Clostridia;o__Lachnospirales;f__Lachnospiraceae;g__uncultured;s__uncultured bacterium
OTU520	6	4	0	0	0	0	0	1	0	5	0	1	d__Bacteria;p__Bacteroidota;c__Bacteroidia;o__Bacteroidales;f__Rikenellaceae;g__Alistipes;s__uncultured bacterium
OTU521	0	0	0	0	0	0	0	0	1	13	7	0	d__Bacteria;p__Firmicutes;c__Bacilli;o__RF39;f__norank;g__norank
OTU522	0	0	0	0	0	2	6	0	2	2	0	9	d__Bacteria;p__Firmicutes;c__Clostridia;o__Clostridia UCG-014;f__norank;g__norank;s__uncultured bacterium
OTU523	39	0	1	1	0	0	1	0	1	0	0	0	d__Bacteria;p__Actinobacteriota;c__Actinobacteria;o__Bifidobacteriales;f__Bifidobacteriaceae;g__Bifidobacterium
OTU524	11	14	3	6	5	5	0	0	0	0	0	0	d__Bacteria;p__Verrucomicrobiota;c__Verrucomicrobiae;o__Verrucomicrobiales;f__Akkermansiaceae;g__Akkermansia;s__uncultured bacterium
OTU525	0	0	0	0	0	0	8	3	8	0	21	0	d__Bacteria;p__Firmicutes;c__Clostridia;o__Lachnospirales;f__Lachnospiraceae;g__uncultured;s__uncultured bacterium
OTU526	2	2	1	0	1	1	3	2	10	16	2	1	d__Bacteria;p__Firmicutes;c__Clostridia;o__Oscillospirales;f__Ruminococcaceae;g__UBA1819;s__uncultured bacterium
OTU527	0	0	0	0	2	0	14	0	0	10	3	10	d__Bacteria;p__Firmicutes;c__Clostridia;o__Oscillospirales;f__UCG-010;g__norank;s__uncultured bacterium
OTU528	2	2	3	0	3	0	4	2	2	16	2	4	d__Bacteria;p__Firmicutes;c__Clostridia;o__Oscillospirales;f__UCG-010;g__norank;s__uncultured bacterium
OTU529	0	0	0	0	0	0	0	0	0	0	0	0	d__Bacteria;p__Bacteroidota;c__Bacteroidia;o__Bacteroidales;f__Muribaculaceae;g__norank;s__uncultured bacterium
OTU530	1	2	0	3	2	2	13	0	5	4	2	7	d__Bacteria;p__Firmicutes;c__Bacilli;o__Erysipelotrichales;f__Erysipelotrichaceae;g__uncultured;s__uncultured bacterium
OTU531	0	0	0	0	0	0	0	0	0	0	0	0	d__Bacteria;p__Bacteroidota;c__Bacteroidia;o__Bacteroidales;f__Muribaculaceae;g__norank;s__uncultured bacterium
OTU532	0	0	26	1	0	0	6	0	1	1	4	0	d__Bacteria;p__Firmicutes;c__Clostridia;o__Lachnospirales;f__Lachnospiraceae;g__Lachnospiraceae NK4A136 group;s__uncultured bacterium
OTU533	0	1	0	6	12	15	6	0	1	2	0	1	d__Bacteria;p__Firmicutes;c__Bacilli;o__Erysipelotrichales;f__Erysipelotrichaceae;g__Dubosiella;s__uncultured bacterium
OTU534	8	4	1	3	1	3	0	5	2	9	3	1	d__Bacteria;p__Firmicutes;c__Clostridia;o__Oscillospirales;f__Ruminococcaceae;g__Candidatus Soleaferrea
OTU535	4	0	1	2	1	2	2	3	5	10	1	9	d__Bacteria;p__Firmicutes;c__Clostridia;o__Christensenellales;f__Christensenellaceae;g__uncultured;s__uncultured bacterium
OTU536	0	0	1	1	0	0	1	1	0	21	11	1	d__Bacteria;p__Firmicutes;c__Clostridia;o__Lachnospirales;f__Lachnospiraceae;g__Roseburia;s__uncultured bacterium
OTU537	0	3	0	0	0	0	0	1	5	0	0	9	d__Bacteria;p__Bacteroidota;c__Bacteroidia;o__Bacteroidales;f__Muribaculaceae;g__norank;s__uncultured bacterium
OTU538	1	0	0	0	0	1	3	0	4	23	7	4	d__Bacteria;p__Firmicutes;c__Clostridia;o__Oscillospirales;f__Oscillospiraceae;g__uncultured
OTU539	14	2	1	2	2	1	4	3	3	9	2	0	d__Bacteria;p__Firmicutes;c__Clostridia;o__Lachnospirales;f__Lachnospiraceae;g__uncultured;s__uncultured bacterium
OTU540	0	0	3	0	0	0	22	0	2	0	1	13	d__Bacteria;p__Firmicutes;c__Bacilli;o__Acholeplasmatales;f__Acholeplasmataceae;g__Anaeroplasma;s__uncultured bacterium
OTU541	0	7	0	0	0	0	0	3	6	0	0	6	d__Bacteria;p__Bacteroidota;c__Bacteroidia;o__Bacteroidales;f__Muribaculaceae;g__norank;s__uncultured bacterium
OTU542	0	0	0	0	0	0	2	2	2	2	3	1	d__Bacteria;p__Firmicutes;c__Clostridia;o__Lachnospirales;f__Lachnospiraceae;g__Lachnospiraceae NK4A136 group;s__uncultured bacterium
OTU543	4	0	3	6	3	3	3	7	6	1	3	3	d__Bacteria;p__Firmicutes;c__Bacilli;o__Lactobacillales;f__Lactobacillaceae;g__Ligilactobacillus;s__uncultured bacterium
OTU544	0	2	39	1	0	1	0	0	0	0	0	0	Unclassified
OTU545	8	5	5	2	4	1	6	0	4	3	2	0	d__Bacteria;p__Actinobacteriota;c__Coriobacteriia;o__Coriobacteriales;f__Atopobiaceae;g__Olsenella
OTU546	1	0	1	0	0	1	0	1	4	10	3	6	d__Bacteria;p__Bacteroidota;c__Bacteroidia;o__Bacteroidales;f__Muribaculaceae;g__norank;s__uncultured bacterium
OTU547	0	0	0	0	0	0	0	0	0	0	0	0	d__Bacteria;p__Bacteroidota;c__Bacteroidia;o__Bacteroidales;f__Muribaculaceae;g__norank;s__uncultured bacterium
OTU548	2	5	0	1	1	3	6	6	7	3	5	2	d__Bacteria;p__Firmicutes;c__Clostridia;o__Oscillospirales;f__Ruminococcaceae;g__Anaerotruncus;s__Anaerotruncus colihominis DSM 17241
OTU549	2	11	0	8	6	0	2	0	0	9	1	2	d__Bacteria;p__Firmicutes;c__Clostridia;o__Oscillospirales;f__Ruminococcaceae;g__Paludicola;s__uncultured bacterium
OTU550	0	0	0	0	0	0	0	0	2	0	0	0	d__Bacteria;p__Bacteroidota;c__Bacteroidia;o__Bacteroidales;f__Muribaculaceae;g__norank;s__uncultured bacterium
OTU551	1	0	5	5	0	8	12	0	0	7	2	0	d__Bacteria;p__Firmicutes;c__Clostridia;o__Clostridia vadinBB60 group;f__norank;g__norank;s__uncultured bacterium
OTU552	0	0	0	0	0	0	0	0	0	0	0	0	d__Bacteria;p__Firmicutes;c__Bacilli;o__Lactobacillales;f__Lactobacillaceae;g__Lactobacillus;s__uncultured bacterium
OTU553	0	0	0	20	0	0	2	0	0	0	14	0	d__Bacteria;p__Firmicutes;c__Clostridia;o__Lachnospirales;f__Lachnospiraceae;g__Roseburia;s__uncultured bacterium
OTU554	0	0	0	0	1	0	0	0	0	0	0	0	d__Bacteria;p__Firmicutes;c__Bacilli;o__Lactobacillales;f__Lactobacillaceae;g__Limosilactobacillus;s__uncultured Lactobacillaceae bacterium
OTU555	38	0	0	0	0	0	0	0	0	0	0	0	d__Bacteria;p__Firmicutes;c__Clostridia;o__Peptostreptococcales-Tissierellales;f__Peptostreptococcaceae;g__Peptostreptococcus;s__uncultured bacterium
OTU556	3	6	0	3	1	1	3	2	5	13	1	3	d__Bacteria;p__Firmicutes;c__Clostridia;o__Oscillospirales;f__Ruminococcaceae;g__uncultured;s__uncultured bacterium
OTU557	0	0	1	0	3	0	1	0	0	4	0	1	d__Bacteria;p__Bacteroidota;c__Bacteroidia;o__Bacteroidales;f__Rikenellaceae;g__Alistipes;s__uncultured bacterium
OTU558	0	0	0	0	0	0	1	0	1	13	0	1	d__Bacteria;p__Firmicutes;c__Bacilli;o__RF39;f__norank;g__norank;s__uncultured bacterium
OTU559	1	0	2	0	0	0	1	0	8	24	1	2	d__Bacteria;p__Firmicutes;c__Clostridia;o__Oscillospirales;f__Oscillospiraceae;g__Colidextribacter;s__uncultured bacterium
OTU560	1	0	1	4	1	4	3	0	8	8	0	3	d__Bacteria;p__Firmicutes;c__Clostridia;o__Oscillospirales;f__Ruminococcaceae;g__uncultured;s__uncultured bacterium
OTU561	39	0	1	0	0	0	0	0	0	0	0	0	d__Bacteria;p__Firmicutes;c__Clostridia;o__Oscillospirales;f__Butyricicoccaceae;g__Butyricicoccus;s__uncultured bacterium
OTU562	0	0	2	1	0	0	3	5	1	0	0	27	d__Bacteria;p__Firmicutes;c__Clostridia;o__Clostridiales;f__Clostridiaceae;g__Clostridium sensu stricto 1;s__uncultured bacterium
OTU563	4	2	1	0	1	1	1	1	1	27	1	0	d__Bacteria;p__Firmicutes;c__Clostridia;o__Lachnospirales;f__Lachnospiraceae;g__Lachnospira;s__uncultured bacterium
OTU564	1	0	1	4	0	0	5	2	2	3	0	0	d__Bacteria;p__Bacteroidota;c__Bacteroidia;o__Bacteroidales;f__Muribaculaceae;g__norank;s__uncultured bacterium
OTU565	0	0	0	0	0	0	5	0	0	7	0	1	d__Bacteria;p__Firmicutes;c__Clostridia;o__Lachnospirales;f__Lachnospiraceae;g__[Eubacterium] xylanophilum group;s__uncultured bacterium
OTU566	2	1	0	2	1	0	2	0	9	18	4	1	d__Bacteria;p__Firmicutes;c__Clostridia;o__Lachnospirales;f__Lachnospiraceae;g__uncultured;s__uncultured bacterium
OTU567	3	3	0	0	0	1	3	3	8	8	4	3	d__Bacteria;p__Firmicutes;c__Clostridia;o__Lachnospirales;f__Lachnospiraceae;g__Lachnospiraceae UCG-006;s__uncultured bacterium
OTU568	7	1	7	2	1	3	1	1	1	3	7	4	d__Bacteria;p__Proteobacteria;c__Gammaproteobacteria;o__Enterobacterales;f__Enterobacteriaceae;g__Klebsiella;s__Klebsiella pneumoniae
OTU569	0	0	0	0	1	0	25	0	0	1	0	2	d__Bacteria;p__Firmicutes;c__Clostridia;o__Clostridia UCG-014;f__norank;g__norank;s__uncultured bacterium
OTU570	4	33	0	1	1	0	0	0	0	0	0	0	d__Bacteria;p__Firmicutes;c__Clostridia;o__Lachnospirales;f__Lachnospiraceae;g__Blautia;s__uncultured bacterium
OTU571	0	0	3	10	0	3	1	4	1	9	3	3	d__Bacteria;p__Firmicutes;c__Clostridia;o__Lachnospirales;f__Lachnospiraceae
OTU572	1	0	2	0	0	0	2	0	7	15	5	3	d__Bacteria;p__Firmicutes;c__Clostridia;o__Lachnospirales;f__Lachnospiraceae;g__uncultured;s__uncultured bacterium
OTU573	0	0	0	0	0	0	35	0	0	0	0	0	d__Bacteria;p__Firmicutes;c__Bacilli;o__RF39;f__norank;g__norank;s__uncultured bacterium
OTU574	0	0	0	1	2	3	6	4	4	1	3	0	d__Bacteria;p__Firmicutes;c__Bacilli;o__Lactobacillales;f__Lactobacillaceae;g__Ligilactobacillus;s__Lactobacillus murinus
OTU575	0	3	0	0	0	0	5	0	22	6	1	0	d__Bacteria;p__Firmicutes;c__Clostridia;o__Oscillospirales;f__Oscillospiraceae;g__uncultured;s__uncultured bacterium
OTU576	4	1	2	0	0	0	3	2	5	5	12	2	d__Bacteria;p__Firmicutes;c__Clostridia;o__Peptococcales;f__Peptococcaceae;g__uncultured;s__uncultured bacterium
OTU577	0	1	1	0	0	2	7	1	2	4	0	6	d__Bacteria;p__Actinobacteriota;c__Coriobacteriia;o__Coriobacteriales;f__Eggerthellaceae;g__Enterorhabdus;s__uncultured bacterium
OTU578	29	0	0	4	0	2	0	1	0	0	0	0	d__Bacteria;p__Firmicutes;c__Clostridia;o__Lachnospirales;f__Lachnospiraceae;g__Roseburia;s__uncultured bacterium
OTU579	0	0	0	0	0	0	0	1	0	0	0	0	d__Bacteria;p__Bacteroidota;c__Bacteroidia;o__Bacteroidales;f__Muribaculaceae;g__norank;s__uncultured bacterium
OTU580	0	6	0	0	0	0	0	3	6	0	2	0	d__Bacteria;p__Bacteroidota;c__Bacteroidia;o__Bacteroidales;f__Muribaculaceae;g__norank;s__uncultured bacterium
OTU581	0	5	2	0	0	1	0	1	4	4	3	2	d__Bacteria;p__Actinobacteriota;c__Coriobacteriia;o__Coriobacteriales;f__Eggerthellaceae;g__Enterorhabdus;s__uncultured bacterium
OTU582	2	0	0	0	0	0	1	2	3	3	17	2	d__Bacteria;p__Firmicutes;c__Clostridia;o__Lachnospirales;f__Lachnospiraceae;g__Lachnospiraceae NK4A136 group;s__uncultured bacterium
OTU583	2	11	0	0	4	4	4	0	5	4	2	0	d__Bacteria;p__Firmicutes;c__Clostridia;o__Lachnospirales;f__Lachnospiraceae
OTU584	0	0	0	0	0	0	1	21	0	1	3	0	d__Bacteria;p__Firmicutes;c__Clostridia;o__Lachnospirales;f__Lachnospiraceae;g__uncultured;s__uncultured bacterium
OTU585	0	1	5	3	2	0	1	8	0	0	0	4	d__Bacteria;p__Bacteroidota;c__Bacteroidia;o__Bacteroidales;f__Prevotellaceae;g__Paraprevotella
OTU586	1	0	5	0	0	0	4	7	5	8	3	1	d__Bacteria;p__Firmicutes;c__Clostridia;o__Lachnospirales;f__Lachnospiraceae;g__Lachnospiraceae FCS020 group;s__uncultured bacterium
OTU587	0	0	0	0	0	0	0	0	0	0	0	0	d__Bacteria;p__Bacteroidota;c__Bacteroidia;o__Bacteroidales;f__Muribaculaceae;g__norank;s__uncultured bacterium
OTU588	0	0	0	0	0	0	8	10	10	0	0	2	d__Bacteria;p__Firmicutes;c__Clostridia;o__Lachnospirales;f__Lachnospiraceae;g__Lachnospiraceae NK4A136 group;s__uncultured bacterium
OTU589	1	0	1	1	8	16	3	1	1	0	4	0	d__Bacteria;p__Firmicutes;c__Bacilli;o__Erysipelotrichales;f__Erysipelotrichaceae;g__Faecalibaculum;s__uncultured bacterium
OTU590	12	8	1	2	4	4	2	1	0	1	0	1	d__Bacteria;p__Firmicutes;c__Clostridia;o__Lachnospirales;f__Lachnospiraceae;g__Tyzzerella;s__uncultured organism
OTU591	0	0	0	3	13	0	0	0	11	1	0	1	d__Bacteria;p__Firmicutes;c__Clostridia;o__Clostridia UCG-014;f__norank;g__norank;s__uncultured bacterium
OTU592	0	0	0	0	0	0	0	0	0	0	33	0	d__Bacteria;p__Firmicutes;c__Clostridia;o__Clostridia vadinBB60 group;f__norank;g__norank;s__uncultured bacterium
OTU593	0	6	1	0	0	0	0	2	1	8	0	2	d__Bacteria;p__Bacteroidota;c__Bacteroidia;o__Bacteroidales;f__Tannerellaceae;g__Parabacteroides
OTU594	1	4	0	8	0	3	8	2	4	0	0	0	d__Bacteria;p__Firmicutes;c__Clostridia;o__Oscillospirales;f__Ruminococcaceae;g__uncultured;s__uncultured bacterium
OTU595	34	0	0	0	0	0	0	0	0	0	0	0	d__Bacteria;p__Firmicutes;c__Clostridia;o__Lachnospirales;f__Lachnospiraceae;g__Lachnospiraceae ND3007 group;s__uncultured bacterium
OTU596	34	0	0	0	0	0	0	0	0	0	0	0	d__Bacteria;p__Firmicutes;c__Clostridia;o__Peptostreptococcales-Tissierellales;f__Family XI;g__Anaerococcus;s__uncultured bacterium
OTU597	0	0	0	0	0	0	3	0	1	3	0	0	d__Bacteria;p__Firmicutes;c__Clostridia;o__Clostridia UCG-014;f__norank;g__norank;s__uncultured bacterium
OTU598	0	0	2	1	2	0	2	0	2	16	4	2	d__Bacteria;p__Firmicutes;c__Clostridia;o__Oscillospirales;f__Oscillospiraceae;g__uncultured;s__uncultured bacterium
OTU599	0	0	12	4	0	0	0	2	1	11	1	0	d__Bacteria;p__Firmicutes;c__Clostridia;o__Lachnospirales;f__Lachnospiraceae;g__uncultured;s__uncultured bacterium
OTU600	0	0	0	0	0	0	0	0	0	0	0	0	d__Bacteria;p__Bacteroidota;c__Bacteroidia;o__Bacteroidales;f__Muribaculaceae;g__norank;s__uncultured bacterium
OTU601	0	8	0	13	4	0	0	4	0	0	2	0	d__Bacteria;p__Bacteroidota;c__Bacteroidia;o__Bacteroidales;f__Bacteroidaceae;g__Bacteroides;s__Bacteroides intestinalis
OTU602	0	0	0	0	0	0	0	0	0	0	0	0	d__Bacteria;p__Bacteroidota;c__Bacteroidia;o__Bacteroidales;f__Muribaculaceae;g__norank;s__uncultured bacterium
OTU603	0	0	0	0	0	0	0	0	0	0	0	0	d__Bacteria;p__Bacteroidota;c__Bacteroidia;o__Bacteroidales;f__Muribaculaceae;g__norank;s__uncultured bacterium
OTU604	1	0	0	0	0	4	2	0	2	11	1	4	d__Bacteria;p__Firmicutes;c__Clostridia;o__Lachnospirales;f__Lachnospiraceae;g__uncultured;s__uncultured bacterium
OTU605	4	1	0	1	1	0	3	0	10	6	6	0	d__Bacteria;p__Firmicutes;c__Clostridia;o__Lachnospirales;f__Lachnospiraceae;g__Lachnoclostridium;s__uncultured bacterium
OTU606	0	0	0	1	0	0	0	0	0	1	1	1	d__Bacteria;p__Bacteroidota;c__Bacteroidia;o__Bacteroidales;f__Muribaculaceae;g__norank;s__uncultured bacterium
OTU607	3	2	0	0	0	0	6	1	7	7	3	1	d__Bacteria;p__Firmicutes;c__Clostridia;o__Oscillospirales;f__Butyricicoccaceae;g__Butyricicoccus;s__uncultured bacterium
OTU608	0	0	0	0	0	0	28	0	0	0	0	0	d__Bacteria;p__Firmicutes;c__Bacilli;o__RF39;f__norank;g__norank;s__uncultured bacterium
OTU609	0	8	0	0	0	0	0	0	0	0	0	0	d__Bacteria;p__Bacteroidota;c__Bacteroidia;o__Bacteroidales;f__Rikenellaceae;g__Alistipes;s__uncultured bacterium
OTU610	0	2	0	4	1	0	0	0	0	0	21	1	d__Bacteria;p__Proteobacteria;c__Alphaproteobacteria;o__Rhodospirillales;f__uncultured;g__norank
OTU611	2	1	0	1	0	0	1	1	4	7	8	0	d__Bacteria;p__Firmicutes;c__Clostridia;o__Lachnospirales;f__Lachnospiraceae;g__Lachnospiraceae NK4A136 group;s__uncultured bacterium
OTU612	0	0	0	0	0	0	0	9	0	1	0	2	d__Bacteria;p__Firmicutes;c__Clostridia;o__Clostridia UCG-014;f__norank;g__norank
OTU613	0	0	21	0	0	0	0	0	0	8	1	0	d__Bacteria;p__Firmicutes;c__Clostridia;o__Lachnospirales;f__Lachnospiraceae;g__Lachnospiraceae NK4A136 group;s__uncultured bacterium
OTU614	0	0	0	0	0	0	0	0	0	0	0	0	d__Bacteria;p__Bacteroidota;c__Bacteroidia;o__Bacteroidales;f__Muribaculaceae;g__norank;s__uncultured bacterium
OTU615	0	0	0	1	0	0	3	0	2	0	0	0	d__Bacteria;p__Firmicutes;c__Clostridia;o__Oscillospirales;f__Ruminococcaceae;g__Ruminococcus;s__uncultured bacterium
OTU616	0	0	0	0	0	0	0	0	0	0	0	0	d__Bacteria;p__Bacteroidota;c__Bacteroidia;o__Bacteroidales;f__Muribaculaceae;g__norank;s__uncultured bacterium
OTU617	4	5	0	3	0	0	2	1	7	5	1	1	d__Bacteria;p__Firmicutes;c__Clostridia;o__Oscillospirales;f__Oscillospiraceae;g__Colidextribacter;s__uncultured bacterium
OTU618	0	7	0	0	0	0	0	0	0	11	0	0	d__Bacteria;p__Bacteroidota;c__Bacteroidia;o__Bacteroidales;f__Muribaculaceae;g__norank;s__uncultured bacterium
OTU619	20	0	0	0	0	0	1	0	2	0	6	0	d__Bacteria;p__Firmicutes;c__Clostridia;o__Lachnospirales;f__Lachnospiraceae;g__Lachnospiraceae NK4A136 group;s__uncultured bacterium
OTU620	0	0	0	1	0	0	0	19	0	0	3	0	d__Bacteria;p__Firmicutes;c__Clostridia;o__Lachnospirales;f__Lachnospiraceae;g__uncultured;s__uncultured bacterium
OTU621	13	3	0	0	0	0	0	0	0	9	2	0	d__Bacteria;p__Bacteroidota;c__Bacteroidia;o__Bacteroidales;f__Bacteroidaceae;g__Bacteroides;s__uncultured bacterium
OTU622	0	0	0	0	0	0	0	2	3	3	0	0	d__Bacteria;p__Bacteroidota;c__Bacteroidia;o__Bacteroidales;f__Muribaculaceae;g__norank;s__uncultured bacterium
OTU623	0	0	1	0	0	3	3	0	0	8	2	9	d__Bacteria;p__Firmicutes;c__Clostridia;o__Lachnospirales;f__Lachnospiraceae;g__uncultured;s__uncultured bacterium
OTU624	0	0	1	1	0	0	2	0	1	3	0	0	d__Bacteria;p__Bacteroidota;c__Bacteroidia;o__Bacteroidales;f__Prevotellaceae;g__Prevotellaceae UCG-003;s__uncultured bacterium
OTU625	0	1	0	1	0	0	0	16	0	4	0	0	d__Bacteria;p__Firmicutes;c__Clostridia;o__Eubacteriales;f__Anaerofustaceae;g__Anaerofustis;s__Anaerofustis stercorihominis DSM 17244
OTU626	0	3	1	1	3	1	0	0	0	15	1	2	d__Bacteria;p__Bacteroidota;c__Bacteroidia;o__Bacteroidales;f__Bacteroidaceae;g__Bacteroides;s__uncultured organism
OTU627	0	0	0	0	0	0	16	0	0	0	2	2	d__Bacteria;p__Firmicutes;c__Clostridia;o__Oscillospirales;f__Ruminococcaceae;g__Ruminococcus;s__uncultured bacterium
OTU628	0	0	0	0	0	0	0	0	0	0	0	0	d__Bacteria;p__Bacteroidota;c__Bacteroidia;o__Bacteroidales;f__Muribaculaceae;g__norank;s__uncultured bacterium
OTU629	2	0	1	0	0	0	6	5	1	5	3	2	d__Bacteria;p__Firmicutes;c__Clostridia;o__Lachnospirales;f__Lachnospiraceae;g__uncultured;s__uncultured bacterium
OTU630	0	0	7	0	0	0	0	0	0	6	8	0	d__Bacteria;p__Firmicutes;c__Clostridia;o__Clostridia vadinBB60 group;f__norank;g__norank;s__uncultured Clostridiales bacterium
OTU631	2	0	1	0	0	0	1	1	8	10	5	0	d__Bacteria;p__Firmicutes;c__Clostridia;o__Lachnospirales;f__Lachnospiraceae;g__uncultured;s__uncultured bacterium
OTU632	5	0	0	2	4	13	0	1	0	1	0	0	d__Bacteria;p__Firmicutes;c__Bacilli;o__Erysipelotrichales;f__Erysipelotrichaceae;g__Faecalibaculum;s__uncultured bacterium
OTU633	4	0	0	1	0	0	5	0	4	4	1	6	d__Bacteria;p__Firmicutes;c__Clostridia;o__Lachnospirales;f__Lachnospiraceae;g__uncultured;s__uncultured bacterium
OTU634	27	0	0	0	0	0	0	0	0	0	0	0	d__Bacteria;p__Firmicutes;c__Negativicutes;o__Veillonellales-Selenomonadales;f__Veillonellaceae;g__Negativicoccus;s__Negativicoccus massiliensis
OTU635	0	1	0	0	1	4	4	0	0	6	9	0	d__Bacteria;p__Desulfobacterota;c__Desulfovibrionia;o__Desulfovibrionales;f__Desulfovibrionaceae;g__uncultured;s__uncultured bacterium
OTU636	1	0	3	6	5	4	0	2	0	0	5	1	d__Bacteria;p__Firmicutes;c__Bacilli;o__Erysipelotrichales;f__Erysipelotrichaceae;g__Faecalibaculum;s__uncultured bacterium
OTU637	13	0	2	0	0	5	0	0	0	3	2	0	d__Bacteria;p__Firmicutes;c__Clostridia;o__Lachnospirales;f__Lachnospiraceae;g__[Eubacterium] ventriosum group;s__uncultured bacterium
OTU638	1	0	0	7	0	1	1	4	0	0	8	0	d__Bacteria;p__Firmicutes;c__Clostridia;o__Lachnospirales;f__Lachnospiraceae;g__Lachnospiraceae UCG-001;s__uncultured bacterium
OTU639	3	0	1	0	0	0	2	1	7	5	4	0	d__Bacteria;p__Firmicutes;c__Clostridia;o__Lachnospirales;f__Lachnospiraceae;g__uncultured;s__uncultured bacterium
OTU640	0	0	0	0	0	0	0	0	1	1	0	0	d__Bacteria;p__Bacteroidota;c__Bacteroidia;o__Bacteroidales;f__Muribaculaceae;g__norank;s__uncultured bacterium
OTU641	4	7	0	1	2	0	1	2	0	3	2	4	d__Bacteria;p__Firmicutes;c__Clostridia;o__Lachnospirales;f__Lachnospiraceae;g__Marvinbryantia;s__uncultured bacterium
OTU642	4	1	1	2	1	1	6	0	0	2	0	2	d__Bacteria;p__Firmicutes;c__Clostridia;o__Peptostreptococcales-Tissierellales;f__Anaerovoracaceae;g__Family XIII UCG-001;s__uncultured bacterium
OTU643	0	0	0	0	0	0	1	0	0	0	0	0	d__Bacteria;p__Bacteroidota;c__Bacteroidia;o__Bacteroidales;f__Muribaculaceae;g__norank;s__uncultured bacterium
OTU644	0	0	0	0	0	0	0	0	0	0	0	0	d__Bacteria;p__Bacteroidota;c__Bacteroidia;o__Bacteroidales;f__Muribaculaceae;g__norank;s__uncultured bacterium
OTU645	5	4	7	4	2	2	0	0	0	0	0	0	d__Bacteria;p__Verrucomicrobiota;c__Verrucomicrobiae;o__Verrucomicrobiales;f__Akkermansiaceae;g__Akkermansia;s__uncultured bacterium
OTU646	2	12	3	1	3	2	1	0	0	0	0	1	d__Bacteria;p__Firmicutes;c__Clostridia;o__Lachnospirales;f__Lachnospiraceae;g__Tyzzerella;s__uncultured bacterium
OTU647	2	0	2	0	0	0	0	0	3	8	8	2	d__Bacteria;p__Firmicutes;c__Clostridia;o__Lachnospirales;f__Lachnospiraceae;g__uncultured;s__uncultured bacterium
OTU648	2	0	3	0	1	2	5	0	1	4	1	1	d__Bacteria;p__Firmicutes;c__Clostridia;o__Lachnospirales;f__Lachnospiraceae;g__Roseburia;s__uncultured bacterium
OTU649	0	0	0	1	0	0	0	1	0	0	0	22	d__Bacteria;p__Firmicutes;c__Bacilli;o__RF39;f__norank;g__norank;s__uncultured bacterium
OTU650	0	1	0	0	0	0	0	3	2	0	0	3	d__Bacteria;p__Bacteroidota;c__Bacteroidia;o__Bacteroidales;f__Muribaculaceae;g__norank;s__uncultured bacterium
OTU651	19	5	0	0	0	1	0	0	0	0	0	0	d__Bacteria;p__Firmicutes;c__Clostridia;o__Lachnospirales;f__Lachnospiraceae;g__Blautia;s__uncultured bacterium
OTU652	2	9	2	2	5	3	0	1	0	0	0	1	d__Bacteria;p__Firmicutes;c__Clostridia;o__Lachnospirales;f__Lachnospiraceae;g__[Ruminococcus] torques group;s__uncultured bacterium
OTU653	1	7	0	12	0	0	0	0	0	0	0	4	d__Bacteria;p__Firmicutes;c__Clostridia;o__Lachnospirales;f__Lachnospiraceae;g__Lachnoclostridium
OTU654	12	2	0	0	0	0	5	2	0	1	2	0	d__Bacteria;p__Firmicutes;c__Clostridia;o__Oscillospirales;f__Ruminococcaceae;g__uncultured;s__uncultured bacterium
OTU655	0	0	3	1	10	0	0	0	2	8	1	0	d__Bacteria;p__Desulfobacterota;c__Desulfovibrionia;o__Desulfovibrionales;f__Desulfovibrionaceae;g__Desulfovibrio
OTU656	0	0	0	5	1	0	0	5	1	1	0	9	d__Bacteria;p__Campylobacterota;c__Campylobacteria;o__Campylobacterales;f__Helicobacteraceae;g__Helicobacter;s__Helicobacter bilis
OTU657	1	0	0	4	0	1	0	0	0	4	2	0	d__Bacteria;p__Bacteroidota;c__Bacteroidia;o__Bacteroidales;f__Rikenellaceae;g__Alistipes;s__uncultured bacterium
OTU658	5	0	0	0	2	0	2	0	0	0	1	1	d__Bacteria;p__Firmicutes;c__Bacilli;o__Lactobacillales;f__Lactobacillaceae;g__Ligilactobacillus;s__uncultured bacterium
OTU659	2	0	4	2	2	1	1	0	1	3	3	1	d__Bacteria;p__Firmicutes;c__Clostridia;o__Peptococcales;f__Peptococcaceae;g__Peptococcus;s__uncultured bacterium
OTU660	0	1	0	2	0	1	2	1	4	4	1	1	d__Bacteria;p__Actinobacteriota;c__Coriobacteriia;o__Coriobacteriales;f__Eggerthellaceae;g__Parvibacter;s__uncultured bacterium
OTU661	0	0	0	0	0	0	0	0	0	0	0	0	d__Bacteria;p__Bacteroidota;c__Bacteroidia;o__Bacteroidales;f__Muribaculaceae;g__norank;s__uncultured bacterium
OTU662	3	0	4	0	0	3	0	0	1	2	5	0	d__Bacteria;p__Firmicutes;c__Clostridia;o__Oscillospirales;f__Oscillospiraceae;g__Oscillibacter;s__uncultured bacterium
OTU663	0	0	0	0	0	0	0	0	0	0	0	1	d__Bacteria;p__Bacteroidota;c__Bacteroidia;o__Bacteroidales;f__Muribaculaceae;g__norank;s__uncultured bacterium
OTU664	0	0	1	2	1	1	0	0	7	7	2	0	d__Bacteria;p__Firmicutes;c__Clostridia;o__Lachnospirales;f__Lachnospiraceae;g__uncultured;s__uncultured bacterium
OTU665	11	0	0	2	0	0	2	1	0	1	2	4	d__Bacteria;p__Firmicutes;c__Clostridia;o__Lachnospirales;f__Lachnospiraceae;g__uncultured;s__uncultured bacterium
OTU666	7	0	3	0	0	0	3	0	0	4	3	0	d__Bacteria;p__Firmicutes;c__Clostridia;o__Oscillospirales;f__Oscillospiraceae;g__UCG-005;s__uncultured bacterium
OTU667	24	0	0	0	0	0	0	0	0	0	0	0	d__Bacteria;p__Firmicutes;c__Clostridia;o__Lachnospirales;f__Lachnospiraceae;g__Roseburia;s__uncultured bacterium
OTU668	0	0	0	0	0	1	1	0	6	14	0	0	d__Bacteria;p__Firmicutes;c__Clostridia;o__uncultured;f__norank;g__norank;s__uncultured bacterium
OTU669	0	0	0	0	0	0	0	0	0	0	0	1	d__Bacteria;p__Firmicutes;c__Clostridia;o__Clostridia UCG-014;f__norank;g__norank;s__uncultured bacterium
OTU670	1	0	3	2	0	0	1	0	2	2	9	0	d__Bacteria;p__Firmicutes;c__Clostridia;o__Lachnospirales;f__Lachnospiraceae;g__Acetatifactor;s__uncultured bacterium
OTU671	0	3	0	0	0	0	0	0	7	2	4	2	d__Bacteria;p__Bacteroidota;c__Bacteroidia;o__Bacteroidales;f__Muribaculaceae;g__norank;s__uncultured bacterium
OTU672	0	0	0	0	0	0	0	0	0	0	0	0	d__Bacteria;p__Bacteroidota;c__Bacteroidia;o__Bacteroidales;f__Muribaculaceae;g__norank;s__uncultured bacterium
OTU673	2	0	0	0	0	0	0	0	0	0	0	15	d__Bacteria;p__Bacteroidota;c__Bacteroidia;o__Bacteroidales;f__Tannerellaceae;g__Parabacteroides
OTU674	7	1	0	3	0	0	0	2	0	2	3	0	d__Bacteria;p__Bacteroidota;c__Bacteroidia;o__Bacteroidales;f__Bacteroidaceae;g__Bacteroides;s__Bacteroides clarus
OTU675	9	2	0	0	4	0	0	0	0	0	5	0	d__Bacteria;p__Bacteroidota;c__Bacteroidia;o__Bacteroidales;f__Bacteroidaceae;g__Bacteroides
OTU676	1	1	0	0	0	0	7	4	1	0	1	5	d__Bacteria;p__Firmicutes;c__Clostridia;o__Monoglobales;f__Monoglobaceae;g__Monoglobus;s__uncultured bacterium
OTU677	0	3	3	10	5	0	0	0	0	0	0	1	d__Bacteria;p__Firmicutes;c__Clostridia;o__Lachnospirales;f__Lachnospiraceae;g__Lachnoclostridium;s__[Clostridium] algidixylanolyticum
OTU678	0	0	0	0	0	0	8	0	5	0	3	0	d__Bacteria;p__Firmicutes;c__Clostridia;o__Lachnospirales;f__Lachnospiraceae;g__Roseburia;s__uncultured bacterium
OTU679	0	0	0	0	0	0	2	1	0	10	6	0	d__Bacteria;p__Firmicutes;c__Clostridia;o__Oscillospirales;f__Oscillospiraceae;g__uncultured;s__uncultured bacterium
OTU680	0	0	0	0	15	0	0	1	0	1	3	0	d__Bacteria;p__Proteobacteria;c__Alphaproteobacteria;o__Rhodospirillales;f__uncultured;g__norank;s__uncultured bacterium
OTU681	10	4	3	0	3	1	0	0	0	0	0	0	d__Bacteria;p__Bacteroidota;c__Bacteroidia;o__Sphingobacteriales;f__Sphingobacteriaceae;g__Sphingobacterium
OTU682	20	0	0	0	0	0	1	0	0	0	0	0	d__Bacteria;p__Campylobacterota;c__Campylobacteria;o__Campylobacterales;f__Campylobacteraceae;g__Campylobacter;s__Campylobacter hominis ATCC BAA-381
OTU683	3	0	5	5	4	4	0	0	0	0	0	0	d__Bacteria;p__Verrucomicrobiota;c__Verrucomicrobiae;o__Verrucomicrobiales;f__Akkermansiaceae;g__Akkermansia;s__uncultured bacterium
OTU684	21	0	0	0	0	0	0	0	0	0	0	0	d__Bacteria;p__Firmicutes;c__Clostridia;o__Lachnospirales;f__Lachnospiraceae;g__Lachnospiraceae UCG-001;s__uncultured bacterium
OTU685	0	0	0	0	0	0	0	0	0	0	0	2	d__Bacteria;p__Bacteroidota;c__Bacteroidia;o__Bacteroidales;f__Muribaculaceae;g__norank;s__uncultured bacterium
OTU686	2	0	1	2	1	3	1	0	3	0	3	2	d__Bacteria;p__Firmicutes;c__Bacilli;o__Lactobacillales;f__Lactobacillaceae
OTU687	0	0	0	0	0	0	7	1	1	7	0	1	d__Bacteria;p__Firmicutes;c__Clostridia;o__Oscillospirales;f__Oscillospiraceae;g__NK4A214 group;s__uncultured bacterium
OTU688	3	0	0	0	0	0	5	0	2	5	1	4	d__Bacteria;p__Firmicutes;c__Clostridia;o__Lachnospirales;f__Lachnospiraceae;g__uncultured;s__uncultured bacterium
OTU689	0	0	0	0	0	0	0	0	0	1	1	0	d__Bacteria;p__Bacteroidota;c__Bacteroidia;o__Bacteroidales;f__Prevotellaceae;g__Prevotellaceae UCG-001;s__uncultured bacterium
OTU690	0	0	0	0	0	0	0	0	0	0	0	1	d__Bacteria;p__Bacteroidota;c__Bacteroidia;o__Bacteroidales;f__Muribaculaceae;g__norank;s__uncultured bacterium
OTU691	2	0	0	0	1	2	3	1	0	8	1	0	d__Bacteria;p__Firmicutes;c__Bacilli;o__Staphylococcales;f__Staphylococcaceae;g__Staphylococcus;s__Staphylococcus sciuri
OTU692	0	1	2	0	0	0	0	0	0	0	0	0	d__Bacteria;p__Bacteroidota;c__Bacteroidia;o__Bacteroidales;f__Muribaculaceae;g__norank;s__uncultured bacterium
OTU693	0	0	1	1	0	0	0	0	0	0	15	0	d__Bacteria;p__Firmicutes;c__Clostridia;o__Lachnospirales;f__Lachnospiraceae;g__Lachnospiraceae NK4A136 group;s__uncultured bacterium
OTU694	0	0	0	0	0	0	0	0	0	0	0	0	d__Bacteria;p__Bacteroidota;c__Bacteroidia;o__Bacteroidales;f__Muribaculaceae;g__norank;s__uncultured bacterium
OTU695	0	0	17	0	0	0	0	0	0	0	0	0	d__Bacteria;p__Firmicutes;c__Clostridia;o__Lachnospirales;f__Lachnospiraceae;g__uncultured;s__uncultured bacterium
OTU696	0	3	1	0	0	1	0	0	6	0	1	1	d__Bacteria;p__Bacteroidota;c__Bacteroidia;o__Bacteroidales;f__Muribaculaceae;g__norank;s__uncultured bacterium
OTU697	0	0	0	1	0	0	3	1	10	1	1	0	d__Bacteria;p__Firmicutes;c__Clostridia;o__Lachnospirales;f__Lachnospiraceae;g__Roseburia;s__uncultured bacterium
OTU698	0	0	0	2	0	0	0	0	0	0	10	0	d__Bacteria;p__Bacteroidota;c__Bacteroidia;o__Bacteroidales;f__Muribaculaceae;g__norank;s__uncultured bacterium
OTU699	0	0	0	0	0	0	0	1	0	0	0	1	d__Bacteria;p__Firmicutes;c__Bacilli;o__Lactobacillales;f__Lactobacillaceae;g__HT002
OTU700	0	0	0	2	0	0	0	0	10	0	1	1	d__Bacteria;p__Firmicutes;c__Clostridia;o__Lachnospirales;f__Lachnospiraceae;g__Lachnospiraceae NK4A136 group;s__uncultured bacterium
OTU701	0	0	0	0	0	0	2	0	15	0	0	1	d__Bacteria;p__Firmicutes;c__Bacilli;o__RF39;f__norank;g__norank;s__uncultured bacterium
OTU702	0	4	0	0	3	5	0	0	0	3	0	0	d__Bacteria;p__Bacteroidota;c__Bacteroidia;o__Bacteroidales;f__Muribaculaceae;g__norank;s__uncultured bacterium
OTU703	5	0	2	4	2	4	0	1	0	0	0	0	d__Bacteria;p__Proteobacteria;c__Gammaproteobacteria;o__Enterobacterales;f__Yersiniaceae;g__Serratia;s__Serratia liquefaciens
OTU704	0	0	0	0	0	0	0	0	0	0	0	0	d__Bacteria;p__Bacteroidota;c__Bacteroidia;o__Bacteroidales;f__Muribaculaceae;g__norank;s__uncultured bacterium
OTU705	2	0	0	0	0	3	0	2	2	7	2	0	d__Bacteria;p__Firmicutes;c__Clostridia;o__Lachnospirales;f__Lachnospiraceae;g__uncultured;s__uncultured bacterium
OTU706	0	0	0	3	2	0	2	0	0	10	0	0	d__Bacteria;p__Firmicutes;c__Clostridia;o__Monoglobales;f__Monoglobaceae;g__Monoglobus;s__uncultured bacterium
OTU707	0	0	0	0	0	0	0	0	1	0	0	0	d__Bacteria;p__Bacteroidota;c__Bacteroidia;o__Bacteroidales;f__Muribaculaceae;g__norank;s__uncultured bacterium
OTU708	1	0	0	1	0	0	0	0	2	9	0	5	d__Bacteria;p__Firmicutes;c__Clostridia;o__Lachnospirales;f__Lachnospiraceae;g__uncultured;s__uncultured bacterium
OTU709	1	0	0	0	5	1	2	0	0	1	0	2	d__Bacteria;p__Actinobacteriota;c__Coriobacteriia;o__Coriobacteriales;f__Eggerthellaceae;g__Enterorhabdus;s__uncultured bacterium
OTU710	0	0	0	0	0	0	0	0	1	0	1	0	d__Bacteria;p__Bacteroidota;c__Bacteroidia;o__Bacteroidales;f__Muribaculaceae;g__norank;s__uncultured bacterium
OTU711	8	0	2	0	0	1	0	0	0	2	1	0	d__Bacteria;p__Firmicutes;c__Clostridia;o__Lachnospirales;f__Lachnospiraceae;g__uncultured;s__uncultured bacterium
OTU712	3	0	0	1	0	0	0	1	0	6	3	2	d__Bacteria;p__Firmicutes;c__Clostridia;o__Lachnospirales;f__Lachnospiraceae;g__uncultured;s__uncultured bacterium
OTU713	0	0	0	0	0	0	0	0	0	0	0	0	d__Bacteria;p__Bacteroidota;c__Bacteroidia;o__Bacteroidales;f__Muribaculaceae;g__norank;s__uncultured bacterium
OTU714	0	13	0	4	0	0	0	0	0	0	0	0	d__Bacteria;p__Firmicutes;c__Clostridia;o__Lachnospirales;f__Lachnospiraceae
OTU715	0	0	0	0	0	0	0	0	0	0	1	0	d__Bacteria;p__Bacteroidota;c__Bacteroidia;o__Bacteroidales;f__Muribaculaceae;g__norank;s__uncultured bacterium
OTU716	0	0	0	0	0	0	7	0	4	1	1	0	d__Bacteria;p__Firmicutes;c__Clostridia;o__Lachnospirales;f__Lachnospiraceae;g__Lachnospiraceae NK4A136 group;s__uncultured bacterium
OTU717	2	1	0	0	2	0	3	0	7	1	0	0	d__Bacteria;p__Firmicutes;c__Clostridia;o__Oscillospirales;f__Oscillospiraceae;g__Colidextribacter;s__uncultured bacterium
OTU718	0	0	0	0	0	0	0	0	0	0	0	0	d__Bacteria;p__Bacteroidota;c__Bacteroidia;o__Bacteroidales;f__Muribaculaceae;g__norank;s__uncultured bacterium
OTU719	6	0	0	0	0	8	0	0	0	1	0	2	d__Bacteria;p__Firmicutes;c__Bacilli;o__Erysipelotrichales;f__Erysipelotrichaceae;g__uncultured;s__uncultured bacterium
OTU720	0	0	0	0	0	0	0	0	0	0	0	0	d__Bacteria;p__Bacteroidota;c__Bacteroidia;o__Bacteroidales;f__Muribaculaceae;g__norank;s__uncultured bacterium
OTU721	2	0	1	0	0	0	3	0	3	1	0	2	d__Bacteria;p__Actinobacteriota;c__Coriobacteriia;o__Coriobacteriales;f__Eggerthellaceae;g__uncultured
OTU722	5	0	0	2	0	0	2	0	1	3	1	2	d__Bacteria;p__Firmicutes;c__Clostridia;o__Oscillospirales;f__Ruminococcaceae;g__uncultured;s__uncultured bacterium
OTU723	0	0	0	0	0	0	6	2	3	2	1	0	d__Bacteria;p__Firmicutes;c__Clostridia;o__Lachnospirales;f__Lachnospiraceae;g__uncultured;s__uncultured bacterium
OTU724	0	1	0	0	0	0	0	0	1	0	0	2	d__Bacteria;p__Bacteroidota;c__Bacteroidia;o__Bacteroidales;f__Muribaculaceae;g__norank;s__uncultured bacterium
OTU725	0	0	1	0	0	0	0	15	0	0	0	0	d__Bacteria;p__Firmicutes;c__Clostridia;o__Lachnospirales;f__Lachnospiraceae;g__Lachnospiraceae UCG-001;s__uncultured bacterium
OTU726	1	0	1	0	0	0	3	0	1	5	4	1	d__Bacteria;p__Firmicutes;c__Clostridia;o__Lachnospirales;f__Lachnospiraceae;g__uncultured;s__uncultured bacterium
OTU727	0	0	0	0	0	0	0	2	0	1	2	0	d__Bacteria;p__Bacteroidota;c__Bacteroidia;o__Bacteroidales;f__Muribaculaceae;g__norank;s__uncultured bacterium
OTU728	0	0	0	4	0	0	0	0	6	4	2	0	d__Bacteria;p__Firmicutes;c__Clostridia;o__Lachnospirales;f__Lachnospiraceae;g__uncultured;s__uncultured bacterium
OTU729	0	0	1	0	0	0	8	0	0	0	0	0	d__Bacteria;p__Actinobacteriota;c__Coriobacteriia;o__Coriobacteriales;f__Eggerthellaceae;g__Enterorhabdus;s__uncultured bacterium
OTU730	0	0	14	0	0	0	0	0	0	2	0	0	d__Bacteria;p__Firmicutes;c__Clostridia;o__Lachnospirales;f__Lachnospiraceae;g__Lachnospiraceae NK4A136 group;s__uncultured bacterium
OTU731	1	0	0	0	0	0	2	4	1	3	3	0	d__Bacteria;p__Firmicutes;c__Clostridia;o__Lachnospirales;f__Lachnospiraceae;g__uncultured;s__uncultured bacterium
OTU732	0	15	0	0	0	0	0	0	0	1	0	0	d__Bacteria;p__Firmicutes;c__Bacilli;o__Erysipelotrichales;f__Erysipelotrichaceae;g__Allobaculum
OTU733	0	0	0	0	0	0	0	0	12	4	0	0	d__Bacteria;p__Firmicutes;c__Clostridia;o__Oscillospirales;f__Oscillospiraceae;g__Colidextribacter;s__uncultured bacterium
OTU734	0	0	0	0	0	0	0	1	0	0	0	3	d__Bacteria;p__Firmicutes;c__Clostridia;o__Clostridia UCG-014;f__norank;g__norank;s__uncultured bacterium
OTU735	0	0	0	0	0	0	0	0	0	0	0	0	d__Bacteria;p__Bacteroidota;c__Bacteroidia;o__Bacteroidales;f__Muribaculaceae;g__norank;s__uncultured bacterium
OTU736	15	0	0	0	0	0	0	0	0	0	0	0	d__Bacteria;p__Firmicutes;c__Clostridia;o__Peptococcales;f__Peptococcaceae;g__Peptococcus;s__Peptococcus niger
OTU737	0	0	0	0	0	0	0	0	0	0	0	1	d__Bacteria;p__Bacteroidota;c__Bacteroidia;o__Bacteroidales;f__Muribaculaceae;g__norank;s__uncultured bacterium
OTU738	0	1	0	0	0	0	8	0	1	3	1	1	d__Bacteria;p__Firmicutes;c__Clostridia;o__Oscillospirales;f__Ruminococcaceae;g__Harryflintia;s__uncultured bacterium
OTU739	0	0	0	1	0	1	0	0	0	6	1	0	d__Bacteria;p__Firmicutes;c__Clostridia;o__Peptostreptococcales-Tissierellales;f__Anaerovoracaceae;g__Family XIII AD3011 group;s__uncultured bacterium
OTU740	0	0	0	0	0	0	0	0	0	0	0	2	d__Bacteria;p__Firmicutes;c__Clostridia;o__Clostridia UCG-014;f__norank;g__norank;s__uncultured bacterium
OTU741	0	0	0	0	0	0	0	0	0	0	0	0	d__Bacteria;p__Bacteroidota;c__Bacteroidia;o__Bacteroidales;f__Muribaculaceae;g__norank;s__uncultured bacterium
OTU742	2	1	4	0	0	0	0	1	0	2	3	0	d__Bacteria;p__Firmicutes;c__Clostridia;o__Lachnospirales;f__Lachnospiraceae;g__Roseburia;s__uncultured bacterium
OTU743	0	2	1	0	0	0	0	9	2	0	0	0	d__Bacteria;p__Firmicutes;c__Bacilli;o__Erysipelotrichales;f__Erysipelatoclostridiaceae;g__Candidatus Stoquefichus;s__uncultured bacterium
OTU744	0	0	0	0	0	0	0	0	0	0	0	0	d__Bacteria;p__Bacteroidota;c__Bacteroidia;o__Bacteroidales;f__Muribaculaceae;g__norank;s__uncultured bacterium
OTU745	0	0	0	0	0	0	0	0	0	1	1	1	d__Bacteria;p__Bacteroidota;c__Bacteroidia;o__Bacteroidales;f__Muribaculaceae;g__norank;s__uncultured bacterium
OTU746	0	0	0	0	1	0	3	1	2	4	0	1	d__Bacteria;p__Actinobacteriota;c__Coriobacteriia;o__Coriobacteriales;f__Eggerthellaceae;g__Enterorhabdus;s__uncultured bacterium
OTU747	13	0	0	0	0	0	0	0	0	0	0	0	d__Bacteria;p__Firmicutes;c__Bacilli;o__Lactobacillales;f__Lactobacillaceae;g__Fructilactobacillus;s__Lactobacillus sanfranciscensis TMW 1.1304
OTU748	0	0	0	1	0	0	3	0	0	4	1	5	d__Bacteria;p__Firmicutes;c__Clostridia;o__Lachnospirales;f__Lachnospiraceae;g__uncultured;s__uncultured bacterium
OTU749	0	0	0	0	0	1	10	0	0	4	0	0	d__Bacteria;p__Firmicutes;c__Clostridia;o__Oscillospirales;f__Ruminococcaceae;g__Harryflintia;s__uncultured bacterium
OTU750	8	0	0	0	0	0	3	1	0	0	1	0	d__Bacteria;p__Firmicutes;c__Clostridia;o__Lachnospirales;f__Lachnospiraceae;g__Roseburia;s__uncultured bacterium
OTU751	0	0	0	0	0	0	0	0	0	1	0	1	d__Bacteria;p__Firmicutes;c__Clostridia;o__Clostridia UCG-014;f__norank;g__norank;s__uncultured bacterium
OTU752	0	0	0	0	0	0	0	0	0	0	0	0	d__Bacteria;p__Firmicutes;c__Bacilli;o__RF39;f__norank;g__norank;s__uncultured bacterium
OTU753	0	0	0	0	0	0	1	14	0	0	0	0	d__Bacteria;p__Firmicutes;c__Clostridia;o__Lachnospirales;f__Lachnospiraceae;g__uncultured;s__uncultured bacterium
OTU754	0	0	0	0	0	0	0	0	0	0	0	0	d__Bacteria;p__Bacteroidota;c__Bacteroidia;o__Bacteroidales;f__Muribaculaceae;g__norank;s__uncultured bacterium
OTU755	0	0	0	0	0	0	0	1	0	0	8	0	d__Bacteria;p__Bacteroidota;c__Bacteroidia;o__Bacteroidales;f__Muribaculaceae;g__norank;s__uncultured bacterium
OTU756	4	0	0	1	3	0	0	1	1	0	0	1	d__Bacteria;p__Bacteroidota;c__Bacteroidia;o__Bacteroidales;f__Rikenellaceae;g__Alistipes;s__uncultured bacterium
OTU757	0	0	1	0	0	0	2	0	2	2	1	0	d__Bacteria;p__Actinobacteriota;c__Coriobacteriia;o__Coriobacteriales;f__Eggerthellaceae;g__Enterorhabdus;s__uncultured bacterium
OTU758	0	0	0	0	0	0	0	0	0	0	0	1	d__Bacteria;p__Bacteroidota;c__Bacteroidia;o__Bacteroidales;f__Muribaculaceae;g__norank;s__uncultured bacterium
OTU759	0	0	0	0	0	0	0	0	0	1	0	1	d__Bacteria;p__Bacteroidota;c__Bacteroidia;o__Bacteroidales;f__Muribaculaceae;g__norank;s__uncultured bacterium
OTU760	2	0	0	2	0	1	0	1	3	1	2	0	d__Bacteria;p__Firmicutes;c__Clostridia;o__Lachnospirales;f__Lachnospiraceae;g__uncultured;s__uncultured bacterium
OTU761	0	0	0	0	0	0	0	0	0	0	0	0	d__Bacteria;p__Bacteroidota;c__Bacteroidia;o__Bacteroidales;f__Muribaculaceae;g__norank;s__uncultured bacterium
OTU762	0	0	0	3	4	3	0	0	0	1	3	0	d__Bacteria;p__Firmicutes;c__Bacilli;o__Erysipelotrichales;f__Erysipelotrichaceae;g__Faecalibaculum;s__uncultured bacterium
OTU763	0	0	0	0	0	0	2	0	0	0	0	0	d__Bacteria;p__Firmicutes;c__Bacilli;o__RF39;f__norank;g__norank;s__uncultured bacterium
OTU764	0	0	0	0	1	0	0	3	4	3	2	0	d__Bacteria;p__Firmicutes;c__Clostridia;o__Lachnospirales;f__Lachnospiraceae;g__uncultured;s__uncultured bacterium
OTU765	0	3	2	0	0	0	4	1	0	1	0	2	d__Bacteria;p__Firmicutes;c__Clostridia;o__Oscillospirales;f__Ruminococcaceae;g__uncultured;s__uncultured bacterium
OTU766	0	0	0	0	0	0	0	0	0	0	0	0	d__Bacteria;p__Bacteroidota;c__Bacteroidia;o__Bacteroidales;f__Muribaculaceae;g__norank;s__uncultured bacterium
OTU767	2	0	3	3	1	0	1	1	0	3	0	0	d__Bacteria;p__Firmicutes;c__Clostridia;o__Lachnospirales;f__Lachnospiraceae;g__Anaerostipes
OTU768	0	0	0	0	0	0	0	3	0	0	0	2	d__Bacteria;p__Firmicutes;c__Bacilli;o__RF39;f__norank;g__norank;s__uncultured bacterium
OTU769	0	0	0	0	0	0	1	0	7	1	0	3	d__Bacteria;p__Bacteroidota;c__Bacteroidia;o__Bacteroidales;f__Muribaculaceae;g__norank;s__uncultured bacterium
OTU770	1	2	5	0	1	5	0	0	0	0	0	0	d__Bacteria;p__Verrucomicrobiota;c__Verrucomicrobiae;o__Verrucomicrobiales;f__Akkermansiaceae;g__Akkermansia;s__uncultured bacterium
OTU771	8	0	0	6	0	0	0	0	0	0	0	0	d__Bacteria;p__Proteobacteria;c__Alphaproteobacteria;o__Rhodospirillales;f__uncultured;g__norank;s__uncultured bacterium
OTU772	0	0	0	0	0	0	0	0	0	0	0	1	d__Bacteria;p__Firmicutes;c__Bacilli;o__Lactobacillales;f__Lactobacillaceae;g__Lactobacillus;s__uncultured bacterium
OTU773	0	0	1	0	0	0	1	0	3	0	1	2	d__Bacteria;p__Bacteroidota;c__Bacteroidia;o__Bacteroidales;f__Muribaculaceae;g__norank;s__uncultured bacterium
OTU774	0	0	0	0	0	0	2	0	0	2	8	2	d__Bacteria;p__Firmicutes;c__Clostridia;o__Clostridia vadinBB60 group;f__norank;g__norank;s__uncultured bacterium
OTU775	0	0	0	0	0	0	0	0	0	0	0	0	d__Bacteria;p__Bacteroidota;c__Bacteroidia;o__Bacteroidales;f__Muribaculaceae;g__norank;s__uncultured bacterium
OTU776	0	0	0	0	0	0	0	0	3	0	1	5	d__Bacteria;p__Firmicutes;c__Clostridia;o__Lachnospirales;f__Lachnospiraceae;g__Lachnospiraceae NK4A136 group;s__uncultured bacterium
OTU777	13	0	0	0	0	0	0	0	0	1	0	0	d__Bacteria;p__Proteobacteria;c__Gammaproteobacteria;o__Burkholderiales;f__Rhodocyclaceae;g__Methyloversatilis;s__uncultured bacterium
OTU778	6	0	0	0	5	0	1	0	0	1	0	0	d__Bacteria;p__Firmicutes;c__Clostridia;o__Lachnospirales;f__Lachnospiraceae;g__Lachnoclostridium;s__uncultured bacterium
OTU779	0	2	0	2	8	0	0	1	0	0	0	0	d__Bacteria;p__Proteobacteria;c__Gammaproteobacteria;o__Enterobacterales;f__Enterobacteriaceae;g__Escherichia-Shigella;s__uncultured bacterium
OTU780	1	0	0	1	1	2	3	0	0	0	3	1	d__Bacteria;p__Firmicutes;c__Bacilli;o__Erysipelotrichales;f__Erysipelotrichaceae;g__Faecalibaculum;s__uncultured bacterium
OTU781	0	0	0	0	0	0	0	0	0	0	0	0	d__Bacteria;p__Bacteroidota;c__Bacteroidia;o__Bacteroidales;f__Muribaculaceae;g__norank;s__uncultured bacterium
OTU782	4	0	1	0	0	2	2	0	1	0	1	2	d__Bacteria;p__Firmicutes;c__Clostridia;o__Oscillospirales;f__Ruminococcaceae;g__Anaerotruncus;s__uncultured bacterium
OTU783	0	3	0	1	7	0	0	1	0	0	0	0	d__Bacteria;p__Firmicutes;c__Clostridia;o__Christensenellales;f__Christensenellaceae;g__norank
OTU784	0	0	1	0	0	0	2	0	0	1	0	1	d__Bacteria;p__Bacteroidota;c__Bacteroidia;o__Bacteroidales;f__Rikenellaceae;g__Rikenella;s__uncultured bacterium
OTU785	0	5	0	0	2	4	0	1	0	1	0	0	d__Bacteria;p__Bacteroidota;c__Bacteroidia;o__Bacteroidales;f__Muribaculaceae;g__norank;s__uncultured bacterium
OTU786	0	0	0	0	0	0	0	0	0	0	0	0	d__Bacteria;p__Bacteroidota;c__Bacteroidia;o__Bacteroidales;f__Muribaculaceae;g__norank;s__uncultured bacterium
OTU787	0	2	0	0	0	0	2	3	3	1	0	0	d__Bacteria;p__Firmicutes;c__Bacilli;o__Erysipelotrichales;f__Erysipelatoclostridiaceae;g__Erysipelatoclostridium;s__uncultured bacterium
OTU788	0	0	0	0	0	0	0	0	0	5	0	1	d__Bacteria;p__Firmicutes;c__Clostridia;o__Clostridia UCG-014;f__norank;g__norank;s__uncultured bacterium
OTU789	0	0	0	0	0	0	0	0	0	0	0	0	d__Bacteria;p__Bacteroidota;c__Bacteroidia;o__Bacteroidales;f__Muribaculaceae;g__norank;s__uncultured bacterium
OTU790	0	0	0	0	0	0	3	0	0	1	0	0	d__Bacteria;p__Firmicutes;c__Clostridia;o__Lachnospirales;f__Lachnospiraceae;g__uncultured;s__uncultured bacterium
OTU791	0	0	0	0	0	0	0	0	0	1	0	0	d__Bacteria;p__Firmicutes;c__Clostridia;o__Clostridia UCG-014;f__norank;g__norank;s__uncultured bacterium
OTU792	0	0	0	0	0	0	0	0	0	0	0	0	d__Bacteria;p__Bacteroidota;c__Bacteroidia;o__Bacteroidales;f__Muribaculaceae;g__norank;s__uncultured bacterium
OTU793	3	0	1	0	0	0	5	1	1	0	1	0	d__Bacteria;p__Firmicutes;c__Bacilli;o__Lactobacillales;f__Lactobacillaceae;g__Ligilactobacillus;s__uncultured bacterium
OTU794	0	0	0	0	2	1	3	1	0	1	0	0	d__Bacteria;p__Actinobacteriota;c__Coriobacteriia;o__Coriobacteriales;f__Eggerthellaceae;g__Enterorhabdus;s__uncultured bacterium
OTU795	7	2	0	0	3	0	0	0	0	0	0	0	d__Bacteria;p__Firmicutes;c__Clostridia;o__Lachnospirales;f__Lachnospiraceae;g__[Ruminococcus] torques group;s__uncultured bacterium
OTU796	5	2	1	1	2	0	0	0	0	0	1	0	d__Bacteria;p__Firmicutes;c__Clostridia;o__Lachnospirales;f__Lachnospiraceae
OTU797	0	0	0	0	0	0	1	1	0	3	2	0	d__Bacteria;p__Firmicutes;c__Bacilli;o__RF39;f__norank;g__norank;s__uncultured bacterium
OTU798	0	1	6	0	4	1	0	0	0	0	0	0	Unclassified
OTU799	11	0	0	0	0	0	0	0	0	1	0	0	d__Bacteria;p__Actinobacteriota;c__Actinobacteria;o__Actinomycetales;f__Actinomycetaceae;g__Mobiluncus
OTU800	10	0	0	0	0	0	1	0	0	0	0	1	d__Bacteria;p__Actinobacteriota;c__Coriobacteriia;o__Coriobacteriales;f__Atopobiaceae;g__Atopobium;s__Atopobium minutum
OTU801	0	3	3	0	0	0	2	0	0	2	1	1	d__Bacteria;p__Desulfobacterota;c__Desulfovibrionia;o__Desulfovibrionales;f__Desulfovibrionaceae;g__uncultured;s__uncultured bacterium
OTU802	0	0	0	0	0	0	0	1	0	0	0	9	d__Bacteria;p__Firmicutes;c__Clostridia;o__Lachnospirales;f__Lachnospiraceae;g__uncultured;s__uncultured bacterium
OTU803	0	0	0	0	0	0	1	0	8	2	0	1	d__Bacteria;p__Firmicutes;c__Clostridia;o__Oscillospirales;f__Oscillospiraceae;g__Colidextribacter;s__uncultured bacterium
OTU804	1	2	0	0	0	0	4	0	4	1	0	0	d__Bacteria;p__Bacteroidota;c__Bacteroidia;o__Bacteroidales;f__Prevotellaceae;g__Alloprevotella;s__uncultured bacterium
OTU805	0	0	0	0	0	0	1	0	6	0	1	1	d__Bacteria;p__Bacteroidota;c__Bacteroidia;o__Bacteroidales;f__Prevotellaceae;g__Alloprevotella;s__uncultured bacterium
OTU806	1	0	0	0	0	0	0	0	1	8	0	2	d__Bacteria;p__Firmicutes;c__Bacilli;o__Bacillales;f__Planococcaceae;g__Sporosarcina;s__Sporosarcina luteola
OTU807	0	1	0	0	0	0	0	0	0	0	0	1	d__Bacteria;p__Bacteroidota;c__Bacteroidia;o__Bacteroidales;f__Muribaculaceae;g__norank;s__uncultured bacterium
OTU808	0	0	0	0	0	0	0	0	1	0	1	0	d__Bacteria;p__Bacteroidota;c__Bacteroidia;o__Bacteroidales;f__Muribaculaceae;g__norank;s__uncultured bacterium
OTU809	0	0	1	0	2	0	0	0	2	7	0	0	d__Bacteria;p__Firmicutes;c__Clostridia;o__Oscillospirales;f__Oscillospiraceae;g__Colidextribacter;s__uncultured bacterium
OTU810	6	0	1	0	0	0	0	0	0	0	0	4	d__Bacteria;p__Firmicutes;c__Clostridia;o__Clostridia vadinBB60 group;f__norank;g__norank;s__uncultured bacterium
OTU811	0	0	0	0	0	4	3	0	1	0	0	3	d__Bacteria;p__Firmicutes;c__Bacilli;o__Lactobacillales;f__Lactobacillaceae;g__Ligilactobacillus;s__uncultured bacterium
OTU812	0	0	0	0	0	0	0	0	0	0	0	0	d__Bacteria;p__Bacteroidota;c__Bacteroidia;o__Bacteroidales;f__Muribaculaceae;g__norank;s__uncultured bacterium
OTU813	6	3	1	0	1	0	0	0	0	0	0	0	d__Bacteria;p__Firmicutes;c__Bacilli;o__Lactobacillales;f__Carnobacteriaceae;g__Carnobacterium;s__Carnobacterium inhibens subsp. inhibens DSM 13024
OTU814	10	0	0	0	0	0	0	0	0	1	0	0	d__Bacteria;p__Bacteroidota;c__Bacteroidia;o__Bacteroidales;f__Barnesiellaceae;g__Barnesiella;s__uncultured organism
OTU815	0	0	0	0	0	0	0	0	0	0	0	0	d__Bacteria;p__Bacteroidota;c__Bacteroidia;o__Bacteroidales;f__Muribaculaceae;g__norank;s__uncultured bacterium
OTU816	0	0	0	0	0	0	0	0	0	0	0	0	d__Bacteria;p__Bacteroidota;c__Bacteroidia;o__Bacteroidales;f__Muribaculaceae;g__norank;s__uncultured bacterium
OTU817	0	0	0	0	0	0	0	0	9	0	0	0	d__Bacteria;p__Firmicutes;c__Clostridia;o__Clostridia UCG-014;f__norank;g__norank;s__uncultured bacterium
OTU818	2	0	0	0	0	0	1	0	5	0	0	0	d__Bacteria;p__Firmicutes;c__Clostridia;o__Lachnospirales;f__Lachnospiraceae;g__Roseburia;s__uncultured bacterium
OTU819	0	0	0	0	0	0	2	2	1	1	1	2	d__Bacteria;p__Firmicutes;c__Clostridia;o__Lachnospirales;f__Lachnospiraceae;g__uncultured;s__uncultured bacterium
OTU820	0	0	0	0	0	0	0	0	0	0	0	1	d__Bacteria;p__Firmicutes;c__Clostridia;o__Monoglobales;f__Monoglobaceae;g__Monoglobus;s__uncultured bacterium
OTU821	1	2	0	0	0	0	0	0	3	4	1	0	d__Bacteria;p__Firmicutes;c__Clostridia;o__Peptococcales;f__Peptococcaceae;g__Peptococcus;s__uncultured bacterium
OTU822	0	0	0	0	0	0	2	0	0	6	1	2	d__Bacteria;p__Firmicutes;c__Clostridia;o__Oscillospirales;f__Oscillospiraceae;g__uncultured;s__uncultured bacterium
OTU823	0	0	0	0	0	0	0	0	0	0	0	0	d__Bacteria;p__Bacteroidota;c__Bacteroidia;o__Bacteroidales;f__Muribaculaceae;g__norank;s__uncultured bacterium
OTU824	0	0	0	0	0	0	0	0	0	2	6	2	d__Bacteria;p__Firmicutes;c__Clostridia;o__Lachnospirales;f__Lachnospiraceae;g__Lachnospiraceae NK4A136 group;s__uncultured bacterium
OTU825	0	0	0	0	0	0	1	0	0	4	0	0	d__Bacteria;p__Firmicutes;c__Bacilli;o__RF39;f__norank;g__norank;s__uncultured bacterium
OTU826	0	0	2	2	0	0	0	0	0	2	4	0	d__Bacteria;p__Cyanobacteria;c__Vampirivibrionia;o__Gastranaerophilales;f__norank;g__norank;s__uncultured bacterium
OTU827	0	0	0	0	0	0	0	0	0	0	0	0	d__Bacteria;p__Bacteroidota;c__Bacteroidia;o__Bacteroidales;f__Muribaculaceae;g__norank;s__uncultured bacterium
OTU828	0	0	0	0	0	0	5	0	0	1	1	2	d__Bacteria;p__Firmicutes;c__Clostridia;o__Clostridia vadinBB60 group;f__norank;g__norank;s__uncultured bacterium
OTU829	0	6	0	1	0	0	0	0	1	0	1	2	d__Bacteria;p__Firmicutes;c__Bacilli;o__Erysipelotrichales;f__Erysipelotrichaceae;g__[Clostridium] innocuum group;s__uncultured bacterium
OTU830	0	0	0	0	0	0	0	0	0	0	0	0	d__Bacteria;p__Bacteroidota;c__Bacteroidia;o__Bacteroidales;f__Muribaculaceae;g__norank;s__uncultured bacterium
OTU831	0	0	0	0	0	1	2	2	0	0	0	0	d__Bacteria;p__Bacteroidota;c__Bacteroidia;o__Bacteroidales;f__Muribaculaceae;g__norank;s__uncultured bacterium
OTU832	1	1	1	1	3	1	0	0	0	0	1	0	d__Bacteria;p__Cyanobacteria;c__Cyanobacteriia;o__Chloroplast;f__norank;g__norank
OTU833	0	0	2	0	1	0	1	1	1	0	0	0	d__Bacteria;p__Bacteroidota;c__Bacteroidia;o__Bacteroidales;f__Tannerellaceae;g__Parabacteroides;s__uncultured bacterium
OTU834	0	2	1	1	0	0	4	0	1	2	0	0	d__Bacteria;p__Firmicutes;c__Clostridia;o__Oscillospirales;f__uncultured;g__norank
OTU835	0	0	0	0	0	0	0	4	0	0	4	0	d__Bacteria;p__Firmicutes;c__Clostridia;o__Lachnospirales;f__Lachnospiraceae;g__uncultured;s__uncultured bacterium
OTU836	0	0	0	1	0	0	0	0	0	8	0	0	d__Bacteria;p__Firmicutes;c__Clostridia;o__Oscillospirales;f__Ruminococcaceae;g__Ruminococcus;s__uncultured bacterium
OTU837	0	0	0	0	0	2	1	2	0	0	0	5	d__Bacteria;p__Firmicutes;c__Clostridia;o__Lachnospirales;f__Lachnospiraceae;g__Lachnospiraceae NK4A136 group;s__uncultured bacterium
OTU838	0	0	0	0	0	0	3	0	1	0	4	3	d__Bacteria;p__Actinobacteriota;c__Actinobacteria;o__Nitriliruptorales;f__Nitriliruptoraceae;g__Nitriliruptor
OTU839	0	0	0	0	0	0	1	0	2	5	0	1	d__Bacteria;p__Bacteroidota;c__Bacteroidia;o__Bacteroidales;f__Muribaculaceae;g__norank;s__uncultured bacterium
OTU840	0	0	0	0	0	0	0	0	0	0	0	0	d__Bacteria;p__Bacteroidota;c__Bacteroidia;o__Bacteroidales;f__Muribaculaceae;g__norank;s__uncultured bacterium
OTU841	4	0	3	0	1	2	0	0	0	0	0	0	d__Bacteria;p__Verrucomicrobiota;c__Verrucomicrobiae;o__Verrucomicrobiales;f__Akkermansiaceae;g__Akkermansia;s__uncultured bacterium
OTU842	0	0	0	0	0	0	0	0	5	4	0	0	d__Bacteria;p__Firmicutes;c__Clostridia;o__Lachnospirales;f__Lachnospiraceae;g__Lachnospiraceae NK4A136 group;s__uncultured bacterium
OTU843	0	0	0	0	0	0	1	0	5	2	0	2	d__Bacteria;p__Firmicutes;c__Clostridia;o__Lachnospirales;f__Lachnospiraceae;g__Lachnospiraceae UCG-008;s__uncultured bacterium
OTU844	0	0	0	0	0	0	0	0	0	0	0	0	d__Bacteria;p__Bacteroidota;c__Bacteroidia;o__Bacteroidales;f__Muribaculaceae;g__norank;s__uncultured bacterium
OTU845	0	1	1	0	0	0	1	0	1	0	0	0	d__Bacteria;p__Bacteroidota;c__Bacteroidia;o__Bacteroidales;f__Muribaculaceae;g__norank;s__uncultured bacterium
OTU846	0	0	0	0	0	0	0	0	0	0	0	0	d__Bacteria;p__Bacteroidota;c__Bacteroidia;o__Bacteroidales;f__Muribaculaceae;g__norank;s__uncultured bacterium
OTU847	0	0	0	0	0	0	4	0	0	0	0	0	d__Bacteria;p__Firmicutes;c__Clostridia;o__Lachnospirales;f__Lachnospiraceae;g__uncultured;s__uncultured bacterium
OTU848	0	1	0	0	2	0	0	0	0	0	0	5	d__Bacteria;p__Firmicutes;c__Bacilli;o__Erysipelotrichales;f__Erysipelatoclostridiaceae;g__Candidatus Stoquefichus
OTU849	1	0	0	0	0	0	1	0	3	3	0	1	d__Bacteria;p__Firmicutes;c__Bacilli;o__Lactobacillales;f__Carnobacteriaceae;g__Jeotgalibaca
OTU850	0	5	0	0	0	0	2	0	1	2	0	0	d__Bacteria;p__Bacteroidota;c__Bacteroidia;o__Bacteroidales;f__Muribaculaceae;g__norank;s__uncultured bacterium
OTU851	1	0	1	0	0	0	1	0	2	4	1	0	d__Bacteria;p__Firmicutes;c__Clostridia;o__Lachnospirales;f__Lachnospiraceae;g__uncultured;s__uncultured bacterium
OTU852	1	0	0	1	0	0	1	0	0	1	0	1	d__Bacteria;p__Actinobacteriota;c__Actinobacteria;o__Bifidobacteriales;f__Bifidobacteriaceae;g__Bifidobacterium
OTU853	0	0	0	0	0	1	3	0	0	2	3	0	d__Bacteria;p__Firmicutes;c__Clostridia;o__Oscillospirales;f__Ruminococcaceae;g__Harryflintia;s__uncultured bacterium
OTU854	0	0	0	0	0	0	0	0	0	0	0	0	d__Bacteria;p__Bacteroidota;c__Bacteroidia;o__Bacteroidales;f__Muribaculaceae;g__norank;s__uncultured bacterium
OTU855	0	0	0	0	0	0	0	0	0	0	0	0	d__Bacteria;p__Bacteroidota;c__Bacteroidia;o__Bacteroidales;f__Muribaculaceae;g__norank;s__uncultured bacterium
OTU856	0	0	0	3	1	0	0	1	0	2	0	0	d__Bacteria;p__Firmicutes;c__Clostridia;o__Clostridia vadinBB60 group;f__norank;g__norank;s__uncultured bacterium
OTU857	0	0	0	0	0	0	0	0	0	0	0	0	d__Bacteria;p__Bacteroidota;c__Bacteroidia;o__Bacteroidales;f__Muribaculaceae;g__norank;s__uncultured bacterium
OTU858	1	0	1	1	0	3	0	0	0	2	1	1	d__Bacteria;p__Firmicutes;c__Bacilli;o__Erysipelotrichales;f__Erysipelotrichaceae;g__Faecalibaculum;s__uncultured bacterium
OTU859	0	1	0	0	0	0	0	0	0	0	0	1	d__Bacteria;p__Bacteroidota;c__Bacteroidia;o__Bacteroidales;f__Muribaculaceae;g__norank;s__uncultured bacterium
OTU860	0	0	0	0	0	0	0	1	3	1	2	1	d__Bacteria;p__Actinobacteriota;c__Coriobacteriia;o__Coriobacteriales;f__Atopobiaceae;g__Coriobacteriaceae UCG-002;s__uncultured bacterium
OTU861	1	0	0	0	1	0	2	1	2	0	1	2	d__Bacteria;p__Firmicutes;c__Clostridia;o__Oscillospirales;f__[Eubacterium] coprostanoligenes group;g__norank;s__uncultured bacterium
OTU862	0	0	0	2	1	6	0	0	0	0	1	0	d__Bacteria;p__Proteobacteria;c__Gammaproteobacteria;o__Pseudomonadales;f__Moraxellaceae;g__Acinetobacter
OTU863	2	0	0	0	0	2	1	0	1	4	0	0	d__Bacteria;p__Firmicutes;c__Clostridia;o__Lachnospirales;f__Lachnospiraceae;g__uncultured;s__uncultured bacterium
OTU864	0	0	0	0	0	0	0	0	8	0	0	0	d__Bacteria;p__Firmicutes;c__Bacilli;o__Erysipelotrichales;f__Erysipelotrichaceae;g__Dubosiella;s__uncultured bacterium
OTU865	0	2	0	0	0	0	0	1	1	1	2	3	d__Bacteria;p__Firmicutes;c__Clostridia;o__Lachnospirales;f__Lachnospiraceae;g__uncultured
OTU866	0	0	0	0	0	0	0	0	0	0	0	1	d__Bacteria;p__Firmicutes;c__Bacilli;o__RF39;f__norank;g__norank;s__uncultured bacterium
OTU867	0	0	0	2	2	0	0	1	3	0	1	1	d__Bacteria;p__Firmicutes;c__Bacilli;o__Lactobacillales;f__Lactobacillaceae;g__Ligilactobacillus;s__uncultured bacterium
OTU868	0	2	0	0	0	0	0	0	2	0	0	1	d__Bacteria;p__Bacteroidota;c__Bacteroidia;o__Bacteroidales;f__Muribaculaceae;g__norank;s__uncultured bacterium
OTU869	1	0	1	0	0	0	1	5	1	1	0	0	d__Bacteria;p__Proteobacteria;c__Gammaproteobacteria;o__Enterobacterales;f__Morganellaceae;g__Morganella;s__Morganella morganii
OTU870	0	0	0	0	0	0	0	0	0	0	0	0	d__Bacteria;p__Bacteroidota;c__Bacteroidia;o__Bacteroidales;f__Muribaculaceae;g__norank;s__uncultured bacterium
OTU871	0	0	0	2	0	0	0	1	0	0	0	0	d__Bacteria;p__Bacteroidota;c__Bacteroidia;o__Flavobacteriales;f__Flavobacteriaceae;g__uncultured;s__gut metagenome
OTU872	0	0	0	0	0	0	0	0	0	0	0	0	d__Bacteria;p__Bacteroidota;c__Bacteroidia;o__Bacteroidales;f__Muribaculaceae;g__norank;s__uncultured bacterium
OTU873	0	0	0	0	0	0	0	0	0	0	0	0	d__Bacteria;p__Bacteroidota;c__Bacteroidia;o__Bacteroidales;f__Muribaculaceae;g__norank;s__uncultured bacterium
OTU874	4	0	1	0	1	0	0	0	0	1	0	0	d__Bacteria;p__Firmicutes;c__Clostridia;o__Lachnospirales;f__Lachnospiraceae;g__Lachnospiraceae UCG-004;s__uncultured bacterium
OTU875	0	0	0	0	0	0	0	0	0	0	0	1	d__Bacteria;p__Bacteroidota;c__Bacteroidia;o__Bacteroidales;f__Muribaculaceae;g__norank;s__uncultured bacterium
OTU876	0	0	0	0	0	0	1	0	0	1	0	0	d__Bacteria;p__Bacteroidota;c__Bacteroidia;o__Bacteroidales;f__Muribaculaceae;g__norank;s__uncultured bacterium
OTU877	0	0	0	0	0	0	0	0	0	0	0	0	d__Bacteria;p__Bacteroidota;c__Bacteroidia;o__Bacteroidales;f__Muribaculaceae;g__norank;s__uncultured bacterium
OTU878	0	1	1	1	0	0	2	0	0	0	2	1	d__Bacteria;p__Cyanobacteria;c__Vampirivibrionia;o__Gastranaerophilales;f__norank;g__norank;s__uncultured bacterium
OTU879	0	0	0	0	0	0	0	0	0	0	0	0	d__Bacteria;p__Bacteroidota;c__Bacteroidia;o__Bacteroidales;f__Muribaculaceae;g__norank;s__uncultured bacterium
OTU880	0	1	0	0	0	0	0	0	3	1	1	3	d__Bacteria;p__Bacteroidota;c__Bacteroidia;o__Bacteroidales;f__Muribaculaceae;g__norank;s__uncultured bacterium
OTU881	2	2	1	2	0	2	0	0	0	0	0	0	d__Bacteria;p__Firmicutes;c__Clostridia;o__Clostridiales;f__Clostridiaceae;g__Clostridium sensu stricto 13
OTU882	0	0	0	0	0	0	0	0	0	0	0	0	d__Bacteria;p__Bacteroidota;c__Bacteroidia;o__Bacteroidales;f__Muribaculaceae;g__norank;s__uncultured bacterium
OTU883	0	0	0	1	0	1	3	3	0	0	0	0	d__Bacteria;p__Cyanobacteria;c__Vampirivibrionia;o__Gastranaerophilales;f__norank;g__norank;s__uncultured bacterium
OTU884	0	0	0	0	0	0	0	0	0	0	0	0	d__Bacteria;p__Bacteroidota;c__Bacteroidia;o__Bacteroidales;f__Muribaculaceae;g__norank;s__uncultured bacterium
OTU885	0	0	0	1	1	0	0	0	0	2	0	0	d__Bacteria;p__Firmicutes;c__Clostridia;o__Peptococcales;f__Peptococcaceae;g__uncultured;s__uncultured bacterium
OTU886	0	5	0	0	3	0	0	0	0	1	0	0	d__Bacteria;p__Firmicutes;c__Clostridia;o__Peptostreptococcales-Tissierellales;f__Anaerovoracaceae;g__[Eubacterium] nodatum group;s__uncultured bacterium
OTU887	0	1	0	0	1	0	1	0	2	0	3	0	d__Bacteria;p__Proteobacteria;c__Gammaproteobacteria;o__Enterobacterales;f__Enterobacteriaceae;g__Escherichia-Shigella
OTU888	2	0	0	0	0	0	0	2	0	4	0	1	d__Bacteria;p__Bacteroidota;c__Bacteroidia;o__Bacteroidales;f__Bacteroidaceae;g__Bacteroides;s__uncultured bacterium
OTU889	0	0	0	0	0	0	0	0	0	0	0	0	d__Bacteria;p__Bacteroidota;c__Bacteroidia;o__Bacteroidales;f__Muribaculaceae;g__norank;s__uncultured bacterium
OTU890	0	0	0	0	0	0	0	0	0	0	0	0	d__Bacteria;p__Bacteroidota;c__Bacteroidia;o__Bacteroidales;f__Muribaculaceae;g__norank;s__uncultured bacterium
OTU891	3	0	2	1	3	0	0	0	0	0	0	0	d__Bacteria;p__Verrucomicrobiota;c__Verrucomicrobiae;o__Verrucomicrobiales;f__Akkermansiaceae;g__Akkermansia;s__uncultured bacterium
OTU892	0	0	2	0	0	0	0	4	0	1	0	1	d__Bacteria;p__Firmicutes;c__Clostridia;o__Lachnospirales;f__Lachnospiraceae;g__Roseburia;s__uncultured bacterium
OTU893	0	0	0	0	0	0	0	0	0	0	0	0	d__Bacteria;p__Firmicutes;c__Clostridia;o__Clostridia UCG-014;f__norank;g__norank;s__uncultured bacterium
OTU894	0	0	0	0	0	0	0	0	0	0	0	0	d__Bacteria;p__Bacteroidota;c__Bacteroidia;o__Bacteroidales;f__Muribaculaceae;g__norank;s__uncultured bacterium
OTU895	0	0	0	2	2	0	2	2	0	0	0	0	d__Bacteria;p__Firmicutes;c__Bacilli;o__Erysipelotrichales;f__Erysipelotrichaceae;g__Dubosiella;s__uncultured bacterium
OTU896	0	0	0	0	2	0	1	0	0	2	1	1	d__Bacteria;p__Firmicutes;c__Clostridia;o__Lachnospirales;f__Lachnospiraceae;g__Lachnospira;s__uncultured bacterium
OTU897	2	0	0	0	0	0	1	3	0	1	0	1	d__Bacteria;p__Firmicutes;c__Clostridia;o__Lachnospirales;f__Lachnospiraceae;g__uncultured;s__uncultured bacterium
OTU898	0	0	0	0	0	0	0	0	4	0	4	0	d__Bacteria;p__Firmicutes;c__Bacilli;o__Erysipelotrichales;f__Erysipelotrichaceae;g__uncultured;s__uncultured bacterium
OTU899	8	0	0	0	0	0	0	0	0	0	0	1	d__Bacteria;p__Bacteroidota;c__Bacteroidia;o__Bacteroidales;f__Porphyromonadaceae;g__Porphyromonas
OTU900	0	0	0	0	0	0	4	0	0	1	0	0	d__Bacteria;p__Firmicutes;c__Bacilli;o__RF39;f__norank;g__norank;s__uncultured bacterium
OTU901	6	0	1	0	0	0	0	0	0	0	0	2	d__Bacteria;p__Firmicutes;c__Clostridia;o__Oscillospirales;f__Ruminococcaceae;g__uncultured;s__uncultured bacterium
OTU902	7	0	0	0	0	0	0	0	0	0	0	0	d__Bacteria;p__Actinobacteriota;c__Actinobacteria;o__Actinomycetales;f__Actinomycetaceae;g__Varibaculum;s__uncultured bacterium
OTU903	0	0	0	1	0	0	0	0	0	0	0	3	d__Bacteria;p__Firmicutes;c__Bacilli;o__RF39;f__norank;g__norank
OTU904	0	0	0	0	0	0	0	0	0	0	0	0	d__Bacteria;p__Bacteroidota;c__Bacteroidia;o__Bacteroidales;f__Muribaculaceae;g__norank;s__uncultured bacterium
OTU905	2	0	3	0	0	0	0	1	1	0	0	2	d__Bacteria;p__Firmicutes;c__Clostridia;o__Lachnospirales;f__Lachnospiraceae;g__Roseburia;s__uncultured bacterium
OTU906	3	3	1	0	1	0	0	0	0	0	0	1	d__Bacteria;p__Proteobacteria;c__Gammaproteobacteria;o__Xanthomonadales;f__Xanthomonadaceae;g__Stenotrophomonas;s__Stenotrophomonas maltophilia
OTU907	0	0	0	0	0	0	0	0	0	0	0	0	d__Bacteria;p__Bacteroidota;c__Bacteroidia;o__Bacteroidales;f__Prevotellaceae;g__Prevotellaceae NK3B31 group;s__uncultured bacterium
OTU908	6	0	0	1	0	0	0	0	0	1	0	0	d__Bacteria;p__Actinobacteriota;c__Actinobacteria;o__Corynebacteriales;f__Corynebacteriaceae;g__Lawsonella;s__uncultured bacterium
OTU909	3	0	0	0	2	0	0	0	0	0	3	0	d__Bacteria;p__Proteobacteria;c__Gammaproteobacteria;o__Enterobacterales;f__Vibrionaceae;g__Vibrio
OTU910	2	1	0	0	0	0	1	0	1	0	0	0	d__Bacteria;p__Bacteroidota;c__Bacteroidia;o__Bacteroidales;f__Muribaculaceae;g__norank;s__uncultured bacterium
OTU911	0	0	0	1	0	1	1	0	0	3	0	1	d__Bacteria;p__Firmicutes;c__Clostridia;o__Oscillospirales;f__UCG-010;g__norank;s__uncultured bacterium
OTU912	0	1	1	0	0	0	0	0	2	1	3	0	d__Bacteria;p__Firmicutes;c__Bacilli;o__Bacillales;f__Bacillaceae;g__Bacillus
OTU913	0	0	1	3	0	0	1	1	0	0	0	0	d__Bacteria;p__Firmicutes;c__Clostridia;o__Lachnospirales;f__Lachnospiraceae;g__Lachnospiraceae UCG-001;s__uncultured bacterium
OTU914	0	0	0	0	0	0	1	0	1	4	1	0	d__Bacteria;p__Firmicutes;c__Clostridia;o__Lachnospirales;f__Lachnospiraceae;g__Lachnospiraceae NK4A136 group;s__uncultured bacterium
OTU915	0	4	0	0	0	0	0	0	4	0	0	0	d__Bacteria;p__Firmicutes;c__Clostridia;o__Lachnospirales;f__Lachnospiraceae;g__Blautia;s__uncultured bacterium
OTU916	0	0	0	0	0	2	2	0	0	4	0	0	d__Bacteria;p__Firmicutes;c__Bacilli;o__Erysipelotrichales;f__Erysipelotrichaceae;g__Faecalitalea;s__Absiella dolichum
OTU917	5	0	3	0	0	0	0	0	0	0	0	0	d__Bacteria;p__Verrucomicrobiota;c__Verrucomicrobiae;o__Verrucomicrobiales;f__Akkermansiaceae;g__Akkermansia;s__uncultured bacterium
OTU918	0	0	0	0	0	2	0	1	0	1	0	1	Unclassified
OTU919	8	0	0	0	0	0	0	0	0	0	0	0	d__Bacteria;p__Firmicutes;c__Clostridia;o__Lachnospirales;f__Lachnospiraceae;g__Sellimonas;s__uncultured bacterium
OTU920	8	0	0	0	0	0	0	0	0	0	0	0	d__Bacteria;p__Nitrospirota;c__Nitrospiria;o__Nitrospirales;f__Nitrospiraceae;g__Nitrospira;s__uncultured bacterium
OTU921	0	0	0	1	0	0	3	1	0	0	0	0	d__Bacteria;p__Bacteroidota;c__Bacteroidia;o__Bacteroidales;f__Prevotellaceae;g__Prevotellaceae UCG-003;s__uncultured bacterium
OTU922	2	1	0	2	0	0	0	0	0	1	0	0	d__Bacteria;p__Bacteroidota;c__Bacteroidia;o__Bacteroidales;f__Rikenellaceae;g__Alistipes;s__uncultured bacterium
OTU923	0	0	0	0	0	0	0	0	0	3	0	0	d__Bacteria;p__Bacteroidota;c__Bacteroidia;o__Bacteroidales;f__Marinifilaceae;g__Odoribacter;s__uncultured bacterium
OTU924	0	0	0	0	0	0	0	0	0	0	0	0	d__Bacteria;p__Bacteroidota;c__Bacteroidia;o__Bacteroidales;f__Muribaculaceae;g__norank;s__uncultured bacterium
OTU925	0	0	0	0	0	0	0	0	0	0	0	0	d__Bacteria;p__Bacteroidota;c__Bacteroidia;o__Bacteroidales;f__Muribaculaceae;g__norank;s__uncultured bacterium
OTU926	3	0	3	0	0	1	1	0	0	0	0	0	d__Bacteria;p__Firmicutes;c__Clostridia;o__Lachnospirales;f__Lachnospiraceae;g__uncultured;s__uncultured bacterium
OTU927	0	0	0	0	0	0	0	0	0	1	0	0	d__Bacteria;p__Bacteroidota;c__Bacteroidia;o__Bacteroidales;f__Muribaculaceae;g__norank;s__uncultured bacterium
OTU928	0	0	0	0	0	0	0	0	4	2	0	2	d__Bacteria;p__Firmicutes;c__Clostridia;o__Oscillospirales;f__Oscillospiraceae;g__uncultured;s__uncultured bacterium
OTU929	0	0	0	0	0	0	0	0	0	0	0	7	d__Bacteria;p__Firmicutes;c__Bacilli;o__Mycoplasmatales;f__Mycoplasmataceae;g__Ureaplasma;s__uncultured bacterium
OTU930	0	0	0	0	0	0	0	0	0	0	0	0	d__Bacteria;p__Bacteroidota;c__Bacteroidia;o__Bacteroidales;f__Muribaculaceae;g__norank;s__uncultured bacterium
OTU931	0	0	0	0	0	0	1	0	5	0	0	0	d__Bacteria;p__Firmicutes;c__Clostridia;o__Lachnospirales;f__Lachnospiraceae;g__Lachnospiraceae NK4A136 group;s__uncultured bacterium
OTU932	0	0	0	0	0	0	0	0	0	0	0	0	d__Bacteria;p__Bacteroidota;c__Bacteroidia;o__Bacteroidales;f__Muribaculaceae;g__norank;s__uncultured bacterium
OTU933	1	3	0	0	0	0	0	0	4	0	0	0	d__Bacteria;p__Bacteroidota;c__Bacteroidia;o__Bacteroidales;f__Muribaculaceae;g__norank;s__uncultured bacterium
OTU934	0	0	0	0	0	0	1	0	0	0	0	3	d__Bacteria;p__Firmicutes;c__Clostridia;o__Clostridia vadinBB60 group;f__norank;g__norank;s__uncultured bacterium
OTU935	3	0	0	0	0	0	2	0	2	0	0	1	d__Bacteria;p__Firmicutes;c__Clostridia;o__Lachnospirales;f__Lachnospiraceae;g__Roseburia;s__uncultured bacterium
OTU936	8	0	0	0	0	0	0	0	0	0	0	0	d__Bacteria;p__Firmicutes;c__Clostridia;o__Lachnospirales;f__Lachnospiraceae;g__uncultured;s__uncultured organism
OTU937	0	0	0	0	0	0	0	1	0	6	0	0	d__Bacteria;p__Bacteroidota;c__Bacteroidia;o__Bacteroidales;f__Bacteroidaceae;g__Bacteroides;s__uncultured bacterium
OTU938	0	0	0	0	0	0	0	0	0	0	0	0	d__Bacteria;p__Bacteroidota;c__Bacteroidia;o__Bacteroidales;f__Muribaculaceae;g__norank;s__uncultured bacterium
OTU939	0	0	0	0	0	0	0	0	0	6	0	0	d__Bacteria;p__Firmicutes;c__Clostridia;o__Clostridia vadinBB60 group;f__norank;g__norank;s__uncultured bacterium
OTU940	0	0	0	0	0	0	0	0	0	0	6	1	Unclassified
OTU941	0	0	0	1	0	1	0	0	0	0	4	1	Unclassified
OTU942	0	0	0	0	1	1	0	1	4	0	0	0	d__Bacteria;p__Firmicutes;c__Clostridia;o__Lachnospirales;f__Lachnospiraceae;g__Lachnospiraceae NK4A136 group;s__uncultured bacterium
OTU943	0	0	0	0	0	0	0	0	1	0	3	0	d__Bacteria;p__Firmicutes;c__Clostridia;o__Clostridia UCG-014;f__norank;g__norank;s__uncultured bacterium
OTU944	0	0	1	0	1	4	0	0	0	0	1	0	d__Bacteria;p__Verrucomicrobiota;c__Verrucomicrobiae;o__Verrucomicrobiales;f__Akkermansiaceae;g__Akkermansia;s__uncultured bacterium
OTU945	0	0	0	0	0	0	0	0	0	0	0	0	d__Bacteria;p__Bacteroidota;c__Bacteroidia;o__Bacteroidales;f__Muribaculaceae;g__norank;s__uncultured bacterium
OTU946	1	1	0	0	0	0	0	0	2	0	1	2	Unclassified
OTU947	0	0	0	0	0	1	0	0	0	0	6	0	Unclassified
OTU948	1	0	0	3	0	0	0	0	1	0	0	0	d__Bacteria;p__Firmicutes;c__Clostridia;o__Monoglobales;f__Monoglobaceae;g__Monoglobus;s__uncultured bacterium
OTU949	0	0	0	0	0	0	0	0	1	4	2	0	d__Bacteria;p__Firmicutes;c__Clostridia;o__Lachnospirales;f__Lachnospiraceae;g__Lachnospiraceae NK4A136 group;s__uncultured bacterium
OTU950	0	0	0	0	0	0	0	1	0	1	0	4	d__Bacteria;p__Bacteroidota;c__Bacteroidia;o__Bacteroidales;f__Bacteroidaceae;g__Bacteroides
OTU951	3	0	0	4	0	0	0	0	0	0	0	0	d__Bacteria;p__Proteobacteria;c__Gammaproteobacteria;o__Burkholderiales;f__Alcaligenaceae;g__Verticiella;s__uncultured bacterium
OTU952	5	0	0	0	0	0	1	0	0	0	0	1	d__Bacteria;p__Actinobacteriota;c__Coriobacteriia;o__Coriobacteriales;f__Coriobacteriaceae;g__Collinsella;s__uncultured bacterium
OTU953	0	5	0	0	1	1	0	0	0	0	0	0	d__Bacteria;p__Bacteroidota;c__Bacteroidia;o__Bacteroidales;f__Muribaculaceae;g__norank;s__uncultured bacterium
OTU954	2	1	0	0	2	0	0	0	0	2	0	0	d__Bacteria;p__Actinobacteriota;c__Actinobacteria;o__Micrococcales;f__Micrococcaceae;g__Glutamicibacter
OTU955	1	0	0	0	0	4	0	0	1	0	0	0	d__Bacteria;p__Proteobacteria;c__Gammaproteobacteria;o__Enterobacterales;f__Pasteurellaceae;g__Haemophilus
OTU956	0	1	0	0	0	0	0	0	0	0	0	0	d__Bacteria;p__Bacteroidota;c__Bacteroidia;o__Bacteroidales;f__Muribaculaceae;g__norank;s__uncultured bacterium
OTU957	0	0	0	0	2	0	0	0	0	0	0	3	d__Bacteria;p__Bacteroidota;c__Bacteroidia;o__Bacteroidales;f__Muribaculaceae;g__norank;s__uncultured bacterium
OTU958	0	0	0	0	0	0	0	0	0	0	0	0	d__Bacteria;p__Bacteroidota;c__Bacteroidia;o__Bacteroidales;f__Muribaculaceae;g__norank;s__uncultured bacterium
OTU959	1	0	0	0	1	0	2	0	0	2	0	0	d__Bacteria;p__Firmicutes;c__Clostridia;o__Oscillospirales;f__Oscillospiraceae;g__Intestinimonas
OTU960	6	0	0	0	0	0	0	1	0	0	0	0	d__Bacteria;p__Actinobacteriota;c__Coriobacteriia;o__Coriobacteriales;f__Eggerthellaceae;g__Slackia;s__Slackia piriformis
OTU961	0	0	0	1	3	0	0	0	0	1	0	0	d__Bacteria;p__Proteobacteria;c__Gammaproteobacteria;o__Burkholderiales;f__Burkholderiaceae;g__Cupriavidus;s__uncultured bacterium
OTU962	0	1	0	0	3	0	1	0	0	0	1	0	d__Bacteria;p__Bacteroidota;c__Bacteroidia;o__Bacteroidales;f__Muribaculaceae;g__norank;s__uncultured bacterium
OTU963	4	0	0	2	0	0	0	0	0	0	0	1	d__Bacteria;p__Proteobacteria;c__Gammaproteobacteria;o__Pseudomonadales;f__Moraxellaceae;g__Acinetobacter
OTU964	0	0	7	0	0	0	0	0	0	0	0	0	Unclassified
OTU965	1	2	0	0	2	1	0	0	0	0	0	1	d__Bacteria;p__Firmicutes;c__Bacilli;o__Erysipelotrichales;f__Erysipelotrichaceae;g__Faecalibaculum;s__uncultured bacterium
OTU966	0	0	0	0	0	0	1	0	3	3	0	0	d__Bacteria;p__Firmicutes;c__Clostridia;o__Oscillospirales;f__Oscillospiraceae
OTU967	0	0	0	0	0	0	0	0	0	0	0	0	d__Bacteria;p__Bacteroidota;c__Bacteroidia;o__Bacteroidales;f__Muribaculaceae;g__norank;s__uncultured bacterium
OTU968	2	0	0	0	0	0	0	0	0	2	0	2	Unclassified
OTU969	0	0	0	0	0	0	0	0	0	0	6	0	Unclassified
OTU970	0	0	0	0	0	0	0	0	0	0	0	0	d__Bacteria;p__Bacteroidota;c__Bacteroidia;o__Bacteroidales;f__Muribaculaceae;g__norank;s__uncultured bacterium
OTU971	0	0	0	0	0	0	1	0	0	5	1	0	d__Bacteria;p__Firmicutes;c__Clostridia;o__Lachnospirales;f__Lachnospiraceae;g__Lachnospiraceae UCG-006;s__uncultured bacterium
OTU972	0	2	0	0	0	0	1	2	0	0	0	2	d__Bacteria;p__Firmicutes;c__Clostridia;o__Lachnospirales;f__Lachnospiraceae;g__uncultured;s__uncultured bacterium
OTU973	0	0	0	0	0	0	0	0	0	0	0	0	d__Bacteria;p__Bacteroidota;c__Bacteroidia;o__Bacteroidales;f__Muribaculaceae;g__norank;s__uncultured bacterium
OTU974	7	0	0	0	0	0	0	0	0	0	0	0	d__Bacteria;p__Firmicutes;c__Clostridia;o__Peptostreptococcales-Tissierellales;f__Family XI;g__Peptoniphilus
OTU975	0	0	0	0	0	2	0	0	0	0	1	3	Unclassified
OTU976	1	0	1	0	0	0	0	0	2	1	0	2	d__Bacteria;p__Proteobacteria;c__Gammaproteobacteria;o__Pseudomonadales;f__Halomonadaceae;g__Halomonas;s__Halomonas sp. 1513
OTU977	0	0	0	0	0	1	6	0	0	0	0	0	d__Bacteria;p__Firmicutes;c__Clostridia;o__Lachnospirales;f__Lachnospiraceae;g__uncultured;s__uncultured bacterium
OTU978	0	0	0	0	0	0	0	0	0	0	0	0	d__Bacteria;p__Bacteroidota;c__Bacteroidia;o__Bacteroidales;f__Muribaculaceae;g__norank;s__uncultured bacterium
OTU979	0	0	0	0	0	0	0	0	0	0	0	1	d__Bacteria;p__Bacteroidota;c__Bacteroidia;o__Bacteroidales;f__Muribaculaceae;g__norank;s__uncultured bacterium
OTU980	0	0	0	0	1	0	0	1	1	3	1	0	d__Bacteria;p__Firmicutes;c__Clostridia;o__Peptostreptococcales-Tissierellales;f__Anaerovoracaceae;g__Family XIII AD3011 group;s__uncultured bacterium
OTU981	0	0	0	0	0	0	0	0	0	0	0	0	d__Bacteria;p__Bacteroidota;c__Bacteroidia;o__Bacteroidales;f__Muribaculaceae;g__norank;s__uncultured bacterium
OTU982	0	0	0	0	0	0	0	0	0	0	0	0	d__Bacteria;p__Bacteroidota;c__Bacteroidia;o__Bacteroidales;f__Muribaculaceae;g__norank;s__uncultured bacterium
OTU983	1	0	0	0	0	0	1	1	0	0	0	3	d__Bacteria;p__Firmicutes;c__Bacilli;o__Lactobacillales;f__Lactobacillaceae;g__Ligilactobacillus;s__uncultured bacterium
OTU984	6	0	0	0	0	0	0	0	0	0	0	0	d__Bacteria;p__Firmicutes;c__Clostridia;o__Peptostreptococcales-Tissierellales;f__Peptostreptococcaceae;g__Intestinibacter
OTU985	0	0	0	0	0	0	0	0	0	0	4	0	Unclassified
OTU986	0	0	0	0	0	0	0	0	0	0	0	0	d__Bacteria;p__Bacteroidota;c__Bacteroidia;o__Bacteroidales;f__Muribaculaceae;g__norank;s__uncultured bacterium
OTU987	0	0	0	0	0	0	0	0	0	0	1	5	d__Bacteria;p__Firmicutes;c__Clostridia;o__Lachnospirales;f__Lachnospiraceae;g__uncultured;s__uncultured bacterium
OTU988	1	0	0	1	0	0	0	0	0	0	3	0	d__Bacteria;p__Firmicutes;c__Clostridia;o__Peptostreptococcales-Tissierellales;f__Anaerovoracaceae;g__[Eubacterium] brachy group;s__uncultured bacterium
OTU989	0	0	0	0	0	0	0	0	2	0	0	0	d__Bacteria;p__Bacteroidota;c__Bacteroidia;o__Bacteroidales;f__Muribaculaceae;g__norank;s__uncultured bacterium
OTU990	1	0	0	0	0	2	0	1	0	0	0	2	Unclassified
OTU991	0	0	0	0	0	0	0	0	5	1	0	0	d__Bacteria;p__Firmicutes;c__Clostridia;o__Oscillospirales;f__Oscillospiraceae;g__Flavonifractor;s__uncultured bacterium
OTU992	1	0	0	0	0	0	0	0	5	0	0	0	d__Bacteria;p__Proteobacteria;c__Alphaproteobacteria;o__Rhizobiales;f__Rhizobiaceae;g__Mesorhizobium
OTU993	0	0	0	0	0	0	0	0	0	0	0	0	d__Bacteria;p__Bacteroidota;c__Bacteroidia;o__Bacteroidales;f__Muribaculaceae;g__norank;s__uncultured bacterium
OTU994	0	0	0	0	0	0	0	0	0	0	0	0	d__Bacteria;p__Bacteroidota;c__Bacteroidia;o__Bacteroidales;f__Muribaculaceae;g__norank;s__uncultured bacterium
OTU995	1	0	0	0	0	0	0	0	0	3	0	1	Unclassified
OTU996	0	0	0	0	0	0	1	0	0	1	0	0	Unclassified
OTU997	0	0	3	0	0	0	0	2	0	0	0	0	d__Bacteria;p__Firmicutes;c__Clostridia;o__Lachnospirales;f__Lachnospiraceae;g__uncultured;s__uncultured bacterium
OTU998	0	0	0	0	0	0	0	0	1	5	0	0	d__Bacteria;p__Firmicutes;c__Clostridia;o__Oscillospirales;f__[Clostridium] methylpentosum group;g__norank;s__uncultured bacterium
OTU999	0	0	0	0	0	2	0	0	0	1	2	1	Unclassified
OTU1000	0	0	0	0	0	0	0	0	0	0	0	0	d__Bacteria;p__Bacteroidota;c__Bacteroidia;o__Bacteroidales;f__Muribaculaceae;g__norank;s__uncultured bacterium
OTU1001	3	0	2	0	0	0	0	1	0	0	0	0	d__Bacteria;p__Proteobacteria;c__Alphaproteobacteria;o__Rhizobiales;f__Rhizobiaceae;g__Allorhizobium-Neorhizobium-Pararhizobium-Rhizobium;s__Agrobacterium radiobacter
OTU1002	5	0	0	0	0	0	0	0	0	0	1	0	d__Bacteria;p__Firmicutes;c__Clostridia;o__Oscillospirales;f__Ruminococcaceae;g__uncultured
OTU1003	1	0	0	0	0	0	0	0	0	0	0	0	Unclassified
OTU1004	1	1	0	0	0	4	0	0	0	0	0	0	d__Bacteria;p__Firmicutes;c__Clostridia;o__Christensenellales;f__Christensenellaceae;g__Christensenellaceae R-7 group;s__uncultured rumen bacterium
OTU1005	0	2	0	0	0	0	2	0	1	0	0	1	d__Bacteria;p__Firmicutes;c__Bacilli;o__Lactobacillales;f__Lactobacillaceae;g__Ligilactobacillus;s__uncultured bacterium
OTU1006	2	0	0	0	0	2	0	0	0	2	0	0	d__Bacteria;p__Firmicutes;c__Clostridia;o__Lachnospirales;f__Lachnospiraceae;g__uncultured;s__uncultured bacterium
OTU1007	0	0	0	0	0	0	0	0	0	0	0	0	d__Bacteria;p__Bacteroidota;c__Bacteroidia;o__Bacteroidales;f__Prevotellaceae;g__Prevotellaceae NK3B31 group;s__uncultured bacterium
OTU1008	0	0	0	0	0	0	0	0	0	0	0	0	d__Bacteria;p__Bacteroidota;c__Bacteroidia;o__Bacteroidales;f__Muribaculaceae;g__norank;s__uncultured bacterium
OTU1009	0	0	0	0	0	0	1	0	4	1	0	0	d__Bacteria;p__Firmicutes;c__Bacilli;o__Lactobacillales;f__Lactobacillaceae;g__Ligilactobacillus;s__uncultured bacterium
OTU1010	0	0	0	0	0	0	1	0	0	1	4	0	Unclassified
OTU1011	3	0	1	0	0	0	0	0	0	0	0	0	d__Bacteria;p__Firmicutes;c__Clostridia;o__Lachnospirales;f__Lachnospiraceae;g__A2;s__uncultured bacterium
OTU1012	3	0	0	0	0	0	0	0	0	1	0	1	d__Bacteria;p__Firmicutes;c__Clostridia;o__Lachnospirales;f__Lachnospiraceae;g__uncultured;s__uncultured bacterium
OTU1013	0	0	0	0	0	0	0	0	0	0	0	0	d__Bacteria;p__Bacteroidota;c__Bacteroidia;o__Bacteroidales;f__Muribaculaceae;g__norank;s__uncultured bacterium
OTU1014	1	0	0	0	0	0	0	0	5	0	0	0	d__Bacteria;p__Firmicutes;c__Clostridia;o__Lachnospirales;f__Lachnospiraceae;g__Blautia;s__uncultured bacterium
OTU1015	0	0	1	0	2	0	1	0	0	0	1	0	d__Bacteria;p__Proteobacteria;c__Alphaproteobacteria;o__Rhodospirillales;f__uncultured;g__norank
OTU1016	3	0	0	1	1	1	0	0	0	0	0	0	d__Bacteria;p__Verrucomicrobiota;c__Verrucomicrobiae;o__Verrucomicrobiales;f__Akkermansiaceae;g__Akkermansia;s__uncultured bacterium
OTU1017	0	0	0	0	0	0	0	0	0	0	0	0	d__Bacteria;p__Bacteroidota;c__Bacteroidia;o__Bacteroidales;f__Muribaculaceae;g__norank;s__uncultured bacterium
OTU1018	0	0	0	0	0	0	0	0	0	0	0	0	d__Bacteria;p__Bacteroidota;c__Bacteroidia;o__Bacteroidales;f__Muribaculaceae;g__norank;s__uncultured bacterium
OTU1019	4	0	0	0	0	1	0	0	0	1	0	0	Unclassified
OTU1020	0	0	0	0	0	0	0	0	0	0	0	6	Unclassified
OTU1021	1	0	0	0	0	0	0	0	0	3	2	0	d__Bacteria;p__Firmicutes;c__Clostridia;o__Oscillospirales;f__Oscillospiraceae;g__uncultured;s__uncultured bacterium
OTU1022	0	0	0	0	0	0	0	0	0	0	0	0	d__Bacteria;p__Bacteroidota;c__Bacteroidia;o__Bacteroidales;f__Muribaculaceae;g__norank;s__uncultured bacterium
OTU1023	0	0	0	0	0	0	0	0	0	0	0	0	d__Bacteria;p__Bacteroidota;c__Bacteroidia;o__Bacteroidales;f__Muribaculaceae;g__norank;s__uncultured bacterium
OTU1024	0	0	0	0	0	0	0	0	0	0	5	0	Unclassified
OTU1025	0	0	0	0	0	0	1	0	0	0	1	0	d__Bacteria;p__Bacteroidota;c__Bacteroidia;o__Bacteroidales;f__Prevotellaceae;g__Alloprevotella;s__uncultured bacterium
OTU1026	0	0	0	0	0	0	0	0	0	0	0	0	d__Bacteria;p__Bacteroidota;c__Bacteroidia;o__Bacteroidales;f__Muribaculaceae;g__norank;s__uncultured bacterium
OTU1027	0	0	0	0	0	0	0	0	5	0	0	0	d__Bacteria;p__Firmicutes;c__Clostridia;o__Oscillospirales;f__Oscillospiraceae;g__Colidextribacter;s__uncultured bacterium
OTU1028	0	0	0	0	0	0	0	0	0	0	0	0	Unclassified
OTU1029	0	0	0	0	0	0	0	0	1	4	0	0	d__Bacteria;p__Firmicutes;c__Clostridia;o__Oscillospirales;f__Oscillospiraceae;g__Colidextribacter;s__uncultured bacterium
OTU1030	0	0	0	0	0	0	2	0	0	0	1	1	d__Bacteria;p__Firmicutes;c__Clostridia;o__Lachnospirales;f__Lachnospiraceae;g__Lachnospiraceae UCG-010;s__uncultured bacterium
OTU1031	0	0	0	0	0	0	0	0	2	1	0	2	Unclassified
OTU1032	0	0	0	0	0	0	0	0	0	0	0	0	d__Bacteria;p__Bacteroidota;c__Bacteroidia;o__Bacteroidales;f__Muribaculaceae;g__norank;s__uncultured bacterium
OTU1033	0	0	0	2	0	0	0	2	0	0	1	0	d__Bacteria;p__Proteobacteria;c__Alphaproteobacteria;o__Rhodospirillales;f__uncultured;g__norank;s__uncultured bacterium
OTU1034	0	0	0	0	3	0	0	1	0	0	0	0	Unclassified
OTU1035	0	0	0	0	0	0	0	0	0	0	0	0	d__Bacteria;p__Bacteroidota;c__Bacteroidia;o__Bacteroidales;f__Muribaculaceae;g__norank;s__uncultured bacterium
OTU1036	0	1	0	0	0	0	0	1	2	1	0	0	d__Bacteria;p__Firmicutes;c__Clostridia;o__Lachnospirales;f__Lachnospiraceae;g__Roseburia;s__uncultured bacterium
OTU1037	0	0	0	0	0	0	0	0	1	0	0	0	d__Bacteria;p__Bacteroidota;c__Bacteroidia;o__Bacteroidales;f__Muribaculaceae;g__norank;s__uncultured bacterium
OTU1038	0	0	0	0	0	0	0	0	0	0	0	0	d__Bacteria;p__Bacteroidota;c__Bacteroidia;o__Bacteroidales;f__Muribaculaceae;g__norank;s__uncultured bacterium
OTU1039	0	0	0	0	0	0	0	0	0	5	0	0	Unclassified
OTU1040	0	0	0	0	0	0	0	0	0	0	0	0	d__Bacteria;p__Bacteroidota;c__Bacteroidia;o__Bacteroidales;f__Muribaculaceae;g__norank;s__uncultured bacterium
OTU1041	0	0	0	0	0	2	0	0	0	0	0	0	d__Bacteria;p__Bacteroidota;c__Bacteroidia;o__Bacteroidales;f__Muribaculaceae;g__norank;s__uncultured bacterium
OTU1042	4	0	0	0	1	0	0	0	0	0	0	0	Unclassified
OTU1043	0	0	0	1	0	0	1	0	0	0	0	1	d__Bacteria;p__Actinobacteriota;c__Actinobacteria;o__Micrococcales;f__Micrococcaceae;g__Nesterenkonia;s__Nesterenkonia sp.
OTU1044	5	0	0	0	0	0	0	0	0	0	0	0	d__Bacteria;p__Firmicutes;c__Clostridia;o__Lachnospirales;f__Lachnospiraceae;g__uncultured;s__uncultured bacterium
OTU1045	0	1	0	0	0	0	0	0	1	0	1	0	Unclassified
OTU1046	0	0	0	0	0	1	0	0	0	0	0	0	Unclassified
OTU1047	2	0	0	0	0	0	0	0	0	2	1	0	d__Bacteria;p__Firmicutes;c__Negativicutes;o__Veillonellales-Selenomonadales;f__Selenomonadaceae;g__Mitsuokella
OTU1048	0	0	0	0	0	0	0	0	0	2	2	1	Unclassified
OTU1049	0	0	0	0	0	1	0	1	0	0	3	0	Unclassified
OTU1050	3	0	0	0	0	0	0	0	0	0	0	0	d__Bacteria;p__Actinobacteriota;c__Actinobacteria;o__Propionibacteriales;f__Propionibacteriaceae;g__Cutibacterium
OTU1051	0	0	0	0	0	0	0	0	0	0	0	5	Unclassified
OTU1052	0	0	0	0	0	0	0	0	0	0	0	0	d__Bacteria;p__Bacteroidota;c__Bacteroidia;o__Bacteroidales;f__Muribaculaceae;g__norank;s__uncultured bacterium
OTU1053	3	0	0	0	0	0	0	0	0	0	2	0	d__Bacteria;p__Firmicutes;c__Clostridia;o__Clostridia vadinBB60 group;f__norank;g__norank;s__uncultured bacterium
OTU1054	0	0	0	0	0	0	0	0	0	0	0	0	d__Bacteria;p__Bacteroidota;c__Bacteroidia;o__Bacteroidales;f__Muribaculaceae;g__norank;s__uncultured bacterium
OTU1055	2	0	0	0	0	0	0	0	0	0	0	3	Unclassified
OTU1056	0	0	0	0	0	0	0	0	0	0	0	0	d__Bacteria;p__Bacteroidota;c__Bacteroidia;o__Bacteroidales;f__Muribaculaceae;g__norank;s__uncultured bacterium
OTU1057	0	0	0	0	0	0	0	0	1	0	0	3	d__Bacteria;p__Firmicutes;c__Clostridia;o__Lachnospirales;f__Lachnospiraceae;g__GCA-900066575;s__uncultured bacterium
OTU1058	0	0	0	0	0	0	0	4	0	0	0	0	d__Bacteria;p__Firmicutes;c__Clostridia;o__Lachnospirales;f__Lachnospiraceae;g__Marvinbryantia;s__uncultured bacterium
OTU1059	0	0	0	0	0	5	0	0	0	0	0	0	Unclassified
OTU1060	0	1	0	1	2	0	1	0	0	0	0	0	d__Bacteria;p__Firmicutes;c__Clostridia;o__Lachnospirales;f__Lachnospiraceae;g__Tyzzerella;s__uncultured bacterium
OTU1061	0	0	0	0	0	0	2	0	2	1	0	0	d__Bacteria;p__Firmicutes;c__Clostridia;o__Oscillospirales;f__Oscillospiraceae;g__Colidextribacter;s__uncultured bacterium
OTU1062	0	0	0	0	0	0	0	0	0	1	0	0	d__Bacteria;p__Bacteroidota;c__Bacteroidia;o__Bacteroidales;f__Muribaculaceae;g__norank;s__uncultured bacterium
OTU1063	0	0	0	0	0	0	0	0	0	3	0	0	d__Bacteria;p__Bacteroidota;c__Bacteroidia;o__Bacteroidales;f__Muribaculaceae;g__norank;s__uncultured bacterium
OTU1064	0	0	0	0	1	4	0	0	0	0	0	0	Unclassified
OTU1065	0	0	0	0	0	0	0	0	2	0	3	0	d__Bacteria;p__Firmicutes;c__Clostridia;o__Lachnospirales;f__Lachnospiraceae;g__GCA-900066575;s__uncultured bacterium
OTU1066	0	0	0	0	0	0	1	0	4	0	0	0	d__Bacteria;p__Firmicutes;c__Clostridia;o__Lachnospirales;f__Lachnospiraceae;g__Lachnospiraceae NK4A136 group;s__uncultured bacterium
OTU1067	4	0	0	0	0	0	0	0	0	1	0	0	Unclassified
OTU1068	0	1	0	0	0	0	0	0	0	2	0	0	Unclassified
OTU1069	0	0	0	0	0	4	0	0	0	0	1	0	Unclassified
OTU1070	0	1	0	0	0	0	0	0	0	2	1	1	Unclassified
OTU1071	0	0	0	0	0	0	0	0	0	0	4	1	d__Bacteria;p__Firmicutes;c__Clostridia;o__Lachnospirales;f__Lachnospiraceae;g__uncultured;s__uncultured bacterium
OTU1072	1	0	3	0	1	0	0	0	0	0	0	0	d__Bacteria;p__Firmicutes;c__Clostridia;o__Oscillospirales;f__Ruminococcaceae;g__Subdoligranulum;s__uncultured organism
OTU1073	0	0	0	0	0	0	0	0	0	0	0	0	d__Bacteria;p__Bacteroidota;c__Bacteroidia;o__Bacteroidales;f__Muribaculaceae;g__norank;s__uncultured bacterium
OTU1074	0	0	0	0	0	0	0	4	0	0	1	0	Unclassified
OTU1075	0	0	0	0	0	0	0	1	1	0	2	1	Unclassified
OTU1076	0	0	0	0	0	0	0	0	0	0	0	0	d__Bacteria;p__Bacteroidota;c__Bacteroidia;o__Bacteroidales;f__Muribaculaceae;g__norank;s__uncultured bacterium
OTU1077	0	0	0	0	0	0	5	0	0	0	0	0	d__Bacteria;p__Firmicutes;c__Clostridia;o__Lachnospirales;f__Lachnospiraceae;g__uncultured;s__uncultured bacterium
OTU1078	0	0	0	0	0	5	0	0	0	0	0	0	Unclassified
OTU1079	4	0	0	0	0	1	0	0	0	0	0	0	d__Bacteria;p__Actinobacteriota;c__Actinobacteria;o__Actinomycetales;f__Actinomycetaceae;g__Actinomyces
OTU1080	1	1	0	0	0	0	1	0	0	0	2	0	d__Bacteria;p__Firmicutes;c__Bacilli;o__Lactobacillales;f__Lactobacillaceae;g__Ligilactobacillus;s__uncultured bacterium
OTU1081	0	0	0	0	0	0	0	0	0	0	0	0	d__Bacteria;p__Bacteroidota;c__Bacteroidia;o__Bacteroidales;f__Muribaculaceae;g__norank;s__uncultured bacterium
OTU1082	1	2	2	0	0	0	0	0	0	0	0	0	Unclassified
OTU1083	0	0	0	0	0	0	0	1	0	3	0	1	Unclassified
OTU1084	0	0	0	1	0	0	0	0	1	0	3	0	d__Bacteria;p__Firmicutes;c__Clostridia;o__Oscillospirales;f__Oscillospiraceae;g__uncultured;s__uncultured bacterium
OTU1085	1	0	0	0	0	0	0	0	0	0	3	0	Unclassified
OTU1086	0	0	0	0	0	0	0	2	1	1	0	0	Unclassified
OTU1087	1	0	0	0	0	0	1	0	1	1	0	1	d__Bacteria;p__Firmicutes;c__Clostridia;o__Oscillospirales;f__Oscillospiraceae;g__uncultured;s__uncultured bacterium
OTU1088	0	0	0	0	0	0	0	0	0	0	0	0	Unclassified
OTU1089	0	0	0	0	0	0	0	0	0	0	0	0	d__Bacteria;p__Bacteroidota;c__Bacteroidia;o__Bacteroidales;f__Muribaculaceae;g__norank;s__uncultured bacterium
OTU1090	0	0	0	0	0	0	0	0	0	4	0	0	d__Bacteria;p__Firmicutes;c__Clostridia;o__Oscillospirales;f__Ruminococcaceae;g__uncultured;s__uncultured bacterium
OTU1091	0	1	0	0	0	0	1	2	0	0	1	0	Unclassified
OTU1092	5	0	0	0	0	0	0	0	0	0	0	0	d__Bacteria;p__Firmicutes;c__Clostridia;o__Peptococcales;f__Peptococcaceae;g__uncultured;s__uncultured bacterium
OTU1093	0	0	0	0	0	0	1	0	1	0	0	0	d__Bacteria;p__Bacteroidota;c__Bacteroidia;o__Bacteroidales;f__Muribaculaceae;g__norank;s__uncultured bacterium
OTU1094	0	0	0	0	0	0	0	0	0	0	0	0	d__Bacteria;p__Bacteroidota;c__Bacteroidia;o__Bacteroidales;f__Muribaculaceae;g__norank;s__uncultured bacterium
OTU1095	0	0	0	0	0	0	0	1	0	0	0	0	d__Bacteria;p__Bacteroidota;c__Bacteroidia;o__Bacteroidales;f__Rikenellaceae;g__Alistipes;s__uncultured bacterium
OTU1096	0	0	0	0	0	0	0	0	0	0	0	0	d__Bacteria;p__Bacteroidota;c__Bacteroidia;o__Bacteroidales;f__Muribaculaceae;g__norank;s__uncultured bacterium
OTU1097	0	0	0	0	0	0	0	2	0	1	1	0	Unclassified
OTU1098	0	0	0	0	0	0	0	2	0	1	0	0	d__Bacteria;p__Firmicutes;c__Bacilli;o__RF39;f__norank;g__norank;s__uncultured bacterium
OTU1099	1	0	0	0	0	1	0	0	0	0	2	0	Unclassified
OTU1100	3	0	0	0	0	0	0	1	0	0	0	1	Unclassified
OTU1101	0	0	0	0	0	0	0	0	0	0	0	0	d__Bacteria;p__Bacteroidota;c__Bacteroidia;o__Bacteroidales;f__Muribaculaceae;g__norank;s__uncultured bacterium
OTU1102	0	0	0	0	0	0	0	0	0	1	0	1	d__Bacteria;p__Bacteroidota;c__Bacteroidia;o__Bacteroidales;f__Muribaculaceae;g__norank;s__uncultured bacterium
OTU1103	0	0	0	2	0	0	0	0	0	1	0	0	d__Bacteria;p__Firmicutes;c__Clostridia;o__Lachnospirales;f__Lachnospiraceae;g__Lachnospiraceae NK4A136 group
OTU1104	1	0	0	0	1	2	0	0	0	0	0	0	d__Bacteria;p__Verrucomicrobiota;c__Verrucomicrobiae;o__Verrucomicrobiales;f__Akkermansiaceae;g__Akkermansia;s__uncultured bacterium
OTU1105	4	0	0	0	0	0	0	0	0	0	0	0	Unclassified
OTU1106	0	0	0	0	0	0	0	0	1	3	0	0	Unclassified
OTU1107	0	0	0	0	0	0	0	1	0	0	0	0	Unclassified
OTU1108	0	0	1	0	0	2	0	0	0	0	0	0	Unclassified
OTU1109	0	0	0	0	0	3	0	0	0	0	0	0	Unclassified
OTU1110	0	0	0	0	0	0	0	0	0	0	4	0	Unclassified
OTU1111	0	0	1	3	0	0	0	0	0	0	0	0	d__Bacteria;p__Firmicutes;c__Clostridia;o__Oscillospirales
OTU1112	0	0	0	0	0	0	0	0	0	0	0	0	d__Bacteria;p__Firmicutes;c__Bacilli;o__Lactobacillales;f__Lactobacillaceae;g__Lactobacillus;s__uncultured Lactobacillaceae bacterium
OTU1113	0	0	0	0	0	0	0	0	0	0	3	0	Unclassified
OTU1114	0	0	0	0	0	0	0	0	0	0	0	0	d__Bacteria;p__Bacteroidota;c__Bacteroidia;o__Bacteroidales;f__Muribaculaceae;g__norank;s__uncultured bacterium
OTU1115	0	0	0	0	0	0	0	0	0	4	0	0	Unclassified
OTU1116	0	0	0	0	0	1	0	0	2	0	1	0	Unclassified
OTU1117	2	0	0	0	0	0	0	0	0	0	2	0	Unclassified
OTU1118	0	0	0	0	0	0	0	0	0	3	0	1	Unclassified
OTU1119	0	0	0	0	0	0	0	0	3	1	0	0	d__Bacteria;p__Firmicutes;c__Clostridia;o__Lachnospirales;f__Lachnospiraceae;g__GCA-900066575;s__uncultured bacterium
OTU1120	0	0	0	0	0	0	0	0	0	0	0	0	d__Bacteria;p__Bacteroidota;c__Bacteroidia;o__Bacteroidales;f__Muribaculaceae;g__norank;s__uncultured bacterium
OTU1121	0	0	0	0	0	0	0	0	0	0	0	0	d__Bacteria;p__Bacteroidota;c__Bacteroidia;o__Bacteroidales;f__Muribaculaceae;g__norank;s__uncultured bacterium
OTU1122	0	0	0	0	0	0	0	0	0	0	0	0	d__Bacteria;p__Bacteroidota;c__Bacteroidia;o__Bacteroidales;f__Muribaculaceae;g__norank;s__uncultured bacterium
OTU1123	0	3	0	0	0	1	0	0	0	0	0	0	d__Bacteria;p__Bacteroidota;c__Bacteroidia;o__Bacteroidales;f__Muribaculaceae;g__norank;s__uncultured bacterium
OTU1124	0	0	0	0	0	0	0	0	0	4	0	0	Unclassified
OTU1125	0	0	0	0	0	0	0	3	0	0	0	1	Unclassified
OTU1126	0	0	0	0	0	0	1	0	0	0	0	3	d__Bacteria;p__Firmicutes;c__Clostridia;o__Lachnospirales;f__Lachnospiraceae;g__uncultured;s__uncultured bacterium
OTU1127	0	0	0	0	0	0	0	0	0	4	0	0	Unclassified
OTU1128	0	0	0	0	3	0	0	0	0	0	1	0	Unclassified
OTU1129	0	0	0	0	0	1	0	0	0	0	0	0	Unclassified
OTU1130	1	0	0	0	0	0	0	0	0	0	1	2	Unclassified
OTU1131	0	1	0	0	0	3	0	0	0	0	0	0	Unclassified
OTU1132	0	0	0	0	0	0	0	3	0	1	0	0	Unclassified
OTU1133	0	0	0	0	0	0	0	0	4	0	0	0	d__Bacteria;p__Bacteroidota;c__Bacteroidia;o__Bacteroidales;f__Muribaculaceae;g__norank;s__uncultured bacterium
OTU1134	0	0	0	0	0	0	0	0	0	1	0	3	Unclassified
OTU1135	2	0	0	0	0	0	0	0	0	0	0	2	Unclassified
OTU1136	4	0	0	0	0	0	0	0	0	0	0	0	Unclassified
OTU1137	0	0	0	0	0	0	0	0	0	0	4	0	Unclassified
OTU1138	0	0	0	0	0	0	0	0	0	3	0	1	Unclassified
OTU1139	0	0	0	0	0	0	1	0	0	0	0	0	d__Bacteria;p__Bacteroidota;c__Bacteroidia;o__Bacteroidales;f__Muribaculaceae;g__norank;s__uncultured bacterium
OTU1140	0	0	0	0	0	0	2	0	1	0	0	0	d__Bacteria;p__Firmicutes;c__Clostridia;o__Lachnospirales;f__Lachnospiraceae;g__uncultured;s__uncultured bacterium
OTU1141	0	0	0	0	0	0	0	0	0	0	3	0	Unclassified
OTU1142	0	0	0	0	0	0	0	0	0	0	0	4	Unclassified
OTU1143	3	0	0	0	0	1	0	0	0	0	0	0	Unclassified
OTU1144	0	0	0	0	0	0	0	0	0	3	0	1	Unclassified
OTU1145	0	0	0	0	0	0	0	0	0	0	3	0	Unclassified
OTU1146	0	0	0	0	0	0	0	0	0	4	0	0	Unclassified
OTU1147	4	0	0	0	0	0	0	0	0	0	0	0	Unclassified
OTU1148	0	0	0	0	0	0	0	0	0	0	0	0	d__Bacteria;p__Bacteroidota;c__Bacteroidia;o__Bacteroidales;f__Muribaculaceae;g__norank;s__uncultured bacterium
OTU1149	0	0	0	0	0	1	0	0	0	0	0	3	Unclassified
OTU1150	0	0	0	0	0	0	0	1	0	0	3	0	Unclassified
OTU1151	0	0	0	0	0	0	0	0	0	4	0	0	Unclassified
OTU1152	0	0	0	0	0	0	0	0	4	0	0	0	Unclassified
OTU1153	0	0	0	0	2	0	0	0	0	0	0	0	d__Bacteria;p__Firmicutes;c__Clostridia;o__Lachnospirales;f__Lachnospiraceae
OTU1154	0	0	0	0	0	1	0	0	0	0	0	0	Unclassified
OTU1155	0	1	0	2	1	0	0	0	0	0	0	0	d__Bacteria;p__Actinobacteriota;c__Coriobacteriia;o__Coriobacteriales;f__Atopobiaceae;g__Olsenella;s__uncultured bacterium
OTU1156	0	0	0	0	0	0	0	0	0	3	0	0	Unclassified
OTU1157	0	0	0	0	0	0	0	0	0	0	2	2	Unclassified
OTU1158	0	0	0	0	0	0	0	0	0	0	0	4	d__Bacteria;p__Firmicutes;c__Clostridia;o__Oscillospirales;f__Oscillospiraceae;g__uncultured;s__uncultured bacterium
OTU1159	0	0	0	1	3	0	0	0	0	0	0	0	d__Bacteria;p__Bacteroidota;c__Bacteroidia;o__Bacteroidales;f__Tannerellaceae;g__Parabacteroides
OTU1160	0	0	0	0	0	0	0	0	0	4	0	0	Unclassified
OTU1161	0	0	0	0	0	0	0	0	0	0	0	4	d__Bacteria;p__Firmicutes;c__Bacilli;o__RF39;f__norank;g__norank;s__uncultured bacterium
OTU1162	1	0	0	0	2	0	1	0	0	0	0	0	d__Bacteria;p__Firmicutes;c__Bacilli;o__Lactobacillales;f__Lactobacillaceae;g__Ligilactobacillus;s__uncultured bacterium
OTU1163	1	0	0	0	0	0	0	0	0	0	0	3	Unclassified
OTU1164	0	0	0	0	0	0	0	0	0	1	0	3	Unclassified
OTU1165	0	0	0	0	0	0	0	0	0	4	0	0	d__Bacteria;p__Firmicutes;c__Clostridia;o__Oscillospirales;f__[Eubacterium] coprostanoligenes group;g__norank;s__uncultured bacterium
OTU1166	0	0	0	0	0	0	0	0	0	0	0	0	d__Bacteria;p__Bacteroidota;c__Bacteroidia;o__Bacteroidales;f__Muribaculaceae;g__norank;s__uncultured bacterium
OTU1167	0	0	0	0	0	0	0	0	0	1	3	0	Unclassified
OTU1168	1	0	0	0	0	3	0	0	0	0	0	0	Unclassified
OTU1169	0	3	0	0	0	0	0	0	0	0	0	1	Unclassified
OTU1170	0	0	0	0	0	0	0	0	0	4	0	0	Unclassified
OTU1171	0	0	0	0	1	0	0	0	0	2	0	0	Unclassified
OTU1172	0	1	0	1	2	0	0	0	0	0	0	0	d__Bacteria;p__Verrucomicrobiota;c__Verrucomicrobiae;o__Verrucomicrobiales;f__Akkermansiaceae;g__Akkermansia;s__uncultured bacterium
OTU1173	0	0	0	0	0	0	0	0	0	1	0	3	Unclassified
OTU1174	0	0	0	0	0	0	0	0	0	4	0	0	Unclassified
OTU1175	4	0	0	0	0	0	0	0	0	0	0	0	d__Bacteria;p__Firmicutes;c__Clostridia;o__Oscillospirales;f__Ruminococcaceae;g__uncultured;s__uncultured bacterium
OTU1176	0	3	0	1	0	0	0	0	0	0	0	0	d__Bacteria;p__Firmicutes;c__Clostridia;o__Lachnospirales;f__Lachnospiraceae;g__Lachnoclostridium;s__Lachnoclostridium phytofermentans ISDg
OTU1177	0	0	0	0	0	0	0	0	0	0	4	0	Unclassified
OTU1178	0	0	0	0	0	0	0	0	0	0	0	0	d__Bacteria;p__Bacteroidota;c__Bacteroidia;o__Bacteroidales;f__Muribaculaceae;g__norank;s__uncultured bacterium
OTU1179	0	0	0	0	0	0	0	0	0	4	0	0	Unclassified
OTU1180	0	0	0	0	0	2	0	0	0	0	0	0	Unclassified
OTU1181	0	0	0	0	0	0	0	0	1	3	0	0	d__Bacteria;p__Firmicutes;c__Clostridia;o__Oscillospirales;f__Oscillospiraceae;g__uncultured;s__uncultured bacterium
OTU1182	0	0	1	0	0	0	0	0	0	3	0	0	d__Bacteria;p__Firmicutes;c__Clostridia;o__Lachnospirales;f__Lachnospiraceae;g__Roseburia;s__uncultured bacterium
OTU1183	2	0	0	0	0	0	0	0	0	0	2	0	d__Bacteria;p__Firmicutes;c__Clostridia;o__Lachnospirales;f__Lachnospiraceae;g__Lachnospiraceae NK4A136 group;s__uncultured bacterium
OTU1184	0	0	0	0	0	0	0	0	0	0	0	0	d__Bacteria;p__Bacteroidota;c__Bacteroidia;o__Bacteroidales;f__Muribaculaceae;g__norank;s__uncultured bacterium
OTU1185	0	0	0	0	0	0	0	0	0	0	0	0	d__Bacteria;p__Bacteroidota;c__Bacteroidia;o__Bacteroidales;f__Muribaculaceae;g__norank;s__uncultured bacterium
OTU1186	0	0	0	0	0	0	0	0	0	0	1	3	Unclassified
OTU1187	0	0	0	0	0	0	0	1	0	2	0	1	d__Bacteria;p__Firmicutes;c__Clostridia;o__Peptostreptococcales-Tissierellales;f__Anaerovoracaceae;g__Family XIII AD3011 group;s__uncultured bacterium
OTU1188	0	0	0	0	0	0	0	4	0	0	0	0	Unclassified
OTU1189	2	0	0	0	0	0	0	0	0	0	0	0	d__Bacteria;p__Actinobacteriota;c__Actinobacteria;o__Corynebacteriales;f__Nocardiaceae;g__Rhodococcus;s__Rhodococcus erythropolis
OTU1190	0	0	0	0	0	3	0	0	0	0	0	1	Unclassified
OTU1191	0	0	0	0	0	0	0	1	0	0	0	3	Unclassified
OTU1192	0	0	0	0	0	0	0	0	0	3	0	0	Unclassified
OTU1193	0	0	0	0	0	0	0	0	0	0	0	4	Unclassified
OTU1194	0	0	0	0	0	0	0	2	1	1	0	0	Unclassified
OTU1195	0	0	0	0	0	0	0	0	0	4	0	0	Unclassified
OTU1196	0	0	0	0	0	0	0	0	0	0	0	0	d__Bacteria;p__Bacteroidota;c__Bacteroidia;o__Bacteroidales;f__Muribaculaceae;g__norank;s__uncultured bacterium
OTU1197	0	0	0	0	0	0	0	0	0	0	4	0	Unclassified
OTU1198	0	0	0	0	0	0	0	0	0	0	0	0	Unclassified
OTU1199	0	0	0	0	2	2	0	0	0	0	0	0	d__Bacteria;p__Firmicutes;c__Bacilli;o__Acholeplasmatales;f__Acholeplasmataceae;g__Anaeroplasma;s__uncultured bacterium
OTU1200	0	0	0	0	0	0	0	2	0	1	0	0	Unclassified
OTU1201	0	0	0	0	0	0	0	0	0	0	0	0	d__Bacteria;p__Bacteroidota;c__Bacteroidia;o__Bacteroidales;f__Muribaculaceae;g__norank;s__uncultured bacterium
OTU1202	0	0	0	0	0	0	0	0	0	4	0	0	Unclassified
OTU1203	0	0	0	0	0	0	0	0	0	0	0	4	Unclassified
OTU1204	0	0	0	0	0	0	0	0	0	1	0	0	Unclassified
OTU1205	0	0	0	0	0	0	0	0	0	4	0	0	Unclassified
OTU1206	0	0	0	0	0	0	0	0	0	0	0	4	Unclassified
OTU1207	0	0	0	0	0	0	0	0	0	0	0	4	Unclassified
OTU1208	0	0	0	0	0	0	0	0	0	4	0	0	Unclassified
OTU1209	0	0	0	0	0	0	0	0	0	1	3	0	Unclassified
OTU1210	0	0	0	0	0	0	0	0	0	0	0	0	Unclassified
OTU1211	0	0	0	0	0	0	0	0	0	0	0	3	Unclassified
OTU1212	0	0	0	0	0	0	0	2	1	0	1	0	Unclassified
OTU1213	0	0	0	0	0	0	0	0	0	1	0	3	Unclassified
OTU1214	0	0	0	0	0	0	0	0	0	0	1	3	Unclassified
OTU1215	0	0	0	0	0	0	0	0	0	4	0	0	Unclassified
OTU1216	1	0	0	0	1	0	0	0	2	0	0	0	d__Bacteria;p__Firmicutes;c__Clostridia;o__Oscillospirales;f__Oscillospiraceae;g__Colidextribacter;s__uncultured bacterium
OTU1217	0	0	0	0	0	0	0	0	0	0	0	0	Unclassified
OTU1218	0	0	0	0	0	0	0	0	0	3	0	1	Unclassified
OTU1219	0	0	0	0	0	0	0	0	0	1	0	3	Unclassified
OTU1220	0	0	0	0	0	0	0	0	0	0	0	4	Unclassified
OTU1221	0	0	0	0	0	0	0	4	0	0	0	0	Unclassified
OTU1222	0	0	0	0	0	0	0	0	0	4	0	0	Unclassified
OTU1223	0	0	0	0	0	0	0	1	0	0	0	3	Unclassified
OTU1224	0	0	0	0	0	0	0	0	0	0	4	0	Unclassified
OTU1225	0	0	0	1	0	0	0	0	0	0	1	2	Unclassified
OTU1226	0	2	1	0	0	0	0	0	0	1	0	0	d__Bacteria;p__Firmicutes;c__Clostridia;o__Lachnospirales;f__Lachnospiraceae;g__uncultured;s__uncultured bacterium
OTU1227	0	0	0	0	0	0	0	0	0	0	4	0	Unclassified
OTU1228	1	0	0	0	0	0	0	0	0	3	0	0	Unclassified
OTU1229	0	0	0	0	0	0	0	0	0	3	1	0	Unclassified
OTU1230	0	0	0	0	0	0	0	0	0	2	0	2	Unclassified
OTU1231	0	1	0	3	0	0	0	0	0	0	0	0	d__Bacteria;p__Proteobacteria;c__Alphaproteobacteria;o__Rhodospirillales;f__uncultured;g__norank;s__uncultured bacterium
OTU1232	0	0	0	0	0	0	0	3	0	0	1	0	Unclassified
OTU1233	0	0	0	0	0	0	0	2	0	0	1	1	d__Bacteria;p__Actinobacteriota;c__Actinobacteria;o__Corynebacteriales;f__Dietziaceae;g__Dietzia;s__Dietzia sp. JS16-p6b
OTU1234	0	0	0	0	0	0	0	0	0	0	4	0	Unclassified
OTU1235	0	0	0	0	0	0	0	0	0	0	1	3	Unclassified
OTU1236	1	1	0	0	2	0	0	0	0	0	0	0	d__Bacteria;p__Firmicutes;c__Clostridia;o__Lachnospirales;f__Lachnospiraceae
OTU1237	0	0	0	0	0	0	0	0	0	0	4	0	Unclassified
OTU1238	0	0	0	0	0	0	0	0	0	0	1	1	Unclassified
OTU1239	0	0	0	0	0	0	1	0	2	1	0	0	d__Bacteria;p__Firmicutes;c__Clostridia;o__Clostridia vadinBB60 group;f__norank;g__norank;s__uncultured bacterium
OTU1240	0	0	0	0	0	0	0	0	0	1	0	3	Unclassified
OTU1241	0	0	0	0	0	1	0	0	0	0	0	0	Unclassified
OTU1242	0	0	0	0	0	0	0	0	0	0	0	0	d__Bacteria;p__Bacteroidota;c__Bacteroidia;o__Bacteroidales;f__Muribaculaceae;g__norank
OTU1243	0	0	0	0	1	0	0	1	0	0	2	0	Unclassified
OTU1244	0	0	0	0	0	0	0	0	0	0	0	0	Unclassified
OTU1245	1	1	0	0	0	0	0	2	0	0	0	0	d__Bacteria;p__Firmicutes;c__Bacilli;o__Lactobacillales;f__Lactobacillaceae;g__Weissella;s__Weissella cibaria
OTU1246	0	0	0	0	0	0	0	0	4	0	0	0	d__Bacteria;p__Firmicutes;c__Clostridia;o__Oscillospirales;f__Oscillospiraceae;g__Colidextribacter;s__uncultured bacterium
OTU1247	0	0	0	0	0	0	0	0	0	0	0	0	d__Bacteria;p__Bacteroidota;c__Bacteroidia;o__Bacteroidales;f__Muribaculaceae;g__norank;s__uncultured bacterium
OTU1248	0	0	0	0	1	0	0	0	0	0	0	0	d__Bacteria;p__Bacteroidota;c__Bacteroidia;o__Bacteroidales;f__Muribaculaceae;g__norank;s__uncultured bacterium
OTU1249	0	0	0	0	0	0	0	0	4	0	0	0	d__Bacteria;p__Bacteroidota;c__Bacteroidia;o__Bacteroidales;f__Muribaculaceae;g__norank;s__uncultured bacterium
OTU1250	0	0	0	0	1	0	0	0	0	3	0	0	d__Bacteria;p__Firmicutes;c__Clostridia;o__Oscillospirales;f__uncultured;g__norank
OTU1251	0	0	0	0	0	0	0	0	0	0	0	0	Unclassified
OTU1252	0	0	0	0	0	0	0	0	0	3	1	0	Unclassified
OTU1253	0	0	0	0	4	0	0	0	0	0	0	0	Unclassified
OTU1254	0	0	0	0	0	0	0	0	0	0	0	4	Unclassified
OTU1255	0	0	0	0	0	0	0	0	0	0	0	4	Unclassified
OTU1256	0	0	0	0	0	0	0	0	0	1	3	0	Unclassified
OTU1257	0	0	0	1	0	0	0	0	1	1	0	1	d__Bacteria;p__Firmicutes;c__Clostridia;o__Lachnospirales;f__Lachnospiraceae;g__Roseburia;s__uncultured bacterium
OTU1258	4	0	0	0	0	0	0	0	0	0	0	0	Unclassified
OTU1259	0	0	0	0	0	1	0	0	0	0	0	3	Unclassified
OTU1260	0	0	0	2	0	0	0	0	0	0	0	0	d__Bacteria;p__Bacteroidota;c__Bacteroidia;o__Bacteroidales;f__Muribaculaceae;g__norank;s__uncultured bacterium
OTU1261	0	0	0	0	0	0	4	0	0	0	0	0	d__Bacteria;p__Firmicutes;c__Clostridia;o__Lachnospirales;f__Lachnospiraceae;g__uncultured;s__uncultured bacterium
OTU1262	0	0	0	0	0	4	0	0	0	0	0	0	Unclassified
OTU1263	0	1	0	0	0	0	0	3	0	0	0	0	Unclassified
OTU1264	0	0	0	0	0	2	0	0	0	0	1	1	Unclassified
OTU1265	0	0	0	0	0	0	0	0	0	0	0	0	d__Bacteria;p__Bacteroidota;c__Bacteroidia;o__Bacteroidales;f__Muribaculaceae;g__norank;s__uncultured bacterium
OTU1266	0	0	0	0	0	0	0	1	0	0	3	0	Unclassified
OTU1267	0	0	0	0	0	0	0	0	0	0	0	0	d__Bacteria;p__Bacteroidota;c__Bacteroidia;o__Bacteroidales;f__Muribaculaceae;g__norank;s__uncultured bacterium
OTU1268	0	0	0	0	0	0	0	0	0	0	0	0	d__Bacteria;p__Bacteroidota;c__Bacteroidia;o__Bacteroidales;f__Muribaculaceae;g__norank;s__uncultured bacterium
OTU1269	0	0	0	0	0	0	0	0	0	2	0	1	Unclassified
OTU1270	0	0	0	0	0	2	1	0	0	0	0	0	Unclassified
OTU1271	0	0	0	0	0	0	0	0	0	0	2	1	Unclassified
OTU1272	0	0	0	0	0	0	0	0	0	3	0	0	Unclassified
OTU1273	0	0	0	0	0	0	0	0	0	1	0	2	Unclassified
OTU1274	0	0	0	0	0	0	0	0	0	0	0	0	d__Bacteria;p__Bacteroidota;c__Bacteroidia;o__Bacteroidales;f__Muribaculaceae;g__norank;s__uncultured bacterium
OTU1275	0	0	0	0	0	0	0	0	0	0	0	0	d__Bacteria;p__Bacteroidota;c__Bacteroidia;o__Bacteroidales;f__Muribaculaceae;g__norank;s__uncultured bacterium
OTU1276	1	0	0	0	0	0	0	0	0	2	0	0	Unclassified
OTU1277	0	0	0	0	0	3	0	0	0	0	0	0	Unclassified
OTU1278	0	0	0	0	0	0	0	0	0	0	0	0	d__Bacteria;p__Bacteroidota;c__Bacteroidia;o__Bacteroidales;f__Muribaculaceae;g__norank;s__uncultured bacterium
OTU1279	0	0	0	0	0	0	0	0	0	0	0	3	Unclassified
OTU1280	0	0	0	0	0	0	0	0	0	0	3	0	Unclassified
OTU1281	0	0	0	0	0	0	0	0	0	0	0	1	d__Bacteria;p__Firmicutes;c__Bacilli;o__Lactobacillales;f__Lactobacillaceae;g__Lactobacillus;s__uncultured bacterium
OTU1282	2	0	0	0	0	0	0	0	0	0	0	0	Unclassified
OTU1283	1	0	0	0	0	0	0	0	0	0	0	2	Unclassified
OTU1284	0	0	0	0	0	0	0	0	0	0	3	0	Unclassified
OTU1285	2	0	0	0	0	0	0	0	0	0	0	0	Unclassified
OTU1286	2	0	0	0	0	0	0	0	0	0	0	0	d__Bacteria;p__Firmicutes;c__Clostridia;o__Oscillospirales;f__[Eubacterium] coprostanoligenes group;g__norank;s__uncultured bacterium
OTU1287	0	0	0	0	0	0	0	1	0	0	0	2	Unclassified
OTU1288	0	0	0	0	0	2	0	0	0	0	1	0	Unclassified
OTU1289	0	0	0	0	0	0	0	0	0	0	0	3	Unclassified
OTU1290	0	0	0	0	0	0	0	3	0	0	0	0	Unclassified
OTU1291	0	0	0	0	0	0	0	0	0	0	3	0	Unclassified
OTU1292	0	0	0	0	0	0	0	0	0	0	0	2	Unclassified
OTU1293	0	0	0	0	0	3	0	0	0	0	0	0	Unclassified
OTU1294	0	0	0	0	0	0	0	0	0	0	0	0	d__Bacteria;p__Bacteroidota;c__Bacteroidia;o__Bacteroidales;f__Muribaculaceae;g__norank;s__uncultured bacterium
OTU1295	0	0	0	0	0	0	0	0	0	3	0	0	Unclassified
OTU1296	3	0	0	0	0	0	0	0	0	0	0	0	d__Bacteria;p__Actinobacteriota;c__Actinobacteria;o__Corynebacteriales;f__Corynebacteriaceae;g__Corynebacterium;s__uncultured bacterium
OTU1297	0	0	0	0	0	0	0	0	0	0	3	0	Unclassified
OTU1298	0	0	0	0	0	0	0	0	0	0	0	0	Unclassified
OTU1299	0	3	0	0	0	0	0	0	0	0	0	0	Unclassified
OTU1300	0	0	0	0	0	0	0	0	0	0	0	3	Unclassified
OTU1301	0	0	0	0	0	0	0	0	0	3	0	0	Unclassified
OTU1302	0	0	0	0	0	0	0	2	0	0	0	0	Unclassified
OTU1303	2	0	0	0	0	0	0	0	0	0	1	0	Unclassified
OTU1304	0	0	0	0	0	1	0	0	0	1	0	0	d__Bacteria;p__Firmicutes;c__Clostridia;o__Oscillospirales;f__Oscillospiraceae;g__Oscillibacter;s__uncultured bacterium
OTU1305	2	0	0	0	0	0	0	0	0	1	0	0	Unclassified
OTU1306	0	0	0	0	0	0	0	0	0	0	3	0	Unclassified
OTU1307	0	0	0	0	0	0	0	0	0	1	2	0	d__Bacteria;p__Firmicutes;c__Clostridia;o__Oscillospirales;f__Oscillospiraceae;g__Colidextribacter;s__uncultured bacterium
OTU1308	0	0	0	0	0	0	0	2	0	0	0	1	Unclassified
OTU1309	0	0	0	0	0	0	0	0	0	1	2	0	Unclassified
OTU1310	0	0	0	0	0	0	0	0	0	0	3	0	Unclassified
OTU1311	0	0	0	0	0	0	0	3	0	0	0	0	Unclassified
OTU1312	0	0	0	0	0	0	0	0	0	0	0	3	Unclassified
OTU1313	0	0	0	0	0	0	0	0	0	2	0	0	Unclassified
OTU1314	0	0	0	0	0	0	0	0	0	3	0	0	Unclassified
OTU1315	0	0	0	0	0	0	0	0	0	0	0	3	Unclassified
OTU1316	0	0	0	0	0	0	0	0	0	1	2	0	Unclassified
OTU1317	0	0	0	0	0	0	0	0	0	0	0	0	Unclassified
OTU1318	0	0	0	0	0	0	0	0	0	0	1	0	Unclassified
OTU1319	2	0	0	0	0	0	0	0	0	1	0	0	Unclassified
OTU1320	0	0	0	0	0	0	0	3	0	0	0	0	Unclassified
OTU1321	0	0	0	0	0	0	0	0	0	3	0	0	Unclassified
OTU1322	0	0	0	0	0	0	0	0	0	0	0	3	Unclassified
OTU1323	0	0	0	0	0	0	0	0	3	0	0	0	d__Bacteria;p__Bacteroidota;c__Bacteroidia;o__Bacteroidales;f__Muribaculaceae;g__norank;s__uncultured bacterium
OTU1324	0	0	0	0	0	0	0	0	0	0	0	0	d__Bacteria;p__Bacteroidota;c__Bacteroidia;o__Bacteroidales;f__Muribaculaceae;g__norank;s__uncultured bacterium
OTU1325	0	0	0	0	0	0	0	0	0	2	0	1	Unclassified
OTU1326	0	0	3	0	0	0	0	0	0	0	0	0	d__Bacteria;p__Bacteroidota;c__Bacteroidia;o__Bacteroidales;f__Muribaculaceae;g__norank;s__uncultured bacterium
OTU1327	2	0	0	0	0	0	0	0	0	0	1	0	Unclassified
OTU1328	0	0	0	0	0	0	0	0	0	0	0	1	Unclassified
OTU1329	0	0	0	0	0	0	0	0	0	0	0	3	Unclassified
OTU1330	0	0	0	0	0	0	0	0	0	0	0	0	Unclassified
OTU1331	0	0	0	0	0	0	1	0	0	0	2	0	Unclassified
OTU1332	0	0	0	0	0	0	0	0	0	2	0	1	Unclassified
OTU1333	0	0	0	0	0	0	0	0	0	0	0	0	Unclassified
OTU1334	1	0	0	0	0	0	0	0	0	0	2	0	Unclassified
OTU1335	0	0	0	0	0	0	0	0	0	0	0	3	Unclassified
OTU1336	0	0	0	0	0	3	0	0	0	0	0	0	Unclassified
OTU1337	0	0	0	0	0	1	0	0	0	0	2	0	Unclassified
OTU1338	0	0	0	0	0	0	0	0	0	0	3	0	Unclassified
OTU1339	1	0	2	0	0	0	0	0	0	0	0	0	d__Bacteria;p__Verrucomicrobiota;c__Verrucomicrobiae;o__Verrucomicrobiales;f__Akkermansiaceae;g__Akkermansia;s__uncultured bacterium
OTU1340	0	0	0	0	0	0	0	0	0	0	3	0	Unclassified
OTU1341	0	0	0	0	0	0	0	0	0	3	0	0	Unclassified
OTU1342	0	0	0	0	0	2	0	0	0	0	0	1	Unclassified
OTU1343	0	0	0	0	0	0	0	0	0	0	0	0	Unclassified
OTU1344	0	0	0	0	0	0	0	0	0	0	0	3	d__Bacteria;p__Firmicutes;c__Clostridia;o__Oscillospirales;f__[Eubacterium] coprostanoligenes group;g__norank;s__uncultured bacterium
OTU1345	0	0	0	0	0	0	2	0	0	1	0	0	d__Bacteria;p__Firmicutes;c__Bacilli;o__Erysipelotrichales;f__Erysipelotrichaceae;g__Faecalibaculum;s__uncultured bacterium
OTU1346	0	0	0	0	0	0	2	0	0	0	0	0	d__Bacteria;p__Firmicutes;c__Bacilli;o__RF39;f__norank;g__norank;s__uncultured rumen bacterium
OTU1347	0	0	0	0	0	0	0	0	0	0	1	2	Unclassified
OTU1348	0	0	0	0	0	1	0	0	0	0	2	0	Unclassified
OTU1349	0	0	0	0	0	0	0	0	0	0	0	3	Unclassified
OTU1350	0	0	0	0	0	0	0	0	0	0	3	0	Unclassified
OTU1351	0	0	0	0	0	0	0	3	0	0	0	0	Unclassified
OTU1352	0	0	0	0	0	0	0	0	2	0	0	0	Unclassified
OTU1353	0	0	0	0	0	0	0	0	0	0	0	0	Unclassified
OTU1354	0	0	0	0	0	0	0	1	0	2	0	0	Unclassified
OTU1355	0	0	0	0	0	0	0	0	0	0	0	3	Unclassified
OTU1356	0	0	0	0	0	0	0	0	0	0	0	0	d__Bacteria;p__Bacteroidota;c__Bacteroidia;o__Bacteroidales;f__Muribaculaceae;g__norank;s__uncultured bacterium
OTU1357	0	0	0	0	0	0	0	2	0	1	0	0	Unclassified
OTU1358	0	0	0	0	0	0	0	0	0	0	3	0	Unclassified
OTU1359	0	0	0	0	0	0	0	0	0	0	0	0	d__Bacteria;p__Bacteroidota;c__Bacteroidia;o__Bacteroidales;f__Muribaculaceae;g__norank;s__uncultured bacterium
OTU1360	0	0	0	0	0	3	0	0	0	0	0	0	Unclassified
OTU1361	0	0	0	0	0	0	0	0	0	0	0	0	d__Bacteria;p__Bacteroidota;c__Bacteroidia;o__Bacteroidales;f__Muribaculaceae;g__norank;s__uncultured bacterium
OTU1362	0	0	0	0	0	0	0	0	0	0	0	3	Unclassified
OTU1363	0	0	0	0	0	0	0	0	0	0	0	0	d__Bacteria;p__Bacteroidota;c__Bacteroidia;o__Bacteroidales;f__Muribaculaceae;g__norank;s__uncultured bacterium
OTU1364	0	0	0	0	0	0	0	0	0	3	0	0	Unclassified
OTU1365	0	0	0	0	0	0	0	0	0	0	0	3	Unclassified
OTU1366	0	0	0	0	0	0	0	0	0	0	2	0	Unclassified
OTU1367	0	0	0	0	0	0	0	0	0	0	0	0	Unclassified
OTU1368	0	0	0	0	0	2	0	0	0	0	0	1	Unclassified
OTU1369	3	0	0	0	0	0	0	0	0	0	0	0	Unclassified
OTU1370	0	0	0	0	0	0	0	2	0	0	1	0	Unclassified
OTU1371	0	0	0	0	0	0	0	0	0	0	0	0	Unclassified
OTU1372	0	0	0	0	0	0	0	0	0	3	0	0	Unclassified
OTU1373	3	0	0	0	0	0	0	0	0	0	0	0	d__Bacteria;p__Firmicutes;c__Clostridia;o__Lachnospirales;f__Lachnospiraceae;g__[Ruminococcus] torques group;s__uncultured bacterium
OTU1374	0	0	0	0	0	0	0	0	0	0	0	0	Unclassified
OTU1375	0	0	0	0	0	0	0	2	0	0	0	1	Unclassified
OTU1376	0	0	0	0	0	0	0	0	0	0	0	3	Unclassified
OTU1377	0	0	0	0	0	0	0	0	0	0	3	0	Unclassified
OTU1378	0	0	0	0	3	0	0	0	0	0	0	0	Unclassified
OTU1379	2	0	0	0	0	0	0	0	0	1	0	0	Unclassified
OTU1380	0	0	0	0	0	0	0	0	0	0	0	0	d__Bacteria;p__Firmicutes;c__Clostridia;o__Lachnospirales;f__Lachnospiraceae;g__Roseburia;s__uncultured bacterium
OTU1381	0	0	0	0	0	0	3	0	0	0	0	0	d__Bacteria;p__Firmicutes;c__Clostridia;o__Lachnospirales;f__Lachnospiraceae;g__Lachnospiraceae NK4A136 group;s__uncultured bacterium
OTU1382	0	0	0	0	0	2	0	0	0	1	0	0	Unclassified
OTU1383	0	0	0	0	0	0	0	0	0	0	0	0	d__Bacteria;p__Bacteroidota;c__Bacteroidia;o__Bacteroidales;f__Muribaculaceae;g__norank;s__uncultured bacterium
OTU1384	0	0	0	0	0	0	0	0	0	0	0	3	Unclassified
OTU1385	0	0	0	0	0	0	0	0	0	3	0	0	Unclassified
OTU1386	0	0	0	0	0	3	0	0	0	0	0	0	Unclassified
OTU1387	0	0	0	0	0	0	0	2	0	1	0	0	Unclassified
OTU1388	0	0	0	0	0	0	0	0	0	0	0	0	d__Bacteria;p__Firmicutes;c__Clostridia;o__Clostridia UCG-014;f__norank;g__norank;s__uncultured bacterium
OTU1389	0	0	0	0	0	0	0	0	0	0	0	3	Unclassified
OTU1390	0	0	0	0	0	0	0	0	0	0	0	0	d__Bacteria;p__Bacteroidota;c__Bacteroidia;o__Bacteroidales;f__Muribaculaceae;g__norank;s__uncultured bacterium
OTU1391	0	0	0	0	0	0	0	0	0	0	0	0	d__Bacteria;p__Bacteroidota;c__Bacteroidia;o__Bacteroidales;f__Muribaculaceae;g__norank;s__uncultured bacterium
OTU1392	0	0	0	0	0	0	0	0	0	3	0	0	d__Bacteria;p__Bacteroidota;c__Bacteroidia;o__Bacteroidales;f__Bacteroidaceae;g__Bacteroides;s__uncultured bacterium
OTU1393	2	1	0	0	0	0	0	0	0	0	0	0	d__Bacteria;p__Proteobacteria;c__Alphaproteobacteria;o__Rhizobiales;f__Rhizobiaceae;g__Allorhizobium-Neorhizobium-Pararhizobium-Rhizobium
OTU1394	0	0	0	0	0	0	0	0	0	1	0	2	Unclassified
OTU1395	0	0	0	0	0	0	0	0	0	0	0	0	Unclassified
OTU1396	0	0	0	0	0	0	0	0	0	0	0	3	Unclassified
OTU1397	0	0	0	0	0	0	0	0	0	2	1	0	Unclassified
OTU1398	0	0	0	0	0	0	0	0	0	3	0	0	Unclassified
OTU1399	0	0	0	0	0	0	0	0	0	0	0	0	Unclassified
OTU1400	0	0	0	0	0	0	0	0	0	2	0	1	Unclassified
OTU1401	0	0	0	0	0	3	0	0	0	0	0	0	Unclassified
OTU1402	0	0	0	0	0	0	0	0	0	0	0	3	Unclassified
OTU1403	0	0	0	0	0	0	0	0	0	0	3	0	Unclassified
OTU1404	1	0	0	0	0	2	0	0	0	0	0	0	d__Bacteria;p__Verrucomicrobiota;c__Verrucomicrobiae;o__Verrucomicrobiales;f__Akkermansiaceae;g__Akkermansia;s__uncultured bacterium
OTU1405	0	0	0	0	0	0	0	0	0	0	0	3	Unclassified
OTU1406	0	0	0	0	0	0	0	0	0	3	0	0	d__Bacteria;p__Firmicutes;c__Clostridia;o__Oscillospirales;f__Oscillospiraceae;g__uncultured;s__uncultured bacterium
OTU1407	0	0	0	0	0	0	0	0	0	2	0	1	Unclassified
OTU1408	0	0	0	2	0	0	0	1	0	0	0	0	d__Bacteria;p__Firmicutes;c__Clostridia;o__Lachnospirales;f__Lachnospiraceae;g__uncultured
OTU1409	0	0	0	0	0	0	0	0	0	0	0	3	Unclassified
OTU1410	0	0	0	0	0	0	0	0	0	0	1	0	Unclassified
OTU1411	0	0	0	0	0	3	0	0	0	0	0	0	Unclassified
OTU1412	0	0	0	0	0	0	0	0	0	2	0	0	Unclassified
OTU1413	0	0	0	0	0	0	0	0	0	0	0	3	Unclassified
OTU1414	0	0	0	0	0	3	0	0	0	0	0	0	Unclassified
OTU1415	0	0	0	0	0	0	0	0	0	3	0	0	Unclassified
OTU1416	0	0	0	0	0	0	0	0	0	0	3	0	Unclassified
OTU1417	0	0	0	0	0	0	0	0	0	0	0	3	Unclassified
OTU1418	0	0	0	3	0	0	0	0	0	0	0	0	Unclassified
OTU1419	0	0	0	0	0	3	0	0	0	0	0	0	Unclassified
OTU1420	0	0	0	0	0	0	0	0	0	3	0	0	Unclassified
OTU1421	0	0	0	0	0	0	0	0	0	2	0	1	Unclassified
OTU1422	0	0	0	0	0	0	0	0	0	0	0	1	Unclassified
OTU1423	0	0	0	0	0	1	0	0	0	0	0	2	Unclassified
OTU1424	0	0	0	0	0	0	0	0	0	0	0	3	Unclassified
OTU1425	0	0	0	0	0	0	0	0	0	0	0	0	Unclassified
OTU1426	0	0	0	0	0	0	0	0	0	0	0	3	Unclassified
OTU1427	1	1	0	0	0	0	0	0	0	0	0	1	d__Bacteria;p__Firmicutes;c__Clostridia;o__Oscillospirales;f__Oscillospiraceae;g__uncultured;s__uncultured bacterium
OTU1428	0	0	0	0	0	0	0	0	0	0	0	0	Unclassified
OTU1429	0	0	0	0	3	0	0	0	0	0	0	0	Unclassified
OTU1430	0	0	0	0	0	0	0	0	1	0	0	2	Unclassified
OTU1431	0	0	0	0	0	0	0	1	0	0	0	0	d__Bacteria;p__Bacteroidota;c__Bacteroidia;o__Bacteroidales;f__Muribaculaceae;g__norank;s__uncultured bacterium
OTU1432	0	0	0	0	0	0	0	0	0	0	1	2	Unclassified
OTU1433	0	0	0	0	0	0	0	0	0	0	0	3	Unclassified
OTU1434	0	0	0	0	2	0	0	0	0	0	0	1	Unclassified
OTU1435	0	0	0	0	0	0	0	0	0	0	0	0	Unclassified
OTU1436	0	0	0	0	0	0	0	0	0	0	3	0	Unclassified
OTU1437	0	3	0	0	0	0	0	0	0	0	0	0	Unclassified
OTU1438	0	0	0	0	0	2	0	0	0	1	0	0	Unclassified
OTU1439	0	0	0	0	0	0	0	0	0	0	3	0	Unclassified
OTU1440	0	0	0	0	0	0	0	3	0	0	0	0	Unclassified
OTU1441	0	0	0	0	0	0	0	0	3	0	0	0	Unclassified
OTU1442	0	0	0	0	0	0	0	0	0	1	2	0	Unclassified
OTU1443	0	0	0	0	0	0	0	0	0	2	1	0	Unclassified
OTU1444	0	0	0	0	0	0	0	1	0	2	0	0	Unclassified
OTU1445	0	0	0	0	0	0	0	3	0	0	0	0	Unclassified
OTU1446	0	0	0	0	0	0	0	0	0	3	0	0	Unclassified
OTU1447	0	0	0	0	0	0	0	2	0	0	1	0	Unclassified
OTU1448	0	0	0	0	0	0	0	0	0	0	0	3	Unclassified
OTU1449	0	0	0	0	0	0	0	0	0	0	0	0	d__Bacteria;p__Bacteroidota;c__Bacteroidia;o__Bacteroidales;f__Prevotellaceae;g__Prevotellaceae NK3B31 group;s__uncultured bacterium
OTU1450	0	0	0	0	0	0	0	0	0	0	0	0	Unclassified
OTU1451	3	0	0	0	0	0	0	0	0	0	0	0	Unclassified
OTU1452	1	0	0	0	0	0	0	0	0	0	2	0	Unclassified
OTU1453	0	0	0	0	0	0	0	0	0	0	0	0	Unclassified
OTU1454	0	0	0	0	0	0	0	3	0	0	0	0	Unclassified
OTU1455	0	0	0	0	0	0	0	0	0	3	0	0	Unclassified
OTU1456	0	0	0	0	0	0	0	0	0	3	0	0	Unclassified
OTU1457	0	0	0	0	0	0	0	0	0	0	0	3	Unclassified
OTU1458	0	0	0	0	0	0	3	0	0	0	0	0	d__Bacteria;p__Firmicutes;c__Bacilli;o__Erysipelotrichales;f__Erysipelatoclostridiaceae;g__Erysipelatoclostridium;s__uncultured bacterium
OTU1459	0	0	0	0	0	0	0	0	0	0	2	1	Unclassified
OTU1460	0	0	0	0	0	3	0	0	0	0	0	0	Unclassified
OTU1461	0	0	0	0	0	0	0	0	0	0	0	0	Unclassified
OTU1462	0	3	0	0	0	0	0	0	0	0	0	0	d__Bacteria;p__Bacteroidota;c__Bacteroidia;o__Bacteroidales;f__Muribaculaceae;g__norank;s__uncultured bacterium
OTU1463	0	0	0	0	0	0	0	0	0	1	0	0	Unclassified
OTU1464	0	0	0	0	0	0	0	0	0	0	0	3	Unclassified
OTU1465	0	0	0	0	0	0	0	0	0	0	0	0	Unclassified
OTU1466	0	0	0	0	0	0	0	0	0	0	0	0	Unclassified
OTU1467	0	0	0	0	0	3	0	0	0	0	0	0	d__Bacteria;p__Firmicutes;c__Bacilli;o__Erysipelotrichales;f__Erysipelotrichaceae;g__Dubosiella;s__uncultured bacterium
OTU1468	3	0	0	0	0	0	0	0	0	0	0	0	Unclassified
OTU1469	0	0	0	0	0	0	0	0	0	0	0	0	Unclassified
OTU1470	1	0	0	0	0	0	0	0	0	0	0	0	Unclassified
OTU1471	1	0	0	0	0	2	0	0	0	0	0	0	Unclassified
OTU1472	0	0	0	3	0	0	0	0	0	0	0	0	Unclassified
OTU1473	1	0	0	0	0	0	0	0	0	0	0	2	Unclassified
OTU1474	0	0	0	0	0	3	0	0	0	0	0	0	Unclassified
OTU1475	0	3	0	0	0	0	0	0	0	0	0	0	Unclassified
OTU1476	0	0	0	0	0	0	0	0	0	3	0	0	Unclassified
OTU1477	3	0	0	0	0	0	0	0	0	0	0	0	Unclassified
OTU1478	0	0	0	0	0	0	0	3	0	0	0	0	Unclassified
OTU1479	0	0	0	0	0	0	0	0	0	1	0	2	Unclassified
OTU1480	0	0	0	0	0	0	2	1	0	0	0	0	d__Bacteria;p__Firmicutes;c__Bacilli;o__Erysipelotrichales;f__Erysipelatoclostridiaceae;g__Erysipelatoclostridium;s__uncultured bacterium
OTU1481	1	0	0	0	0	1	0	0	0	0	0	0	d__Bacteria;p__Verrucomicrobiota;c__Verrucomicrobiae;o__Verrucomicrobiales;f__Akkermansiaceae;g__Akkermansia;s__uncultured bacterium
OTU1482	0	0	0	0	0	0	0	0	0	3	0	0	Unclassified
OTU1483	0	0	0	0	0	0	0	3	0	0	0	0	Unclassified
OTU1484	0	0	0	0	0	0	0	0	0	0	3	0	Unclassified
OTU1485	0	0	0	0	0	0	0	0	0	0	3	0	Unclassified
OTU1486	0	0	0	0	0	3	0	0	0	0	0	0	Unclassified
OTU1487	0	0	0	0	1	0	0	0	2	0	0	0	d__Bacteria;p__Firmicutes;c__Clostridia;o__Lachnospirales;f__Lachnospiraceae;g__Lachnospiraceae NK4A136 group;s__uncultured bacterium
OTU1488	0	0	0	0	0	0	0	0	0	0	0	0	d__Bacteria;p__Firmicutes;c__Clostridia;o__Clostridia UCG-014;f__norank;g__norank;s__uncultured bacterium
OTU1489	0	0	0	0	0	0	0	0	0	0	0	0	Unclassified
OTU1490	0	0	0	0	0	0	0	0	0	0	0	3	Unclassified
OTU1491	0	0	0	0	0	0	0	0	0	0	3	0	Unclassified
OTU1492	0	0	0	0	0	0	0	0	0	3	0	0	Unclassified
OTU1493	0	0	0	0	0	0	0	0	0	0	0	0	d__Bacteria;p__Bacteroidota;c__Bacteroidia;o__Bacteroidales;f__Muribaculaceae;g__norank;s__uncultured bacterium
OTU1494	0	0	0	0	0	0	0	0	1	0	2	0	Unclassified
OTU1495	0	0	0	0	0	0	0	0	3	0	0	0	Unclassified
OTU1496	3	0	0	0	0	0	0	0	0	0	0	0	Unclassified
OTU1497	0	0	0	0	0	0	0	0	0	0	0	0	d__Bacteria;p__Bacteroidota;c__Bacteroidia;o__Bacteroidales;f__Muribaculaceae;g__norank;s__uncultured bacterium
OTU1498	3	0	0	0	0	0	0	0	0	0	0	0	Unclassified
OTU1499	0	0	0	0	0	0	0	0	0	0	0	3	Unclassified
OTU1500	2	0	0	0	0	1	0	0	0	0	0	0	Unclassified
OTU1501	0	0	0	0	0	0	0	0	0	0	0	3	Unclassified
OTU1502	3	0	0	0	0	0	0	0	0	0	0	0	Unclassified
OTU1503	0	0	0	0	0	3	0	0	0	0	0	0	Unclassified
OTU1504	1	0	0	0	0	0	0	0	0	0	0	2	Unclassified
OTU1505	0	0	0	0	0	0	0	0	3	0	0	0	d__Bacteria;p__Firmicutes;c__Clostridia;o__Oscillospirales;f__[Eubacterium] coprostanoligenes group;g__norank;s__uncultured bacterium
OTU1506	0	0	0	0	0	0	0	0	0	0	0	0	d__Bacteria;p__Bacteroidota;c__Bacteroidia;o__Bacteroidales;f__Muribaculaceae;g__norank;s__uncultured bacterium
OTU1507	0	0	0	0	0	0	0	0	0	0	0	3	Unclassified
OTU1508	2	0	0	0	0	0	0	0	0	0	0	0	Unclassified
OTU1509	0	0	0	0	0	0	0	0	0	0	3	0	Unclassified
OTU1510	3	0	0	0	0	0	0	0	0	0	0	0	Unclassified
OTU1511	0	0	0	0	0	0	0	0	0	0	0	2	Unclassified
OTU1512	0	0	0	0	0	0	0	0	0	0	0	1	Unclassified
OTU1513	0	0	0	0	0	0	0	0	0	0	0	0	Unclassified
OTU1514	1	0	0	0	0	0	0	0	0	0	2	0	Unclassified
OTU1515	0	0	0	0	0	0	0	0	0	0	0	0	d__Bacteria;p__Firmicutes;c__Bacilli;o__Lactobacillales;f__Lactobacillaceae;g__Lactobacillus;s__uncultured bacterium
OTU1516	0	0	0	0	0	0	0	0	0	0	0	0	Unclassified
OTU1517	0	0	0	1	0	0	0	0	0	0	0	0	d__Bacteria;p__Bacteroidota;c__Bacteroidia;o__Bacteroidales;f__Paludibacteraceae;g__uncultured;s__uncultured bacterium
OTU1518	0	0	0	0	0	0	0	0	0	0	0	0	d__Bacteria;p__Bacteroidota;c__Bacteroidia;o__Bacteroidales;f__Muribaculaceae;g__norank;s__uncultured bacterium
OTU1519	0	0	0	0	0	0	0	0	0	0	0	0	d__Bacteria;p__Bacteroidota;c__Bacteroidia;o__Bacteroidales;f__Muribaculaceae;g__norank;s__uncultured bacterium
OTU1520	2	0	0	0	0	0	0	1	0	0	0	0	Unclassified
OTU1521	0	0	0	0	0	0	0	0	0	0	0	0	Unclassified
OTU1522	0	0	0	0	0	0	0	0	0	0	0	3	Unclassified
OTU1523	0	0	0	0	0	3	0	0	0	0	0	0	Unclassified
OTU1524	0	0	0	0	0	3	0	0	0	0	0	0	d__Bacteria;p__Firmicutes;c__Bacilli;o__Erysipelotrichales;f__Erysipelotrichaceae;g__Faecalibaculum;s__uncultured bacterium
OTU1525	0	0	0	0	0	0	0	0	0	0	0	3	Unclassified
OTU1526	0	0	0	0	0	0	0	0	0	3	0	0	Unclassified
OTU1527	0	0	0	0	0	0	0	0	0	2	0	1	Unclassified
OTU1528	0	0	0	0	0	0	0	0	0	0	0	0	d__Bacteria;p__Bacteroidota;c__Bacteroidia;o__Bacteroidales;f__Muribaculaceae;g__norank;s__uncultured bacterium
OTU1529	0	0	0	0	0	0	3	0	0	0	0	0	Unclassified
OTU1530	0	0	0	0	0	0	0	0	0	0	0	0	d__Bacteria;p__Bacteroidota;c__Bacteroidia;o__Bacteroidales;f__Muribaculaceae;g__norank;s__uncultured bacterium
OTU1531	0	0	0	0	0	0	0	1	0	0	0	2	Unclassified
OTU1532	2	0	0	0	0	1	0	0	0	0	0	0	Unclassified
OTU1533	0	0	0	0	0	0	0	0	0	0	1	0	Unclassified
OTU1534	0	0	0	0	0	0	0	0	0	0	0	2	d__Bacteria;p__Bacteroidota;c__Bacteroidia;o__Bacteroidales;f__Muribaculaceae;g__norank;s__uncultured bacterium
OTU1535	0	0	0	0	0	0	0	0	0	0	0	0	d__Bacteria;p__Bacteroidota;c__Bacteroidia;o__Bacteroidales;f__Muribaculaceae;g__norank;s__uncultured bacterium
OTU1536	0	0	0	0	0	0	0	0	0	0	0	2	d__Bacteria;p__Bacteroidota;c__Bacteroidia;o__Bacteroidales;f__Muribaculaceae;g__norank;s__uncultured bacterium
OTU1537	0	0	0	0	0	0	0	0	0	0	0	3	Unclassified
OTU1538	0	0	0	0	0	0	0	0	0	1	2	0	Unclassified
OTU1539	0	0	0	0	0	0	0	0	0	0	0	0	Unclassified
OTU1540	0	0	0	0	0	0	0	0	0	0	0	0	d__Bacteria;p__Bacteroidota;c__Bacteroidia;o__Bacteroidales;f__Muribaculaceae;g__norank;s__uncultured bacterium
OTU1541	3	0	0	0	0	0	0	0	0	0	0	0	Unclassified
OTU1542	0	0	0	0	0	0	0	0	0	0	0	3	Unclassified
OTU1543	3	0	0	0	0	0	0	0	0	0	0	0	d__Bacteria;p__Firmicutes;c__Clostridia;o__Clostridia vadinBB60 group;f__norank;g__norank;s__uncultured bacterium
OTU1544	0	0	0	0	0	0	0	0	0	0	0	0	d__Bacteria;p__Bacteroidota;c__Bacteroidia;o__Bacteroidales;f__Muribaculaceae;g__norank;s__uncultured bacterium
OTU1545	0	0	0	0	0	0	0	0	0	0	0	0	Unclassified
OTU1546	0	0	0	0	0	0	0	0	0	2	1	0	Unclassified
OTU1547	0	3	0	0	0	0	0	0	0	0	0	0	d__Bacteria;p__Firmicutes;c__Clostridia;o__Lachnospirales;f__Lachnospiraceae;g__Blautia;s__uncultured bacterium
OTU1548	0	0	0	0	0	0	0	0	0	0	0	0	d__Bacteria;p__Firmicutes;c__Bacilli;o__Lactobacillales;f__Lactobacillaceae;g__Ligilactobacillus;s__uncultured bacterium
OTU1549	0	0	0	0	0	0	0	0	0	0	0	0	Unclassified
OTU1550	0	0	0	0	0	0	0	0	0	0	2	1	Unclassified
OTU1551	0	0	0	0	0	0	0	3	0	0	0	0	Unclassified
OTU1552	0	0	0	0	0	3	0	0	0	0	0	0	Unclassified
OTU1553	0	0	0	0	0	0	0	0	0	3	0	0	Unclassified
OTU1554	0	0	0	0	0	0	0	0	0	0	0	3	Unclassified
OTU1555	0	0	0	0	0	0	0	0	0	3	0	0	Unclassified
OTU1556	0	0	0	0	0	0	0	0	0	2	1	0	Unclassified
OTU1557	0	0	0	0	0	3	0	0	0	0	0	0	Unclassified
OTU1558	0	0	0	0	0	0	0	0	0	0	2	1	Unclassified
OTU1559	0	0	0	0	0	0	0	0	0	0	0	0	d__Bacteria;p__Bacteroidota;c__Bacteroidia;o__Bacteroidales;f__Muribaculaceae;g__norank;s__uncultured bacterium
OTU1560	1	0	0	0	0	0	0	0	0	0	0	0	Unclassified
OTU1561	0	0	0	0	0	0	0	0	0	0	0	0	d__Bacteria;p__Bacteroidota;c__Bacteroidia;o__Bacteroidales;f__Rikenellaceae;g__Alistipes;s__uncultured bacterium
OTU1562	0	0	0	0	0	0	0	0	0	0	0	0	Unclassified
OTU1563	0	0	0	0	0	0	0	0	0	3	0	0	Unclassified
OTU1564	0	0	0	0	0	0	0	0	3	0	0	0	Unclassified
OTU1565	0	0	0	0	0	0	0	0	0	0	0	3	Unclassified
OTU1566	0	0	0	0	0	0	0	0	0	0	0	0	d__Bacteria;p__Bacteroidota;c__Bacteroidia;o__Bacteroidales;f__Muribaculaceae;g__norank;s__uncultured bacterium
OTU1567	0	0	0	0	0	0	0	0	0	0	0	0	d__Bacteria;p__Bacteroidota;c__Bacteroidia;o__Bacteroidales;f__Muribaculaceae;g__norank;s__uncultured bacterium
OTU1568	0	0	0	0	0	0	0	0	0	0	0	3	Unclassified
OTU1569	0	0	0	0	0	0	0	0	0	0	2	1	Unclassified
OTU1570	0	0	0	0	0	3	0	0	0	0	0	0	Unclassified
OTU1571	0	0	0	0	0	0	0	0	0	0	3	0	Unclassified
OTU1572	0	0	0	0	0	0	0	0	0	3	0	0	Unclassified
OTU1573	0	2	0	0	0	0	1	0	0	0	0	0	d__Bacteria;p__Firmicutes;c__Clostridia;o__Lachnospirales;f__Lachnospiraceae;g__Lachnotalea;s__uncultured bacterium
OTU1574	0	0	0	0	0	0	0	0	0	0	0	3	Unclassified
OTU1575	0	0	0	0	0	0	0	0	0	0	0	0	Unclassified
OTU1576	0	0	0	0	0	0	0	0	3	0	0	0	d__Bacteria;p__Bacteroidota;c__Bacteroidia;o__Bacteroidales;f__Bacteroidaceae;g__Bacteroides;s__Bacteroides fragilis YCH46
OTU1577	3	0	0	0	0	0	0	0	0	0	0	0	Unclassified
OTU1578	0	0	0	0	0	0	0	0	0	0	0	3	Unclassified
OTU1579	0	0	0	0	0	0	0	0	0	0	3	0	d__Bacteria;p__Firmicutes;c__Clostridia;o__Oscillospirales;f__[Eubacterium] coprostanoligenes group;g__norank;s__uncultured bacterium
OTU1580	0	0	0	0	0	0	0	0	0	0	0	0	d__Bacteria;p__Bacteroidota;c__Bacteroidia;o__Bacteroidales;f__Muribaculaceae;g__norank;s__uncultured bacterium
OTU1581	3	0	0	0	0	0	0	0	0	0	0	0	d__Bacteria;p__Firmicutes;c__Clostridia;o__Lachnospirales;f__Lachnospiraceae;g__Lachnospiraceae UCG-001;s__uncultured bacterium
OTU1582	0	3	0	0	0	0	0	0	0	0	0	0	Unclassified
OTU1583	0	0	0	0	0	0	0	0	0	1	0	2	Unclassified
OTU1584	0	0	0	0	0	0	0	0	0	0	0	0	d__Bacteria;p__Firmicutes;c__Clostridia;o__Clostridia UCG-014;f__norank;g__norank;s__uncultured bacterium
OTU1585	0	0	0	0	0	0	0	0	0	0	0	0	d__Bacteria;p__Bacteroidota;c__Bacteroidia;o__Bacteroidales;f__Muribaculaceae;g__norank;s__uncultured bacterium
OTU1586	0	0	0	0	0	0	0	0	0	3	0	0	Unclassified
OTU1587	0	0	0	0	0	0	0	0	0	0	0	3	Unclassified
OTU1588	0	0	0	0	0	0	0	0	0	3	0	0	Unclassified
OTU1589	0	0	0	1	0	0	0	0	0	0	0	0	d__Bacteria;p__Bacteroidota;c__Bacteroidia;o__Bacteroidales;f__Muribaculaceae;g__norank;s__uncultured bacterium
OTU1590	0	0	0	0	0	1	0	0	0	0	0	0	Unclassified
OTU1591	0	0	0	0	0	0	0	0	0	0	0	3	Unclassified
OTU1592	0	0	0	0	0	0	0	0	0	0	0	0	Unclassified
OTU1593	0	0	0	0	0	0	0	0	0	0	3	0	Unclassified
OTU1594	0	0	0	2	0	0	0	0	0	0	1	0	Unclassified
OTU1595	0	0	0	0	0	0	0	0	0	0	0	1	Unclassified
OTU1596	0	0	0	0	0	0	0	0	0	0	3	0	Unclassified
OTU1597	0	0	0	0	0	0	0	0	0	0	0	0	d__Bacteria;p__Bacteroidota;c__Bacteroidia;o__Bacteroidales;f__Prevotellaceae;g__Prevotellaceae UCG-001;s__uncultured bacterium
OTU1598	0	0	0	0	0	0	0	0	0	0	0	0	d__Bacteria;p__Bacteroidota;c__Bacteroidia;o__Bacteroidales;f__Muribaculaceae;g__norank;s__uncultured bacterium
OTU1599	3	0	0	0	0	0	0	0	0	0	0	0	d__Bacteria;p__Latescibacterota;c__norank;o__norank;f__norank;g__norank;s__uncultured bacterium
OTU1600	0	0	0	0	0	0	0	0	0	0	0	3	Unclassified
OTU1601	0	0	0	0	0	0	0	0	0	0	0	3	Unclassified
OTU1602	0	0	0	0	0	2	0	0	0	1	0	0	Unclassified
OTU1603	0	0	0	0	0	0	0	0	0	2	0	0	Unclassified
OTU1604	3	0	0	0	0	0	0	0	0	0	0	0	Unclassified
OTU1605	0	0	0	0	0	0	0	0	0	3	0	0	Unclassified
OTU1606	0	0	0	0	0	0	0	0	0	0	3	0	Unclassified
OTU1607	0	0	0	0	0	0	0	0	0	1	0	2	Unclassified
OTU1608	0	0	0	0	0	0	0	0	0	3	0	0	Unclassified
OTU1609	0	0	0	0	0	0	0	0	0	1	0	2	Unclassified
OTU1610	0	0	0	0	0	0	0	0	0	0	1	0	Unclassified
OTU1611	0	0	0	0	0	0	0	0	0	0	2	1	Unclassified
OTU1612	0	0	0	0	0	0	0	0	0	1	0	2	Unclassified
OTU1613	0	0	0	0	0	0	0	0	0	0	0	0	Unclassified
OTU1614	0	0	0	0	0	0	0	0	0	3	0	0	Unclassified
OTU1615	0	0	0	0	0	0	0	3	0	0	0	0	Unclassified
OTU1616	0	0	0	0	0	0	0	1	0	2	0	0	Unclassified
OTU1617	0	0	0	0	0	0	0	0	0	0	0	0	Unclassified
OTU1618	0	0	0	0	0	0	0	0	0	0	3	0	Unclassified
OTU1619	0	0	0	0	0	2	0	0	0	0	1	0	Unclassified
OTU1620	0	0	0	0	0	0	0	0	0	0	0	2	d__Bacteria;p__Bacteroidota;c__Bacteroidia;o__Bacteroidales;f__Muribaculaceae;g__norank;s__uncultured bacterium
OTU1621	0	1	0	0	0	0	0	0	0	0	0	2	Unclassified
OTU1622	0	0	0	0	0	0	0	0	0	0	3	0	Unclassified
OTU1623	0	0	0	0	0	3	0	0	0	0	0	0	d__Bacteria;p__Firmicutes;c__Bacilli;o__Lactobacillales;f__Streptococcaceae;g__Streptococcus;s__Streptococcus parasanguinis
OTU1624	0	0	0	0	0	0	0	0	0	2	1	0	Unclassified
OTU1625	0	0	0	0	0	0	0	0	0	0	0	0	Unclassified
OTU1626	0	0	0	0	0	0	0	0	0	3	0	0	Unclassified
OTU1627	0	0	0	0	0	0	0	0	0	0	0	2	Unclassified
OTU1628	0	0	0	0	0	0	0	0	0	0	0	3	Unclassified
OTU1629	1	0	0	0	0	2	0	0	0	0	0	0	Unclassified
OTU1630	0	0	0	0	0	0	0	0	0	0	0	0	Unclassified
OTU1631	0	0	0	0	0	3	0	0	0	0	0	0	Unclassified
OTU1632	0	0	0	0	0	0	0	0	0	0	0	0	d__Bacteria;p__Bacteroidota;c__Bacteroidia;o__Bacteroidales;f__Muribaculaceae;g__norank;s__uncultured bacterium
OTU1633	0	0	0	0	0	0	0	3	0	0	0	0	Unclassified
OTU1634	0	0	0	0	0	0	0	0	0	0	0	3	Unclassified
OTU1635	0	0	0	0	0	0	0	0	0	0	3	0	Unclassified
OTU1636	0	0	0	0	0	0	0	0	0	0	0	3	Unclassified
OTU1637	0	0	0	0	0	0	0	0	0	3	0	0	Unclassified
OTU1638	0	0	0	0	0	2	0	0	0	0	1	0	Unclassified
OTU1639	0	0	0	0	0	0	0	0	0	0	3	0	Unclassified
OTU1640	0	0	0	3	0	0	0	0	0	0	0	0	d__Bacteria;p__Firmicutes;c__Clostridia;o__Oscillospirales;f__Oscillospiraceae;g__Intestinimonas
OTU1641	0	0	0	0	0	0	0	0	0	3	0	0	Unclassified
OTU1642	0	0	0	0	0	0	0	0	0	0	0	0	d__Bacteria;p__Bacteroidota;c__Bacteroidia;o__Bacteroidales;f__Muribaculaceae;g__norank;s__uncultured bacterium
OTU1643	0	0	0	0	0	0	0	0	0	1	2	0	Unclassified
OTU1644	0	0	0	0	0	0	0	0	0	0	0	3	Unclassified
OTU1645	0	0	0	0	0	0	0	0	0	1	2	0	Unclassified
OTU1646	0	0	0	0	0	0	0	0	0	3	0	0	Unclassified
OTU1647	0	0	0	0	0	0	0	0	0	0	0	0	d__Bacteria;p__Bacteroidota;c__Bacteroidia;o__Bacteroidales;f__Muribaculaceae;g__norank;s__uncultured bacterium
OTU1648	0	0	0	0	0	0	0	3	0	0	0	0	Unclassified
OTU1649	0	0	0	0	0	0	0	3	0	0	0	0	Unclassified
OTU1650	0	0	0	0	3	0	0	0	0	0	0	0	d__Bacteria;p__Firmicutes;c__Clostridia;o__Peptostreptococcales-Tissierellales;f__Anaerovoracaceae;g__[Eubacterium] nodatum group;s__uncultured bacterium
OTU1651	0	0	0	0	0	0	0	0	3	0	0	0	d__Bacteria;p__Actinobacteriota;c__Actinobacteria;o__Pseudonocardiales;f__Pseudonocardiaceae;g__Saccharothrix
OTU1652	0	2	0	0	0	0	0	0	1	0	0	0	d__Bacteria;p__Firmicutes;c__Clostridia;o__Oscillospirales;f__Oscillospiraceae;g__Colidextribacter;s__uncultured bacterium
OTU1653	0	0	0	0	0	0	0	0	0	0	0	3	Unclassified
OTU1654	0	0	0	0	0	0	2	0	0	1	0	0	d__Bacteria;p__Firmicutes;c__Clostridia;o__Lachnospirales;f__Lachnospiraceae;g__uncultured;s__uncultured bacterium
OTU1655	0	0	0	0	0	0	0	0	0	0	2	1	Unclassified
OTU1656	0	0	0	0	0	0	0	0	0	1	0	0	Unclassified
OTU1657	0	0	0	0	0	3	0	0	0	0	0	0	Unclassified
OTU1658	0	0	0	0	0	0	0	0	0	3	0	0	Unclassified
OTU1659	0	0	0	0	0	0	0	0	0	0	0	0	d__Bacteria;p__Actinobacteriota;c__Actinobacteria;o__Bifidobacteriales;f__Bifidobacteriaceae;g__Bifidobacterium;s__Bifidobacterium pseudolongum PV8-2
OTU1660	0	0	0	0	0	3	0	0	0	0	0	0	Unclassified
OTU1661	0	0	0	0	0	0	0	0	0	0	0	3	Unclassified
OTU1662	0	0	0	0	0	0	2	1	0	0	0	0	d__Bacteria;p__Firmicutes;c__Bacilli;o__Lactobacillales;f__Lactobacillaceae;g__Ligilactobacillus;s__uncultured bacterium
OTU1663	2	0	0	0	1	0	0	0	0	0	0	0	d__Bacteria;p__Firmicutes;c__Bacilli;o__Lactobacillales;f__Lactobacillaceae;g__Limosilactobacillus;s__uncultured bacterium
OTU1664	0	0	0	0	0	0	0	0	0	2	0	0	Unclassified
OTU1665	0	0	0	0	0	0	0	0	0	3	0	0	Unclassified
OTU1666	1	2	0	0	0	0	0	0	0	0	0	0	Unclassified
OTU1667	3	0	0	0	0	0	0	0	0	0	0	0	d__Bacteria;p__Proteobacteria;c__Alphaproteobacteria;o__Defluviicoccales;f__uncultured;g__norank;s__uncultured bacterium
OTU1668	0	0	0	2	0	0	0	0	0	0	1	0	d__Bacteria;p__Proteobacteria;c__Alphaproteobacteria;o__Rhodobacterales;f__Rhodobacteraceae;g__Pseudooceanicola
OTU1669	1	0	0	0	0	0	0	0	0	0	0	2	Unclassified
OTU1670	0	0	0	0	0	0	0	0	0	0	3	0	Unclassified
OTU1671	0	0	0	0	0	0	0	0	0	0	0	0	Unclassified
OTU1672	0	0	0	0	0	0	0	0	0	0	0	3	Unclassified
OTU1673	1	0	0	0	0	0	0	0	0	0	2	0	Unclassified
OTU1674	0	0	0	0	0	3	0	0	0	0	0	0	Unclassified
OTU1675	3	0	0	0	0	0	0	0	0	0	0	0	d__Bacteria;p__Acidobacteriota;c__Acidobacteriae;o__Subgroup 12;f__norank;g__norank;s__uncultured bacterium
OTU1676	0	0	0	0	0	1	0	0	0	2	0	0	Unclassified
OTU1677	0	0	0	0	0	0	0	0	0	0	3	0	Unclassified
OTU1678	0	0	0	0	0	0	0	0	0	0	0	0	Unclassified
OTU1679	2	0	0	0	0	1	0	0	0	0	0	0	Unclassified
OTU1680	0	0	0	0	0	0	0	0	0	0	2	0	Unclassified
OTU1681	0	0	0	0	0	0	0	0	1	0	0	2	d__Bacteria;p__Actinobacteriota;c__Coriobacteriia;o__Coriobacteriales;f__Eggerthellaceae;g__Enterorhabdus;s__uncultured bacterium
OTU1682	0	0	0	0	0	0	0	0	0	0	0	0	d__Bacteria;p__Bacteroidota;c__Bacteroidia;o__Bacteroidales;f__Muribaculaceae;g__norank;s__uncultured bacterium
OTU1683	0	0	0	0	0	0	0	0	0	0	0	0	d__Bacteria;p__Firmicutes;c__Bacilli;o__Lactobacillales;f__Lactobacillaceae;g__Ligilactobacillus;s__uncultured bacterium
OTU1684	0	0	0	0	0	0	0	0	0	0	0	0	d__Bacteria;p__Bacteroidota;c__Bacteroidia;o__Bacteroidales;f__Muribaculaceae;g__norank;s__uncultured bacterium
OTU1685	0	0	0	0	0	0	0	0	0	0	0	3	Unclassified
OTU1686	0	0	0	0	0	0	0	0	0	3	0	0	Unclassified
OTU1687	0	0	0	0	0	0	0	0	0	0	0	0	Unclassified
OTU1688	0	0	0	0	0	0	0	0	0	0	0	0	Unclassified
OTU1689	0	0	0	0	0	0	0	0	0	0	0	0	Unclassified
OTU1690	0	0	0	0	0	0	0	0	0	0	3	0	Unclassified
OTU1691	0	0	0	0	0	0	0	0	0	0	0	0	Unclassified
OTU1692	0	0	0	0	0	0	0	0	0	0	0	3	Unclassified
OTU1693	0	0	0	0	0	0	0	0	0	3	0	0	Unclassified
OTU1694	0	0	0	0	0	0	0	0	0	0	0	0	d__Bacteria;p__Bacteroidota;c__Bacteroidia;o__Bacteroidales;f__Prevotellaceae;g__Prevotellaceae NK3B31 group;s__uncultured bacterium
OTU1695	0	0	0	0	0	0	0	0	1	0	0	0	Unclassified
OTU1696	0	0	0	0	0	0	0	0	0	0	0	0	Unclassified
OTU1697	0	0	0	0	0	0	0	0	0	0	0	3	Unclassified
OTU1698	0	0	0	0	0	0	0	0	0	0	0	0	Unclassified
OTU1699	0	0	0	0	0	0	0	0	0	3	0	0	Unclassified
OTU1700	0	0	0	0	0	0	0	0	0	3	0	0	Unclassified
OTU1701	0	0	0	0	0	0	0	0	0	0	0	3	Unclassified
OTU1702	0	0	0	0	0	0	0	0	0	0	0	0	Unclassified
OTU1703	0	0	0	0	0	0	0	0	0	0	0	3	Unclassified
OTU1704	0	0	0	0	0	0	0	0	0	0	0	1	Unclassified
OTU1705	0	0	0	0	0	0	2	0	0	0	0	0	Unclassified
OTU1706	0	0	0	0	0	0	0	0	0	2	0	0	Unclassified
OTU1707	0	0	0	0	0	0	0	0	0	1	2	0	Unclassified
OTU1708	0	0	0	0	0	0	0	0	0	0	0	0	d__Bacteria;p__Bacteroidota;c__Bacteroidia;o__Bacteroidales;f__Muribaculaceae;g__norank;s__uncultured bacterium
OTU1709	0	0	0	0	0	0	0	0	0	0	0	0	d__Bacteria;p__Bacteroidota;c__Bacteroidia;o__Bacteroidales;f__Muribaculaceae;g__norank;s__uncultured bacterium
OTU1710	0	0	0	0	0	0	0	0	0	1	0	0	Unclassified
OTU1711	0	0	0	0	0	1	0	0	0	0	2	0	Unclassified
OTU1712	0	0	0	0	0	0	0	0	1	0	0	0	d__Bacteria;p__Bacteroidota;c__Bacteroidia;o__Bacteroidales;f__Muribaculaceae;g__norank;s__uncultured bacterium
OTU1713	0	0	0	0	0	0	0	0	0	0	0	3	Unclassified
OTU1714	0	0	0	0	0	0	0	0	0	0	0	0	Unclassified
OTU1715	0	0	0	0	0	3	0	0	0	0	0	0	Unclassified
OTU1716	3	0	0	0	0	0	0	0	0	0	0	0	d__Bacteria;p__Actinobacteriota;c__Actinobacteria;o__Micrococcales;f__Sanguibacteraceae;g__Sanguibacter-Flavimobilis
OTU1717	0	0	0	0	0	0	0	0	0	0	3	0	Unclassified
OTU1718	0	0	0	0	0	0	0	2	0	0	1	0	Unclassified
OTU1719	0	0	0	0	0	0	3	0	0	0	0	0	Unclassified
OTU1720	0	0	0	0	0	0	0	0	0	1	2	0	Unclassified
OTU1721	0	0	0	0	0	0	0	0	0	0	0	0	d__Bacteria;p__Bacteroidota;c__Bacteroidia;o__Bacteroidales;f__Muribaculaceae;g__norank;s__uncultured bacterium
OTU1722	0	0	0	0	0	0	0	0	0	1	2	0	Unclassified
OTU1723	3	0	0	0	0	0	0	0	0	0	0	0	Unclassified
OTU1724	0	0	0	0	0	3	0	0	0	0	0	0	Unclassified
OTU1725	0	0	0	2	0	0	0	0	0	0	0	1	d__Bacteria;p__Firmicutes;c__Clostridia;o__Oscillospirales;f__Oscillospiraceae;g__Colidextribacter;s__uncultured bacterium
OTU1726	0	0	0	0	0	0	0	0	0	0	3	0	Unclassified
OTU1727	0	0	0	0	0	0	0	0	0	0	0	3	Unclassified
OTU1728	0	0	0	0	0	0	0	2	0	0	0	0	Unclassified
OTU1729	0	0	0	0	0	0	0	0	0	0	0	1	Unclassified
OTU1730	0	0	0	0	0	0	1	0	0	0	0	2	d__Bacteria;p__Bacteroidota;c__Bacteroidia;o__Bacteroidales;f__Bacteroidaceae;g__Bacteroides;s__uncultured organism
OTU1731	0	0	0	0	0	0	0	3	0	0	0	0	Unclassified
OTU1732	0	1	0	0	0	0	0	0	0	0	0	2	Unclassified
OTU1733	0	0	0	0	0	0	0	0	0	2	0	1	Unclassified
OTU1734	0	0	0	0	0	0	0	0	0	0	0	0	Unclassified
OTU1735	0	0	0	0	0	0	0	0	0	0	3	0	Unclassified
OTU1736	0	0	0	0	0	0	0	0	0	1	0	2	Unclassified
OTU1737	0	0	0	0	0	0	0	0	0	3	0	0	Unclassified
OTU1738	3	0	0	0	0	0	0	0	0	0	0	0	Unclassified
OTU1739	0	0	0	0	0	0	0	0	0	0	0	0	Unclassified
OTU1740	0	0	0	0	0	0	0	0	0	0	0	0	d__Bacteria;p__Bacteroidota;c__Bacteroidia;o__Bacteroidales;f__Muribaculaceae;g__norank;s__uncultured bacterium
OTU1741	0	0	0	0	0	0	0	0	0	0	0	0	Unclassified
OTU1742	0	0	0	0	0	0	0	0	0	3	0	0	Unclassified
OTU1743	0	0	3	0	0	0	0	0	0	0	0	0	d__Bacteria;p__Firmicutes;c__Clostridia;o__Oscillospirales;f__Ruminococcaceae;g__Paludicola
OTU1744	2	0	0	0	0	0	0	0	0	0	0	1	Unclassified
OTU1745	2	0	0	0	0	0	0	0	0	0	0	1	Unclassified
OTU1746	0	0	0	0	0	0	0	0	0	3	0	0	Unclassified
OTU1747	0	0	0	0	0	0	0	0	0	0	0	0	d__Bacteria;p__Bacteroidota;c__Bacteroidia;o__Bacteroidales;f__Muribaculaceae;g__norank;s__uncultured bacterium
OTU1748	0	0	0	0	0	0	0	0	0	0	0	3	Unclassified
OTU1749	0	0	0	0	0	0	0	0	0	0	0	0	Unclassified
OTU1750	0	0	0	0	0	0	0	0	0	0	0	3	Unclassified
OTU1751	1	0	0	0	0	0	2	0	0	0	0	0	d__Bacteria;p__Firmicutes;c__Clostridia;o__Oscillospirales;f__Oscillospiraceae;g__Colidextribacter;s__uncultured bacterium
OTU1752	0	0	0	0	0	0	0	0	0	2	0	0	Unclassified
OTU1753	0	0	0	0	0	0	0	0	0	0	0	2	Unclassified
OTU1754	0	0	0	0	0	0	0	0	0	0	0	2	Unclassified
OTU1755	2	0	0	0	0	0	0	0	0	0	0	0	Unclassified
OTU1756	0	0	0	0	0	0	0	0	0	2	0	0	Unclassified
OTU1757	0	0	0	0	0	2	0	0	0	0	0	0	Unclassified
OTU1758	0	0	0	0	0	2	0	0	0	0	0	0	Unclassified
OTU1759	0	0	0	0	0	0	0	0	0	2	0	0	d__Bacteria;p__Bacteroidota;c__Bacteroidia;o__Bacteroidales;f__Bacteroidaceae;g__Bacteroides
OTU1760	0	0	0	0	0	0	0	0	0	2	0	0	Unclassified
OTU1761	2	0	0	0	0	0	0	0	0	0	0	0	Unclassified
OTU1762	0	0	0	0	0	0	0	0	0	0	2	0	Unclassified
OTU1763	0	0	0	0	0	0	0	0	0	0	0	0	Unclassified
OTU1764	0	0	0	0	0	0	0	0	0	0	0	2	Unclassified
OTU1765	0	0	0	0	0	0	0	0	0	0	0	2	Unclassified
OTU1766	0	0	0	0	2	0	0	0	0	0	0	0	Unclassified
OTU1767	0	0	0	0	0	0	0	2	0	0	0	0	d__Bacteria;p__Firmicutes;c__Bacilli;o__Lactobacillales;f__Lactobacillaceae;g__Ligilactobacillus;s__uncultured bacterium
OTU1768	0	0	0	0	0	0	0	0	0	0	2	0	Unclassified
OTU1769	0	0	0	0	2	0	0	0	0	0	0	0	Unclassified
OTU1770	0	0	0	0	0	2	0	0	0	0	0	0	Unclassified
OTU1771	0	0	0	0	0	0	0	0	0	2	0	0	Unclassified
OTU1772	0	0	0	0	0	0	0	0	0	0	0	0	d__Bacteria;p__Bacteroidota;c__Bacteroidia;o__Bacteroidales;f__Muribaculaceae;g__norank;s__uncultured bacterium
OTU1773	0	0	0	0	0	0	0	0	0	0	0	2	Unclassified
OTU1774	0	0	0	0	2	0	0	0	0	0	0	0	Unclassified
OTU1775	0	0	0	0	0	0	0	0	0	0	0	2	Unclassified
OTU1776	0	0	0	0	0	0	0	0	0	0	2	0	Unclassified
OTU1777	0	0	0	0	0	0	0	0	0	2	0	0	Unclassified
OTU1778	0	0	0	0	0	0	0	0	2	0	0	0	d__Bacteria;p__Firmicutes;c__Clostridia;o__Lachnospirales;f__Lachnospiraceae
OTU1779	0	0	0	0	0	0	0	0	0	2	0	0	Unclassified
OTU1780	0	0	0	0	0	0	0	0	0	0	0	2	Unclassified
OTU1781	0	0	0	0	0	0	0	0	0	0	0	2	Unclassified
OTU1782	0	0	0	0	0	0	0	0	0	0	0	2	Unclassified
OTU1783	0	0	0	0	0	0	0	0	0	0	0	2	Unclassified
OTU1784	2	0	0	0	0	0	0	0	0	0	0	0	Unclassified
OTU1785	0	0	0	0	0	0	0	0	0	2	0	0	Unclassified
OTU1786	0	0	0	0	0	0	0	0	0	0	0	0	Unclassified
OTU1787	0	0	0	0	0	0	0	0	0	0	0	2	Unclassified
OTU1788	0	0	0	0	0	0	0	2	0	0	0	0	Unclassified
OTU1789	0	0	2	0	0	0	0	0	0	0	0	0	d__Bacteria;p__Proteobacteria;c__Alphaproteobacteria;o__Rhodobacterales;f__Rhodobacteraceae;g__Tropicibacter
OTU1790	0	0	0	0	0	0	0	0	0	0	2	0	Unclassified
OTU1791	0	0	0	0	0	0	0	0	0	0	0	2	Unclassified
OTU1792	0	0	0	0	0	2	0	0	0	0	0	0	Unclassified
OTU1793	0	0	0	0	0	0	0	0	0	0	0	0	Unclassified
OTU1794	0	0	0	0	0	0	0	2	0	0	0	0	Unclassified
OTU1795	0	0	0	0	0	0	0	0	0	0	0	0	Unclassified
OTU1796	0	0	0	0	0	0	0	0	0	2	0	0	Unclassified
OTU1797	0	0	0	0	0	0	0	0	0	0	2	0	Unclassified
OTU1798	0	0	0	0	0	0	0	0	0	0	2	0	Unclassified
OTU1799	0	0	0	0	0	0	0	0	0	0	0	0	Unclassified
OTU1800	0	0	0	0	0	0	0	0	0	0	0	2	Unclassified
OTU1801	0	0	0	0	0	0	0	0	0	0	0	0	d__Bacteria;p__Bacteroidota;c__Bacteroidia;o__Bacteroidales;f__Muribaculaceae;g__norank;s__uncultured bacterium
OTU1802	2	0	0	0	0	0	0	0	0	0	0	0	Unclassified
OTU1803	0	0	0	0	0	2	0	0	0	0	0	0	Unclassified
OTU1804	0	0	0	0	0	0	0	0	0	0	0	2	Unclassified
OTU1805	0	0	0	0	0	0	0	0	2	0	0	0	Unclassified
OTU1806	0	0	0	0	0	0	0	0	0	0	0	0	Unclassified
OTU1807	2	0	0	0	0	0	0	0	0	0	0	0	Unclassified
OTU1808	0	0	0	0	0	0	0	2	0	0	0	0	Unclassified
OTU1809	2	0	0	0	0	0	0	0	0	0	0	0	Unclassified
OTU1810	0	0	0	0	0	0	0	0	0	0	2	0	Unclassified
OTU1811	0	0	0	0	0	0	0	0	0	0	0	2	Unclassified
OTU1812	0	0	0	0	0	0	0	0	0	0	0	0	d__Bacteria;p__Bacteroidota;c__Bacteroidia;o__Bacteroidales;f__Muribaculaceae;g__norank;s__uncultured bacterium
OTU1813	1	0	0	0	0	0	0	0	0	1	0	0	d__Bacteria;p__Firmicutes;c__Clostridia;o__Oscillospirales;f__Ruminococcaceae;g__uncultured
OTU1814	0	0	0	0	0	0	0	0	0	0	0	0	Unclassified
OTU1815	0	0	0	0	0	0	0	0	0	0	0	0	d__Bacteria;p__Bacteroidota;c__Bacteroidia;o__Bacteroidales;f__Muribaculaceae;g__norank;s__uncultured bacterium
OTU1816	0	0	0	0	0	0	0	0	0	0	2	0	Unclassified
OTU1817	0	0	0	0	0	0	0	0	0	0	2	0	Unclassified
OTU1818	0	0	0	0	0	0	0	0	0	0	0	0	d__Bacteria;p__Firmicutes;c__Bacilli;o__Lactobacillales;f__Lactobacillaceae;g__Lactobacillus
OTU1819	0	0	0	0	0	0	0	2	0	0	0	0	Unclassified
OTU1820	0	0	0	0	0	0	0	0	0	0	0	2	Unclassified
OTU1821	0	0	0	0	0	0	2	0	0	0	0	0	d__Bacteria;p__Bacteroidota;c__Bacteroidia;o__Bacteroidales;f__Muribaculaceae;g__norank;s__uncultured bacterium
OTU1822	0	0	0	0	0	0	0	0	0	0	2	0	Unclassified
OTU1823	0	0	0	2	0	0	0	0	0	0	0	0	d__Bacteria;p__Firmicutes;c__Bacilli;o__Lactobacillales;f__Lactobacillaceae;g__Ligilactobacillus;s__uncultured bacterium
OTU1824	0	0	0	0	0	0	0	0	0	0	2	0	Unclassified
OTU1825	2	0	0	0	0	0	0	0	0	0	0	0	Unclassified
OTU1826	0	0	0	0	0	0	0	0	0	0	0	0	d__Bacteria;p__Bacteroidota;c__Bacteroidia;o__Bacteroidales;f__Muribaculaceae;g__norank;s__uncultured bacterium
OTU1827	0	0	0	0	0	0	0	0	0	0	2	0	Unclassified
OTU1828	0	0	0	0	0	0	0	0	0	0	0	0	Unclassified
OTU1829	0	0	0	0	0	0	0	0	0	0	0	0	d__Bacteria;p__Bacteroidota;c__Bacteroidia;o__Bacteroidales;f__Muribaculaceae;g__norank;s__uncultured bacterium
OTU1830	0	0	0	0	0	0	0	0	0	0	2	0	Unclassified
OTU1831	0	0	0	0	0	0	0	0	0	0	0	0	Unclassified
OTU1832	0	0	0	0	0	0	0	0	0	0	2	0	Unclassified
OTU1833	2	0	0	0	0	0	0	0	0	0	0	0	Unclassified
OTU1834	0	0	0	0	0	0	0	0	2	0	0	0	d__Bacteria;p__Actinobacteriota;c__Coriobacteriia;o__Coriobacteriales;f__Coriobacteriales Incertae Sedis;g__uncultured;s__uncultured bacterium
OTU1835	0	0	0	0	0	2	0	0	0	0	0	0	Unclassified
OTU1836	0	0	0	0	0	0	0	2	0	0	0	0	Unclassified
OTU1837	0	0	0	0	0	0	0	0	0	0	0	0	d__Bacteria;p__Bacteroidota;c__Bacteroidia;o__Bacteroidales;f__Muribaculaceae;g__norank;s__uncultured bacterium
OTU1838	0	0	0	0	0	0	0	0	0	2	0	0	Unclassified
OTU1839	0	0	0	0	0	0	0	0	0	0	0	2	Unclassified
OTU1840	0	0	0	0	0	0	0	2	0	0	0	0	Unclassified
OTU1841	0	0	0	0	0	0	0	0	0	0	0	2	Unclassified
OTU1842	0	0	0	0	0	0	0	0	0	2	0	0	Unclassified
OTU1843	0	0	0	0	0	0	0	0	0	2	0	0	Unclassified
OTU1844	0	0	0	0	0	0	0	0	0	0	2	0	Unclassified
OTU1845	0	0	0	0	0	0	0	0	2	0	0	0	Unclassified
OTU1846	0	0	0	0	0	0	0	0	0	2	0	0	Unclassified
OTU1847	0	0	0	0	0	0	0	0	0	0	0	0	d__Bacteria;p__Bacteroidota;c__Bacteroidia;o__Bacteroidales;f__Muribaculaceae;g__norank;s__uncultured bacterium
OTU1848	0	0	0	0	0	0	0	0	0	2	0	0	Unclassified
OTU1849	2	0	0	0	0	0	0	0	0	0	0	0	Unclassified
OTU1850	0	0	0	0	0	2	0	0	0	0	0	0	Unclassified
OTU1851	0	0	0	0	0	0	0	0	0	0	2	0	Unclassified
OTU1852	0	0	0	0	0	0	0	0	0	0	2	0	Unclassified
OTU1853	0	0	0	0	0	0	0	0	0	2	0	0	d__Bacteria;p__Firmicutes;c__Clostridia;o__Lachnospirales;f__Lachnospiraceae
OTU1854	0	0	0	0	0	2	0	0	0	0	0	0	Unclassified
OTU1855	2	0	0	0	0	0	0	0	0	0	0	0	Unclassified
OTU1856	0	0	0	0	0	0	0	0	0	0	0	0	d__Bacteria;p__Bacteroidota;c__Bacteroidia;o__Bacteroidales;f__Muribaculaceae;g__norank;s__uncultured bacterium
OTU1857	0	2	0	0	0	0	0	0	0	0	0	0	Unclassified
OTU1858	0	0	0	0	0	0	0	0	0	0	0	2	Unclassified
OTU1859	0	0	0	0	0	0	0	0	0	2	0	0	Unclassified
OTU1860	0	0	0	0	0	0	0	0	0	0	2	0	Unclassified
OTU1861	2	0	0	0	0	0	0	0	0	0	0	0	Unclassified
OTU1862	0	0	0	0	0	2	0	0	0	0	0	0	Unclassified
OTU1863	0	0	0	0	0	0	0	0	0	0	2	0	Unclassified
OTU1864	0	0	0	0	0	0	0	2	0	0	0	0	Unclassified
OTU1865	0	0	0	0	0	0	0	0	0	0	0	2	Unclassified
OTU1866	0	0	0	2	0	0	0	0	0	0	0	0	Unclassified
OTU1867	0	0	0	0	0	0	0	0	0	0	0	2	Unclassified
OTU1868	0	0	0	0	0	2	0	0	0	0	0	0	Unclassified
OTU1869	0	0	0	0	0	0	0	0	0	0	0	0	d__Bacteria;p__Bacteroidota;c__Bacteroidia;o__Bacteroidales;f__Muribaculaceae;g__norank;s__uncultured bacterium
OTU1870	0	0	0	0	0	0	0	0	0	0	2	0	Unclassified
OTU1871	0	0	0	0	0	0	0	0	0	2	0	0	Unclassified
OTU1872	0	0	0	0	1	0	1	0	0	0	0	0	d__Bacteria;p__Firmicutes;c__Clostridia;o__Monoglobales;f__Monoglobaceae;g__Monoglobus;s__uncultured bacterium
OTU1873	0	0	0	0	0	0	0	0	0	0	0	2	Unclassified
OTU1874	2	0	0	0	0	0	0	0	0	0	0	0	Unclassified
OTU1875	0	0	0	0	0	0	0	0	0	0	2	0	Unclassified
OTU1876	0	0	0	0	0	0	0	0	0	0	0	2	Unclassified
OTU1877	0	0	0	0	0	0	0	0	0	0	2	0	Unclassified
OTU1878	0	0	0	0	0	0	0	0	0	2	0	0	Unclassified
OTU1879	2	0	0	0	0	0	0	0	0	0	0	0	d__Bacteria;p__Firmicutes;c__Clostridia;o__Oscillospirales;f__Butyricicoccaceae;g__UCG-009;s__uncultured bacterium
OTU1880	0	0	0	0	0	0	0	0	0	2	0	0	Unclassified
OTU1881	0	0	0	0	0	2	0	0	0	0	0	0	Unclassified
OTU1882	0	0	0	0	0	0	0	0	2	0	0	0	Unclassified
OTU1883	0	0	0	0	0	0	0	0	0	0	0	0	Unclassified
OTU1884	0	0	0	0	0	0	0	0	0	0	0	2	Unclassified
OTU1885	0	0	0	0	0	0	0	0	0	0	0	2	Unclassified
OTU1886	0	0	0	0	0	0	0	0	0	0	2	0	Unclassified
OTU1887	2	0	0	0	0	0	0	0	0	0	0	0	Unclassified
OTU1888	0	0	0	0	0	0	0	0	2	0	0	0	d__Bacteria;p__Chloroflexi;c__Anaerolineae;o__Anaerolineales;f__Anaerolineaceae;g__uncultured;s__uncultured bacterium
OTU1889	2	0	0	0	0	0	0	0	0	0	0	0	d__Bacteria;p__Firmicutes;c__Clostridia;o__Peptostreptococcales-Tissierellales;f__Family XI;g__Peptoniphilus;s__uncultured bacterium
OTU1890	0	0	0	0	0	0	0	0	0	0	2	0	Unclassified
OTU1891	0	0	0	0	0	0	0	0	0	0	0	0	Unclassified
OTU1892	2	0	0	0	0	0	0	0	0	0	0	0	Unclassified
OTU1893	0	0	0	0	0	2	0	0	0	0	0	0	Unclassified
OTU1894	0	0	0	0	0	2	0	0	0	0	0	0	Unclassified
OTU1895	0	0	0	0	0	0	0	0	0	2	0	0	Unclassified
OTU1896	0	0	0	0	0	0	0	0	0	0	0	0	Unclassified
OTU1897	0	2	0	0	0	0	0	0	0	0	0	0	Unclassified
OTU1898	0	0	0	0	0	0	0	0	0	2	0	0	Unclassified
OTU1899	0	0	0	0	0	0	0	0	0	0	0	0	Unclassified
OTU1900	0	0	0	0	0	0	0	0	0	0	0	2	Unclassified
OTU1901	2	0	0	0	0	0	0	0	0	0	0	0	Unclassified
OTU1902	0	0	0	0	0	2	0	0	0	0	0	0	Unclassified
OTU1903	0	0	0	0	0	0	1	0	1	0	0	0	d__Bacteria;p__Firmicutes;c__Bacilli;o__Staphylococcales;f__Gemellaceae;g__Gemella
OTU1904	0	0	0	0	2	0	0	0	0	0	0	0	Unclassified
OTU1905	0	0	0	0	0	0	0	0	2	0	0	0	Unclassified
OTU1906	0	0	0	0	2	0	0	0	0	0	0	0	Unclassified
OTU1907	0	0	0	0	0	0	0	0	0	0	2	0	Unclassified
OTU1908	0	0	0	0	0	0	0	0	2	0	0	0	d__Bacteria;p__Firmicutes;c__Clostridia;o__Oscillospirales;f__Oscillospiraceae;g__Colidextribacter;s__uncultured bacterium
OTU1909	0	0	0	0	0	0	0	2	0	0	0	0	Unclassified
OTU1910	0	0	0	0	0	2	0	0	0	0	0	0	Unclassified
OTU1911	0	0	0	0	0	0	0	0	0	0	2	0	Unclassified
OTU1912	0	0	0	0	0	0	0	0	0	2	0	0	Unclassified
OTU1913	2	0	0	0	0	0	0	0	0	0	0	0	d__Bacteria;p__Firmicutes;c__Bacilli;o__Lactobacillales;f__Lactobacillaceae;g__Ligilactobacillus;s__uncultured bacterium
OTU1914	0	0	0	0	0	0	0	0	0	0	0	2	Unclassified
OTU1915	0	0	0	0	0	0	0	0	0	2	0	0	Unclassified
OTU1916	0	0	0	0	0	0	0	0	0	0	0	0	Unclassified
OTU1917	0	0	0	0	0	0	0	0	0	2	0	0	Unclassified
OTU1918	0	0	0	0	0	0	0	0	0	0	2	0	Unclassified
OTU1919	0	0	0	0	0	0	0	0	0	0	2	0	Unclassified
OTU1920	0	0	0	0	0	0	0	0	0	2	0	0	Unclassified
OTU1921	0	0	0	0	0	0	0	0	0	0	0	2	Unclassified
OTU1922	0	0	0	0	0	0	0	0	0	0	0	0	Unclassified
OTU1923	0	0	0	0	0	0	0	0	0	0	2	0	Unclassified
OTU1924	0	0	0	0	0	0	0	0	0	0	0	0	d__Bacteria;p__Bacteroidota;c__Bacteroidia;o__Bacteroidales;f__Muribaculaceae;g__norank;s__uncultured bacterium
OTU1925	0	0	0	0	0	0	2	0	0	0	0	0	d__Bacteria;p__Firmicutes;c__Clostridia;o__Lachnospirales;f__Lachnospiraceae;g__Lachnospiraceae UCG-004;s__uncultured bacterium
OTU1926	0	0	0	0	0	0	0	0	0	2	0	0	Unclassified
OTU1927	0	0	0	0	0	0	0	0	0	0	0	2	Unclassified
OTU1928	0	0	0	0	0	0	0	0	0	2	0	0	Unclassified
OTU1929	0	0	0	0	0	0	0	2	0	0	0	0	Unclassified
OTU1930	0	0	0	0	0	0	0	0	0	0	2	0	Unclassified
OTU1931	0	0	0	0	0	0	0	0	0	0	0	0	Unclassified
OTU1932	0	0	0	0	0	2	0	0	0	0	0	0	Unclassified
OTU1933	0	0	0	0	0	0	0	0	0	0	2	0	Unclassified
OTU1934	0	0	0	0	0	0	0	2	0	0	0	0	Unclassified
OTU1935	0	0	0	0	0	0	0	0	0	0	0	0	Unclassified
OTU1936	0	0	0	0	0	0	0	0	0	2	0	0	Unclassified
OTU1937	0	0	0	0	0	0	0	0	0	0	0	0	Unclassified
OTU1938	0	0	0	0	2	0	0	0	0	0	0	0	Unclassified
OTU1939	0	0	0	0	0	0	0	0	0	2	0	0	Unclassified
OTU1940	0	0	0	0	0	0	0	0	0	0	2	0	Unclassified
OTU1941	0	0	0	0	0	0	0	0	0	2	0	0	Unclassified
OTU1942	0	0	0	0	0	0	0	0	0	0	0	0	d__Bacteria;p__Bacteroidota;c__Bacteroidia;o__Bacteroidales;f__Muribaculaceae;g__norank;s__uncultured bacterium
OTU1943	2	0	0	0	0	0	0	0	0	0	0	0	Unclassified
OTU1944	2	0	0	0	0	0	0	0	0	0	0	0	Unclassified
OTU1945	0	0	0	0	2	0	0	0	0	0	0	0	Unclassified
OTU1946	0	0	0	0	0	0	0	0	0	2	0	0	Unclassified
OTU1947	0	0	0	0	0	0	0	0	0	0	0	2	Unclassified
OTU1948	0	0	0	0	0	0	0	0	0	0	0	0	Unclassified
OTU1949	0	0	0	0	0	0	0	0	0	0	2	0	Unclassified
OTU1950	0	0	0	0	0	0	0	0	0	0	0	0	d__Bacteria;p__Bacteroidota;c__Bacteroidia;o__Bacteroidales;f__Muribaculaceae;g__norank;s__uncultured bacterium
OTU1951	0	0	0	0	0	0	0	0	0	0	2	0	Unclassified
OTU1952	0	0	0	0	0	0	0	0	0	0	2	0	Unclassified
OTU1953	0	0	0	0	0	0	0	0	0	0	0	0	d__Bacteria;p__Firmicutes;c__Clostridia;o__Clostridia UCG-014;f__norank;g__norank;s__uncultured bacterium
OTU1954	0	0	0	0	0	0	0	0	0	0	2	0	Unclassified
OTU1955	0	0	0	0	0	0	0	0	0	0	2	0	Unclassified
OTU1956	2	0	0	0	0	0	0	0	0	0	0	0	Unclassified
OTU1957	2	0	0	0	0	0	0	0	0	0	0	0	Unclassified
OTU1958	0	0	0	0	0	0	0	0	0	2	0	0	Unclassified
OTU1959	0	0	0	0	0	0	0	0	0	0	0	0	d__Bacteria;p__Firmicutes;c__Clostridia;o__Oscillospirales;f__Ruminococcaceae;g__Faecalibacterium;s__uncultured bacterium
OTU1960	0	0	0	0	0	0	0	0	0	0	2	0	Unclassified
OTU1961	0	0	0	0	0	0	0	0	0	2	0	0	Unclassified
OTU1962	2	0	0	0	0	0	0	0	0	0	0	0	Unclassified
OTU1963	0	0	0	0	0	0	0	0	0	0	0	0	d__Bacteria;p__Bacteroidota;c__Bacteroidia;o__Bacteroidales;f__Muribaculaceae;g__norank;s__uncultured bacterium
OTU1964	0	0	0	0	0	0	0	0	0	2	0	0	Unclassified
OTU1965	0	0	0	0	0	0	0	0	0	0	0	0	d__Bacteria;p__Bacteroidota;c__Bacteroidia;o__Bacteroidales;f__Muribaculaceae;g__norank;s__uncultured bacterium
OTU1966	0	0	0	0	0	0	0	0	0	0	0	0	Unclassified
OTU1967	0	0	0	0	0	0	2	0	0	0	0	0	d__Bacteria;p__Firmicutes;c__Clostridia;o__Oscillospirales;f__Oscillospiraceae;g__Colidextribacter;s__uncultured bacterium
OTU1968	0	0	0	0	0	0	0	0	0	0	0	2	Unclassified
OTU1969	2	0	0	0	0	0	0	0	0	0	0	0	d__Bacteria;p__Verrucomicrobiota;c__Verrucomicrobiae;o__Pedosphaerales;f__Pedosphaeraceae;g__ADurb.Bin063-1;s__uncultured bacterium
OTU1970	0	0	0	0	0	0	0	0	0	2	0	0	Unclassified
OTU1971	0	0	0	0	2	0	0	0	0	0	0	0	d__Bacteria;p__Firmicutes;c__Clostridia;o__Lachnospirales;f__Lachnospiraceae
OTU1972	0	0	0	2	0	0	0	0	0	0	0	0	Unclassified
OTU1973	0	0	0	0	0	0	0	0	0	0	0	0	Unclassified
OTU1974	0	0	0	0	0	2	0	0	0	0	0	0	Unclassified
OTU1975	0	0	0	0	0	0	0	0	2	0	0	0	Unclassified
OTU1976	0	0	0	0	0	0	0	0	0	0	0	2	Unclassified
OTU1977	2	0	0	0	0	0	0	0	0	0	0	0	Unclassified
OTU1978	0	0	0	0	0	2	0	0	0	0	0	0	Unclassified
OTU1979	0	0	0	0	0	0	0	0	0	0	0	2	Unclassified
OTU1980	0	0	0	0	0	0	0	0	0	0	0	2	Unclassified
OTU1981	0	0	0	0	0	0	0	0	0	0	0	0	Unclassified
OTU1982	0	0	0	0	0	0	0	0	0	0	0	2	Unclassified
OTU1983	0	0	0	0	0	0	0	0	0	0	2	0	Unclassified
OTU1984	0	0	0	0	0	0	0	0	0	0	2	0	Unclassified
OTU1985	0	0	0	0	0	0	0	0	0	0	0	0	Unclassified
OTU1986	0	0	0	0	0	0	0	2	0	0	0	0	Unclassified
OTU1987	0	0	0	0	0	0	0	0	0	2	0	0	Unclassified
OTU1988	0	0	0	0	0	0	0	0	0	0	0	0	Unclassified
OTU1989	0	0	0	0	0	2	0	0	0	0	0	0	Unclassified
OTU1990	0	0	0	0	0	0	0	0	0	2	0	0	Unclassified
OTU1991	0	0	0	0	2	0	0	0	0	0	0	0	Unclassified
OTU1992	0	0	0	0	0	0	0	0	0	0	2	0	Unclassified
OTU1993	0	0	0	0	0	0	0	0	0	0	0	0	Unclassified
OTU1994	0	0	0	0	0	2	0	0	0	0	0	0	Unclassified
OTU1995	0	0	0	0	0	0	0	0	0	0	0	0	Unclassified
OTU1996	0	0	0	0	0	0	0	0	0	0	0	2	Unclassified
OTU1997	0	0	0	0	0	0	0	0	0	0	0	2	Unclassified
OTU1998	0	0	0	0	0	0	0	0	0	2	0	0	Unclassified
OTU1999	0	0	0	0	0	0	0	0	0	0	0	0	Unclassified
[truncated: 1,096 more rows]
