# Supplementary material for: β-sitosterol inhibits trimethylamine production by regulating the gut microbiota and attenuates atherosclerosis in ApoE–/– mice
Source: Front Cardiovasc Med. 2022 Nov 1;9:986905. doi: 10.3389/fcvm.2022.986905 (PMC9663806; doi:10.3389/fcvm.2022.986905)
Supplement: Supplementary file 1 [file Data_Sheet_1.ZIP › Source data/gut microbiota diversity analysis/CON-EXP/01.OTU_Taxa/01.original/tax_summary_a/class.xls]

OTU ID	7	8	9	10	11	12	13	14	15	16	17	18
Acidobacteriae	3	0	0	0	0	0	0	0	0	0	0	0
Actinobacteria	244	51	60	234	119	111	249	92	680	868	76	179
Alphaproteobacteria	19	4	5	17	18	0	1	4	5	1	27	1
Anaerolineae	0	0	0	0	0	0	0	0	2	0	0	0
Bacilli	16747	10965	6167	24498	28384	19335	37610	48118	29694	11749	44616	28503
Bacteroidia	2745	10534	2592	2012	2705	4173	6086	3532	12096	11888	5400	5389
Campylobacteria	200	28	78	188	64	46	162	48	313	478	177	198
Clostridia	12441	7813	4733	4074	4220	2953	16613	9244	14485	21915	6832	9099
Coriobacteriia	80	36	36	31	49	48	155	57	94	136	49	89
Cyanobacteriia	1	1	1	1	3	1	0	0	0	0	1	0
Deferribacteres	71	4	11	0	14	2	3	4	46	10	94	23
Desulfovibrionia	1840	4864	1994	1061	1112	612	1543	1213	7862	8673	1231	2833
Endomicrobia	0	0	0	0	0	0	0	0	2	0	0	0
Gammaproteobacteria	1634	1706	1436	1844	1875	1770	405	437	529	1014	1571	462
Latescibacterota_norank	5	0	0	0	0	0	0	0	0	0	0	0
Myxococcia	0	0	0	0	0	0	0	0	2	0	0	0
Negativicutes	355	1	0	0	0	0	0	0	0	3	1	1
Nitrospiria	8	0	0	0	0	0	0	0	0	0	0	0
Saccharimonadia	0	3	0	6	1	4	47	5	6	38	2	16
Unclassified	292	75	122	42	82	373	27	282	68	716	735	860
Vampirivibrionia	0	2	3	5	0	1	6	3	1	6	9	4
Verrucomicrobiae	24787	32955	54926	31456	30023	32524	425	900	465	819	472	539
