# Supplementary material for: β-sitosterol inhibits trimethylamine production by regulating the gut microbiota and attenuates atherosclerosis in ApoE–/– mice
Source: Front Cardiovasc Med. 2022 Nov 1;9:986905. doi: 10.3389/fcvm.2022.986905 (PMC9663806; doi:10.3389/fcvm.2022.986905)
Supplement: Supplementary file 1 [file Data_Sheet_1.ZIP › Source data/gut microbiota diversity analysis/CON-EXP/01.OTU_Taxa/01.original/tax_summary_a/domain.xls]

OTU ID	7	8	9	10	11	12	13	14	15	16	17	18
Bacteria	61180	68967	72042	65427	68587	61580	63305	63657	66282	57598	60558	47336
Unclassified	292	75	122	42	82	373	27	282	68	716	735	860
