# Supplementary material for: β-sitosterol inhibits trimethylamine production by regulating the gut microbiota and attenuates atherosclerosis in ApoE–/– mice
Source: Front Cardiovasc Med. 2022 Nov 1;9:986905. doi: 10.3389/fcvm.2022.986905 (PMC9663806; doi:10.3389/fcvm.2022.986905)
Supplement: Supplementary file 1 [file Data_Sheet_1.ZIP › Source data/gut microbiota diversity analysis/CON-EXP/01.OTU_Taxa/01.original/tax_summary_a/family.xls]

OTU ID	7	8	9	10	11	12	13	14	15	16	17	18
Acholeplasmataceae	62	12	3	0	3	2	22	3	2	39	11	14
Actinomycetaceae	22	0	0	0	0	1	0	0	0	1	0	0
Aerococcaceae	130	72	44	66	87	75	249	118	502	2591	128	229
Akkermansiaceae	24785	32955	54926	31456	30023	32524	425	900	465	819	472	539
Alcaligenaceae	11	1	0	5	2	1	4	1	8	34	7	0
Anaerofustaceae	0	1	0	1	0	0	0	16	0	4	0	0
Anaerolineaceae	0	0	0	0	0	0	0	0	2	0	0	0
Anaeromyxobacteraceae	0	0	0	0	0	0	0	0	2	0	0	0
Anaerovoracaceae	329	142	62	103	165	87	163	73	98	208	118	101
Atopobiaceae	18	6	5	4	5	1	7	1	7	4	4	2
Bacillaceae	0	1	1	0	0	0	0	0	2	1	3	0
Bacteroidaceae	248	445	246	306	493	96	232	408	213	683	271	522
Bacteroidales_Unclassified	0	0	0	0	0	0	0	0	0	0	2	0
Barnesiellaceae	10	0	0	0	0	0	0	0	0	1	0	0
Bifidobacteriaceae	101	18	13	204	71	77	15	38	168	16	21	96
Burkholderiaceae	45	3	2	3	4	2	2	0	3	2	0	3
Butyricicoccaceae	178	4	31	4	5	13	40	17	35	75	32	35
Campylobacteraceae	20	0	0	0	0	0	1	0	0	0	0	0
Carnobacteriaceae	7	3	1	0	1	0	1	0	3	3	0	1
Chloroplast_norank	1	1	1	1	3	1	0	0	0	0	1	0
Christensenellaceae	39	42	14	16	45	18	63	31	26	97	20	59
Clostridia UCG-014_norank	60	209	34	45	362	30	604	233	207	1109	241	302
Clostridia vadinBB60 group_norank	263	20	28	72	12	55	218	16	10	310	166	64
Clostridia_norank	0	0	0	0	0	1	1	0	6	14	0	0
Clostridiaceae	284	583	334	426	231	290	126	63	79	234	115	145
Coriobacteriaceae	5	0	0	0	0	0	1	0	0	0	0	1
Coriobacteriales Incertae Sedis	0	0	0	0	0	0	0	0	2	0	0	0
Corynebacteriaceae	111	32	47	29	44	33	230	52	508	849	50	78
Deferribacteraceae	71	4	11	0	14	2	3	4	46	10	94	23
Defluviicoccales_uncultured	3	0	0	0	0	0	0	0	0	0	0	0
Desulfovibrionaceae	1840	4864	1994	1061	1112	612	1543	1213	7862	8673	1231	2833
Dietziaceae	0	0	0	0	0	0	0	2	0	0	1	1
Eggerthellaceae	57	30	31	27	44	47	147	56	85	132	45	86
Endomicrobiaceae	0	0	0	0	0	0	0	0	2	0	0	0
Enterobacteriaceae	486	539	652	974	799	950	208	386	332	308	1458	360
Enterococcaceae	3	0	2	5	6	0	7	7	8	20	4	6
Erysipelatoclostridiaceae	612	1084	187	601	453	514	6573	6448	1318	585	2376	2129
Erysipelotrichaceae	2070	6321	1626	5112	7004	10779	11036	1018	1540	962	13299	6060
Family XI	2058	2	0	0	2	2	0	0	0	0	1	0
Flavobacteriaceae	0	0	0	2	0	0	0	1	0	0	0	0
Gastranaerophilales_norank	0	2	3	5	0	1	6	3	1	6	9	4
Gemellaceae	0	0	0	0	0	0	1	0	1	0	0	0
Halomonadaceae	1	0	1	0	0	0	0	0	2	1	0	2
Helicobacteraceae	180	28	78	188	64	46	161	48	313	478	177	198
Lachnospiraceae	4039	3013	2042	1416	1548	1124	4487	1741	5373	5893	2691	2020
Lactobacillaceae	13789	3428	4289	18692	20814	7947	19521	40443	26213	6986	28652	19723
Latescibacterota_norank	5	0	0	0	0	0	0	0	0	0	0	0
Marinifilaceae	65	11	35	20	6	75	24	11	15	83	14	35
Micrococcaceae	2	1	0	1	4	0	1	0	0	2	0	1
Monoglobaceae	2	1	0	6	3	0	10	4	2	10	1	6
Moraxellaceae	35	18	9	22	10	25	57	17	84	574	35	25
Morganellaceae	1	1	2	2	0	3	2	7	1	4	26	9
Muribaculaceae	1998	9602	2018	1277	2037	3835	4964	2256	9382	10630	4696	4192
Mycoplasmataceae	0	0	0	0	0	0	0	0	0	0	0	7
Nitriliruptoraceae	0	0	0	0	0	0	3	0	1	0	4	3
Nitrospiraceae	8	0	0	0	0	0	0	0	0	0	0	0
Nocardiaceae	2	0	0	0	0	0	0	0	0	0	0	0
Oscillospiraceae	1554	1267	1138	715	808	382	3092	913	5054	7197	1619	1653
Oscillospirales_Unclassified	0	0	1	3	0	0	0	0	0	0	0	0
Oscillospirales_uncultured	0	2	1	1	1	0	4	0	1	5	0	0
Paludibacteraceae	0	0	0	1	0	0	0	0	0	0	0	0
Pasteurellaceae	1	0	0	0	0	4	0	0	1	0	0	0
Pedosphaeraceae	2	0	0	0	0	0	0	0	0	0	0	0
Peptococcaceae	114	29	14	19	34	25	164	37	116	104	77	73
Peptostreptococcaceae	211	217	167	212	78	177	94	25	44	93	75	52
Peptostreptococcales-Tissierellales_Unclassified	0	0	0	0	0	0	0	0	0	2	0	0
Planococcaceae	1	2	0	0	1	1	8	2	11	39	3	5
Porphyromonadaceae	8	0	0	0	0	0	0	0	0	0	0	1
Prevotellaceae	279	283	206	212	50	66	522	388	2103	136	333	227
Propionibacteriaceae	3	0	0	0	0	0	0	0	0	0	0	0
Pseudomonadaceae	287	231	65	119	192	172	4	1	3	0	2	1
Pseudonocardiaceae	0	0	0	0	0	0	0	0	3	0	0	0
RF39_norank	32	13	9	12	4	2	151	26	62	422	54	143
Rhizobiaceae	8	1	2	0	0	0	0	1	5	0	0	0
Rhodobacteraceae	0	0	2	2	0	0	0	0	0	0	1	0
Rhodocyclaceae	13	0	0	0	0	0	0	0	0	1	0	0
Rhodospirillales_uncultured	8	3	1	15	18	0	1	3	0	1	26	1
Rikenellaceae	60	39	46	139	37	71	129	113	139	189	14	180
Ruminococcaceae	1346	319	251	286	229	143	378	212	262	760	439	170
Saccharimonadaceae	0	3	0	6	1	4	47	5	6	38	2	16
Sanguibacteraceae	3	0	0	0	0	0	0	0	0	0	0	0
Selenomonadaceae	2	0	0	0	0	0	0	0	0	2	1	0
Sphingobacteriaceae	10	4	3	0	3	1	0	0	0	0	0	0
Staphylococcaceae	18	24	1	9	9	7	27	15	27	77	13	20
Streptococcaceae	23	5	4	1	2	8	14	38	5	24	73	166
Subgroup 12_norank	3	0	0	0	0	0	0	0	0	0	0	0
Sutterellaceae	55	88	86	40	110	11	126	21	94	87	38	58
Tannerellaceae	67	150	38	55	79	29	215	355	244	166	70	232
UCG-010	6	5	7	7	5	3	19	8	10	46	11	25
Unclassified	292	75	122	42	82	373	27	282	68	716	735	860
Veillonellaceae	353	1	0	0	0	0	0	0	0	1	0	1
Vibrionaceae	3	0	0	0	2	0	0	0	0	0	3	0
Xanthomonadaceae	91	53	19	7	10	3	1	0	0	0	1	1
Yersiniaceae	605	772	600	672	746	599	1	4	1	3	1	3
[Clostridium] methylpentosum group	0	0	0	0	0	0	0	0	1	5	0	0
[Eubacterium] coprostanoligenes group	1958	1957	609	742	692	603	7150	5855	3161	5749	1226	4394
