# Supplementary material for: β-sitosterol inhibits trimethylamine production by regulating the gut microbiota and attenuates atherosclerosis in ApoE–/– mice
Source: Front Cardiovasc Med. 2022 Nov 1;9:986905. doi: 10.3389/fcvm.2022.986905 (PMC9663806; doi:10.3389/fcvm.2022.986905)
Supplement: Supplementary file 1 [file Data_Sheet_1.ZIP › Source data/gut microbiota diversity analysis/CON-EXP/01.OTU_Taxa/01.original/tax_summary_a/genus.xls]

OTU ID	7	8	9	10	11	12	13	14	15	16	17	18
A2	3	0	13	0	0	0	7	24	6	3	4	11
ADurb.Bin063-1	2	0	0	0	0	0	0	0	0	0	0	0
ASF356	0	1	1	6	0	3	24	2	11	6	12	9
Acetatifactor	1	0	3	2	0	0	1	0	2	2	9	0
Acinetobacter	4	0	0	4	1	8	0	0	0	0	1	1
Actinomyces	4	0	0	0	0	1	0	0	0	0	0	0
Adlercreutzia	8	3	0	0	3	0	16	3	1	24	2	14
Aerococcus	102	56	32	57	69	60	200	101	406	2200	101	192
Aerosphaera	5	0	1	1	3	0	2	3	14	33	3	4
Agathobacter	401	2	2	3	2	1	2	3	1	16	12	2
Akkermansia	24785	32955	54926	31456	30023	32524	425	900	465	819	472	539
Alistipes	47	33	15	102	22	24	32	86	104	139	10	55
Allobaculum	0	206	0	1	0	1	0	0	125	1	0	0
Alloprevotella	102	265	82	98	38	48	389	189	2072	67	178	110
Allorhizobium-Neorhizobium-Pararhizobium-Rhizobium	5	1	2	0	0	0	0	1	0	0	0	0
Anaerococcus	201	0	0	0	2	0	0	0	0	0	0	0
Anaerofustis	0	1	0	1	0	0	0	16	0	4	0	0
Anaerolineaceae_uncultured	0	0	0	0	0	0	0	0	2	0	0	0
Anaeromyxobacter	0	0	0	0	0	0	0	0	2	0	0	0
Anaeroplasma	62	12	3	0	3	2	22	3	2	39	11	14
Anaerostipes	93	0	3	3	1	0	1	1	1	5	0	0
Anaerotruncus	11	7	14	31	4	13	67	13	42	198	9	25
Anaerovorax	7	5	1	11	6	0	24	6	26	58	17	19
Atopobium	10	0	0	0	0	0	1	0	0	0	0	1
Bacillus	0	1	1	0	0	0	0	0	2	1	3	0
Bacteroidales_Unclassified	0	0	0	0	0	0	0	0	0	0	2	0
Bacteroides	248	445	246	306	493	96	232	408	213	683	271	522
Barnesiella	10	0	0	0	0	0	0	0	0	1	0	0
Bifidobacterium	101	18	13	204	71	77	15	38	168	16	21	96
Bilophila	10	0	2	4	2	1	5	4	21	16	10	1
Blautia	331	229	124	103	117	84	160	138	458	372	111	442
Butyricicoccus	165	3	23	4	1	12	33	5	14	27	27	23
Campylobacter	20	0	0	0	0	0	1	0	0	0	0	0
Candidatus Arthromitus	11	6	2	4	4	0	8	19	37	21	23	47
Candidatus Ishikawaella	0	1	1	2	0	3	1	2	0	3	26	9
Candidatus Saccharimonas	0	3	0	6	1	4	47	5	6	38	2	16
Candidatus Soleaferrea	8	4	1	3	1	3	0	5	2	9	3	1
Candidatus Stoquefichus	0	3	1	0	2	0	0	9	2	0	0	5
Carnobacterium	6	3	1	0	1	0	0	0	0	0	0	0
Chloroplast_norank	1	1	1	1	3	1	0	0	0	0	1	0
Christensenellaceae R-7 group	19	31	11	6	33	14	49	15	11	73	17	35
Christensenellaceae_norank	0	3	0	1	7	0	0	1	0	0	0	0
Christensenellaceae_uncultured	20	8	3	9	5	4	14	15	15	24	3	24
Clostridia UCG-014_norank	60	209	34	45	362	30	604	233	207	1109	241	302
Clostridia vadinBB60 group_norank	263	20	28	72	12	55	218	16	10	310	166	64
Clostridia_norank	0	0	0	0	0	1	1	0	6	14	0	0
Clostridioides	17	30	30	38	4	8	12	2	6	16	10	11
Clostridium sensu stricto 1	98	195	44	47	49	41	31	7	7	113	23	46
Clostridium sensu stricto 13	175	382	288	375	178	249	87	37	35	100	69	52
Colidextribacter	747	693	580	352	345	188	1993	504	3406	2894	654	965
Collinsella	5	0	0	0	0	0	1	0	0	0	0	1
Coprobacillus	40	254	50	80	33	11	19	7	5	17	6	12
Coriobacteriaceae UCG-002	0	0	0	0	0	0	0	1	3	1	2	1
Coriobacteriales Incertae Sedis_uncultured	0	0	0	0	0	0	0	0	2	0	0	0
Corynebacterium	105	32	47	28	44	33	230	52	508	848	50	78
Cupriavidus	0	0	0	1	3	0	0	0	0	1	0	0
Cutibacterium	3	0	0	0	0	0	0	0	0	0	0	0
Defluviicoccales_norank	3	0	0	0	0	0	0	0	0	0	0	0
Desulfovibrio	48	3	19	16	22	14	33	6	42	57	43	8
Desulfovibrionaceae_uncultured	1782	4861	1973	1041	1088	597	1505	1203	7799	8600	1178	2824
Dialister	326	1	0	0	0	0	0	0	0	1	0	1
Dietzia	0	0	0	0	0	0	0	2	0	0	1	1
Dubosiella	500	732	965	2989	2713	3404	4216	389	349	248	1337	2289
Eggerthellaceae_uncultured	2	0	1	0	0	0	3	0	3	1	0	2
Eisenbergiella	3	0	0	0	0	0	3	0	12	18	7	11
Endomicrobium	0	0	0	0	0	0	0	0	2	0	0	0
Enterobacter	3	55	5	42	17	9	0	2	0	3	0	1
Enterococcus	3	0	2	5	6	0	7	7	8	20	4	6
Enterorhabdus	41	26	30	25	41	46	126	51	77	103	42	69
Erysipelatoclostridiaceae_uncultured	6	13	3	3	7	15	183	84	20	25	46	67
Erysipelatoclostridium	495	814	133	518	411	488	6371	6348	1291	543	2323	2044
Erysipelotrichaceae UCG-003	71	0	0	0	0	0	0	0	0	0	1	1
Erysipelotrichaceae_uncultured	15	8	3	33	22	119	323	70	36	73	106	131
Escherichia-Shigella	476	483	640	930	781	938	207	383	331	302	1451	355
Ezakiella	239	0	0	0	0	0	0	0	0	0	0	0
Facklamia	23	16	11	8	15	15	47	14	82	358	24	33
Faecalibacterium	637	3	2	2	2	0	3	8	1	35	11	11
Faecalibaculum	932	1290	466	1867	4137	7182	5558	390	414	409	10870	3045
Faecalitalea	0	0	0	0	0	2	2	0	0	4	0	0
Family XIII AD3011 group	10	8	3	11	15	7	38	18	18	38	21	12
Family XIII UCG-001	4	1	1	2	1	1	6	0	0	2	0	2
Fenollaria	149	0	0	0	0	0	0	0	0	0	0	0
Finegoldia	542	0	0	0	0	0	0	0	0	0	0	0
Flavobacteriaceae_uncultured	0	0	0	2	0	0	0	1	0	0	0	0
Flavonifractor	50	128	30	33	169	2	5	1	9	12	12	5
Fructilactobacillus	13	0	0	0	0	0	0	0	0	0	0	0
Fusicatenibacter	133	0	0	0	0	2	0	0	0	5	0	0
GCA-900066575	132	10	25	8	10	7	118	21	159	335	61	41
Gastranaerophilales_norank	0	2	3	5	0	1	6	3	1	6	9	4
Gemella	0	0	0	0	0	0	1	0	1	0	0	0
Glutamicibacter	2	1	0	0	2	0	0	0	0	2	0	0
HT002	30	6	1	10	5	4	13	13	15	23	13	25
Haemophilus	1	0	0	0	0	4	0	0	1	0	0	0
Halomonas	1	0	1	0	0	0	0	0	2	1	0	2
Harryflintia	3	4	2	2	0	2	33	7	20	12	11	9
Helicobacter	180	28	78	188	64	46	161	48	313	478	177	198
Herbinix	0	0	0	0	0	0	2	0	0	0	0	0
Ileibacterium	31	156	13	19	13	19	798	105	466	86	900	488
Incertae Sedis	28	14	18	4	24	17	37	35	23	94	99	16
Intestinibacter	6	0	0	0	0	0	0	0	0	0	0	0
Intestinimonas	1	0	0	3	1	0	2	0	0	2	0	0
Jeotgalibaca	1	0	0	0	0	0	1	0	3	3	0	1
Jeotgalicoccus	8	7	1	5	5	1	18	13	22	68	7	19
Klebsiella	7	1	7	2	1	3	1	1	1	3	7	4
Kocuria	0	0	0	0	2	0	0	0	0	0	0	0
Kurthia	0	2	0	0	1	1	8	2	10	31	3	3
Lachnoclostridium	152	59	25	95	78	23	66	38	72	105	56	54
Lachnospira	82	2	2	0	3	1	2	1	1	30	2	1
Lachnospiraceae FCS020 group	1	0	5	0	0	0	4	7	5	8	3	1
Lachnospiraceae ND3007 group	34	0	0	0	0	0	0	0	0	0	0	0
Lachnospiraceae NK4A136 group	477	117	1081	267	115	311	1624	305	3184	2395	1190	484
Lachnospiraceae UCG-001	25	0	2	10	0	1	3	73	4	0	8	3
Lachnospiraceae UCG-004	4	0	1	0	1	0	2	0	0	1	0	0
Lachnospiraceae UCG-006	54	5	4	8	5	13	39	36	86	70	23	58
Lachnospiraceae UCG-008	0	0	0	0	0	0	1	0	5	2	0	2
Lachnospiraceae UCG-010	0	0	0	0	0	0	2	0	0	0	1	1
Lachnospiraceae_Unclassified	427	1350	229	346	513	145	261	42	132	274	117	66
Lachnospiraceae_uncultured	761	219	245	275	366	279	1858	821	903	1712	802	666
Lachnotalea	0	2	0	0	0	0	1	0	0	0	0	0
Lactobacillaceae_Unclassified	203	12	8	143	153	38	40	28	44	20	85	109
Lactobacillus	2444	238	108	1524	1478	569	1252	659	715	883	1327	2781
Lactococcus	0	2	2	1	0	3	8	29	0	8	13	157
Latescibacterota_norank	5	0	0	0	0	0	0	0	0	0	0	0
Lawsonella	6	0	0	1	0	0	0	0	0	1	0	0
Ligilactobacillus	10804	3083	4106	16850	19102	7253	18029	39622	25219	5843	27013	16563
Limosilactobacillus	294	88	66	165	76	83	187	119	220	217	214	245
Marvinbryantia	48	31	19	21	17	10	37	45	35	22	30	26
Mesorhizobium	1	0	0	0	0	0	0	0	5	0	0	0
Methyloversatilis	13	0	0	0	0	0	0	0	0	1	0	0
Mitsuokella	2	0	0	0	0	0	0	0	0	2	1	0
Mobiluncus	11	0	0	0	0	0	0	0	0	1	0	0
Monoglobus	2	1	0	6	3	0	10	4	2	10	1	6
Morganella	1	0	1	0	0	0	1	5	1	1	0	0
Mucispirillum	71	4	11	0	14	2	3	4	46	10	94	23
Murdochiella	399	2	0	0	0	0	0	0	0	0	0	0
Muribaculaceae_norank	1975	9576	1993	1258	2024	3821	4947	2222	9356	10610	4675	4178
Muribaculum	23	26	25	19	13	14	17	34	26	20	21	14
NK4A214 group	200	96	145	133	119	43	150	76	71	248	46	62
Negativibacillus	3	9	2	3	5	1	21	9	19	48	16	10
Negativicoccus	27	0	0	0	0	0	0	0	0	0	0	0
Neorhizobium	2	0	0	0	0	0	0	0	0	0	0	0
Nesterenkonia	0	0	0	1	0	0	1	0	0	0	0	1
Nitriliruptor	0	0	0	0	0	0	3	0	1	0	4	3
Nitrospira	8	0	0	0	0	0	0	0	0	0	0	0
Odoribacter	65	11	35	20	6	75	24	11	15	83	14	35
Olsenella	8	6	5	4	5	1	6	0	4	3	2	0
Oscillibacter	89	53	92	26	40	28	145	58	227	505	169	88
Oscillospiraceae_Unclassified	0	0	0	0	0	0	1	0	3	3	0	0
Oscillospiraceae_uncultured	457	294	287	163	134	118	776	266	1337	3484	716	526
Oscillospirales_Unclassified	0	0	1	3	0	0	0	0	0	0	0	0
Oscillospirales_norank	0	2	1	1	1	0	4	0	1	5	0	0
Paenalcaligenes	8	1	0	1	2	1	4	1	8	34	7	0
Paludibacteraceae_uncultured	0	0	0	1	0	0	0	0	0	0	0	0
Paludicola	82	112	66	69	86	45	25	5	10	32	14	10
Parabacteroides	67	150	38	55	79	29	215	355	244	166	70	232
Paraprevotella	0	1	5	3	2	0	1	8	0	0	0	4
Parasutterella	55	88	86	40	110	11	126	21	94	87	38	58
Parvibacter	0	1	0	2	0	1	2	1	4	4	1	1
Peptococcaceae_uncultured	96	27	10	17	32	24	163	37	112	97	73	72
Peptococcus	18	2	4	2	2	1	1	0	4	7	4	1
Peptoniphilus	528	0	0	0	0	2	0	0	0	0	1	0
Peptostreptococcales-Tissierellales_Unclassified	0	0	0	0	0	0	0	0	0	2	0	0
Peptostreptococcus	38	0	0	0	0	0	0	0	0	0	0	0
Porphyromonas	8	0	0	0	0	0	0	0	0	0	0	1
Prevotella	173	6	96	37	2	17	80	154	7	20	98	65
Prevotellaceae Ga6A1 group	0	0	12	49	2	0	9	0	1	0	17	5
Prevotellaceae NK3B31 group	0	0	0	0	0	0	5	0	5	11	3	2
Prevotellaceae UCG-001	4	4	5	4	1	0	24	34	11	16	14	40
Prevotellaceae UCG-003	0	7	6	21	5	1	14	3	7	22	23	1
Pseudomonas	287	231	65	119	192	172	4	1	3	0	2	1
Pseudooceanicola	0	0	0	2	0	0	0	0	0	0	1	0
Psychrobacter	31	18	9	18	9	17	57	17	84	574	34	24
RF39_norank	32	13	9	12	4	2	151	26	62	422	54	143
Rahnella1	195	104	57	635	726	591	0	3	1	2	1	0
Ralstonia	45	3	2	2	1	2	2	0	3	1	0	3
Rhodococcus	2	0	0	0	0	0	0	0	0	0	0	0
Rhodospirillales_norank	8	3	1	15	18	0	1	3	0	1	26	1
Rikenella	5	0	17	27	0	38	66	12	6	34	0	33
Rikenellaceae RC9 gut group	8	6	14	10	15	9	29	15	29	16	4	92
Rikenellaceae_Unclassified	0	0	0	0	0	0	2	0	0	0	0	0
Robinsoniella	13	28	3	6	1	2	3	2	2	4	3	0
Romboutsia	87	35	36	116	51	141	46	16	27	48	38	27
Roseburia	134	13	25	38	25	13	69	108	204	120	57	73
Ruminococcaceae_norank	20	0	4	4	0	0	3	1	0	9	2	0
Ruminococcaceae_uncultured	159	41	24	44	15	19	82	33	104	134	78	57
Ruminococcus	0	57	0	2	0	0	19	52	2	8	12	2
S5-A14a	191	0	0	0	0	0	0	0	0	0	0	0
Saccharothrix	0	0	0	0	0	0	0	0	3	0	0	0
Sanguibacter-Flavimobilis	3	0	0	0	0	0	0	0	0	0	0	0
Sellimonas	8	0	0	0	0	0	0	0	0	0	0	0
Serratia	410	668	543	37	20	8	1	1	0	1	0	3
Slackia	6	0	0	0	0	0	0	1	0	0	0	0
Sphingobacterium	10	4	3	0	3	1	0	0	0	0	0	0
Sporosarcina	1	0	0	0	0	0	0	0	1	8	0	2
Staphylococcus	10	17	0	4	4	6	9	2	5	9	6	1
Stenotrophomonas	91	53	19	7	10	3	1	0	0	0	1	1
Streptococcus	23	3	2	0	2	5	6	9	5	16	60	9
Subdoligranulum	96	3	3	1	1	0	0	1	0	2	1	0
Subgroup 12_norank	3	0	0	0	0	0	0	0	0	0	0	0
Terrisporobacter	63	152	101	58	23	28	36	7	11	29	27	14
Tropicibacter	0	0	2	0	0	0	0	0	0	0	0	0
Turicibacter	8	7	0	5	9	1	18	7	82	40	21	28
Tuzzerella	10	1	5	1	0	1	4	3	17	23	44	5
Tyzzerella	14	21	4	4	9	6	4	1	0	1	0	2
UBA1819	173	64	113	121	86	40	25	23	30	51	22	25
UCG-005	10	3	4	5	0	3	20	8	1	49	22	7
UCG-009	13	1	8	0	4	1	7	12	21	48	5	12
UCG-010_norank	6	5	7	7	5	3	19	8	10	46	11	25
Unclassified	292	75	122	42	82	373	27	282	68	716	735	860
Ureaplasma	0	0	0	0	0	0	0	0	0	0	0	7
Varibaculum	7	0	0	0	0	0	0	0	0	0	0	0
Verticiella	3	0	0	4	0	0	0	0	0	0	0	0
Vibrio	3	0	0	0	2	0	0	0	0	0	3	0
Weissella	1	1	0	0	0	0	0	2	0	0	0	0
[Clostridium] innocuum group	584	3922	179	198	110	51	121	57	68	101	65	79
[Clostridium] methylpentosum group_norank	0	0	0	0	0	0	0	0	1	5	0	0
[Eubacterium] brachy group	23	12	20	19	14	15	8	8	6	19	16	6
[Eubacterium] coprostanoligenes group_norank	1958	1957	609	742	692	603	7150	5855	3161	5749	1226	4394
[Eubacterium] eligens group	111	0	0	0	0	0	0	0	0	2	0	0
[Eubacterium] nodatum group	94	116	37	60	129	64	87	41	48	91	64	62
[Eubacterium] oxidoreducens group	0	0	0	0	0	0	0	0	2	0	0	0
[Eubacterium] siraeum group	126	1	2	0	5	3	63	20	9	128	161	4
[Eubacterium] ventriosum group	13	0	2	0	0	5	0	0	0	3	2	0
[Eubacterium] xylanophilum group	5	2	54	11	4	5	76	2	20	212	60	9
[Ruminococcus] gnavus group	31	3	2	3	1	5	14	16	4	46	34	11
[Ruminococcus] torques group	538	918	163	206	280	207	99	52	47	101	43	42
