# Supplementary material for: β-sitosterol inhibits trimethylamine production by regulating the gut microbiota and attenuates atherosclerosis in ApoE–/– mice
Source: Front Cardiovasc Med. 2022 Nov 1;9:986905. doi: 10.3389/fcvm.2022.986905 (PMC9663806; doi:10.3389/fcvm.2022.986905)
Supplement: Supplementary file 1 [file Data_Sheet_1.ZIP › Source data/gut microbiota diversity analysis/CON-EXP/01.OTU_Taxa/01.original/tax_summary_a/order.xls]

OTU ID	7	8	9	10	11	12	13	14	15	16	17	18
Acholeplasmatales	62	12	3	0	3	2	22	3	2	39	11	14
Actinomycetales	22	0	0	0	0	1	0	0	0	1	0	0
Anaerolineales	0	0	0	0	0	0	0	0	2	0	0	0
Bacillales	1	3	1	0	1	1	8	2	13	40	6	5
Bacteroidales	2735	10530	2589	2010	2702	4172	6086	3531	12096	11888	5400	5389
Bifidobacteriales	101	18	13	204	71	77	15	38	168	16	21	96
Burkholderiales	124	92	88	48	116	14	132	22	105	124	45	61
Campylobacterales	200	28	78	188	64	46	162	48	313	478	177	198
Chloroplast	1	1	1	1	3	1	0	0	0	0	1	0
Christensenellales	39	42	14	16	45	18	63	31	26	97	20	59
Clostridia UCG-014	60	209	34	45	362	30	604	233	207	1109	241	302
Clostridia vadinBB60 group	263	20	28	72	12	55	218	16	10	310	166	64
Clostridia_uncultured	0	0	0	0	0	1	1	0	6	14	0	0
Clostridiales	284	583	334	426	231	290	126	63	79	234	115	145
Coriobacteriales	80	36	36	31	49	48	155	57	94	136	49	89
Corynebacteriales	113	32	47	29	44	33	230	54	508	849	51	79
Deferribacterales	71	4	11	0	14	2	3	4	46	10	94	23
Defluviicoccales	3	0	0	0	0	0	0	0	0	0	0	0
Desulfovibrionales	1840	4864	1994	1061	1112	612	1543	1213	7862	8673	1231	2833
Endomicrobiales	0	0	0	0	0	0	0	0	2	0	0	0
Enterobacterales	1096	1312	1254	1648	1547	1556	211	397	335	315	1488	372
Erysipelotrichales	2682	7405	1813	5713	7457	11293	17609	7466	2858	1547	15675	8189
Eubacteriales	0	1	0	1	0	0	0	16	0	4	0	0
Flavobacteriales	0	0	0	2	0	0	0	1	0	0	0	0
Gastranaerophilales	0	2	3	5	0	1	6	3	1	6	9	4
Lachnospirales	4039	3013	2042	1416	1548	1124	4487	1741	5373	5893	2691	2020
Lactobacillales	13952	3508	4340	18764	20910	8030	19792	40606	26731	9624	28857	20125
Latescibacterota_norank	5	0	0	0	0	0	0	0	0	0	0	0
Micrococcales	5	1	0	1	4	0	1	0	0	2	0	1
Monoglobales	2	1	0	6	3	0	10	4	2	10	1	6
Mycoplasmatales	0	0	0	0	0	0	0	0	0	0	0	7
Myxococcales	0	0	0	0	0	0	0	0	2	0	0	0
Nitriliruptorales	0	0	0	0	0	0	3	0	1	0	4	3
Nitrospirales	8	0	0	0	0	0	0	0	0	0	0	0
Oscillospirales	5042	3554	2038	1758	1740	1144	10683	7005	8524	13837	3327	6277
Pedosphaerales	2	0	0	0	0	0	0	0	0	0	0	0
Peptococcales	114	29	14	19	34	25	164	37	116	104	77	73
Peptostreptococcales-Tissierellales	2598	361	229	315	245	266	257	98	142	303	194	153
Propionibacteriales	3	0	0	0	0	0	0	0	0	0	0	0
Pseudomonadales	323	249	75	141	202	197	61	18	89	575	37	28
Pseudonocardiales	0	0	0	0	0	0	0	0	3	0	0	0
RF39	32	13	9	12	4	2	151	26	62	422	54	143
Rhizobiales	8	1	2	0	0	0	0	1	5	0	0	0
Rhodobacterales	0	0	2	2	0	0	0	0	0	0	1	0
Rhodospirillales	8	3	1	15	18	0	1	3	0	1	26	1
Saccharimonadales	0	3	0	6	1	4	47	5	6	38	2	16
Sphingobacteriales	10	4	3	0	3	1	0	0	0	0	0	0
Staphylococcales	18	24	1	9	9	7	28	15	28	77	13	20
Subgroup 12	3	0	0	0	0	0	0	0	0	0	0	0
Unclassified	292	75	122	42	82	373	27	282	68	716	735	860
Veillonellales-Selenomonadales	355	1	0	0	0	0	0	0	0	3	1	1
Verrucomicrobiales	24785	32955	54926	31456	30023	32524	425	900	465	819	472	539
Xanthomonadales	91	53	19	7	10	3	1	0	0	0	1	1
