# Supplementary material for: β-sitosterol inhibits trimethylamine production by regulating the gut microbiota and attenuates atherosclerosis in ApoE–/– mice
Source: Front Cardiovasc Med. 2022 Nov 1;9:986905. doi: 10.3389/fcvm.2022.986905 (PMC9663806; doi:10.3389/fcvm.2022.986905)
Supplement: Supplementary file 1 [file Data_Sheet_1.ZIP › Source data/gut microbiota diversity analysis/CON-EXP/01.OTU_Taxa/01.original/tax_summary_a/otu_taxa_table_L1.txt]

# Constructed from biom file
#OTU ID	7	8	9	10	11	12	13	14	15	16	17	18
Unclassified	292.0	75.0	122.0	42.0	82.0	373.0	27.0	282.0	68.0	716.0	735.0	860.0
d__Bacteria	61180.0	68967.0	72042.0	65427.0	68587.0	61580.0	63305.0	63657.0	66282.0	57598.0	60558.0	47336.0
