# Supplementary material for: β-sitosterol inhibits trimethylamine production by regulating the gut microbiota and attenuates atherosclerosis in ApoE–/– mice
Source: Front Cardiovasc Med. 2022 Nov 1;9:986905. doi: 10.3389/fcvm.2022.986905 (PMC9663806; doi:10.3389/fcvm.2022.986905)
Supplement: Supplementary file 1 [file Data_Sheet_1.ZIP › Source data/gut microbiota diversity analysis/CON-EXP/01.OTU_Taxa/01.original/tax_summary_a/otu_taxa_table_L2.txt]

# Constructed from biom file
#OTU ID	7	8	9	10	11	12	13	14	15	16	17	18
Unclassified;Other	292.0	75.0	122.0	42.0	82.0	373.0	27.0	282.0	68.0	716.0	735.0	860.0
d__Bacteria;p__Acidobacteriota	3.0	0.0	0.0	0.0	0.0	0.0	0.0	0.0	0.0	0.0	0.0	0.0
d__Bacteria;p__Actinobacteriota	324.0	87.0	96.0	265.0	168.0	159.0	404.0	149.0	774.0	1004.0	125.0	268.0
d__Bacteria;p__Bacteroidota	2745.0	10534.0	2592.0	2012.0	2705.0	4173.0	6086.0	3532.0	12096.0	11888.0	5400.0	5389.0
d__Bacteria;p__Campylobacterota	200.0	28.0	78.0	188.0	64.0	46.0	162.0	48.0	313.0	478.0	177.0	198.0
d__Bacteria;p__Chloroflexi	0.0	0.0	0.0	0.0	0.0	0.0	0.0	0.0	2.0	0.0	0.0	0.0
d__Bacteria;p__Cyanobacteria	1.0	3.0	4.0	6.0	3.0	2.0	6.0	3.0	1.0	6.0	10.0	4.0
d__Bacteria;p__Deferribacterota	71.0	4.0	11.0	0.0	14.0	2.0	3.0	4.0	46.0	10.0	94.0	23.0
d__Bacteria;p__Desulfobacterota	1840.0	4864.0	1994.0	1061.0	1112.0	612.0	1543.0	1213.0	7862.0	8673.0	1231.0	2833.0
d__Bacteria;p__Elusimicrobiota	0.0	0.0	0.0	0.0	0.0	0.0	0.0	0.0	2.0	0.0	0.0	0.0
d__Bacteria;p__Firmicutes	29543.0	18779.0	10900.0	28572.0	32604.0	22288.0	54223.0	57362.0	44179.0	33667.0	51449.0	37603.0
d__Bacteria;p__Latescibacterota	5.0	0.0	0.0	0.0	0.0	0.0	0.0	0.0	0.0	0.0	0.0	0.0
d__Bacteria;p__Myxococcota	0.0	0.0	0.0	0.0	0.0	0.0	0.0	0.0	2.0	0.0	0.0	0.0
d__Bacteria;p__Nitrospirota	8.0	0.0	0.0	0.0	0.0	0.0	0.0	0.0	0.0	0.0	0.0	0.0
d__Bacteria;p__Patescibacteria	0.0	3.0	0.0	6.0	1.0	4.0	47.0	5.0	6.0	38.0	2.0	16.0
d__Bacteria;p__Proteobacteria	1653.0	1710.0	1441.0	1861.0	1893.0	1770.0	406.0	441.0	534.0	1015.0	1598.0	463.0
d__Bacteria;p__Verrucomicrobiota	24787.0	32955.0	54926.0	31456.0	30023.0	32524.0	425.0	900.0	465.0	819.0	472.0	539.0
