# Supplementary material for: β-sitosterol inhibits trimethylamine production by regulating the gut microbiota and attenuates atherosclerosis in ApoE–/– mice
Source: Front Cardiovasc Med. 2022 Nov 1;9:986905. doi: 10.3389/fcvm.2022.986905 (PMC9663806; doi:10.3389/fcvm.2022.986905)
Supplement: Supplementary file 1 [file Data_Sheet_1.ZIP › Source data/gut microbiota diversity analysis/CON-EXP/01.OTU_Taxa/01.original/tax_summary_a/otu_taxa_table_L3.txt]

# Constructed from biom file
#OTU ID	7	8	9	10	11	12	13	14	15	16	17	18
Unclassified;Other;Other	292.0	75.0	122.0	42.0	82.0	373.0	27.0	282.0	68.0	716.0	735.0	860.0
d__Bacteria;p__Acidobacteriota;c__Acidobacteriae	3.0	0.0	0.0	0.0	0.0	0.0	0.0	0.0	0.0	0.0	0.0	0.0
d__Bacteria;p__Actinobacteriota;c__Actinobacteria	244.0	51.0	60.0	234.0	119.0	111.0	249.0	92.0	680.0	868.0	76.0	179.0
d__Bacteria;p__Actinobacteriota;c__Coriobacteriia	80.0	36.0	36.0	31.0	49.0	48.0	155.0	57.0	94.0	136.0	49.0	89.0
d__Bacteria;p__Bacteroidota;c__Bacteroidia	2745.0	10534.0	2592.0	2012.0	2705.0	4173.0	6086.0	3532.0	12096.0	11888.0	5400.0	5389.0
d__Bacteria;p__Campylobacterota;c__Campylobacteria	200.0	28.0	78.0	188.0	64.0	46.0	162.0	48.0	313.0	478.0	177.0	198.0
d__Bacteria;p__Chloroflexi;c__Anaerolineae	0.0	0.0	0.0	0.0	0.0	0.0	0.0	0.0	2.0	0.0	0.0	0.0
d__Bacteria;p__Cyanobacteria;c__Cyanobacteriia	1.0	1.0	1.0	1.0	3.0	1.0	0.0	0.0	0.0	0.0	1.0	0.0
d__Bacteria;p__Cyanobacteria;c__Vampirivibrionia	0.0	2.0	3.0	5.0	0.0	1.0	6.0	3.0	1.0	6.0	9.0	4.0
d__Bacteria;p__Deferribacterota;c__Deferribacteres	71.0	4.0	11.0	0.0	14.0	2.0	3.0	4.0	46.0	10.0	94.0	23.0
d__Bacteria;p__Desulfobacterota;c__Desulfovibrionia	1840.0	4864.0	1994.0	1061.0	1112.0	612.0	1543.0	1213.0	7862.0	8673.0	1231.0	2833.0
d__Bacteria;p__Elusimicrobiota;c__Endomicrobia	0.0	0.0	0.0	0.0	0.0	0.0	0.0	0.0	2.0	0.0	0.0	0.0
d__Bacteria;p__Firmicutes;c__Bacilli	16747.0	10965.0	6167.0	24498.0	28384.0	19335.0	37610.0	48118.0	29694.0	11749.0	44616.0	28503.0
d__Bacteria;p__Firmicutes;c__Clostridia	12441.0	7813.0	4733.0	4074.0	4220.0	2953.0	16613.0	9244.0	14485.0	21915.0	6832.0	9099.0
d__Bacteria;p__Firmicutes;c__Negativicutes	355.0	1.0	0.0	0.0	0.0	0.0	0.0	0.0	0.0	3.0	1.0	1.0
d__Bacteria;p__Latescibacterota;c__norank	5.0	0.0	0.0	0.0	0.0	0.0	0.0	0.0	0.0	0.0	0.0	0.0
d__Bacteria;p__Myxococcota;c__Myxococcia	0.0	0.0	0.0	0.0	0.0	0.0	0.0	0.0	2.0	0.0	0.0	0.0
d__Bacteria;p__Nitrospirota;c__Nitrospiria	8.0	0.0	0.0	0.0	0.0	0.0	0.0	0.0	0.0	0.0	0.0	0.0
d__Bacteria;p__Patescibacteria;c__Saccharimonadia	0.0	3.0	0.0	6.0	1.0	4.0	47.0	5.0	6.0	38.0	2.0	16.0
d__Bacteria;p__Proteobacteria;c__Alphaproteobacteria	19.0	4.0	5.0	17.0	18.0	0.0	1.0	4.0	5.0	1.0	27.0	1.0
d__Bacteria;p__Proteobacteria;c__Gammaproteobacteria	1634.0	1706.0	1436.0	1844.0	1875.0	1770.0	405.0	437.0	529.0	1014.0	1571.0	462.0
d__Bacteria;p__Verrucomicrobiota;c__Verrucomicrobiae	24787.0	32955.0	54926.0	31456.0	30023.0	32524.0	425.0	900.0	465.0	819.0	472.0	539.0
