# Supplementary material for: β-sitosterol inhibits trimethylamine production by regulating the gut microbiota and attenuates atherosclerosis in ApoE–/– mice
Source: Front Cardiovasc Med. 2022 Nov 1;9:986905. doi: 10.3389/fcvm.2022.986905 (PMC9663806; doi:10.3389/fcvm.2022.986905)
Supplement: Supplementary file 1 [file Data_Sheet_1.ZIP › Source data/gut microbiota diversity analysis/CON-EXP/01.OTU_Taxa/01.original/tax_summary_a/otu_taxa_table_L4.txt]

# Constructed from biom file
#OTU ID	7	8	9	10	11	12	13	14	15	16	17	18
Unclassified;Other;Other;Other	292.0	75.0	122.0	42.0	82.0	373.0	27.0	282.0	68.0	716.0	735.0	860.0
d__Bacteria;p__Acidobacteriota;c__Acidobacteriae;o__Subgroup 12	3.0	0.0	0.0	0.0	0.0	0.0	0.0	0.0	0.0	0.0	0.0	0.0
d__Bacteria;p__Actinobacteriota;c__Actinobacteria;o__Actinomycetales	22.0	0.0	0.0	0.0	0.0	1.0	0.0	0.0	0.0	1.0	0.0	0.0
d__Bacteria;p__Actinobacteriota;c__Actinobacteria;o__Bifidobacteriales	101.0	18.0	13.0	204.0	71.0	77.0	15.0	38.0	168.0	16.0	21.0	96.0
d__Bacteria;p__Actinobacteriota;c__Actinobacteria;o__Corynebacteriales	113.0	32.0	47.0	29.0	44.0	33.0	230.0	54.0	508.0	849.0	51.0	79.0
d__Bacteria;p__Actinobacteriota;c__Actinobacteria;o__Micrococcales	5.0	1.0	0.0	1.0	4.0	0.0	1.0	0.0	0.0	2.0	0.0	1.0
d__Bacteria;p__Actinobacteriota;c__Actinobacteria;o__Nitriliruptorales	0.0	0.0	0.0	0.0	0.0	0.0	3.0	0.0	1.0	0.0	4.0	3.0
d__Bacteria;p__Actinobacteriota;c__Actinobacteria;o__Propionibacteriales	3.0	0.0	0.0	0.0	0.0	0.0	0.0	0.0	0.0	0.0	0.0	0.0
d__Bacteria;p__Actinobacteriota;c__Actinobacteria;o__Pseudonocardiales	0.0	0.0	0.0	0.0	0.0	0.0	0.0	0.0	3.0	0.0	0.0	0.0
d__Bacteria;p__Actinobacteriota;c__Coriobacteriia;o__Coriobacteriales	80.0	36.0	36.0	31.0	49.0	48.0	155.0	57.0	94.0	136.0	49.0	89.0
d__Bacteria;p__Bacteroidota;c__Bacteroidia;o__Bacteroidales	2735.0	10530.0	2589.0	2010.0	2702.0	4172.0	6086.0	3531.0	12096.0	11888.0	5400.0	5389.0
d__Bacteria;p__Bacteroidota;c__Bacteroidia;o__Flavobacteriales	0.0	0.0	0.0	2.0	0.0	0.0	0.0	1.0	0.0	0.0	0.0	0.0
d__Bacteria;p__Bacteroidota;c__Bacteroidia;o__Sphingobacteriales	10.0	4.0	3.0	0.0	3.0	1.0	0.0	0.0	0.0	0.0	0.0	0.0
d__Bacteria;p__Campylobacterota;c__Campylobacteria;o__Campylobacterales	200.0	28.0	78.0	188.0	64.0	46.0	162.0	48.0	313.0	478.0	177.0	198.0
d__Bacteria;p__Chloroflexi;c__Anaerolineae;o__Anaerolineales	0.0	0.0	0.0	0.0	0.0	0.0	0.0	0.0	2.0	0.0	0.0	0.0
d__Bacteria;p__Cyanobacteria;c__Cyanobacteriia;o__Chloroplast	1.0	1.0	1.0	1.0	3.0	1.0	0.0	0.0	0.0	0.0	1.0	0.0
d__Bacteria;p__Cyanobacteria;c__Vampirivibrionia;o__Gastranaerophilales	0.0	2.0	3.0	5.0	0.0	1.0	6.0	3.0	1.0	6.0	9.0	4.0
d__Bacteria;p__Deferribacterota;c__Deferribacteres;o__Deferribacterales	71.0	4.0	11.0	0.0	14.0	2.0	3.0	4.0	46.0	10.0	94.0	23.0
d__Bacteria;p__Desulfobacterota;c__Desulfovibrionia;o__Desulfovibrionales	1840.0	4864.0	1994.0	1061.0	1112.0	612.0	1543.0	1213.0	7862.0	8673.0	1231.0	2833.0
d__Bacteria;p__Elusimicrobiota;c__Endomicrobia;o__Endomicrobiales	0.0	0.0	0.0	0.0	0.0	0.0	0.0	0.0	2.0	0.0	0.0	0.0
d__Bacteria;p__Firmicutes;c__Bacilli;o__Acholeplasmatales	62.0	12.0	3.0	0.0	3.0	2.0	22.0	3.0	2.0	39.0	11.0	14.0
d__Bacteria;p__Firmicutes;c__Bacilli;o__Bacillales	1.0	3.0	1.0	0.0	1.0	1.0	8.0	2.0	13.0	40.0	6.0	5.0
d__Bacteria;p__Firmicutes;c__Bacilli;o__Erysipelotrichales	2682.0	7405.0	1813.0	5713.0	7457.0	11293.0	17609.0	7466.0	2858.0	1547.0	15675.0	8189.0
d__Bacteria;p__Firmicutes;c__Bacilli;o__Lactobacillales	13952.0	3508.0	4340.0	18764.0	20910.0	8030.0	19792.0	40606.0	26731.0	9624.0	28857.0	20125.0
d__Bacteria;p__Firmicutes;c__Bacilli;o__Mycoplasmatales	0.0	0.0	0.0	0.0	0.0	0.0	0.0	0.0	0.0	0.0	0.0	7.0
d__Bacteria;p__Firmicutes;c__Bacilli;o__RF39	32.0	13.0	9.0	12.0	4.0	2.0	151.0	26.0	62.0	422.0	54.0	143.0
d__Bacteria;p__Firmicutes;c__Bacilli;o__Staphylococcales	18.0	24.0	1.0	9.0	9.0	7.0	28.0	15.0	28.0	77.0	13.0	20.0
d__Bacteria;p__Firmicutes;c__Clostridia;o__Christensenellales	39.0	42.0	14.0	16.0	45.0	18.0	63.0	31.0	26.0	97.0	20.0	59.0
d__Bacteria;p__Firmicutes;c__Clostridia;o__Clostridia UCG-014	60.0	209.0	34.0	45.0	362.0	30.0	604.0	233.0	207.0	1109.0	241.0	302.0
d__Bacteria;p__Firmicutes;c__Clostridia;o__Clostridia vadinBB60 group	263.0	20.0	28.0	72.0	12.0	55.0	218.0	16.0	10.0	310.0	166.0	64.0
d__Bacteria;p__Firmicutes;c__Clostridia;o__Clostridiales	284.0	583.0	334.0	426.0	231.0	290.0	126.0	63.0	79.0	234.0	115.0	145.0
d__Bacteria;p__Firmicutes;c__Clostridia;o__Eubacteriales	0.0	1.0	0.0	1.0	0.0	0.0	0.0	16.0	0.0	4.0	0.0	0.0
d__Bacteria;p__Firmicutes;c__Clostridia;o__Lachnospirales	4039.0	3013.0	2042.0	1416.0	1548.0	1124.0	4487.0	1741.0	5373.0	5893.0	2691.0	2020.0
d__Bacteria;p__Firmicutes;c__Clostridia;o__Monoglobales	2.0	1.0	0.0	6.0	3.0	0.0	10.0	4.0	2.0	10.0	1.0	6.0
d__Bacteria;p__Firmicutes;c__Clostridia;o__Oscillospirales	5042.0	3554.0	2038.0	1758.0	1740.0	1144.0	10683.0	7005.0	8524.0	13837.0	3327.0	6277.0
d__Bacteria;p__Firmicutes;c__Clostridia;o__Peptococcales	114.0	29.0	14.0	19.0	34.0	25.0	164.0	37.0	116.0	104.0	77.0	73.0
d__Bacteria;p__Firmicutes;c__Clostridia;o__Peptostreptococcales-Tissierellales	2598.0	361.0	229.0	315.0	245.0	266.0	257.0	98.0	142.0	303.0	194.0	153.0
d__Bacteria;p__Firmicutes;c__Clostridia;o__uncultured	0.0	0.0	0.0	0.0	0.0	1.0	1.0	0.0	6.0	14.0	0.0	0.0
d__Bacteria;p__Firmicutes;c__Negativicutes;o__Veillonellales-Selenomonadales	355.0	1.0	0.0	0.0	0.0	0.0	0.0	0.0	0.0	3.0	1.0	1.0
d__Bacteria;p__Latescibacterota;c__norank;o__norank	5.0	0.0	0.0	0.0	0.0	0.0	0.0	0.0	0.0	0.0	0.0	0.0
d__Bacteria;p__Myxococcota;c__Myxococcia;o__Myxococcales	0.0	0.0	0.0	0.0	0.0	0.0	0.0	0.0	2.0	0.0	0.0	0.0
d__Bacteria;p__Nitrospirota;c__Nitrospiria;o__Nitrospirales	8.0	0.0	0.0	0.0	0.0	0.0	0.0	0.0	0.0	0.0	0.0	0.0
d__Bacteria;p__Patescibacteria;c__Saccharimonadia;o__Saccharimonadales	0.0	3.0	0.0	6.0	1.0	4.0	47.0	5.0	6.0	38.0	2.0	16.0
d__Bacteria;p__Proteobacteria;c__Alphaproteobacteria;o__Defluviicoccales	3.0	0.0	0.0	0.0	0.0	0.0	0.0	0.0	0.0	0.0	0.0	0.0
d__Bacteria;p__Proteobacteria;c__Alphaproteobacteria;o__Rhizobiales	8.0	1.0	2.0	0.0	0.0	0.0	0.0	1.0	5.0	0.0	0.0	0.0
d__Bacteria;p__Proteobacteria;c__Alphaproteobacteria;o__Rhodobacterales	0.0	0.0	2.0	2.0	0.0	0.0	0.0	0.0	0.0	0.0	1.0	0.0
d__Bacteria;p__Proteobacteria;c__Alphaproteobacteria;o__Rhodospirillales	8.0	3.0	1.0	15.0	18.0	0.0	1.0	3.0	0.0	1.0	26.0	1.0
d__Bacteria;p__Proteobacteria;c__Gammaproteobacteria;o__Burkholderiales	124.0	92.0	88.0	48.0	116.0	14.0	132.0	22.0	105.0	124.0	45.0	61.0
d__Bacteria;p__Proteobacteria;c__Gammaproteobacteria;o__Enterobacterales	1096.0	1312.0	1254.0	1648.0	1547.0	1556.0	211.0	397.0	335.0	315.0	1488.0	372.0
d__Bacteria;p__Proteobacteria;c__Gammaproteobacteria;o__Pseudomonadales	323.0	249.0	75.0	141.0	202.0	197.0	61.0	18.0	89.0	575.0	37.0	28.0
d__Bacteria;p__Proteobacteria;c__Gammaproteobacteria;o__Xanthomonadales	91.0	53.0	19.0	7.0	10.0	3.0	1.0	0.0	0.0	0.0	1.0	1.0
d__Bacteria;p__Verrucomicrobiota;c__Verrucomicrobiae;o__Pedosphaerales	2.0	0.0	0.0	0.0	0.0	0.0	0.0	0.0	0.0	0.0	0.0	0.0
d__Bacteria;p__Verrucomicrobiota;c__Verrucomicrobiae;o__Verrucomicrobiales	24785.0	32955.0	54926.0	31456.0	30023.0	32524.0	425.0	900.0	465.0	819.0	472.0	539.0
