# Supplementary material for: β-sitosterol inhibits trimethylamine production by regulating the gut microbiota and attenuates atherosclerosis in ApoE–/– mice
Source: Front Cardiovasc Med. 2022 Nov 1;9:986905. doi: 10.3389/fcvm.2022.986905 (PMC9663806; doi:10.3389/fcvm.2022.986905)
Supplement: Supplementary file 1 [file Data_Sheet_1.ZIP › Source data/gut microbiota diversity analysis/CON-EXP/01.OTU_Taxa/01.original/tax_summary_a/otu_taxa_table_L5.txt]

# Constructed from biom file
#OTU ID	7	8	9	10	11	12	13	14	15	16	17	18
Unclassified;Other;Other;Other;Other	292.0	75.0	122.0	42.0	82.0	373.0	27.0	282.0	68.0	716.0	735.0	860.0
d__Bacteria;p__Acidobacteriota;c__Acidobacteriae;o__Subgroup 12;f__norank	3.0	0.0	0.0	0.0	0.0	0.0	0.0	0.0	0.0	0.0	0.0	0.0
d__Bacteria;p__Actinobacteriota;c__Actinobacteria;o__Actinomycetales;f__Actinomycetaceae	22.0	0.0	0.0	0.0	0.0	1.0	0.0	0.0	0.0	1.0	0.0	0.0
d__Bacteria;p__Actinobacteriota;c__Actinobacteria;o__Bifidobacteriales;f__Bifidobacteriaceae	101.0	18.0	13.0	204.0	71.0	77.0	15.0	38.0	168.0	16.0	21.0	96.0
d__Bacteria;p__Actinobacteriota;c__Actinobacteria;o__Corynebacteriales;f__Corynebacteriaceae	111.0	32.0	47.0	29.0	44.0	33.0	230.0	52.0	508.0	849.0	50.0	78.0
d__Bacteria;p__Actinobacteriota;c__Actinobacteria;o__Corynebacteriales;f__Dietziaceae	0.0	0.0	0.0	0.0	0.0	0.0	0.0	2.0	0.0	0.0	1.0	1.0
d__Bacteria;p__Actinobacteriota;c__Actinobacteria;o__Corynebacteriales;f__Nocardiaceae	2.0	0.0	0.0	0.0	0.0	0.0	0.0	0.0	0.0	0.0	0.0	0.0
d__Bacteria;p__Actinobacteriota;c__Actinobacteria;o__Micrococcales;f__Micrococcaceae	2.0	1.0	0.0	1.0	4.0	0.0	1.0	0.0	0.0	2.0	0.0	1.0
d__Bacteria;p__Actinobacteriota;c__Actinobacteria;o__Micrococcales;f__Sanguibacteraceae	3.0	0.0	0.0	0.0	0.0	0.0	0.0	0.0	0.0	0.0	0.0	0.0
d__Bacteria;p__Actinobacteriota;c__Actinobacteria;o__Nitriliruptorales;f__Nitriliruptoraceae	0.0	0.0	0.0	0.0	0.0	0.0	3.0	0.0	1.0	0.0	4.0	3.0
d__Bacteria;p__Actinobacteriota;c__Actinobacteria;o__Propionibacteriales;f__Propionibacteriaceae	3.0	0.0	0.0	0.0	0.0	0.0	0.0	0.0	0.0	0.0	0.0	0.0
d__Bacteria;p__Actinobacteriota;c__Actinobacteria;o__Pseudonocardiales;f__Pseudonocardiaceae	0.0	0.0	0.0	0.0	0.0	0.0	0.0	0.0	3.0	0.0	0.0	0.0
d__Bacteria;p__Actinobacteriota;c__Coriobacteriia;o__Coriobacteriales;f__Atopobiaceae	18.0	6.0	5.0	4.0	5.0	1.0	7.0	1.0	7.0	4.0	4.0	2.0
d__Bacteria;p__Actinobacteriota;c__Coriobacteriia;o__Coriobacteriales;f__Coriobacteriaceae	5.0	0.0	0.0	0.0	0.0	0.0	1.0	0.0	0.0	0.0	0.0	1.0
d__Bacteria;p__Actinobacteriota;c__Coriobacteriia;o__Coriobacteriales;f__Coriobacteriales Incertae Sedis	0.0	0.0	0.0	0.0	0.0	0.0	0.0	0.0	2.0	0.0	0.0	0.0
d__Bacteria;p__Actinobacteriota;c__Coriobacteriia;o__Coriobacteriales;f__Eggerthellaceae	57.0	30.0	31.0	27.0	44.0	47.0	147.0	56.0	85.0	132.0	45.0	86.0
d__Bacteria;p__Bacteroidota;c__Bacteroidia;o__Bacteroidales;Other	0.0	0.0	0.0	0.0	0.0	0.0	0.0	0.0	0.0	0.0	2.0	0.0
d__Bacteria;p__Bacteroidota;c__Bacteroidia;o__Bacteroidales;f__Bacteroidaceae	248.0	445.0	246.0	306.0	493.0	96.0	232.0	408.0	213.0	683.0	271.0	522.0
d__Bacteria;p__Bacteroidota;c__Bacteroidia;o__Bacteroidales;f__Barnesiellaceae	10.0	0.0	0.0	0.0	0.0	0.0	0.0	0.0	0.0	1.0	0.0	0.0
d__Bacteria;p__Bacteroidota;c__Bacteroidia;o__Bacteroidales;f__Marinifilaceae	65.0	11.0	35.0	20.0	6.0	75.0	24.0	11.0	15.0	83.0	14.0	35.0
d__Bacteria;p__Bacteroidota;c__Bacteroidia;o__Bacteroidales;f__Muribaculaceae	1998.0	9602.0	2018.0	1277.0	2037.0	3835.0	4964.0	2256.0	9382.0	10630.0	4696.0	4192.0
d__Bacteria;p__Bacteroidota;c__Bacteroidia;o__Bacteroidales;f__Paludibacteraceae	0.0	0.0	0.0	1.0	0.0	0.0	0.0	0.0	0.0	0.0	0.0	0.0
d__Bacteria;p__Bacteroidota;c__Bacteroidia;o__Bacteroidales;f__Porphyromonadaceae	8.0	0.0	0.0	0.0	0.0	0.0	0.0	0.0	0.0	0.0	0.0	1.0
d__Bacteria;p__Bacteroidota;c__Bacteroidia;o__Bacteroidales;f__Prevotellaceae	279.0	283.0	206.0	212.0	50.0	66.0	522.0	388.0	2103.0	136.0	333.0	227.0
d__Bacteria;p__Bacteroidota;c__Bacteroidia;o__Bacteroidales;f__Rikenellaceae	60.0	39.0	46.0	139.0	37.0	71.0	129.0	113.0	139.0	189.0	14.0	180.0
d__Bacteria;p__Bacteroidota;c__Bacteroidia;o__Bacteroidales;f__Tannerellaceae	67.0	150.0	38.0	55.0	79.0	29.0	215.0	355.0	244.0	166.0	70.0	232.0
d__Bacteria;p__Bacteroidota;c__Bacteroidia;o__Flavobacteriales;f__Flavobacteriaceae	0.0	0.0	0.0	2.0	0.0	0.0	0.0	1.0	0.0	0.0	0.0	0.0
d__Bacteria;p__Bacteroidota;c__Bacteroidia;o__Sphingobacteriales;f__Sphingobacteriaceae	10.0	4.0	3.0	0.0	3.0	1.0	0.0	0.0	0.0	0.0	0.0	0.0
d__Bacteria;p__Campylobacterota;c__Campylobacteria;o__Campylobacterales;f__Campylobacteraceae	20.0	0.0	0.0	0.0	0.0	0.0	1.0	0.0	0.0	0.0	0.0	0.0
d__Bacteria;p__Campylobacterota;c__Campylobacteria;o__Campylobacterales;f__Helicobacteraceae	180.0	28.0	78.0	188.0	64.0	46.0	161.0	48.0	313.0	478.0	177.0	198.0
d__Bacteria;p__Chloroflexi;c__Anaerolineae;o__Anaerolineales;f__Anaerolineaceae	0.0	0.0	0.0	0.0	0.0	0.0	0.0	0.0	2.0	0.0	0.0	0.0
d__Bacteria;p__Cyanobacteria;c__Cyanobacteriia;o__Chloroplast;f__norank	1.0	1.0	1.0	1.0	3.0	1.0	0.0	0.0	0.0	0.0	1.0	0.0
d__Bacteria;p__Cyanobacteria;c__Vampirivibrionia;o__Gastranaerophilales;f__norank	0.0	2.0	3.0	5.0	0.0	1.0	6.0	3.0	1.0	6.0	9.0	4.0
d__Bacteria;p__Deferribacterota;c__Deferribacteres;o__Deferribacterales;f__Deferribacteraceae	71.0	4.0	11.0	0.0	14.0	2.0	3.0	4.0	46.0	10.0	94.0	23.0
d__Bacteria;p__Desulfobacterota;c__Desulfovibrionia;o__Desulfovibrionales;f__Desulfovibrionaceae	1840.0	4864.0	1994.0	1061.0	1112.0	612.0	1543.0	1213.0	7862.0	8673.0	1231.0	2833.0
d__Bacteria;p__Elusimicrobiota;c__Endomicrobia;o__Endomicrobiales;f__Endomicrobiaceae	0.0	0.0	0.0	0.0	0.0	0.0	0.0	0.0	2.0	0.0	0.0	0.0
d__Bacteria;p__Firmicutes;c__Bacilli;o__Acholeplasmatales;f__Acholeplasmataceae	62.0	12.0	3.0	0.0	3.0	2.0	22.0	3.0	2.0	39.0	11.0	14.0
d__Bacteria;p__Firmicutes;c__Bacilli;o__Bacillales;f__Bacillaceae	0.0	1.0	1.0	0.0	0.0	0.0	0.0	0.0	2.0	1.0	3.0	0.0
d__Bacteria;p__Firmicutes;c__Bacilli;o__Bacillales;f__Planococcaceae	1.0	2.0	0.0	0.0	1.0	1.0	8.0	2.0	11.0	39.0	3.0	5.0
d__Bacteria;p__Firmicutes;c__Bacilli;o__Erysipelotrichales;f__Erysipelatoclostridiaceae	612.0	1084.0	187.0	601.0	453.0	514.0	6573.0	6448.0	1318.0	585.0	2376.0	2129.0
d__Bacteria;p__Firmicutes;c__Bacilli;o__Erysipelotrichales;f__Erysipelotrichaceae	2070.0	6321.0	1626.0	5112.0	7004.0	10779.0	11036.0	1018.0	1540.0	962.0	13299.0	6060.0
d__Bacteria;p__Firmicutes;c__Bacilli;o__Lactobacillales;f__Aerococcaceae	130.0	72.0	44.0	66.0	87.0	75.0	249.0	118.0	502.0	2591.0	128.0	229.0
d__Bacteria;p__Firmicutes;c__Bacilli;o__Lactobacillales;f__Carnobacteriaceae	7.0	3.0	1.0	0.0	1.0	0.0	1.0	0.0	3.0	3.0	0.0	1.0
d__Bacteria;p__Firmicutes;c__Bacilli;o__Lactobacillales;f__Enterococcaceae	3.0	0.0	2.0	5.0	6.0	0.0	7.0	7.0	8.0	20.0	4.0	6.0
d__Bacteria;p__Firmicutes;c__Bacilli;o__Lactobacillales;f__Lactobacillaceae	13789.0	3428.0	4289.0	18692.0	20814.0	7947.0	19521.0	40443.0	26213.0	6986.0	28652.0	19723.0
d__Bacteria;p__Firmicutes;c__Bacilli;o__Lactobacillales;f__Streptococcaceae	23.0	5.0	4.0	1.0	2.0	8.0	14.0	38.0	5.0	24.0	73.0	166.0
d__Bacteria;p__Firmicutes;c__Bacilli;o__Mycoplasmatales;f__Mycoplasmataceae	0.0	0.0	0.0	0.0	0.0	0.0	0.0	0.0	0.0	0.0	0.0	7.0
d__Bacteria;p__Firmicutes;c__Bacilli;o__RF39;f__norank	32.0	13.0	9.0	12.0	4.0	2.0	151.0	26.0	62.0	422.0	54.0	143.0
d__Bacteria;p__Firmicutes;c__Bacilli;o__Staphylococcales;f__Gemellaceae	0.0	0.0	0.0	0.0	0.0	0.0	1.0	0.0	1.0	0.0	0.0	0.0
d__Bacteria;p__Firmicutes;c__Bacilli;o__Staphylococcales;f__Staphylococcaceae	18.0	24.0	1.0	9.0	9.0	7.0	27.0	15.0	27.0	77.0	13.0	20.0
d__Bacteria;p__Firmicutes;c__Clostridia;o__Christensenellales;f__Christensenellaceae	39.0	42.0	14.0	16.0	45.0	18.0	63.0	31.0	26.0	97.0	20.0	59.0
d__Bacteria;p__Firmicutes;c__Clostridia;o__Clostridia UCG-014;f__norank	60.0	209.0	34.0	45.0	362.0	30.0	604.0	233.0	207.0	1109.0	241.0	302.0
d__Bacteria;p__Firmicutes;c__Clostridia;o__Clostridia vadinBB60 group;f__norank	263.0	20.0	28.0	72.0	12.0	55.0	218.0	16.0	10.0	310.0	166.0	64.0
d__Bacteria;p__Firmicutes;c__Clostridia;o__Clostridiales;f__Clostridiaceae	284.0	583.0	334.0	426.0	231.0	290.0	126.0	63.0	79.0	234.0	115.0	145.0
d__Bacteria;p__Firmicutes;c__Clostridia;o__Eubacteriales;f__Anaerofustaceae	0.0	1.0	0.0	1.0	0.0	0.0	0.0	16.0	0.0	4.0	0.0	0.0
d__Bacteria;p__Firmicutes;c__Clostridia;o__Lachnospirales;f__Lachnospiraceae	4039.0	3013.0	2042.0	1416.0	1548.0	1124.0	4487.0	1741.0	5373.0	5893.0	2691.0	2020.0
d__Bacteria;p__Firmicutes;c__Clostridia;o__Monoglobales;f__Monoglobaceae	2.0	1.0	0.0	6.0	3.0	0.0	10.0	4.0	2.0	10.0	1.0	6.0
d__Bacteria;p__Firmicutes;c__Clostridia;o__Oscillospirales;Other	0.0	0.0	1.0	3.0	0.0	0.0	0.0	0.0	0.0	0.0	0.0	0.0
d__Bacteria;p__Firmicutes;c__Clostridia;o__Oscillospirales;f__Butyricicoccaceae	178.0	4.0	31.0	4.0	5.0	13.0	40.0	17.0	35.0	75.0	32.0	35.0
d__Bacteria;p__Firmicutes;c__Clostridia;o__Oscillospirales;f__Oscillospiraceae	1554.0	1267.0	1138.0	715.0	808.0	382.0	3092.0	913.0	5054.0	7197.0	1619.0	1653.0
d__Bacteria;p__Firmicutes;c__Clostridia;o__Oscillospirales;f__Ruminococcaceae	1346.0	319.0	251.0	286.0	229.0	143.0	378.0	212.0	262.0	760.0	439.0	170.0
d__Bacteria;p__Firmicutes;c__Clostridia;o__Oscillospirales;f__UCG-010	6.0	5.0	7.0	7.0	5.0	3.0	19.0	8.0	10.0	46.0	11.0	25.0
d__Bacteria;p__Firmicutes;c__Clostridia;o__Oscillospirales;f__[Clostridium] methylpentosum group	0.0	0.0	0.0	0.0	0.0	0.0	0.0	0.0	1.0	5.0	0.0	0.0
d__Bacteria;p__Firmicutes;c__Clostridia;o__Oscillospirales;f__[Eubacterium] coprostanoligenes group	1958.0	1957.0	609.0	742.0	692.0	603.0	7150.0	5855.0	3161.0	5749.0	1226.0	4394.0
d__Bacteria;p__Firmicutes;c__Clostridia;o__Oscillospirales;f__uncultured	0.0	2.0	1.0	1.0	1.0	0.0	4.0	0.0	1.0	5.0	0.0	0.0
d__Bacteria;p__Firmicutes;c__Clostridia;o__Peptococcales;f__Peptococcaceae	114.0	29.0	14.0	19.0	34.0	25.0	164.0	37.0	116.0	104.0	77.0	73.0
d__Bacteria;p__Firmicutes;c__Clostridia;o__Peptostreptococcales-Tissierellales;Other	0.0	0.0	0.0	0.0	0.0	0.0	0.0	0.0	0.0	2.0	0.0	0.0
d__Bacteria;p__Firmicutes;c__Clostridia;o__Peptostreptococcales-Tissierellales;f__Anaerovoracaceae	329.0	142.0	62.0	103.0	165.0	87.0	163.0	73.0	98.0	208.0	118.0	101.0
d__Bacteria;p__Firmicutes;c__Clostridia;o__Peptostreptococcales-Tissierellales;f__Family XI	2058.0	2.0	0.0	0.0	2.0	2.0	0.0	0.0	0.0	0.0	1.0	0.0
d__Bacteria;p__Firmicutes;c__Clostridia;o__Peptostreptococcales-Tissierellales;f__Peptostreptococcaceae	211.0	217.0	167.0	212.0	78.0	177.0	94.0	25.0	44.0	93.0	75.0	52.0
d__Bacteria;p__Firmicutes;c__Clostridia;o__uncultured;f__norank	0.0	0.0	0.0	0.0	0.0	1.0	1.0	0.0	6.0	14.0	0.0	0.0
d__Bacteria;p__Firmicutes;c__Negativicutes;o__Veillonellales-Selenomonadales;f__Selenomonadaceae	2.0	0.0	0.0	0.0	0.0	0.0	0.0	0.0	0.0	2.0	1.0	0.0
d__Bacteria;p__Firmicutes;c__Negativicutes;o__Veillonellales-Selenomonadales;f__Veillonellaceae	353.0	1.0	0.0	0.0	0.0	0.0	0.0	0.0	0.0	1.0	0.0	1.0
d__Bacteria;p__Latescibacterota;c__norank;o__norank;f__norank	5.0	0.0	0.0	0.0	0.0	0.0	0.0	0.0	0.0	0.0	0.0	0.0
d__Bacteria;p__Myxococcota;c__Myxococcia;o__Myxococcales;f__Anaeromyxobacteraceae	0.0	0.0	0.0	0.0	0.0	0.0	0.0	0.0	2.0	0.0	0.0	0.0
d__Bacteria;p__Nitrospirota;c__Nitrospiria;o__Nitrospirales;f__Nitrospiraceae	8.0	0.0	0.0	0.0	0.0	0.0	0.0	0.0	0.0	0.0	0.0	0.0
d__Bacteria;p__Patescibacteria;c__Saccharimonadia;o__Saccharimonadales;f__Saccharimonadaceae	0.0	3.0	0.0	6.0	1.0	4.0	47.0	5.0	6.0	38.0	2.0	16.0
d__Bacteria;p__Proteobacteria;c__Alphaproteobacteria;o__Defluviicoccales;f__uncultured	3.0	0.0	0.0	0.0	0.0	0.0	0.0	0.0	0.0	0.0	0.0	0.0
d__Bacteria;p__Proteobacteria;c__Alphaproteobacteria;o__Rhizobiales;f__Rhizobiaceae	8.0	1.0	2.0	0.0	0.0	0.0	0.0	1.0	5.0	0.0	0.0	0.0
d__Bacteria;p__Proteobacteria;c__Alphaproteobacteria;o__Rhodobacterales;f__Rhodobacteraceae	0.0	0.0	2.0	2.0	0.0	0.0	0.0	0.0	0.0	0.0	1.0	0.0
d__Bacteria;p__Proteobacteria;c__Alphaproteobacteria;o__Rhodospirillales;f__uncultured	8.0	3.0	1.0	15.0	18.0	0.0	1.0	3.0	0.0	1.0	26.0	1.0
d__Bacteria;p__Proteobacteria;c__Gammaproteobacteria;o__Burkholderiales;f__Alcaligenaceae	11.0	1.0	0.0	5.0	2.0	1.0	4.0	1.0	8.0	34.0	7.0	0.0
d__Bacteria;p__Proteobacteria;c__Gammaproteobacteria;o__Burkholderiales;f__Burkholderiaceae	45.0	3.0	2.0	3.0	4.0	2.0	2.0	0.0	3.0	2.0	0.0	3.0
d__Bacteria;p__Proteobacteria;c__Gammaproteobacteria;o__Burkholderiales;f__Rhodocyclaceae	13.0	0.0	0.0	0.0	0.0	0.0	0.0	0.0	0.0	1.0	0.0	0.0
d__Bacteria;p__Proteobacteria;c__Gammaproteobacteria;o__Burkholderiales;f__Sutterellaceae	55.0	88.0	86.0	40.0	110.0	11.0	126.0	21.0	94.0	87.0	38.0	58.0
d__Bacteria;p__Proteobacteria;c__Gammaproteobacteria;o__Enterobacterales;f__Enterobacteriaceae	486.0	539.0	652.0	974.0	799.0	950.0	208.0	386.0	332.0	308.0	1458.0	360.0
d__Bacteria;p__Proteobacteria;c__Gammaproteobacteria;o__Enterobacterales;f__Morganellaceae	1.0	1.0	2.0	2.0	0.0	3.0	2.0	7.0	1.0	4.0	26.0	9.0
d__Bacteria;p__Proteobacteria;c__Gammaproteobacteria;o__Enterobacterales;f__Pasteurellaceae	1.0	0.0	0.0	0.0	0.0	4.0	0.0	0.0	1.0	0.0	0.0	0.0
d__Bacteria;p__Proteobacteria;c__Gammaproteobacteria;o__Enterobacterales;f__Vibrionaceae	3.0	0.0	0.0	0.0	2.0	0.0	0.0	0.0	0.0	0.0	3.0	0.0
d__Bacteria;p__Proteobacteria;c__Gammaproteobacteria;o__Enterobacterales;f__Yersiniaceae	605.0	772.0	600.0	672.0	746.0	599.0	1.0	4.0	1.0	3.0	1.0	3.0
d__Bacteria;p__Proteobacteria;c__Gammaproteobacteria;o__Pseudomonadales;f__Halomonadaceae	1.0	0.0	1.0	0.0	0.0	0.0	0.0	0.0	2.0	1.0	0.0	2.0
d__Bacteria;p__Proteobacteria;c__Gammaproteobacteria;o__Pseudomonadales;f__Moraxellaceae	35.0	18.0	9.0	22.0	10.0	25.0	57.0	17.0	84.0	574.0	35.0	25.0
d__Bacteria;p__Proteobacteria;c__Gammaproteobacteria;o__Pseudomonadales;f__Pseudomonadaceae	287.0	231.0	65.0	119.0	192.0	172.0	4.0	1.0	3.0	0.0	2.0	1.0
d__Bacteria;p__Proteobacteria;c__Gammaproteobacteria;o__Xanthomonadales;f__Xanthomonadaceae	91.0	53.0	19.0	7.0	10.0	3.0	1.0	0.0	0.0	0.0	1.0	1.0
d__Bacteria;p__Verrucomicrobiota;c__Verrucomicrobiae;o__Pedosphaerales;f__Pedosphaeraceae	2.0	0.0	0.0	0.0	0.0	0.0	0.0	0.0	0.0	0.0	0.0	0.0
d__Bacteria;p__Verrucomicrobiota;c__Verrucomicrobiae;o__Verrucomicrobiales;f__Akkermansiaceae	24785.0	32955.0	54926.0	31456.0	30023.0	32524.0	425.0	900.0	465.0	819.0	472.0	539.0
