# Supplementary material for: β-sitosterol inhibits trimethylamine production by regulating the gut microbiota and attenuates atherosclerosis in ApoE–/– mice
Source: Front Cardiovasc Med. 2022 Nov 1;9:986905. doi: 10.3389/fcvm.2022.986905 (PMC9663806; doi:10.3389/fcvm.2022.986905)
Supplement: Supplementary file 1 [file Data_Sheet_1.ZIP › Source data/gut microbiota diversity analysis/CON-EXP/01.OTU_Taxa/01.original/tax_summary_a/otu_taxa_table_L6.txt]

# Constructed from biom file
#OTU ID	7	8	9	10	11	12	13	14	15	16	17	18
Unclassified;Other;Other;Other;Other;Other	292.0	75.0	122.0	42.0	82.0	373.0	27.0	282.0	68.0	716.0	735.0	860.0
d__Bacteria;p__Acidobacteriota;c__Acidobacteriae;o__Subgroup 12;f__norank;g__norank	3.0	0.0	0.0	0.0	0.0	0.0	0.0	0.0	0.0	0.0	0.0	0.0
d__Bacteria;p__Actinobacteriota;c__Actinobacteria;o__Actinomycetales;f__Actinomycetaceae;g__Actinomyces	4.0	0.0	0.0	0.0	0.0	1.0	0.0	0.0	0.0	0.0	0.0	0.0
d__Bacteria;p__Actinobacteriota;c__Actinobacteria;o__Actinomycetales;f__Actinomycetaceae;g__Mobiluncus	11.0	0.0	0.0	0.0	0.0	0.0	0.0	0.0	0.0	1.0	0.0	0.0
d__Bacteria;p__Actinobacteriota;c__Actinobacteria;o__Actinomycetales;f__Actinomycetaceae;g__Varibaculum	7.0	0.0	0.0	0.0	0.0	0.0	0.0	0.0	0.0	0.0	0.0	0.0
d__Bacteria;p__Actinobacteriota;c__Actinobacteria;o__Bifidobacteriales;f__Bifidobacteriaceae;g__Bifidobacterium	101.0	18.0	13.0	204.0	71.0	77.0	15.0	38.0	168.0	16.0	21.0	96.0
d__Bacteria;p__Actinobacteriota;c__Actinobacteria;o__Corynebacteriales;f__Corynebacteriaceae;g__Corynebacterium	105.0	32.0	47.0	28.0	44.0	33.0	230.0	52.0	508.0	848.0	50.0	78.0
d__Bacteria;p__Actinobacteriota;c__Actinobacteria;o__Corynebacteriales;f__Corynebacteriaceae;g__Lawsonella	6.0	0.0	0.0	1.0	0.0	0.0	0.0	0.0	0.0	1.0	0.0	0.0
d__Bacteria;p__Actinobacteriota;c__Actinobacteria;o__Corynebacteriales;f__Dietziaceae;g__Dietzia	0.0	0.0	0.0	0.0	0.0	0.0	0.0	2.0	0.0	0.0	1.0	1.0
d__Bacteria;p__Actinobacteriota;c__Actinobacteria;o__Corynebacteriales;f__Nocardiaceae;g__Rhodococcus	2.0	0.0	0.0	0.0	0.0	0.0	0.0	0.0	0.0	0.0	0.0	0.0
d__Bacteria;p__Actinobacteriota;c__Actinobacteria;o__Micrococcales;f__Micrococcaceae;g__Glutamicibacter	2.0	1.0	0.0	0.0	2.0	0.0	0.0	0.0	0.0	2.0	0.0	0.0
d__Bacteria;p__Actinobacteriota;c__Actinobacteria;o__Micrococcales;f__Micrococcaceae;g__Kocuria	0.0	0.0	0.0	0.0	2.0	0.0	0.0	0.0	0.0	0.0	0.0	0.0
d__Bacteria;p__Actinobacteriota;c__Actinobacteria;o__Micrococcales;f__Micrococcaceae;g__Nesterenkonia	0.0	0.0	0.0	1.0	0.0	0.0	1.0	0.0	0.0	0.0	0.0	1.0
d__Bacteria;p__Actinobacteriota;c__Actinobacteria;o__Micrococcales;f__Sanguibacteraceae;g__Sanguibacter-Flavimobilis	3.0	0.0	0.0	0.0	0.0	0.0	0.0	0.0	0.0	0.0	0.0	0.0
d__Bacteria;p__Actinobacteriota;c__Actinobacteria;o__Nitriliruptorales;f__Nitriliruptoraceae;g__Nitriliruptor	0.0	0.0	0.0	0.0	0.0	0.0	3.0	0.0	1.0	0.0	4.0	3.0
d__Bacteria;p__Actinobacteriota;c__Actinobacteria;o__Propionibacteriales;f__Propionibacteriaceae;g__Cutibacterium	3.0	0.0	0.0	0.0	0.0	0.0	0.0	0.0	0.0	0.0	0.0	0.0
d__Bacteria;p__Actinobacteriota;c__Actinobacteria;o__Pseudonocardiales;f__Pseudonocardiaceae;g__Saccharothrix	0.0	0.0	0.0	0.0	0.0	0.0	0.0	0.0	3.0	0.0	0.0	0.0
d__Bacteria;p__Actinobacteriota;c__Coriobacteriia;o__Coriobacteriales;f__Atopobiaceae;g__Atopobium	10.0	0.0	0.0	0.0	0.0	0.0	1.0	0.0	0.0	0.0	0.0	1.0
d__Bacteria;p__Actinobacteriota;c__Coriobacteriia;o__Coriobacteriales;f__Atopobiaceae;g__Coriobacteriaceae UCG-002	0.0	0.0	0.0	0.0	0.0	0.0	0.0	1.0	3.0	1.0	2.0	1.0
d__Bacteria;p__Actinobacteriota;c__Coriobacteriia;o__Coriobacteriales;f__Atopobiaceae;g__Olsenella	8.0	6.0	5.0	4.0	5.0	1.0	6.0	0.0	4.0	3.0	2.0	0.0
d__Bacteria;p__Actinobacteriota;c__Coriobacteriia;o__Coriobacteriales;f__Coriobacteriaceae;g__Collinsella	5.0	0.0	0.0	0.0	0.0	0.0	1.0	0.0	0.0	0.0	0.0	1.0
d__Bacteria;p__Actinobacteriota;c__Coriobacteriia;o__Coriobacteriales;f__Coriobacteriales Incertae Sedis;g__uncultured	0.0	0.0	0.0	0.0	0.0	0.0	0.0	0.0	2.0	0.0	0.0	0.0
d__Bacteria;p__Actinobacteriota;c__Coriobacteriia;o__Coriobacteriales;f__Eggerthellaceae;g__Adlercreutzia	8.0	3.0	0.0	0.0	3.0	0.0	16.0	3.0	1.0	24.0	2.0	14.0
d__Bacteria;p__Actinobacteriota;c__Coriobacteriia;o__Coriobacteriales;f__Eggerthellaceae;g__Enterorhabdus	41.0	26.0	30.0	25.0	41.0	46.0	126.0	51.0	77.0	103.0	42.0	69.0
d__Bacteria;p__Actinobacteriota;c__Coriobacteriia;o__Coriobacteriales;f__Eggerthellaceae;g__Parvibacter	0.0	1.0	0.0	2.0	0.0	1.0	2.0	1.0	4.0	4.0	1.0	1.0
d__Bacteria;p__Actinobacteriota;c__Coriobacteriia;o__Coriobacteriales;f__Eggerthellaceae;g__Slackia	6.0	0.0	0.0	0.0	0.0	0.0	0.0	1.0	0.0	0.0	0.0	0.0
d__Bacteria;p__Actinobacteriota;c__Coriobacteriia;o__Coriobacteriales;f__Eggerthellaceae;g__uncultured	2.0	0.0	1.0	0.0	0.0	0.0	3.0	0.0	3.0	1.0	0.0	2.0
d__Bacteria;p__Bacteroidota;c__Bacteroidia;o__Bacteroidales;Other;Other	0.0	0.0	0.0	0.0	0.0	0.0	0.0	0.0	0.0	0.0	2.0	0.0
d__Bacteria;p__Bacteroidota;c__Bacteroidia;o__Bacteroidales;f__Bacteroidaceae;g__Bacteroides	248.0	445.0	246.0	306.0	493.0	96.0	232.0	408.0	213.0	683.0	271.0	522.0
d__Bacteria;p__Bacteroidota;c__Bacteroidia;o__Bacteroidales;f__Barnesiellaceae;g__Barnesiella	10.0	0.0	0.0	0.0	0.0	0.0	0.0	0.0	0.0	1.0	0.0	0.0
d__Bacteria;p__Bacteroidota;c__Bacteroidia;o__Bacteroidales;f__Marinifilaceae;g__Odoribacter	65.0	11.0	35.0	20.0	6.0	75.0	24.0	11.0	15.0	83.0	14.0	35.0
d__Bacteria;p__Bacteroidota;c__Bacteroidia;o__Bacteroidales;f__Muribaculaceae;g__Muribaculum	23.0	26.0	25.0	19.0	13.0	14.0	17.0	34.0	26.0	20.0	21.0	14.0
d__Bacteria;p__Bacteroidota;c__Bacteroidia;o__Bacteroidales;f__Muribaculaceae;g__norank	1975.0	9576.0	1993.0	1258.0	2024.0	3821.0	4947.0	2222.0	9356.0	10610.0	4675.0	4178.0
d__Bacteria;p__Bacteroidota;c__Bacteroidia;o__Bacteroidales;f__Paludibacteraceae;g__uncultured	0.0	0.0	0.0	1.0	0.0	0.0	0.0	0.0	0.0	0.0	0.0	0.0
d__Bacteria;p__Bacteroidota;c__Bacteroidia;o__Bacteroidales;f__Porphyromonadaceae;g__Porphyromonas	8.0	0.0	0.0	0.0	0.0	0.0	0.0	0.0	0.0	0.0	0.0	1.0
d__Bacteria;p__Bacteroidota;c__Bacteroidia;o__Bacteroidales;f__Prevotellaceae;g__Alloprevotella	102.0	265.0	82.0	98.0	38.0	48.0	389.0	189.0	2072.0	67.0	178.0	110.0
d__Bacteria;p__Bacteroidota;c__Bacteroidia;o__Bacteroidales;f__Prevotellaceae;g__Paraprevotella	0.0	1.0	5.0	3.0	2.0	0.0	1.0	8.0	0.0	0.0	0.0	4.0
d__Bacteria;p__Bacteroidota;c__Bacteroidia;o__Bacteroidales;f__Prevotellaceae;g__Prevotella	173.0	6.0	96.0	37.0	2.0	17.0	80.0	154.0	7.0	20.0	98.0	65.0
d__Bacteria;p__Bacteroidota;c__Bacteroidia;o__Bacteroidales;f__Prevotellaceae;g__Prevotellaceae Ga6A1 group	0.0	0.0	12.0	49.0	2.0	0.0	9.0	0.0	1.0	0.0	17.0	5.0
d__Bacteria;p__Bacteroidota;c__Bacteroidia;o__Bacteroidales;f__Prevotellaceae;g__Prevotellaceae NK3B31 group	0.0	0.0	0.0	0.0	0.0	0.0	5.0	0.0	5.0	11.0	3.0	2.0
d__Bacteria;p__Bacteroidota;c__Bacteroidia;o__Bacteroidales;f__Prevotellaceae;g__Prevotellaceae UCG-001	4.0	4.0	5.0	4.0	1.0	0.0	24.0	34.0	11.0	16.0	14.0	40.0
d__Bacteria;p__Bacteroidota;c__Bacteroidia;o__Bacteroidales;f__Prevotellaceae;g__Prevotellaceae UCG-003	0.0	7.0	6.0	21.0	5.0	1.0	14.0	3.0	7.0	22.0	23.0	1.0
d__Bacteria;p__Bacteroidota;c__Bacteroidia;o__Bacteroidales;f__Rikenellaceae;Other	0.0	0.0	0.0	0.0	0.0	0.0	2.0	0.0	0.0	0.0	0.0	0.0
d__Bacteria;p__Bacteroidota;c__Bacteroidia;o__Bacteroidales;f__Rikenellaceae;g__Alistipes	47.0	33.0	15.0	102.0	22.0	24.0	32.0	86.0	104.0	139.0	10.0	55.0
d__Bacteria;p__Bacteroidota;c__Bacteroidia;o__Bacteroidales;f__Rikenellaceae;g__Rikenella	5.0	0.0	17.0	27.0	0.0	38.0	66.0	12.0	6.0	34.0	0.0	33.0
d__Bacteria;p__Bacteroidota;c__Bacteroidia;o__Bacteroidales;f__Rikenellaceae;g__Rikenellaceae RC9 gut group	8.0	6.0	14.0	10.0	15.0	9.0	29.0	15.0	29.0	16.0	4.0	92.0
d__Bacteria;p__Bacteroidota;c__Bacteroidia;o__Bacteroidales;f__Tannerellaceae;g__Parabacteroides	67.0	150.0	38.0	55.0	79.0	29.0	215.0	355.0	244.0	166.0	70.0	232.0
d__Bacteria;p__Bacteroidota;c__Bacteroidia;o__Flavobacteriales;f__Flavobacteriaceae;g__uncultured	0.0	0.0	0.0	2.0	0.0	0.0	0.0	1.0	0.0	0.0	0.0	0.0
d__Bacteria;p__Bacteroidota;c__Bacteroidia;o__Sphingobacteriales;f__Sphingobacteriaceae;g__Sphingobacterium	10.0	4.0	3.0	0.0	3.0	1.0	0.0	0.0	0.0	0.0	0.0	0.0
d__Bacteria;p__Campylobacterota;c__Campylobacteria;o__Campylobacterales;f__Campylobacteraceae;g__Campylobacter	20.0	0.0	0.0	0.0	0.0	0.0	1.0	0.0	0.0	0.0	0.0	0.0
d__Bacteria;p__Campylobacterota;c__Campylobacteria;o__Campylobacterales;f__Helicobacteraceae;g__Helicobacter	180.0	28.0	78.0	188.0	64.0	46.0	161.0	48.0	313.0	478.0	177.0	198.0
d__Bacteria;p__Chloroflexi;c__Anaerolineae;o__Anaerolineales;f__Anaerolineaceae;g__uncultured	0.0	0.0	0.0	0.0	0.0	0.0	0.0	0.0	2.0	0.0	0.0	0.0
d__Bacteria;p__Cyanobacteria;c__Cyanobacteriia;o__Chloroplast;f__norank;g__norank	1.0	1.0	1.0	1.0	3.0	1.0	0.0	0.0	0.0	0.0	1.0	0.0
d__Bacteria;p__Cyanobacteria;c__Vampirivibrionia;o__Gastranaerophilales;f__norank;g__norank	0.0	2.0	3.0	5.0	0.0	1.0	6.0	3.0	1.0	6.0	9.0	4.0
d__Bacteria;p__Deferribacterota;c__Deferribacteres;o__Deferribacterales;f__Deferribacteraceae;g__Mucispirillum	71.0	4.0	11.0	0.0	14.0	2.0	3.0	4.0	46.0	10.0	94.0	23.0
d__Bacteria;p__Desulfobacterota;c__Desulfovibrionia;o__Desulfovibrionales;f__Desulfovibrionaceae;g__Bilophila	10.0	0.0	2.0	4.0	2.0	1.0	5.0	4.0	21.0	16.0	10.0	1.0
d__Bacteria;p__Desulfobacterota;c__Desulfovibrionia;o__Desulfovibrionales;f__Desulfovibrionaceae;g__Desulfovibrio	48.0	3.0	19.0	16.0	22.0	14.0	33.0	6.0	42.0	57.0	43.0	8.0
d__Bacteria;p__Desulfobacterota;c__Desulfovibrionia;o__Desulfovibrionales;f__Desulfovibrionaceae;g__uncultured	1782.0	4861.0	1973.0	1041.0	1088.0	597.0	1505.0	1203.0	7799.0	8600.0	1178.0	2824.0
d__Bacteria;p__Elusimicrobiota;c__Endomicrobia;o__Endomicrobiales;f__Endomicrobiaceae;g__Endomicrobium	0.0	0.0	0.0	0.0	0.0	0.0	0.0	0.0	2.0	0.0	0.0	0.0
d__Bacteria;p__Firmicutes;c__Bacilli;o__Acholeplasmatales;f__Acholeplasmataceae;g__Anaeroplasma	62.0	12.0	3.0	0.0	3.0	2.0	22.0	3.0	2.0	39.0	11.0	14.0
d__Bacteria;p__Firmicutes;c__Bacilli;o__Bacillales;f__Bacillaceae;g__Bacillus	0.0	1.0	1.0	0.0	0.0	0.0	0.0	0.0	2.0	1.0	3.0	0.0
d__Bacteria;p__Firmicutes;c__Bacilli;o__Bacillales;f__Planococcaceae;g__Kurthia	0.0	2.0	0.0	0.0	1.0	1.0	8.0	2.0	10.0	31.0	3.0	3.0
d__Bacteria;p__Firmicutes;c__Bacilli;o__Bacillales;f__Planococcaceae;g__Sporosarcina	1.0	0.0	0.0	0.0	0.0	0.0	0.0	0.0	1.0	8.0	0.0	2.0
d__Bacteria;p__Firmicutes;c__Bacilli;o__Erysipelotrichales;f__Erysipelatoclostridiaceae;g__Candidatus Stoquefichus	0.0	3.0	1.0	0.0	2.0	0.0	0.0	9.0	2.0	0.0	0.0	5.0
d__Bacteria;p__Firmicutes;c__Bacilli;o__Erysipelotrichales;f__Erysipelatoclostridiaceae;g__Coprobacillus	40.0	254.0	50.0	80.0	33.0	11.0	19.0	7.0	5.0	17.0	6.0	12.0
d__Bacteria;p__Firmicutes;c__Bacilli;o__Erysipelotrichales;f__Erysipelatoclostridiaceae;g__Erysipelatoclostridium	495.0	814.0	133.0	518.0	411.0	488.0	6371.0	6348.0	1291.0	543.0	2323.0	2044.0
d__Bacteria;p__Firmicutes;c__Bacilli;o__Erysipelotrichales;f__Erysipelatoclostridiaceae;g__Erysipelotrichaceae UCG-003	71.0	0.0	0.0	0.0	0.0	0.0	0.0	0.0	0.0	0.0	1.0	1.0
d__Bacteria;p__Firmicutes;c__Bacilli;o__Erysipelotrichales;f__Erysipelatoclostridiaceae;g__uncultured	6.0	13.0	3.0	3.0	7.0	15.0	183.0	84.0	20.0	25.0	46.0	67.0
d__Bacteria;p__Firmicutes;c__Bacilli;o__Erysipelotrichales;f__Erysipelotrichaceae;g__Allobaculum	0.0	206.0	0.0	1.0	0.0	1.0	0.0	0.0	125.0	1.0	0.0	0.0
d__Bacteria;p__Firmicutes;c__Bacilli;o__Erysipelotrichales;f__Erysipelotrichaceae;g__Dubosiella	500.0	732.0	965.0	2989.0	2713.0	3404.0	4216.0	389.0	349.0	248.0	1337.0	2289.0
d__Bacteria;p__Firmicutes;c__Bacilli;o__Erysipelotrichales;f__Erysipelotrichaceae;g__Faecalibaculum	932.0	1290.0	466.0	1867.0	4137.0	7182.0	5558.0	390.0	414.0	409.0	10870.0	3045.0
d__Bacteria;p__Firmicutes;c__Bacilli;o__Erysipelotrichales;f__Erysipelotrichaceae;g__Faecalitalea	0.0	0.0	0.0	0.0	0.0	2.0	2.0	0.0	0.0	4.0	0.0	0.0
d__Bacteria;p__Firmicutes;c__Bacilli;o__Erysipelotrichales;f__Erysipelotrichaceae;g__Ileibacterium	31.0	156.0	13.0	19.0	13.0	19.0	798.0	105.0	466.0	86.0	900.0	488.0
d__Bacteria;p__Firmicutes;c__Bacilli;o__Erysipelotrichales;f__Erysipelotrichaceae;g__Turicibacter	8.0	7.0	0.0	5.0	9.0	1.0	18.0	7.0	82.0	40.0	21.0	28.0
d__Bacteria;p__Firmicutes;c__Bacilli;o__Erysipelotrichales;f__Erysipelotrichaceae;g__[Clostridium] innocuum group	584.0	3922.0	179.0	198.0	110.0	51.0	121.0	57.0	68.0	101.0	65.0	79.0
d__Bacteria;p__Firmicutes;c__Bacilli;o__Erysipelotrichales;f__Erysipelotrichaceae;g__uncultured	15.0	8.0	3.0	33.0	22.0	119.0	323.0	70.0	36.0	73.0	106.0	131.0
d__Bacteria;p__Firmicutes;c__Bacilli;o__Lactobacillales;f__Aerococcaceae;g__Aerococcus	102.0	56.0	32.0	57.0	69.0	60.0	200.0	101.0	406.0	2200.0	101.0	192.0
d__Bacteria;p__Firmicutes;c__Bacilli;o__Lactobacillales;f__Aerococcaceae;g__Aerosphaera	5.0	0.0	1.0	1.0	3.0	0.0	2.0	3.0	14.0	33.0	3.0	4.0
d__Bacteria;p__Firmicutes;c__Bacilli;o__Lactobacillales;f__Aerococcaceae;g__Facklamia	23.0	16.0	11.0	8.0	15.0	15.0	47.0	14.0	82.0	358.0	24.0	33.0
d__Bacteria;p__Firmicutes;c__Bacilli;o__Lactobacillales;f__Carnobacteriaceae;g__Carnobacterium	6.0	3.0	1.0	0.0	1.0	0.0	0.0	0.0	0.0	0.0	0.0	0.0
d__Bacteria;p__Firmicutes;c__Bacilli;o__Lactobacillales;f__Carnobacteriaceae;g__Jeotgalibaca	1.0	0.0	0.0	0.0	0.0	0.0	1.0	0.0	3.0	3.0	0.0	1.0
d__Bacteria;p__Firmicutes;c__Bacilli;o__Lactobacillales;f__Enterococcaceae;g__Enterococcus	3.0	0.0	2.0	5.0	6.0	0.0	7.0	7.0	8.0	20.0	4.0	6.0
d__Bacteria;p__Firmicutes;c__Bacilli;o__Lactobacillales;f__Lactobacillaceae;Other	203.0	12.0	8.0	143.0	153.0	38.0	40.0	28.0	44.0	20.0	85.0	109.0
d__Bacteria;p__Firmicutes;c__Bacilli;o__Lactobacillales;f__Lactobacillaceae;g__Fructilactobacillus	13.0	0.0	0.0	0.0	0.0	0.0	0.0	0.0	0.0	0.0	0.0	0.0
d__Bacteria;p__Firmicutes;c__Bacilli;o__Lactobacillales;f__Lactobacillaceae;g__HT002	30.0	6.0	1.0	10.0	5.0	4.0	13.0	13.0	15.0	23.0	13.0	25.0
d__Bacteria;p__Firmicutes;c__Bacilli;o__Lactobacillales;f__Lactobacillaceae;g__Lactobacillus	2444.0	238.0	108.0	1524.0	1478.0	569.0	1252.0	659.0	715.0	883.0	1327.0	2781.0
d__Bacteria;p__Firmicutes;c__Bacilli;o__Lactobacillales;f__Lactobacillaceae;g__Ligilactobacillus	10804.0	3083.0	4106.0	16850.0	19102.0	7253.0	18029.0	39622.0	25219.0	5843.0	27013.0	16563.0
d__Bacteria;p__Firmicutes;c__Bacilli;o__Lactobacillales;f__Lactobacillaceae;g__Limosilactobacillus	294.0	88.0	66.0	165.0	76.0	83.0	187.0	119.0	220.0	217.0	214.0	245.0
d__Bacteria;p__Firmicutes;c__Bacilli;o__Lactobacillales;f__Lactobacillaceae;g__Weissella	1.0	1.0	0.0	0.0	0.0	0.0	0.0	2.0	0.0	0.0	0.0	0.0
d__Bacteria;p__Firmicutes;c__Bacilli;o__Lactobacillales;f__Streptococcaceae;g__Lactococcus	0.0	2.0	2.0	1.0	0.0	3.0	8.0	29.0	0.0	8.0	13.0	157.0
d__Bacteria;p__Firmicutes;c__Bacilli;o__Lactobacillales;f__Streptococcaceae;g__Streptococcus	23.0	3.0	2.0	0.0	2.0	5.0	6.0	9.0	5.0	16.0	60.0	9.0
d__Bacteria;p__Firmicutes;c__Bacilli;o__Mycoplasmatales;f__Mycoplasmataceae;g__Ureaplasma	0.0	0.0	0.0	0.0	0.0	0.0	0.0	0.0	0.0	0.0	0.0	7.0
d__Bacteria;p__Firmicutes;c__Bacilli;o__RF39;f__norank;g__norank	32.0	13.0	9.0	12.0	4.0	2.0	151.0	26.0	62.0	422.0	54.0	143.0
d__Bacteria;p__Firmicutes;c__Bacilli;o__Staphylococcales;f__Gemellaceae;g__Gemella	0.0	0.0	0.0	0.0	0.0	0.0	1.0	0.0	1.0	0.0	0.0	0.0
d__Bacteria;p__Firmicutes;c__Bacilli;o__Staphylococcales;f__Staphylococcaceae;g__Jeotgalicoccus	8.0	7.0	1.0	5.0	5.0	1.0	18.0	13.0	22.0	68.0	7.0	19.0
d__Bacteria;p__Firmicutes;c__Bacilli;o__Staphylococcales;f__Staphylococcaceae;g__Staphylococcus	10.0	17.0	0.0	4.0	4.0	6.0	9.0	2.0	5.0	9.0	6.0	1.0
d__Bacteria;p__Firmicutes;c__Clostridia;o__Christensenellales;f__Christensenellaceae;g__Christensenellaceae R-7 group	19.0	31.0	11.0	6.0	33.0	14.0	49.0	15.0	11.0	73.0	17.0	35.0
d__Bacteria;p__Firmicutes;c__Clostridia;o__Christensenellales;f__Christensenellaceae;g__norank	0.0	3.0	0.0	1.0	7.0	0.0	0.0	1.0	0.0	0.0	0.0	0.0
d__Bacteria;p__Firmicutes;c__Clostridia;o__Christensenellales;f__Christensenellaceae;g__uncultured	20.0	8.0	3.0	9.0	5.0	4.0	14.0	15.0	15.0	24.0	3.0	24.0
d__Bacteria;p__Firmicutes;c__Clostridia;o__Clostridia UCG-014;f__norank;g__norank	60.0	209.0	34.0	45.0	362.0	30.0	604.0	233.0	207.0	1109.0	241.0	302.0
d__Bacteria;p__Firmicutes;c__Clostridia;o__Clostridia vadinBB60 group;f__norank;g__norank	263.0	20.0	28.0	72.0	12.0	55.0	218.0	16.0	10.0	310.0	166.0	64.0
d__Bacteria;p__Firmicutes;c__Clostridia;o__Clostridiales;f__Clostridiaceae;g__Candidatus Arthromitus	11.0	6.0	2.0	4.0	4.0	0.0	8.0	19.0	37.0	21.0	23.0	47.0
d__Bacteria;p__Firmicutes;c__Clostridia;o__Clostridiales;f__Clostridiaceae;g__Clostridium sensu stricto 1	98.0	195.0	44.0	47.0	49.0	41.0	31.0	7.0	7.0	113.0	23.0	46.0
d__Bacteria;p__Firmicutes;c__Clostridia;o__Clostridiales;f__Clostridiaceae;g__Clostridium sensu stricto 13	175.0	382.0	288.0	375.0	178.0	249.0	87.0	37.0	35.0	100.0	69.0	52.0
d__Bacteria;p__Firmicutes;c__Clostridia;o__Eubacteriales;f__Anaerofustaceae;g__Anaerofustis	0.0	1.0	0.0	1.0	0.0	0.0	0.0	16.0	0.0	4.0	0.0	0.0
d__Bacteria;p__Firmicutes;c__Clostridia;o__Lachnospirales;f__Lachnospiraceae;Other	427.0	1350.0	229.0	346.0	513.0	145.0	261.0	42.0	132.0	274.0	117.0	66.0
d__Bacteria;p__Firmicutes;c__Clostridia;o__Lachnospirales;f__Lachnospiraceae;g__A2	3.0	0.0	13.0	0.0	0.0	0.0	7.0	24.0	6.0	3.0	4.0	11.0
d__Bacteria;p__Firmicutes;c__Clostridia;o__Lachnospirales;f__Lachnospiraceae;g__ASF356	0.0	1.0	1.0	6.0	0.0	3.0	24.0	2.0	11.0	6.0	12.0	9.0
d__Bacteria;p__Firmicutes;c__Clostridia;o__Lachnospirales;f__Lachnospiraceae;g__Acetatifactor	1.0	0.0	3.0	2.0	0.0	0.0	1.0	0.0	2.0	2.0	9.0	0.0
d__Bacteria;p__Firmicutes;c__Clostridia;o__Lachnospirales;f__Lachnospiraceae;g__Agathobacter	401.0	2.0	2.0	3.0	2.0	1.0	2.0	3.0	1.0	16.0	12.0	2.0
d__Bacteria;p__Firmicutes;c__Clostridia;o__Lachnospirales;f__Lachnospiraceae;g__Anaerostipes	93.0	0.0	3.0	3.0	1.0	0.0	1.0	1.0	1.0	5.0	0.0	0.0
d__Bacteria;p__Firmicutes;c__Clostridia;o__Lachnospirales;f__Lachnospiraceae;g__Blautia	331.0	229.0	124.0	103.0	117.0	84.0	160.0	138.0	458.0	372.0	111.0	442.0
d__Bacteria;p__Firmicutes;c__Clostridia;o__Lachnospirales;f__Lachnospiraceae;g__Eisenbergiella	3.0	0.0	0.0	0.0	0.0	0.0	3.0	0.0	12.0	18.0	7.0	11.0
d__Bacteria;p__Firmicutes;c__Clostridia;o__Lachnospirales;f__Lachnospiraceae;g__Fusicatenibacter	133.0	0.0	0.0	0.0	0.0	2.0	0.0	0.0	0.0	5.0	0.0	0.0
d__Bacteria;p__Firmicutes;c__Clostridia;o__Lachnospirales;f__Lachnospiraceae;g__GCA-900066575	132.0	10.0	25.0	8.0	10.0	7.0	118.0	21.0	159.0	335.0	61.0	41.0
d__Bacteria;p__Firmicutes;c__Clostridia;o__Lachnospirales;f__Lachnospiraceae;g__Herbinix	0.0	0.0	0.0	0.0	0.0	0.0	2.0	0.0	0.0	0.0	0.0	0.0
d__Bacteria;p__Firmicutes;c__Clostridia;o__Lachnospirales;f__Lachnospiraceae;g__Lachnoclostridium	152.0	59.0	25.0	95.0	78.0	23.0	66.0	38.0	72.0	105.0	56.0	54.0
d__Bacteria;p__Firmicutes;c__Clostridia;o__Lachnospirales;f__Lachnospiraceae;g__Lachnospira	82.0	2.0	2.0	0.0	3.0	1.0	2.0	1.0	1.0	30.0	2.0	1.0
d__Bacteria;p__Firmicutes;c__Clostridia;o__Lachnospirales;f__Lachnospiraceae;g__Lachnospiraceae FCS020 group	1.0	0.0	5.0	0.0	0.0	0.0	4.0	7.0	5.0	8.0	3.0	1.0
d__Bacteria;p__Firmicutes;c__Clostridia;o__Lachnospirales;f__Lachnospiraceae;g__Lachnospiraceae ND3007 group	34.0	0.0	0.0	0.0	0.0	0.0	0.0	0.0	0.0	0.0	0.0	0.0
d__Bacteria;p__Firmicutes;c__Clostridia;o__Lachnospirales;f__Lachnospiraceae;g__Lachnospiraceae NK4A136 group	477.0	117.0	1081.0	267.0	115.0	311.0	1624.0	305.0	3184.0	2395.0	1190.0	484.0
d__Bacteria;p__Firmicutes;c__Clostridia;o__Lachnospirales;f__Lachnospiraceae;g__Lachnospiraceae UCG-001	25.0	0.0	2.0	10.0	0.0	1.0	3.0	73.0	4.0	0.0	8.0	3.0
d__Bacteria;p__Firmicutes;c__Clostridia;o__Lachnospirales;f__Lachnospiraceae;g__Lachnospiraceae UCG-004	4.0	0.0	1.0	0.0	1.0	0.0	2.0	0.0	0.0	1.0	0.0	0.0
d__Bacteria;p__Firmicutes;c__Clostridia;o__Lachnospirales;f__Lachnospiraceae;g__Lachnospiraceae UCG-006	54.0	5.0	4.0	8.0	5.0	13.0	39.0	36.0	86.0	70.0	23.0	58.0
d__Bacteria;p__Firmicutes;c__Clostridia;o__Lachnospirales;f__Lachnospiraceae;g__Lachnospiraceae UCG-008	0.0	0.0	0.0	0.0	0.0	0.0	1.0	0.0	5.0	2.0	0.0	2.0
d__Bacteria;p__Firmicutes;c__Clostridia;o__Lachnospirales;f__Lachnospiraceae;g__Lachnospiraceae UCG-010	0.0	0.0	0.0	0.0	0.0	0.0	2.0	0.0	0.0	0.0	1.0	1.0
d__Bacteria;p__Firmicutes;c__Clostridia;o__Lachnospirales;f__Lachnospiraceae;g__Lachnotalea	0.0	2.0	0.0	0.0	0.0	0.0	1.0	0.0	0.0	0.0	0.0	0.0
d__Bacteria;p__Firmicutes;c__Clostridia;o__Lachnospirales;f__Lachnospiraceae;g__Marvinbryantia	48.0	31.0	19.0	21.0	17.0	10.0	37.0	45.0	35.0	22.0	30.0	26.0
d__Bacteria;p__Firmicutes;c__Clostridia;o__Lachnospirales;f__Lachnospiraceae;g__Robinsoniella	13.0	28.0	3.0	6.0	1.0	2.0	3.0	2.0	2.0	4.0	3.0	0.0
d__Bacteria;p__Firmicutes;c__Clostridia;o__Lachnospirales;f__Lachnospiraceae;g__Roseburia	134.0	13.0	25.0	38.0	25.0	13.0	69.0	108.0	204.0	120.0	57.0	73.0
d__Bacteria;p__Firmicutes;c__Clostridia;o__Lachnospirales;f__Lachnospiraceae;g__Sellimonas	8.0	0.0	0.0	0.0	0.0	0.0	0.0	0.0	0.0	0.0	0.0	0.0
d__Bacteria;p__Firmicutes;c__Clostridia;o__Lachnospirales;f__Lachnospiraceae;g__Tuzzerella	10.0	1.0	5.0	1.0	0.0	1.0	4.0	3.0	17.0	23.0	44.0	5.0
d__Bacteria;p__Firmicutes;c__Clostridia;o__Lachnospirales;f__Lachnospiraceae;g__Tyzzerella	14.0	21.0	4.0	4.0	9.0	6.0	4.0	1.0	0.0	1.0	0.0	2.0
d__Bacteria;p__Firmicutes;c__Clostridia;o__Lachnospirales;f__Lachnospiraceae;g__[Eubacterium] eligens group	111.0	0.0	0.0	0.0	0.0	0.0	0.0	0.0	0.0	2.0	0.0	0.0
d__Bacteria;p__Firmicutes;c__Clostridia;o__Lachnospirales;f__Lachnospiraceae;g__[Eubacterium] oxidoreducens group	0.0	0.0	0.0	0.0	0.0	0.0	0.0	0.0	2.0	0.0	0.0	0.0
d__Bacteria;p__Firmicutes;c__Clostridia;o__Lachnospirales;f__Lachnospiraceae;g__[Eubacterium] ventriosum group	13.0	0.0	2.0	0.0	0.0	5.0	0.0	0.0	0.0	3.0	2.0	0.0
d__Bacteria;p__Firmicutes;c__Clostridia;o__Lachnospirales;f__Lachnospiraceae;g__[Eubacterium] xylanophilum group	5.0	2.0	54.0	11.0	4.0	5.0	76.0	2.0	20.0	212.0	60.0	9.0
d__Bacteria;p__Firmicutes;c__Clostridia;o__Lachnospirales;f__Lachnospiraceae;g__[Ruminococcus] gnavus group	31.0	3.0	2.0	3.0	1.0	5.0	14.0	16.0	4.0	46.0	34.0	11.0
d__Bacteria;p__Firmicutes;c__Clostridia;o__Lachnospirales;f__Lachnospiraceae;g__[Ruminococcus] torques group	538.0	918.0	163.0	206.0	280.0	207.0	99.0	52.0	47.0	101.0	43.0	42.0
d__Bacteria;p__Firmicutes;c__Clostridia;o__Lachnospirales;f__Lachnospiraceae;g__uncultured	761.0	219.0	245.0	275.0	366.0	279.0	1858.0	821.0	903.0	1712.0	802.0	666.0
d__Bacteria;p__Firmicutes;c__Clostridia;o__Monoglobales;f__Monoglobaceae;g__Monoglobus	2.0	1.0	0.0	6.0	3.0	0.0	10.0	4.0	2.0	10.0	1.0	6.0
d__Bacteria;p__Firmicutes;c__Clostridia;o__Oscillospirales;Other;Other	0.0	0.0	1.0	3.0	0.0	0.0	0.0	0.0	0.0	0.0	0.0	0.0
d__Bacteria;p__Firmicutes;c__Clostridia;o__Oscillospirales;f__Butyricicoccaceae;g__Butyricicoccus	165.0	3.0	23.0	4.0	1.0	12.0	33.0	5.0	14.0	27.0	27.0	23.0
d__Bacteria;p__Firmicutes;c__Clostridia;o__Oscillospirales;f__Butyricicoccaceae;g__UCG-009	13.0	1.0	8.0	0.0	4.0	1.0	7.0	12.0	21.0	48.0	5.0	12.0
d__Bacteria;p__Firmicutes;c__Clostridia;o__Oscillospirales;f__Oscillospiraceae;Other	0.0	0.0	0.0	0.0	0.0	0.0	1.0	0.0	3.0	3.0	0.0	0.0
d__Bacteria;p__Firmicutes;c__Clostridia;o__Oscillospirales;f__Oscillospiraceae;g__Colidextribacter	747.0	693.0	580.0	352.0	345.0	188.0	1993.0	504.0	3406.0	2894.0	654.0	965.0
d__Bacteria;p__Firmicutes;c__Clostridia;o__Oscillospirales;f__Oscillospiraceae;g__Flavonifractor	50.0	128.0	30.0	33.0	169.0	2.0	5.0	1.0	9.0	12.0	12.0	5.0
d__Bacteria;p__Firmicutes;c__Clostridia;o__Oscillospirales;f__Oscillospiraceae;g__Intestinimonas	1.0	0.0	0.0	3.0	1.0	0.0	2.0	0.0	0.0	2.0	0.0	0.0
d__Bacteria;p__Firmicutes;c__Clostridia;o__Oscillospirales;f__Oscillospiraceae;g__NK4A214 group	200.0	96.0	145.0	133.0	119.0	43.0	150.0	76.0	71.0	248.0	46.0	62.0
d__Bacteria;p__Firmicutes;c__Clostridia;o__Oscillospirales;f__Oscillospiraceae;g__Oscillibacter	89.0	53.0	92.0	26.0	40.0	28.0	145.0	58.0	227.0	505.0	169.0	88.0
d__Bacteria;p__Firmicutes;c__Clostridia;o__Oscillospirales;f__Oscillospiraceae;g__UCG-005	10.0	3.0	4.0	5.0	0.0	3.0	20.0	8.0	1.0	49.0	22.0	7.0
d__Bacteria;p__Firmicutes;c__Clostridia;o__Oscillospirales;f__Oscillospiraceae;g__uncultured	457.0	294.0	287.0	163.0	134.0	118.0	776.0	266.0	1337.0	3484.0	716.0	526.0
d__Bacteria;p__Firmicutes;c__Clostridia;o__Oscillospirales;f__Ruminococcaceae;g__Anaerotruncus	11.0	7.0	14.0	31.0	4.0	13.0	67.0	13.0	42.0	198.0	9.0	25.0
d__Bacteria;p__Firmicutes;c__Clostridia;o__Oscillospirales;f__Ruminococcaceae;g__Candidatus Soleaferrea	8.0	4.0	1.0	3.0	1.0	3.0	0.0	5.0	2.0	9.0	3.0	1.0
d__Bacteria;p__Firmicutes;c__Clostridia;o__Oscillospirales;f__Ruminococcaceae;g__Faecalibacterium	637.0	3.0	2.0	2.0	2.0	0.0	3.0	8.0	1.0	35.0	11.0	11.0
d__Bacteria;p__Firmicutes;c__Clostridia;o__Oscillospirales;f__Ruminococcaceae;g__Harryflintia	3.0	4.0	2.0	2.0	0.0	2.0	33.0	7.0	20.0	12.0	11.0	9.0
d__Bacteria;p__Firmicutes;c__Clostridia;o__Oscillospirales;f__Ruminococcaceae;g__Incertae Sedis	28.0	14.0	18.0	4.0	24.0	17.0	37.0	35.0	23.0	94.0	99.0	16.0
d__Bacteria;p__Firmicutes;c__Clostridia;o__Oscillospirales;f__Ruminococcaceae;g__Negativibacillus	3.0	9.0	2.0	3.0	5.0	1.0	21.0	9.0	19.0	48.0	16.0	10.0
d__Bacteria;p__Firmicutes;c__Clostridia;o__Oscillospirales;f__Ruminococcaceae;g__Paludicola	82.0	112.0	66.0	69.0	86.0	45.0	25.0	5.0	10.0	32.0	14.0	10.0
d__Bacteria;p__Firmicutes;c__Clostridia;o__Oscillospirales;f__Ruminococcaceae;g__Ruminococcus	0.0	57.0	0.0	2.0	0.0	0.0	19.0	52.0	2.0	8.0	12.0	2.0
d__Bacteria;p__Firmicutes;c__Clostridia;o__Oscillospirales;f__Ruminococcaceae;g__Subdoligranulum	96.0	3.0	3.0	1.0	1.0	0.0	0.0	1.0	0.0	2.0	1.0	0.0
d__Bacteria;p__Firmicutes;c__Clostridia;o__Oscillospirales;f__Ruminococcaceae;g__UBA1819	173.0	64.0	113.0	121.0	86.0	40.0	25.0	23.0	30.0	51.0	22.0	25.0
d__Bacteria;p__Firmicutes;c__Clostridia;o__Oscillospirales;f__Ruminococcaceae;g__[Eubacterium] siraeum group	126.0	1.0	2.0	0.0	5.0	3.0	63.0	20.0	9.0	128.0	161.0	4.0
d__Bacteria;p__Firmicutes;c__Clostridia;o__Oscillospirales;f__Ruminococcaceae;g__norank	20.0	0.0	4.0	4.0	0.0	0.0	3.0	1.0	0.0	9.0	2.0	0.0
d__Bacteria;p__Firmicutes;c__Clostridia;o__Oscillospirales;f__Ruminococcaceae;g__uncultured	159.0	41.0	24.0	44.0	15.0	19.0	82.0	33.0	104.0	134.0	78.0	57.0
d__Bacteria;p__Firmicutes;c__Clostridia;o__Oscillospirales;f__UCG-010;g__norank	6.0	5.0	7.0	7.0	5.0	3.0	19.0	8.0	10.0	46.0	11.0	25.0
d__Bacteria;p__Firmicutes;c__Clostridia;o__Oscillospirales;f__[Clostridium] methylpentosum group;g__norank	0.0	0.0	0.0	0.0	0.0	0.0	0.0	0.0	1.0	5.0	0.0	0.0
d__Bacteria;p__Firmicutes;c__Clostridia;o__Oscillospirales;f__[Eubacterium] coprostanoligenes group;g__norank	1958.0	1957.0	609.0	742.0	692.0	603.0	7150.0	5855.0	3161.0	5749.0	1226.0	4394.0
d__Bacteria;p__Firmicutes;c__Clostridia;o__Oscillospirales;f__uncultured;g__norank	0.0	2.0	1.0	1.0	1.0	0.0	4.0	0.0	1.0	5.0	0.0	0.0
d__Bacteria;p__Firmicutes;c__Clostridia;o__Peptococcales;f__Peptococcaceae;g__Peptococcus	18.0	2.0	4.0	2.0	2.0	1.0	1.0	0.0	4.0	7.0	4.0	1.0
d__Bacteria;p__Firmicutes;c__Clostridia;o__Peptococcales;f__Peptococcaceae;g__uncultured	96.0	27.0	10.0	17.0	32.0	24.0	163.0	37.0	112.0	97.0	73.0	72.0
d__Bacteria;p__Firmicutes;c__Clostridia;o__Peptostreptococcales-Tissierellales;Other;Other	0.0	0.0	0.0	0.0	0.0	0.0	0.0	0.0	0.0	2.0	0.0	0.0
d__Bacteria;p__Firmicutes;c__Clostridia;o__Peptostreptococcales-Tissierellales;f__Anaerovoracaceae;g__Anaerovorax	7.0	5.0	1.0	11.0	6.0	0.0	24.0	6.0	26.0	58.0	17.0	19.0
d__Bacteria;p__Firmicutes;c__Clostridia;o__Peptostreptococcales-Tissierellales;f__Anaerovoracaceae;g__Family XIII AD3011 group	10.0	8.0	3.0	11.0	15.0	7.0	38.0	18.0	18.0	38.0	21.0	12.0
d__Bacteria;p__Firmicutes;c__Clostridia;o__Peptostreptococcales-Tissierellales;f__Anaerovoracaceae;g__Family XIII UCG-001	4.0	1.0	1.0	2.0	1.0	1.0	6.0	0.0	0.0	2.0	0.0	2.0
d__Bacteria;p__Firmicutes;c__Clostridia;o__Peptostreptococcales-Tissierellales;f__Anaerovoracaceae;g__S5-A14a	191.0	0.0	0.0	0.0	0.0	0.0	0.0	0.0	0.0	0.0	0.0	0.0
d__Bacteria;p__Firmicutes;c__Clostridia;o__Peptostreptococcales-Tissierellales;f__Anaerovoracaceae;g__[Eubacterium] brachy group	23.0	12.0	20.0	19.0	14.0	15.0	8.0	8.0	6.0	19.0	16.0	6.0
d__Bacteria;p__Firmicutes;c__Clostridia;o__Peptostreptococcales-Tissierellales;f__Anaerovoracaceae;g__[Eubacterium] nodatum group	94.0	116.0	37.0	60.0	129.0	64.0	87.0	41.0	48.0	91.0	64.0	62.0
d__Bacteria;p__Firmicutes;c__Clostridia;o__Peptostreptococcales-Tissierellales;f__Family XI;g__Anaerococcus	201.0	0.0	0.0	0.0	2.0	0.0	0.0	0.0	0.0	0.0	0.0	0.0
d__Bacteria;p__Firmicutes;c__Clostridia;o__Peptostreptococcales-Tissierellales;f__Family XI;g__Ezakiella	239.0	0.0	0.0	0.0	0.0	0.0	0.0	0.0	0.0	0.0	0.0	0.0
d__Bacteria;p__Firmicutes;c__Clostridia;o__Peptostreptococcales-Tissierellales;f__Family XI;g__Fenollaria	149.0	0.0	0.0	0.0	0.0	0.0	0.0	0.0	0.0	0.0	0.0	0.0
d__Bacteria;p__Firmicutes;c__Clostridia;o__Peptostreptococcales-Tissierellales;f__Family XI;g__Finegoldia	542.0	0.0	0.0	0.0	0.0	0.0	0.0	0.0	0.0	0.0	0.0	0.0
d__Bacteria;p__Firmicutes;c__Clostridia;o__Peptostreptococcales-Tissierellales;f__Family XI;g__Murdochiella	399.0	2.0	0.0	0.0	0.0	0.0	0.0	0.0	0.0	0.0	0.0	0.0
d__Bacteria;p__Firmicutes;c__Clostridia;o__Peptostreptococcales-Tissierellales;f__Family XI;g__Peptoniphilus	528.0	0.0	0.0	0.0	0.0	2.0	0.0	0.0	0.0	0.0	1.0	0.0
d__Bacteria;p__Firmicutes;c__Clostridia;o__Peptostreptococcales-Tissierellales;f__Peptostreptococcaceae;g__Clostridioides	17.0	30.0	30.0	38.0	4.0	8.0	12.0	2.0	6.0	16.0	10.0	11.0
d__Bacteria;p__Firmicutes;c__Clostridia;o__Peptostreptococcales-Tissierellales;f__Peptostreptococcaceae;g__Intestinibacter	6.0	0.0	0.0	0.0	0.0	0.0	0.0	0.0	0.0	0.0	0.0	0.0
d__Bacteria;p__Firmicutes;c__Clostridia;o__Peptostreptococcales-Tissierellales;f__Peptostreptococcaceae;g__Peptostreptococcus	38.0	0.0	0.0	0.0	0.0	0.0	0.0	0.0	0.0	0.0	0.0	0.0
d__Bacteria;p__Firmicutes;c__Clostridia;o__Peptostreptococcales-Tissierellales;f__Peptostreptococcaceae;g__Romboutsia	87.0	35.0	36.0	116.0	51.0	141.0	46.0	16.0	27.0	48.0	38.0	27.0
d__Bacteria;p__Firmicutes;c__Clostridia;o__Peptostreptococcales-Tissierellales;f__Peptostreptococcaceae;g__Terrisporobacter	63.0	152.0	101.0	58.0	23.0	28.0	36.0	7.0	11.0	29.0	27.0	14.0
d__Bacteria;p__Firmicutes;c__Clostridia;o__uncultured;f__norank;g__norank	0.0	0.0	0.0	0.0	0.0	1.0	1.0	0.0	6.0	14.0	0.0	0.0
d__Bacteria;p__Firmicutes;c__Negativicutes;o__Veillonellales-Selenomonadales;f__Selenomonadaceae;g__Mitsuokella	2.0	0.0	0.0	0.0	0.0	0.0	0.0	0.0	0.0	2.0	1.0	0.0
d__Bacteria;p__Firmicutes;c__Negativicutes;o__Veillonellales-Selenomonadales;f__Veillonellaceae;g__Dialister	326.0	1.0	0.0	0.0	0.0	0.0	0.0	0.0	0.0	1.0	0.0	1.0
d__Bacteria;p__Firmicutes;c__Negativicutes;o__Veillonellales-Selenomonadales;f__Veillonellaceae;g__Negativicoccus	27.0	0.0	0.0	0.0	0.0	0.0	0.0	0.0	0.0	0.0	0.0	0.0
d__Bacteria;p__Latescibacterota;c__norank;o__norank;f__norank;g__norank	5.0	0.0	0.0	0.0	0.0	0.0	0.0	0.0	0.0	0.0	0.0	0.0
d__Bacteria;p__Myxococcota;c__Myxococcia;o__Myxococcales;f__Anaeromyxobacteraceae;g__Anaeromyxobacter	0.0	0.0	0.0	0.0	0.0	0.0	0.0	0.0	2.0	0.0	0.0	0.0
d__Bacteria;p__Nitrospirota;c__Nitrospiria;o__Nitrospirales;f__Nitrospiraceae;g__Nitrospira	8.0	0.0	0.0	0.0	0.0	0.0	0.0	0.0	0.0	0.0	0.0	0.0
d__Bacteria;p__Patescibacteria;c__Saccharimonadia;o__Saccharimonadales;f__Saccharimonadaceae;g__Candidatus Saccharimonas	0.0	3.0	0.0	6.0	1.0	4.0	47.0	5.0	6.0	38.0	2.0	16.0
d__Bacteria;p__Proteobacteria;c__Alphaproteobacteria;o__Defluviicoccales;f__uncultured;g__norank	3.0	0.0	0.0	0.0	0.0	0.0	0.0	0.0	0.0	0.0	0.0	0.0
d__Bacteria;p__Proteobacteria;c__Alphaproteobacteria;o__Rhizobiales;f__Rhizobiaceae;g__Allorhizobium-Neorhizobium-Pararhizobium-Rhizobium	5.0	1.0	2.0	0.0	0.0	0.0	0.0	1.0	0.0	0.0	0.0	0.0
d__Bacteria;p__Proteobacteria;c__Alphaproteobacteria;o__Rhizobiales;f__Rhizobiaceae;g__Mesorhizobium	1.0	0.0	0.0	0.0	0.0	0.0	0.0	0.0	5.0	0.0	0.0	0.0
d__Bacteria;p__Proteobacteria;c__Alphaproteobacteria;o__Rhizobiales;f__Rhizobiaceae;g__Neorhizobium	2.0	0.0	0.0	0.0	0.0	0.0	0.0	0.0	0.0	0.0	0.0	0.0
d__Bacteria;p__Proteobacteria;c__Alphaproteobacteria;o__Rhodobacterales;f__Rhodobacteraceae;g__Pseudooceanicola	0.0	0.0	0.0	2.0	0.0	0.0	0.0	0.0	0.0	0.0	1.0	0.0
d__Bacteria;p__Proteobacteria;c__Alphaproteobacteria;o__Rhodobacterales;f__Rhodobacteraceae;g__Tropicibacter	0.0	0.0	2.0	0.0	0.0	0.0	0.0	0.0	0.0	0.0	0.0	0.0
d__Bacteria;p__Proteobacteria;c__Alphaproteobacteria;o__Rhodospirillales;f__uncultured;g__norank	8.0	3.0	1.0	15.0	18.0	0.0	1.0	3.0	0.0	1.0	26.0	1.0
d__Bacteria;p__Proteobacteria;c__Gammaproteobacteria;o__Burkholderiales;f__Alcaligenaceae;g__Paenalcaligenes	8.0	1.0	0.0	1.0	2.0	1.0	4.0	1.0	8.0	34.0	7.0	0.0
d__Bacteria;p__Proteobacteria;c__Gammaproteobacteria;o__Burkholderiales;f__Alcaligenaceae;g__Verticiella	3.0	0.0	0.0	4.0	0.0	0.0	0.0	0.0	0.0	0.0	0.0	0.0
d__Bacteria;p__Proteobacteria;c__Gammaproteobacteria;o__Burkholderiales;f__Burkholderiaceae;g__Cupriavidus	0.0	0.0	0.0	1.0	3.0	0.0	0.0	0.0	0.0	1.0	0.0	0.0
d__Bacteria;p__Proteobacteria;c__Gammaproteobacteria;o__Burkholderiales;f__Burkholderiaceae;g__Ralstonia	45.0	3.0	2.0	2.0	1.0	2.0	2.0	0.0	3.0	1.0	0.0	3.0
d__Bacteria;p__Proteobacteria;c__Gammaproteobacteria;o__Burkholderiales;f__Rhodocyclaceae;g__Methyloversatilis	13.0	0.0	0.0	0.0	0.0	0.0	0.0	0.0	0.0	1.0	0.0	0.0
d__Bacteria;p__Proteobacteria;c__Gammaproteobacteria;o__Burkholderiales;f__Sutterellaceae;g__Parasutterella	55.0	88.0	86.0	40.0	110.0	11.0	126.0	21.0	94.0	87.0	38.0	58.0
d__Bacteria;p__Proteobacteria;c__Gammaproteobacteria;o__Enterobacterales;f__Enterobacteriaceae;g__Enterobacter	3.0	55.0	5.0	42.0	17.0	9.0	0.0	2.0	0.0	3.0	0.0	1.0
d__Bacteria;p__Proteobacteria;c__Gammaproteobacteria;o__Enterobacterales;f__Enterobacteriaceae;g__Escherichia-Shigella	476.0	483.0	640.0	930.0	781.0	938.0	207.0	383.0	331.0	302.0	1451.0	355.0
d__Bacteria;p__Proteobacteria;c__Gammaproteobacteria;o__Enterobacterales;f__Enterobacteriaceae;g__Klebsiella	7.0	1.0	7.0	2.0	1.0	3.0	1.0	1.0	1.0	3.0	7.0	4.0
d__Bacteria;p__Proteobacteria;c__Gammaproteobacteria;o__Enterobacterales;f__Morganellaceae;g__Candidatus Ishikawaella	0.0	1.0	1.0	2.0	0.0	3.0	1.0	2.0	0.0	3.0	26.0	9.0
d__Bacteria;p__Proteobacteria;c__Gammaproteobacteria;o__Enterobacterales;f__Morganellaceae;g__Morganella	1.0	0.0	1.0	0.0	0.0	0.0	1.0	5.0	1.0	1.0	0.0	0.0
d__Bacteria;p__Proteobacteria;c__Gammaproteobacteria;o__Enterobacterales;f__Pasteurellaceae;g__Haemophilus	1.0	0.0	0.0	0.0	0.0	4.0	0.0	0.0	1.0	0.0	0.0	0.0
d__Bacteria;p__Proteobacteria;c__Gammaproteobacteria;o__Enterobacterales;f__Vibrionaceae;g__Vibrio	3.0	0.0	0.0	0.0	2.0	0.0	0.0	0.0	0.0	0.0	3.0	0.0
d__Bacteria;p__Proteobacteria;c__Gammaproteobacteria;o__Enterobacterales;f__Yersiniaceae;g__Rahnella1	195.0	104.0	57.0	635.0	726.0	591.0	0.0	3.0	1.0	2.0	1.0	0.0
d__Bacteria;p__Proteobacteria;c__Gammaproteobacteria;o__Enterobacterales;f__Yersiniaceae;g__Serratia	410.0	668.0	543.0	37.0	20.0	8.0	1.0	1.0	0.0	1.0	0.0	3.0
d__Bacteria;p__Proteobacteria;c__Gammaproteobacteria;o__Pseudomonadales;f__Halomonadaceae;g__Halomonas	1.0	0.0	1.0	0.0	0.0	0.0	0.0	0.0	2.0	1.0	0.0	2.0
d__Bacteria;p__Proteobacteria;c__Gammaproteobacteria;o__Pseudomonadales;f__Moraxellaceae;g__Acinetobacter	4.0	0.0	0.0	4.0	1.0	8.0	0.0	0.0	0.0	0.0	1.0	1.0
d__Bacteria;p__Proteobacteria;c__Gammaproteobacteria;o__Pseudomonadales;f__Moraxellaceae;g__Psychrobacter	31.0	18.0	9.0	18.0	9.0	17.0	57.0	17.0	84.0	574.0	34.0	24.0
d__Bacteria;p__Proteobacteria;c__Gammaproteobacteria;o__Pseudomonadales;f__Pseudomonadaceae;g__Pseudomonas	287.0	231.0	65.0	119.0	192.0	172.0	4.0	1.0	3.0	0.0	2.0	1.0
d__Bacteria;p__Proteobacteria;c__Gammaproteobacteria;o__Xanthomonadales;f__Xanthomonadaceae;g__Stenotrophomonas	91.0	53.0	19.0	7.0	10.0	3.0	1.0	0.0	0.0	0.0	1.0	1.0
d__Bacteria;p__Verrucomicrobiota;c__Verrucomicrobiae;o__Pedosphaerales;f__Pedosphaeraceae;g__ADurb.Bin063-1	2.0	0.0	0.0	0.0	0.0	0.0	0.0	0.0	0.0	0.0	0.0	0.0
d__Bacteria;p__Verrucomicrobiota;c__Verrucomicrobiae;o__Verrucomicrobiales;f__Akkermansiaceae;g__Akkermansia	24785.0	32955.0	54926.0	31456.0	30023.0	32524.0	425.0	900.0	465.0	819.0	472.0	539.0
