# Supplementary material for: β-sitosterol inhibits trimethylamine production by regulating the gut microbiota and attenuates atherosclerosis in ApoE–/– mice
Source: Front Cardiovasc Med. 2022 Nov 1;9:986905. doi: 10.3389/fcvm.2022.986905 (PMC9663806; doi:10.3389/fcvm.2022.986905)
Supplement: Supplementary file 1 [file Data_Sheet_1.ZIP › Source data/gut microbiota diversity analysis/CON-EXP/01.OTU_Taxa/01.original/tax_summary_a/phylum.xls]

OTU ID	7	8	9	10	11	12	13	14	15	16	17	18
Acidobacteriota	3	0	0	0	0	0	0	0	0	0	0	0
Actinobacteriota	324	87	96	265	168	159	404	149	774	1004	125	268
Bacteroidota	2745	10534	2592	2012	2705	4173	6086	3532	12096	11888	5400	5389
Campylobacterota	200	28	78	188	64	46	162	48	313	478	177	198
Chloroflexi	0	0	0	0	0	0	0	0	2	0	0	0
Cyanobacteria	1	3	4	6	3	2	6	3	1	6	10	4
Deferribacterota	71	4	11	0	14	2	3	4	46	10	94	23
Desulfobacterota	1840	4864	1994	1061	1112	612	1543	1213	7862	8673	1231	2833
Elusimicrobiota	0	0	0	0	0	0	0	0	2	0	0	0
Firmicutes	29543	18779	10900	28572	32604	22288	54223	57362	44179	33667	51449	37603
Latescibacterota	5	0	0	0	0	0	0	0	0	0	0	0
Myxococcota	0	0	0	0	0	0	0	0	2	0	0	0
Nitrospirota	8	0	0	0	0	0	0	0	0	0	0	0
Patescibacteria	0	3	0	6	1	4	47	5	6	38	2	16
Proteobacteria	1653	1710	1441	1861	1893	1770	406	441	534	1015	1598	463
Unclassified	292	75	122	42	82	373	27	282	68	716	735	860
Verrucomicrobiota	24787	32955	54926	31456	30023	32524	425	900	465	819	472	539
