# Supplementary material for: β-sitosterol inhibits trimethylamine production by regulating the gut microbiota and attenuates atherosclerosis in ApoE–/– mice
Source: Front Cardiovasc Med. 2022 Nov 1;9:986905. doi: 10.3389/fcvm.2022.986905 (PMC9663806; doi:10.3389/fcvm.2022.986905)
Supplement: Supplementary file 1 [file Data_Sheet_1.ZIP › Source data/gut microbiota diversity analysis/CON-EXP/01.OTU_Taxa/01.original/tax_summary_a/species.xls]

OTU ID	7	8	9	10	11	12	13	14	15	16	17	18
A2_uncultured bacterium	3	0	13	0	0	0	7	24	6	3	4	11
ADurb.Bin063-1_uncultured bacterium	2	0	0	0	0	0	0	0	0	0	0	0
ASF356_uncultured bacterium	0	1	1	6	0	3	24	2	11	6	12	9
Absiella dolichum	0	0	0	0	0	2	2	0	0	4	0	0
Acetatifactor_uncultured bacterium	1	0	3	2	0	0	1	0	2	2	9	0
Acinetobacter_Unclassified	4	0	0	4	1	6	0	0	0	0	1	1
Acinetobacter_uncultured bacterium	0	0	0	0	0	2	0	0	0	0	0	0
Actinomyces_Unclassified	4	0	0	0	0	1	0	0	0	0	0	0
Adlercreutzia_uncultured bacterium	8	3	0	0	3	0	16	3	1	24	2	14
Aerococcus urinaeequi	98	52	31	55	66	60	197	98	396	2172	97	187
Aerococcus viridans	4	4	1	2	3	0	3	3	10	28	4	5
Aerosphaera_uncultured bacterium	5	0	1	1	3	0	2	3	14	33	3	4
Agathobacter_uncultured bacterium	401	2	2	3	2	1	2	3	1	16	12	2
Agrobacterium radiobacter	3	0	2	0	0	0	0	1	0	0	0	0
Akkermansia muciniphila	76	70	171	105	85	114	1	3	0	4	2	1
Akkermansia_Unclassified	9292	12199	21756	12727	10609	12444	95	288	142	296	142	125
Akkermansia_uncultured bacterium	15417	20686	32999	18624	19329	19966	329	609	323	519	328	413
Alistipes_uncultured bacterium	47	33	15	102	22	24	32	86	104	139	10	55
Allobaculum_Unclassified	0	15	0	0	0	0	0	0	0	1	0	0
Allobaculum_uncultured bacterium	0	191	0	1	0	1	0	0	125	0	0	0
Alloprevotella_uncultured bacterium	102	265	82	98	38	48	389	189	2072	67	178	110
Allorhizobium-Neorhizobium-Pararhizobium-Rhizobium_Unclassified	2	1	0	0	0	0	0	0	0	0	0	0
Anaerococcus vaginalis	167	0	0	0	2	0	0	0	0	0	0	0
Anaerococcus_uncultured bacterium	34	0	0	0	0	0	0	0	0	0	0	0
Anaerofustis stercorihominis DSM 17244	0	1	0	1	0	0	0	16	0	4	0	0
Anaerolineaceae_uncultured bacterium	0	0	0	0	0	0	0	0	2	0	0	0
Anaeromyxobacter_uncultured bacterium	0	0	0	0	0	0	0	0	2	0	0	0
Anaeroplasma_uncultured bacterium	62	12	3	0	3	2	22	3	2	39	11	14
Anaerostipes_Unclassified	2	0	3	3	1	0	1	1	0	3	0	0
Anaerostipes_uncultured bacterium	91	0	0	0	0	0	0	0	1	2	0	0
Anaerotruncus colihominis DSM 17241	2	5	0	1	1	3	6	6	7	3	5	2
Anaerotruncus_uncultured bacterium	9	2	14	30	3	10	61	7	35	195	4	23
Anaerovorax_uncultured bacterium	7	5	1	11	6	0	24	6	26	58	17	19
Atopobium minutum	10	0	0	0	0	0	1	0	0	0	0	1
Bacillus_Unclassified	0	1	1	0	0	0	0	0	2	1	3	0
Bacteroidales_Unclassified	0	0	0	0	0	0	0	0	0	0	2	0
Bacteroides caecimuris	0	1	1	5	0	10	28	4	0	4	0	9
Bacteroides clarus	7	1	0	3	0	0	0	2	0	2	3	0
Bacteroides fragilis YCH46	0	0	0	0	0	0	0	0	3	0	0	0
Bacteroides intestinalis	0	8	0	13	4	0	0	4	0	0	2	0
Bacteroides sartorii	1	23	0	18	84	0	9	4	0	8	27	3
Bacteroides_Unclassified	56	140	39	61	80	13	38	21	77	39	60	38
Bacteroides_uncultured bacterium	75	167	117	108	195	64	107	198	130	398	128	215
Bacteroides_uncultured organism	109	105	89	98	130	9	50	175	3	232	51	257
Barnesiella_uncultured organism	10	0	0	0	0	0	0	0	0	1	0	0
Bifidobacterium pseudolongum PV8-2	61	18	12	202	71	77	13	38	167	15	21	95
Bifidobacterium_Unclassified	40	0	1	2	0	0	2	0	1	1	0	1
Bilophila_uncultured bacterium	10	0	2	4	2	1	5	4	21	16	10	1
Blautia_uncultured bacterium	331	229	124	103	117	84	160	138	458	372	111	442
Butyricicoccus_uncultured bacterium	165	3	23	4	1	12	33	5	14	27	27	23
Campylobacter hominis ATCC BAA-381	20	0	0	0	0	0	1	0	0	0	0	0
Candidatus Arthromitus_Unclassified	11	6	2	4	4	0	8	19	37	21	23	47
Candidatus Ishikawaella capsulata Mpkobe	0	1	1	2	0	3	1	2	0	3	26	9
Candidatus Saccharimonas_uncultured bacterium	0	3	0	6	1	4	47	5	6	38	2	16
Candidatus Soleaferrea_Unclassified	8	4	1	3	1	3	0	5	2	9	3	1
Candidatus Stoquefichus_Unclassified	0	1	0	0	2	0	0	0	0	0	0	5
Candidatus Stoquefichus_uncultured bacterium	0	2	1	0	0	0	0	9	2	0	0	0
Carnobacterium inhibens subsp. inhibens DSM 13024	6	3	1	0	1	0	0	0	0	0	0	0
Chloroplast_Unclassified	1	1	1	1	3	1	0	0	0	0	1	0
Christensenellaceae R-7 group_Unclassified	1	10	0	0	19	0	9	6	3	50	1	1
Christensenellaceae R-7 group_uncultured bacterium	2	0	0	0	0	0	0	0	0	0	0	0
Christensenellaceae R-7 group_uncultured rumen bacterium	16	21	11	6	14	14	40	9	8	23	16	34
Christensenellaceae_Unclassified	0	3	0	1	7	0	0	1	0	0	0	0
Christensenellaceae_uncultured bacterium	20	8	3	9	5	4	14	15	15	24	3	24
Clostridia UCG-014_Unclassified	0	0	0	0	0	0	0	9	0	1	0	2
Clostridia UCG-014_uncultured bacterium	52	174	33	43	356	24	541	187	193	1025	232	254
Clostridia UCG-014_uncultured rumen bacterium	0	0	0	0	1	6	7	4	1	24	1	29
Clostridia vadinBB60 group_uncultured Clostridiales bacterium	0	0	7	0	0	0	0	0	0	6	8	0
Clostridia vadinBB60 group_uncultured bacterium	240	14	20	70	11	34	167	8	8	269	134	53
Clostridia_uncultured bacterium	0	0	0	0	0	1	1	0	6	14	0	0
Clostridioides difficile	17	30	30	38	4	8	12	2	6	16	10	11
Clostridium sensu stricto 13_Unclassified	175	382	288	375	178	249	87	37	35	100	69	52
Clostridium sensu stricto 1_Unclassified	0	0	0	0	0	0	1	0	0	71	0	2
Clostridium sensu stricto 1_uncultured bacterium	0	0	2	1	0	0	3	5	1	0	0	27
Clostridium tertium	98	195	42	46	49	41	27	2	6	42	23	17
Colidextribacter_Unclassified	0	2	0	0	0	0	0	0	0	0	0	0
Colidextribacter_uncultured bacterium	747	691	580	352	345	188	1993	504	3406	2894	654	965
Collinsella_uncultured bacterium	5	0	0	0	0	0	1	0	0	0	0	1
Coprobacillus_Unclassified	40	254	50	80	33	11	19	7	5	17	6	12
Coriobacteriaceae UCG-002_uncultured bacterium	0	0	0	0	0	0	0	1	3	1	2	1
Coriobacteriales Incertae Sedis_uncultured bacterium	0	0	0	0	0	0	0	0	2	0	0	0
Corynebacterium glutamicum	22	3	5	11	9	12	57	7	151	101	6	15
Corynebacterium_Unclassified	80	29	42	17	35	21	173	45	357	747	44	63
Corynebacterium_uncultured bacterium	3	0	0	0	0	0	0	0	0	0	0	0
Cupriavidus_uncultured bacterium	0	0	0	1	3	0	0	0	0	1	0	0
Cutibacterium_Unclassified	3	0	0	0	0	0	0	0	0	0	0	0
Defluviicoccales_uncultured bacterium	3	0	0	0	0	0	0	0	0	0	0	0
Desulfovibrio_Unclassified	43	0	16	14	13	12	18	5	6	11	43	4
Desulfovibrio_uncultured bacterium	5	3	3	2	9	2	15	1	36	46	0	4
Desulfovibrionaceae_uncultured bacterium	1782	4861	1973	1041	1088	597	1505	1203	7799	8600	1178	2824
Dialister propionicifaciens	239	1	0	0	0	0	0	0	0	0	0	0
Dialister_uncultured organism	87	0	0	0	0	0	0	0	0	1	0	1
Dietzia sp. JS16-p6b	0	0	0	0	0	0	0	2	0	0	1	1
Dubosiella_Unclassified	0	4	0	2	11	0	102	0	57	0	0	0
Dubosiella_uncultured bacterium	500	728	965	2987	2702	3404	4114	389	292	248	1337	2289
Eggerthellaceae_Unclassified	2	0	1	0	0	0	3	0	3	1	0	2
Eisenbergiella_uncultured bacterium	3	0	0	0	0	0	3	0	12	18	7	11
Endomicrobium_uncultured bacterium	0	0	0	0	0	0	0	0	2	0	0	0
Enterobacter_Unclassified	3	55	5	42	17	9	0	2	0	3	0	1
Enterococcus cecorum	2	0	0	0	0	0	0	0	0	0	0	0
Enterococcus faecalis	1	0	2	5	6	0	7	7	8	20	4	6
Enterorhabdus_uncultured bacterium	41	26	30	25	41	46	126	51	77	103	42	69
Erysipelatoclostridiaceae_uncultured bacterium	6	13	3	3	7	15	183	84	20	25	46	67
Erysipelatoclostridium_uncultured bacterium	495	814	133	518	411	488	6371	6348	1291	543	2323	2044
Erysipelotrichaceae UCG-003_uncultured bacterium	71	0	0	0	0	0	0	0	0	0	1	1
Erysipelotrichaceae_uncultured bacterium	15	8	3	33	22	119	323	70	36	73	106	131
Escherichia coli	476	480	640	928	772	938	206	382	329	300	1448	355
Escherichia-Shigella_Unclassified	0	1	0	0	1	0	1	0	2	0	3	0
Escherichia-Shigella_uncultured bacterium	0	2	0	2	8	0	0	1	0	2	0	0
Ezakiella_uncultured bacterium	239	0	0	0	0	0	0	0	0	0	0	0
Facklamia_Unclassified	23	16	11	8	15	15	47	14	82	358	24	33
Faecalibacterium_uncultured bacterium	637	3	2	2	2	0	3	8	1	35	11	11
Faecalibaculum_uncultured bacterium	932	1290	466	1867	4137	7182	5558	390	414	409	10870	3045
Family XIII AD3011 group_uncultured bacterium	10	8	3	11	15	7	38	18	18	38	21	12
Family XIII UCG-001_uncultured bacterium	4	1	1	2	1	1	6	0	0	2	0	2
Fenollaria_uncultured bacterium	149	0	0	0	0	0	0	0	0	0	0	0
Finegoldia_Unclassified	542	0	0	0	0	0	0	0	0	0	0	0
Flavonifractor_Unclassified	33	85	23	20	112	1	1	0	3	4	6	3
Flavonifractor_uncultured bacterium	17	43	7	13	57	1	4	1	6	8	6	2
Fusicatenibacter_uncultured bacterium	133	0	0	0	0	2	0	0	0	5	0	0
GCA-900066575_uncultured bacterium	132	10	25	8	10	7	118	21	159	335	61	41
Gastranaerophilales_uncultured bacterium	0	2	3	5	0	1	6	3	1	6	9	4
Gemella_Unclassified	0	0	0	0	0	0	1	0	1	0	0	0
Glutamicibacter_Unclassified	2	1	0	0	2	0	0	0	0	2	0	0
HT002_Unclassified	4	0	0	2	0	1	3	4	1	1	1	5
HT002_uncultured bacterium	26	6	1	8	5	3	10	9	14	22	12	20
Haemophilus_Unclassified	1	0	0	0	0	4	0	0	1	0	0	0
Halomonas sp. 1513	1	0	1	0	0	0	0	0	2	1	0	2
Harryflintia_Unclassified	3	3	2	2	0	0	12	7	19	3	7	8
Harryflintia_uncultured bacterium	0	1	0	0	0	2	21	0	1	9	4	1
Helicobacter bilis	0	0	0	5	1	0	0	5	1	1	0	9
Helicobacter ganmani	90	15	45	120	20	9	85	31	0	92	17	15
Helicobacter typhlonius	1	7	21	22	33	25	57	0	36	316	145	134
Helicobacter_Unclassified	42	6	12	37	10	12	19	12	276	69	15	39
Helicobacter_uncultured Helicobacter sp.	47	0	0	4	0	0	0	0	0	0	0	1
Herbinix luporum	0	0	0	0	0	0	2	0	0	0	0	0
Ileibacterium valens	31	156	13	19	13	19	798	105	466	86	900	488
Incertae Sedis_Unclassified	2	0	2	1	2	1	4	8	13	22	6	2
Incertae Sedis_uncultured bacterium	26	14	16	3	22	16	33	27	10	72	93	14
Intestinibacter_Unclassified	6	0	0	0	0	0	0	0	0	0	0	0
Intestinimonas_Unclassified	1	0	0	3	1	0	2	0	0	2	0	0
Jeotgalibaca_Unclassified	1	0	0	0	0	0	1	0	3	3	0	1
Jeotgalicoccus_Unclassified	8	7	1	5	5	1	18	13	22	68	7	19
Klebsiella pneumoniae	7	1	7	2	1	3	1	1	1	3	7	4
Kocuria_Unclassified	0	0	0	0	2	0	0	0	0	0	0	0
Kurthia_uncultured bacterium	0	2	0	0	1	1	8	2	10	31	3	3
Lachnoclostridium phytofermentans ISDg	0	3	0	1	0	0	0	0	0	0	0	0
Lachnoclostridium_Unclassified	1	7	0	12	0	0	0	0	0	0	0	4
Lachnoclostridium_uncultured bacterium	151	46	22	70	73	23	66	38	72	105	56	49
Lachnoclostridium_uncultured organism	0	0	0	2	0	0	0	0	0	0	0	0
Lachnospira_uncultured bacterium	82	2	2	0	3	1	2	1	1	30	2	1
Lachnospiraceae FCS020 group_uncultured bacterium	1	0	5	0	0	0	4	7	5	8	3	1
Lachnospiraceae ND3007 group_uncultured bacterium	34	0	0	0	0	0	0	0	0	0	0	0
Lachnospiraceae NK4A136 group_Unclassified	72	0	2	2	1	0	0	0	5	1	0	0
Lachnospiraceae NK4A136 group_uncultured bacterium	405	117	1079	265	114	311	1624	305	3179	2394	1190	484
Lachnospiraceae UCG-001_uncultured bacterium	25	0	2	10	0	1	3	73	4	0	8	3
Lachnospiraceae UCG-004_uncultured bacterium	4	0	1	0	1	0	2	0	0	1	0	0
Lachnospiraceae UCG-006_uncultured bacterium	54	5	4	8	5	13	39	36	86	70	23	58
Lachnospiraceae UCG-008_uncultured bacterium	0	0	0	0	0	0	1	0	5	2	0	2
Lachnospiraceae UCG-010_uncultured bacterium	0	0	0	0	0	0	2	0	0	0	1	1
Lachnospiraceae_Unclassified	460	1404	243	450	692	179	358	49	155	334	150	74
Lachnospiraceae_uncultured bacterium	720	165	231	171	187	245	1761	814	880	1652	769	658
Lachnospiraceae_uncultured organism	8	0	0	0	0	0	0	0	0	0	0	0
Lachnotalea_uncultured bacterium	0	2	0	0	0	0	1	0	0	0	0	0
Lactobacillaceae_Unclassified	203	12	8	143	153	38	40	28	44	20	85	109
Lactobacillus murinus	6207	1849	2534	10046	10507	4344	10198	20994	14274	3519	14767	8818
Lactobacillus sanfranciscensis TMW 1.1304	13	0	0	0	0	0	0	0	0	0	0	0
Lactobacillus_Unclassified	1125	113	30	677	752	241	544	314	364	400	603	1551
Lactobacillus_uncultured Lactobacillaceae bacterium	0	0	0	0	0	0	0	0	0	0	0	0
Lactobacillus_uncultured bacterium	1319	125	78	847	726	328	708	345	351	483	724	1230
Lactococcus_uncultured bacterium	0	2	2	1	0	3	8	29	0	8	13	157
Latescibacterota_uncultured Latescibacteria bacterium	2	0	0	0	0	0	0	0	0	0	0	0
Latescibacterota_uncultured bacterium	3	0	0	0	0	0	0	0	0	0	0	0
Lawsonella_uncultured bacterium	6	0	0	1	0	0	0	0	0	1	0	0
Ligilactobacillus_Unclassified	80	4	5	36	66	14	8	18	19	9	34	29
Ligilactobacillus_uncultured bacterium	4517	1230	1567	6768	8529	2895	7823	18610	10926	2315	12212	7716
Limosilactobacillus_Unclassified	283	84	63	154	65	81	181	116	209	212	208	234
Limosilactobacillus_uncultured Lactobacillaceae bacterium	0	0	0	0	1	0	0	0	0	0	0	0
Limosilactobacillus_uncultured bacterium	11	4	3	11	10	2	6	3	11	5	6	11
Marvinbryantia_uncultured bacterium	48	31	19	21	17	10	37	45	35	22	30	26
Mesorhizobium_Unclassified	1	0	0	0	0	0	0	0	5	0	0	0
Methyloversatilis_uncultured bacterium	13	0	0	0	0	0	0	0	0	1	0	0
Mitsuokella_Unclassified	2	0	0	0	0	0	0	0	0	2	1	0
Mobiluncus_Unclassified	11	0	0	0	0	0	0	0	0	1	0	0
Monoglobus_uncultured bacterium	2	1	0	6	3	0	10	4	2	10	1	6
Morganella morganii	1	0	1	0	0	0	1	5	1	1	0	0
Mucispirillum_Unclassified	13	4	7	0	13	2	2	4	35	10	9	22
Mucispirillum_uncultured bacterium	58	0	4	0	1	0	1	0	11	0	85	1
Murdochiella_uncultured bacterium	399	2	0	0	0	0	0	0	0	0	0	0
Muribaculaceae_Unclassified	0	0	0	0	0	0	0	0	0	0	0	0
Muribaculaceae_uncultured bacterium	1975	9576	1993	1258	2024	3821	4947	2222	9356	10610	4675	4178
Muribaculum intestinale	23	26	25	19	13	14	17	34	26	20	21	14
Muribaculum_uncultured bacterium	0	0	0	0	0	0	0	0	0	0	0	0
NK4A214 group_uncultured bacterium	200	96	145	133	119	43	150	76	71	248	46	62
Negativibacillus_uncultured bacterium	3	9	2	3	5	1	21	9	19	48	16	10
Negativicoccus massiliensis	27	0	0	0	0	0	0	0	0	0	0	0
Neorhizobium_Unclassified	2	0	0	0	0	0	0	0	0	0	0	0
Nesterenkonia sp.	0	0	0	1	0	0	1	0	0	0	0	1
Nitriliruptor_Unclassified	0	0	0	0	0	0	3	0	1	0	4	3
Nitrospira_uncultured bacterium	8	0	0	0	0	0	0	0	0	0	0	0
Odoribacter_Unclassified	2	11	3	7	6	1	2	2	9	17	5	5
Odoribacter_uncultured bacterium	63	0	32	13	0	74	22	9	6	66	9	30
Olsenella_Unclassified	8	5	5	2	4	1	6	0	4	3	2	0
Olsenella_uncultured bacterium	0	1	0	2	1	0	0	0	0	0	0	0
Oscillibacter_uncultured bacterium	89	53	92	26	40	28	145	58	227	505	169	88
Oscillospiraceae_Unclassified	172	34	40	37	24	28	218	64	193	1354	258	107
Oscillospiraceae_uncultured bacterium	283	260	247	126	110	90	559	202	1147	2133	458	419
Oscillospiraceae_uncultured rumen bacterium	2	0	0	0	0	0	0	0	0	0	0	0
Oscillospirales_Unclassified	0	2	2	4	1	0	4	0	1	5	0	0
Paenalcaligenes hominis	8	1	0	1	2	1	4	1	8	34	7	0
Paludibacteraceae_uncultured bacterium	0	0	0	1	0	0	0	0	0	0	0	0
Paludicola_Unclassified	80	101	66	61	80	45	23	5	10	23	13	8
Paludicola_uncultured bacterium	2	11	0	8	6	0	2	0	0	9	1	2
Parabacteroides_Unclassified	32	97	8	19	48	8	89	43	99	50	18	44
Parabacteroides_uncultured bacterium	35	53	30	36	31	21	126	312	145	116	52	188
Paraprevotella_Unclassified	0	1	5	3	2	0	1	8	0	0	0	4
Parasutterella_Unclassified	31	34	1	9	30	1	54	4	28	11	17	5
Parasutterella_uncultured bacterium	24	54	85	31	80	10	72	17	66	76	21	53
Parvibacter_uncultured bacterium	0	1	0	2	0	1	2	1	4	4	1	1
Peptococcaceae_uncultured bacterium	96	27	10	17	32	24	163	37	112	97	73	72
Peptococcus niger	15	0	0	0	0	0	0	0	0	0	0	0
Peptococcus_uncultured bacterium	3	2	4	2	2	1	1	0	4	7	4	1
Peptoniphilus_Unclassified	85	0	0	0	0	0	0	0	0	0	0	0
Peptoniphilus_uncultured bacterium	443	0	0	0	0	2	0	0	0	0	1	0
Peptostreptococcales-Tissierellales_Unclassified	0	0	0	0	0	0	0	0	0	2	0	0
Peptostreptococcus_uncultured bacterium	38	0	0	0	0	0	0	0	0	0	0	0
Porphyromonas_Unclassified	8	0	0	0	0	0	0	0	0	0	0	1
Prevotella timonensis	58	0	0	0	0	0	0	0	0	0	0	0
Prevotella_uncultured bacterium	115	6	96	37	2	17	80	154	7	20	98	65
Prevotellaceae Ga6A1 group_uncultured bacterium	0	0	12	49	2	0	9	0	1	0	17	5
Prevotellaceae NK3B31 group_uncultured bacterium	0	0	0	0	0	0	5	0	5	11	3	2
Prevotellaceae UCG-001_Unclassified	0	0	3	4	0	0	8	33	0	1	0	9
Prevotellaceae UCG-001_uncultured bacterium	4	4	2	0	1	0	16	1	11	15	14	31
Prevotellaceae UCG-003_uncultured bacterium	0	7	6	21	5	1	14	3	7	22	23	1
Pseudomonas fluorescens	109	52	16	23	75	19	4	0	1	0	1	1
Pseudomonas oryzihabitans	0	0	0	0	0	0	0	0	0	0	0	0
Pseudomonas sp. NC02	63	31	15	42	44	39	0	1	2	0	1	0
Pseudomonas_Unclassified	115	148	34	54	73	114	0	0	0	0	0	0
Pseudooceanicola_Unclassified	0	0	0	2	0	0	0	0	0	0	1	0
Psychrobacter_uncultured bacterium	31	18	9	18	9	17	57	17	84	574	34	24
RF39_Unclassified	1	2	0	1	0	0	2	0	1	24	20	14
RF39_uncultured bacterium	31	11	9	11	4	2	147	26	61	398	34	129
RF39_uncultured rumen bacterium	0	0	0	0	0	0	2	0	0	0	0	0
Rahnella aquatilis	195	104	57	635	726	591	0	3	1	2	1	0
Ralstonia_Unclassified	45	3	2	2	1	2	2	0	3	1	0	3
Rhodococcus erythropolis	2	0	0	0	0	0	0	0	0	0	0	0
Rhodospirillales_Unclassified	0	2	1	4	3	0	1	0	0	0	22	1
Rhodospirillales_uncultured bacterium	8	1	0	11	15	0	0	3	0	1	4	0
Rikenella microfusus DSM 15922	4	0	16	24	0	36	59	10	4	33	0	29
Rikenella_uncultured bacterium	1	0	1	3	0	2	7	2	2	1	0	4
Rikenellaceae RC9 gut group_Unclassified	2	5	13	7	7	7	22	4	23	9	1	88
Rikenellaceae RC9 gut group_uncultured bacterium	6	1	1	3	8	2	7	11	6	7	3	4
Rikenellaceae_Unclassified	0	0	0	0	0	0	2	0	0	0	0	0
Robinsoniella_Unclassified	13	28	3	6	1	2	3	2	2	4	3	0
Romboutsia_uncultured bacterium	87	35	36	116	51	141	46	16	27	48	38	27
Roseburia_uncultured bacterium	134	13	25	38	25	13	69	108	204	120	57	73
Ruminococcaceae_Unclassified	6	0	0	0	0	0	0	0	0	1	1	0
Ruminococcaceae_uncultured bacterium	173	41	28	48	15	19	85	34	104	142	79	57
Ruminococcus_uncultured bacterium	0	0	0	2	0	0	19	52	2	8	12	2
Ruminococcus_uncultured rumen bacterium	0	57	0	0	0	0	0	0	0	0	0	0
S5-A14a_Unclassified	191	0	0	0	0	0	0	0	0	0	0	0
Saccharothrix_Unclassified	0	0	0	0	0	0	0	0	3	0	0	0
Sanguibacter-Flavimobilis_Unclassified	3	0	0	0	0	0	0	0	0	0	0	0
Sellimonas_uncultured bacterium	8	0	0	0	0	0	0	0	0	0	0	0
Serratia liquefaciens	5	0	2	4	2	4	0	1	0	0	0	0
Serratia_Unclassified	405	668	541	33	18	4	1	0	0	1	0	3
Slackia piriformis	6	0	0	0	0	0	0	1	0	0	0	0
Sphingobacterium_Unclassified	10	4	3	0	3	1	0	0	0	0	0	0
Sporosarcina luteola	1	0	0	0	0	0	0	0	1	8	0	2
Staphylococcus sciuri	2	0	0	0	1	2	3	1	0	8	1	0
Staphylococcus_Unclassified	8	17	0	4	3	4	6	1	5	1	5	1
Stenotrophomonas maltophilia	3	3	1	0	1	0	0	0	0	0	0	1
Stenotrophomonas_Unclassified	88	50	18	7	9	3	1	0	0	0	1	0
Streptococcus parasanguinis	0	0	0	0	0	3	0	0	0	0	0	0
Streptococcus_Unclassified	23	0	0	0	0	1	1	2	0	11	52	4
Streptococcus_uncultured bacterium	0	3	2	0	2	1	5	7	5	5	8	5
Subdoligranulum_uncultured bacterium	95	3	0	1	0	0	0	1	0	2	1	0
Subdoligranulum_uncultured organism	1	0	3	0	1	0	0	0	0	0	0	0
Subgroup 12_uncultured bacterium	3	0	0	0	0	0	0	0	0	0	0	0
Terrisporobacter_uncultured bacterium	63	152	101	58	23	28	36	7	11	29	27	14
Tropicibacter_Unclassified	0	0	2	0	0	0	0	0	0	0	0	0
Turicibacter_uncultured bacterium	8	7	0	5	9	1	18	7	82	40	21	28
Tuzzerella_uncultured bacterium	10	1	5	1	0	1	4	3	17	23	44	5
Tyzzerella_uncultured bacterium	2	13	3	2	5	2	2	0	0	0	0	1
Tyzzerella_uncultured organism	12	8	1	2	4	4	2	1	0	1	0	1
UBA1819_Unclassified	171	62	112	121	85	39	22	21	20	35	20	24
UBA1819_uncultured bacterium	2	2	1	0	1	1	3	2	10	16	2	1
UCG-005_uncultured bacterium	10	3	4	5	0	3	20	8	1	49	22	7
UCG-009_uncultured bacterium	13	1	8	0	4	1	7	12	21	48	5	12
UCG-010_uncultured bacterium	6	5	7	7	5	3	19	8	10	46	11	25
Unclassified	292	75	122	42	82	373	27	282	68	716	735	860
Ureaplasma_uncultured bacterium	0	0	0	0	0	0	0	0	0	0	0	7
Varibaculum_uncultured bacterium	7	0	0	0	0	0	0	0	0	0	0	0
Verticiella_uncultured bacterium	3	0	0	4	0	0	0	0	0	0	0	0
Vibrio_Unclassified	3	0	0	0	2	0	0	0	0	0	3	0
Weissella cibaria	1	1	0	0	0	0	0	2	0	0	0	0
[Clostridium] algidixylanolyticum	0	3	3	10	5	0	0	0	0	0	0	1
[Clostridium] innocuum group_Unclassified	566	3823	177	188	110	49	119	55	65	101	64	75
[Clostridium] innocuum group_uncultured bacterium	18	99	2	10	0	2	2	2	3	0	1	4
[Clostridium] methylpentosum group_uncultured bacterium	0	0	0	0	0	0	0	0	1	5	0	0
[Eubacterium] brachy group_uncultured Eubacteriaceae bacterium	16	8	9	18	10	11	5	3	6	6	9	2
[Eubacterium] brachy group_uncultured bacterium	7	4	11	1	4	4	3	5	0	13	7	4
[Eubacterium] coprostanoligenes group_uncultured bacterium	1905	1955	607	742	692	603	7148	5854	3159	5745	1220	4394
[Eubacterium] coprostanoligenes group_uncultured organism	53	2	2	0	0	0	2	1	2	4	6	0
[Eubacterium] eligens group_Unclassified	111	0	0	0	0	0	0	0	0	2	0	0
[Eubacterium] nodatum group_uncultured bacterium	94	116	37	60	129	64	87	41	48	91	64	62
[Eubacterium] oxidoreducens group_uncultured bacterium	0	0	0	0	0	0	0	0	2	0	0	0
[Eubacterium] siraeum group_uncultured bacterium	126	1	2	0	5	3	63	20	9	128	161	4
[Eubacterium] ventriosum group_uncultured bacterium	13	0	2	0	0	5	0	0	0	3	2	0
[Eubacterium] xylanophilum group_uncultured bacterium	5	2	54	11	4	5	76	2	20	212	60	9
[Ruminococcus] gnavus group_uncultured bacterium	31	3	2	3	1	5	14	16	4	46	34	11
[Ruminococcus] torques group_uncultured bacterium	538	918	163	206	280	207	99	52	47	101	43	42
gut metagenome	0	0	0	2	0	0	0	1	0	0	0	0
unidentified	31	41	2	4	6	21	107	41	15	94	32	28
