# Supplementary material for: β-sitosterol inhibits trimethylamine production by regulating the gut microbiota and attenuates atherosclerosis in ApoE–/– mice
Source: Front Cardiovasc Med. 2022 Nov 1;9:986905. doi: 10.3389/fcvm.2022.986905 (PMC9663806; doi:10.3389/fcvm.2022.986905)
Supplement: Supplementary file 1 [file Data_Sheet_1.ZIP › Source data/gut microbiota diversity analysis/CON-EXP/01.OTU_Taxa/01.original/tax_summary_r/domain.percent.xls]

OTU ID	7	8	9	10	11	12	13	14	15	16	17	18
Bacteria	0.995249869859435	0.998913704701482	0.998309406352192	0.999358475003434	0.9988058658201	0.993979306893933	0.999573675235265	0.995589546286294	0.998975131876416	0.987721644888016	0.988008418579613	0.982156195534893
Unclassified	0.0047501301405518	0.00108629529851395	0.00169059364780223	0.000641524996563259	0.00119413417990651	0.00602069310606429	0.000426324764731889	0.00441045371369587	0.00102486812358704	0.01227835511198	0.0119915814203905	0.0178438044651008
