# Supplementary material for: β-sitosterol inhibits trimethylamine production by regulating the gut microbiota and attenuates atherosclerosis in ApoE–/– mice
Source: Front Cardiovasc Med. 2022 Nov 1;9:986905. doi: 10.3389/fcvm.2022.986905 (PMC9663806; doi:10.3389/fcvm.2022.986905)
Supplement: Supplementary file 1 [file Data_Sheet_1.ZIP › Source data/gut microbiota diversity analysis/CON-EXP/01.OTU_Taxa/01.original/tax_summary_r/genus.percent.xls]

OTU ID	7	8	9	10	11	12	13	14	15	16	17	18
A2	4.88027069234774e-05	0	0.000180145224765811	0	0	0	0.000110528642708268	0.000375357762867733	9.04295403165034e-05	5.14456219775697e-05	6.52603070497447e-05	0.000228234708274546
ADurb.Bin063-1	3.25351379489849e-05	0	0	0	0	0	0	0	0	0	0	0
ASF356	0	1.44839373135193e-05	1.38573249819855e-05	9.16464280804656e-05	0	4.84238051426081e-05	0.000378955346428346	3.12798135723111e-05	0.000165787490580256	0.000102891243955139	0.000195780921149234	0.000186737488588265
Acetatifactor	1.62675689744925e-05	0	4.15719749459564e-05	3.05488093601552e-05	0	0	1.57898061011811e-05	0	3.01431801055011e-05	3.42970813183798e-05	0.000146835690861926	0
Acinetobacter	6.50702758979698e-05	0	0	6.10976187203104e-05	1.45626119500794e-05	0.000129130147046955	0	0	0	0	1.63150767624362e-05	2.07486098431405e-05
Actinomyces	6.50702758979698e-05	0	0	0	0	1.61412683808694e-05	0	0	0	0	0	0
Adlercreutzia	0.00013014055179594	4.34518119405579e-05	0	0	4.36878358502381e-05	0	0.000252636897618897	4.69197203584667e-05	1.50715900527506e-05	0.000411564975820558	3.26301535248723e-05	0.000290480537803967
Aerococcus	0.00165929203539823	0.000811100489557081	0.000443434399423535	0.000870641066764423	0.00100482022455548	0.000968476102852162	0.00315796122023622	0.00157963058540171	0.00611906556141673	0.0377267894502178	0.00164782275300605	0.00398373308988298
Aerosphaera	8.13378448724623e-05	0	1.38573249819855e-05	1.52744046800776e-05	4.36878358502381e-05	0	3.15796122023622e-05	4.69197203584667e-05	0.000211002260738508	0.000565901841753267	4.89452302873085e-05	8.2994439372562e-05
Agathobacter	0.00652329515877147	2.89678746270386e-05	2.7714649963971e-05	4.58232140402328e-05	2.91252239001587e-05	1.61412683808694e-05	3.15796122023622e-05	4.69197203584667e-05	1.50715900527506e-05	0.000274376650547038	0.000195780921149234	4.1497219686281e-05
Akkermansia	0.403191697032795	0.477318154167029	0.761127431960534	0.480471673616521	0.437213298577233	0.524978612819395	0.00671066759300196	0.01407591610754	0.00700828937452901	0.0140446547998765	0.00770071623186987	0.0111835007054527
Alistipes	0.000764575741801145	0.000477969931346137	0.000207859874729782	0.00155798927736791	0.000320377462901746	0.000387390441140865	0.000505273795237794	0.00134503198360938	0.00156744536548606	0.0023836471516274	0.000163150767624362	0.00114117354137273
Allobaculum	0	0.00298369108658498	0	1.52744046800776e-05	0	1.61412683808694e-05	0	0	0.00188394875659382	1.71485406591899e-05	0	0
Alloprevotella	0.00165929203539823	0.00383824338808262	0.00113630064852281	0.0014968916586476	0.000553379254103016	0.00077478088228173	0.00614223457335944	0.0029559423825834	0.0312283345892992	0.00114895222416572	0.00290408366371364	0.00228234708274546
Allorhizobium-Neorhizobium-Pararhizobium-Rhizobium	8.13378448724623e-05	1.44839373135193e-05	2.7714649963971e-05	0	0	0	0	1.56399067861556e-05	0	0	0	0
Anaerococcus	0.00326978136387298	0	0	0	2.91252239001587e-05	0	0	0	0	0	0	0
Anaerofustis	0	1.44839373135193e-05	0	1.52744046800776e-05	0	0	0	0.000250238508578489	0	6.85941626367596e-05	0	0
Anaerolineaceae_uncultured	0	0	0	0	0	0	0	0	3.01431801055011e-05	0	0	0
Anaeromyxobacter	0	0	0	0	0	0	0	0	3.01431801055011e-05	0	0	0
Anaeroplasma	0.00100858927641853	0.000173807247762232	4.15719749459564e-05	0	4.36878358502381e-05	3.22825367617387e-05	0.000347375734225984	4.69197203584667e-05	3.01431801055011e-05	0.000668793085708406	0.000179465844386798	0.000290480537803967
Anaerostipes	0.0015128839146278	0	4.15719749459564e-05	4.58232140402328e-05	1.45626119500794e-05	0	1.57898061011811e-05	1.56399067861556e-05	1.50715900527506e-05	8.57427032959495e-05	0	0
Anaerotruncus	0.000178943258719417	0.000101387561194635	0.000194002549747797	0.000473506545082405	5.82504478003175e-05	0.000209836488951302	0.00105791700877913	0.000203318788220022	0.000633006782215524	0.0033954110505196	0.000146835690861926	0.000518715246078513
Anaerovorax	0.000113872982821447	7.24196865675965e-05	1.38573249819855e-05	0.000168018451480854	8.73756717004762e-05	0	0.000378955346428346	9.38394407169333e-05	0.000391861341371515	0.000994615358233014	0.000277356304961415	0.00039422358701967
Atopobium	0.000162675689744925	0	0	0	0	0	1.57898061011811e-05	0	0	0	0	2.07486098431405e-05
Bacillus	0	1.44839373135193e-05	1.38573249819855e-05	0	0	0	0	0	3.01431801055011e-05	1.71485406591899e-05	4.89452302873085e-05	0
Bacteroidales_Unclassified	0	0	0	0	0	0	0	0	0	0	3.26301535248723e-05	0
Bacteroides	0.00403435710567413	0.00644535210451609	0.00340890194556843	0.00467396783210374	0.00717936769138913	0.00154956176456346	0.00366323501547401	0.00638108196875147	0.00321024868123587	0.0117124532702267	0.0044213858026202	0.0108307743381193
Barnesiella	0.000162675689744925	0	0	0	0	0	0	0	0	1.71485406591899e-05	0	0
Bifidobacterium	0.00164302446642374	0.000260710871643348	0.000180145224765811	0.00311597855473583	0.00103394544845563	0.00124287766532694	0.000236847091517716	0.000594316457873911	0.0025320271288621	0.000274376650547038	0.00034261661201116	0.00199186654494149
Bilophila	0.000162675689744925	0	2.7714649963971e-05	6.10976187203104e-05	2.91252239001587e-05	1.61412683808694e-05	7.89490305059054e-05	6.25596271446222e-05	0.000316503391107762	0.000274376650547038	0.000163150767624362	2.07486098431405e-05
Blautia	0.005384565330557	0.00331682164479592	0.0017183082977662	0.00157326368204799	0.00170382559815929	0.00135586654399303	0.00252636897618897	0.00215830713648947	0.00690278824415976	0.00637925712521864	0.00181097352063041	0.0091708855506681
Butyricicoccus	0.00268414888079125	4.34518119405579e-05	0.000318718474585666	6.10976187203104e-05	1.45626119500794e-05	0.000193695220570432	0.000521063601338976	7.81995339307778e-05	0.000211002260738508	0.000463010597798127	0.000440507072585777	0.000477218026392232
Campylobacter	0.000325351379489849	0	0	0	0	0	1.57898061011811e-05	0	0	0	0	0
Candidatus Arthromitus	0.000178943258719417	8.69036238811158e-05	2.7714649963971e-05	6.10976187203104e-05	5.82504478003175e-05	0	0.000126318448809449	0.000297158228936956	0.000557648831951771	0.000360119353842988	0.000375246765536032	0.000975184662627604
Candidatus Ishikawaella	0	1.44839373135193e-05	1.38573249819855e-05	3.05488093601552e-05	0	4.84238051426081e-05	1.57898061011811e-05	3.12798135723111e-05	0	5.14456219775697e-05	0.00042419199582334	0.000186737488588265
Candidatus Saccharimonas	0	4.34518119405579e-05	0	9.16464280804656e-05	1.45626119500794e-05	6.45650735234775e-05	0.000742120886755511	7.81995339307778e-05	9.04295403165034e-05	0.000651644545049216	3.26301535248723e-05	0.000331977757490248
Candidatus Soleaferrea	0.00013014055179594	5.79357492540772e-05	1.38573249819855e-05	4.58232140402328e-05	1.45626119500794e-05	4.84238051426081e-05	0	7.81995339307778e-05	3.01431801055011e-05	0.000154336865932709	4.89452302873085e-05	2.07486098431405e-05
Candidatus Stoquefichus	0	4.34518119405579e-05	1.38573249819855e-05	0	2.91252239001587e-05	0	0	0.0001407591610754	3.01431801055011e-05	0	0	0.000103743049215703
Carnobacterium	9.76054138469547e-05	4.34518119405579e-05	1.38573249819855e-05	0	1.45626119500794e-05	0	0	0	0	0	0	0
Chloroplast_norank	1.62675689744925e-05	1.44839373135193e-05	1.38573249819855e-05	1.52744046800776e-05	4.36878358502381e-05	1.61412683808694e-05	0	0	0	0	1.63150767624362e-05	0
Christensenellaceae R-7 group	0.000309083810515357	0.000449002056719098	0.00015243057480184	9.16464280804656e-05	0.000480566194352619	0.000225977757332171	0.000773700498957873	0.000234598601792333	0.000165787490580256	0.00125184346812086	0.000277356304961415	0.000726201344509918
Christensenellaceae_norank	0	4.34518119405579e-05	0	1.52744046800776e-05	0.000101938283650556	0	0	1.56399067861556e-05	0	0	0	0
Christensenellaceae_uncultured	0.000325351379489849	0.000115871498508154	4.15719749459564e-05	0.000137469642120698	7.28130597503968e-05	6.45650735234775e-05	0.000221057285416535	0.000234598601792333	0.000226073850791258	0.000411564975820558	4.89452302873085e-05	0.000497966636235372
Clostridia UCG-014_norank	0.000976054138469547	0.00302714289852554	0.000471149049387506	0.000687348210603492	0.00527166552592873	0.000484238051426081	0.00953704288511337	0.00364409828117424	0.00311981914091937	0.0190177315910416	0.00393193349974712	0.00626608017262844
Clostridia vadinBB60 group_norank	0.00427837064029151	0.000289678746270386	0.000388005099495593	0.00109975713696559	0.000174751343400952	0.000887769760947815	0.00344217773005748	0.000250238508578489	0.000150715900527506	0.00531604760434887	0.0027083027425644	0.00132791102996099
Clostridia_norank	0	0	0	0	0	1.61412683808694e-05	1.57898061011811e-05	0	9.04295403165034e-05	0.000240079569228659	0	0
Clostridioides	0.000276548672566372	0.000434518119405579	0.000415719749459564	0.000580427377842949	5.82504478003175e-05	0.000129130147046955	0.000189477673214173	3.12798135723111e-05	9.04295403165034e-05	0.000274376650547038	0.000163150767624362	0.000228234708274546
Clostridium sensu stricto 1	0.00159422175950026	0.00282436777613627	0.000609722299207361	0.000717897019963647	0.000713567985553889	0.000661792003615644	0.000489483989136613	0.000109479347503089	0.000105501130369254	0.00193778509448846	0.000375246765536032	0.000954436052784464
Clostridium sensu stricto 13	0.00284682457053618	0.00553286405376438	0.00399090959481182	0.0057279017550291	0.00259214492711413	0.00401917582683647	0.00137371313080275	0.000578676551087755	0.00052750565184627	0.00171485406591899	0.0011257402966081	0.00107892771184331
Colidextribacter	0.0121518740239459	0.0100373685582689	0.00803724848955157	0.00537659044738731	0.00502410112277738	0.00303455845560344	0.0314690835596539	0.0078825130202224	0.0513338357196684	0.0496278766676956	0.0106700602026333	0.0200224084986306
Collinsella	8.13378448724623e-05	0	0	0	0	0	1.57898061011811e-05	0	0	0	0	2.07486098431405e-05
Coprobacillus	0.000650702758979698	0.0036789200776339	0.000692866249099274	0.00122195237440621	0.000480566194352619	0.000177553952189563	0.00030000631592244	0.000109479347503089	7.53579502637528e-05	0.000291525191206228	9.7890460574617e-05	0.000248983318117686
Coriobacteriaceae UCG-002	0	0	0	0	0	0	0	1.56399067861556e-05	4.52147701582517e-05	1.71485406591899e-05	3.26301535248723e-05	2.07486098431405e-05
Coriobacteriales Incertae Sedis_uncultured	0	0	0	0	0	0	0	0	3.01431801055011e-05	0	0	0
Corynebacterium	0.00170809474232171	0.000463485994032618	0.000651294274153317	0.000427683331042173	0.000640754925803492	0.000532661856568689	0.00363165540327165	0.000813275152880089	0.00765636774679729	0.014541962478993	0.000815753838121808	0.00161839156776496
Cupriavidus	0	0	0	1.52744046800776e-05	4.36878358502381e-05	0	0	0	0	1.71485406591899e-05	0	0
Cutibacterium	4.88027069234774e-05	0	0	0	0	0	0	0	0	0	0	0
Defluviicoccales_norank	4.88027069234774e-05	0	0	0	0	0	0	0	0	0	0	0
Desulfovibrio	0.000780843310775638	4.34518119405579e-05	0.000263289174657724	0.000244390474881242	0.000320377462901746	0.000225977757332171	0.000521063601338976	9.38394407169333e-05	0.000633006782215524	0.000977466817573824	0.000701548300784755	0.000165988878745124
Desulfovibrionaceae_uncultured	0.0289888079125456	0.0704064192810173	0.0273405021894573	0.0159006552719608	0.0158441218016864	0.00963633722337902	0.0237636581822775	0.0188148078637451	0.117543330821402	0.147477449669033	0.0192191604261498	0.0585940741970288
Dialister	0.00530322748568454	1.44839373135193e-05	0	0	0	0	0	0	0	1.71485406591899e-05	0	2.07486098431405e-05
Dietzia	0	0	0	0	0	0	0	3.12798135723111e-05	0	0	1.63150767624362e-05	2.07486098431405e-05
Dubosiella	0.00813378448724623	0.0106022421134961	0.013372318607616	0.0456551955887519	0.0395083662205653	0.0549448775684793	0.0665698225225794	0.00608392373981451	0.00525998492840995	0.0042528380834791	0.0218132576313772	0.0474935679309486
Eggerthellaceae_uncultured	3.25351379489849e-05	0	1.38573249819855e-05	0	0	0	4.73694183035432e-05	0	4.52147701582517e-05	1.71485406591899e-05	0	4.1497219686281e-05
Eisenbergiella	4.88027069234774e-05	0	0	0	0	0	4.73694183035432e-05	0	0.000180859080633007	0.000308673731865418	0.000114205537337053	0.000228234708274546
Endomicrobium	0	0	0	0	0	0	0	0	3.01431801055011e-05	0	0	0
Enterobacter	4.88027069234774e-05	0.000796616552243562	6.92866249099274e-05	0.000641524996563259	0.000247564403151349	0.000145271415427824	0	3.12798135723111e-05	0	5.14456219775697e-05	0	2.07486098431405e-05
Enterococcus	4.88027069234774e-05	0	2.7714649963971e-05	7.6372023400388e-05	8.73756717004762e-05	0	0.000110528642708268	0.000109479347503089	0.000120572720422005	0.000342970813183798	6.52603070497447e-05	0.000124491659058843
Enterorhabdus	0.000666970327954191	0.000376582370151502	0.000415719749459564	0.00038186011700194	0.000597067089953254	0.000742498345519991	0.00198951556874882	0.000797635246093933	0.00116051243406179	0.00176629968789656	0.000685233224022319	0.0014316540791767
Erysipelatoclostridiaceae_uncultured	9.76054138469547e-05	0.000188291185075751	4.15719749459564e-05	4.58232140402328e-05	0.000101938283650556	0.000242119025713041	0.00288953451651614	0.00131375217003707	0.000301431801055011	0.000428713516479748	0.000750493531072064	0.00139015685949041
Erysipelatoclostridium	0.00805244664237376	0.0117899249732047	0.00184302422260407	0.00791214162428019	0.00598523351148262	0.00787693896986425	0.100596854670625	0.0992821282785155	0.019457422758101	0.00931165757794012	0.0378999233191392	0.0424101585193792
Erysipelotrichaceae UCG-003	0.00115499739718896	0	0	0	0	0	0	0	0	0	1.63150767624362e-05	2.07486098431405e-05
Erysipelotrichaceae_uncultured	0.000244013534617387	0.000115871498508154	4.15719749459564e-05	0.000504055354442561	0.000320377462901746	0.00192081093732345	0.00510010737068149	0.00109479347503089	0.00054257724189902	0.00125184346812086	0.00172939813681823	0.00271806788945141
Escherichia-Shigella	0.00774336283185841	0.00699574172242983	0.00886868798847071	0.0142051963524722	0.011373399933012	0.0151405097412555	0.00326848986294448	0.00599008429909758	0.00498869630746044	0.00517885927907535	0.0236731763822949	0.00736575649431488
Ezakiella	0.0038879489849037	0	0	0	0	0	0	0	0	0	0	0
Facklamia	0.000374154086413326	0.000231742997016309	0.00015243057480184	0.000122195237440621	0.00021843917925119	0.000242119025713041	0.000742120886755511	0.000218958695006178	0.00123587038432555	0.00613917755598998	0.000391561842298468	0.000684704124823637
Faecalibacterium	0.0103624414367517	4.34518119405579e-05	2.7714649963971e-05	3.05488093601552e-05	2.91252239001587e-05	0	4.73694183035432e-05	0.000125119254289244	1.50715900527506e-05	0.000600198923071647	0.000179465844386798	0.000228234708274546
Faecalibaculum	0.015161374284227	0.0186842791344399	0.00645751344160523	0.0285173135377049	0.0602455256374783	0.115926589511404	0.0877597423103644	0.00609956364660067	0.00623963828183873	0.00701375312960867	0.177344884407681	0.0631795169723628
Faecalitalea	0	0	0	0	0	3.22825367617387e-05	3.15796122023622e-05	0	0	6.85941626367596e-05	0	0
Family XIII AD3011 group	0.000162675689744925	0.000115871498508154	4.15719749459564e-05	0.000168018451480854	0.00021843917925119	0.000112988878666086	0.000600012631844881	0.0002815183221508	0.00027128862094951	0.000651644545049216	0.00034261661201116	0.000248983318117686
Family XIII UCG-001	6.50702758979698e-05	1.44839373135193e-05	1.38573249819855e-05	3.05488093601552e-05	1.45626119500794e-05	1.61412683808694e-05	9.47388366070865e-05	0	0	3.42970813183798e-05	0	4.1497219686281e-05
Fenollaria	0.00242386777719938	0	0	0	0	0	0	0	0	0	0	0
Finegoldia	0.00881702238417491	0	0	0	0	0	0	0	0	0	0	0
Flavobacteriaceae_uncultured	0	0	0	3.05488093601552e-05	0	0	0	1.56399067861556e-05	0	0	0	0
Flavonifractor	0.000813378448724623	0.00185394397613047	0.000415719749459564	0.000504055354442561	0.00246108141956341	3.22825367617387e-05	7.89490305059054e-05	1.56399067861556e-05	0.000135644310474755	0.000205782487910279	0.000195780921149234	0.000103743049215703
Fructilactobacillus	0.000211478396668402	0	0	0	0	0	0	0	0	0	0	0
Fusicatenibacter	0.0021635866736075	0	0	0	0	3.22825367617387e-05	0	0	0	8.57427032959495e-05	0	0
GCA-900066575	0.002147319104633	0.000144839373135193	0.000346433124549637	0.000122195237440621	0.000145626119500794	0.000112988878666086	0.00186319711993937	0.000328438042509267	0.00239638281838734	0.00574476112082862	0.000995219682508606	0.000850693003568761
Gastranaerophilales_norank	0	2.89678746270386e-05	4.15719749459564e-05	7.6372023400388e-05	0	1.61412683808694e-05	9.47388366070865e-05	4.69197203584667e-05	1.50715900527506e-05	0.000102891243955139	0.000146835690861926	8.2994439372562e-05
Gemella	0	0	0	0	0	0	1.57898061011811e-05	0	1.50715900527506e-05	0	0	0
Glutamicibacter	3.25351379489849e-05	1.44839373135193e-05	0	0	2.91252239001587e-05	0	0	0	0	3.42970813183798e-05	0	0
HT002	0.000488027069234773	8.69036238811158e-05	1.38573249819855e-05	0.000152744046800776	7.28130597503968e-05	6.45650735234775e-05	0.000205267479315354	0.000203318788220022	0.000226073850791258	0.000394416435161368	0.00021209599791167	0.000518715246078513
Haemophilus	1.62675689744925e-05	0	0	0	0	6.45650735234775e-05	0	0	1.50715900527506e-05	0	0	0
Halomonas	1.62675689744925e-05	0	1.38573249819855e-05	0	0	0	0	0	3.01431801055011e-05	1.71485406591899e-05	0	4.1497219686281e-05
Harryflintia	4.88027069234774e-05	5.79357492540772e-05	2.7714649963971e-05	3.05488093601552e-05	0	3.22825367617387e-05	0.000521063601338975	0.000109479347503089	0.000301431801055011	0.000205782487910279	0.000179465844386798	0.000186737488588265
Helicobacter	0.00292816241540864	0.000405550244778541	0.00108087134859487	0.00287158807985459	0.000932007164805079	0.000742498345519991	0.00254215878229015	0.000750715525735467	0.00471740768651093	0.00819700243509277	0.0028877685869512	0.00410822474894182
Herbinix	0	0	0	0	0	0	3.15796122023622e-05	0	0	0	0	0
Ileibacterium	0.000504294638209266	0.00225949422090901	0.000180145224765811	0.000290213688921474	0.000189313955351032	0.000306684099236518	0.0126002652687425	0.00164219021254633	0.00702336096458176	0.00147477449669033	0.0146835690861926	0.0101253216034526
Incertae Sedis	0.000455491931285789	0.00020277512238927	0.000249431849675739	6.10976187203104e-05	0.000349502686801905	0.000274401562474779	0.0005842228257437	0.000547396737515444	0.000346646571213263	0.00161196282196385	0.00161519259948118	0.000331977757490248
Intestinibacter	9.76054138469547e-05	0	0	0	0	0	0	0	0	0	0	0
Intestinimonas	1.62675689744925e-05	0	0	4.58232140402328e-05	1.45626119500794e-05	0	3.15796122023622e-05	0	0	3.42970813183798e-05	0	0
Jeotgalibaca	1.62675689744925e-05	0	0	0	0	0	1.57898061011811e-05	0	4.52147701582517e-05	5.14456219775697e-05	0	2.07486098431405e-05
Jeotgalicoccus	0.00013014055179594	0.000101387561194635	1.38573249819855e-05	7.6372023400388e-05	7.28130597503968e-05	1.61412683808694e-05	0.000284216509821259	0.000203318788220022	0.000331574981160512	0.00116610076482491	0.000114205537337053	0.00039422358701967
Klebsiella	0.000113872982821447	1.44839373135193e-05	9.70012748738983e-05	3.05488093601552e-05	1.45626119500794e-05	4.84238051426081e-05	1.57898061011811e-05	1.56399067861556e-05	1.50715900527506e-05	5.14456219775697e-05	0.000114205537337053	8.2994439372562e-05
Kocuria	0	0	0	0	2.91252239001587e-05	0	0	0	0	0	0	0
Kurthia	0	2.89678746270386e-05	0	0	1.45626119500794e-05	1.61412683808694e-05	0.000126318448809449	3.12798135723111e-05	0.000150715900527506	0.000531604760434887	4.89452302873085e-05	6.22458295294215e-05
Lachnoclostridium	0.00247267048412285	0.000854552301497639	0.000346433124549637	0.00145106844460737	0.00113588373210619	0.000371249172759995	0.00104212720267795	0.000594316457873911	0.00108515448379804	0.00180059676921494	0.000913644298696426	0.00112042493152959
Lachnospira	0.00133394065590838	2.89678746270386e-05	2.7714649963971e-05	0	4.36878358502381e-05	1.61412683808694e-05	3.15796122023622e-05	1.56399067861556e-05	1.50715900527506e-05	0.000514456219775697	3.26301535248723e-05	2.07486098431405e-05
Lachnospiraceae FCS020 group	1.62675689744925e-05	0	6.92866249099274e-05	0	0	0	6.31592244047243e-05	0.000109479347503089	7.53579502637528e-05	0.000137188325273519	4.89452302873085e-05	2.07486098431405e-05
Lachnospiraceae ND3007 group	0.000553097345132743	0	0	0	0	0	0	0	0	0	0	0
Lachnospiraceae NK4A136 group	0.0077596304008329	0.00169462066568176	0.0149797683055263	0.00407826604958072	0.00167470037425913	0.00501993446645038	0.0256426451083181	0.00477017156977744	0.0479879427279578	0.0410707548787598	0.019414941347299	0.01004232716408
Lachnospiraceae UCG-001	0.000406689224362311	0	2.7714649963971e-05	0.000152744046800776	0	1.61412683808694e-05	4.73694183035432e-05	0.00114171319538936	6.02863602110023e-05	0	0.000130520614099489	6.22458295294215e-05
Lachnospiraceae UCG-004	6.50702758979698e-05	0	1.38573249819855e-05	0	1.45626119500794e-05	0	3.15796122023622e-05	0	0	1.71485406591899e-05	0	0
Lachnospiraceae UCG-006	0.000878448724622592	7.24196865675965e-05	5.54292999279419e-05	0.000122195237440621	7.28130597503968e-05	0.000209836488951302	0.000615802437946062	0.0005630366443016	0.00129615674453655	0.00120039784614329	0.000375246765536032	0.00120341937090215
Lachnospiraceae UCG-008	0	0	0	0	0	0	1.57898061011811e-05	0	7.53579502637528e-05	3.42970813183798e-05	0	4.1497219686281e-05
Lachnospiraceae UCG-010	0	0	0	0	0	0	3.15796122023622e-05	0	0	0	1.63150767624362e-05	2.07486098431405e-05
Lachnospiraceae_Unclassified	0.00694625195210828	0.0195533153732511	0.00317332742087467	0.00528494401930685	0.00747061993039072	0.00234048391522606	0.00412113939240826	0.000656876085018533	0.00198944988696307	0.00469870014061803	0.00190886398120503	0.00136940824964727
Lachnospiraceae_uncultured	0.0123796199895888	0.00317198227166073	0.00339504462058644	0.00420046128702134	0.00532991597372904	0.00450341387826256	0.0293374597359944	0.0128403634714337	0.0136096458176338	0.0293583016085331	0.0130846915634738	0.0138185741555316
Lachnotalea	0	2.89678746270386e-05	0	0	0	0	1.57898061011811e-05	0	0	0	0	0
Lactobacillaceae_Unclassified	0.00330231650182197	0.000173807247762232	0.000110858599855884	0.0021842398692511	0.00222807962836214	0.000613368198473036	0.000631592244047243	0.000437917390012356	0.000663149962321025	0.000342970813183798	0.00138678152480707	0.00226159847290232
Lactobacillus	0.0397579385736596	0.0034471770806176	0.00149659109805443	0.0232781927324382	0.0215235404622173	0.00918438170871467	0.0197688372386787	0.0103066985720765	0.0107761868877167	0.0151421614020647	0.0216501068637528	0.0577018839737738
Lactococcus	0	2.89678746270386e-05	2.7714649963971e-05	1.52744046800776e-05	0	4.84238051426081e-05	0.000126318448809449	0.000453557296798511	0	0.000137188325273519	0.00021209599791167	0.00325753174537306
Latescibacterota_norank	8.13378448724623e-05	0	0	0	0	0	0	0	0	0	0	0
Lawsonella	9.76054138469547e-05	0	0	1.52744046800776e-05	0	0	0	0	0	1.71485406591899e-05	0	0
Ligilactobacillus	0.175754815200416	0.04465397873758	0.0568981763760324	0.257373718859307	0.278175013470416	0.117072619566446	0.284674414198194	0.619684386681055	0.380090429540317	0.100198923071647	0.440719168583688	0.343659224831936
Limosilactobacillus	0.00478266527850078	0.0012745864835897	0.000914583448811042	0.0025202767722128	0.00110675850820603	0.00133972527561216	0.00295269374092086	0.00186114890755251	0.00331574981160512	0.00372123332304421	0.00349142642716134	0.00508340941156942
Marvinbryantia	0.000780843310775638	0.000449002056719098	0.000263289174657724	0.000320762498281629	0.000247564403151349	0.000161412683808694	0.0005842228257437	0.000703795805377	0.00052750565184627	0.000377267894502178	0.000489452302873085	0.000539463855921653
Mesorhizobium	1.62675689744925e-05	0	0	0	0	0	0	0	7.53579502637528e-05	0	0	0
Methyloversatilis	0.000211478396668402	0	0	0	0	0	0	0	0	1.71485406591899e-05	0	0
Mitsuokella	3.25351379489849e-05	0	0	0	0	0	0	0	0	3.42970813183798e-05	1.63150767624362e-05	0
Mobiluncus	0.000178943258719417	0	0	0	0	0	0	0	0	1.71485406591899e-05	0	0
Monoglobus	3.25351379489849e-05	1.44839373135193e-05	0	9.16464280804656e-05	4.36878358502381e-05	0	0.000157898061011811	6.25596271446222e-05	3.01431801055011e-05	0.000171485406591899	1.63150767624362e-05	0.000124491659058843
Morganella	1.62675689744925e-05	0	1.38573249819855e-05	0	0	0	1.57898061011811e-05	7.81995339307778e-05	1.50715900527506e-05	1.71485406591899e-05	0	0
Mucispirillum	0.00115499739718896	5.79357492540772e-05	0.00015243057480184	0	0.000203876567301111	3.22825367617387e-05	4.73694183035432e-05	6.25596271446222e-05	0.000693293142426526	0.000171485406591899	0.001533617215669	0.000477218026392232
Murdochiella	0.00649076002082249	2.89678746270386e-05	0	0	0	0	0	0	0	0	0	0
Muribaculaceae_norank	0.0321284487246226	0.138698183714261	0.0276176486890971	0.0192152010875376	0.0294747265869606	0.0616757864833019	0.078112170782543	0.0347518728788377	0.141009796533534	0.181946016394005	0.076272983864389	0.0866876919246409
Muribaculum	0.000374154086413326	0.000376582370151502	0.000346433124549637	0.000290213688921474	0.000189313955351032	0.000225977757332171	0.000268426703720078	0.000531756830729289	0.000391861341371515	0.000342970813183798	0.00034261661201116	0.000290480537803967
NK4A214 group	0.00325351379489849	0.00139045798209785	0.00200931212238789	0.00203149582245032	0.00173295082205944	0.000694074540377383	0.00236847091517716	0.00118863291574782	0.00107008289374529	0.0042528380834791	0.000750493531072064	0.00128641381027471
Negativibacillus	4.88027069234774e-05	0.000130355435821674	2.7714649963971e-05	4.58232140402328e-05	7.28130597503968e-05	1.61412683808694e-05	0.000331585928124803	0.0001407591610754	0.000286360211002261	0.000823129951641115	0.000261041228198979	0.000207486098431405
Negativicoccus	0.000439224362311296	0	0	0	0	0	0	0	0	0	0	0
Neorhizobium	3.25351379489849e-05	0	0	0	0	0	0	0	0	0	0	0
Nesterenkonia	0	0	0	1.52744046800776e-05	0	0	1.57898061011811e-05	0	0	0	0	2.07486098431405e-05
Nitriliruptor	0	0	0	0	0	0	4.73694183035432e-05	0	1.50715900527506e-05	0	6.52603070497447e-05	6.22458295294215e-05
Nitrospira	0.00013014055179594	0	0	0	0	0	0	0	0	0	0	0
Odoribacter	0.00105739198334201	0.000159323310448712	0.000485006374369492	0.000305488093601552	8.73756717004762e-05	0.0012105951285652	0.000378955346428346	0.000172038974647711	0.000226073850791258	0.00142332887471276	0.000228411074674106	0.000726201344509918
Olsenella	0.00013014055179594	8.69036238811158e-05	6.92866249099274e-05	6.10976187203104e-05	7.28130597503968e-05	1.61412683808694e-05	9.47388366070865e-05	0	6.02863602110023e-05	5.14456219775697e-05	3.26301535248723e-05	0
Oscillibacter	0.00144781363872983	0.000767648677616523	0.00127487389834266	0.000397134521682017	0.000582504478003175	0.000451955514664342	0.00228952188467126	0.000907114593597022	0.00342125094197438	0.0086600130328909	0.00275724797285171	0.00182587766619637
Oscillospiraceae_Unclassified	0	0	0	0	0	0	1.57898061011811e-05	0	4.52147701582517e-05	5.14456219775697e-05	0	0
Oscillospiraceae_uncultured	0.00743427902134305	0.00425827757017468	0.00397705226982983	0.00248972796285265	0.00195139000131063	0.00190466966894258	0.0122528895345165	0.00416021520511738	0.0201507159005275	0.0597455156566176	0.0116815949619043	0.0109137687774919
Oscillospirales_Unclassified	0	0	1.38573249819855e-05	4.58232140402328e-05	0	0	0	0	0	0	0	0
Oscillospirales_norank	0	2.89678746270386e-05	1.38573249819855e-05	1.52744046800776e-05	1.45626119500794e-05	0	6.31592244047243e-05	0	1.50715900527506e-05	8.57427032959495e-05	0	0
Paenalcaligenes	0.00013014055179594	1.44839373135193e-05	0	1.52744046800776e-05	2.91252239001587e-05	1.61412683808694e-05	6.31592244047243e-05	1.56399067861556e-05	0.000120572720422005	0.000583050382412457	0.000114205537337053	0
Paludibacteraceae_uncultured	0	0	0	1.52744046800776e-05	0	0	0	0	0	0	0	0
Paludicola	0.00133394065590838	0.00162220097911416	0.000914583448811042	0.00105393392292535	0.00125238462770683	0.000726357077139122	0.000394745152529527	7.81995339307778e-05	0.000150715900527506	0.000548753301094077	0.000228411074674106	0.000207486098431405
Parabacteroides	0.00108992712129099	0.0021725905970279	0.000526578349315448	0.000840092257404268	0.00115044634405627	0.000468096783045212	0.00339480831175393	0.00555216690908522	0.00367746797287114	0.00284665774942552	0.00114205537337053	0.0048136774836086
Paraprevotella	0	1.44839373135193e-05	6.92866249099274e-05	4.58232140402328e-05	2.91252239001587e-05	0	1.57898061011811e-05	0.000125119254289244	0	0	0	8.2994439372562e-05
Parasutterella	0.000894716293597085	0.0012745864835897	0.00119172994845075	0.000610976187203104	0.00160188731450873	0.000177553952189563	0.00198951556874882	0.000328438042509267	0.00141672946495855	0.00149192303734952	0.000619972916972574	0.00120341937090215
Parvibacter	0	1.44839373135193e-05	0	3.05488093601552e-05	0	1.61412683808694e-05	3.15796122023622e-05	1.56399067861556e-05	6.02863602110023e-05	6.85941626367596e-05	1.63150767624362e-05	2.07486098431405e-05
Peptococcaceae_uncultured	0.00156168662155128	0.000391066307465021	0.000138573249819855	0.000259664879561319	0.00046600358240254	0.000387390441140865	0.00257373839449252	0.000578676551087756	0.00168801808590806	0.00166340844394142	0.00119100060365784	0.00149389990870612
Peptococcus	0.000292816241540864	2.89678746270386e-05	5.54292999279419e-05	3.05488093601552e-05	2.91252239001587e-05	1.61412683808694e-05	1.57898061011811e-05	0	6.02863602110023e-05	0.000120039784614329	6.52603070497447e-05	2.07486098431405e-05
Peptoniphilus	0.00858927641853201	0	0	0	0	3.22825367617387e-05	0	0	0	0	1.63150767624362e-05	0
Peptostreptococcales-Tissierellales_Unclassified	0	0	0	0	0	0	0	0	0	3.42970813183798e-05	0	0
Peptostreptococcus	0.000618167621030713	0	0	0	0	0	0	0	0	0	0	0
Porphyromonas	0.00013014055179594	0	0	0	0	0	0	0	0	0	0	2.07486098431405e-05
Prevotella	0.00281428943258719	8.69036238811158e-05	0.00133030319827061	0.000565152973162871	2.91252239001587e-05	0.000274401562474779	0.00126318448809449	0.00240854564506795	0.000105501130369254	0.000342970813183798	0.00159887752271874	0.00134865963980413
Prevotellaceae Ga6A1 group	0	0	0.000166287899783826	0.000748445829323802	2.91252239001587e-05	0	0.00014210825491063	0	1.50715900527506e-05	0	0.000277356304961415	0.000103743049215703
Prevotellaceae NK3B31 group	0	0	0	0	0	0	7.89490305059054e-05	0	7.53579502637528e-05	0.000188633947251089	4.89452302873085e-05	4.1497219686281e-05
Prevotellaceae UCG-001	6.50702758979698e-05	5.79357492540772e-05	6.92866249099274e-05	6.10976187203104e-05	1.45626119500794e-05	0	0.000378955346428346	0.000531756830729289	0.000165787490580256	0.000274376650547038	0.000228411074674106	0.00082994439372562
Prevotellaceae UCG-003	0	0.000101387561194635	8.31439498919129e-05	0.000320762498281629	7.28130597503968e-05	1.61412683808694e-05	0.000221057285416535	4.69197203584667e-05	0.000105501130369254	0.000377267894502178	0.000375246765536032	2.07486098431405e-05
Pseudomonas	0.00466879229567933	0.00334578951942296	0.000900726123829056	0.00181765415692923	0.00279602149441524	0.00277629816150953	6.31592244047243e-05	1.56399067861556e-05	4.52147701582517e-05	0	3.26301535248723e-05	2.07486098431405e-05
Pseudooceanicola	0	0	0	3.05488093601552e-05	0	0	0	0	0	0	1.63150767624362e-05	0
Psychrobacter	0.000504294638209266	0.000260710871643348	0.000124715924837869	0.000274939284241397	0.000131063507550714	0.000274401562474779	0.000900018947767321	0.000265878415364644	0.00126601356443105	0.009843262338375	0.00055471260992283	0.000497966636235372
RF39_norank	0.000520562207183758	0.000188291185075751	0.000124715924837869	0.000183292856160931	5.82504478003175e-05	3.22825367617387e-05	0.00238426072127834	0.000406637576440044	0.000934438583270535	0.00723668415817814	0.000881014145171553	0.00296705120756909
Rahnella1	0.00317217595002603	0.00150632948060601	0.000789867523973172	0.00969924697184927	0.0105724562757576	0.0095394896130938	0	4.69197203584667e-05	1.50715900527506e-05	3.42970813183798e-05	1.63150767624362e-05	0
Ralstonia	0.00073204060385216	4.34518119405579e-05	2.7714649963971e-05	3.05488093601552e-05	1.45626119500794e-05	3.22825367617387e-05	3.15796122023622e-05	0	4.52147701582517e-05	1.71485406591899e-05	0	6.22458295294215e-05
Rhodococcus	3.25351379489849e-05	0	0	0	0	0	0	0	0	0	0	0
Rhodospirillales_norank	0.00013014055179594	4.34518119405579e-05	1.38573249819855e-05	0.000229116070201164	0.000262127015101429	0	1.57898061011811e-05	4.69197203584667e-05	0	1.71485406591899e-05	0.00042419199582334	2.07486098431405e-05
Rikenella	8.13378448724623e-05	0	0.000235574524693753	0.000412408926362095	0	0.000613368198473036	0.00104212720267795	0.000187678881433867	9.04295403165034e-05	0.000583050382412457	0	0.000684704124823637
Rikenellaceae RC9 gut group	0.00013014055179594	8.69036238811158e-05	0.000194002549747797	0.000152744046800776	0.00021843917925119	0.000145271415427824	0.000457904376934251	0.000234598601792333	0.000437076111529766	0.000274376650547038	6.52603070497447e-05	0.00190887210556893
Rikenellaceae_Unclassified	0	0	0	0	0	0	3.15796122023622e-05	0	0	0	0	0
Robinsoniella	0.000211478396668402	0.000405550244778541	4.15719749459564e-05	9.16464280804656e-05	1.45626119500794e-05	3.22825367617387e-05	4.73694183035432e-05	3.12798135723111e-05	3.01431801055011e-05	6.85941626367596e-05	4.89452302873085e-05	0
Romboutsia	0.00141527850078084	0.000506937805973176	0.000498863699351477	0.001771830942889	0.000742693209454048	0.00227591884170258	0.00072633108065433	0.000250238508578489	0.000406932931424265	0.000823129951641115	0.000619972916972574	0.000560212465764794
Roseburia	0.00217985424258199	0.000188291185075751	0.000346433124549637	0.000580427377842949	0.000364065298751984	0.000209836488951302	0.00108949662098149	0.0016891099329048	0.00307460437076112	0.00205782487910279	0.000929959375458862	0.00151464851854926
Ruminococcaceae_norank	0.000325351379489849	0	5.54292999279419e-05	6.10976187203104e-05	0	0	4.73694183035432e-05	1.56399067861556e-05	0	0.000154336865932709	3.26301535248723e-05	0
Ruminococcaceae_uncultured	0.0025865434669443	0.000593841429854292	0.000332575799567652	0.000672073805923414	0.000218439179251191	0.000306684099236518	0.00129476410029685	0.000516116923943133	0.00156744536548606	0.00229790444833145	0.00127257598747002	0.00118267076105901
Ruminococcus	0	0.0008255844268706	0	3.05488093601552e-05	0	0	0.00030000631592244	0.000813275152880089	3.01431801055011e-05	0.000137188325273519	0.000195780921149234	4.1497219686281e-05
S5-A14a	0.00310710567412806	0	0	0	0	0	0	0	0	0	0	0
Saccharothrix	0	0	0	0	0	0	0	0	4.52147701582517e-05	0	0	0
Sanguibacter-Flavimobilis	4.88027069234774e-05	0	0	0	0	0	0	0	0	0	0	0
Sellimonas	0.00013014055179594	0	0	0	0	0	0	0	0	0	0	0
Serratia	0.00666970327954191	0.0096752701254309	0.00752452746521811	0.000565152973162871	0.000291252239001587	0.000129130147046955	1.57898061011811e-05	1.56399067861556e-05	0	1.71485406591899e-05	0	6.22458295294215e-05
Slackia	9.76054138469547e-05	0	0	0	0	0	0	1.56399067861556e-05	0	0	0	0
Sphingobacterium	0.000162675689744925	5.79357492540772e-05	4.15719749459564e-05	0	4.36878358502381e-05	1.61412683808694e-05	0	0	0	0	0	0
Sporosarcina	1.62675689744925e-05	0	0	0	0	0	0	0	1.50715900527506e-05	0.000137188325273519	0	4.1497219686281e-05
Staphylococcus	0.000162675689744925	0.000246226934329828	0	6.10976187203104e-05	5.82504478003175e-05	9.68476102852162e-05	0.00014210825491063	3.12798135723111e-05	7.53579502637528e-05	0.000154336865932709	9.7890460574617e-05	2.07486098431405e-05
Stenotrophomonas	0.00148034877667881	0.000767648677616523	0.000263289174657724	0.000106920832760543	0.000145626119500794	4.84238051426081e-05	1.57898061011811e-05	0	0	0	1.63150767624362e-05	2.07486098431405e-05
Streptococcus	0.000374154086413326	4.34518119405579e-05	2.7714649963971e-05	0	2.91252239001587e-05	8.07063419043468e-05	9.47388366070865e-05	0.0001407591610754	7.53579502637528e-05	0.000274376650547038	0.00097890460574617	0.000186737488588265
Subdoligranulum	0.00156168662155128	4.34518119405579e-05	4.15719749459564e-05	1.52744046800776e-05	1.45626119500794e-05	0	0	1.56399067861556e-05	0	3.42970813183798e-05	1.63150767624362e-05	0
Subgroup 12_norank	4.88027069234774e-05	0	0	0	0	0	0	0	0	0	0	0
Terrisporobacter	0.00102485684539302	0.00220155847165493	0.00139958982318053	0.0008859154714445	0.000334940074851825	0.000451955514664342	0.000568433019642519	0.000109479347503089	0.000165787490580256	0.000497307679116507	0.000440507072585777	0.000290480537803967
Tropicibacter	0	0	2.7714649963971e-05	0	0	0	0	0	0	0	0	0
Turicibacter	0.00013014055179594	0.000101387561194635	0	7.6372023400388e-05	0.000131063507550714	1.61412683808694e-05	0.000284216509821259	0.000109479347503089	0.00123587038432555	0.000685941626367596	0.00034261661201116	0.000580961075607934
Tuzzerella	0.000162675689744925	1.44839373135193e-05	6.92866249099274e-05	1.52744046800776e-05	0	1.61412683808694e-05	6.31592244047243e-05	4.69197203584667e-05	0.00025621703089676	0.000394416435161368	0.000717863377547191	0.000103743049215703
Tyzzerella	0.000227745965642894	0.000304162683583905	5.54292999279419e-05	6.10976187203104e-05	0.000131063507550714	9.68476102852162e-05	6.31592244047243e-05	1.56399067861556e-05	0	1.71485406591899e-05	0	4.1497219686281e-05
UBA1819	0.00281428943258719	0.000926971988065236	0.00156587772296436	0.00184820296628939	0.00125238462770683	0.000645650735234775	0.000394745152529527	0.000359717856081578	0.000452147701582517	0.000874575573618685	0.000358931688773596	0.000518715246078513
UCG-005	0.000162675689744925	4.34518119405579e-05	5.54292999279419e-05	7.6372023400388e-05	0	4.84238051426081e-05	0.000315796122023622	0.000125119254289244	1.50715900527506e-05	0.000840278492300305	0.000358931688773596	0.000145240268901984
UCG-009	0.000211478396668402	1.44839373135193e-05	0.000110858599855884	0	5.82504478003175e-05	1.61412683808694e-05	0.000110528642708268	0.000187678881433867	0.000316503391107762	0.000823129951641115	8.15753838121808e-05	0.000248983318117686
UCG-010_norank	9.76054138469547e-05	7.24196865675965e-05	9.70012748738983e-05	0.000106920832760543	7.28130597503968e-05	4.84238051426081e-05	0.00030000631592244	0.000125119254289244	0.000150715900527506	0.000788832870322736	0.000179465844386798	0.000518715246078513
Unclassified	0.0047501301405518	0.00108629529851395	0.00169059364780223	0.000641524996563259	0.00119413417990651	0.00602069310606429	0.000426324764731889	0.00441045371369587	0.00102486812358704	0.01227835511198	0.0119915814203905	0.0178438044651008
Ureaplasma	0	0	0	0	0	0	0	0	0	0	0	0.000145240268901984
Varibaculum	0.000113872982821447	0	0	0	0	0	0	0	0	0	0	0
Verticiella	4.88027069234774e-05	0	0	6.10976187203104e-05	0	0	0	0	0	0	0	0
Vibrio	4.88027069234774e-05	0	0	0	2.91252239001587e-05	0	0	0	0	0	4.89452302873085e-05	0
Weissella	1.62675689744925e-05	1.44839373135193e-05	0	0	0	0	0	3.12798135723111e-05	0	0	0	0
[Clostridium] innocuum group	0.00950026028110359	0.0568060021436227	0.0024804611717754	0.00302433212665536	0.00160188731450873	0.000823204687424338	0.00191056653824291	0.000891474686810867	0.00102486812358704	0.00173200260657818	0.00106047998955835	0.0016391401776081
[Clostridium] methylpentosum group_norank	0	0	0	0	0	0	0	0	1.50715900527506e-05	8.57427032959495e-05	0	0
[Eubacterium] brachy group	0.000374154086413326	0.000173807247762232	0.00027714649963971	0.000290213688921474	0.000203876567301111	0.000242119025713041	0.000126318448809449	0.000125119254289244	9.04295403165034e-05	0.000325822272524608	0.000261041228198979	0.000124491659058843
[Eubacterium] coprostanoligenes group_norank	0.0318519000520562	0.0283450653225573	0.00843911091402916	0.0113336082726176	0.0100773274694549	0.00973318483366423	0.112897113623445	0.0915716542329408	0.0476412961567445	0.0985869602496828	0.0200022841107467	0.0911693916507594
[Eubacterium] eligens group	0.00180570015616866	0	0	0	0	0	0	0	0	3.42970813183798e-05	0	0
[Eubacterium] nodatum group	0.00152915148360229	0.00168013672836824	0.000512721024333463	0.000916464280804656	0.00187857694156024	0.00103304117637564	0.00137371313080275	0.000641236178232378	0.000723436322532027	0.00156051719998628	0.00104416491279591	0.00128641381027471
[Eubacterium] oxidoreducens group	0	0	0	0	0	0	0	0	3.01431801055011e-05	0	0	0
[Eubacterium] siraeum group	0.00204971369078605	1.44839373135193e-05	2.7714649963971e-05	0	7.28130597503968e-05	4.84238051426081e-05	0.000994757784374408	0.000312798135723111	0.000135644310474755	0.00219501320437631	0.00262672735875222	8.2994439372562e-05
[Eubacterium] ventriosum group	0.000211478396668402	0	2.7714649963971e-05	0	0	8.07063419043468e-05	0	0	0	5.14456219775697e-05	3.26301535248723e-05	0
[Eubacterium] xylanophilum group	8.13378448724623e-05	2.89678746270386e-05	0.000748295549027216	0.000168018451480854	5.82504478003175e-05	8.07063419043468e-05	0.00120002526368976	3.12798135723111e-05	0.000301431801055011	0.00363549061974826	0.00097890460574617	0.000186737488588265
[Ruminococcus] gnavus group	0.000504294638209266	4.34518119405579e-05	2.7714649963971e-05	4.58232140402328e-05	1.45626119500794e-05	8.07063419043468e-05	0.000221057285416535	0.000250238508578489	6.02863602110023e-05	0.000788832870322735	0.00055471260992283	0.000228234708274546
[Ruminococcus] torques group	0.00875195210827694	0.0132962544538107	0.00225874397206363	0.00314652736409598	0.00407753134602222	0.00334124255483996	0.00156319080401693	0.000813275152880089	0.000708364732479277	0.00173200260657818	0.000701548300784755	0.000871441613411901
