# Supplementary material for: β-sitosterol inhibits trimethylamine production by regulating the gut microbiota and attenuates atherosclerosis in ApoE–/– mice
Source: Front Cardiovasc Med. 2022 Nov 1;9:986905. doi: 10.3389/fcvm.2022.986905 (PMC9663806; doi:10.3389/fcvm.2022.986905)
Supplement: Supplementary file 1 [file Data_Sheet_1.ZIP › Source data/gut microbiota diversity analysis/CON-EXP/01.OTU_Taxa/01.original/tax_summary_r/order.percent.xls]

OTU ID	7	8	9	10	11	12	13	14	15	16	17	18
Acholeplasmatales	0.00100858927641853	0.000173807247762232	4.15719749459564e-05	0	4.36878358502381e-05	3.22825367617387e-05	0.000347375734225984	4.69197203584667e-05	3.01431801055011e-05	0.000668793085708406	0.000179465844386798	0.000290480537803967
Actinomycetales	0.000357886517438834	0	0	0	0	1.61412683808694e-05	0	0	0	1.71485406591899e-05	0	0
Anaerolineales	0	0	0	0	0	0	0	0	3.01431801055011e-05	0	0	0
Bacillales	1.62675689744925e-05	4.34518119405579e-05	1.38573249819855e-05	0	1.45626119500794e-05	1.61412683808694e-05	0.000126318448809449	3.12798135723111e-05	0.000195930670685757	0.000685941626367596	9.7890460574617e-05	0.000103743049215703
Bacteroidales	0.0444918011452369	0.152515859911358	0.0358766143783603	0.0307015534069559	0.0393481774891144	0.067341371684987	0.0960967599317885	0.0552245108619153	0.182305953278071	0.203861851356449	0.0881014145171553	0.111814258444684
Bifidobacteriales	0.00164302446642374	0.000260710871643348	0.000180145224765811	0.00311597855473583	0.00103394544845563	0.00124287766532694	0.000236847091517716	0.000594316457873911	0.0025320271288621	0.000274376650547038	0.00034261661201116	0.00199186654494149
Burkholderiales	0.00201717855283706	0.00133252223284378	0.00121944459841472	0.000733171424643724	0.00168926298620921	0.000225977757332171	0.0020842544053559	0.000344077949295422	0.00158251695553881	0.00212641904173955	0.000734178454309628	0.00126566520043157
Campylobacterales	0.00325351379489849	0.000405550244778541	0.00108087134859487	0.00287158807985459	0.000932007164805079	0.000742498345519991	0.00255794858839133	0.000750715525735467	0.00471740768651093	0.00819700243509277	0.0028877685869512	0.00410822474894182
Chloroplast	1.62675689744925e-05	1.44839373135193e-05	1.38573249819855e-05	1.52744046800776e-05	4.36878358502381e-05	1.61412683808694e-05	0	0	0	0	1.63150767624362e-05	0
Christensenellales	0.000634435190005206	0.000608325367167811	0.000194002549747797	0.000244390474881241	0.000655317537753571	0.000290542830855649	0.000994757784374408	0.000484837110370822	0.000391861341371515	0.00166340844394142	0.000326301535248723	0.00122416798074529
Clostridia UCG-014	0.000976054138469547	0.00302714289852554	0.000471149049387506	0.000687348210603492	0.00527166552592873	0.000484238051426081	0.00953704288511337	0.00364409828117424	0.00311981914091937	0.0190177315910416	0.00393193349974712	0.00626608017262844
Clostridia vadinBB60 group	0.00427837064029151	0.000289678746270386	0.000388005099495593	0.00109975713696559	0.000174751343400952	0.000887769760947815	0.00344217773005748	0.000250238508578489	0.000150715900527506	0.00531604760434887	0.0027083027425644	0.00132791102996099
Clostridia_uncultured	0	0	0	0	0	1.61412683808694e-05	1.57898061011811e-05	0	9.04295403165034e-05	0.000240079569228659	0	0
Clostridiales	0.00461998958875586	0.00844413545378176	0.00462834654398315	0.00650689639371306	0.00336396336046833	0.00468096783045212	0.00198951556874882	0.0009853141275278	0.00119065561416729	0.00401275851425044	0.00187623382768016	0.00300854842725537
Coriobacteriales	0.0013014055179594	0.000521421743286695	0.000498863699351477	0.000473506545082405	0.000713567985553889	0.00077478088228173	0.00244741994568307	0.000891474686810866	0.00141672946495855	0.00233220152964983	0.000799438761359372	0.00184662627603951
Corynebacteriales	0.00183823529411765	0.000463485994032618	0.000651294274153317	0.00044295773572225	0.000640754925803492	0.000532661856568689	0.00363165540327165	0.0008445549664524	0.00765636774679729	0.0145591110196522	0.000832068914884244	0.0016391401776081
Deferribacterales	0.00115499739718896	5.79357492540772e-05	0.00015243057480184	0	0.000203876567301111	3.22825367617387e-05	4.73694183035432e-05	6.25596271446222e-05	0.000693293142426526	0.000171485406591899	0.001533617215669	0.000477218026392232
Defluviicoccales	4.88027069234774e-05	0	0	0	0	0	0	0	0	0	0	0
Desulfovibrionales	0.0299323269130661	0.0704498710929579	0.027631506014079	0.0162061433655623	0.0161936244884883	0.00987845624909206	0.0243636708141224	0.0189712069316067	0.118492840994725	0.148729293137154	0.0200838594945589	0.0587808116856171
Endomicrobiales	0	0	0	0	0	0	0	0	3.01431801055011e-05	0	0	0
Enterobacterales	0.0178292555960437	0.0190029257553373	0.0173770855274098	0.0251722189127679	0.0225283606867728	0.0251158136006327	0.00333164908734921	0.00620904299410375	0.00504898266767144	0.00540179030764482	0.024276834222505	0.00771848286164827
Erysipelotrichales	0.0436296199895888	0.10725355580661	0.0251233301923397	0.0872626739372833	0.108593397311742	0.182283343825158	0.278042695635697	0.116767544065437	0.0430746043707611	0.0265287923997668	0.255738828251187	0.169910366005478
Eubacteriales	0	1.44839373135193e-05	0	1.52744046800776e-05	0	0	0	0.000250238508578489	0	6.85941626367596e-05	0	0
Flavobacteriales	0	0	0	3.05488093601552e-05	0	0	0	1.56399067861556e-05	0	0	0	0
Gastranaerophilales	0	2.89678746270386e-05	4.15719749459564e-05	7.6372023400388e-05	0	1.61412683808694e-05	9.47388366070865e-05	4.69197203584667e-05	1.50715900527506e-05	0.000102891243955139	0.000146835690861926	8.2994439372562e-05
Lachnospirales	0.0657047110879751	0.0436401031256337	0.0282966576132143	0.0216285570269898	0.0225429232987229	0.0181427856600972	0.0708488599759999	0.0272290777146968	0.0809796533534287	0.101056350104606	0.0439038715677159	0.0419121918831438
Lactobacillales	0.226965122332119	0.0508096520958257	0.060140790421817	0.286608929416976	0.30450421587616	0.129614385098381	0.312511842354576	0.635074054958632	0.402878673700075	0.165037555304043	0.47080417013362	0.417565773093203
Latescibacterota_norank	8.13378448724623e-05	0	0	0	0	0	0	0	0	0	0	0
Micrococcales	8.13378448724623e-05	1.44839373135193e-05	0	1.52744046800776e-05	5.82504478003175e-05	0	1.57898061011811e-05	0	0	3.42970813183798e-05	0	2.07486098431405e-05
Monoglobales	3.25351379489849e-05	1.44839373135193e-05	0	9.16464280804656e-05	4.36878358502381e-05	0	0.000157898061011811	6.25596271446222e-05	3.01431801055011e-05	0.000171485406591899	1.63150767624362e-05	0.000124491659058843
Mycoplasmatales	0	0	0	0	0	0	0	0	0	0	0	0.000145240268901984
Myxococcales	0	0	0	0	0	0	0	0	3.01431801055011e-05	0	0	0
Nitriliruptorales	0	0	0	0	0	0	4.73694183035432e-05	0	1.50715900527506e-05	0	6.52603070497447e-05	6.22458295294215e-05
Nitrospirales	0.00013014055179594	0	0	0	0	0	0	0	0	0	0	0
Oscillospirales	0.082021082769391	0.0514759132122476	0.0282412283132864	0.0268524034275764	0.0253389447931381	0.0184656110277146	0.168682498578918	0.10955754703702	0.128470233609646	0.237284357101211	0.0542802603886252	0.130239023985393
Pedosphaerales	3.25351379489849e-05	0	0	0	0	0	0	0	0	0	0	0
Peptococcales	0.00185450286309214	0.00042003418209206	0.000194002549747797	0.000290213688921474	0.000495128806302698	0.000403531709521734	0.0025895282005937	0.000578676551087756	0.00174830444611907	0.00178344822855575	0.00125626091070758	0.00151464851854926
Peptostreptococcales-Tissierellales	0.0422631441957314	0.00522870137018047	0.00317332742087467	0.00481143747422444	0.00356783992776944	0.00429357738931125	0.00405798016800354	0.00153271086504324	0.00214016578749058	0.00519600781973454	0.00316512489191262	0.0031745373060005
Propionibacteriales	4.88027069234774e-05	0	0	0	0	0	0	0	0	0	0	0
Pseudomonadales	0.00525442477876106	0.00360650039106631	0.00103929937364891	0.00215369105989094	0.00294164761391603	0.00317982987103127	0.000963178172172046	0.0002815183221508	0.0013413715146948	0.00986041087903419	0.000603657840210138	0.000580961075607934
Pseudonocardiales	0	0	0	0	0	0	0	0	4.52147701582517e-05	0	0	0
RF39	0.000520562207183758	0.000188291185075751	0.000124715924837869	0.000183292856160931	5.82504478003175e-05	3.22825367617387e-05	0.00238426072127834	0.000406637576440044	0.000934438583270535	0.00723668415817814	0.000881014145171553	0.00296705120756909
Rhizobiales	0.00013014055179594	1.44839373135193e-05	2.7714649963971e-05	0	0	0	0	1.56399067861556e-05	7.53579502637528e-05	0	0	0
Rhodobacterales	0	0	2.7714649963971e-05	3.05488093601552e-05	0	0	0	0	0	0	1.63150767624362e-05	0
Rhodospirillales	0.00013014055179594	4.34518119405579e-05	1.38573249819855e-05	0.000229116070201164	0.000262127015101429	0	1.57898061011811e-05	4.69197203584667e-05	0	1.71485406591899e-05	0.00042419199582334	2.07486098431405e-05
Saccharimonadales	0	4.34518119405579e-05	0	9.16464280804656e-05	1.45626119500794e-05	6.45650735234775e-05	0.000742120886755511	7.81995339307778e-05	9.04295403165034e-05	0.000651644545049216	3.26301535248723e-05	0.000331977757490248
Sphingobacteriales	0.000162675689744925	5.79357492540772e-05	4.15719749459564e-05	0	4.36878358502381e-05	1.61412683808694e-05	0	0	0	0	0	0
Staphylococcales	0.000292816241540864	0.000347614495524463	1.38573249819855e-05	0.000137469642120698	0.000131063507550714	0.000112988878666086	0.00044211457083307	0.000234598601792333	0.000422004521477016	0.00132043763075762	0.00021209599791167	0.00041497219686281
Subgroup 12	4.88027069234774e-05	0	0	0	0	0	0	0	0	0	0	0
Unclassified	0.0047501301405518	0.00108629529851395	0.00169059364780223	0.000641524996563259	0.00119413417990651	0.00602069310606429	0.000426324764731889	0.00441045371369587	0.00102486812358704	0.01227835511198	0.0119915814203905	0.0178438044651008
Veillonellales-Selenomonadales	0.00577498698594482	1.44839373135193e-05	0	0	0	0	0	0	0	5.14456219775697e-05	1.63150767624362e-05	2.07486098431405e-05
Verrucomicrobiales	0.403191697032795	0.477318154167029	0.761127431960534	0.480471673616521	0.437213298577233	0.524978612819395	0.00671066759300196	0.01407591610754	0.00700828937452901	0.0140446547998765	0.00770071623186987	0.0111835007054527
Xanthomonadales	0.00148034877667881	0.000767648677616523	0.000263289174657724	0.000106920832760543	0.000145626119500794	4.84238051426081e-05	1.57898061011811e-05	0	0	0	1.63150767624362e-05	2.07486098431405e-05
