# Supplementary material for: β-sitosterol inhibits trimethylamine production by regulating the gut microbiota and attenuates atherosclerosis in ApoE–/– mice
Source: Front Cardiovasc Med. 2022 Nov 1;9:986905. doi: 10.3389/fcvm.2022.986905 (PMC9663806; doi:10.3389/fcvm.2022.986905)
Supplement: Supplementary file 1 [file Data_Sheet_1.ZIP › Source data/gut microbiota diversity analysis/CON-EXP/01.OTU_Taxa/01.original/tax_summary_r/otu_taxa_table_L1.txt]

# Constructed from biom file
#OTU ID	7	8	9	10	11	12	13	14	15	16	17	18
Unclassified	0.004750130140551796	0.0010862952985139479	0.0016905936478022285	0.0006415249965632592	0.001194134179906507	0.006020693106064287	0.0004263247647318891	0.004410453713695867	0.001024868123587038	0.012278355111980005	0.011991581420390533	0.01784380446510084
d__Bacteria	0.9952498698594354	0.9989137047014822	0.9983094063521917	0.999358475003434	0.9988058658201001	0.9939793068939334	0.9995736752352651	0.995589546286294	0.9989751318764164	0.9877216448880157	0.988008418579613	0.9821561955348934
