# Supplementary material for: β-sitosterol inhibits trimethylamine production by regulating the gut microbiota and attenuates atherosclerosis in ApoE–/– mice
Source: Front Cardiovasc Med. 2022 Nov 1;9:986905. doi: 10.3389/fcvm.2022.986905 (PMC9663806; doi:10.3389/fcvm.2022.986905)
Supplement: Supplementary file 1 [file Data_Sheet_1.ZIP › Source data/gut microbiota diversity analysis/CON-EXP/01.OTU_Taxa/01.original/tax_summary_r/otu_taxa_table_L2.txt]

# Constructed from biom file
#OTU ID	7	8	9	10	11	12	13	14	15	16	17	18
Unclassified;Other	0.004750130140551796	0.0010862952985139479	0.0016905936478022285	0.0006415249965632592	0.001194134179906507	0.006020693106064287	0.0004263247647318891	0.004410453713695867	0.001024868123587038	0.012278355111980005	0.011991581420390533	0.01784380446510084
d__Bacteria;p__Acidobacteriota	4.8802706923477355e-05	0.0	0.0	0.0	0.0	0.0	0.0	0.0	0.0	0.0	0.0	0.0
d__Bacteria;p__Actinobacteriota	0.005270692347735553	0.0012601025462761798	0.001330303198270606	0.004047717240220563	0.0024465188076133342	0.0025664616725582304	0.0063790816648771525	0.002330346111137179	0.011665410700828938	0.017217134821826654	0.0020393845953045205	0.005560627437961658
d__Bacteria;p__Bacteroidota	0.04465447683498182	0.15257379566061227	0.03591818635330629	0.03073210221631609	0.039391865324964664	0.0673575129533679	0.09609675993178847	0.05524015076870149	0.18230595327807106	0.20386185135644924	0.08810141451715532	0.11181425844468403
d__Bacteria;p__Campylobacterota	0.0032535137948984903	0.0004055502447785406	0.0010808713485948671	0.002871588079854588	0.0009320071648050794	0.000742498345519991	0.0025579485883913343	0.0007507155257354667	0.004717407686510927	0.008197002435092773	0.0028877685869512014	0.004108224748941821
d__Bacteria;p__Chloroflexi	0.0	0.0	0.0	0.0	0.0	0.0	0.0	0.0	3.014318010550113e-05	0.0	0.0	0.0
d__Bacteria;p__Cyanobacteria	1.626756897449245e-05	4.345181194055792e-05	5.542929992794191e-05	9.164642808046556e-05	4.36878358502381e-05	3.2282536761738735e-05	9.473883660708645e-05	4.6919720358466666e-05	1.5071590052750565e-05	0.00010289124395513942	0.00016315076762436168	8.299443937256204e-05
d__Bacteria;p__Deferribacterota	0.001154997397188964	5.793574925407723e-05	0.00015243057480184024	0.0	0.00020387656730111114	3.2282536761738735e-05	4.7369418303543225e-05	6.255962714462221e-05	0.0006932931424265261	0.00017148540659189904	0.0015336172156689997	0.0004772180263922317
d__Bacteria;p__Desulfobacterota	0.029932326913066114	0.07044987109295789	0.027631506014079044	0.016206143365562323	0.01619362448848826	0.009878456249092055	0.0243636708141224	0.01897120693160669	0.11849284099472493	0.148729293137154	0.020083859494558917	0.05878081168561707
d__Bacteria;p__Elusimicrobiota	0.0	0.0	0.0	0.0	0.0	0.0	0.0	0.0	3.014318010550113e-05	0.0	0.0	0.0
d__Bacteria;p__Firmicutes	0.4805927902134319	0.2719938588105777	0.15104484230364257	0.43642029051917597	0.4747994000203876	0.3597565896728137	0.8561706562243389	0.8971363330674487	0.6658477769404693	0.5773399183729437	0.8393943843505804	0.780209975931609
d__Bacteria;p__Latescibacterota	8.133784487246226e-05	0.0	0.0	0.0	0.0	0.0	0.0	0.0	0.0	0.0	0.0	0.0
d__Bacteria;p__Myxococcota	0.0	0.0	0.0	0.0	0.0	0.0	0.0	0.0	3.014318010550113e-05	0.0	0.0	0.0
d__Bacteria;p__Nitrospirota	0.0001301405517959396	0.0	0.0	0.0	0.0	0.0	0.0	0.0	0.0	0.0	0.0	0.0
d__Bacteria;p__Patescibacteria	0.0	4.345181194055792e-05	0.0	9.164642808046556e-05	1.4562611950079366e-05	6.456507352347747e-05	0.0007421208867555107	7.819953393077777e-05	9.04295403165034e-05	0.0006516445450492163	3.263015352487234e-05	0.00033197775749024816
d__Bacteria;p__Proteobacteria	0.02689029151483603	0.024767532806118	0.019968405299041064	0.028425667109624395	0.027567024421500247	0.02857004503413878	0.006410661277079516	0.006897198892694598	0.008048229088168801	0.017405768769077748	0.026071492666372993	0.009606606357374056
d__Bacteria;p__Verrucomicrobiota	0.40322423217074443	0.4773181541670287	0.7611274319605341	0.4804716736165208	0.4372132985772329	0.5249786128193952	0.0067106675930019575	0.014075916107539999	0.007008289374529013	0.014044654799876531	0.00770071623186987	0.011183500705452735
