# Supplementary material for: β-sitosterol inhibits trimethylamine production by regulating the gut microbiota and attenuates atherosclerosis in ApoE–/– mice
Source: Front Cardiovasc Med. 2022 Nov 1;9:986905. doi: 10.3389/fcvm.2022.986905 (PMC9663806; doi:10.3389/fcvm.2022.986905)
Supplement: Supplementary file 1 [file Data_Sheet_1.ZIP › Source data/gut microbiota diversity analysis/CON-EXP/01.OTU_Taxa/01.original/tax_summary_r/otu_taxa_table_L3.txt]

# Constructed from biom file
#OTU ID	7	8	9	10	11	12	13	14	15	16	17	18
Unclassified;Other;Other	0.004750130140551796	0.0010862952985139479	0.0016905936478022285	0.0006415249965632592	0.001194134179906507	0.006020693106064287	0.0004263247647318891	0.004410453713695867	0.001024868123587038	0.012278355111980005	0.011991581420390533	0.01784380446510084
d__Bacteria;p__Acidobacteriota;c__Acidobacteriae	4.8802706923477355e-05	0.0	0.0	0.0	0.0	0.0	0.0	0.0	0.0	0.0	0.0	0.0
d__Bacteria;p__Actinobacteriota;c__Actinobacteria	0.003969286829776158	0.0007386808029894846	0.0008314394989191287	0.0035742106951381575	0.0017329508220594444	0.0017916807902764998	0.003931661719194088	0.001438871424326311	0.010248681235870381	0.014884933292176834	0.0012399458339451487	0.0037140011619221517
d__Bacteria;p__Actinobacteriota;c__Coriobacteriia	0.0013014055179593961	0.000521421743286695	0.0004988636993514772	0.0004735065450824055	0.0007135679855538888	0.0007747808822817297	0.002447419945683066	0.0008914746868108662	0.0014167294649585526	0.0023322015296498265	0.0007994387613593723	0.0018466262760395056
d__Bacteria;p__Bacteroidota;c__Bacteroidia	0.04465447683498182	0.15257379566061227	0.03591818635330629	0.03073210221631609	0.039391865324964664	0.0673575129533679	0.09609675993178847	0.05524015076870149	0.18230595327807106	0.20386185135644924	0.08810141451715532	0.11181425844468403
d__Bacteria;p__Campylobacterota;c__Campylobacteria	0.0032535137948984903	0.0004055502447785406	0.0010808713485948671	0.002871588079854588	0.0009320071648050794	0.000742498345519991	0.0025579485883913343	0.0007507155257354667	0.004717407686510927	0.008197002435092773	0.0028877685869512014	0.004108224748941821
d__Bacteria;p__Chloroflexi;c__Anaerolineae	0.0	0.0	0.0	0.0	0.0	0.0	0.0	0.0	3.014318010550113e-05	0.0	0.0	0.0
d__Bacteria;p__Cyanobacteria;c__Cyanobacteriia	1.626756897449245e-05	1.4483937313519308e-05	1.3857324981985478e-05	1.5274404680077595e-05	4.36878358502381e-05	1.6141268380869368e-05	0.0	0.0	0.0	0.0	1.631507676243617e-05	0.0
d__Bacteria;p__Cyanobacteria;c__Vampirivibrionia	0.0	2.8967874627038616e-05	4.157197494595643e-05	7.637202340038797e-05	0.0	1.6141268380869368e-05	9.473883660708645e-05	4.6919720358466666e-05	1.5071590052750565e-05	0.00010289124395513942	0.0001468356908619255	8.299443937256204e-05
d__Bacteria;p__Deferribacterota;c__Deferribacteres	0.001154997397188964	5.793574925407723e-05	0.00015243057480184024	0.0	0.00020387656730111114	3.2282536761738735e-05	4.7369418303543225e-05	6.255962714462221e-05	0.0006932931424265261	0.00017148540659189904	0.0015336172156689997	0.0004772180263922317
d__Bacteria;p__Desulfobacterota;c__Desulfovibrionia	0.029932326913066114	0.07044987109295789	0.027631506014079044	0.016206143365562323	0.01619362448848826	0.009878456249092055	0.0243636708141224	0.01897120693160669	0.11849284099472493	0.148729293137154	0.020083859494558917	0.05878081168561707
d__Bacteria;p__Elusimicrobiota;c__Endomicrobia	0.0	0.0	0.0	0.0	0.0	0.0	0.0	0.0	3.014318010550113e-05	0.0	0.0	0.0
d__Bacteria;p__Firmicutes;c__Bacilli	0.27243297761582536	0.15881637264273912	0.08545812316390457	0.3741923658525406	0.4133451775910525	0.3120914241441089	0.5938546074654193	0.7525610347362315	0.4475357950263756	0.20147820420482196	0.7279134648328529	0.5913976263590334
d__Bacteria;p__Firmicutes;c__Clostridia	0.2023848256116612	0.11316300223052606	0.0655867191397374	0.06222792466663589	0.06145422242933484	0.04766516552870738	0.26231604875892073	0.14457529833122235	0.21831198191409268	0.3758102685461471	0.1114646044409642	0.18879160096273503
d__Bacteria;p__Firmicutes;c__Negativicutes	0.005774986985944821	1.4483937313519308e-05	0.0	0.0	0.0	0.0	0.0	0.0	0.0	5.144562197756971e-05	1.631507676243617e-05	2.074860984314051e-05
d__Bacteria;p__Latescibacterota;c__norank	8.133784487246226e-05	0.0	0.0	0.0	0.0	0.0	0.0	0.0	0.0	0.0	0.0	0.0
d__Bacteria;p__Myxococcota;c__Myxococcia	0.0	0.0	0.0	0.0	0.0	0.0	0.0	0.0	3.014318010550113e-05	0.0	0.0	0.0
d__Bacteria;p__Nitrospirota;c__Nitrospiria	0.0001301405517959396	0.0	0.0	0.0	0.0	0.0	0.0	0.0	0.0	0.0	0.0	0.0
d__Bacteria;p__Patescibacteria;c__Saccharimonadia	0.0	4.345181194055792e-05	0.0	9.164642808046556e-05	1.4562611950079366e-05	6.456507352347747e-05	0.0007421208867555107	7.819953393077777e-05	9.04295403165034e-05	0.0006516445450492163	3.263015352487234e-05	0.00033197775749024816
d__Bacteria;p__Proteobacteria;c__Alphaproteobacteria	0.0003090838105153566	5.793574925407723e-05	6.928662490992738e-05	0.0002596648795613191	0.0002621270151014286	0.0	1.5789806101181076e-05	6.255962714462221e-05	7.535795026375282e-05	1.7148540659189903e-05	0.00044050707258577656	2.074860984314051e-05
d__Bacteria;p__Proteobacteria;c__Gammaproteobacteria	0.026581207704320667	0.024709597056863927	0.01989911867413114	0.02816600223006308	0.027304897406398815	0.02857004503413878	0.006394871470978335	0.006834639265549976	0.007972871137905048	0.01738862022841856	0.025630985593787216	0.009585857747530915
d__Bacteria;p__Verrucomicrobiota;c__Verrucomicrobiae	0.40322423217074443	0.4773181541670287	0.7611274319605341	0.4804716736165208	0.4372132985772329	0.5249786128193952	0.0067106675930019575	0.014075916107539999	0.007008289374529013	0.014044654799876531	0.00770071623186987	0.011183500705452735
