# Supplementary material for: β-sitosterol inhibits trimethylamine production by regulating the gut microbiota and attenuates atherosclerosis in ApoE–/– mice
Source: Front Cardiovasc Med. 2022 Nov 1;9:986905. doi: 10.3389/fcvm.2022.986905 (PMC9663806; doi:10.3389/fcvm.2022.986905)
Supplement: Supplementary file 1 [file Data_Sheet_1.ZIP › Source data/gut microbiota diversity analysis/CON-EXP/01.OTU_Taxa/01.original/tax_summary_r/otu_taxa_table_L4.txt]

# Constructed from biom file
#OTU ID	7	8	9	10	11	12	13	14	15	16	17	18
Unclassified;Other;Other;Other	0.004750130140551796	0.0010862952985139479	0.0016905936478022285	0.0006415249965632592	0.001194134179906507	0.006020693106064287	0.0004263247647318891	0.004410453713695867	0.001024868123587038	0.012278355111980005	0.011991581420390533	0.01784380446510084
d__Bacteria;p__Acidobacteriota;c__Acidobacteriae;o__Subgroup 12	4.8802706923477355e-05	0.0	0.0	0.0	0.0	0.0	0.0	0.0	0.0	0.0	0.0	0.0
d__Bacteria;p__Actinobacteriota;c__Actinobacteria;o__Actinomycetales	0.00035788651743883394	0.0	0.0	0.0	0.0	1.6141268380869368e-05	0.0	0.0	0.0	1.7148540659189903e-05	0.0	0.0
d__Bacteria;p__Actinobacteriota;c__Actinobacteria;o__Bifidobacteriales	0.0016430244664237376	0.00026071087164334755	0.0001801452247658112	0.0031159785547358295	0.001033945448455635	0.0012428776653269414	0.00023684709151771617	0.0005943164578739111	0.0025320271288620955	0.00027437665054703844	0.00034261661201115954	0.0019918665449414888
d__Bacteria;p__Actinobacteriota;c__Actinobacteria;o__Corynebacteriales	0.001838235294117647	0.00046348599403261785	0.0006512942741533174	0.0004429577357222503	0.0006407549258034921	0.0005326618565686892	0.003631655403271648	0.0008445549664524	0.007656367746797287	0.014559111019652227	0.0008320689148842445	0.0016391401776081004
d__Bacteria;p__Actinobacteriota;c__Actinobacteria;o__Micrococcales	8.133784487246226e-05	1.4483937313519308e-05	0.0	1.5274404680077595e-05	5.825044780031746e-05	0.0	1.5789806101181076e-05	0.0	0.0	3.4297081318379805e-05	0.0	2.074860984314051e-05
d__Bacteria;p__Actinobacteriota;c__Actinobacteria;o__Nitriliruptorales	0.0	0.0	0.0	0.0	0.0	0.0	4.736941830354323e-05	0.0	1.5071590052750565e-05	0.0	6.526030704974467e-05	6.224582952942152e-05
d__Bacteria;p__Actinobacteriota;c__Actinobacteria;o__Propionibacteriales	4.8802706923477355e-05	0.0	0.0	0.0	0.0	0.0	0.0	0.0	0.0	0.0	0.0	0.0
d__Bacteria;p__Actinobacteriota;c__Actinobacteria;o__Pseudonocardiales	0.0	0.0	0.0	0.0	0.0	0.0	0.0	0.0	4.52147701582517e-05	0.0	0.0	0.0
d__Bacteria;p__Actinobacteriota;c__Coriobacteriia;o__Coriobacteriales	0.0013014055179593961	0.000521421743286695	0.0004988636993514772	0.0004735065450824055	0.0007135679855538888	0.0007747808822817297	0.002447419945683066	0.0008914746868108662	0.0014167294649585526	0.0023322015296498265	0.0007994387613593723	0.0018466262760395056
d__Bacteria;p__Bacteroidota;c__Bacteroidia;o__Bacteroidales	0.04449180114523689	0.1525158599113582	0.03587661437836034	0.030701553406955937	0.03934817748911443	0.06734137168498704	0.09609675993178847	0.055224510861915335	0.18230595327807106	0.20386185135644924	0.08810141451715532	0.11181425844468403
d__Bacteria;p__Bacteroidota;c__Bacteroidia;o__Flavobacteriales	0.0	0.0	0.0	3.054880936015519e-05	0.0	0.0	0.0	1.5639906786155553e-05	0.0	0.0	0.0	0.0
d__Bacteria;p__Bacteroidota;c__Bacteroidia;o__Sphingobacteriales	0.00016267568974492452	5.793574925407723e-05	4.157197494595643e-05	0.0	4.36878358502381e-05	1.6141268380869368e-05	0.0	0.0	0.0	0.0	0.0	0.0
d__Bacteria;p__Campylobacterota;c__Campylobacteria;o__Campylobacterales	0.0032535137948984903	0.0004055502447785406	0.0010808713485948671	0.002871588079854588	0.0009320071648050794	0.000742498345519991	0.0025579485883913343	0.0007507155257354667	0.004717407686510927	0.008197002435092773	0.0028877685869512014	0.004108224748941821
d__Bacteria;p__Chloroflexi;c__Anaerolineae;o__Anaerolineales	0.0	0.0	0.0	0.0	0.0	0.0	0.0	0.0	3.014318010550113e-05	0.0	0.0	0.0
d__Bacteria;p__Cyanobacteria;c__Cyanobacteriia;o__Chloroplast	1.626756897449245e-05	1.4483937313519308e-05	1.3857324981985478e-05	1.5274404680077595e-05	4.36878358502381e-05	1.6141268380869368e-05	0.0	0.0	0.0	0.0	1.631507676243617e-05	0.0
d__Bacteria;p__Cyanobacteria;c__Vampirivibrionia;o__Gastranaerophilales	0.0	2.8967874627038616e-05	4.157197494595643e-05	7.637202340038797e-05	0.0	1.6141268380869368e-05	9.473883660708645e-05	4.6919720358466666e-05	1.5071590052750565e-05	0.00010289124395513942	0.0001468356908619255	8.299443937256204e-05
d__Bacteria;p__Deferribacterota;c__Deferribacteres;o__Deferribacterales	0.001154997397188964	5.793574925407723e-05	0.00015243057480184024	0.0	0.00020387656730111114	3.2282536761738735e-05	4.7369418303543225e-05	6.255962714462221e-05	0.0006932931424265261	0.00017148540659189904	0.0015336172156689997	0.0004772180263922317
d__Bacteria;p__Desulfobacterota;c__Desulfovibrionia;o__Desulfovibrionales	0.029932326913066114	0.07044987109295789	0.027631506014079044	0.016206143365562323	0.01619362448848826	0.009878456249092055	0.0243636708141224	0.01897120693160669	0.11849284099472493	0.148729293137154	0.020083859494558917	0.05878081168561707
d__Bacteria;p__Elusimicrobiota;c__Endomicrobia;o__Endomicrobiales	0.0	0.0	0.0	0.0	0.0	0.0	0.0	0.0	3.014318010550113e-05	0.0	0.0	0.0
d__Bacteria;p__Firmicutes;c__Bacilli;o__Acholeplasmatales	0.001008589276418532	0.00017380724776223168	4.157197494595643e-05	0.0	4.3687835850238094e-05	3.2282536761738735e-05	0.0003473757342259837	4.6919720358466666e-05	3.014318010550113e-05	0.0006687930857084062	0.00017946584438679786	0.00029048053780396713
d__Bacteria;p__Firmicutes;c__Bacilli;o__Bacillales	1.626756897449245e-05	4.345181194055792e-05	1.3857324981985478e-05	0.0	1.4562611950079366e-05	1.6141268380869368e-05	0.0001263184488094486	3.1279813572311106e-05	0.00019593067068575734	0.0006859416263675962	9.7890460574617e-05	0.00010374304921570254
d__Bacteria;p__Firmicutes;c__Bacilli;o__Erysipelotrichales	0.04362961998958878	0.10725355580661043	0.02512333019233967	0.08726267393728326	0.1085933973117418	0.1822833438251578	0.2780426956356974	0.11676754406543738	0.043074604370761105	0.02652879239976678	0.25573882825118693	0.1699103660054776
d__Bacteria;p__Firmicutes;c__Bacilli;o__Lactobacillales	0.2269651223321188	0.05080965209582572	0.06014079042181696	0.2866089294169759	0.3045042158761595	0.12961438509838108	0.3125118423545758	0.6350740549586319	0.40287867370007546	0.1650375553040435	0.4708041701336204	0.41756577309320253
d__Bacteria;p__Firmicutes;c__Bacilli;o__Mycoplasmatales	0.0	0.0	0.0	0.0	0.0	0.0	0.0	0.0	0.0	0.0	0.0	0.00014524026890198356
d__Bacteria;p__Firmicutes;c__Bacilli;o__RF39	0.0005205622071837585	0.000188291185075751	0.00012471592483786928	0.00018329285616093115	5.825044780031746e-05	3.2282536761738735e-05	0.0023842607212783418	0.0004066375764400444	0.0009344385832705351	0.00723668415817814	0.0008810141451715531	0.0029670512075690935
d__Bacteria;p__Firmicutes;c__Bacilli;o__Staphylococcales	0.00029281624154086413	0.00034761449552446336	1.3857324981985478e-05	0.00013746964212069834	0.0001310635075507143	0.00011298887866608558	0.0004421145708330702	0.00023459860179233334	0.0004220045214770158	0.0013204376307576226	0.0002120959979116702	0.0004149721968628102
d__Bacteria;p__Firmicutes;c__Clostridia;o__Christensenellales	0.0006344351900052056	0.0006083253671678108	0.0001940025497477967	0.00024439047488124146	0.0006553175377535714	0.0002905428308556487	0.0009947577843744078	0.00048483711037082224	0.0003918613413715147	0.0016634084439414206	0.0003263015352487234	0.00122416798074529
d__Bacteria;p__Firmicutes;c__Clostridia;o__Clostridia UCG-014	0.0009760541384695471	0.0030271428985255353	0.00047114904938750626	0.0006873482106034917	0.0052716655259287286	0.00048423805142608107	0.009537042885113369	0.003644098281174244	0.0031198191409193693	0.019017731591041604	0.0039319334997471155	0.006266080172628435
d__Bacteria;p__Firmicutes;c__Clostridia;o__Clostridia vadinBB60 group	0.004278370640291514	0.0002896787462703861	0.0003880050994955934	0.001099757136965587	0.0001747513434009524	0.0008877697609478152	0.0034421777300574752	0.00025023850857848885	0.00015071590052750564	0.0053160476043488695	0.0027083027425644037	0.0013279110299609929
d__Bacteria;p__Firmicutes;c__Clostridia;o__Clostridiales	0.004619989588755855	0.008444135453781757	0.004628346543983149	0.006506896393713056	0.0033639633604683333	0.004680967830452117	0.0019895155687488157	0.0009853141275277999	0.0011906556141672946	0.004012758514250437	0.0018762338276801592	0.003008548427255374
d__Bacteria;p__Firmicutes;c__Clostridia;o__Eubacteriales	0.0	1.4483937313519308e-05	0.0	1.5274404680077595e-05	0.0	0.0	0.0	0.00025023850857848885	0.0	6.859416263675961e-05	0.0	0.0
d__Bacteria;p__Firmicutes;c__Clostridia;o__Lachnospirales	0.0657047110879751	0.04364010312563368	0.02829665761321432	0.02162855702698982	0.022542923298722897	0.018142785660097176	0.07084885997599992	0.027229077714696813	0.08097965335342874	0.10105635010460623	0.043903871567715885	0.041912191883143775
d__Bacteria;p__Firmicutes;c__Clostridia;o__Monoglobales	3.25351379489849e-05	1.4483937313519308e-05	0.0	9.164642808046556e-05	4.3687835850238094e-05	0.0	0.00015789806101181077	6.255962714462221e-05	3.014318010550113e-05	0.00017148540659189904	1.631507676243617e-05	0.00012449165905884305
d__Bacteria;p__Firmicutes;c__Clostridia;o__Oscillospirales	0.08202108276939099	0.051475913212247586	0.028241228313286387	0.026852403427576395	0.025338944793138123	0.01846561102771457	0.16868249857891782	0.10955754703701964	0.12847023360964596	0.23728435710121065	0.05428026038862524	0.13023902398539272
d__Bacteria;p__Firmicutes;c__Clostridia;o__Peptococcales	0.0018545028630921395	0.0004200341820920599	0.0001940025497477967	0.00029021368892147433	0.0004951288063026985	0.0004035317095217342	0.0025895282005936964	0.0005786765510877556	0.0017483044461190653	0.0017834482285557498	0.0012562609107075846	0.0015146485185492573
d__Bacteria;p__Firmicutes;c__Clostridia;o__Peptostreptococcales-Tissierellales	0.04226314419573141	0.00522870137018047	0.0031733274208746737	0.004811437474224443	0.0035678399277694443	0.004293577389311252	0.004057980168003536	0.0015327108650432441	0.0021401657874905804	0.0051960078197345405	0.003165124891912616	0.0031745373060004982
d__Bacteria;p__Firmicutes;c__Clostridia;o__uncultured	0.0	0.0	0.0	0.0	0.0	1.6141268380869368e-05	1.5789806101181076e-05	0.0	9.04295403165034e-05	0.00024007956922865865	0.0	0.0
d__Bacteria;p__Firmicutes;c__Negativicutes;o__Veillonellales-Selenomonadales	0.005774986985944821	1.4483937313519308e-05	0.0	0.0	0.0	0.0	0.0	0.0	0.0	5.144562197756971e-05	1.631507676243617e-05	2.074860984314051e-05
d__Bacteria;p__Latescibacterota;c__norank;o__norank	8.133784487246226e-05	0.0	0.0	0.0	0.0	0.0	0.0	0.0	0.0	0.0	0.0	0.0
d__Bacteria;p__Myxococcota;c__Myxococcia;o__Myxococcales	0.0	0.0	0.0	0.0	0.0	0.0	0.0	0.0	3.014318010550113e-05	0.0	0.0	0.0
d__Bacteria;p__Nitrospirota;c__Nitrospiria;o__Nitrospirales	0.0001301405517959396	0.0	0.0	0.0	0.0	0.0	0.0	0.0	0.0	0.0	0.0	0.0
d__Bacteria;p__Patescibacteria;c__Saccharimonadia;o__Saccharimonadales	0.0	4.345181194055792e-05	0.0	9.164642808046556e-05	1.4562611950079366e-05	6.456507352347747e-05	0.0007421208867555107	7.819953393077777e-05	9.04295403165034e-05	0.0006516445450492163	3.263015352487234e-05	0.00033197775749024816
d__Bacteria;p__Proteobacteria;c__Alphaproteobacteria;o__Defluviicoccales	4.8802706923477355e-05	0.0	0.0	0.0	0.0	0.0	0.0	0.0	0.0	0.0	0.0	0.0
d__Bacteria;p__Proteobacteria;c__Alphaproteobacteria;o__Rhizobiales	0.0001301405517959396	1.4483937313519308e-05	2.7714649963970956e-05	0.0	0.0	0.0	0.0	1.5639906786155553e-05	7.535795026375282e-05	0.0	0.0	0.0
d__Bacteria;p__Proteobacteria;c__Alphaproteobacteria;o__Rhodobacterales	0.0	0.0	2.7714649963970956e-05	3.054880936015519e-05	0.0	0.0	0.0	0.0	0.0	0.0	1.631507676243617e-05	0.0
d__Bacteria;p__Proteobacteria;c__Alphaproteobacteria;o__Rhodospirillales	0.0001301405517959396	4.345181194055792e-05	1.3857324981985478e-05	0.0002291160702011639	0.0002621270151014286	0.0	1.5789806101181076e-05	4.691972035846666e-05	0.0	1.7148540659189903e-05	0.0004241919958233404	2.074860984314051e-05
d__Bacteria;p__Proteobacteria;c__Gammaproteobacteria;o__Burkholderiales	0.002017178552837064	0.0013325222328437762	0.001219444598414722	0.0007331714246437245	0.0016892629862092067	0.00022597775733217119	0.002084254405355902	0.0003440779492954222	0.0015825169555388093	0.002126419041739548	0.0007341784543096275	0.001265665200431571
d__Bacteria;p__Proteobacteria;c__Gammaproteobacteria;o__Enterobacterales	0.01782925559604373	0.019002925755337324	0.017377085527409786	0.025172218912767875	0.02252836068677278	0.02511581360063274	0.003331649087349207	0.006209042994103755	0.00504898266767144	0.00540179030764482	0.024276834222505015	0.00771848286164827
d__Bacteria;p__Proteobacteria;c__Gammaproteobacteria;o__Pseudomonadales	0.005254424778761063	0.0036065003910663077	0.001039299373648911	0.002153691059890941	0.002941647613916032	0.0031798298710312657	0.0009631781721720457	0.0002815183221508	0.0013413715146948003	0.009860410879034193	0.0006036578402101382	0.0005809610756079343
d__Bacteria;p__Proteobacteria;c__Gammaproteobacteria;o__Xanthomonadales	0.001480348776678813	0.0007676486776165232	0.0002632891746577241	0.00010692083276054315	0.00014562611950079366	4.842380514260811e-05	1.5789806101181076e-05	0.0	0.0	0.0	1.631507676243617e-05	2.074860984314051e-05
d__Bacteria;p__Verrucomicrobiota;c__Verrucomicrobiae;o__Pedosphaerales	3.25351379489849e-05	0.0	0.0	0.0	0.0	0.0	0.0	0.0	0.0	0.0	0.0	0.0
d__Bacteria;p__Verrucomicrobiota;c__Verrucomicrobiae;o__Verrucomicrobiales	0.40319169703279545	0.4773181541670287	0.7611274319605341	0.4804716736165208	0.4372132985772329	0.5249786128193952	0.0067106675930019575	0.014075916107539999	0.007008289374529013	0.014044654799876531	0.00770071623186987	0.011183500705452735
