# Supplementary material for: β-sitosterol inhibits trimethylamine production by regulating the gut microbiota and attenuates atherosclerosis in ApoE–/– mice
Source: Front Cardiovasc Med. 2022 Nov 1;9:986905. doi: 10.3389/fcvm.2022.986905 (PMC9663806; doi:10.3389/fcvm.2022.986905)
Supplement: Supplementary file 1 [file Data_Sheet_1.ZIP › Source data/gut microbiota diversity analysis/CON-EXP/01.OTU_Taxa/01.original/tax_summary_r/otu_taxa_table_L5.txt]

# Constructed from biom file
#OTU ID	7	8	9	10	11	12	13	14	15	16	17	18
Unclassified;Other;Other;Other;Other	0.004750130140551796	0.0010862952985139479	0.0016905936478022285	0.0006415249965632592	0.001194134179906507	0.006020693106064287	0.0004263247647318891	0.004410453713695867	0.001024868123587038	0.012278355111980005	0.011991581420390533	0.01784380446510084
d__Bacteria;p__Acidobacteriota;c__Acidobacteriae;o__Subgroup 12;f__norank	4.8802706923477355e-05	0.0	0.0	0.0	0.0	0.0	0.0	0.0	0.0	0.0	0.0	0.0
d__Bacteria;p__Actinobacteriota;c__Actinobacteria;o__Actinomycetales;f__Actinomycetaceae	0.00035788651743883394	0.0	0.0	0.0	0.0	1.6141268380869368e-05	0.0	0.0	0.0	1.7148540659189903e-05	0.0	0.0
d__Bacteria;p__Actinobacteriota;c__Actinobacteria;o__Bifidobacteriales;f__Bifidobacteriaceae	0.0016430244664237376	0.00026071087164334755	0.0001801452247658112	0.0031159785547358295	0.001033945448455635	0.0012428776653269414	0.00023684709151771617	0.0005943164578739111	0.0025320271288620955	0.00027437665054703844	0.00034261661201115954	0.0019918665449414888
d__Bacteria;p__Actinobacteriota;c__Actinobacteria;o__Corynebacteriales;f__Corynebacteriaceae	0.0018057001561686621	0.00046348599403261785	0.0006512942741533174	0.0004429577357222503	0.0006407549258034921	0.0005326618565686892	0.003631655403271648	0.0008132751528800888	0.007656367746797287	0.014559111019652227	0.0008157538381218083	0.0016183915677649599
d__Bacteria;p__Actinobacteriota;c__Actinobacteria;o__Corynebacteriales;f__Dietziaceae	0.0	0.0	0.0	0.0	0.0	0.0	0.0	3.1279813572311106e-05	0.0	0.0	1.631507676243617e-05	2.074860984314051e-05
d__Bacteria;p__Actinobacteriota;c__Actinobacteria;o__Corynebacteriales;f__Nocardiaceae	3.25351379489849e-05	0.0	0.0	0.0	0.0	0.0	0.0	0.0	0.0	0.0	0.0	0.0
d__Bacteria;p__Actinobacteriota;c__Actinobacteria;o__Micrococcales;f__Micrococcaceae	3.25351379489849e-05	1.4483937313519308e-05	0.0	1.5274404680077595e-05	5.825044780031746e-05	0.0	1.5789806101181076e-05	0.0	0.0	3.4297081318379805e-05	0.0	2.074860984314051e-05
d__Bacteria;p__Actinobacteriota;c__Actinobacteria;o__Micrococcales;f__Sanguibacteraceae	4.8802706923477355e-05	0.0	0.0	0.0	0.0	0.0	0.0	0.0	0.0	0.0	0.0	0.0
d__Bacteria;p__Actinobacteriota;c__Actinobacteria;o__Nitriliruptorales;f__Nitriliruptoraceae	0.0	0.0	0.0	0.0	0.0	0.0	4.736941830354323e-05	0.0	1.5071590052750565e-05	0.0	6.526030704974467e-05	6.224582952942152e-05
d__Bacteria;p__Actinobacteriota;c__Actinobacteria;o__Propionibacteriales;f__Propionibacteriaceae	4.8802706923477355e-05	0.0	0.0	0.0	0.0	0.0	0.0	0.0	0.0	0.0	0.0	0.0
d__Bacteria;p__Actinobacteriota;c__Actinobacteria;o__Pseudonocardiales;f__Pseudonocardiaceae	0.0	0.0	0.0	0.0	0.0	0.0	0.0	0.0	4.52147701582517e-05	0.0	0.0	0.0
d__Bacteria;p__Actinobacteriota;c__Coriobacteriia;o__Coriobacteriales;f__Atopobiaceae	0.00029281624154086413	8.690362388111584e-05	6.92866249099274e-05	6.109761872031038e-05	7.281305975039683e-05	1.6141268380869368e-05	0.00011052864270826754	1.5639906786155553e-05	0.00010550113036925396	6.859416263675961e-05	6.526030704974467e-05	4.149721968628102e-05
d__Bacteria;p__Actinobacteriota;c__Coriobacteriia;o__Coriobacteriales;f__Coriobacteriaceae	8.133784487246226e-05	0.0	0.0	0.0	0.0	0.0	1.5789806101181076e-05	0.0	0.0	0.0	0.0	2.074860984314051e-05
d__Bacteria;p__Actinobacteriota;c__Coriobacteriia;o__Coriobacteriales;f__Coriobacteriales Incertae Sedis	0.0	0.0	0.0	0.0	0.0	0.0	0.0	0.0	3.014318010550113e-05	0.0	0.0	0.0
d__Bacteria;p__Actinobacteriota;c__Coriobacteriia;o__Coriobacteriales;f__Eggerthellaceae	0.0009272514315460697	0.0004345181194055793	0.0004295770744415498	0.00041240892636209506	0.000640754925803492	0.0007586396139008603	0.0023211014968736177	0.0008758347800247107	0.0012810851544837977	0.002263607367013067	0.0007341784543096276	0.001784380446510084
d__Bacteria;p__Bacteroidota;c__Bacteroidia;o__Bacteroidales;Other	0.0	0.0	0.0	0.0	0.0	0.0	0.0	0.0	0.0	0.0	3.263015352487234e-05	0.0
d__Bacteria;p__Bacteroidota;c__Bacteroidia;o__Bacteroidales;f__Bacteroidaceae	0.004034357105674128	0.006445352104516092	0.0034089019455684267	0.004673967832103745	0.007179367691389129	0.001549561764563459	0.0036632350154740096	0.006381081968751466	0.003210248681235871	0.011712453270226703	0.0044213858026202	0.010830774338119346
d__Bacteria;p__Bacteroidota;c__Bacteroidia;o__Bacteroidales;f__Barnesiellaceae	0.00016267568974492452	0.0	0.0	0.0	0.0	0.0	0.0	0.0	0.0	1.7148540659189903e-05	0.0	0.0
d__Bacteria;p__Bacteroidota;c__Bacteroidia;o__Bacteroidales;f__Marinifilaceae	0.0010573919833420094	0.00015932331044871237	0.00048500637436949174	0.0003054880936015519	8.73756717004762e-05	0.0012105951285652026	0.00037895534642834586	0.0001720389746477111	0.0002260738507912585	0.0014233288747127618	0.00022841107467410634	0.0007262013445099179
d__Bacteria;p__Bacteroidota;c__Bacteroidia;o__Bacteroidales;f__Muribaculaceae	0.03250260281103594	0.13907476608441224	0.027964081813646697	0.019505414776459062	0.02966404054231168	0.06190176424063406	0.07838059748626312	0.03528362970956696	0.14140165787490597	0.1822889872071884	0.0766156004764002	0.08697817246244487
d__Bacteria;p__Bacteroidota;c__Bacteroidia;o__Bacteroidales;f__Paludibacteraceae	0.0	0.0	0.0	1.5274404680077595e-05	0.0	0.0	0.0	0.0	0.0	0.0	0.0	0.0
d__Bacteria;p__Bacteroidota;c__Bacteroidia;o__Bacteroidales;f__Porphyromonadaceae	0.0001301405517959396	0.0	0.0	0.0	0.0	0.0	0.0	0.0	0.0	0.0	0.0	2.074860984314051e-05
d__Bacteria;p__Bacteroidota;c__Bacteroidia;o__Bacteroidales;f__Prevotellaceae	0.004538651743883394	0.004098954259725965	0.0028546089462890075	0.0032381737921764503	0.0007281305975039682	0.0010653237131373783	0.008242278784816521	0.006068283833028355	0.031695553880934424	0.002332201529649827	0.0054329205618912435	0.004709934434392896
d__Bacteria;p__Bacteroidota;c__Bacteroidia;o__Bacteroidales;f__Rikenellaceae	0.0009760541384695471	0.000564873555227253	0.0006374369491713319	0.002123142250530786	0.0005388166421529365	0.0011460300550417252	0.0020368849870523588	0.0017673094668355775	0.0020949510173323286	0.003241074184586892	0.00022841107467410637	0.003734749771765292
d__Bacteria;p__Bacteroidota;c__Bacteroidia;o__Bacteroidales;f__Tannerellaceae	0.0010899271212909943	0.002172590597027896	0.0005265783493154482	0.0008400922574042676	0.00115044634405627	0.00046809678304521166	0.0033948083117539317	0.005552166909085222	0.0036774679728711385	0.002846657749425524	0.0011420553733705319	0.004813677483608598
d__Bacteria;p__Bacteroidota;c__Bacteroidia;o__Flavobacteriales;f__Flavobacteriaceae	0.0	0.0	0.0	3.054880936015519e-05	0.0	0.0	0.0	1.5639906786155553e-05	0.0	0.0	0.0	0.0
d__Bacteria;p__Bacteroidota;c__Bacteroidia;o__Sphingobacteriales;f__Sphingobacteriaceae	0.00016267568974492452	5.793574925407723e-05	4.157197494595643e-05	0.0	4.36878358502381e-05	1.6141268380869368e-05	0.0	0.0	0.0	0.0	0.0	0.0
d__Bacteria;p__Campylobacterota;c__Campylobacteria;o__Campylobacterales;f__Campylobacteraceae	0.00032535137948984903	0.0	0.0	0.0	0.0	0.0	1.5789806101181076e-05	0.0	0.0	0.0	0.0	0.0
d__Bacteria;p__Campylobacterota;c__Campylobacteria;o__Campylobacterales;f__Helicobacteraceae	0.0029281624154086413	0.0004055502447785406	0.0010808713485948671	0.002871588079854588	0.0009320071648050794	0.000742498345519991	0.0025421587822901533	0.0007507155257354667	0.004717407686510927	0.008197002435092773	0.0028877685869512014	0.004108224748941821
d__Bacteria;p__Chloroflexi;c__Anaerolineae;o__Anaerolineales;f__Anaerolineaceae	0.0	0.0	0.0	0.0	0.0	0.0	0.0	0.0	3.014318010550113e-05	0.0	0.0	0.0
d__Bacteria;p__Cyanobacteria;c__Cyanobacteriia;o__Chloroplast;f__norank	1.626756897449245e-05	1.4483937313519308e-05	1.3857324981985478e-05	1.5274404680077595e-05	4.36878358502381e-05	1.6141268380869368e-05	0.0	0.0	0.0	0.0	1.631507676243617e-05	0.0
d__Bacteria;p__Cyanobacteria;c__Vampirivibrionia;o__Gastranaerophilales;f__norank	0.0	2.8967874627038616e-05	4.157197494595643e-05	7.637202340038797e-05	0.0	1.6141268380869368e-05	9.473883660708645e-05	4.6919720358466666e-05	1.5071590052750565e-05	0.00010289124395513942	0.0001468356908619255	8.299443937256204e-05
d__Bacteria;p__Deferribacterota;c__Deferribacteres;o__Deferribacterales;f__Deferribacteraceae	0.001154997397188964	5.793574925407723e-05	0.00015243057480184024	0.0	0.00020387656730111114	3.2282536761738735e-05	4.7369418303543225e-05	6.255962714462221e-05	0.0006932931424265261	0.00017148540659189904	0.0015336172156689997	0.0004772180263922317
d__Bacteria;p__Desulfobacterota;c__Desulfovibrionia;o__Desulfovibrionales;f__Desulfovibrionaceae	0.029932326913066114	0.07044987109295789	0.027631506014079044	0.016206143365562323	0.01619362448848826	0.009878456249092055	0.0243636708141224	0.01897120693160669	0.11849284099472493	0.148729293137154	0.020083859494558917	0.05878081168561707
d__Bacteria;p__Elusimicrobiota;c__Endomicrobia;o__Endomicrobiales;f__Endomicrobiaceae	0.0	0.0	0.0	0.0	0.0	0.0	0.0	0.0	3.014318010550113e-05	0.0	0.0	0.0
d__Bacteria;p__Firmicutes;c__Bacilli;o__Acholeplasmatales;f__Acholeplasmataceae	0.001008589276418532	0.00017380724776223168	4.157197494595643e-05	0.0	4.3687835850238094e-05	3.2282536761738735e-05	0.0003473757342259837	4.6919720358466666e-05	3.014318010550113e-05	0.0006687930857084062	0.00017946584438679786	0.00029048053780396713
d__Bacteria;p__Firmicutes;c__Bacilli;o__Bacillales;f__Bacillaceae	0.0	1.4483937313519308e-05	1.3857324981985478e-05	0.0	0.0	0.0	0.0	0.0	3.014318010550113e-05	1.7148540659189903e-05	4.89452302873085e-05	0.0
d__Bacteria;p__Firmicutes;c__Bacilli;o__Bacillales;f__Planococcaceae	1.626756897449245e-05	2.8967874627038616e-05	0.0	0.0	1.4562611950079366e-05	1.6141268380869368e-05	0.0001263184488094486	3.1279813572311106e-05	0.00016578749058025622	0.0006687930857084063	4.89452302873085e-05	0.00010374304921570254
d__Bacteria;p__Firmicutes;c__Bacilli;o__Erysipelotrichales;f__Erysipelatoclostridiaceae	0.009955752212389379	0.015700588047854926	0.0025913197716312835	0.009179917212726634	0.006596863213385952	0.008296611947766857	0.10378639550306325	0.10084611895713101	0.01986435568952524	0.010031896285626092	0.03876462238754834	0.04417379035604615
d__Bacteria;p__Firmicutes;c__Bacilli;o__Erysipelotrichales;f__Erysipelotrichaceae	0.033673867777199384	0.09155296775875552	0.022532010420708383	0.07808275672455663	0.10199653409835585	0.17398673187739094	0.1742563001326345	0.015921425108306356	0.023210248681235873	0.01649689611414068	0.21697420586363858	0.12573657564943144
d__Bacteria;p__Firmicutes;c__Bacilli;o__Lactobacillales;f__Aerococcaceae	0.0021147839666840187	0.0010428434865733902	0.000609722299207361	0.0010081107088851212	0.001266947239656905	0.0012105951285652026	0.003931661719194088	0.0018455090007663557	0.007565938206480784	0.044431868847961034	0.0020883298255918296	0.004751431654079177
d__Bacteria;p__Firmicutes;c__Bacilli;o__Lactobacillales;f__Carnobacteriaceae	0.00011387298282144716	4.345181194055792e-05	1.3857324981985478e-05	0.0	1.4562611950079366e-05	0.0	1.5789806101181076e-05	0.0	4.52147701582517e-05	5.144562197756971e-05	0.0	2.074860984314051e-05
d__Bacteria;p__Firmicutes;c__Bacilli;o__Lactobacillales;f__Enterococcaceae	4.8802706923477355e-05	0.0	2.7714649963970956e-05	7.637202340038797e-05	8.73756717004762e-05	0.0	0.00011052864270826754	0.00010947934750308889	0.00012057272042200452	0.0003429708131837981	6.526030704974467e-05	0.00012449165905884305
d__Bacteria;p__Firmicutes;c__Bacilli;o__Lactobacillales;f__Lactobacillaceae	0.2243135085892765	0.04965093711074418	0.05943406684773571	0.2855091722800103	0.30310620512895187	0.12827465982276892	0.30823280490115573	0.6325247501524887	0.3950715900527507	0.11979970504510067	0.467459579397321	0.4092248319362601
d__Bacteria;p__Firmicutes;c__Bacilli;o__Lactobacillales;f__Streptococcaceae	0.0003741540864133264	7.241968656759653e-05	5.542929992794191e-05	1.5274404680077595e-05	2.912522390015873e-05	0.00012913014704695494	0.00022105728541653506	0.0005943164578739111	7.535795026375282e-05	0.00041156497582055766	0.0011910006036578403	0.0034442692339613245
d__Bacteria;p__Firmicutes;c__Bacilli;o__Mycoplasmatales;f__Mycoplasmataceae	0.0	0.0	0.0	0.0	0.0	0.0	0.0	0.0	0.0	0.0	0.0	0.00014524026890198356
d__Bacteria;p__Firmicutes;c__Bacilli;o__RF39;f__norank	0.0005205622071837585	0.000188291185075751	0.00012471592483786928	0.00018329285616093115	5.825044780031746e-05	3.2282536761738735e-05	0.0023842607212783418	0.0004066375764400444	0.0009344385832705351	0.00723668415817814	0.0008810141451715531	0.0029670512075690935
d__Bacteria;p__Firmicutes;c__Bacilli;o__Staphylococcales;f__Gemellaceae	0.0	0.0	0.0	0.0	0.0	0.0	1.5789806101181076e-05	0.0	1.5071590052750565e-05	0.0	0.0	0.0
d__Bacteria;p__Firmicutes;c__Bacilli;o__Staphylococcales;f__Staphylococcaceae	0.00029281624154086413	0.00034761449552446336	1.3857324981985478e-05	0.00013746964212069834	0.0001310635075507143	0.00011298887866608558	0.0004263247647318891	0.00023459860179233334	0.00040693293142426523	0.0013204376307576226	0.0002120959979116702	0.0004149721968628102
d__Bacteria;p__Firmicutes;c__Clostridia;o__Christensenellales;f__Christensenellaceae	0.0006344351900052056	0.0006083253671678108	0.0001940025497477967	0.00024439047488124146	0.0006553175377535714	0.0002905428308556487	0.0009947577843744078	0.00048483711037082224	0.0003918613413715147	0.0016634084439414206	0.0003263015352487234	0.00122416798074529
d__Bacteria;p__Firmicutes;c__Clostridia;o__Clostridia UCG-014;f__norank	0.0009760541384695471	0.0030271428985255353	0.00047114904938750626	0.0006873482106034917	0.0052716655259287286	0.00048423805142608107	0.009537042885113369	0.003644098281174244	0.0031198191409193693	0.019017731591041604	0.0039319334997471155	0.006266080172628435
d__Bacteria;p__Firmicutes;c__Clostridia;o__Clostridia vadinBB60 group;f__norank	0.004278370640291514	0.0002896787462703861	0.0003880050994955934	0.001099757136965587	0.0001747513434009524	0.0008877697609478152	0.0034421777300574752	0.00025023850857848885	0.00015071590052750564	0.0053160476043488695	0.0027083027425644037	0.0013279110299609929
d__Bacteria;p__Firmicutes;c__Clostridia;o__Clostridiales;f__Clostridiaceae	0.004619989588755855	0.008444135453781757	0.004628346543983149	0.006506896393713056	0.0033639633604683333	0.004680967830452117	0.0019895155687488157	0.0009853141275277999	0.0011906556141672946	0.004012758514250437	0.0018762338276801592	0.003008548427255374
d__Bacteria;p__Firmicutes;c__Clostridia;o__Eubacteriales;f__Anaerofustaceae	0.0	1.4483937313519308e-05	0.0	1.5274404680077595e-05	0.0	0.0	0.0	0.00025023850857848885	0.0	6.859416263675961e-05	0.0	0.0
d__Bacteria;p__Firmicutes;c__Clostridia;o__Lachnospirales;f__Lachnospiraceae	0.0657047110879751	0.04364010312563368	0.02829665761321432	0.02162855702698982	0.022542923298722897	0.018142785660097176	0.07084885997599992	0.027229077714696813	0.08097965335342874	0.10105635010460623	0.043903871567715885	0.041912191883143775
d__Bacteria;p__Firmicutes;c__Clostridia;o__Monoglobales;f__Monoglobaceae	3.25351379489849e-05	1.4483937313519308e-05	0.0	9.164642808046556e-05	4.3687835850238094e-05	0.0	0.00015789806101181077	6.255962714462221e-05	3.014318010550113e-05	0.00017148540659189904	1.631507676243617e-05	0.00012449165905884305
d__Bacteria;p__Firmicutes;c__Clostridia;o__Oscillospirales;Other	0.0	0.0	1.3857324981985478e-05	4.582321404023278e-05	0.0	0.0	0.0	0.0	0.0	0.0	0.0	0.0
d__Bacteria;p__Firmicutes;c__Clostridia;o__Oscillospirales;f__Butyricicoccaceae	0.0028956272774596564	5.793574925407723e-05	0.0004295770744415498	6.109761872031038e-05	7.281305975039683e-05	0.00020983648895130178	0.0006315922440472431	0.0002658784153646444	0.0005275056518462698	0.0012861405494392427	0.0005220824563979574	0.0007262013445099179
d__Bacteria;p__Firmicutes;c__Clostridia;o__Oscillospirales;f__Oscillospiraceae	0.025279802186361274	0.01835114857622894	0.015769635829499477	0.010921199346255472	0.011766590455664127	0.0061659645214921024	0.04882208046485186	0.014279234895760023	0.07617181612660133	0.12341804712418976	0.02641410927838414	0.03429745207071123
d__Bacteria;p__Firmicutes;c__Clostridia;o__Oscillospirales;f__Ruminococcaceae	0.021896147839666848	0.004620376003012661	0.003478188570478352	0.004368479738502193	0.0033348381365681753	0.0023082013784643204	0.005968546706246445	0.003315660238664978	0.0039487565938206475	0.01303289090098432	0.007162318698709476	0.0035272636733338874
d__Bacteria;p__Firmicutes;c__Clostridia;o__Oscillospirales;f__UCG-010	9.760541384695471e-05	7.241968656759653e-05	9.700127487389834e-05	0.00010692083276054315	7.281305975039683e-05	4.84238051426081e-05	0.00030000631592244046	0.00012511925428924443	0.00015071590052750564	0.0007888328703227356	0.00017946584438679783	0.0005187152460785128
d__Bacteria;p__Firmicutes;c__Clostridia;o__Oscillospirales;f__[Clostridium] methylpentosum group	0.0	0.0	0.0	0.0	0.0	0.0	0.0	0.0	1.5071590052750565e-05	8.574270329594952e-05	0.0	0.0
d__Bacteria;p__Firmicutes;c__Clostridia;o__Oscillospirales;f__[Eubacterium] coprostanoligenes group	0.03185190005205622	0.028345065322557286	0.008439110914029156	0.011333608272617576	0.010077327469454923	0.00973318483366423	0.1128971136234447	0.09157165423294078	0.047641296156744534	0.09858696024968275	0.02000228411074674	0.09116939165075941
d__Bacteria;p__Firmicutes;c__Clostridia;o__Oscillospirales;f__uncultured	0.0	2.8967874627038616e-05	1.3857324981985478e-05	1.5274404680077595e-05	1.4562611950079366e-05	0.0	6.31592244047243e-05	0.0	1.5071590052750565e-05	8.57427032959495e-05	0.0	0.0
d__Bacteria;p__Firmicutes;c__Clostridia;o__Peptococcales;f__Peptococcaceae	0.0018545028630921395	0.0004200341820920599	0.0001940025497477967	0.00029021368892147433	0.0004951288063026985	0.0004035317095217342	0.0025895282005936964	0.0005786765510877556	0.0017483044461190653	0.0017834482285557498	0.0012562609107075846	0.0015146485185492573
d__Bacteria;p__Firmicutes;c__Clostridia;o__Peptostreptococcales-Tissierellales;Other	0.0	0.0	0.0	0.0	0.0	0.0	0.0	0.0	0.0	3.4297081318379805e-05	0.0	0.0
d__Bacteria;p__Firmicutes;c__Clostridia;o__Peptostreptococcales-Tissierellales;f__Anaerovoracaceae	0.005352030192608017	0.0020567190985197417	0.0008591541488830996	0.0015732636820479924	0.0024028309717630952	0.0014042903491356348	0.002573738394492516	0.0011417131953893554	0.0014770158251695552	0.0035668964571115005	0.0019251790579674678	0.0020956095941571918
d__Bacteria;p__Firmicutes;c__Clostridia;o__Peptostreptococcales-Tissierellales;f__Family XI	0.03347865694950547	2.8967874627038616e-05	0.0	0.0	2.912522390015873e-05	3.2282536761738735e-05	0.0	0.0	0.0	0.0	1.631507676243617e-05	0.0
d__Bacteria;p__Firmicutes;c__Clostridia;o__Peptostreptococcales-Tissierellales;f__Peptostreptococcaceae	0.0034324570536179073	0.0031430143970336897	0.0023141732719915748	0.00323817379217645	0.0011358837321061904	0.002857004503413878	0.0014842417735110214	0.0003909976696538889	0.0006631499623210249	0.001594814281304661	0.0012236307571827127	0.0010789277118433064
d__Bacteria;p__Firmicutes;c__Clostridia;o__uncultured;f__norank	0.0	0.0	0.0	0.0	0.0	1.6141268380869368e-05	1.5789806101181076e-05	0.0	9.04295403165034e-05	0.00024007956922865865	0.0	0.0
d__Bacteria;p__Firmicutes;c__Negativicutes;o__Veillonellales-Selenomonadales;f__Selenomonadaceae	3.25351379489849e-05	0.0	0.0	0.0	0.0	0.0	0.0	0.0	0.0	3.4297081318379805e-05	1.631507676243617e-05	0.0
d__Bacteria;p__Firmicutes;c__Negativicutes;o__Veillonellales-Selenomonadales;f__Veillonellaceae	0.005742451847995836	1.4483937313519308e-05	0.0	0.0	0.0	0.0	0.0	0.0	0.0	1.7148540659189903e-05	0.0	2.074860984314051e-05
d__Bacteria;p__Latescibacterota;c__norank;o__norank;f__norank	8.133784487246226e-05	0.0	0.0	0.0	0.0	0.0	0.0	0.0	0.0	0.0	0.0	0.0
d__Bacteria;p__Myxococcota;c__Myxococcia;o__Myxococcales;f__Anaeromyxobacteraceae	0.0	0.0	0.0	0.0	0.0	0.0	0.0	0.0	3.014318010550113e-05	0.0	0.0	0.0
d__Bacteria;p__Nitrospirota;c__Nitrospiria;o__Nitrospirales;f__Nitrospiraceae	0.0001301405517959396	0.0	0.0	0.0	0.0	0.0	0.0	0.0	0.0	0.0	0.0	0.0
d__Bacteria;p__Patescibacteria;c__Saccharimonadia;o__Saccharimonadales;f__Saccharimonadaceae	0.0	4.345181194055792e-05	0.0	9.164642808046556e-05	1.4562611950079366e-05	6.456507352347747e-05	0.0007421208867555107	7.819953393077777e-05	9.04295403165034e-05	0.0006516445450492163	3.263015352487234e-05	0.00033197775749024816
d__Bacteria;p__Proteobacteria;c__Alphaproteobacteria;o__Defluviicoccales;f__uncultured	4.8802706923477355e-05	0.0	0.0	0.0	0.0	0.0	0.0	0.0	0.0	0.0	0.0	0.0
d__Bacteria;p__Proteobacteria;c__Alphaproteobacteria;o__Rhizobiales;f__Rhizobiaceae	0.0001301405517959396	1.4483937313519308e-05	2.7714649963970956e-05	0.0	0.0	0.0	0.0	1.5639906786155553e-05	7.535795026375282e-05	0.0	0.0	0.0
d__Bacteria;p__Proteobacteria;c__Alphaproteobacteria;o__Rhodobacterales;f__Rhodobacteraceae	0.0	0.0	2.7714649963970956e-05	3.054880936015519e-05	0.0	0.0	0.0	0.0	0.0	0.0	1.631507676243617e-05	0.0
d__Bacteria;p__Proteobacteria;c__Alphaproteobacteria;o__Rhodospirillales;f__uncultured	0.0001301405517959396	4.345181194055792e-05	1.3857324981985478e-05	0.0002291160702011639	0.0002621270151014286	0.0	1.5789806101181076e-05	4.691972035846666e-05	0.0	1.7148540659189903e-05	0.0004241919958233404	2.074860984314051e-05
d__Bacteria;p__Proteobacteria;c__Gammaproteobacteria;o__Burkholderiales;f__Alcaligenaceae	0.00017894325871941697	1.4483937313519308e-05	0.0	7.637202340038797e-05	2.912522390015873e-05	1.6141268380869368e-05	6.31592244047243e-05	1.5639906786155553e-05	0.00012057272042200452	0.0005830503824124567	0.00011420553733705317	0.0
d__Bacteria;p__Proteobacteria;c__Gammaproteobacteria;o__Burkholderiales;f__Burkholderiaceae	0.0007320406038521603	4.345181194055792e-05	2.7714649963970956e-05	4.582321404023279e-05	5.825044780031746e-05	3.2282536761738735e-05	3.157961220236215e-05	0.0	4.52147701582517e-05	3.4297081318379805e-05	0.0	6.224582952942152e-05
d__Bacteria;p__Proteobacteria;c__Gammaproteobacteria;o__Burkholderiales;f__Rhodocyclaceae	0.00021147839666840187	0.0	0.0	0.0	0.0	0.0	0.0	0.0	0.0	1.7148540659189903e-05	0.0	0.0
d__Bacteria;p__Proteobacteria;c__Gammaproteobacteria;o__Burkholderiales;f__Sutterellaceae	0.0008947162935970848	0.001274586483589699	0.001191729948450751	0.0006109761872031038	0.0016018873145087304	0.00017755395218956306	0.0019895155687488157	0.00032843804250926663	0.001416729464958553	0.0014919230373495215	0.0006199729169725744	0.0012034193709021495
d__Bacteria;p__Proteobacteria;c__Gammaproteobacteria;o__Enterobacterales;f__Enterobacteriaceae	0.00790603852160333	0.007806842211986907	0.009034975888254533	0.014877270158395576	0.011635526948113416	0.0153342049618259	0.003284279669045664	0.006037004019456044	0.005003767897513188	0.00528175052303049	0.02378738191963193	0.0074694995435305835
d__Bacteria;p__Proteobacteria;c__Gammaproteobacteria;o__Enterobacterales;f__Morganellaceae	1.626756897449245e-05	1.4483937313519308e-05	2.7714649963970956e-05	3.054880936015519e-05	0.0	4.842380514260811e-05	3.157961220236215e-05	0.00010947934750308887	1.5071590052750565e-05	6.859416263675961e-05	0.0004241919958233403	0.0001867374885882646
d__Bacteria;p__Proteobacteria;c__Gammaproteobacteria;o__Enterobacterales;f__Pasteurellaceae	1.626756897449245e-05	0.0	0.0	0.0	0.0	6.456507352347747e-05	0.0	0.0	1.5071590052750565e-05	0.0	0.0	0.0
d__Bacteria;p__Proteobacteria;c__Gammaproteobacteria;o__Enterobacterales;f__Vibrionaceae	4.8802706923477355e-05	0.0	0.0	0.0	2.912522390015873e-05	0.0	0.0	0.0	0.0	0.0	4.89452302873085e-05	0.0
d__Bacteria;p__Proteobacteria;c__Gammaproteobacteria;o__Enterobacterales;f__Yersiniaceae	0.009841879229567934	0.011181599606036905	0.008314394989191287	0.010264399945012144	0.010863708514759205	0.009668619760140752	1.5789806101181076e-05	6.255962714462221e-05	1.5071590052750565e-05	5.144562197756971e-05	1.631507676243617e-05	6.224582952942152e-05
d__Bacteria;p__Proteobacteria;c__Gammaproteobacteria;o__Pseudomonadales;f__Halomonadaceae	1.626756897449245e-05	0.0	1.3857324981985478e-05	0.0	0.0	0.0	0.0	0.0	3.014318010550113e-05	1.7148540659189903e-05	0.0	4.149721968628102e-05
d__Bacteria;p__Proteobacteria;c__Gammaproteobacteria;o__Pseudomonadales;f__Moraxellaceae	0.0005693649141072358	0.00026071087164334755	0.0001247159248378693	0.0003360369029617071	0.00014562611950079366	0.0004035317095217342	0.0009000189477673214	0.0002658784153646444	0.0012660135644310476	0.009843262338375004	0.0005710276866852658	0.0005187152460785127
d__Bacteria;p__Proteobacteria;c__Gammaproteobacteria;o__Pseudomonadales;f__Pseudomonadaceae	0.004668792295679333	0.00334578951942296	0.0009007261238290561	0.0018176541569292336	0.002796021494415239	0.0027762981615095314	6.31592244047243e-05	1.5639906786155553e-05	4.52147701582517e-05	0.0	3.263015352487234e-05	2.074860984314051e-05
d__Bacteria;p__Proteobacteria;c__Gammaproteobacteria;o__Xanthomonadales;f__Xanthomonadaceae	0.001480348776678813	0.0007676486776165232	0.0002632891746577241	0.00010692083276054315	0.00014562611950079366	4.842380514260811e-05	1.5789806101181076e-05	0.0	0.0	0.0	1.631507676243617e-05	2.074860984314051e-05
d__Bacteria;p__Verrucomicrobiota;c__Verrucomicrobiae;o__Pedosphaerales;f__Pedosphaeraceae	3.25351379489849e-05	0.0	0.0	0.0	0.0	0.0	0.0	0.0	0.0	0.0	0.0	0.0
d__Bacteria;p__Verrucomicrobiota;c__Verrucomicrobiae;o__Verrucomicrobiales;f__Akkermansiaceae	0.40319169703279545	0.4773181541670287	0.7611274319605341	0.4804716736165208	0.4372132985772329	0.5249786128193952	0.0067106675930019575	0.014075916107539999	0.007008289374529013	0.014044654799876531	0.00770071623186987	0.011183500705452735
