# Supplementary material for: β-sitosterol inhibits trimethylamine production by regulating the gut microbiota and attenuates atherosclerosis in ApoE–/– mice
Source: Front Cardiovasc Med. 2022 Nov 1;9:986905. doi: 10.3389/fcvm.2022.986905 (PMC9663806; doi:10.3389/fcvm.2022.986905)
Supplement: Supplementary file 1 [file Data_Sheet_1.ZIP › Source data/gut microbiota diversity analysis/CON-EXP/01.OTU_Taxa/01.original/tax_summary_r/otu_taxa_table_L6.txt]

# Constructed from biom file
#OTU ID	7	8	9	10	11	12	13	14	15	16	17	18
Unclassified;Other;Other;Other;Other;Other	0.004750130140551796	0.0010862952985139479	0.0016905936478022285	0.0006415249965632592	0.001194134179906507	0.006020693106064287	0.0004263247647318891	0.004410453713695867	0.001024868123587038	0.012278355111980005	0.011991581420390533	0.01784380446510084
d__Bacteria;p__Acidobacteriota;c__Acidobacteriae;o__Subgroup 12;f__norank;g__norank	4.8802706923477355e-05	0.0	0.0	0.0	0.0	0.0	0.0	0.0	0.0	0.0	0.0	0.0
d__Bacteria;p__Actinobacteriota;c__Actinobacteria;o__Actinomycetales;f__Actinomycetaceae;g__Actinomyces	6.50702758979698e-05	0.0	0.0	0.0	0.0	1.6141268380869368e-05	0.0	0.0	0.0	0.0	0.0	0.0
d__Bacteria;p__Actinobacteriota;c__Actinobacteria;o__Actinomycetales;f__Actinomycetaceae;g__Mobiluncus	0.00017894325871941697	0.0	0.0	0.0	0.0	0.0	0.0	0.0	0.0	1.7148540659189903e-05	0.0	0.0
d__Bacteria;p__Actinobacteriota;c__Actinobacteria;o__Actinomycetales;f__Actinomycetaceae;g__Varibaculum	0.00011387298282144716	0.0	0.0	0.0	0.0	0.0	0.0	0.0	0.0	0.0	0.0	0.0
d__Bacteria;p__Actinobacteriota;c__Actinobacteria;o__Bifidobacteriales;f__Bifidobacteriaceae;g__Bifidobacterium	0.0016430244664237376	0.00026071087164334755	0.0001801452247658112	0.0031159785547358295	0.001033945448455635	0.0012428776653269414	0.00023684709151771617	0.0005943164578739111	0.0025320271288620955	0.00027437665054703844	0.00034261661201115954	0.0019918665449414888
d__Bacteria;p__Actinobacteriota;c__Actinobacteria;o__Corynebacteriales;f__Corynebacteriaceae;g__Corynebacterium	0.0017080947423217074	0.00046348599403261785	0.0006512942741533174	0.00042768333104217267	0.0006407549258034921	0.0005326618565686892	0.003631655403271648	0.0008132751528800888	0.007656367746797287	0.014541962478993038	0.0008157538381218083	0.0016183915677649599
d__Bacteria;p__Actinobacteriota;c__Actinobacteria;o__Corynebacteriales;f__Corynebacteriaceae;g__Lawsonella	9.760541384695471e-05	0.0	0.0	1.5274404680077595e-05	0.0	0.0	0.0	0.0	0.0	1.7148540659189903e-05	0.0	0.0
d__Bacteria;p__Actinobacteriota;c__Actinobacteria;o__Corynebacteriales;f__Dietziaceae;g__Dietzia	0.0	0.0	0.0	0.0	0.0	0.0	0.0	3.1279813572311106e-05	0.0	0.0	1.631507676243617e-05	2.074860984314051e-05
d__Bacteria;p__Actinobacteriota;c__Actinobacteria;o__Corynebacteriales;f__Nocardiaceae;g__Rhodococcus	3.25351379489849e-05	0.0	0.0	0.0	0.0	0.0	0.0	0.0	0.0	0.0	0.0	0.0
d__Bacteria;p__Actinobacteriota;c__Actinobacteria;o__Micrococcales;f__Micrococcaceae;g__Glutamicibacter	3.25351379489849e-05	1.4483937313519308e-05	0.0	0.0	2.912522390015873e-05	0.0	0.0	0.0	0.0	3.4297081318379805e-05	0.0	0.0
d__Bacteria;p__Actinobacteriota;c__Actinobacteria;o__Micrococcales;f__Micrococcaceae;g__Kocuria	0.0	0.0	0.0	0.0	2.912522390015873e-05	0.0	0.0	0.0	0.0	0.0	0.0	0.0
d__Bacteria;p__Actinobacteriota;c__Actinobacteria;o__Micrococcales;f__Micrococcaceae;g__Nesterenkonia	0.0	0.0	0.0	1.5274404680077595e-05	0.0	0.0	1.5789806101181076e-05	0.0	0.0	0.0	0.0	2.074860984314051e-05
d__Bacteria;p__Actinobacteriota;c__Actinobacteria;o__Micrococcales;f__Sanguibacteraceae;g__Sanguibacter-Flavimobilis	4.8802706923477355e-05	0.0	0.0	0.0	0.0	0.0	0.0	0.0	0.0	0.0	0.0	0.0
d__Bacteria;p__Actinobacteriota;c__Actinobacteria;o__Nitriliruptorales;f__Nitriliruptoraceae;g__Nitriliruptor	0.0	0.0	0.0	0.0	0.0	0.0	4.736941830354323e-05	0.0	1.5071590052750565e-05	0.0	6.526030704974467e-05	6.224582952942152e-05
d__Bacteria;p__Actinobacteriota;c__Actinobacteria;o__Propionibacteriales;f__Propionibacteriaceae;g__Cutibacterium	4.8802706923477355e-05	0.0	0.0	0.0	0.0	0.0	0.0	0.0	0.0	0.0	0.0	0.0
d__Bacteria;p__Actinobacteriota;c__Actinobacteria;o__Pseudonocardiales;f__Pseudonocardiaceae;g__Saccharothrix	0.0	0.0	0.0	0.0	0.0	0.0	0.0	0.0	4.52147701582517e-05	0.0	0.0	0.0
d__Bacteria;p__Actinobacteriota;c__Coriobacteriia;o__Coriobacteriales;f__Atopobiaceae;g__Atopobium	0.00016267568974492452	0.0	0.0	0.0	0.0	0.0	1.5789806101181076e-05	0.0	0.0	0.0	0.0	2.074860984314051e-05
d__Bacteria;p__Actinobacteriota;c__Coriobacteriia;o__Coriobacteriales;f__Atopobiaceae;g__Coriobacteriaceae UCG-002	0.0	0.0	0.0	0.0	0.0	0.0	0.0	1.5639906786155553e-05	4.52147701582517e-05	1.7148540659189903e-05	3.263015352487234e-05	2.074860984314051e-05
d__Bacteria;p__Actinobacteriota;c__Coriobacteriia;o__Coriobacteriales;f__Atopobiaceae;g__Olsenella	0.0001301405517959396	8.690362388111584e-05	6.92866249099274e-05	6.109761872031038e-05	7.281305975039683e-05	1.6141268380869368e-05	9.473883660708646e-05	0.0	6.028636021100226e-05	5.144562197756971e-05	3.263015352487234e-05	0.0
d__Bacteria;p__Actinobacteriota;c__Coriobacteriia;o__Coriobacteriales;f__Coriobacteriaceae;g__Collinsella	8.133784487246226e-05	0.0	0.0	0.0	0.0	0.0	1.5789806101181076e-05	0.0	0.0	0.0	0.0	2.074860984314051e-05
d__Bacteria;p__Actinobacteriota;c__Coriobacteriia;o__Coriobacteriales;f__Coriobacteriales Incertae Sedis;g__uncultured	0.0	0.0	0.0	0.0	0.0	0.0	0.0	0.0	3.014318010550113e-05	0.0	0.0	0.0
d__Bacteria;p__Actinobacteriota;c__Coriobacteriia;o__Coriobacteriales;f__Eggerthellaceae;g__Adlercreutzia	0.0001301405517959396	4.345181194055792e-05	0.0	0.0	4.36878358502381e-05	0.0	0.0002526368976188972	4.6919720358466666e-05	1.5071590052750565e-05	0.00041156497582055766	3.263015352487234e-05	0.00029048053780396713
d__Bacteria;p__Actinobacteriota;c__Coriobacteriia;o__Coriobacteriales;f__Eggerthellaceae;g__Enterorhabdus	0.0006669703279541905	0.000376582370151502	0.00041571974945956434	0.00038186011700193985	0.000597067089953254	0.000742498345519991	0.0019895155687488157	0.0007976352460939331	0.0011605124340617933	0.0017662996878965605	0.0006852332240223191	0.0014316540791766952
d__Bacteria;p__Actinobacteriota;c__Coriobacteriia;o__Coriobacteriales;f__Eggerthellaceae;g__Parvibacter	0.0	1.4483937313519308e-05	0.0	3.054880936015519e-05	0.0	1.6141268380869368e-05	3.157961220236215e-05	1.5639906786155553e-05	6.028636021100226e-05	6.859416263675961e-05	1.631507676243617e-05	2.074860984314051e-05
d__Bacteria;p__Actinobacteriota;c__Coriobacteriia;o__Coriobacteriales;f__Eggerthellaceae;g__Slackia	9.760541384695471e-05	0.0	0.0	0.0	0.0	0.0	0.0	1.5639906786155553e-05	0.0	0.0	0.0	0.0
d__Bacteria;p__Actinobacteriota;c__Coriobacteriia;o__Coriobacteriales;f__Eggerthellaceae;g__uncultured	3.25351379489849e-05	0.0	1.3857324981985478e-05	0.0	0.0	0.0	4.736941830354323e-05	0.0	4.52147701582517e-05	1.7148540659189903e-05	0.0	4.149721968628102e-05
d__Bacteria;p__Bacteroidota;c__Bacteroidia;o__Bacteroidales;Other;Other	0.0	0.0	0.0	0.0	0.0	0.0	0.0	0.0	0.0	0.0	3.263015352487234e-05	0.0
d__Bacteria;p__Bacteroidota;c__Bacteroidia;o__Bacteroidales;f__Bacteroidaceae;g__Bacteroides	0.004034357105674128	0.006445352104516092	0.0034089019455684267	0.004673967832103745	0.007179367691389129	0.001549561764563459	0.0036632350154740096	0.006381081968751466	0.003210248681235871	0.011712453270226703	0.0044213858026202	0.010830774338119346
d__Bacteria;p__Bacteroidota;c__Bacteroidia;o__Bacteroidales;f__Barnesiellaceae;g__Barnesiella	0.00016267568974492452	0.0	0.0	0.0	0.0	0.0	0.0	0.0	0.0	1.7148540659189903e-05	0.0	0.0
d__Bacteria;p__Bacteroidota;c__Bacteroidia;o__Bacteroidales;f__Marinifilaceae;g__Odoribacter	0.0010573919833420094	0.00015932331044871237	0.00048500637436949174	0.0003054880936015519	8.73756717004762e-05	0.0012105951285652026	0.00037895534642834586	0.0001720389746477111	0.0002260738507912585	0.0014233288747127618	0.00022841107467410634	0.0007262013445099179
d__Bacteria;p__Bacteroidota;c__Bacteroidia;o__Bacteroidales;f__Muribaculaceae;g__Muribaculum	0.0003741540864133264	0.000376582370151502	0.00034643312454963693	0.0002902136889214743	0.00018931395535103177	0.00022597775733217116	0.0002684267037200783	0.0005317568307292888	0.0003918613413715147	0.0003429708131837981	0.00034261661201115954	0.00029048053780396713
d__Bacteria;p__Bacteroidota;c__Bacteroidia;o__Bacteroidales;f__Muribaculaceae;g__norank	0.032128448724622616	0.13869818371426074	0.02761764868909706	0.01921520108753759	0.02947472658696065	0.06167578648330189	0.07811217078254304	0.034751872878837665	0.14100979653353446	0.1819460163940046	0.07627298386438905	0.0866876919246409
d__Bacteria;p__Bacteroidota;c__Bacteroidia;o__Bacteroidales;f__Paludibacteraceae;g__uncultured	0.0	0.0	0.0	1.5274404680077595e-05	0.0	0.0	0.0	0.0	0.0	0.0	0.0	0.0
d__Bacteria;p__Bacteroidota;c__Bacteroidia;o__Bacteroidales;f__Porphyromonadaceae;g__Porphyromonas	0.0001301405517959396	0.0	0.0	0.0	0.0	0.0	0.0	0.0	0.0	0.0	0.0	2.074860984314051e-05
d__Bacteria;p__Bacteroidota;c__Bacteroidia;o__Bacteroidales;f__Prevotellaceae;g__Alloprevotella	0.00165929203539823	0.0038382433880826163	0.001136300648522809	0.001496891658647604	0.0005533792541030159	0.0007747808822817297	0.006142234573359439	0.0029559423825834	0.031228334589299172	0.0011489522241657237	0.002904083663713638	0.002282347082745456
d__Bacteria;p__Bacteroidota;c__Bacteroidia;o__Bacteroidales;f__Prevotellaceae;g__Paraprevotella	0.0	1.4483937313519308e-05	6.92866249099274e-05	4.582321404023278e-05	2.912522390015873e-05	0.0	1.5789806101181076e-05	0.00012511925428924443	0.0	0.0	0.0	8.299443937256204e-05
d__Bacteria;p__Bacteroidota;c__Bacteroidia;o__Bacteroidales;f__Prevotellaceae;g__Prevotella	0.002814289432587194	8.690362388111584e-05	0.0013303031982706058	0.000565152973162871	2.912522390015873e-05	0.0002744015624747793	0.0012631844880944864	0.0024085456450679554	0.00010550113036925396	0.000342970813183798	0.0015988775227187444	0.0013486596398041332
d__Bacteria;p__Bacteroidota;c__Bacteroidia;o__Bacteroidales;f__Prevotellaceae;g__Prevotellaceae Ga6A1 group	0.0	0.0	0.00016628789978382572	0.0007484458293238022	2.912522390015873e-05	0.0	0.0001421082549106297	0.0	1.5071590052750565e-05	0.0	0.0002773563049614148	0.00010374304921570254
d__Bacteria;p__Bacteroidota;c__Bacteroidia;o__Bacteroidales;f__Prevotellaceae;g__Prevotellaceae NK3B31 group	0.0	0.0	0.0	0.0	0.0	0.0	7.894903050590538e-05	0.0	7.535795026375282e-05	0.00018863394725108894	4.89452302873085e-05	4.149721968628102e-05
d__Bacteria;p__Bacteroidota;c__Bacteroidia;o__Bacteroidales;f__Prevotellaceae;g__Prevotellaceae UCG-001	6.50702758979698e-05	5.793574925407723e-05	6.928662490992738e-05	6.109761872031038e-05	1.4562611950079366e-05	0.0	0.0003789553464283458	0.0005317568307292888	0.00016578749058025622	0.0002743766505470385	0.00022841107467410634	0.0008299443937256205
d__Bacteria;p__Bacteroidota;c__Bacteroidia;o__Bacteroidales;f__Prevotellaceae;g__Prevotellaceae UCG-003	0.0	0.00010138756119463515	8.314394989191288e-05	0.0003207624982816295	7.281305975039683e-05	1.6141268380869368e-05	0.0002210572854165351	4.691972035846666e-05	0.00010550113036925396	0.00037726789450217787	0.00037524676553603184	2.074860984314051e-05
d__Bacteria;p__Bacteroidota;c__Bacteroidia;o__Bacteroidales;f__Rikenellaceae;Other	0.0	0.0	0.0	0.0	0.0	0.0	3.157961220236215e-05	0.0	0.0	0.0	0.0	0.0
d__Bacteria;p__Bacteroidota;c__Bacteroidia;o__Bacteroidales;f__Rikenellaceae;g__Alistipes	0.0007645757418011452	0.00047796993134613717	0.00020785987472978217	0.001557989277367915	0.00032037746290174607	0.0003873904411408649	0.0005052737952377944	0.0013450319836093778	0.0015674453654860583	0.0023836471516273964	0.00016315076762436168	0.0011411735413727282
d__Bacteria;p__Bacteroidota;c__Bacteroidia;o__Bacteroidales;f__Rikenellaceae;g__Rikenella	8.133784487246226e-05	0.0	0.00023557452469375313	0.000412408926362095	0.0	0.000613368198473036	0.001042127202677951	0.00018767888143386667	9.04295403165034e-05	0.0005830503824124566	0.0	0.0006847041248236368
d__Bacteria;p__Bacteroidota;c__Bacteroidia;o__Bacteroidales;f__Rikenellaceae;g__Rikenellaceae RC9 gut group	0.0001301405517959396	8.690362388111584e-05	0.0001940025497477967	0.00015274404680077594	0.00021843917925119048	0.00014527141542782431	0.00045790437693425125	0.0002345986017923333	0.0004370761115297664	0.00027437665054703844	6.526030704974467e-05	0.001908872105568927
d__Bacteria;p__Bacteroidota;c__Bacteroidia;o__Bacteroidales;f__Tannerellaceae;g__Parabacteroides	0.0010899271212909943	0.002172590597027896	0.0005265783493154482	0.0008400922574042676	0.00115044634405627	0.00046809678304521166	0.0033948083117539317	0.005552166909085222	0.0036774679728711385	0.002846657749425524	0.0011420553733705319	0.004813677483608598
d__Bacteria;p__Bacteroidota;c__Bacteroidia;o__Flavobacteriales;f__Flavobacteriaceae;g__uncultured	0.0	0.0	0.0	3.054880936015519e-05	0.0	0.0	0.0	1.5639906786155553e-05	0.0	0.0	0.0	0.0
d__Bacteria;p__Bacteroidota;c__Bacteroidia;o__Sphingobacteriales;f__Sphingobacteriaceae;g__Sphingobacterium	0.00016267568974492452	5.793574925407723e-05	4.157197494595643e-05	0.0	4.36878358502381e-05	1.6141268380869368e-05	0.0	0.0	0.0	0.0	0.0	0.0
d__Bacteria;p__Campylobacterota;c__Campylobacteria;o__Campylobacterales;f__Campylobacteraceae;g__Campylobacter	0.00032535137948984903	0.0	0.0	0.0	0.0	0.0	1.5789806101181076e-05	0.0	0.0	0.0	0.0	0.0
d__Bacteria;p__Campylobacterota;c__Campylobacteria;o__Campylobacterales;f__Helicobacteraceae;g__Helicobacter	0.0029281624154086413	0.0004055502447785406	0.0010808713485948671	0.002871588079854588	0.0009320071648050794	0.000742498345519991	0.0025421587822901533	0.0007507155257354667	0.004717407686510927	0.008197002435092773	0.0028877685869512014	0.004108224748941821
d__Bacteria;p__Chloroflexi;c__Anaerolineae;o__Anaerolineales;f__Anaerolineaceae;g__uncultured	0.0	0.0	0.0	0.0	0.0	0.0	0.0	0.0	3.014318010550113e-05	0.0	0.0	0.0
d__Bacteria;p__Cyanobacteria;c__Cyanobacteriia;o__Chloroplast;f__norank;g__norank	1.626756897449245e-05	1.4483937313519308e-05	1.3857324981985478e-05	1.5274404680077595e-05	4.36878358502381e-05	1.6141268380869368e-05	0.0	0.0	0.0	0.0	1.631507676243617e-05	0.0
d__Bacteria;p__Cyanobacteria;c__Vampirivibrionia;o__Gastranaerophilales;f__norank;g__norank	0.0	2.8967874627038616e-05	4.157197494595643e-05	7.637202340038797e-05	0.0	1.6141268380869368e-05	9.473883660708645e-05	4.6919720358466666e-05	1.5071590052750565e-05	0.00010289124395513942	0.0001468356908619255	8.299443937256204e-05
d__Bacteria;p__Deferribacterota;c__Deferribacteres;o__Deferribacterales;f__Deferribacteraceae;g__Mucispirillum	0.001154997397188964	5.793574925407723e-05	0.00015243057480184024	0.0	0.00020387656730111114	3.2282536761738735e-05	4.7369418303543225e-05	6.255962714462221e-05	0.0006932931424265261	0.00017148540659189904	0.0015336172156689997	0.0004772180263922317
d__Bacteria;p__Desulfobacterota;c__Desulfovibrionia;o__Desulfovibrionales;f__Desulfovibrionaceae;g__Bilophila	0.00016267568974492452	0.0	2.7714649963970956e-05	6.109761872031038e-05	2.912522390015873e-05	1.6141268380869368e-05	7.894903050590538e-05	6.255962714462221e-05	0.0003165033911077619	0.00027437665054703844	0.00016315076762436168	2.074860984314051e-05
d__Bacteria;p__Desulfobacterota;c__Desulfovibrionia;o__Desulfovibrionales;f__Desulfovibrionaceae;g__Desulfovibrio	0.0007808433107756377	4.345181194055792e-05	0.0002632891746577241	0.0002443904748812415	0.00032037746290174607	0.00022597775733217119	0.0005210636013389756	9.383944071693332e-05	0.0006330067822155238	0.0009774668175738244	0.0007015483007847553	0.00016598887874512408
d__Bacteria;p__Desulfobacterota;c__Desulfovibrionia;o__Desulfovibrionales;f__Desulfovibrionaceae;g__uncultured	0.02898880791254555	0.07040641928101733	0.02734050218945735	0.015900655271960773	0.015844121801686352	0.009636337223379015	0.02376365818227752	0.018814807863745134	0.11754333082140164	0.14747744966903314	0.019219160426149802	0.058594074197028806
d__Bacteria;p__Elusimicrobiota;c__Endomicrobia;o__Endomicrobiales;f__Endomicrobiaceae;g__Endomicrobium	0.0	0.0	0.0	0.0	0.0	0.0	0.0	0.0	3.014318010550113e-05	0.0	0.0	0.0
d__Bacteria;p__Firmicutes;c__Bacilli;o__Acholeplasmatales;f__Acholeplasmataceae;g__Anaeroplasma	0.001008589276418532	0.00017380724776223168	4.157197494595643e-05	0.0	4.3687835850238094e-05	3.2282536761738735e-05	0.0003473757342259837	4.6919720358466666e-05	3.014318010550113e-05	0.0006687930857084062	0.00017946584438679786	0.00029048053780396713
d__Bacteria;p__Firmicutes;c__Bacilli;o__Bacillales;f__Bacillaceae;g__Bacillus	0.0	1.4483937313519308e-05	1.3857324981985478e-05	0.0	0.0	0.0	0.0	0.0	3.014318010550113e-05	1.7148540659189903e-05	4.89452302873085e-05	0.0
d__Bacteria;p__Firmicutes;c__Bacilli;o__Bacillales;f__Planococcaceae;g__Kurthia	0.0	2.8967874627038616e-05	0.0	0.0	1.4562611950079366e-05	1.6141268380869368e-05	0.0001263184488094486	3.1279813572311106e-05	0.00015071590052750564	0.000531604760434887	4.89452302873085e-05	6.224582952942152e-05
d__Bacteria;p__Firmicutes;c__Bacilli;o__Bacillales;f__Planococcaceae;g__Sporosarcina	1.626756897449245e-05	0.0	0.0	0.0	0.0	0.0	0.0	0.0	1.5071590052750565e-05	0.00013718832527351922	0.0	4.149721968628102e-05
d__Bacteria;p__Firmicutes;c__Bacilli;o__Erysipelotrichales;f__Erysipelatoclostridiaceae;g__Candidatus Stoquefichus	0.0	4.345181194055792e-05	1.3857324981985478e-05	0.0	2.912522390015873e-05	0.0	0.0	0.0001407591610754	3.014318010550113e-05	0.0	0.0	0.00010374304921570254
d__Bacteria;p__Firmicutes;c__Bacilli;o__Erysipelotrichales;f__Erysipelatoclostridiaceae;g__Coprobacillus	0.0006507027589796981	0.003678920077633904	0.0006928662490992739	0.0012219523744062075	0.0004805661943526191	0.00017755395218956306	0.00030000631592244046	0.00010947934750308889	7.535795026375282e-05	0.00029152519120622837	9.7890460574617e-05	0.0002489833181176861
d__Bacteria;p__Firmicutes;c__Bacilli;o__Erysipelotrichales;f__Erysipelatoclostridiaceae;g__Erysipelatoclostridium	0.008052446642373763	0.011789924973204717	0.0018430242226040686	0.007912141624280195	0.005985233511482619	0.007876938969864251	0.10059685467062467	0.09928212827851546	0.019457422758100976	0.009311657577940117	0.03789992331913922	0.0424101585193792
d__Bacteria;p__Firmicutes;c__Bacilli;o__Erysipelotrichales;f__Erysipelatoclostridiaceae;g__Erysipelotrichaceae UCG-003	0.001154997397188964	0.0	0.0	0.0	0.0	0.0	0.0	0.0	0.0	0.0	1.631507676243617e-05	2.074860984314051e-05
d__Bacteria;p__Firmicutes;c__Bacilli;o__Erysipelotrichales;f__Erysipelatoclostridiaceae;g__uncultured	9.760541384695471e-05	0.000188291185075751	4.157197494595643e-05	4.582321404023278e-05	0.00010193828365055556	0.00024211902571304053	0.002889534516516137	0.0013137521700370665	0.0003014318010550113	0.0004287135164797476	0.0007504935310720637	0.0013901568594904142
d__Bacteria;p__Firmicutes;c__Bacilli;o__Erysipelotrichales;f__Erysipelotrichaceae;g__Allobaculum	0.0	0.002983691086584977	0.0	1.5274404680077595e-05	0.0	1.6141268380869368e-05	0.0	0.0	0.0018839487565938207	1.7148540659189903e-05	0.0	0.0
d__Bacteria;p__Firmicutes;c__Bacilli;o__Erysipelotrichales;f__Erysipelotrichaceae;g__Dubosiella	0.008133784487246228	0.010602242113496132	0.013372318607615986	0.045655195588751925	0.03950836622056532	0.05494487756847934	0.06656982252257942	0.006083923739814511	0.0052599849284099475	0.004252838083479096	0.021813257631377155	0.047493567930948624
d__Bacteria;p__Firmicutes;c__Bacilli;o__Erysipelotrichales;f__Erysipelotrichaceae;g__Faecalibaculum	0.015161374284226968	0.018684279134439905	0.006457513441605233	0.028517313537704866	0.06024552563747834	0.11592658951140383	0.08775974231036444	0.006099563646600666	0.006239638281838734	0.007013753129608671	0.17734488440768112	0.06317951697236283
d__Bacteria;p__Firmicutes;c__Bacilli;o__Erysipelotrichales;f__Erysipelotrichaceae;g__Faecalitalea	0.0	0.0	0.0	0.0	0.0	3.2282536761738735e-05	3.157961220236215e-05	0.0	0.0	6.859416263675961e-05	0.0	0.0
d__Bacteria;p__Firmicutes;c__Bacilli;o__Erysipelotrichales;f__Erysipelotrichaceae;g__Ileibacterium	0.000504294638209266	0.002259494220909012	0.0001801452247658112	0.0002902136889214743	0.00018931395535103177	0.00030668409923651803	0.0126002652687425	0.0016421902125463332	0.007023360964581764	0.0014747744966903318	0.01468356908619255	0.010125321603452569
d__Bacteria;p__Firmicutes;c__Bacilli;o__Erysipelotrichales;f__Erysipelotrichaceae;g__Turicibacter	0.0001301405517959396	0.00010138756119463515	0.0	7.637202340038797e-05	0.0001310635075507143	1.6141268380869368e-05	0.0002842165098212594	0.00010947934750308889	0.0012358703843255462	0.0006859416263675962	0.00034261661201115954	0.0005809610756079343
d__Bacteria;p__Firmicutes;c__Bacilli;o__Erysipelotrichales;f__Erysipelotrichaceae;g__[Clostridium] innocuum group	0.009500260281103592	0.05680600214362272	0.0024804611717754005	0.003024332126655364	0.0016018873145087302	0.0008232046874243377	0.0019105665382429104	0.0008914746868108666	0.0010248681235870383	0.0017320026065781801	0.0010604799895583509	0.0016391401776081002
d__Bacteria;p__Firmicutes;c__Bacilli;o__Erysipelotrichales;f__Erysipelotrichaceae;g__uncultured	0.00024401353461738677	0.00011587149850815446	4.157197494595643e-05	0.0005040553544425607	0.00032037746290174607	0.001920810937323455	0.0051001073706814885	0.0010947934750308887	0.0005425772418990204	0.0012518434681208631	0.0017293981368182337	0.002718067889451407
d__Bacteria;p__Firmicutes;c__Bacilli;o__Lactobacillales;f__Aerococcaceae;g__Aerococcus	0.00165929203539823	0.0008111004895570812	0.0004434343994235353	0.0008706410667644229	0.0010048202245554762	0.0009684761028521621	0.0031579612202362155	0.001579630585401711	0.00611906556141673	0.03772678945021778	0.0016478227530060529	0.0039837330898829775
d__Bacteria;p__Firmicutes;c__Bacilli;o__Lactobacillales;f__Aerococcaceae;g__Aerosphaera	8.133784487246226e-05	0.0	1.3857324981985478e-05	1.5274404680077595e-05	4.36878358502381e-05	0.0	3.157961220236215e-05	4.6919720358466666e-05	0.00021100226073850792	0.0005659018417532668	4.89452302873085e-05	8.299443937256204e-05
d__Bacteria;p__Firmicutes;c__Bacilli;o__Lactobacillales;f__Aerococcaceae;g__Facklamia	0.0003741540864133264	0.00023174299701630893	0.00015243057480184024	0.00012219523744062076	0.00021843917925119048	0.00024211902571304053	0.0007421208867555107	0.00021895869500617777	0.0012358703843255462	0.006139177555989985	0.000391561842298468	0.0006847041248236368
d__Bacteria;p__Firmicutes;c__Bacilli;o__Lactobacillales;f__Carnobacteriaceae;g__Carnobacterium	9.760541384695471e-05	4.345181194055792e-05	1.3857324981985478e-05	0.0	1.4562611950079366e-05	0.0	0.0	0.0	0.0	0.0	0.0	0.0
d__Bacteria;p__Firmicutes;c__Bacilli;o__Lactobacillales;f__Carnobacteriaceae;g__Jeotgalibaca	1.626756897449245e-05	0.0	0.0	0.0	0.0	0.0	1.5789806101181076e-05	0.0	4.52147701582517e-05	5.144562197756971e-05	0.0	2.074860984314051e-05
d__Bacteria;p__Firmicutes;c__Bacilli;o__Lactobacillales;f__Enterococcaceae;g__Enterococcus	4.8802706923477355e-05	0.0	2.7714649963970956e-05	7.637202340038797e-05	8.73756717004762e-05	0.0	0.00011052864270826754	0.00010947934750308889	0.00012057272042200452	0.0003429708131837981	6.526030704974467e-05	0.00012449165905884305
d__Bacteria;p__Firmicutes;c__Bacilli;o__Lactobacillales;f__Lactobacillaceae;Other	0.0033023165018219677	0.00017380724776223168	0.00011085859985588382	0.002184239869251096	0.002228079628362143	0.000613368198473036	0.0006315922440472431	0.00043791739001235554	0.0006631499623210248	0.0003429708131837981	0.0013867815248070742	0.0022615984729023155
d__Bacteria;p__Firmicutes;c__Bacilli;o__Lactobacillales;f__Lactobacillaceae;g__Fructilactobacillus	0.00021147839666840187	0.0	0.0	0.0	0.0	0.0	0.0	0.0	0.0	0.0	0.0	0.0
d__Bacteria;p__Firmicutes;c__Bacilli;o__Lactobacillales;f__Lactobacillaceae;g__HT002	0.00048802706923477355	8.690362388111584e-05	1.3857324981985478e-05	0.00015274404680077594	7.281305975039683e-05	6.456507352347747e-05	0.000205267479315354	0.0002033187882200222	0.0002260738507912585	0.00039441643516136785	0.00021209599791167022	0.0005187152460785128
d__Bacteria;p__Firmicutes;c__Bacilli;o__Lactobacillales;f__Lactobacillaceae;g__Lactobacillus	0.03975793857365956	0.003447177080617595	0.0014965910980544318	0.02327819273243825	0.021523540462217307	0.00918438170871467	0.019768837238678706	0.01030669857207651	0.010776186887716657	0.015142161402064685	0.02165010686375279	0.05770188397377376
d__Bacteria;p__Firmicutes;c__Bacilli;o__Lactobacillales;f__Lactobacillaceae;g__Ligilactobacillus	0.17575481520041647	0.044653978737580015	0.05689817637603237	0.25737371885930743	0.278175013470416	0.11707261956644555	0.28467441419819356	0.6196843866810552	0.3800904295403165	0.10019892307164661	0.4407191685836881	0.34365922483193617
d__Bacteria;p__Firmicutes;c__Bacilli;o__Lactobacillales;f__Lactobacillaceae;g__Limosilactobacillus	0.004782665278500781	0.001274586483589699	0.0009145834488110416	0.002520276772212803	0.0011067585082060317	0.0013397252756121576	0.0029526937409208617	0.001861148907552511	0.0033157498116051245	0.003721233323044209	0.0034914264271613395	0.005083409411569425
d__Bacteria;p__Firmicutes;c__Bacilli;o__Lactobacillales;f__Lactobacillaceae;g__Weissella	1.626756897449245e-05	1.4483937313519308e-05	0.0	0.0	0.0	0.0	0.0	3.1279813572311106e-05	0.0	0.0	0.0	0.0
d__Bacteria;p__Firmicutes;c__Bacilli;o__Lactobacillales;f__Streptococcaceae;g__Lactococcus	0.0	2.8967874627038616e-05	2.7714649963970956e-05	1.5274404680077595e-05	0.0	4.842380514260811e-05	0.0001263184488094486	0.00045355729679851106	0.0	0.00013718832527351922	0.00021209599791167016	0.00325753174537306
d__Bacteria;p__Firmicutes;c__Bacilli;o__Lactobacillales;f__Streptococcaceae;g__Streptococcus	0.0003741540864133264	4.345181194055792e-05	2.7714649963970956e-05	0.0	2.912522390015873e-05	8.070634190434684e-05	9.473883660708646e-05	0.0001407591610754	7.535795026375282e-05	0.00027437665054703844	0.00097890460574617	0.0001867374885882646
d__Bacteria;p__Firmicutes;c__Bacilli;o__Mycoplasmatales;f__Mycoplasmataceae;g__Ureaplasma	0.0	0.0	0.0	0.0	0.0	0.0	0.0	0.0	0.0	0.0	0.0	0.00014524026890198356
d__Bacteria;p__Firmicutes;c__Bacilli;o__RF39;f__norank;g__norank	0.0005205622071837585	0.000188291185075751	0.00012471592483786928	0.00018329285616093115	5.825044780031746e-05	3.2282536761738735e-05	0.0023842607212783418	0.0004066375764400444	0.0009344385832705351	0.00723668415817814	0.0008810141451715531	0.0029670512075690935
d__Bacteria;p__Firmicutes;c__Bacilli;o__Staphylococcales;f__Gemellaceae;g__Gemella	0.0	0.0	0.0	0.0	0.0	0.0	1.5789806101181076e-05	0.0	1.5071590052750565e-05	0.0	0.0	0.0
d__Bacteria;p__Firmicutes;c__Bacilli;o__Staphylococcales;f__Staphylococcaceae;g__Jeotgalicoccus	0.0001301405517959396	0.00010138756119463515	1.3857324981985478e-05	7.637202340038797e-05	7.281305975039683e-05	1.6141268380869368e-05	0.0002842165098212594	0.0002033187882200222	0.00033157498116051244	0.0011661007648249135	0.00011420553733705317	0.00039422358701966966
d__Bacteria;p__Firmicutes;c__Bacilli;o__Staphylococcales;f__Staphylococcaceae;g__Staphylococcus	0.00016267568974492452	0.00024622693432982824	0.0	6.109761872031038e-05	5.825044780031746e-05	9.68476102852162e-05	0.0001421082549106297	3.1279813572311106e-05	7.535795026375282e-05	0.00015433686593270912	9.7890460574617e-05	2.074860984314051e-05
d__Bacteria;p__Firmicutes;c__Clostridia;o__Christensenellales;f__Christensenellaceae;g__Christensenellaceae R-7 group	0.0003090838105153566	0.0004490020567190985	0.00015243057480184024	9.164642808046556e-05	0.00048056619435261905	0.00022597775733217116	0.0007737004989578727	0.00023459860179233334	0.00016578749058025622	0.001251843468120863	0.0002773563049614149	0.0007262013445099179
d__Bacteria;p__Firmicutes;c__Clostridia;o__Christensenellales;f__Christensenellaceae;g__norank	0.0	4.345181194055792e-05	0.0	1.5274404680077595e-05	0.00010193828365055556	0.0	0.0	1.5639906786155553e-05	0.0	0.0	0.0	0.0
d__Bacteria;p__Firmicutes;c__Clostridia;o__Christensenellales;f__Christensenellaceae;g__uncultured	0.00032535137948984903	0.00011587149850815446	4.157197494595643e-05	0.00013746964212069834	7.281305975039683e-05	6.456507352347747e-05	0.0002210572854165351	0.00023459860179233334	0.00022607385079125846	0.0004115649758205577	4.894523028730851e-05	0.0004979666362353722
d__Bacteria;p__Firmicutes;c__Clostridia;o__Clostridia UCG-014;f__norank;g__norank	0.0009760541384695471	0.0030271428985255353	0.00047114904938750626	0.0006873482106034917	0.0052716655259287286	0.00048423805142608107	0.009537042885113369	0.003644098281174244	0.0031198191409193693	0.019017731591041604	0.0039319334997471155	0.006266080172628435
d__Bacteria;p__Firmicutes;c__Clostridia;o__Clostridia vadinBB60 group;f__norank;g__norank	0.004278370640291514	0.0002896787462703861	0.0003880050994955934	0.001099757136965587	0.0001747513434009524	0.0008877697609478152	0.0034421777300574752	0.00025023850857848885	0.00015071590052750564	0.0053160476043488695	0.0027083027425644037	0.0013279110299609929
d__Bacteria;p__Firmicutes;c__Clostridia;o__Clostridiales;f__Clostridiaceae;g__Candidatus Arthromitus	0.00017894325871941697	8.690362388111584e-05	2.7714649963970956e-05	6.109761872031038e-05	5.825044780031746e-05	0.0	0.0001263184488094486	0.00029715822893695555	0.0005576488319517709	0.00036011935384298795	0.00037524676553603184	0.000975184662627604
d__Bacteria;p__Firmicutes;c__Clostridia;o__Clostridiales;f__Clostridiaceae;g__Clostridium sensu stricto 1	0.0015942217595002603	0.002824367776136265	0.000609722299207361	0.0007178970199636468	0.000713567985553889	0.0006617920036156442	0.0004894839891366134	0.00010947934750308887	0.00010550113036925396	0.0019377850944884592	0.00037524676553603184	0.0009544360527844635
d__Bacteria;p__Firmicutes;c__Clostridia;o__Clostridiales;f__Clostridiaceae;g__Clostridium sensu stricto 13	0.002846824570536179	0.005532864053764375	0.003990909594811818	0.005727901755029098	0.002592144927114127	0.004019175826836473	0.0013737131308027538	0.0005786765510877555	0.0005275056518462698	0.0017148540659189903	0.0011257402966080956	0.0010789277118433064
d__Bacteria;p__Firmicutes;c__Clostridia;o__Eubacteriales;f__Anaerofustaceae;g__Anaerofustis	0.0	1.4483937313519308e-05	0.0	1.5274404680077595e-05	0.0	0.0	0.0	0.00025023850857848885	0.0	6.859416263675961e-05	0.0	0.0
d__Bacteria;p__Firmicutes;c__Clostridia;o__Lachnospirales;f__Lachnospiraceae;Other	0.006946251952108278	0.01955331537325106	0.0031733274208746737	0.0052849440193068475	0.0074706199303907145	0.002340483915226058	0.0041211393924082615	0.0006568760850185333	0.0019894498869630745	0.004698700140618034	0.0019088639812050313	0.0013694082496472737
d__Bacteria;p__Firmicutes;c__Clostridia;o__Lachnospirales;f__Lachnospiraceae;g__A2	4.8802706923477355e-05	0.0	0.0001801452247658112	0.0	0.0	0.0	0.00011052864270826754	0.00037535776286773333	9.04295403165034e-05	5.144562197756971e-05	6.526030704974467e-05	0.0002282347082745456
d__Bacteria;p__Firmicutes;c__Clostridia;o__Lachnospirales;f__Lachnospiraceae;g__ASF356	0.0	1.4483937313519308e-05	1.3857324981985478e-05	9.164642808046556e-05	0.0	4.842380514260811e-05	0.00037895534642834586	3.1279813572311106e-05	0.00016578749058025622	0.00010289124395513942	0.000195780921149234	0.0001867374885882646
d__Bacteria;p__Firmicutes;c__Clostridia;o__Lachnospirales;f__Lachnospiraceae;g__Acetatifactor	1.626756897449245e-05	0.0	4.157197494595643e-05	3.054880936015519e-05	0.0	0.0	1.5789806101181076e-05	0.0	3.014318010550113e-05	3.4297081318379805e-05	0.0001468356908619255	0.0
d__Bacteria;p__Firmicutes;c__Clostridia;o__Lachnospirales;f__Lachnospiraceae;g__Agathobacter	0.0065232951587714735	2.8967874627038616e-05	2.7714649963970956e-05	4.582321404023278e-05	2.912522390015873e-05	1.6141268380869368e-05	3.157961220236215e-05	4.6919720358466666e-05	1.5071590052750565e-05	0.00027437665054703844	0.000195780921149234	4.149721968628102e-05
d__Bacteria;p__Firmicutes;c__Clostridia;o__Lachnospirales;f__Lachnospiraceae;g__Anaerostipes	0.001512883914627798	0.0	4.157197494595643e-05	4.582321404023278e-05	1.4562611950079366e-05	0.0	1.5789806101181076e-05	1.5639906786155553e-05	1.5071590052750565e-05	8.57427032959495e-05	0.0	0.0
d__Bacteria;p__Firmicutes;c__Clostridia;o__Lachnospirales;f__Lachnospiraceae;g__Blautia	0.005384565330557003	0.003316821644795921	0.0017183082977661993	0.0015732636820479924	0.0017038255981592857	0.001355866543993027	0.0025263689761889723	0.0021583071364894664	0.00690278824415976	0.006379257125218644	0.0018109735206304147	0.009170885550668105
d__Bacteria;p__Firmicutes;c__Clostridia;o__Lachnospirales;f__Lachnospiraceae;g__Eisenbergiella	4.8802706923477355e-05	0.0	0.0	0.0	0.0	0.0	4.736941830354323e-05	0.0	0.0001808590806330068	0.00030867373186541823	0.00011420553733705317	0.0002282347082745456
d__Bacteria;p__Firmicutes;c__Clostridia;o__Lachnospirales;f__Lachnospiraceae;g__Fusicatenibacter	0.002163586673607496	0.0	0.0	0.0	0.0	3.2282536761738735e-05	0.0	0.0	0.0	8.574270329594952e-05	0.0	0.0
d__Bacteria;p__Firmicutes;c__Clostridia;o__Lachnospirales;f__Lachnospiraceae;g__GCA-900066575	0.0021473191046330036	0.00014483937313519306	0.00034643312454963693	0.00012219523744062076	0.00014562611950079366	0.00011298887866608558	0.0018631971199393673	0.00032843804250926663	0.0023963828183873404	0.005744761120828618	0.0009952196825086061	0.000850693003568761
d__Bacteria;p__Firmicutes;c__Clostridia;o__Lachnospirales;f__Lachnospiraceae;g__Herbinix	0.0	0.0	0.0	0.0	0.0	0.0	3.157961220236215e-05	0.0	0.0	0.0	0.0	0.0
d__Bacteria;p__Firmicutes;c__Clostridia;o__Lachnospirales;f__Lachnospiraceae;g__Lachnoclostridium	0.0024726704841228526	0.0008545523014976389	0.000346433124549637	0.0014510684446073713	0.0011358837321061904	0.0003712491727599955	0.001042127202677951	0.0005943164578739111	0.0010851544837980408	0.00180059676921494	0.0009136442986964255	0.0011204249315295877
d__Bacteria;p__Firmicutes;c__Clostridia;o__Lachnospirales;f__Lachnospiraceae;g__Lachnospira	0.001333940655908381	2.8967874627038616e-05	2.7714649963970956e-05	0.0	4.3687835850238094e-05	1.6141268380869368e-05	3.157961220236215e-05	1.5639906786155553e-05	1.5071590052750565e-05	0.0005144562197756971	3.263015352487234e-05	2.074860984314051e-05
d__Bacteria;p__Firmicutes;c__Clostridia;o__Lachnospirales;f__Lachnospiraceae;g__Lachnospiraceae FCS020 group	1.626756897449245e-05	0.0	6.92866249099274e-05	0.0	0.0	0.0	6.31592244047243e-05	0.00010947934750308889	7.535795026375282e-05	0.00013718832527351922	4.89452302873085e-05	2.074860984314051e-05
d__Bacteria;p__Firmicutes;c__Clostridia;o__Lachnospirales;f__Lachnospiraceae;g__Lachnospiraceae ND3007 group	0.0005530973451327434	0.0	0.0	0.0	0.0	0.0	0.0	0.0	0.0	0.0	0.0	0.0
d__Bacteria;p__Firmicutes;c__Clostridia;o__Lachnospirales;f__Lachnospiraceae;g__Lachnospiraceae NK4A136 group	0.0077596304008329	0.001694620665681759	0.014979768305526303	0.004078266049580719	0.0016747003742591273	0.005019934466450378	0.025642645108318065	0.004770171569777444	0.04798794272795778	0.041070754878759816	0.019414941347299028	0.010042327164080008
d__Bacteria;p__Firmicutes;c__Clostridia;o__Lachnospirales;f__Lachnospiraceae;g__Lachnospiraceae UCG-001	0.0004066892243623113	0.0	2.7714649963970956e-05	0.00015274404680077594	0.0	1.6141268380869368e-05	4.7369418303543225e-05	0.0011417131953893554	6.028636021100226e-05	0.0	0.00013052061409948935	6.224582952942152e-05
d__Bacteria;p__Firmicutes;c__Clostridia;o__Lachnospirales;f__Lachnospiraceae;g__Lachnospiraceae UCG-004	6.50702758979698e-05	0.0	1.3857324981985478e-05	0.0	1.4562611950079366e-05	0.0	3.157961220236215e-05	0.0	0.0	1.7148540659189903e-05	0.0	0.0
d__Bacteria;p__Firmicutes;c__Clostridia;o__Lachnospirales;f__Lachnospiraceae;g__Lachnospiraceae UCG-006	0.0008784487246225924	7.241968656759653e-05	5.542929992794191e-05	0.00012219523744062076	7.281305975039683e-05	0.0002098364889513018	0.0006158024379460618	0.0005630366443015999	0.0012961567445365486	0.0012003978461432932	0.0003752467655360319	0.0012034193709021495
d__Bacteria;p__Firmicutes;c__Clostridia;o__Lachnospirales;f__Lachnospiraceae;g__Lachnospiraceae UCG-008	0.0	0.0	0.0	0.0	0.0	0.0	1.5789806101181076e-05	0.0	7.535795026375282e-05	3.4297081318379805e-05	0.0	4.149721968628102e-05
d__Bacteria;p__Firmicutes;c__Clostridia;o__Lachnospirales;f__Lachnospiraceae;g__Lachnospiraceae UCG-010	0.0	0.0	0.0	0.0	0.0	0.0	3.157961220236215e-05	0.0	0.0	0.0	1.631507676243617e-05	2.074860984314051e-05
d__Bacteria;p__Firmicutes;c__Clostridia;o__Lachnospirales;f__Lachnospiraceae;g__Lachnotalea	0.0	2.8967874627038616e-05	0.0	0.0	0.0	0.0	1.5789806101181076e-05	0.0	0.0	0.0	0.0	0.0
d__Bacteria;p__Firmicutes;c__Clostridia;o__Lachnospirales;f__Lachnospiraceae;g__Marvinbryantia	0.0007808433107756377	0.0004490020567190985	0.0002632891746577241	0.0003207624982816295	0.0002475644031513492	0.0001614126838086937	0.0005842228257436998	0.000703795805377	0.0005275056518462698	0.00037726789450217787	0.000489452302873085	0.0005394638559216532
d__Bacteria;p__Firmicutes;c__Clostridia;o__Lachnospirales;f__Lachnospiraceae;g__Robinsoniella	0.00021147839666840187	0.0004055502447785406	4.157197494595643e-05	9.164642808046556e-05	1.4562611950079366e-05	3.2282536761738735e-05	4.736941830354323e-05	3.1279813572311106e-05	3.014318010550113e-05	6.859416263675961e-05	4.89452302873085e-05	0.0
d__Bacteria;p__Firmicutes;c__Clostridia;o__Lachnospirales;f__Lachnospiraceae;g__Roseburia	0.0021798542425819885	0.000188291185075751	0.000346433124549637	0.0005804273778429486	0.0003640652987519841	0.00020983648895130178	0.001089496620981494	0.0016891099329047997	0.0030746043707611157	0.0020578248791027886	0.0009299593754588618	0.0015146485185492573
d__Bacteria;p__Firmicutes;c__Clostridia;o__Lachnospirales;f__Lachnospiraceae;g__Sellimonas	0.0001301405517959396	0.0	0.0	0.0	0.0	0.0	0.0	0.0	0.0	0.0	0.0	0.0
d__Bacteria;p__Firmicutes;c__Clostridia;o__Lachnospirales;f__Lachnospiraceae;g__Tuzzerella	0.00016267568974492452	1.4483937313519308e-05	6.92866249099274e-05	1.5274404680077595e-05	0.0	1.6141268380869368e-05	6.31592244047243e-05	4.6919720358466666e-05	0.0002562170308967596	0.00039441643516136774	0.0007178633775471913	0.00010374304921570254
d__Bacteria;p__Firmicutes;c__Clostridia;o__Lachnospirales;f__Lachnospiraceae;g__Tyzzerella	0.00022774596564289432	0.00030416268358390543	5.542929992794191e-05	6.109761872031038e-05	0.0001310635075507143	9.68476102852162e-05	6.31592244047243e-05	1.5639906786155553e-05	0.0	1.7148540659189903e-05	0.0	4.149721968628102e-05
d__Bacteria;p__Firmicutes;c__Clostridia;o__Lachnospirales;f__Lachnospiraceae;g__[Eubacterium] eligens group	0.0018057001561686621	0.0	0.0	0.0	0.0	0.0	0.0	0.0	0.0	3.4297081318379805e-05	0.0	0.0
d__Bacteria;p__Firmicutes;c__Clostridia;o__Lachnospirales;f__Lachnospiraceae;g__[Eubacterium] oxidoreducens group	0.0	0.0	0.0	0.0	0.0	0.0	0.0	0.0	3.014318010550113e-05	0.0	0.0	0.0
d__Bacteria;p__Firmicutes;c__Clostridia;o__Lachnospirales;f__Lachnospiraceae;g__[Eubacterium] ventriosum group	0.00021147839666840187	0.0	2.7714649963970956e-05	0.0	0.0	8.070634190434684e-05	0.0	0.0	0.0	5.144562197756971e-05	3.263015352487234e-05	0.0
d__Bacteria;p__Firmicutes;c__Clostridia;o__Lachnospirales;f__Lachnospiraceae;g__[Eubacterium] xylanophilum group	8.133784487246226e-05	2.8967874627038616e-05	0.0007482955490272158	0.00016801845148085355	5.825044780031746e-05	8.070634190434684e-05	0.0012000252636897618	3.1279813572311106e-05	0.0003014318010550113	0.0036354906197482596	0.00097890460574617	0.0001867374885882646
d__Bacteria;p__Firmicutes;c__Clostridia;o__Lachnospirales;f__Lachnospiraceae;g__[Ruminococcus] gnavus group	0.000504294638209266	4.345181194055792e-05	2.7714649963970956e-05	4.582321404023278e-05	1.4562611950079366e-05	8.070634190434684e-05	0.0002210572854165351	0.00025023850857848885	6.028636021100226e-05	0.0007888328703227355	0.0005547126099228296	0.0002282347082745456
d__Bacteria;p__Firmicutes;c__Clostridia;o__Lachnospirales;f__Lachnospiraceae;g__[Ruminococcus] torques group	0.008751952108276938	0.013296254453810726	0.002258743972063633	0.003146527364095985	0.004077531346022223	0.003341242554839959	0.0015631908040169267	0.0008132751528800888	0.0007083647324792766	0.0017320026065781803	0.0007015483007847553	0.0008714416134119014
d__Bacteria;p__Firmicutes;c__Clostridia;o__Lachnospirales;f__Lachnospiraceae;g__uncultured	0.012379619989588753	0.0031719822716607298	0.003395044620586438	0.00420046128702134	0.005329915973729044	0.004503413878262559	0.029337459735994425	0.012840363471433715	0.01360964581763376	0.0293583016085331	0.013084691563473798	0.01381857415553158
d__Bacteria;p__Firmicutes;c__Clostridia;o__Monoglobales;f__Monoglobaceae;g__Monoglobus	3.25351379489849e-05	1.4483937313519308e-05	0.0	9.164642808046556e-05	4.3687835850238094e-05	0.0	0.00015789806101181077	6.255962714462221e-05	3.014318010550113e-05	0.00017148540659189904	1.631507676243617e-05	0.00012449165905884305
d__Bacteria;p__Firmicutes;c__Clostridia;o__Oscillospirales;Other;Other	0.0	0.0	1.3857324981985478e-05	4.582321404023278e-05	0.0	0.0	0.0	0.0	0.0	0.0	0.0	0.0
d__Bacteria;p__Firmicutes;c__Clostridia;o__Oscillospirales;f__Butyricicoccaceae;g__Butyricicoccus	0.0026841488807912545	4.345181194055792e-05	0.00031871847458566597	6.109761872031038e-05	1.4562611950079366e-05	0.0001936952205704324	0.0005210636013389756	7.819953393077777e-05	0.00021100226073850792	0.00046301059779812743	0.0004405070725857765	0.0004772180263922317
d__Bacteria;p__Firmicutes;c__Clostridia;o__Oscillospirales;f__Butyricicoccaceae;g__UCG-009	0.00021147839666840187	1.4483937313519308e-05	0.00011085859985588382	0.0	5.825044780031746e-05	1.6141268380869368e-05	0.00011052864270826753	0.00018767888143386664	0.00031650339110776183	0.0008231299516411153	8.157538381218084e-05	0.0002489833181176861
d__Bacteria;p__Firmicutes;c__Clostridia;o__Oscillospirales;f__Oscillospiraceae;Other	0.0	0.0	0.0	0.0	0.0	0.0	1.5789806101181076e-05	0.0	4.52147701582517e-05	5.144562197756971e-05	0.0	0.0
d__Bacteria;p__Firmicutes;c__Clostridia;o__Oscillospirales;f__Oscillospiraceae;g__Colidextribacter	0.012151874023945863	0.010037368558268882	0.008037248489551575	0.005376590447387314	0.005024101122777381	0.0030345584556034405	0.03146908355965389	0.007882513020222399	0.05133383571966842	0.04962787666769558	0.01067006020263325	0.020022408498630583
d__Bacteria;p__Firmicutes;c__Clostridia;o__Oscillospirales;f__Oscillospiraceae;g__Flavonifractor	0.0008133784487246226	0.0018539439761304714	0.00041571974945956434	0.0005040553544425606	0.002461081419563413	3.2282536761738735e-05	7.894903050590538e-05	1.5639906786155553e-05	0.0001356443104747551	0.00020578248791027883	0.000195780921149234	0.00010374304921570254
d__Bacteria;p__Firmicutes;c__Clostridia;o__Oscillospirales;f__Oscillospiraceae;g__Intestinimonas	1.626756897449245e-05	0.0	0.0	4.582321404023278e-05	1.4562611950079366e-05	0.0	3.157961220236215e-05	0.0	0.0	3.4297081318379805e-05	0.0	0.0
d__Bacteria;p__Firmicutes;c__Clostridia;o__Oscillospirales;f__Oscillospiraceae;g__NK4A214 group	0.0032535137948984903	0.0013904579820978535	0.002009312122387894	0.00203149582245032	0.0017329508220594446	0.0006940745403773829	0.0023684709151771616	0.0011886329157478222	0.0010700828937452902	0.004252838083479095	0.0007504935310720637	0.0012864138102747116
d__Bacteria;p__Firmicutes;c__Clostridia;o__Oscillospirales;f__Oscillospiraceae;g__Oscillibacter	0.0014478136387298282	0.0007676486776165232	0.001274873898342664	0.00039713452168201746	0.0005825044780031746	0.00045195551466434226	0.0022895218846712556	0.0009071145935970222	0.003421250941974378	0.0086600130328909	0.0027572479728517124	0.001825877666196365
d__Bacteria;p__Firmicutes;c__Clostridia;o__Oscillospirales;f__Oscillospiraceae;g__UCG-005	0.00016267568974492452	4.345181194055792e-05	5.542929992794191e-05	7.637202340038797e-05	0.0	4.842380514260811e-05	0.00031579612202362154	0.00012511925428924443	1.5071590052750565e-05	0.0008402784923003052	0.00035893168877359566	0.00014524026890198356
d__Bacteria;p__Firmicutes;c__Clostridia;o__Oscillospirales;f__Oscillospiraceae;g__uncultured	0.007434279021343052	0.004258277570174677	0.00397705226982983	0.002489727962852648	0.0019513900013106349	0.0019046696689425848	0.012252889534516516	0.004160215205117376	0.020150715900527506	0.059745515656617634	0.011681594961904292	0.01091376877749191
d__Bacteria;p__Firmicutes;c__Clostridia;o__Oscillospirales;f__Ruminococcaceae;g__Anaerotruncus	0.00017894325871941697	0.00010138756119463515	0.0001940025497477967	0.00047350654508240543	5.825044780031746e-05	0.00020983648895130178	0.001057917008779132	0.0002033187882200222	0.0006330067822155237	0.0033954110505196007	0.00014683569086192553	0.0005187152460785127
d__Bacteria;p__Firmicutes;c__Clostridia;o__Oscillospirales;f__Ruminococcaceae;g__Candidatus Soleaferrea	0.0001301405517959396	5.793574925407723e-05	1.3857324981985478e-05	4.582321404023278e-05	1.4562611950079366e-05	4.842380514260811e-05	0.0	7.819953393077777e-05	3.014318010550113e-05	0.00015433686593270912	4.89452302873085e-05	2.074860984314051e-05
d__Bacteria;p__Firmicutes;c__Clostridia;o__Oscillospirales;f__Ruminococcaceae;g__Faecalibacterium	0.010362441436751692	4.345181194055792e-05	2.7714649963970956e-05	3.054880936015519e-05	2.912522390015873e-05	0.0	4.736941830354323e-05	0.00012511925428924443	1.5071590052750565e-05	0.0006001989230716466	0.00017946584438679786	0.00022823470827454563
d__Bacteria;p__Firmicutes;c__Clostridia;o__Oscillospirales;f__Ruminococcaceae;g__Harryflintia	4.8802706923477355e-05	5.793574925407723e-05	2.7714649963970956e-05	3.054880936015519e-05	0.0	3.2282536761738735e-05	0.0005210636013389755	0.00010947934750308889	0.0003014318010550113	0.0002057824879102788	0.00017946584438679786	0.0001867374885882646
d__Bacteria;p__Firmicutes;c__Clostridia;o__Oscillospirales;f__Ruminococcaceae;g__Incertae Sedis	0.00045549193128578865	0.0002027751223892703	0.0002494318496757386	6.109761872031038e-05	0.0003495026868019048	0.00027440156247477923	0.0005842228257436999	0.0005473967375154445	0.000346646571213263	0.001611962821963851	0.0016151925994811807	0.00033197775749024816
d__Bacteria;p__Firmicutes;c__Clostridia;o__Oscillospirales;f__Ruminococcaceae;g__Negativibacillus	4.8802706923477355e-05	0.00013035543582167377	2.7714649963970956e-05	4.582321404023279e-05	7.281305975039683e-05	1.6141268380869368e-05	0.0003315859281248026	0.0001407591610754	0.00028636021100226074	0.0008231299516411153	0.0002610412281989787	0.0002074860984314051
d__Bacteria;p__Firmicutes;c__Clostridia;o__Oscillospirales;f__Ruminococcaceae;g__Paludicola	0.001333940655908381	0.0016222009791141624	0.0009145834488110416	0.001053933922925354	0.0012523846277068256	0.0007263570771391215	0.00039474515252952693	7.819953393077777e-05	0.00015071590052750564	0.0005487533010940769	0.00022841107467410634	0.00020748609843140512
d__Bacteria;p__Firmicutes;c__Clostridia;o__Oscillospirales;f__Ruminococcaceae;g__Ruminococcus	0.0	0.0008255844268706005	0.0	3.054880936015519e-05	0.0	0.0	0.00030000631592244046	0.0008132751528800888	3.014318010550113e-05	0.00013718832527351922	0.000195780921149234	4.149721968628102e-05
d__Bacteria;p__Firmicutes;c__Clostridia;o__Oscillospirales;f__Ruminococcaceae;g__Subdoligranulum	0.0015616866215512754	4.345181194055792e-05	4.157197494595643e-05	1.5274404680077595e-05	1.4562611950079366e-05	0.0	0.0	1.5639906786155553e-05	0.0	3.4297081318379805e-05	1.631507676243617e-05	0.0
d__Bacteria;p__Firmicutes;c__Clostridia;o__Oscillospirales;f__Ruminococcaceae;g__UBA1819	0.002814289432587194	0.0009269719880652357	0.001565877722964359	0.001848202966289389	0.0012523846277068256	0.0006456507352347748	0.00039474515252952693	0.00035971785608157776	0.00045214770158251693	0.000874575573618685	0.0003589316887735957	0.0005187152460785127
d__Bacteria;p__Firmicutes;c__Clostridia;o__Oscillospirales;f__Ruminococcaceae;g__[Eubacterium] siraeum group	0.002049713690786049	1.4483937313519308e-05	2.7714649963970956e-05	0.0	7.281305975039683e-05	4.842380514260811e-05	0.0009947577843744078	0.00031279813572311106	0.0001356443104747551	0.0021950132043763075	0.002626727358752223	8.299443937256204e-05
d__Bacteria;p__Firmicutes;c__Clostridia;o__Oscillospirales;f__Ruminococcaceae;g__norank	0.00032535137948984903	0.0	5.542929992794191e-05	6.109761872031038e-05	0.0	0.0	4.736941830354323e-05	1.5639906786155553e-05	0.0	0.00015433686593270912	3.263015352487234e-05	0.0
d__Bacteria;p__Firmicutes;c__Clostridia;o__Oscillospirales;f__Ruminococcaceae;g__uncultured	0.0025865434669443	0.0005938414298542916	0.0003325757995676515	0.0006720738059234142	0.0002184391792511905	0.000306684099236518	0.0012947641002968478	0.0005161169239431333	0.0015674453654860587	0.002297904448331447	0.0012725759874700209	0.0011826707610590092
d__Bacteria;p__Firmicutes;c__Clostridia;o__Oscillospirales;f__UCG-010;g__norank	9.760541384695471e-05	7.241968656759653e-05	9.700127487389834e-05	0.00010692083276054315	7.281305975039683e-05	4.84238051426081e-05	0.00030000631592244046	0.00012511925428924443	0.00015071590052750564	0.0007888328703227356	0.00017946584438679783	0.0005187152460785128
d__Bacteria;p__Firmicutes;c__Clostridia;o__Oscillospirales;f__[Clostridium] methylpentosum group;g__norank	0.0	0.0	0.0	0.0	0.0	0.0	0.0	0.0	1.5071590052750565e-05	8.574270329594952e-05	0.0	0.0
d__Bacteria;p__Firmicutes;c__Clostridia;o__Oscillospirales;f__[Eubacterium] coprostanoligenes group;g__norank	0.03185190005205622	0.028345065322557286	0.008439110914029156	0.011333608272617576	0.010077327469454923	0.00973318483366423	0.1128971136234447	0.09157165423294078	0.047641296156744534	0.09858696024968275	0.02000228411074674	0.09116939165075941
d__Bacteria;p__Firmicutes;c__Clostridia;o__Oscillospirales;f__uncultured;g__norank	0.0	2.8967874627038616e-05	1.3857324981985478e-05	1.5274404680077595e-05	1.4562611950079366e-05	0.0	6.31592244047243e-05	0.0	1.5071590052750565e-05	8.57427032959495e-05	0.0	0.0
d__Bacteria;p__Firmicutes;c__Clostridia;o__Peptococcales;f__Peptococcaceae;g__Peptococcus	0.00029281624154086413	2.8967874627038616e-05	5.542929992794191e-05	3.054880936015519e-05	2.912522390015873e-05	1.6141268380869368e-05	1.5789806101181076e-05	0.0	6.028636021100226e-05	0.00012003978461432933	6.526030704974467e-05	2.074860984314051e-05
d__Bacteria;p__Firmicutes;c__Clostridia;o__Peptococcales;f__Peptococcaceae;g__uncultured	0.0015616866215512754	0.0003910663074650213	0.0001385732498198548	0.0002596648795613191	0.0004660035824025397	0.0003873904411408649	0.0025737383944925154	0.0005786765510877556	0.0016880180859080631	0.0016634084439414204	0.00119100060365784	0.0014938999087061168
d__Bacteria;p__Firmicutes;c__Clostridia;o__Peptostreptococcales-Tissierellales;Other;Other	0.0	0.0	0.0	0.0	0.0	0.0	0.0	0.0	0.0	3.4297081318379805e-05	0.0	0.0
d__Bacteria;p__Firmicutes;c__Clostridia;o__Peptostreptococcales-Tissierellales;f__Anaerovoracaceae;g__Anaerovorax	0.00011387298282144716	7.241968656759654e-05	1.3857324981985478e-05	0.00016801845148085355	8.73756717004762e-05	0.0	0.0003789553464283458	9.383944071693332e-05	0.0003918613413715147	0.0009946153582330143	0.0002773563049614149	0.0003942235870196697
d__Bacteria;p__Firmicutes;c__Clostridia;o__Peptostreptococcales-Tissierellales;f__Anaerovoracaceae;g__Family XIII AD3011 group	0.00016267568974492452	0.00011587149850815446	4.157197494595643e-05	0.00016801845148085355	0.00021843917925119048	0.00011298887866608559	0.0006000126318448809	0.0002815183221508	0.00027128862094951014	0.0006516445450492163	0.00034261661201115954	0.0002489833181176861
d__Bacteria;p__Firmicutes;c__Clostridia;o__Peptostreptococcales-Tissierellales;f__Anaerovoracaceae;g__Family XIII UCG-001	6.50702758979698e-05	1.4483937313519308e-05	1.3857324981985478e-05	3.054880936015519e-05	1.4562611950079366e-05	1.6141268380869368e-05	9.473883660708646e-05	0.0	0.0	3.4297081318379805e-05	0.0	4.149721968628102e-05
d__Bacteria;p__Firmicutes;c__Clostridia;o__Peptostreptococcales-Tissierellales;f__Anaerovoracaceae;g__S5-A14a	0.0031071056741280583	0.0	0.0	0.0	0.0	0.0	0.0	0.0	0.0	0.0	0.0	0.0
d__Bacteria;p__Firmicutes;c__Clostridia;o__Peptostreptococcales-Tissierellales;f__Anaerovoracaceae;g__[Eubacterium] brachy group	0.0003741540864133264	0.00017380724776223168	0.0002771464996397095	0.0002902136889214743	0.00020387656730111111	0.00024211902571304053	0.0001263184488094486	0.00012511925428924443	9.04295403165034e-05	0.00032582227252460816	0.00026104122819897864	0.00012449165905884305
d__Bacteria;p__Firmicutes;c__Clostridia;o__Peptostreptococcales-Tissierellales;f__Anaerovoracaceae;g__[Eubacterium] nodatum group	0.0015291514836022905	0.0016801367283682397	0.0005127210243334627	0.0009164642808046557	0.0018785769415602383	0.0010330411763756395	0.0013737131308027538	0.0006412361782323777	0.0007234363225320271	0.0015605171999862812	0.0010441649127959148	0.0012864138102747116
d__Bacteria;p__Firmicutes;c__Clostridia;o__Peptostreptococcales-Tissierellales;f__Family XI;g__Anaerococcus	0.0032697813638729828	0.0	0.0	0.0	2.912522390015873e-05	0.0	0.0	0.0	0.0	0.0	0.0	0.0
d__Bacteria;p__Firmicutes;c__Clostridia;o__Peptostreptococcales-Tissierellales;f__Family XI;g__Ezakiella	0.003887948984903696	0.0	0.0	0.0	0.0	0.0	0.0	0.0	0.0	0.0	0.0	0.0
d__Bacteria;p__Firmicutes;c__Clostridia;o__Peptostreptococcales-Tissierellales;f__Family XI;g__Fenollaria	0.0024238677771993753	0.0	0.0	0.0	0.0	0.0	0.0	0.0	0.0	0.0	0.0	0.0
d__Bacteria;p__Firmicutes;c__Clostridia;o__Peptostreptococcales-Tissierellales;f__Family XI;g__Finegoldia	0.00881702238417491	0.0	0.0	0.0	0.0	0.0	0.0	0.0	0.0	0.0	0.0	0.0
d__Bacteria;p__Firmicutes;c__Clostridia;o__Peptostreptococcales-Tissierellales;f__Family XI;g__Murdochiella	0.006490760020822489	2.8967874627038616e-05	0.0	0.0	0.0	0.0	0.0	0.0	0.0	0.0	0.0	0.0
d__Bacteria;p__Firmicutes;c__Clostridia;o__Peptostreptococcales-Tissierellales;f__Family XI;g__Peptoniphilus	0.008589276418532014	0.0	0.0	0.0	0.0	3.2282536761738735e-05	0.0	0.0	0.0	0.0	1.631507676243617e-05	0.0
d__Bacteria;p__Firmicutes;c__Clostridia;o__Peptostreptococcales-Tissierellales;f__Peptostreptococcaceae;g__Clostridioides	0.0002765486725663717	0.00043451811940557923	0.00041571974945956434	0.0005804273778429486	5.825044780031746e-05	0.00012913014704695494	0.00018947767321417293	3.1279813572311106e-05	9.04295403165034e-05	0.00027437665054703844	0.00016315076762436168	0.0002282347082745456
d__Bacteria;p__Firmicutes;c__Clostridia;o__Peptostreptococcales-Tissierellales;f__Peptostreptococcaceae;g__Intestinibacter	9.760541384695471e-05	0.0	0.0	0.0	0.0	0.0	0.0	0.0	0.0	0.0	0.0	0.0
d__Bacteria;p__Firmicutes;c__Clostridia;o__Peptostreptococcales-Tissierellales;f__Peptostreptococcaceae;g__Peptostreptococcus	0.0006181676210307132	0.0	0.0	0.0	0.0	0.0	0.0	0.0	0.0	0.0	0.0	0.0
d__Bacteria;p__Firmicutes;c__Clostridia;o__Peptostreptococcales-Tissierellales;f__Peptostreptococcaceae;g__Romboutsia	0.0014152785007808433	0.0005069378059731757	0.0004988636993514772	0.0017718309428890009	0.0007426932094540476	0.002275918841702581	0.0007263310806543296	0.00025023850857848885	0.0004069329314242653	0.0008231299516411153	0.0006199729169725744	0.0005602124657647937
d__Bacteria;p__Firmicutes;c__Clostridia;o__Peptostreptococcales-Tissierellales;f__Peptostreptococcaceae;g__Terrisporobacter	0.0010248568453930245	0.002201558471654935	0.0013995898231805332	0.0008859154714445004	0.0003349400748518254	0.0004519555146643423	0.0005684330196425188	0.00010947934750308889	0.00016578749058025622	0.0004973076791165072	0.0004405070725857765	0.00029048053780396713
d__Bacteria;p__Firmicutes;c__Clostridia;o__uncultured;f__norank;g__norank	0.0	0.0	0.0	0.0	0.0	1.6141268380869368e-05	1.5789806101181076e-05	0.0	9.04295403165034e-05	0.00024007956922865865	0.0	0.0
d__Bacteria;p__Firmicutes;c__Negativicutes;o__Veillonellales-Selenomonadales;f__Selenomonadaceae;g__Mitsuokella	3.25351379489849e-05	0.0	0.0	0.0	0.0	0.0	0.0	0.0	0.0	3.4297081318379805e-05	1.631507676243617e-05	0.0
d__Bacteria;p__Firmicutes;c__Negativicutes;o__Veillonellales-Selenomonadales;f__Veillonellaceae;g__Dialister	0.005303227485684539	1.4483937313519308e-05	0.0	0.0	0.0	0.0	0.0	0.0	0.0	1.7148540659189903e-05	0.0	2.074860984314051e-05
d__Bacteria;p__Firmicutes;c__Negativicutes;o__Veillonellales-Selenomonadales;f__Veillonellaceae;g__Negativicoccus	0.0004392243623112962	0.0	0.0	0.0	0.0	0.0	0.0	0.0	0.0	0.0	0.0	0.0
d__Bacteria;p__Latescibacterota;c__norank;o__norank;f__norank;g__norank	8.133784487246226e-05	0.0	0.0	0.0	0.0	0.0	0.0	0.0	0.0	0.0	0.0	0.0
d__Bacteria;p__Myxococcota;c__Myxococcia;o__Myxococcales;f__Anaeromyxobacteraceae;g__Anaeromyxobacter	0.0	0.0	0.0	0.0	0.0	0.0	0.0	0.0	3.014318010550113e-05	0.0	0.0	0.0
d__Bacteria;p__Nitrospirota;c__Nitrospiria;o__Nitrospirales;f__Nitrospiraceae;g__Nitrospira	0.0001301405517959396	0.0	0.0	0.0	0.0	0.0	0.0	0.0	0.0	0.0	0.0	0.0
d__Bacteria;p__Patescibacteria;c__Saccharimonadia;o__Saccharimonadales;f__Saccharimonadaceae;g__Candidatus Saccharimonas	0.0	4.345181194055792e-05	0.0	9.164642808046556e-05	1.4562611950079366e-05	6.456507352347747e-05	0.0007421208867555107	7.819953393077777e-05	9.04295403165034e-05	0.0006516445450492163	3.263015352487234e-05	0.00033197775749024816
d__Bacteria;p__Proteobacteria;c__Alphaproteobacteria;o__Defluviicoccales;f__uncultured;g__norank	4.8802706923477355e-05	0.0	0.0	0.0	0.0	0.0	0.0	0.0	0.0	0.0	0.0	0.0
d__Bacteria;p__Proteobacteria;c__Alphaproteobacteria;o__Rhizobiales;f__Rhizobiaceae;g__Allorhizobium-Neorhizobium-Pararhizobium-Rhizobium	8.133784487246226e-05	1.4483937313519308e-05	2.7714649963970956e-05	0.0	0.0	0.0	0.0	1.5639906786155553e-05	0.0	0.0	0.0	0.0
d__Bacteria;p__Proteobacteria;c__Alphaproteobacteria;o__Rhizobiales;f__Rhizobiaceae;g__Mesorhizobium	1.626756897449245e-05	0.0	0.0	0.0	0.0	0.0	0.0	0.0	7.535795026375282e-05	0.0	0.0	0.0
d__Bacteria;p__Proteobacteria;c__Alphaproteobacteria;o__Rhizobiales;f__Rhizobiaceae;g__Neorhizobium	3.25351379489849e-05	0.0	0.0	0.0	0.0	0.0	0.0	0.0	0.0	0.0	0.0	0.0
d__Bacteria;p__Proteobacteria;c__Alphaproteobacteria;o__Rhodobacterales;f__Rhodobacteraceae;g__Pseudooceanicola	0.0	0.0	0.0	3.054880936015519e-05	0.0	0.0	0.0	0.0	0.0	0.0	1.631507676243617e-05	0.0
d__Bacteria;p__Proteobacteria;c__Alphaproteobacteria;o__Rhodobacterales;f__Rhodobacteraceae;g__Tropicibacter	0.0	0.0	2.7714649963970956e-05	0.0	0.0	0.0	0.0	0.0	0.0	0.0	0.0	0.0
d__Bacteria;p__Proteobacteria;c__Alphaproteobacteria;o__Rhodospirillales;f__uncultured;g__norank	0.0001301405517959396	4.345181194055792e-05	1.3857324981985478e-05	0.0002291160702011639	0.0002621270151014286	0.0	1.5789806101181076e-05	4.691972035846666e-05	0.0	1.7148540659189903e-05	0.0004241919958233404	2.074860984314051e-05
d__Bacteria;p__Proteobacteria;c__Gammaproteobacteria;o__Burkholderiales;f__Alcaligenaceae;g__Paenalcaligenes	0.0001301405517959396	1.4483937313519308e-05	0.0	1.5274404680077595e-05	2.912522390015873e-05	1.6141268380869368e-05	6.31592244047243e-05	1.5639906786155553e-05	0.00012057272042200452	0.0005830503824124567	0.00011420553733705317	0.0
d__Bacteria;p__Proteobacteria;c__Gammaproteobacteria;o__Burkholderiales;f__Alcaligenaceae;g__Verticiella	4.8802706923477355e-05	0.0	0.0	6.109761872031038e-05	0.0	0.0	0.0	0.0	0.0	0.0	0.0	0.0
d__Bacteria;p__Proteobacteria;c__Gammaproteobacteria;o__Burkholderiales;f__Burkholderiaceae;g__Cupriavidus	0.0	0.0	0.0	1.5274404680077595e-05	4.36878358502381e-05	0.0	0.0	0.0	0.0	1.7148540659189903e-05	0.0	0.0
d__Bacteria;p__Proteobacteria;c__Gammaproteobacteria;o__Burkholderiales;f__Burkholderiaceae;g__Ralstonia	0.0007320406038521603	4.345181194055792e-05	2.7714649963970956e-05	3.054880936015519e-05	1.4562611950079366e-05	3.2282536761738735e-05	3.157961220236215e-05	0.0	4.52147701582517e-05	1.7148540659189903e-05	0.0	6.224582952942152e-05
d__Bacteria;p__Proteobacteria;c__Gammaproteobacteria;o__Burkholderiales;f__Rhodocyclaceae;g__Methyloversatilis	0.00021147839666840187	0.0	0.0	0.0	0.0	0.0	0.0	0.0	0.0	1.7148540659189903e-05	0.0	0.0
d__Bacteria;p__Proteobacteria;c__Gammaproteobacteria;o__Burkholderiales;f__Sutterellaceae;g__Parasutterella	0.0008947162935970848	0.001274586483589699	0.001191729948450751	0.0006109761872031038	0.0016018873145087304	0.00017755395218956306	0.0019895155687488157	0.00032843804250926663	0.001416729464958553	0.0014919230373495215	0.0006199729169725744	0.0012034193709021495
d__Bacteria;p__Proteobacteria;c__Gammaproteobacteria;o__Enterobacterales;f__Enterobacteriaceae;g__Enterobacter	4.8802706923477355e-05	0.0007966165522435619	6.92866249099274e-05	0.000641524996563259	0.00024756440315134925	0.00014527141542782431	0.0	3.1279813572311106e-05	0.0	5.144562197756971e-05	0.0	2.074860984314051e-05
d__Bacteria;p__Proteobacteria;c__Gammaproteobacteria;o__Enterobacterales;f__Enterobacteriaceae;g__Escherichia-Shigella	0.007743362831858407	0.006995741722429826	0.008868687988470706	0.014205196352472162	0.011373399933011986	0.015140509741255468	0.003268489862944483	0.005990084299097577	0.004988696307460437	0.005178859279075351	0.023673176382294877	0.007365756494314881
d__Bacteria;p__Proteobacteria;c__Gammaproteobacteria;o__Enterobacterales;f__Enterobacteriaceae;g__Klebsiella	0.00011387298282144716	1.4483937313519308e-05	9.700127487389834e-05	3.054880936015519e-05	1.4562611950079366e-05	4.842380514260811e-05	1.5789806101181076e-05	1.5639906786155553e-05	1.5071590052750565e-05	5.144562197756971e-05	0.00011420553733705317	8.299443937256204e-05
d__Bacteria;p__Proteobacteria;c__Gammaproteobacteria;o__Enterobacterales;f__Morganellaceae;g__Candidatus Ishikawaella	0.0	1.4483937313519308e-05	1.3857324981985478e-05	3.054880936015519e-05	0.0	4.842380514260811e-05	1.5789806101181076e-05	3.1279813572311106e-05	0.0	5.144562197756971e-05	0.0004241919958233403	0.0001867374885882646
d__Bacteria;p__Proteobacteria;c__Gammaproteobacteria;o__Enterobacterales;f__Morganellaceae;g__Morganella	1.626756897449245e-05	0.0	1.3857324981985478e-05	0.0	0.0	0.0	1.5789806101181076e-05	7.819953393077777e-05	1.5071590052750565e-05	1.7148540659189903e-05	0.0	0.0
d__Bacteria;p__Proteobacteria;c__Gammaproteobacteria;o__Enterobacterales;f__Pasteurellaceae;g__Haemophilus	1.626756897449245e-05	0.0	0.0	0.0	0.0	6.456507352347747e-05	0.0	0.0	1.5071590052750565e-05	0.0	0.0	0.0
d__Bacteria;p__Proteobacteria;c__Gammaproteobacteria;o__Enterobacterales;f__Vibrionaceae;g__Vibrio	4.8802706923477355e-05	0.0	0.0	0.0	2.912522390015873e-05	0.0	0.0	0.0	0.0	0.0	4.89452302873085e-05	0.0
d__Bacteria;p__Proteobacteria;c__Gammaproteobacteria;o__Enterobacterales;f__Yersiniaceae;g__Rahnella1	0.003172175950026028	0.001506329480606008	0.0007898675239731722	0.009699246971849273	0.010572456275757619	0.009539489613093796	0.0	4.6919720358466666e-05	1.5071590052750565e-05	3.4297081318379805e-05	1.631507676243617e-05	0.0
d__Bacteria;p__Proteobacteria;c__Gammaproteobacteria;o__Enterobacterales;f__Yersiniaceae;g__Serratia	0.006669703279541906	0.009675270125430896	0.007524527465218114	0.000565152973162871	0.00029125223900158733	0.00012913014704695494	1.5789806101181076e-05	1.5639906786155553e-05	0.0	1.7148540659189903e-05	0.0	6.224582952942152e-05
d__Bacteria;p__Proteobacteria;c__Gammaproteobacteria;o__Pseudomonadales;f__Halomonadaceae;g__Halomonas	1.626756897449245e-05	0.0	1.3857324981985478e-05	0.0	0.0	0.0	0.0	0.0	3.014318010550113e-05	1.7148540659189903e-05	0.0	4.149721968628102e-05
d__Bacteria;p__Proteobacteria;c__Gammaproteobacteria;o__Pseudomonadales;f__Moraxellaceae;g__Acinetobacter	6.50702758979698e-05	0.0	0.0	6.109761872031038e-05	1.4562611950079366e-05	0.00012913014704695494	0.0	0.0	0.0	0.0	1.631507676243617e-05	2.074860984314051e-05
d__Bacteria;p__Proteobacteria;c__Gammaproteobacteria;o__Pseudomonadales;f__Moraxellaceae;g__Psychrobacter	0.000504294638209266	0.00026071087164334755	0.0001247159248378693	0.0002749392842413967	0.0001310635075507143	0.0002744015624747793	0.0009000189477673214	0.0002658784153646444	0.0012660135644310476	0.009843262338375004	0.0005547126099228296	0.0004979666362353722
d__Bacteria;p__Proteobacteria;c__Gammaproteobacteria;o__Pseudomonadales;f__Pseudomonadaceae;g__Pseudomonas	0.004668792295679333	0.00334578951942296	0.0009007261238290561	0.0018176541569292336	0.002796021494415239	0.0027762981615095314	6.31592244047243e-05	1.5639906786155553e-05	4.52147701582517e-05	0.0	3.263015352487234e-05	2.074860984314051e-05
d__Bacteria;p__Proteobacteria;c__Gammaproteobacteria;o__Xanthomonadales;f__Xanthomonadaceae;g__Stenotrophomonas	0.001480348776678813	0.0007676486776165232	0.0002632891746577241	0.00010692083276054315	0.00014562611950079366	4.842380514260811e-05	1.5789806101181076e-05	0.0	0.0	0.0	1.631507676243617e-05	2.074860984314051e-05
d__Bacteria;p__Verrucomicrobiota;c__Verrucomicrobiae;o__Pedosphaerales;f__Pedosphaeraceae;g__ADurb.Bin063-1	3.25351379489849e-05	0.0	0.0	0.0	0.0	0.0	0.0	0.0	0.0	0.0	0.0	0.0
d__Bacteria;p__Verrucomicrobiota;c__Verrucomicrobiae;o__Verrucomicrobiales;f__Akkermansiaceae;g__Akkermansia	0.40319169703279545	0.4773181541670287	0.7611274319605341	0.4804716736165208	0.4372132985772329	0.5249786128193952	0.0067106675930019575	0.014075916107539999	0.007008289374529013	0.014044654799876531	0.00770071623186987	0.011183500705452735
