# Supplementary material for: β-sitosterol inhibits trimethylamine production by regulating the gut microbiota and attenuates atherosclerosis in ApoE–/– mice
Source: Front Cardiovasc Med. 2022 Nov 1;9:986905. doi: 10.3389/fcvm.2022.986905 (PMC9663806; doi:10.3389/fcvm.2022.986905)
Supplement: Supplementary file 1 [file Data_Sheet_1.ZIP › Source data/gut microbiota diversity analysis/CON-EXP/01.OTU_Taxa/01.original/tax_summary_r/otu_taxa_table_L7.txt]

# Constructed from biom file
#OTU ID	7	8	9	10	11	12	13	14	15	16	17	18
Unclassified;Other;Other;Other;Other;Other;Other	0.004750130140551796	0.0010862952985139479	0.0016905936478022285	0.0006415249965632592	0.001194134179906507	0.006020693106064287	0.0004263247647318891	0.004410453713695867	0.001024868123587038	0.012278355111980005	0.011991581420390533	0.01784380446510084
d__Bacteria;p__Acidobacteriota;c__Acidobacteriae;o__Subgroup 12;f__norank;g__norank;s__uncultured bacterium	4.8802706923477355e-05	0.0	0.0	0.0	0.0	0.0	0.0	0.0	0.0	0.0	0.0	0.0
d__Bacteria;p__Actinobacteriota;c__Actinobacteria;o__Actinomycetales;f__Actinomycetaceae;g__Actinomyces;Other	6.50702758979698e-05	0.0	0.0	0.0	0.0	1.6141268380869368e-05	0.0	0.0	0.0	0.0	0.0	0.0
d__Bacteria;p__Actinobacteriota;c__Actinobacteria;o__Actinomycetales;f__Actinomycetaceae;g__Mobiluncus;Other	0.00017894325871941697	0.0	0.0	0.0	0.0	0.0	0.0	0.0	0.0	1.7148540659189903e-05	0.0	0.0
d__Bacteria;p__Actinobacteriota;c__Actinobacteria;o__Actinomycetales;f__Actinomycetaceae;g__Varibaculum;s__uncultured bacterium	0.00011387298282144716	0.0	0.0	0.0	0.0	0.0	0.0	0.0	0.0	0.0	0.0	0.0
d__Bacteria;p__Actinobacteriota;c__Actinobacteria;o__Bifidobacteriales;f__Bifidobacteriaceae;g__Bifidobacterium;Other	0.0006507027589796981	0.0	1.3857324981985478e-05	3.054880936015519e-05	0.0	0.0	3.157961220236215e-05	0.0	1.5071590052750565e-05	1.7148540659189903e-05	0.0	2.074860984314051e-05
d__Bacteria;p__Actinobacteriota;c__Actinobacteria;o__Bifidobacteriales;f__Bifidobacteriaceae;g__Bifidobacterium;s__Bifidobacterium pseudolongum PV8-2	0.0009923217074440395	0.00026071087164334755	0.00016628789978382572	0.003085429745375674	0.001033945448455635	0.0012428776653269414	0.000205267479315354	0.0005943164578739111	0.0025169555388093448	0.0002572281098878485	0.00034261661201115954	0.0019711179350983482
d__Bacteria;p__Actinobacteriota;c__Actinobacteria;o__Corynebacteriales;f__Corynebacteriaceae;g__Corynebacterium;Other	0.0013014055179593961	0.0004200341820920599	0.00058200764924339	0.0002596648795613191	0.0005096914182527778	0.0003389666359982567	0.0027316364555043265	0.0007037958053769999	0.005380557648831952	0.012809959872414858	0.0007178633775471913	0.0013071624201178521
d__Bacteria;p__Actinobacteriota;c__Actinobacteria;o__Corynebacteriales;f__Corynebacteriaceae;g__Corynebacterium;s__Corynebacterium glutamicum	0.00035788651743883394	4.345181194055792e-05	6.92866249099274e-05	0.00016801845148085355	0.0001310635075507143	0.00019369522057043244	0.0009000189477673214	0.00010947934750308889	0.002275810097965335	0.0017320026065781801	9.7890460574617e-05	0.00031122914764710765
d__Bacteria;p__Actinobacteriota;c__Actinobacteria;o__Corynebacteriales;f__Corynebacteriaceae;g__Corynebacterium;s__uncultured bacterium	4.8802706923477355e-05	0.0	0.0	0.0	0.0	0.0	0.0	0.0	0.0	0.0	0.0	0.0
d__Bacteria;p__Actinobacteriota;c__Actinobacteria;o__Corynebacteriales;f__Corynebacteriaceae;g__Lawsonella;s__uncultured bacterium	9.760541384695471e-05	0.0	0.0	1.5274404680077595e-05	0.0	0.0	0.0	0.0	0.0	1.7148540659189903e-05	0.0	0.0
d__Bacteria;p__Actinobacteriota;c__Actinobacteria;o__Corynebacteriales;f__Dietziaceae;g__Dietzia;s__Dietzia sp. JS16-p6b	0.0	0.0	0.0	0.0	0.0	0.0	0.0	3.1279813572311106e-05	0.0	0.0	1.631507676243617e-05	2.074860984314051e-05
d__Bacteria;p__Actinobacteriota;c__Actinobacteria;o__Corynebacteriales;f__Nocardiaceae;g__Rhodococcus;s__Rhodococcus erythropolis	3.25351379489849e-05	0.0	0.0	0.0	0.0	0.0	0.0	0.0	0.0	0.0	0.0	0.0
d__Bacteria;p__Actinobacteriota;c__Actinobacteria;o__Micrococcales;f__Micrococcaceae;g__Glutamicibacter;Other	3.25351379489849e-05	1.4483937313519308e-05	0.0	0.0	2.912522390015873e-05	0.0	0.0	0.0	0.0	3.4297081318379805e-05	0.0	0.0
d__Bacteria;p__Actinobacteriota;c__Actinobacteria;o__Micrococcales;f__Micrococcaceae;g__Kocuria;Other	0.0	0.0	0.0	0.0	2.912522390015873e-05	0.0	0.0	0.0	0.0	0.0	0.0	0.0
d__Bacteria;p__Actinobacteriota;c__Actinobacteria;o__Micrococcales;f__Micrococcaceae;g__Nesterenkonia;s__Nesterenkonia sp.	0.0	0.0	0.0	1.5274404680077595e-05	0.0	0.0	1.5789806101181076e-05	0.0	0.0	0.0	0.0	2.074860984314051e-05
d__Bacteria;p__Actinobacteriota;c__Actinobacteria;o__Micrococcales;f__Sanguibacteraceae;g__Sanguibacter-Flavimobilis;Other	4.8802706923477355e-05	0.0	0.0	0.0	0.0	0.0	0.0	0.0	0.0	0.0	0.0	0.0
d__Bacteria;p__Actinobacteriota;c__Actinobacteria;o__Nitriliruptorales;f__Nitriliruptoraceae;g__Nitriliruptor;Other	0.0	0.0	0.0	0.0	0.0	0.0	4.736941830354323e-05	0.0	1.5071590052750565e-05	0.0	6.526030704974467e-05	6.224582952942152e-05
d__Bacteria;p__Actinobacteriota;c__Actinobacteria;o__Propionibacteriales;f__Propionibacteriaceae;g__Cutibacterium;Other	4.8802706923477355e-05	0.0	0.0	0.0	0.0	0.0	0.0	0.0	0.0	0.0	0.0	0.0
d__Bacteria;p__Actinobacteriota;c__Actinobacteria;o__Pseudonocardiales;f__Pseudonocardiaceae;g__Saccharothrix;Other	0.0	0.0	0.0	0.0	0.0	0.0	0.0	0.0	4.52147701582517e-05	0.0	0.0	0.0
d__Bacteria;p__Actinobacteriota;c__Coriobacteriia;o__Coriobacteriales;f__Atopobiaceae;g__Atopobium;s__Atopobium minutum	0.00016267568974492452	0.0	0.0	0.0	0.0	0.0	1.5789806101181076e-05	0.0	0.0	0.0	0.0	2.074860984314051e-05
d__Bacteria;p__Actinobacteriota;c__Coriobacteriia;o__Coriobacteriales;f__Atopobiaceae;g__Coriobacteriaceae UCG-002;s__uncultured bacterium	0.0	0.0	0.0	0.0	0.0	0.0	0.0	1.5639906786155553e-05	4.52147701582517e-05	1.7148540659189903e-05	3.263015352487234e-05	2.074860984314051e-05
d__Bacteria;p__Actinobacteriota;c__Coriobacteriia;o__Coriobacteriales;f__Atopobiaceae;g__Olsenella;Other	0.0001301405517959396	7.241968656759653e-05	6.92866249099274e-05	3.054880936015519e-05	5.825044780031746e-05	1.6141268380869368e-05	9.473883660708646e-05	0.0	6.028636021100226e-05	5.144562197756971e-05	3.263015352487234e-05	0.0
d__Bacteria;p__Actinobacteriota;c__Coriobacteriia;o__Coriobacteriales;f__Atopobiaceae;g__Olsenella;s__uncultured bacterium	0.0	1.4483937313519308e-05	0.0	3.054880936015519e-05	1.4562611950079366e-05	0.0	0.0	0.0	0.0	0.0	0.0	0.0
d__Bacteria;p__Actinobacteriota;c__Coriobacteriia;o__Coriobacteriales;f__Coriobacteriaceae;g__Collinsella;s__uncultured bacterium	8.133784487246226e-05	0.0	0.0	0.0	0.0	0.0	1.5789806101181076e-05	0.0	0.0	0.0	0.0	2.074860984314051e-05
d__Bacteria;p__Actinobacteriota;c__Coriobacteriia;o__Coriobacteriales;f__Coriobacteriales Incertae Sedis;g__uncultured;s__uncultured bacterium	0.0	0.0	0.0	0.0	0.0	0.0	0.0	0.0	3.014318010550113e-05	0.0	0.0	0.0
d__Bacteria;p__Actinobacteriota;c__Coriobacteriia;o__Coriobacteriales;f__Eggerthellaceae;g__Adlercreutzia;s__uncultured bacterium	0.0001301405517959396	4.345181194055792e-05	0.0	0.0	4.36878358502381e-05	0.0	0.0002526368976188972	4.6919720358466666e-05	1.5071590052750565e-05	0.00041156497582055766	3.263015352487234e-05	0.00029048053780396713
d__Bacteria;p__Actinobacteriota;c__Coriobacteriia;o__Coriobacteriales;f__Eggerthellaceae;g__Enterorhabdus;s__uncultured bacterium	0.0006669703279541905	0.000376582370151502	0.00041571974945956434	0.00038186011700193985	0.000597067089953254	0.000742498345519991	0.0019895155687488157	0.0007976352460939331	0.0011605124340617933	0.0017662996878965605	0.0006852332240223191	0.0014316540791766952
d__Bacteria;p__Actinobacteriota;c__Coriobacteriia;o__Coriobacteriales;f__Eggerthellaceae;g__Parvibacter;s__uncultured bacterium	0.0	1.4483937313519308e-05	0.0	3.054880936015519e-05	0.0	1.6141268380869368e-05	3.157961220236215e-05	1.5639906786155553e-05	6.028636021100226e-05	6.859416263675961e-05	1.631507676243617e-05	2.074860984314051e-05
d__Bacteria;p__Actinobacteriota;c__Coriobacteriia;o__Coriobacteriales;f__Eggerthellaceae;g__Slackia;s__Slackia piriformis	9.760541384695471e-05	0.0	0.0	0.0	0.0	0.0	0.0	1.5639906786155553e-05	0.0	0.0	0.0	0.0
d__Bacteria;p__Actinobacteriota;c__Coriobacteriia;o__Coriobacteriales;f__Eggerthellaceae;g__uncultured;Other	3.25351379489849e-05	0.0	1.3857324981985478e-05	0.0	0.0	0.0	4.736941830354323e-05	0.0	4.52147701582517e-05	1.7148540659189903e-05	0.0	4.149721968628102e-05
d__Bacteria;p__Bacteroidota;c__Bacteroidia;o__Bacteroidales;Other;Other;Other	0.0	0.0	0.0	0.0	0.0	0.0	0.0	0.0	0.0	0.0	3.263015352487234e-05	0.0
d__Bacteria;p__Bacteroidota;c__Bacteroidia;o__Bacteroidales;f__Bacteroidaceae;g__Bacteroides;Other	0.0009109838625715773	0.002027751223892703	0.0005404356742974337	0.0009317386854847332	0.001165008956006349	0.00020983648895130178	0.0006000126318448809	0.0003284380425092667	0.0011605124340617935	0.0006687930857084063	0.00097890460574617	0.0007884471740393394
d__Bacteria;p__Bacteroidota;c__Bacteroidia;o__Bacteroidales;f__Bacteroidaceae;g__Bacteroides;s__Bacteroides caecimuris	0.0	1.4483937313519308e-05	1.3857324981985478e-05	7.637202340038797e-05	0.0	0.0001614126838086937	0.0004421145708330702	6.255962714462221e-05	0.0	6.859416263675961e-05	0.0	0.0001867374885882646
d__Bacteria;p__Bacteroidota;c__Bacteroidia;o__Bacteroidales;f__Bacteroidaceae;g__Bacteroides;s__Bacteroides clarus	0.00011387298282144716	1.4483937313519308e-05	0.0	4.582321404023278e-05	0.0	0.0	0.0	3.1279813572311106e-05	0.0	3.4297081318379805e-05	4.89452302873085e-05	0.0
d__Bacteria;p__Bacteroidota;c__Bacteroidia;o__Bacteroidales;f__Bacteroidaceae;g__Bacteroides;s__Bacteroides fragilis YCH46	0.0	0.0	0.0	0.0	0.0	0.0	0.0	0.0	4.52147701582517e-05	0.0	0.0	0.0
d__Bacteria;p__Bacteroidota;c__Bacteroidia;o__Bacteroidales;f__Bacteroidaceae;g__Bacteroides;s__Bacteroides intestinalis	0.0	0.00011587149850815446	0.0	0.00019856726084100873	5.825044780031746e-05	0.0	0.0	6.255962714462221e-05	0.0	0.0	3.263015352487234e-05	0.0
d__Bacteria;p__Bacteroidota;c__Bacteroidia;o__Bacteroidales;f__Bacteroidaceae;g__Bacteroides;s__Bacteroides sartorii	1.626756897449245e-05	0.00033313055821094405	0.0	0.0002749392842413967	0.0012232594038066667	0.0	0.0001421082549106297	6.255962714462221e-05	0.0	0.00013718832527351922	0.0004405070725857765	6.224582952942152e-05
d__Bacteria;p__Bacteroidota;c__Bacteroidia;o__Bacteroidales;f__Bacteroidaceae;g__Bacteroides;s__uncultured bacterium	0.0012200676730869339	0.002418817531357725	0.001621307022892301	0.00164963570544838	0.002839709330265476	0.0010330411763756395	0.0016895092528263753	0.0030967015436587997	0.0019593067068575734	0.0068251191823575814	0.002088329825591829	0.004460951116275209
d__Bacteria;p__Bacteroidota;c__Bacteroidia;o__Bacteroidales;f__Bacteroidaceae;g__Bacteroides;s__uncultured organism	0.0017731650182196772	0.001520813417919527	0.0012333019233967074	0.001496891658647604	0.0018931395535103177	0.00014527141542782431	0.0007894903050590538	0.0027369836875772223	4.52147701582517e-05	0.003978461432932057	0.0008320689148842446	0.005332392729687111
d__Bacteria;p__Bacteroidota;c__Bacteroidia;o__Bacteroidales;f__Barnesiellaceae;g__Barnesiella;s__uncultured organism	0.00016267568974492452	0.0	0.0	0.0	0.0	0.0	0.0	0.0	0.0	1.7148540659189903e-05	0.0	0.0
d__Bacteria;p__Bacteroidota;c__Bacteroidia;o__Bacteroidales;f__Marinifilaceae;g__Odoribacter;Other	3.25351379489849e-05	0.00015932331044871237	4.157197494595643e-05	0.00010692083276054315	8.73756717004762e-05	1.6141268380869368e-05	3.157961220236215e-05	3.1279813572311106e-05	0.0001356443104747551	0.00029152519120622837	8.157538381218084e-05	0.00010374304921570254
d__Bacteria;p__Bacteroidota;c__Bacteroidia;o__Bacteroidales;f__Marinifilaceae;g__Odoribacter;s__uncultured bacterium	0.0010248568453930245	0.0	0.0004434343994235353	0.00019856726084100873	0.0	0.0011944538601843333	0.0003473757342259837	0.0001407591610754	9.042954031650338e-05	0.0011318036835065335	0.0001468356908619255	0.0006224582952942153
d__Bacteria;p__Bacteroidota;c__Bacteroidia;o__Bacteroidales;f__Muribaculaceae;g__Muribaculum;s__Muribaculum intestinale	0.0003741540864133264	0.000376582370151502	0.00034643312454963693	0.0002902136889214743	0.00018931395535103177	0.00022597775733217116	0.0002684267037200783	0.0005317568307292888	0.0003918613413715147	0.0003429708131837981	0.00034261661201115954	0.00029048053780396713
d__Bacteria;p__Bacteroidota;c__Bacteroidia;o__Bacteroidales;f__Muribaculaceae;g__Muribaculum;s__uncultured bacterium	0.0	0.0	0.0	0.0	0.0	0.0	0.0	0.0	0.0	0.0	0.0	0.0
d__Bacteria;p__Bacteroidota;c__Bacteroidia;o__Bacteroidales;f__Muribaculaceae;g__norank;Other	0.0	0.0	0.0	0.0	0.0	0.0	0.0	0.0	0.0	0.0	0.0	0.0
d__Bacteria;p__Bacteroidota;c__Bacteroidia;o__Bacteroidales;f__Muribaculaceae;g__norank;s__uncultured bacterium	0.032128448724622616	0.13869818371426074	0.02761764868909706	0.01921520108753759	0.02947472658696065	0.06167578648330189	0.07811217078254304	0.034751872878837665	0.14100979653353446	0.1819460163940046	0.07627298386438905	0.0866876919246409
d__Bacteria;p__Bacteroidota;c__Bacteroidia;o__Bacteroidales;f__Paludibacteraceae;g__uncultured;s__uncultured bacterium	0.0	0.0	0.0	1.5274404680077595e-05	0.0	0.0	0.0	0.0	0.0	0.0	0.0	0.0
d__Bacteria;p__Bacteroidota;c__Bacteroidia;o__Bacteroidales;f__Porphyromonadaceae;g__Porphyromonas;Other	0.0001301405517959396	0.0	0.0	0.0	0.0	0.0	0.0	0.0	0.0	0.0	0.0	2.074860984314051e-05
d__Bacteria;p__Bacteroidota;c__Bacteroidia;o__Bacteroidales;f__Prevotellaceae;g__Alloprevotella;s__uncultured bacterium	0.00165929203539823	0.0038382433880826163	0.001136300648522809	0.001496891658647604	0.0005533792541030159	0.0007747808822817297	0.006142234573359439	0.0029559423825834	0.031228334589299172	0.0011489522241657237	0.002904083663713638	0.002282347082745456
d__Bacteria;p__Bacteroidota;c__Bacteroidia;o__Bacteroidales;f__Prevotellaceae;g__Paraprevotella;Other	0.0	1.4483937313519308e-05	6.92866249099274e-05	4.582321404023278e-05	2.912522390015873e-05	0.0	1.5789806101181076e-05	0.00012511925428924443	0.0	0.0	0.0	8.299443937256204e-05
d__Bacteria;p__Bacteroidota;c__Bacteroidia;o__Bacteroidales;f__Prevotellaceae;g__Prevotella;s__Prevotella timonensis	0.0009435190005205622	0.0	0.0	0.0	0.0	0.0	0.0	0.0	0.0	0.0	0.0	0.0
d__Bacteria;p__Bacteroidota;c__Bacteroidia;o__Bacteroidales;f__Prevotellaceae;g__Prevotella;s__uncultured bacterium	0.001870770432066632	8.690362388111584e-05	0.0013303031982706058	0.000565152973162871	2.912522390015873e-05	0.0002744015624747793	0.0012631844880944864	0.0024085456450679554	0.00010550113036925396	0.000342970813183798	0.0015988775227187444	0.0013486596398041332
d__Bacteria;p__Bacteroidota;c__Bacteroidia;o__Bacteroidales;f__Prevotellaceae;g__Prevotellaceae Ga6A1 group;s__uncultured bacterium	0.0	0.0	0.00016628789978382572	0.0007484458293238022	2.912522390015873e-05	0.0	0.0001421082549106297	0.0	1.5071590052750565e-05	0.0	0.0002773563049614148	0.00010374304921570254
d__Bacteria;p__Bacteroidota;c__Bacteroidia;o__Bacteroidales;f__Prevotellaceae;g__Prevotellaceae NK3B31 group;s__uncultured bacterium	0.0	0.0	0.0	0.0	0.0	0.0	7.894903050590538e-05	0.0	7.535795026375282e-05	0.00018863394725108894	4.89452302873085e-05	4.149721968628102e-05
d__Bacteria;p__Bacteroidota;c__Bacteroidia;o__Bacteroidales;f__Prevotellaceae;g__Prevotellaceae UCG-001;Other	0.0	0.0	4.157197494595643e-05	6.109761872031038e-05	0.0	0.0	0.0001263184488094486	0.0005161169239431333	0.0	1.7148540659189903e-05	0.0	0.0001867374885882646
d__Bacteria;p__Bacteroidota;c__Bacteroidia;o__Bacteroidales;f__Prevotellaceae;g__Prevotellaceae UCG-001;s__uncultured bacterium	6.50702758979698e-05	5.793574925407723e-05	2.7714649963970956e-05	0.0	1.4562611950079366e-05	0.0	0.0002526368976188972	1.5639906786155553e-05	0.00016578749058025622	0.0002572281098878486	0.00022841107467410634	0.0006432069051373558
d__Bacteria;p__Bacteroidota;c__Bacteroidia;o__Bacteroidales;f__Prevotellaceae;g__Prevotellaceae UCG-003;s__uncultured bacterium	0.0	0.00010138756119463515	8.314394989191288e-05	0.0003207624982816295	7.281305975039683e-05	1.6141268380869368e-05	0.0002210572854165351	4.691972035846666e-05	0.00010550113036925396	0.00037726789450217787	0.00037524676553603184	2.074860984314051e-05
d__Bacteria;p__Bacteroidota;c__Bacteroidia;o__Bacteroidales;f__Rikenellaceae;Other;Other	0.0	0.0	0.0	0.0	0.0	0.0	3.157961220236215e-05	0.0	0.0	0.0	0.0	0.0
d__Bacteria;p__Bacteroidota;c__Bacteroidia;o__Bacteroidales;f__Rikenellaceae;g__Alistipes;s__uncultured bacterium	0.0007645757418011452	0.00047796993134613717	0.00020785987472978217	0.001557989277367915	0.00032037746290174607	0.0003873904411408649	0.0005052737952377944	0.0013450319836093778	0.0015674453654860583	0.0023836471516273964	0.00016315076762436168	0.0011411735413727282
d__Bacteria;p__Bacteroidota;c__Bacteroidia;o__Bacteroidales;f__Rikenellaceae;g__Rikenella;s__Rikenella microfusus DSM 15922	6.50702758979698e-05	0.0	0.00022171719971176765	0.00036658571232186225	0.0	0.0005810856617112973	0.0009315985599696835	0.00015639906786155556	6.028636021100226e-05	0.0005659018417532668	0.0	0.0006017096854510748
d__Bacteria;p__Bacteroidota;c__Bacteroidia;o__Bacteroidales;f__Rikenellaceae;g__Rikenella;s__uncultured bacterium	1.626756897449245e-05	0.0	1.3857324981985478e-05	4.582321404023278e-05	0.0	3.2282536761738735e-05	0.00011052864270826753	3.1279813572311106e-05	3.014318010550113e-05	1.7148540659189903e-05	0.0	8.299443937256204e-05
d__Bacteria;p__Bacteroidota;c__Bacteroidia;o__Bacteroidales;f__Rikenellaceae;g__Rikenellaceae RC9 gut group;Other	3.25351379489849e-05	7.241968656759653e-05	0.0001801452247658112	0.00010692083276054315	0.00010193828365055556	0.00011298887866608558	0.0003473757342259837	6.255962714462221e-05	0.000346646571213263	0.00015433686593270912	1.631507676243617e-05	0.0018258776661963648
d__Bacteria;p__Bacteroidota;c__Bacteroidia;o__Bacteroidales;f__Rikenellaceae;g__Rikenellaceae RC9 gut group;s__uncultured bacterium	9.760541384695471e-05	1.4483937313519308e-05	1.3857324981985478e-05	4.582321404023278e-05	0.00011650089560063493	3.2282536761738735e-05	0.00011052864270826754	0.0001720389746477111	9.04295403165034e-05	0.00012003978461432933	4.89452302873085e-05	8.299443937256204e-05
d__Bacteria;p__Bacteroidota;c__Bacteroidia;o__Bacteroidales;f__Tannerellaceae;g__Parabacteroides;Other	0.0005205622071837585	0.0014049419194113728	0.00011085859985588382	0.0002902136889214743	0.0006990053736038096	0.00012913014704695494	0.0014052927430051158	0.0006725159918046889	0.001492087415222306	0.0008574270329594952	0.000293671381723851	0.0009129388330981824
d__Bacteria;p__Bacteroidota;c__Bacteroidia;o__Bacteroidales;f__Tannerellaceae;g__Parabacteroides;s__uncultured bacterium	0.0005693649141072358	0.0007676486776165233	0.00041571974945956434	0.0005498785684827933	0.00045144097045246036	0.0003389666359982567	0.0019895155687488157	0.004879650917280533	0.0021853805576488323	0.0019892307164660287	0.0008483839916466808	0.0039007386505104154
d__Bacteria;p__Bacteroidota;c__Bacteroidia;o__Flavobacteriales;f__Flavobacteriaceae;g__uncultured;s__gut metagenome	0.0	0.0	0.0	3.054880936015519e-05	0.0	0.0	0.0	1.5639906786155553e-05	0.0	0.0	0.0	0.0
d__Bacteria;p__Bacteroidota;c__Bacteroidia;o__Sphingobacteriales;f__Sphingobacteriaceae;g__Sphingobacterium;Other	0.00016267568974492452	5.793574925407723e-05	4.157197494595643e-05	0.0	4.36878358502381e-05	1.6141268380869368e-05	0.0	0.0	0.0	0.0	0.0	0.0
d__Bacteria;p__Campylobacterota;c__Campylobacteria;o__Campylobacterales;f__Campylobacteraceae;g__Campylobacter;s__Campylobacter hominis ATCC BAA-381	0.00032535137948984903	0.0	0.0	0.0	0.0	0.0	1.5789806101181076e-05	0.0	0.0	0.0	0.0	0.0
d__Bacteria;p__Campylobacterota;c__Campylobacteria;o__Campylobacterales;f__Helicobacteraceae;g__Helicobacter;Other	0.000683237896928683	8.690362388111584e-05	0.00016628789978382572	0.000565152973162871	0.00014562611950079366	0.00019369522057043244	0.00030000631592244046	0.00018767888143386667	0.004159758854559156	0.0011832493054841032	0.0002447261514365425	0.0008091957838824798
d__Bacteria;p__Campylobacterota;c__Campylobacteria;o__Campylobacterales;f__Helicobacteraceae;g__Helicobacter;s__Helicobacter bilis	0.0	0.0	0.0	7.637202340038797e-05	1.4562611950079366e-05	0.0	0.0	7.819953393077777e-05	1.5071590052750565e-05	1.7148540659189903e-05	0.0	0.0001867374885882646
d__Bacteria;p__Campylobacterota;c__Campylobacteria;o__Campylobacterales;f__Helicobacteraceae;g__Helicobacter;s__Helicobacter ganmani	0.0014640812077043206	0.00021725905970278962	0.0006235796241893465	0.0018329285616093113	0.00029125223900158733	0.00014527141542782431	0.0013421335186003915	0.0004848371103708222	0.0	0.001577665740645471	0.0002773563049614148	0.00031122914764710765
d__Bacteria;p__Campylobacterota;c__Campylobacteria;o__Campylobacterales;f__Helicobacteraceae;g__Helicobacter;s__Helicobacter typhlonius	1.626756897449245e-05	0.00010138756119463515	0.000291003824621695	0.0003360369029617071	0.0004805661943526191	0.0004035317095217342	0.0009000189477673214	0.0	0.0005425772418990204	0.005418938848304009	0.002365686130553244	0.0027803137189808284
d__Bacteria;p__Campylobacterota;c__Campylobacteria;o__Campylobacterales;f__Helicobacteraceae;g__Helicobacter;s__uncultured Helicobacter sp.	0.0007645757418011452	0.0	0.0	6.109761872031038e-05	0.0	0.0	0.0	0.0	0.0	0.0	0.0	2.074860984314051e-05
d__Bacteria;p__Chloroflexi;c__Anaerolineae;o__Anaerolineales;f__Anaerolineaceae;g__uncultured;s__uncultured bacterium	0.0	0.0	0.0	0.0	0.0	0.0	0.0	0.0	3.014318010550113e-05	0.0	0.0	0.0
d__Bacteria;p__Cyanobacteria;c__Cyanobacteriia;o__Chloroplast;f__norank;g__norank;Other	1.626756897449245e-05	1.4483937313519308e-05	1.3857324981985478e-05	1.5274404680077595e-05	4.36878358502381e-05	1.6141268380869368e-05	0.0	0.0	0.0	0.0	1.631507676243617e-05	0.0
d__Bacteria;p__Cyanobacteria;c__Vampirivibrionia;o__Gastranaerophilales;f__norank;g__norank;s__uncultured bacterium	0.0	2.8967874627038616e-05	4.157197494595643e-05	7.637202340038797e-05	0.0	1.6141268380869368e-05	9.473883660708645e-05	4.6919720358466666e-05	1.5071590052750565e-05	0.00010289124395513942	0.0001468356908619255	8.299443937256204e-05
d__Bacteria;p__Deferribacterota;c__Deferribacteres;o__Deferribacterales;f__Deferribacteraceae;g__Mucispirillum;Other	0.00021147839666840187	5.793574925407723e-05	9.700127487389834e-05	0.0	0.00018931395535103177	3.2282536761738735e-05	3.157961220236215e-05	6.255962714462221e-05	0.0005275056518462698	0.00017148540659189904	0.0001468356908619255	0.0004564694165490912
d__Bacteria;p__Deferribacterota;c__Deferribacteres;o__Deferribacterales;f__Deferribacteraceae;g__Mucispirillum;s__uncultured bacterium	0.0009435190005205622	0.0	5.542929992794191e-05	0.0	1.4562611950079366e-05	0.0	1.5789806101181076e-05	0.0	0.00016578749058025622	0.0	0.0013867815248070742	2.074860984314051e-05
d__Bacteria;p__Desulfobacterota;c__Desulfovibrionia;o__Desulfovibrionales;f__Desulfovibrionaceae;g__Bilophila;s__uncultured bacterium	0.00016267568974492452	0.0	2.7714649963970956e-05	6.109761872031038e-05	2.912522390015873e-05	1.6141268380869368e-05	7.894903050590538e-05	6.255962714462221e-05	0.0003165033911077619	0.00027437665054703844	0.00016315076762436168	2.074860984314051e-05
d__Bacteria;p__Desulfobacterota;c__Desulfovibrionia;o__Desulfovibrionales;f__Desulfovibrionaceae;g__Desulfovibrio;Other	0.0006995054659031754	0.0	0.00022171719971176765	0.00021384166552108633	0.00018931395535103177	0.00019369522057043244	0.0002842165098212594	7.819953393077777e-05	9.04295403165034e-05	0.00018863394725108894	0.0007015483007847553	8.299443937256204e-05
d__Bacteria;p__Desulfobacterota;c__Desulfovibrionia;o__Desulfovibrionales;f__Desulfovibrionaceae;g__Desulfovibrio;s__uncultured bacterium	8.133784487246226e-05	4.345181194055792e-05	4.157197494595643e-05	3.054880936015519e-05	0.0001310635075507143	3.2282536761738735e-05	0.00023684709151771617	1.5639906786155553e-05	0.0005425772418990204	0.0007888328703227355	0.0	8.299443937256204e-05
d__Bacteria;p__Desulfobacterota;c__Desulfovibrionia;o__Desulfovibrionales;f__Desulfovibrionaceae;g__uncultured;s__uncultured bacterium	0.02898880791254555	0.07040641928101733	0.02734050218945735	0.015900655271960773	0.015844121801686352	0.009636337223379015	0.02376365818227752	0.018814807863745134	0.11754333082140164	0.14747744966903314	0.019219160426149802	0.058594074197028806
d__Bacteria;p__Elusimicrobiota;c__Endomicrobia;o__Endomicrobiales;f__Endomicrobiaceae;g__Endomicrobium;s__uncultured bacterium	0.0	0.0	0.0	0.0	0.0	0.0	0.0	0.0	3.014318010550113e-05	0.0	0.0	0.0
d__Bacteria;p__Firmicutes;c__Bacilli;o__Acholeplasmatales;f__Acholeplasmataceae;g__Anaeroplasma;s__uncultured bacterium	0.001008589276418532	0.00017380724776223168	4.157197494595643e-05	0.0	4.3687835850238094e-05	3.2282536761738735e-05	0.0003473757342259837	4.6919720358466666e-05	3.014318010550113e-05	0.0006687930857084062	0.00017946584438679786	0.00029048053780396713
d__Bacteria;p__Firmicutes;c__Bacilli;o__Bacillales;f__Bacillaceae;g__Bacillus;Other	0.0	1.4483937313519308e-05	1.3857324981985478e-05	0.0	0.0	0.0	0.0	0.0	3.014318010550113e-05	1.7148540659189903e-05	4.89452302873085e-05	0.0
d__Bacteria;p__Firmicutes;c__Bacilli;o__Bacillales;f__Planococcaceae;g__Kurthia;s__uncultured bacterium	0.0	2.8967874627038616e-05	0.0	0.0	1.4562611950079366e-05	1.6141268380869368e-05	0.0001263184488094486	3.1279813572311106e-05	0.00015071590052750564	0.000531604760434887	4.89452302873085e-05	6.224582952942152e-05
d__Bacteria;p__Firmicutes;c__Bacilli;o__Bacillales;f__Planococcaceae;g__Sporosarcina;s__Sporosarcina luteola	1.626756897449245e-05	0.0	0.0	0.0	0.0	0.0	0.0	0.0	1.5071590052750565e-05	0.00013718832527351922	0.0	4.149721968628102e-05
d__Bacteria;p__Firmicutes;c__Bacilli;o__Erysipelotrichales;f__Erysipelatoclostridiaceae;g__Candidatus Stoquefichus;Other	0.0	1.4483937313519308e-05	0.0	0.0	2.912522390015873e-05	0.0	0.0	0.0	0.0	0.0	0.0	0.00010374304921570254
d__Bacteria;p__Firmicutes;c__Bacilli;o__Erysipelotrichales;f__Erysipelatoclostridiaceae;g__Candidatus Stoquefichus;s__uncultured bacterium	0.0	2.8967874627038616e-05	1.3857324981985478e-05	0.0	0.0	0.0	0.0	0.0001407591610754	3.014318010550113e-05	0.0	0.0	0.0
d__Bacteria;p__Firmicutes;c__Bacilli;o__Erysipelotrichales;f__Erysipelatoclostridiaceae;g__Coprobacillus;Other	0.0006507027589796981	0.003678920077633904	0.0006928662490992739	0.0012219523744062075	0.0004805661943526191	0.00017755395218956306	0.00030000631592244046	0.00010947934750308889	7.535795026375282e-05	0.00029152519120622837	9.7890460574617e-05	0.0002489833181176861
d__Bacteria;p__Firmicutes;c__Bacilli;o__Erysipelotrichales;f__Erysipelatoclostridiaceae;g__Erysipelatoclostridium;s__uncultured bacterium	0.008052446642373763	0.011789924973204717	0.0018430242226040686	0.007912141624280195	0.005985233511482619	0.007876938969864251	0.10059685467062467	0.09928212827851546	0.019457422758100976	0.009311657577940117	0.03789992331913922	0.0424101585193792
d__Bacteria;p__Firmicutes;c__Bacilli;o__Erysipelotrichales;f__Erysipelatoclostridiaceae;g__Erysipelotrichaceae UCG-003;s__uncultured bacterium	0.001154997397188964	0.0	0.0	0.0	0.0	0.0	0.0	0.0	0.0	0.0	1.631507676243617e-05	2.074860984314051e-05
d__Bacteria;p__Firmicutes;c__Bacilli;o__Erysipelotrichales;f__Erysipelatoclostridiaceae;g__uncultured;s__uncultured bacterium	9.760541384695471e-05	0.000188291185075751	4.157197494595643e-05	4.582321404023278e-05	0.00010193828365055556	0.00024211902571304053	0.002889534516516137	0.0013137521700370665	0.0003014318010550113	0.0004287135164797476	0.0007504935310720637	0.0013901568594904142
d__Bacteria;p__Firmicutes;c__Bacilli;o__Erysipelotrichales;f__Erysipelotrichaceae;g__Allobaculum;Other	0.0	0.00021725905970278962	0.0	0.0	0.0	0.0	0.0	0.0	0.0	1.7148540659189903e-05	0.0	0.0
d__Bacteria;p__Firmicutes;c__Bacilli;o__Erysipelotrichales;f__Erysipelotrichaceae;g__Allobaculum;s__uncultured bacterium	0.0	0.0027664320268821875	0.0	1.5274404680077595e-05	0.0	1.6141268380869368e-05	0.0	0.0	0.0018839487565938207	0.0	0.0	0.0
d__Bacteria;p__Firmicutes;c__Bacilli;o__Erysipelotrichales;f__Erysipelotrichaceae;g__Dubosiella;Other	0.0	5.793574925407723e-05	0.0	3.054880936015519e-05	0.00016018873145087303	0.0	0.00161056022232047	0.0	0.0008590806330067822	0.0	0.0	0.0
d__Bacteria;p__Firmicutes;c__Bacilli;o__Erysipelotrichales;f__Erysipelotrichaceae;g__Dubosiella;s__uncultured bacterium	0.008133784487246228	0.010544306364242055	0.013372318607615986	0.04562464677939177	0.03934817748911445	0.05494487756847934	0.06495926230025896	0.006083923739814511	0.004400904295403165	0.004252838083479096	0.021813257631377155	0.047493567930948624
d__Bacteria;p__Firmicutes;c__Bacilli;o__Erysipelotrichales;f__Erysipelotrichaceae;g__Faecalibaculum;s__uncultured bacterium	0.015161374284226968	0.018684279134439905	0.006457513441605233	0.028517313537704866	0.06024552563747834	0.11592658951140383	0.08775974231036444	0.006099563646600666	0.006239638281838734	0.007013753129608671	0.17734488440768112	0.06317951697236283
d__Bacteria;p__Firmicutes;c__Bacilli;o__Erysipelotrichales;f__Erysipelotrichaceae;g__Faecalitalea;s__Absiella dolichum	0.0	0.0	0.0	0.0	0.0	3.2282536761738735e-05	3.157961220236215e-05	0.0	0.0	6.859416263675961e-05	0.0	0.0
d__Bacteria;p__Firmicutes;c__Bacilli;o__Erysipelotrichales;f__Erysipelotrichaceae;g__Ileibacterium;s__Ileibacterium valens	0.000504294638209266	0.002259494220909012	0.0001801452247658112	0.0002902136889214743	0.00018931395535103177	0.00030668409923651803	0.0126002652687425	0.0016421902125463332	0.007023360964581764	0.0014747744966903318	0.01468356908619255	0.010125321603452569
d__Bacteria;p__Firmicutes;c__Bacilli;o__Erysipelotrichales;f__Erysipelotrichaceae;g__Turicibacter;s__uncultured bacterium	0.0001301405517959396	0.00010138756119463515	0.0	7.637202340038797e-05	0.0001310635075507143	1.6141268380869368e-05	0.0002842165098212594	0.00010947934750308889	0.0012358703843255462	0.0006859416263675962	0.00034261661201115954	0.0005809610756079343
d__Bacteria;p__Firmicutes;c__Bacilli;o__Erysipelotrichales;f__Erysipelotrichaceae;g__[Clostridium] innocuum group;Other	0.009207444039562728	0.05537209234958431	0.0024527465218114296	0.002871588079854588	0.0016018873145087302	0.000790922150662599	0.0018789869260405483	0.0008601948732385555	0.0009796533534287867	0.0017320026065781801	0.0010441649127959148	0.0015561457382355381
d__Bacteria;p__Firmicutes;c__Bacilli;o__Erysipelotrichales;f__Erysipelotrichaceae;g__[Clostridium] innocuum group;s__uncultured bacterium	0.00029281624154086413	0.0014339097940384113	2.7714649963970956e-05	0.00015274404680077594	0.0	3.2282536761738735e-05	3.157961220236215e-05	3.1279813572311106e-05	4.52147701582517e-05	0.0	1.631507676243617e-05	8.299443937256204e-05
d__Bacteria;p__Firmicutes;c__Bacilli;o__Erysipelotrichales;f__Erysipelotrichaceae;g__uncultured;s__uncultured bacterium	0.00024401353461738677	0.00011587149850815446	4.157197494595643e-05	0.0005040553544425607	0.00032037746290174607	0.001920810937323455	0.0051001073706814885	0.0010947934750308887	0.0005425772418990204	0.0012518434681208631	0.0017293981368182337	0.002718067889451407
d__Bacteria;p__Firmicutes;c__Bacilli;o__Lactobacillales;f__Aerococcaceae;g__Aerococcus;s__Aerococcus urinaeequi	0.0015942217595002603	0.000753164740303004	0.0004295770744415498	0.0008400922574042677	0.0009611323887052382	0.0009684761028521621	0.0031105918019326724	0.0015327108650432443	0.005968349660889224	0.03724663031176047	0.0015825624459563082	0.0038799900406672754
d__Bacteria;p__Firmicutes;c__Bacilli;o__Lactobacillales;f__Aerococcaceae;g__Aerococcus;s__Aerococcus viridans	6.50702758979698e-05	5.793574925407723e-05	1.3857324981985478e-05	3.054880936015519e-05	4.36878358502381e-05	0.0	4.736941830354323e-05	4.6919720358466666e-05	0.00015071590052750564	0.0004801591384573173	6.526030704974467e-05	0.00010374304921570254
d__Bacteria;p__Firmicutes;c__Bacilli;o__Lactobacillales;f__Aerococcaceae;g__Aerosphaera;s__uncultured bacterium	8.133784487246226e-05	0.0	1.3857324981985478e-05	1.5274404680077595e-05	4.36878358502381e-05	0.0	3.157961220236215e-05	4.6919720358466666e-05	0.00021100226073850792	0.0005659018417532668	4.89452302873085e-05	8.299443937256204e-05
d__Bacteria;p__Firmicutes;c__Bacilli;o__Lactobacillales;f__Aerococcaceae;g__Facklamia;Other	0.0003741540864133264	0.00023174299701630893	0.00015243057480184024	0.00012219523744062076	0.00021843917925119048	0.00024211902571304053	0.0007421208867555107	0.00021895869500617777	0.0012358703843255462	0.006139177555989985	0.000391561842298468	0.0006847041248236368
d__Bacteria;p__Firmicutes;c__Bacilli;o__Lactobacillales;f__Carnobacteriaceae;g__Carnobacterium;s__Carnobacterium inhibens subsp. inhibens DSM 13024	9.760541384695471e-05	4.345181194055792e-05	1.3857324981985478e-05	0.0	1.4562611950079366e-05	0.0	0.0	0.0	0.0	0.0	0.0	0.0
d__Bacteria;p__Firmicutes;c__Bacilli;o__Lactobacillales;f__Carnobacteriaceae;g__Jeotgalibaca;Other	1.626756897449245e-05	0.0	0.0	0.0	0.0	0.0	1.5789806101181076e-05	0.0	4.52147701582517e-05	5.144562197756971e-05	0.0	2.074860984314051e-05
d__Bacteria;p__Firmicutes;c__Bacilli;o__Lactobacillales;f__Enterococcaceae;g__Enterococcus;s__Enterococcus cecorum	3.25351379489849e-05	0.0	0.0	0.0	0.0	0.0	0.0	0.0	0.0	0.0	0.0	0.0
d__Bacteria;p__Firmicutes;c__Bacilli;o__Lactobacillales;f__Enterococcaceae;g__Enterococcus;s__Enterococcus faecalis	1.626756897449245e-05	0.0	2.7714649963970956e-05	7.637202340038797e-05	8.73756717004762e-05	0.0	0.00011052864270826754	0.00010947934750308889	0.00012057272042200452	0.0003429708131837981	6.526030704974467e-05	0.00012449165905884305
d__Bacteria;p__Firmicutes;c__Bacilli;o__Lactobacillales;f__Lactobacillaceae;Other;Other	0.0033023165018219677	0.00017380724776223168	0.00011085859985588382	0.002184239869251096	0.002228079628362143	0.000613368198473036	0.0006315922440472431	0.00043791739001235554	0.0006631499623210248	0.0003429708131837981	0.0013867815248070742	0.0022615984729023155
d__Bacteria;p__Firmicutes;c__Bacilli;o__Lactobacillales;f__Lactobacillaceae;g__Fructilactobacillus;s__Lactobacillus sanfranciscensis TMW 1.1304	0.00021147839666840187	0.0	0.0	0.0	0.0	0.0	0.0	0.0	0.0	0.0	0.0	0.0
d__Bacteria;p__Firmicutes;c__Bacilli;o__Lactobacillales;f__Lactobacillaceae;g__HT002;Other	6.50702758979698e-05	0.0	0.0	3.054880936015519e-05	0.0	1.6141268380869368e-05	4.736941830354323e-05	6.255962714462221e-05	1.5071590052750565e-05	1.7148540659189903e-05	1.631507676243617e-05	0.00010374304921570256
d__Bacteria;p__Firmicutes;c__Bacilli;o__Lactobacillales;f__Lactobacillaceae;g__HT002;s__uncultured bacterium	0.00042295679333680374	8.690362388111584e-05	1.3857324981985478e-05	0.00012219523744062076	7.281305975039683e-05	4.842380514260811e-05	0.00015789806101181077	0.0001407591610754	0.00021100226073850792	0.0003772678945021779	0.00019578092114923404	0.00041497219686281023
d__Bacteria;p__Firmicutes;c__Bacilli;o__Lactobacillales;f__Lactobacillaceae;g__Lactobacillus;Other	0.018301015096304007	0.0016366849164276818	0.00041571974945956434	0.010340771968412531	0.010951084186459683	0.003890045679789518	0.008589654519042506	0.0049109307308528435	0.0054860587792012055	0.0068594162636759605	0.00983799128774901	0.03218109386671093
d__Bacteria;p__Firmicutes;c__Bacilli;o__Lactobacillales;f__Lactobacillaceae;g__Lactobacillus;s__uncultured Lactobacillaceae bacterium	0.0	0.0	0.0	0.0	0.0	0.0	0.0	0.0	0.0	0.0	0.0	0.0
d__Bacteria;p__Firmicutes;c__Bacilli;o__Lactobacillales;f__Lactobacillaceae;g__Lactobacillus;s__uncultured bacterium	0.021456923477355543	0.0018104921641899133	0.0010808713485948673	0.012937420764025721	0.010572456275757619	0.005294336028925153	0.011179182719636202	0.005395767841223666	0.00529012810851545	0.008282745138388723	0.011812115576003786	0.025520790107062822
d__Bacteria;p__Firmicutes;c__Bacilli;o__Lactobacillales;f__Lactobacillaceae;g__Ligilactobacillus;Other	0.0013014055179593961	5.793574925407723e-05	6.92866249099274e-05	0.0005498785684827933	0.0009611323887052382	0.00022597775733217116	0.0001263184488094486	0.0002815183221508	0.00028636021100226074	0.00015433686593270912	0.0005547126099228296	0.0006017096854510748
d__Bacteria;p__Firmicutes;c__Bacilli;o__Lactobacillales;f__Lactobacillaceae;g__Ligilactobacillus;s__Lactobacillus murinus	0.10097280062467465	0.026780800092697198	0.0351144615043512	0.1534466694160595	0.1530093637594839	0.07011766984649655	0.16102444261984464	0.3283442030685497	0.21513187641296155	0.06034571457968927	0.24092473855089488	0.182961241596813
d__Bacteria;p__Firmicutes;c__Bacilli;o__Lactobacillales;f__Lactobacillaceae;g__Ligilactobacillus;s__uncultured bacterium	0.07348060905778242	0.017815242895628743	0.021714428246771243	0.10337717087476515	0.1242045173222269	0.046728971962616835	0.12352365312953964	0.29105866529035485	0.16467219291635274	0.039698871626024625	0.19923971742287047	0.1600962735496722
d__Bacteria;p__Firmicutes;c__Bacilli;o__Lactobacillales;f__Lactobacillaceae;g__Limosilactobacillus;Other	0.004603722019781364	0.0012166507343356217	0.0008730114738650851	0.0023522583207319495	0.0009465697767551588	0.0013074427388504188	0.002857954904313775	0.0018142291871940442	0.0031499623210248682	0.0036354906197482596	0.0033935359665867226	0.004855174703294879
d__Bacteria;p__Firmicutes;c__Bacilli;o__Lactobacillales;f__Lactobacillaceae;g__Limosilactobacillus;s__uncultured Lactobacillaceae bacterium	0.0	0.0	0.0	0.0	1.4562611950079366e-05	0.0	0.0	0.0	0.0	0.0	0.0	0.0
d__Bacteria;p__Firmicutes;c__Bacilli;o__Lactobacillales;f__Lactobacillaceae;g__Limosilactobacillus;s__uncultured bacterium	0.00017894325871941697	5.793574925407723e-05	4.157197494595643e-05	0.00016801845148085355	0.00014562611950079366	3.2282536761738735e-05	9.473883660708646e-05	4.6919720358466666e-05	0.00016578749058025622	8.57427032959495e-05	9.789046057461702e-05	0.0002282347082745456
d__Bacteria;p__Firmicutes;c__Bacilli;o__Lactobacillales;f__Lactobacillaceae;g__Weissella;s__Weissella cibaria	1.626756897449245e-05	1.4483937313519308e-05	0.0	0.0	0.0	0.0	0.0	3.1279813572311106e-05	0.0	0.0	0.0	0.0
d__Bacteria;p__Firmicutes;c__Bacilli;o__Lactobacillales;f__Streptococcaceae;g__Lactococcus;s__uncultured bacterium	0.0	2.8967874627038616e-05	2.7714649963970956e-05	1.5274404680077595e-05	0.0	4.842380514260811e-05	0.0001263184488094486	0.00045355729679851106	0.0	0.00013718832527351922	0.00021209599791167016	0.00325753174537306
d__Bacteria;p__Firmicutes;c__Bacilli;o__Lactobacillales;f__Streptococcaceae;g__Streptococcus;Other	0.0003741540864133264	0.0	0.0	0.0	0.0	1.6141268380869368e-05	1.5789806101181076e-05	3.1279813572311106e-05	0.0	0.00018863394725108894	0.0008483839916466806	8.299443937256204e-05
d__Bacteria;p__Firmicutes;c__Bacilli;o__Lactobacillales;f__Streptococcaceae;g__Streptococcus;s__Streptococcus parasanguinis	0.0	0.0	0.0	0.0	0.0	4.842380514260811e-05	0.0	0.0	0.0	0.0	0.0	0.0
d__Bacteria;p__Firmicutes;c__Bacilli;o__Lactobacillales;f__Streptococcaceae;g__Streptococcus;s__uncultured bacterium	0.0	4.345181194055792e-05	2.7714649963970956e-05	0.0	2.912522390015873e-05	1.6141268380869368e-05	7.894903050590538e-05	0.00010947934750308889	7.535795026375282e-05	8.574270329594952e-05	0.00013052061409948935	0.00010374304921570254
d__Bacteria;p__Firmicutes;c__Bacilli;o__Mycoplasmatales;f__Mycoplasmataceae;g__Ureaplasma;s__uncultured bacterium	0.0	0.0	0.0	0.0	0.0	0.0	0.0	0.0	0.0	0.0	0.0	0.00014524026890198356
d__Bacteria;p__Firmicutes;c__Bacilli;o__RF39;f__norank;g__norank;Other	1.626756897449245e-05	2.8967874627038616e-05	0.0	1.5274404680077595e-05	0.0	0.0	3.157961220236215e-05	0.0	1.5071590052750565e-05	0.00041156497582055766	0.00032630153524872336	0.00029048053780396713
d__Bacteria;p__Firmicutes;c__Bacilli;o__RF39;f__norank;g__norank;s__uncultured bacterium	0.000504294638209266	0.00015932331044871237	0.00012471592483786928	0.00016801845148085355	5.825044780031746e-05	3.2282536761738735e-05	0.0023211014968736177	0.0004066375764400444	0.0009193669932177845	0.006825119182357582	0.0005547126099228298	0.0026765706697651263
d__Bacteria;p__Firmicutes;c__Bacilli;o__RF39;f__norank;g__norank;s__uncultured rumen bacterium	0.0	0.0	0.0	0.0	0.0	0.0	3.157961220236215e-05	0.0	0.0	0.0	0.0	0.0
d__Bacteria;p__Firmicutes;c__Bacilli;o__Staphylococcales;f__Gemellaceae;g__Gemella;Other	0.0	0.0	0.0	0.0	0.0	0.0	1.5789806101181076e-05	0.0	1.5071590052750565e-05	0.0	0.0	0.0
d__Bacteria;p__Firmicutes;c__Bacilli;o__Staphylococcales;f__Staphylococcaceae;g__Jeotgalicoccus;Other	0.0001301405517959396	0.00010138756119463515	1.3857324981985478e-05	7.637202340038797e-05	7.281305975039683e-05	1.6141268380869368e-05	0.0002842165098212594	0.0002033187882200222	0.00033157498116051244	0.0011661007648249135	0.00011420553733705317	0.00039422358701966966
d__Bacteria;p__Firmicutes;c__Bacilli;o__Staphylococcales;f__Staphylococcaceae;g__Staphylococcus;Other	0.0001301405517959396	0.00024622693432982824	0.0	6.109761872031038e-05	4.36878358502381e-05	6.456507352347747e-05	9.473883660708646e-05	1.5639906786155553e-05	7.535795026375282e-05	1.7148540659189903e-05	8.157538381218084e-05	2.074860984314051e-05
d__Bacteria;p__Firmicutes;c__Bacilli;o__Staphylococcales;f__Staphylococcaceae;g__Staphylococcus;s__Staphylococcus sciuri	3.25351379489849e-05	0.0	0.0	0.0	1.4562611950079366e-05	3.2282536761738735e-05	4.736941830354323e-05	1.5639906786155553e-05	0.0	0.00013718832527351922	1.631507676243617e-05	0.0
d__Bacteria;p__Firmicutes;c__Clostridia;o__Christensenellales;f__Christensenellaceae;g__Christensenellaceae R-7 group;Other	1.626756897449245e-05	0.00014483937313519306	0.0	0.0	0.00027668962705150793	0.0	0.0001421082549106297	9.383944071693333e-05	4.52147701582517e-05	0.0008574270329594952	1.631507676243617e-05	2.074860984314051e-05
d__Bacteria;p__Firmicutes;c__Clostridia;o__Christensenellales;f__Christensenellaceae;g__Christensenellaceae R-7 group;s__uncultured bacterium	3.25351379489849e-05	0.0	0.0	0.0	0.0	0.0	0.0	0.0	0.0	0.0	0.0	0.0
d__Bacteria;p__Firmicutes;c__Clostridia;o__Christensenellales;f__Christensenellaceae;g__Christensenellaceae R-7 group;s__uncultured rumen bacterium	0.0002602811035918792	0.00030416268358390543	0.00015243057480184024	9.164642808046556e-05	0.00020387656730111111	0.00022597775733217116	0.0006315922440472431	0.0001407591610754	0.00012057272042200452	0.00039441643516136774	0.0002610412281989787	0.0007054527346667774
d__Bacteria;p__Firmicutes;c__Clostridia;o__Christensenellales;f__Christensenellaceae;g__norank;Other	0.0	4.345181194055792e-05	0.0	1.5274404680077595e-05	0.00010193828365055556	0.0	0.0	1.5639906786155553e-05	0.0	0.0	0.0	0.0
d__Bacteria;p__Firmicutes;c__Clostridia;o__Christensenellales;f__Christensenellaceae;g__uncultured;s__uncultured bacterium	0.00032535137948984903	0.00011587149850815446	4.157197494595643e-05	0.00013746964212069834	7.281305975039683e-05	6.456507352347747e-05	0.0002210572854165351	0.00023459860179233334	0.00022607385079125846	0.0004115649758205577	4.894523028730851e-05	0.0004979666362353722
d__Bacteria;p__Firmicutes;c__Clostridia;o__Clostridia UCG-014;f__norank;g__norank;Other	0.0	0.0	0.0	0.0	0.0	0.0	0.0	0.0001407591610754	0.0	1.7148540659189903e-05	0.0	4.149721968628102e-05
d__Bacteria;p__Firmicutes;c__Clostridia;o__Clostridia UCG-014;f__norank;g__norank;s__uncultured bacterium	0.0008459135866736075	0.0025202050925523596	0.0004572917244055208	0.0006567994012433365	0.005184289854228253	0.0003873904411408649	0.008542285100738962	0.002924662569011089	0.0029088168801808603	0.017577254175669646	0.0037850978088851905	0.00527014690015769
d__Bacteria;p__Firmicutes;c__Clostridia;o__Clostridia UCG-014;f__norank;g__norank;s__uncultured rumen bacterium	0.0	0.0	0.0	0.0	1.4562611950079366e-05	9.684761028521622e-05	0.00011052864270826753	6.255962714462221e-05	1.5071590052750565e-05	0.00041156497582055766	1.631507676243617e-05	0.0006017096854510748
d__Bacteria;p__Firmicutes;c__Clostridia;o__Clostridia UCG-014;f__norank;g__norank;s__unidentified	0.0001301405517959396	0.0005069378059731757	1.3857324981985478e-05	3.054880936015519e-05	7.281305975039683e-05	0.0	0.0008842291416661403	0.0005161169239431333	0.00019593067068575734	0.0010117638988922043	0.00013052061409948935	0.0003527263673333887
d__Bacteria;p__Firmicutes;c__Clostridia;o__Clostridia vadinBB60 group;f__norank;g__norank;s__uncultured Clostridiales bacterium	0.0	0.0	9.700127487389834e-05	0.0	0.0	0.0	0.0	0.0	0.0	0.00010289124395513942	0.00013052061409948935	0.0
d__Bacteria;p__Firmicutes;c__Clostridia;o__Clostridia vadinBB60 group;f__norank;g__norank;s__uncultured bacterium	0.0039042165538781884	0.0002027751223892703	0.0002771464996397096	0.0010692083276054316	0.00016018873145087303	0.0005488031249495586	0.00263689761889724	0.00012511925428924443	0.00012057272042200452	0.004612957437322083	0.0021862202861664464	0.0010996763216864472
d__Bacteria;p__Firmicutes;c__Clostridia;o__Clostridia vadinBB60 group;f__norank;g__norank;s__unidentified	0.0003741540864133264	8.690362388111584e-05	1.3857324981985478e-05	3.054880936015519e-05	1.4562611950079366e-05	0.0003389666359982567	0.000805280111160235	0.00012511925428924443	3.014318010550113e-05	0.0006001989230716466	0.000391561842298468	0.0002282347082745456
d__Bacteria;p__Firmicutes;c__Clostridia;o__Clostridiales;f__Clostridiaceae;g__Candidatus Arthromitus;Other	0.00017894325871941697	8.690362388111584e-05	2.7714649963970956e-05	6.109761872031038e-05	5.825044780031746e-05	0.0	0.0001263184488094486	0.00029715822893695555	0.0005576488319517709	0.00036011935384298795	0.00037524676553603184	0.000975184662627604
d__Bacteria;p__Firmicutes;c__Clostridia;o__Clostridiales;f__Clostridiaceae;g__Clostridium sensu stricto 1;Other	0.0	0.0	0.0	0.0	0.0	0.0	1.5789806101181076e-05	0.0	0.0	0.0012175463868024832	0.0	4.149721968628102e-05
d__Bacteria;p__Firmicutes;c__Clostridia;o__Clostridiales;f__Clostridiaceae;g__Clostridium sensu stricto 1;s__Clostridium tertium	0.0015942217595002603	0.002824367776136265	0.00058200764924339	0.0007026226152835693	0.000713567985553889	0.0006617920036156442	0.0004263247647318891	3.1279813572311106e-05	9.04295403165034e-05	0.0007202387076859759	0.00037524676553603184	0.0003527263673333887
d__Bacteria;p__Firmicutes;c__Clostridia;o__Clostridiales;f__Clostridiaceae;g__Clostridium sensu stricto 1;s__uncultured bacterium	0.0	0.0	2.7714649963970956e-05	1.5274404680077595e-05	0.0	0.0	4.736941830354323e-05	7.819953393077777e-05	1.5071590052750565e-05	0.0	0.0	0.0005602124657647937
d__Bacteria;p__Firmicutes;c__Clostridia;o__Clostridiales;f__Clostridiaceae;g__Clostridium sensu stricto 13;Other	0.002846824570536179	0.005532864053764375	0.003990909594811818	0.005727901755029098	0.002592144927114127	0.004019175826836473	0.0013737131308027538	0.0005786765510877555	0.0005275056518462698	0.0017148540659189903	0.0011257402966080956	0.0010789277118433064
d__Bacteria;p__Firmicutes;c__Clostridia;o__Eubacteriales;f__Anaerofustaceae;g__Anaerofustis;s__Anaerofustis stercorihominis DSM 17244	0.0	1.4483937313519308e-05	0.0	1.5274404680077595e-05	0.0	0.0	0.0	0.00025023850857848885	0.0	6.859416263675961e-05	0.0	0.0
d__Bacteria;p__Firmicutes;c__Clostridia;o__Lachnospirales;f__Lachnospiraceae;Other;Other	0.006946251952108278	0.01955331537325106	0.0031733274208746737	0.0052849440193068475	0.0074706199303907145	0.002340483915226058	0.0041211393924082615	0.0006568760850185333	0.0019894498869630745	0.004698700140618034	0.0019088639812050313	0.0013694082496472737
d__Bacteria;p__Firmicutes;c__Clostridia;o__Lachnospirales;f__Lachnospiraceae;g__A2;s__uncultured bacterium	4.8802706923477355e-05	0.0	0.0001801452247658112	0.0	0.0	0.0	0.00011052864270826754	0.00037535776286773333	9.04295403165034e-05	5.144562197756971e-05	6.526030704974467e-05	0.0002282347082745456
d__Bacteria;p__Firmicutes;c__Clostridia;o__Lachnospirales;f__Lachnospiraceae;g__ASF356;s__uncultured bacterium	0.0	1.4483937313519308e-05	1.3857324981985478e-05	9.164642808046556e-05	0.0	4.842380514260811e-05	0.00037895534642834586	3.1279813572311106e-05	0.00016578749058025622	0.00010289124395513942	0.000195780921149234	0.0001867374885882646
d__Bacteria;p__Firmicutes;c__Clostridia;o__Lachnospirales;f__Lachnospiraceae;g__Acetatifactor;s__uncultured bacterium	1.626756897449245e-05	0.0	4.157197494595643e-05	3.054880936015519e-05	0.0	0.0	1.5789806101181076e-05	0.0	3.014318010550113e-05	3.4297081318379805e-05	0.0001468356908619255	0.0
d__Bacteria;p__Firmicutes;c__Clostridia;o__Lachnospirales;f__Lachnospiraceae;g__Agathobacter;s__uncultured bacterium	0.0065232951587714735	2.8967874627038616e-05	2.7714649963970956e-05	4.582321404023278e-05	2.912522390015873e-05	1.6141268380869368e-05	3.157961220236215e-05	4.6919720358466666e-05	1.5071590052750565e-05	0.00027437665054703844	0.000195780921149234	4.149721968628102e-05
d__Bacteria;p__Firmicutes;c__Clostridia;o__Lachnospirales;f__Lachnospiraceae;g__Anaerostipes;Other	3.25351379489849e-05	0.0	4.157197494595643e-05	4.582321404023278e-05	1.4562611950079366e-05	0.0	1.5789806101181076e-05	1.5639906786155553e-05	0.0	5.144562197756971e-05	0.0	0.0
d__Bacteria;p__Firmicutes;c__Clostridia;o__Lachnospirales;f__Lachnospiraceae;g__Anaerostipes;s__uncultured bacterium	0.001480348776678813	0.0	0.0	0.0	0.0	0.0	0.0	0.0	1.5071590052750565e-05	3.4297081318379805e-05	0.0	0.0
d__Bacteria;p__Firmicutes;c__Clostridia;o__Lachnospirales;f__Lachnospiraceae;g__Blautia;s__uncultured bacterium	0.005384565330557003	0.003316821644795921	0.0017183082977661993	0.0015732636820479924	0.0017038255981592857	0.001355866543993027	0.0025263689761889723	0.0021583071364894664	0.00690278824415976	0.006379257125218644	0.0018109735206304147	0.009170885550668105
d__Bacteria;p__Firmicutes;c__Clostridia;o__Lachnospirales;f__Lachnospiraceae;g__Eisenbergiella;s__uncultured bacterium	4.8802706923477355e-05	0.0	0.0	0.0	0.0	0.0	4.736941830354323e-05	0.0	0.0001808590806330068	0.00030867373186541823	0.00011420553733705317	0.0002282347082745456
d__Bacteria;p__Firmicutes;c__Clostridia;o__Lachnospirales;f__Lachnospiraceae;g__Fusicatenibacter;s__uncultured bacterium	0.002163586673607496	0.0	0.0	0.0	0.0	3.2282536761738735e-05	0.0	0.0	0.0	8.574270329594952e-05	0.0	0.0
d__Bacteria;p__Firmicutes;c__Clostridia;o__Lachnospirales;f__Lachnospiraceae;g__GCA-900066575;s__uncultured bacterium	0.0021473191046330036	0.00014483937313519306	0.00034643312454963693	0.00012219523744062076	0.00014562611950079366	0.00011298887866608558	0.0018631971199393673	0.00032843804250926663	0.0023963828183873404	0.005744761120828618	0.0009952196825086061	0.000850693003568761
d__Bacteria;p__Firmicutes;c__Clostridia;o__Lachnospirales;f__Lachnospiraceae;g__Herbinix;s__Herbinix luporum	0.0	0.0	0.0	0.0	0.0	0.0	3.157961220236215e-05	0.0	0.0	0.0	0.0	0.0
d__Bacteria;p__Firmicutes;c__Clostridia;o__Lachnospirales;f__Lachnospiraceae;g__Lachnoclostridium;Other	1.626756897449245e-05	0.00010138756119463515	0.0	0.00018329285616093112	0.0	0.0	0.0	0.0	0.0	0.0	0.0	8.299443937256204e-05
d__Bacteria;p__Firmicutes;c__Clostridia;o__Lachnospirales;f__Lachnospiraceae;g__Lachnoclostridium;s__Lachnoclostridium phytofermentans ISDg	0.0	4.345181194055792e-05	0.0	1.5274404680077595e-05	0.0	0.0	0.0	0.0	0.0	0.0	0.0	0.0
d__Bacteria;p__Firmicutes;c__Clostridia;o__Lachnospirales;f__Lachnospiraceae;g__Lachnoclostridium;s__[Clostridium] algidixylanolyticum	0.0	4.345181194055792e-05	4.157197494595643e-05	0.00015274404680077594	7.281305975039683e-05	0.0	0.0	0.0	0.0	0.0	0.0	2.074860984314051e-05
d__Bacteria;p__Firmicutes;c__Clostridia;o__Lachnospirales;f__Lachnospiraceae;g__Lachnoclostridium;s__uncultured bacterium	0.00245640291514836	0.000666261116421888	0.00030486114960368054	0.0010692083276054316	0.0010630706723557936	0.0003712491727599955	0.001042127202677951	0.0005943164578739111	0.0010851544837980408	0.00180059676921494	0.0009136442986964255	0.0010166818823138851
d__Bacteria;p__Firmicutes;c__Clostridia;o__Lachnospirales;f__Lachnospiraceae;g__Lachnoclostridium;s__uncultured organism	0.0	0.0	0.0	3.054880936015519e-05	0.0	0.0	0.0	0.0	0.0	0.0	0.0	0.0
d__Bacteria;p__Firmicutes;c__Clostridia;o__Lachnospirales;f__Lachnospiraceae;g__Lachnospira;s__uncultured bacterium	0.001333940655908381	2.8967874627038616e-05	2.7714649963970956e-05	0.0	4.3687835850238094e-05	1.6141268380869368e-05	3.157961220236215e-05	1.5639906786155553e-05	1.5071590052750565e-05	0.0005144562197756971	3.263015352487234e-05	2.074860984314051e-05
d__Bacteria;p__Firmicutes;c__Clostridia;o__Lachnospirales;f__Lachnospiraceae;g__Lachnospiraceae FCS020 group;s__uncultured bacterium	1.626756897449245e-05	0.0	6.92866249099274e-05	0.0	0.0	0.0	6.31592244047243e-05	0.00010947934750308889	7.535795026375282e-05	0.00013718832527351922	4.89452302873085e-05	2.074860984314051e-05
d__Bacteria;p__Firmicutes;c__Clostridia;o__Lachnospirales;f__Lachnospiraceae;g__Lachnospiraceae ND3007 group;s__uncultured bacterium	0.0005530973451327434	0.0	0.0	0.0	0.0	0.0	0.0	0.0	0.0	0.0	0.0	0.0
d__Bacteria;p__Firmicutes;c__Clostridia;o__Lachnospirales;f__Lachnospiraceae;g__Lachnospiraceae NK4A136 group;Other	0.0011712649661634565	0.0	2.7714649963970956e-05	3.054880936015519e-05	1.4562611950079366e-05	0.0	0.0	0.0	7.535795026375282e-05	1.7148540659189903e-05	0.0	0.0
d__Bacteria;p__Firmicutes;c__Clostridia;o__Lachnospirales;f__Lachnospiraceae;g__Lachnospiraceae NK4A136 group;s__uncultured bacterium	0.006588365434669443	0.001694620665681759	0.014952053655562332	0.004047717240220564	0.0016601377623090478	0.005019934466450378	0.025642645108318065	0.004770171569777444	0.04791258477769403	0.04105360633810062	0.019414941347299028	0.010042327164080008
d__Bacteria;p__Firmicutes;c__Clostridia;o__Lachnospirales;f__Lachnospiraceae;g__Lachnospiraceae UCG-001;s__uncultured bacterium	0.0004066892243623113	0.0	2.7714649963970956e-05	0.00015274404680077594	0.0	1.6141268380869368e-05	4.7369418303543225e-05	0.0011417131953893554	6.028636021100226e-05	0.0	0.00013052061409948935	6.224582952942152e-05
d__Bacteria;p__Firmicutes;c__Clostridia;o__Lachnospirales;f__Lachnospiraceae;g__Lachnospiraceae UCG-004;s__uncultured bacterium	6.50702758979698e-05	0.0	1.3857324981985478e-05	0.0	1.4562611950079366e-05	0.0	3.157961220236215e-05	0.0	0.0	1.7148540659189903e-05	0.0	0.0
d__Bacteria;p__Firmicutes;c__Clostridia;o__Lachnospirales;f__Lachnospiraceae;g__Lachnospiraceae UCG-006;s__uncultured bacterium	0.0008784487246225924	7.241968656759653e-05	5.542929992794191e-05	0.00012219523744062076	7.281305975039683e-05	0.0002098364889513018	0.0006158024379460618	0.0005630366443015999	0.0012961567445365486	0.0012003978461432932	0.0003752467655360319	0.0012034193709021495
d__Bacteria;p__Firmicutes;c__Clostridia;o__Lachnospirales;f__Lachnospiraceae;g__Lachnospiraceae UCG-008;s__uncultured bacterium	0.0	0.0	0.0	0.0	0.0	0.0	1.5789806101181076e-05	0.0	7.535795026375282e-05	3.4297081318379805e-05	0.0	4.149721968628102e-05
d__Bacteria;p__Firmicutes;c__Clostridia;o__Lachnospirales;f__Lachnospiraceae;g__Lachnospiraceae UCG-010;s__uncultured bacterium	0.0	0.0	0.0	0.0	0.0	0.0	3.157961220236215e-05	0.0	0.0	0.0	1.631507676243617e-05	2.074860984314051e-05
d__Bacteria;p__Firmicutes;c__Clostridia;o__Lachnospirales;f__Lachnospiraceae;g__Lachnotalea;s__uncultured bacterium	0.0	2.8967874627038616e-05	0.0	0.0	0.0	0.0	1.5789806101181076e-05	0.0	0.0	0.0	0.0	0.0
d__Bacteria;p__Firmicutes;c__Clostridia;o__Lachnospirales;f__Lachnospiraceae;g__Marvinbryantia;s__uncultured bacterium	0.0007808433107756377	0.0004490020567190985	0.0002632891746577241	0.0003207624982816295	0.0002475644031513492	0.0001614126838086937	0.0005842228257436998	0.000703795805377	0.0005275056518462698	0.00037726789450217787	0.000489452302873085	0.0005394638559216532
d__Bacteria;p__Firmicutes;c__Clostridia;o__Lachnospirales;f__Lachnospiraceae;g__Robinsoniella;Other	0.00021147839666840187	0.0004055502447785406	4.157197494595643e-05	9.164642808046556e-05	1.4562611950079366e-05	3.2282536761738735e-05	4.736941830354323e-05	3.1279813572311106e-05	3.014318010550113e-05	6.859416263675961e-05	4.89452302873085e-05	0.0
d__Bacteria;p__Firmicutes;c__Clostridia;o__Lachnospirales;f__Lachnospiraceae;g__Roseburia;s__uncultured bacterium	0.0021798542425819885	0.000188291185075751	0.000346433124549637	0.0005804273778429486	0.0003640652987519841	0.00020983648895130178	0.001089496620981494	0.0016891099329047997	0.0030746043707611157	0.0020578248791027886	0.0009299593754588618	0.0015146485185492573
d__Bacteria;p__Firmicutes;c__Clostridia;o__Lachnospirales;f__Lachnospiraceae;g__Sellimonas;s__uncultured bacterium	0.0001301405517959396	0.0	0.0	0.0	0.0	0.0	0.0	0.0	0.0	0.0	0.0	0.0
d__Bacteria;p__Firmicutes;c__Clostridia;o__Lachnospirales;f__Lachnospiraceae;g__Tuzzerella;s__uncultured bacterium	0.00016267568974492452	1.4483937313519308e-05	6.92866249099274e-05	1.5274404680077595e-05	0.0	1.6141268380869368e-05	6.31592244047243e-05	4.6919720358466666e-05	0.0002562170308967596	0.00039441643516136774	0.0007178633775471913	0.00010374304921570254
d__Bacteria;p__Firmicutes;c__Clostridia;o__Lachnospirales;f__Lachnospiraceae;g__Tyzzerella;s__uncultured bacterium	3.25351379489849e-05	0.000188291185075751	4.157197494595643e-05	3.054880936015519e-05	7.281305975039683e-05	3.2282536761738735e-05	3.157961220236215e-05	0.0	0.0	0.0	0.0	2.074860984314051e-05
d__Bacteria;p__Firmicutes;c__Clostridia;o__Lachnospirales;f__Lachnospiraceae;g__Tyzzerella;s__uncultured organism	0.00019521082769390942	0.00011587149850815446	1.3857324981985478e-05	3.054880936015519e-05	5.825044780031746e-05	6.456507352347747e-05	3.157961220236215e-05	1.5639906786155553e-05	0.0	1.7148540659189903e-05	0.0	2.074860984314051e-05
d__Bacteria;p__Firmicutes;c__Clostridia;o__Lachnospirales;f__Lachnospiraceae;g__[Eubacterium] eligens group;Other	0.0018057001561686621	0.0	0.0	0.0	0.0	0.0	0.0	0.0	0.0	3.4297081318379805e-05	0.0	0.0
d__Bacteria;p__Firmicutes;c__Clostridia;o__Lachnospirales;f__Lachnospiraceae;g__[Eubacterium] oxidoreducens group;s__uncultured bacterium	0.0	0.0	0.0	0.0	0.0	0.0	0.0	0.0	3.014318010550113e-05	0.0	0.0	0.0
d__Bacteria;p__Firmicutes;c__Clostridia;o__Lachnospirales;f__Lachnospiraceae;g__[Eubacterium] ventriosum group;s__uncultured bacterium	0.00021147839666840187	0.0	2.7714649963970956e-05	0.0	0.0	8.070634190434684e-05	0.0	0.0	0.0	5.144562197756971e-05	3.263015352487234e-05	0.0
d__Bacteria;p__Firmicutes;c__Clostridia;o__Lachnospirales;f__Lachnospiraceae;g__[Eubacterium] xylanophilum group;s__uncultured bacterium	8.133784487246226e-05	2.8967874627038616e-05	0.0007482955490272158	0.00016801845148085355	5.825044780031746e-05	8.070634190434684e-05	0.0012000252636897618	3.1279813572311106e-05	0.0003014318010550113	0.0036354906197482596	0.00097890460574617	0.0001867374885882646
d__Bacteria;p__Firmicutes;c__Clostridia;o__Lachnospirales;f__Lachnospiraceae;g__[Ruminococcus] gnavus group;s__uncultured bacterium	0.000504294638209266	4.345181194055792e-05	2.7714649963970956e-05	4.582321404023278e-05	1.4562611950079366e-05	8.070634190434684e-05	0.0002210572854165351	0.00025023850857848885	6.028636021100226e-05	0.0007888328703227355	0.0005547126099228296	0.0002282347082745456
d__Bacteria;p__Firmicutes;c__Clostridia;o__Lachnospirales;f__Lachnospiraceae;g__[Ruminococcus] torques group;s__uncultured bacterium	0.008751952108276938	0.013296254453810726	0.002258743972063633	0.003146527364095985	0.004077531346022223	0.003341242554839959	0.0015631908040169267	0.0008132751528800888	0.0007083647324792766	0.0017320026065781803	0.0007015483007847553	0.0008714416134119014
d__Bacteria;p__Firmicutes;c__Clostridia;o__Lachnospirales;f__Lachnospiraceae;g__uncultured;Other	0.0005368297761582509	0.0007821326149300426	0.0001940025497477967	0.0015885380867280696	0.0026067075390642067	0.0005488031249495586	0.0015316111918145644	0.00010947934750308887	0.000346646571213263	0.0010289124395513943	0.0005383975331603936	0.00016598887874512408
d__Bacteria;p__Firmicutes;c__Clostridia;o__Lachnospirales;f__Lachnospiraceae;g__uncultured;s__uncultured bacterium	0.011712649661634569	0.002389849656730687	0.0032010420708386417	0.0026119232002932693	0.0027232084346648414	0.003954610753312997	0.027805848544179862	0.012730884123930624	0.013262999246420498	0.02832938916898171	0.012546294030313404	0.013652585276786457
d__Bacteria;p__Firmicutes;c__Clostridia;o__Lachnospirales;f__Lachnospiraceae;g__uncultured;s__uncultured organism	0.0001301405517959396	0.0	0.0	0.0	0.0	0.0	0.0	0.0	0.0	0.0	0.0	0.0
d__Bacteria;p__Firmicutes;c__Clostridia;o__Monoglobales;f__Monoglobaceae;g__Monoglobus;s__uncultured bacterium	3.25351379489849e-05	1.4483937313519308e-05	0.0	9.164642808046556e-05	4.3687835850238094e-05	0.0	0.00015789806101181077	6.255962714462221e-05	3.014318010550113e-05	0.00017148540659189904	1.631507676243617e-05	0.00012449165905884305
d__Bacteria;p__Firmicutes;c__Clostridia;o__Oscillospirales;Other;Other;Other	0.0	0.0	1.3857324981985478e-05	4.582321404023278e-05	0.0	0.0	0.0	0.0	0.0	0.0	0.0	0.0
d__Bacteria;p__Firmicutes;c__Clostridia;o__Oscillospirales;f__Butyricicoccaceae;g__Butyricicoccus;s__uncultured bacterium	0.0026841488807912545	4.345181194055792e-05	0.00031871847458566597	6.109761872031038e-05	1.4562611950079366e-05	0.0001936952205704324	0.0005210636013389756	7.819953393077777e-05	0.00021100226073850792	0.00046301059779812743	0.0004405070725857765	0.0004772180263922317
d__Bacteria;p__Firmicutes;c__Clostridia;o__Oscillospirales;f__Butyricicoccaceae;g__UCG-009;s__uncultured bacterium	0.00021147839666840187	1.4483937313519308e-05	0.00011085859985588382	0.0	5.825044780031746e-05	1.6141268380869368e-05	0.00011052864270826753	0.00018767888143386664	0.00031650339110776183	0.0008231299516411153	8.157538381218084e-05	0.0002489833181176861
d__Bacteria;p__Firmicutes;c__Clostridia;o__Oscillospirales;f__Oscillospiraceae;Other;Other	0.0	0.0	0.0	0.0	0.0	0.0	1.5789806101181076e-05	0.0	4.52147701582517e-05	5.144562197756971e-05	0.0	0.0
d__Bacteria;p__Firmicutes;c__Clostridia;o__Oscillospirales;f__Oscillospiraceae;g__Colidextribacter;Other	0.0	2.8967874627038616e-05	0.0	0.0	0.0	0.0	0.0	0.0	0.0	0.0	0.0	0.0
d__Bacteria;p__Firmicutes;c__Clostridia;o__Oscillospirales;f__Oscillospiraceae;g__Colidextribacter;s__uncultured bacterium	0.012151874023945863	0.010008400683641843	0.008037248489551575	0.005376590447387314	0.005024101122777381	0.0030345584556034405	0.03146908355965389	0.007882513020222399	0.05133383571966842	0.04962787666769558	0.01067006020263325	0.020022408498630583
d__Bacteria;p__Firmicutes;c__Clostridia;o__Oscillospirales;f__Oscillospiraceae;g__Flavonifractor;Other	0.0005368297761582509	0.001231134671649141	0.00031871847458566597	0.0003054880936015519	0.001631012538408889	1.6141268380869368e-05	1.5789806101181076e-05	0.0	4.52147701582517e-05	6.859416263675961e-05	9.7890460574617e-05	6.224582952942152e-05
d__Bacteria;p__Firmicutes;c__Clostridia;o__Oscillospirales;f__Oscillospiraceae;g__Flavonifractor;s__uncultured bacterium	0.0002765486725663717	0.0006228093044813302	9.700127487389834e-05	0.00019856726084100873	0.0008300688811545239	1.6141268380869368e-05	6.31592244047243e-05	1.5639906786155553e-05	9.042954031650338e-05	0.00013718832527351922	9.7890460574617e-05	4.149721968628102e-05
d__Bacteria;p__Firmicutes;c__Clostridia;o__Oscillospirales;f__Oscillospiraceae;g__Intestinimonas;Other	1.626756897449245e-05	0.0	0.0	4.582321404023278e-05	1.4562611950079366e-05	0.0	3.157961220236215e-05	0.0	0.0	3.4297081318379805e-05	0.0	0.0
d__Bacteria;p__Firmicutes;c__Clostridia;o__Oscillospirales;f__Oscillospiraceae;g__NK4A214 group;s__uncultured bacterium	0.0032535137948984903	0.0013904579820978535	0.002009312122387894	0.00203149582245032	0.0017329508220594446	0.0006940745403773829	0.0023684709151771616	0.0011886329157478222	0.0010700828937452902	0.004252838083479095	0.0007504935310720637	0.0012864138102747116
d__Bacteria;p__Firmicutes;c__Clostridia;o__Oscillospirales;f__Oscillospiraceae;g__Oscillibacter;s__uncultured bacterium	0.0014478136387298282	0.0007676486776165232	0.001274873898342664	0.00039713452168201746	0.0005825044780031746	0.00045195551466434226	0.0022895218846712556	0.0009071145935970222	0.003421250941974378	0.0086600130328909	0.0027572479728517124	0.001825877666196365
d__Bacteria;p__Firmicutes;c__Clostridia;o__Oscillospirales;f__Oscillospiraceae;g__UCG-005;s__uncultured bacterium	0.00016267568974492452	4.345181194055792e-05	5.542929992794191e-05	7.637202340038797e-05	0.0	4.842380514260811e-05	0.00031579612202362154	0.00012511925428924443	1.5071590052750565e-05	0.0008402784923003052	0.00035893168877359566	0.00014524026890198356
d__Bacteria;p__Firmicutes;c__Clostridia;o__Oscillospirales;f__Oscillospiraceae;g__uncultured;Other	0.0027980218636127017	0.0004924538686596565	0.0005542929992794192	0.000565152973162871	0.0003495026868019048	0.0004519555146643423	0.0034263879239562938	0.0010009540343139554	0.002863602110022607	0.02316767843056556	0.004209289804708531	0.0022201012532160344
d__Bacteria;p__Firmicutes;c__Clostridia;o__Oscillospirales;f__Oscillospiraceae;g__uncultured;s__uncultured bacterium	0.004603722019781365	0.0037658237015150203	0.0034227592705504124	0.0019245749896897766	0.0016018873145087302	0.0014527141542782429	0.008826501610560221	0.003159261170803423	0.0172871137905049	0.036577837226052075	0.0074723051571957645	0.008693667524275875
d__Bacteria;p__Firmicutes;c__Clostridia;o__Oscillospirales;f__Oscillospiraceae;g__uncultured;s__uncultured rumen bacterium	3.25351379489849e-05	0.0	0.0	0.0	0.0	0.0	0.0	0.0	0.0	0.0	0.0	0.0
d__Bacteria;p__Firmicutes;c__Clostridia;o__Oscillospirales;f__Ruminococcaceae;g__Anaerotruncus;s__Anaerotruncus colihominis DSM 17241	3.25351379489849e-05	7.241968656759653e-05	0.0	1.5274404680077595e-05	1.4562611950079366e-05	4.842380514260811e-05	9.473883660708646e-05	9.383944071693333e-05	0.00010550113036925396	5.144562197756971e-05	8.157538381218084e-05	4.149721968628102e-05
d__Bacteria;p__Firmicutes;c__Clostridia;o__Oscillospirales;f__Ruminococcaceae;g__Anaerotruncus;s__uncultured bacterium	0.00014640812077043206	2.8967874627038616e-05	0.0001940025497477967	0.0004582321404023278	4.36878358502381e-05	0.0001614126838086937	0.0009631781721720457	0.00010947934750308889	0.0005275056518462697	0.0033439654285420312	6.526030704974467e-05	0.0004772180263922317
d__Bacteria;p__Firmicutes;c__Clostridia;o__Oscillospirales;f__Ruminococcaceae;g__Candidatus Soleaferrea;Other	0.0001301405517959396	5.793574925407723e-05	1.3857324981985478e-05	4.582321404023278e-05	1.4562611950079366e-05	4.842380514260811e-05	0.0	7.819953393077777e-05	3.014318010550113e-05	0.00015433686593270912	4.89452302873085e-05	2.074860984314051e-05
d__Bacteria;p__Firmicutes;c__Clostridia;o__Oscillospirales;f__Ruminococcaceae;g__Faecalibacterium;s__uncultured bacterium	0.010362441436751692	4.345181194055792e-05	2.7714649963970956e-05	3.054880936015519e-05	2.912522390015873e-05	0.0	4.736941830354323e-05	0.00012511925428924443	1.5071590052750565e-05	0.0006001989230716466	0.00017946584438679786	0.00022823470827454563
d__Bacteria;p__Firmicutes;c__Clostridia;o__Oscillospirales;f__Ruminococcaceae;g__Harryflintia;Other	4.8802706923477355e-05	4.345181194055792e-05	2.7714649963970956e-05	3.054880936015519e-05	0.0	0.0	0.00018947767321417293	0.00010947934750308889	0.00028636021100226074	5.144562197756971e-05	0.00011420553733705317	0.00016598887874512408
d__Bacteria;p__Firmicutes;c__Clostridia;o__Oscillospirales;f__Ruminococcaceae;g__Harryflintia;s__uncultured bacterium	0.0	1.4483937313519308e-05	0.0	0.0	0.0	3.2282536761738735e-05	0.0003315859281248026	0.0	1.5071590052750565e-05	0.00015433686593270914	6.526030704974467e-05	2.074860984314051e-05
d__Bacteria;p__Firmicutes;c__Clostridia;o__Oscillospirales;f__Ruminococcaceae;g__Incertae Sedis;Other	3.25351379489849e-05	0.0	2.7714649963970956e-05	1.5274404680077595e-05	2.912522390015873e-05	1.6141268380869368e-05	6.31592244047243e-05	0.00012511925428924443	0.00019593067068575734	0.00037726789450217787	9.7890460574617e-05	4.149721968628102e-05
d__Bacteria;p__Firmicutes;c__Clostridia;o__Oscillospirales;f__Ruminococcaceae;g__Incertae Sedis;s__uncultured bacterium	0.00042295679333680374	0.0002027751223892703	0.00022171719971176765	4.582321404023279e-05	0.00032037746290174607	0.0002582602940939099	0.0005210636013389756	0.0004222774832262	0.00015071590052750564	0.001234694927461673	0.0015173021389065637	0.00029048053780396713
d__Bacteria;p__Firmicutes;c__Clostridia;o__Oscillospirales;f__Ruminococcaceae;g__Negativibacillus;s__uncultured bacterium	4.8802706923477355e-05	0.00013035543582167377	2.7714649963970956e-05	4.582321404023279e-05	7.281305975039683e-05	1.6141268380869368e-05	0.0003315859281248026	0.0001407591610754	0.00028636021100226074	0.0008231299516411153	0.0002610412281989787	0.0002074860984314051
d__Bacteria;p__Firmicutes;c__Clostridia;o__Oscillospirales;f__Ruminococcaceae;g__Paludicola;Other	0.0013014055179593961	0.00146287766866545	0.0009145834488110416	0.0009317386854847332	0.0011650089560063493	0.0007263570771391215	0.0003631655403271648	7.819953393077777e-05	0.00015071590052750564	0.00039441643516136774	0.00021209599791167016	0.00016598887874512408
d__Bacteria;p__Firmicutes;c__Clostridia;o__Oscillospirales;f__Ruminococcaceae;g__Paludicola;s__uncultured bacterium	3.25351379489849e-05	0.00015932331044871237	0.0	0.00012219523744062076	8.73756717004762e-05	0.0	3.157961220236215e-05	0.0	0.0	0.00015433686593270912	1.631507676243617e-05	4.149721968628102e-05
d__Bacteria;p__Firmicutes;c__Clostridia;o__Oscillospirales;f__Ruminococcaceae;g__Ruminococcus;s__uncultured bacterium	0.0	0.0	0.0	3.054880936015519e-05	0.0	0.0	0.00030000631592244046	0.0008132751528800888	3.014318010550113e-05	0.00013718832527351922	0.000195780921149234	4.149721968628102e-05
d__Bacteria;p__Firmicutes;c__Clostridia;o__Oscillospirales;f__Ruminococcaceae;g__Ruminococcus;s__uncultured rumen bacterium	0.0	0.0008255844268706005	0.0	0.0	0.0	0.0	0.0	0.0	0.0	0.0	0.0	0.0
d__Bacteria;p__Firmicutes;c__Clostridia;o__Oscillospirales;f__Ruminococcaceae;g__Subdoligranulum;s__uncultured bacterium	0.001545419052576783	4.345181194055792e-05	0.0	1.5274404680077595e-05	0.0	0.0	0.0	1.5639906786155553e-05	0.0	3.4297081318379805e-05	1.631507676243617e-05	0.0
d__Bacteria;p__Firmicutes;c__Clostridia;o__Oscillospirales;f__Ruminococcaceae;g__Subdoligranulum;s__uncultured organism	1.626756897449245e-05	0.0	4.157197494595643e-05	0.0	1.4562611950079366e-05	0.0	0.0	0.0	0.0	0.0	0.0	0.0
d__Bacteria;p__Firmicutes;c__Clostridia;o__Oscillospirales;f__Ruminococcaceae;g__UBA1819;Other	0.0027817542946382092	0.0008980041134381971	0.0015520203979823735	0.001848202966289389	0.0012378220157567461	0.0006295094668539054	0.0003473757342259837	0.00032843804250926663	0.0003014318010550113	0.0006001989230716466	0.00032630153524872336	0.0004979666362353722
d__Bacteria;p__Firmicutes;c__Clostridia;o__Oscillospirales;f__Ruminococcaceae;g__UBA1819;s__uncultured bacterium	3.25351379489849e-05	2.8967874627038616e-05	1.3857324981985478e-05	0.0	1.4562611950079366e-05	1.6141268380869368e-05	4.736941830354323e-05	3.1279813572311106e-05	0.00015071590052750564	0.00027437665054703844	3.263015352487234e-05	2.074860984314051e-05
d__Bacteria;p__Firmicutes;c__Clostridia;o__Oscillospirales;f__Ruminococcaceae;g__[Eubacterium] siraeum group;s__uncultured bacterium	0.002049713690786049	1.4483937313519308e-05	2.7714649963970956e-05	0.0	7.281305975039683e-05	4.842380514260811e-05	0.0009947577843744078	0.00031279813572311106	0.0001356443104747551	0.0021950132043763075	0.002626727358752223	8.299443937256204e-05
d__Bacteria;p__Firmicutes;c__Clostridia;o__Oscillospirales;f__Ruminococcaceae;g__norank;s__uncultured bacterium	0.00032535137948984903	0.0	5.542929992794191e-05	6.109761872031038e-05	0.0	0.0	4.736941830354323e-05	1.5639906786155553e-05	0.0	0.00015433686593270912	3.263015352487234e-05	0.0
d__Bacteria;p__Firmicutes;c__Clostridia;o__Oscillospirales;f__Ruminococcaceae;g__uncultured;Other	9.760541384695471e-05	0.0	0.0	0.0	0.0	0.0	0.0	0.0	0.0	1.7148540659189903e-05	1.631507676243617e-05	0.0
d__Bacteria;p__Firmicutes;c__Clostridia;o__Oscillospirales;f__Ruminococcaceae;g__uncultured;s__uncultured bacterium	0.002488938053097345	0.0005938414298542916	0.0003325757995676515	0.0006720738059234142	0.0002184391792511905	0.000306684099236518	0.0012947641002968478	0.0005161169239431333	0.0015674453654860587	0.002280755907672257	0.0012562609107075848	0.0011826707610590092
d__Bacteria;p__Firmicutes;c__Clostridia;o__Oscillospirales;f__UCG-010;g__norank;s__uncultured bacterium	9.760541384695471e-05	7.241968656759653e-05	9.700127487389834e-05	0.00010692083276054315	7.281305975039683e-05	4.84238051426081e-05	0.00030000631592244046	0.00012511925428924443	0.00015071590052750564	0.0007888328703227356	0.00017946584438679783	0.0005187152460785128
d__Bacteria;p__Firmicutes;c__Clostridia;o__Oscillospirales;f__[Clostridium] methylpentosum group;g__norank;s__uncultured bacterium	0.0	0.0	0.0	0.0	0.0	0.0	0.0	0.0	1.5071590052750565e-05	8.574270329594952e-05	0.0	0.0
d__Bacteria;p__Firmicutes;c__Clostridia;o__Oscillospirales;f__[Eubacterium] coprostanoligenes group;g__norank;s__uncultured bacterium	0.03098971889640812	0.028316097447930247	0.008411396264065184	0.011333608272617576	0.010077327469454923	0.00973318483366423	0.11286553401124234	0.09155601432615462	0.04761115297663903	0.09851836608704599	0.019904393650172124	0.09116939165075941
d__Bacteria;p__Firmicutes;c__Clostridia;o__Oscillospirales;f__[Eubacterium] coprostanoligenes group;g__norank;s__uncultured organism	0.0008621811556480999	2.8967874627038616e-05	2.7714649963970956e-05	0.0	0.0	0.0	3.157961220236215e-05	1.5639906786155553e-05	3.014318010550113e-05	6.859416263675961e-05	9.7890460574617e-05	0.0
d__Bacteria;p__Firmicutes;c__Clostridia;o__Oscillospirales;f__uncultured;g__norank;Other	0.0	2.8967874627038616e-05	1.3857324981985478e-05	1.5274404680077595e-05	1.4562611950079366e-05	0.0	6.31592244047243e-05	0.0	1.5071590052750565e-05	8.57427032959495e-05	0.0	0.0
d__Bacteria;p__Firmicutes;c__Clostridia;o__Peptococcales;f__Peptococcaceae;g__Peptococcus;s__Peptococcus niger	0.00024401353461738677	0.0	0.0	0.0	0.0	0.0	0.0	0.0	0.0	0.0	0.0	0.0
d__Bacteria;p__Firmicutes;c__Clostridia;o__Peptococcales;f__Peptococcaceae;g__Peptococcus;s__uncultured bacterium	4.8802706923477355e-05	2.8967874627038616e-05	5.542929992794191e-05	3.054880936015519e-05	2.912522390015873e-05	1.6141268380869368e-05	1.5789806101181076e-05	0.0	6.028636021100226e-05	0.00012003978461432933	6.526030704974467e-05	2.074860984314051e-05
d__Bacteria;p__Firmicutes;c__Clostridia;o__Peptococcales;f__Peptococcaceae;g__uncultured;s__uncultured bacterium	0.0015616866215512754	0.0003910663074650213	0.0001385732498198548	0.0002596648795613191	0.0004660035824025397	0.0003873904411408649	0.0025737383944925154	0.0005786765510877556	0.0016880180859080631	0.0016634084439414204	0.00119100060365784	0.0014938999087061168
d__Bacteria;p__Firmicutes;c__Clostridia;o__Peptostreptococcales-Tissierellales;Other;Other;Other	0.0	0.0	0.0	0.0	0.0	0.0	0.0	0.0	0.0	3.4297081318379805e-05	0.0	0.0
d__Bacteria;p__Firmicutes;c__Clostridia;o__Peptostreptococcales-Tissierellales;f__Anaerovoracaceae;g__Anaerovorax;s__uncultured bacterium	0.00011387298282144716	7.241968656759654e-05	1.3857324981985478e-05	0.00016801845148085355	8.73756717004762e-05	0.0	0.0003789553464283458	9.383944071693332e-05	0.0003918613413715147	0.0009946153582330143	0.0002773563049614149	0.0003942235870196697
d__Bacteria;p__Firmicutes;c__Clostridia;o__Peptostreptococcales-Tissierellales;f__Anaerovoracaceae;g__Family XIII AD3011 group;s__uncultured bacterium	0.00016267568974492452	0.00011587149850815446	4.157197494595643e-05	0.00016801845148085355	0.00021843917925119048	0.00011298887866608559	0.0006000126318448809	0.0002815183221508	0.00027128862094951014	0.0006516445450492163	0.00034261661201115954	0.0002489833181176861
d__Bacteria;p__Firmicutes;c__Clostridia;o__Peptostreptococcales-Tissierellales;f__Anaerovoracaceae;g__Family XIII UCG-001;s__uncultured bacterium	6.50702758979698e-05	1.4483937313519308e-05	1.3857324981985478e-05	3.054880936015519e-05	1.4562611950079366e-05	1.6141268380869368e-05	9.473883660708646e-05	0.0	0.0	3.4297081318379805e-05	0.0	4.149721968628102e-05
d__Bacteria;p__Firmicutes;c__Clostridia;o__Peptostreptococcales-Tissierellales;f__Anaerovoracaceae;g__S5-A14a;Other	0.0031071056741280583	0.0	0.0	0.0	0.0	0.0	0.0	0.0	0.0	0.0	0.0	0.0
d__Bacteria;p__Firmicutes;c__Clostridia;o__Peptostreptococcales-Tissierellales;f__Anaerovoracaceae;g__[Eubacterium] brachy group;s__uncultured Eubacteriaceae bacterium	0.0002602811035918792	0.00011587149850815446	0.0001247159248378693	0.0002749392842413967	0.00014562611950079366	0.00017755395218956306	7.894903050590538e-05	4.6919720358466666e-05	9.04295403165034e-05	0.00010289124395513942	0.0001468356908619255	4.149721968628102e-05
d__Bacteria;p__Firmicutes;c__Clostridia;o__Peptostreptococcales-Tissierellales;f__Anaerovoracaceae;g__[Eubacterium] brachy group;s__uncultured bacterium	0.00011387298282144716	5.793574925407723e-05	0.00015243057480184024	1.5274404680077595e-05	5.825044780031746e-05	6.456507352347747e-05	4.736941830354323e-05	7.819953393077777e-05	0.0	0.00022293102856946873	0.00011420553733705317	8.299443937256204e-05
d__Bacteria;p__Firmicutes;c__Clostridia;o__Peptostreptococcales-Tissierellales;f__Anaerovoracaceae;g__[Eubacterium] nodatum group;s__uncultured bacterium	0.0015291514836022905	0.0016801367283682397	0.0005127210243334627	0.0009164642808046557	0.0018785769415602383	0.0010330411763756395	0.0013737131308027538	0.0006412361782323777	0.0007234363225320271	0.0015605171999862812	0.0010441649127959148	0.0012864138102747116
d__Bacteria;p__Firmicutes;c__Clostridia;o__Peptostreptococcales-Tissierellales;f__Family XI;g__Anaerococcus;s__Anaerococcus vaginalis	0.0027166840187402394	0.0	0.0	0.0	2.912522390015873e-05	0.0	0.0	0.0	0.0	0.0	0.0	0.0
d__Bacteria;p__Firmicutes;c__Clostridia;o__Peptostreptococcales-Tissierellales;f__Family XI;g__Anaerococcus;s__uncultured bacterium	0.0005530973451327434	0.0	0.0	0.0	0.0	0.0	0.0	0.0	0.0	0.0	0.0	0.0
d__Bacteria;p__Firmicutes;c__Clostridia;o__Peptostreptococcales-Tissierellales;f__Family XI;g__Ezakiella;s__uncultured bacterium	0.003887948984903696	0.0	0.0	0.0	0.0	0.0	0.0	0.0	0.0	0.0	0.0	0.0
d__Bacteria;p__Firmicutes;c__Clostridia;o__Peptostreptococcales-Tissierellales;f__Family XI;g__Fenollaria;s__uncultured bacterium	0.0024238677771993753	0.0	0.0	0.0	0.0	0.0	0.0	0.0	0.0	0.0	0.0	0.0
d__Bacteria;p__Firmicutes;c__Clostridia;o__Peptostreptococcales-Tissierellales;f__Family XI;g__Finegoldia;Other	0.00881702238417491	0.0	0.0	0.0	0.0	0.0	0.0	0.0	0.0	0.0	0.0	0.0
d__Bacteria;p__Firmicutes;c__Clostridia;o__Peptostreptococcales-Tissierellales;f__Family XI;g__Murdochiella;s__uncultured bacterium	0.006490760020822489	2.8967874627038616e-05	0.0	0.0	0.0	0.0	0.0	0.0	0.0	0.0	0.0	0.0
d__Bacteria;p__Firmicutes;c__Clostridia;o__Peptostreptococcales-Tissierellales;f__Family XI;g__Peptoniphilus;Other	0.0013827433628318584	0.0	0.0	0.0	0.0	0.0	0.0	0.0	0.0	0.0	0.0	0.0
d__Bacteria;p__Firmicutes;c__Clostridia;o__Peptostreptococcales-Tissierellales;f__Family XI;g__Peptoniphilus;s__uncultured bacterium	0.0072065330557001565	0.0	0.0	0.0	0.0	3.2282536761738735e-05	0.0	0.0	0.0	0.0	1.631507676243617e-05	0.0
d__Bacteria;p__Firmicutes;c__Clostridia;o__Peptostreptococcales-Tissierellales;f__Peptostreptococcaceae;g__Clostridioides;s__Clostridioides difficile	0.0002765486725663717	0.00043451811940557923	0.00041571974945956434	0.0005804273778429486	5.825044780031746e-05	0.00012913014704695494	0.00018947767321417293	3.1279813572311106e-05	9.04295403165034e-05	0.00027437665054703844	0.00016315076762436168	0.0002282347082745456
d__Bacteria;p__Firmicutes;c__Clostridia;o__Peptostreptococcales-Tissierellales;f__Peptostreptococcaceae;g__Intestinibacter;Other	9.760541384695471e-05	0.0	0.0	0.0	0.0	0.0	0.0	0.0	0.0	0.0	0.0	0.0
d__Bacteria;p__Firmicutes;c__Clostridia;o__Peptostreptococcales-Tissierellales;f__Peptostreptococcaceae;g__Peptostreptococcus;s__uncultured bacterium	0.0006181676210307132	0.0	0.0	0.0	0.0	0.0	0.0	0.0	0.0	0.0	0.0	0.0
d__Bacteria;p__Firmicutes;c__Clostridia;o__Peptostreptococcales-Tissierellales;f__Peptostreptococcaceae;g__Romboutsia;s__uncultured bacterium	0.0014152785007808433	0.0005069378059731757	0.0004988636993514772	0.0017718309428890009	0.0007426932094540476	0.002275918841702581	0.0007263310806543296	0.00025023850857848885	0.0004069329314242653	0.0008231299516411153	0.0006199729169725744	0.0005602124657647937
d__Bacteria;p__Firmicutes;c__Clostridia;o__Peptostreptococcales-Tissierellales;f__Peptostreptococcaceae;g__Terrisporobacter;s__uncultured bacterium	0.0010248568453930245	0.002201558471654935	0.0013995898231805332	0.0008859154714445004	0.0003349400748518254	0.0004519555146643423	0.0005684330196425188	0.00010947934750308889	0.00016578749058025622	0.0004973076791165072	0.0004405070725857765	0.00029048053780396713
d__Bacteria;p__Firmicutes;c__Clostridia;o__uncultured;f__norank;g__norank;s__uncultured bacterium	0.0	0.0	0.0	0.0	0.0	1.6141268380869368e-05	1.5789806101181076e-05	0.0	9.04295403165034e-05	0.00024007956922865865	0.0	0.0
d__Bacteria;p__Firmicutes;c__Negativicutes;o__Veillonellales-Selenomonadales;f__Selenomonadaceae;g__Mitsuokella;Other	3.25351379489849e-05	0.0	0.0	0.0	0.0	0.0	0.0	0.0	0.0	3.4297081318379805e-05	1.631507676243617e-05	0.0
d__Bacteria;p__Firmicutes;c__Negativicutes;o__Veillonellales-Selenomonadales;f__Veillonellaceae;g__Dialister;s__Dialister propionicifaciens	0.003887948984903696	1.4483937313519308e-05	0.0	0.0	0.0	0.0	0.0	0.0	0.0	0.0	0.0	0.0
d__Bacteria;p__Firmicutes;c__Negativicutes;o__Veillonellales-Selenomonadales;f__Veillonellaceae;g__Dialister;s__uncultured organism	0.0014152785007808433	0.0	0.0	0.0	0.0	0.0	0.0	0.0	0.0	1.7148540659189903e-05	0.0	2.074860984314051e-05
d__Bacteria;p__Firmicutes;c__Negativicutes;o__Veillonellales-Selenomonadales;f__Veillonellaceae;g__Negativicoccus;s__Negativicoccus massiliensis	0.0004392243623112962	0.0	0.0	0.0	0.0	0.0	0.0	0.0	0.0	0.0	0.0	0.0
d__Bacteria;p__Latescibacterota;c__norank;o__norank;f__norank;g__norank;s__uncultured Latescibacteria bacterium	3.25351379489849e-05	0.0	0.0	0.0	0.0	0.0	0.0	0.0	0.0	0.0	0.0	0.0
d__Bacteria;p__Latescibacterota;c__norank;o__norank;f__norank;g__norank;s__uncultured bacterium	4.8802706923477355e-05	0.0	0.0	0.0	0.0	0.0	0.0	0.0	0.0	0.0	0.0	0.0
d__Bacteria;p__Myxococcota;c__Myxococcia;o__Myxococcales;f__Anaeromyxobacteraceae;g__Anaeromyxobacter;s__uncultured bacterium	0.0	0.0	0.0	0.0	0.0	0.0	0.0	0.0	3.014318010550113e-05	0.0	0.0	0.0
d__Bacteria;p__Nitrospirota;c__Nitrospiria;o__Nitrospirales;f__Nitrospiraceae;g__Nitrospira;s__uncultured bacterium	0.0001301405517959396	0.0	0.0	0.0	0.0	0.0	0.0	0.0	0.0	0.0	0.0	0.0
d__Bacteria;p__Patescibacteria;c__Saccharimonadia;o__Saccharimonadales;f__Saccharimonadaceae;g__Candidatus Saccharimonas;s__uncultured bacterium	0.0	4.345181194055792e-05	0.0	9.164642808046556e-05	1.4562611950079366e-05	6.456507352347747e-05	0.0007421208867555107	7.819953393077777e-05	9.04295403165034e-05	0.0006516445450492163	3.263015352487234e-05	0.00033197775749024816
d__Bacteria;p__Proteobacteria;c__Alphaproteobacteria;o__Defluviicoccales;f__uncultured;g__norank;s__uncultured bacterium	4.8802706923477355e-05	0.0	0.0	0.0	0.0	0.0	0.0	0.0	0.0	0.0	0.0	0.0
d__Bacteria;p__Proteobacteria;c__Alphaproteobacteria;o__Rhizobiales;f__Rhizobiaceae;g__Allorhizobium-Neorhizobium-Pararhizobium-Rhizobium;Other	3.25351379489849e-05	1.4483937313519308e-05	0.0	0.0	0.0	0.0	0.0	0.0	0.0	0.0	0.0	0.0
d__Bacteria;p__Proteobacteria;c__Alphaproteobacteria;o__Rhizobiales;f__Rhizobiaceae;g__Allorhizobium-Neorhizobium-Pararhizobium-Rhizobium;s__Agrobacterium radiobacter	4.8802706923477355e-05	0.0	2.7714649963970956e-05	0.0	0.0	0.0	0.0	1.5639906786155553e-05	0.0	0.0	0.0	0.0
d__Bacteria;p__Proteobacteria;c__Alphaproteobacteria;o__Rhizobiales;f__Rhizobiaceae;g__Mesorhizobium;Other	1.626756897449245e-05	0.0	0.0	0.0	0.0	0.0	0.0	0.0	7.535795026375282e-05	0.0	0.0	0.0
d__Bacteria;p__Proteobacteria;c__Alphaproteobacteria;o__Rhizobiales;f__Rhizobiaceae;g__Neorhizobium;Other	3.25351379489849e-05	0.0	0.0	0.0	0.0	0.0	0.0	0.0	0.0	0.0	0.0	0.0
d__Bacteria;p__Proteobacteria;c__Alphaproteobacteria;o__Rhodobacterales;f__Rhodobacteraceae;g__Pseudooceanicola;Other	0.0	0.0	0.0	3.054880936015519e-05	0.0	0.0	0.0	0.0	0.0	0.0	1.631507676243617e-05	0.0
d__Bacteria;p__Proteobacteria;c__Alphaproteobacteria;o__Rhodobacterales;f__Rhodobacteraceae;g__Tropicibacter;Other	0.0	0.0	2.7714649963970956e-05	0.0	0.0	0.0	0.0	0.0	0.0	0.0	0.0	0.0
d__Bacteria;p__Proteobacteria;c__Alphaproteobacteria;o__Rhodospirillales;f__uncultured;g__norank;Other	0.0	2.8967874627038616e-05	1.3857324981985478e-05	6.109761872031038e-05	4.3687835850238094e-05	0.0	1.5789806101181076e-05	0.0	0.0	0.0	0.0003589316887735957	2.074860984314051e-05
d__Bacteria;p__Proteobacteria;c__Alphaproteobacteria;o__Rhodospirillales;f__uncultured;g__norank;s__uncultured bacterium	0.0001301405517959396	1.4483937313519308e-05	0.0	0.00016801845148085355	0.00021843917925119048	0.0	0.0	4.691972035846666e-05	0.0	1.7148540659189903e-05	6.526030704974467e-05	0.0
d__Bacteria;p__Proteobacteria;c__Gammaproteobacteria;o__Burkholderiales;f__Alcaligenaceae;g__Paenalcaligenes;s__Paenalcaligenes hominis	0.0001301405517959396	1.4483937313519308e-05	0.0	1.5274404680077595e-05	2.912522390015873e-05	1.6141268380869368e-05	6.31592244047243e-05	1.5639906786155553e-05	0.00012057272042200452	0.0005830503824124567	0.00011420553733705317	0.0
d__Bacteria;p__Proteobacteria;c__Gammaproteobacteria;o__Burkholderiales;f__Alcaligenaceae;g__Verticiella;s__uncultured bacterium	4.8802706923477355e-05	0.0	0.0	6.109761872031038e-05	0.0	0.0	0.0	0.0	0.0	0.0	0.0	0.0
d__Bacteria;p__Proteobacteria;c__Gammaproteobacteria;o__Burkholderiales;f__Burkholderiaceae;g__Cupriavidus;s__uncultured bacterium	0.0	0.0	0.0	1.5274404680077595e-05	4.36878358502381e-05	0.0	0.0	0.0	0.0	1.7148540659189903e-05	0.0	0.0
d__Bacteria;p__Proteobacteria;c__Gammaproteobacteria;o__Burkholderiales;f__Burkholderiaceae;g__Ralstonia;Other	0.0007320406038521603	4.345181194055792e-05	2.7714649963970956e-05	3.054880936015519e-05	1.4562611950079366e-05	3.2282536761738735e-05	3.157961220236215e-05	0.0	4.52147701582517e-05	1.7148540659189903e-05	0.0	6.224582952942152e-05
d__Bacteria;p__Proteobacteria;c__Gammaproteobacteria;o__Burkholderiales;f__Rhodocyclaceae;g__Methyloversatilis;s__uncultured bacterium	0.00021147839666840187	0.0	0.0	0.0	0.0	0.0	0.0	0.0	0.0	1.7148540659189903e-05	0.0	0.0
d__Bacteria;p__Proteobacteria;c__Gammaproteobacteria;o__Burkholderiales;f__Sutterellaceae;g__Parasutterella;Other	0.000504294638209266	0.0004924538686596565	1.3857324981985478e-05	0.00013746964212069834	0.00043687835850238097	1.6141268380869368e-05	0.0008526495294637782	6.255962714462221e-05	0.0004220045214770158	0.00018863394725108894	0.0002773563049614148	0.00010374304921570254
d__Bacteria;p__Proteobacteria;c__Gammaproteobacteria;o__Burkholderiales;f__Sutterellaceae;g__Parasutterella;s__uncultured bacterium	0.00039042165538781884	0.0007821326149300426	0.0011778726234687655	0.00047350654508240543	0.0011650089560063493	0.0001614126838086937	0.0011368660392850375	0.0002658784153646444	0.0009947249434815373	0.0013032890900984326	0.00034261661201115954	0.001099676321686447
d__Bacteria;p__Proteobacteria;c__Gammaproteobacteria;o__Enterobacterales;f__Enterobacteriaceae;g__Enterobacter;Other	4.8802706923477355e-05	0.0007966165522435619	6.92866249099274e-05	0.000641524996563259	0.00024756440315134925	0.00014527141542782431	0.0	3.1279813572311106e-05	0.0	5.144562197756971e-05	0.0	2.074860984314051e-05
d__Bacteria;p__Proteobacteria;c__Gammaproteobacteria;o__Enterobacterales;f__Enterobacteriaceae;g__Escherichia-Shigella;Other	0.0	1.4483937313519308e-05	0.0	0.0	1.4562611950079366e-05	0.0	1.5789806101181076e-05	0.0	3.014318010550113e-05	0.0	4.89452302873085e-05	0.0
d__Bacteria;p__Proteobacteria;c__Gammaproteobacteria;o__Enterobacterales;f__Enterobacteriaceae;g__Escherichia-Shigella;s__Escherichia coli	0.007743362831858407	0.006952289910489268	0.008868687988470706	0.014174647543112007	0.01124233642546127	0.015140509741255468	0.003252700056843302	0.005974444392311422	0.004958553127354936	0.005144562197756971	0.02362423115200757	0.007365756494314881
d__Bacteria;p__Proteobacteria;c__Gammaproteobacteria;o__Enterobacterales;f__Enterobacteriaceae;g__Escherichia-Shigella;s__uncultured bacterium	0.0	2.8967874627038616e-05	0.0	3.054880936015519e-05	0.00011650089560063493	0.0	0.0	1.5639906786155553e-05	0.0	3.4297081318379805e-05	0.0	0.0
d__Bacteria;p__Proteobacteria;c__Gammaproteobacteria;o__Enterobacterales;f__Enterobacteriaceae;g__Klebsiella;s__Klebsiella pneumoniae	0.00011387298282144716	1.4483937313519308e-05	9.700127487389834e-05	3.054880936015519e-05	1.4562611950079366e-05	4.842380514260811e-05	1.5789806101181076e-05	1.5639906786155553e-05	1.5071590052750565e-05	5.144562197756971e-05	0.00011420553733705317	8.299443937256204e-05
d__Bacteria;p__Proteobacteria;c__Gammaproteobacteria;o__Enterobacterales;f__Morganellaceae;g__Candidatus Ishikawaella;s__Candidatus Ishikawaella capsulata Mpkobe	0.0	1.4483937313519308e-05	1.3857324981985478e-05	3.054880936015519e-05	0.0	4.842380514260811e-05	1.5789806101181076e-05	3.1279813572311106e-05	0.0	5.144562197756971e-05	0.0004241919958233403	0.0001867374885882646
d__Bacteria;p__Proteobacteria;c__Gammaproteobacteria;o__Enterobacterales;f__Morganellaceae;g__Morganella;s__Morganella morganii	1.626756897449245e-05	0.0	1.3857324981985478e-05	0.0	0.0	0.0	1.5789806101181076e-05	7.819953393077777e-05	1.5071590052750565e-05	1.7148540659189903e-05	0.0	0.0
d__Bacteria;p__Proteobacteria;c__Gammaproteobacteria;o__Enterobacterales;f__Pasteurellaceae;g__Haemophilus;Other	1.626756897449245e-05	0.0	0.0	0.0	0.0	6.456507352347747e-05	0.0	0.0	1.5071590052750565e-05	0.0	0.0	0.0
d__Bacteria;p__Proteobacteria;c__Gammaproteobacteria;o__Enterobacterales;f__Vibrionaceae;g__Vibrio;Other	4.8802706923477355e-05	0.0	0.0	0.0	2.912522390015873e-05	0.0	0.0	0.0	0.0	0.0	4.89452302873085e-05	0.0
d__Bacteria;p__Proteobacteria;c__Gammaproteobacteria;o__Enterobacterales;f__Yersiniaceae;g__Rahnella1;s__Rahnella aquatilis	0.003172175950026028	0.001506329480606008	0.0007898675239731722	0.009699246971849273	0.010572456275757619	0.009539489613093796	0.0	4.6919720358466666e-05	1.5071590052750565e-05	3.4297081318379805e-05	1.631507676243617e-05	0.0
d__Bacteria;p__Proteobacteria;c__Gammaproteobacteria;o__Enterobacterales;f__Yersiniaceae;g__Serratia;Other	0.006588365434669443	0.009675270125430896	0.007496812815254143	0.0005040553544425606	0.0002621270151014286	6.456507352347747e-05	1.5789806101181076e-05	0.0	0.0	1.7148540659189903e-05	0.0	6.224582952942152e-05
d__Bacteria;p__Proteobacteria;c__Gammaproteobacteria;o__Enterobacterales;f__Yersiniaceae;g__Serratia;s__Serratia liquefaciens	8.133784487246226e-05	0.0	2.7714649963970956e-05	6.109761872031038e-05	2.912522390015873e-05	6.456507352347747e-05	0.0	1.5639906786155553e-05	0.0	0.0	0.0	0.0
d__Bacteria;p__Proteobacteria;c__Gammaproteobacteria;o__Pseudomonadales;f__Halomonadaceae;g__Halomonas;s__Halomonas sp. 1513	1.626756897449245e-05	0.0	1.3857324981985478e-05	0.0	0.0	0.0	0.0	0.0	3.014318010550113e-05	1.7148540659189903e-05	0.0	4.149721968628102e-05
d__Bacteria;p__Proteobacteria;c__Gammaproteobacteria;o__Pseudomonadales;f__Moraxellaceae;g__Acinetobacter;Other	6.50702758979698e-05	0.0	0.0	6.109761872031038e-05	1.4562611950079366e-05	9.684761028521622e-05	0.0	0.0	0.0	0.0	1.631507676243617e-05	2.074860984314051e-05
d__Bacteria;p__Proteobacteria;c__Gammaproteobacteria;o__Pseudomonadales;f__Moraxellaceae;g__Acinetobacter;s__uncultured bacterium	0.0	0.0	0.0	0.0	0.0	3.2282536761738735e-05	0.0	0.0	0.0	0.0	0.0	0.0
d__Bacteria;p__Proteobacteria;c__Gammaproteobacteria;o__Pseudomonadales;f__Moraxellaceae;g__Psychrobacter;s__uncultured bacterium	0.000504294638209266	0.00026071087164334755	0.0001247159248378693	0.0002749392842413967	0.0001310635075507143	0.0002744015624747793	0.0009000189477673214	0.0002658784153646444	0.0012660135644310476	0.009843262338375004	0.0005547126099228296	0.0004979666362353722
d__Bacteria;p__Proteobacteria;c__Gammaproteobacteria;o__Pseudomonadales;f__Pseudomonadaceae;g__Pseudomonas;Other	0.001870770432066632	0.0021436227224008574	0.00047114904938750626	0.0008248178527241901	0.0010630706723557938	0.001840104595419108	0.0	0.0	0.0	0.0	0.0	0.0
d__Bacteria;p__Proteobacteria;c__Gammaproteobacteria;o__Pseudomonadales;f__Pseudomonadaceae;g__Pseudomonas;s__Pseudomonas fluorescens	0.0017731650182196772	0.000753164740303004	0.00022171719971176765	0.00035131130764178464	0.0010921958962559525	0.00030668409923651803	6.31592244047243e-05	0.0	1.5071590052750565e-05	0.0	1.631507676243617e-05	2.074860984314051e-05
d__Bacteria;p__Proteobacteria;c__Gammaproteobacteria;o__Pseudomonadales;f__Pseudomonadaceae;g__Pseudomonas;s__Pseudomonas oryzihabitans	0.0	0.0	0.0	0.0	0.0	0.0	0.0	0.0	0.0	0.0	0.0	0.0
d__Bacteria;p__Proteobacteria;c__Gammaproteobacteria;o__Pseudomonadales;f__Pseudomonadaceae;g__Pseudomonas;s__Pseudomonas sp. NC02	0.0010248568453930245	0.00044900205671909854	0.00020785987472978217	0.000641524996563259	0.0006407549258034921	0.0006295094668539054	0.0	1.5639906786155553e-05	3.014318010550113e-05	0.0	1.631507676243617e-05	0.0
d__Bacteria;p__Proteobacteria;c__Gammaproteobacteria;o__Xanthomonadales;f__Xanthomonadaceae;g__Stenotrophomonas;Other	0.0014315460697553357	0.0007241968656759653	0.0002494318496757386	0.00010692083276054315	0.0001310635075507143	4.842380514260811e-05	1.5789806101181076e-05	0.0	0.0	0.0	1.631507676243617e-05	0.0
d__Bacteria;p__Proteobacteria;c__Gammaproteobacteria;o__Xanthomonadales;f__Xanthomonadaceae;g__Stenotrophomonas;s__Stenotrophomonas maltophilia	4.8802706923477355e-05	4.345181194055792e-05	1.3857324981985478e-05	0.0	1.4562611950079366e-05	0.0	0.0	0.0	0.0	0.0	0.0	2.074860984314051e-05
d__Bacteria;p__Verrucomicrobiota;c__Verrucomicrobiae;o__Pedosphaerales;f__Pedosphaeraceae;g__ADurb.Bin063-1;s__uncultured bacterium	3.25351379489849e-05	0.0	0.0	0.0	0.0	0.0	0.0	0.0	0.0	0.0	0.0	0.0
d__Bacteria;p__Verrucomicrobiota;c__Verrucomicrobiae;o__Verrucomicrobiales;f__Akkermansiaceae;g__Akkermansia;Other	0.15115825091098387	0.17668955128762204	0.30147996230807605	0.19439734836334754	0.154494750178392	0.20086194373153843	0.0015000315796122024	0.0045042931544128	0.0021401657874905804	0.005075968035120212	0.002316740900265936	0.0025935762303925637
d__Bacteria;p__Verrucomicrobiota;c__Verrucomicrobiae;o__Verrucomicrobiales;f__Akkermansiaceae;g__Akkermansia;s__Akkermansia muciniphila	0.0012363352420614263	0.0010138756119463515	0.0023696025719195167	0.0016038124914081473	0.0012378220157567461	0.001840104595419108	1.5789806101181076e-05	4.6919720358466666e-05	0.0	6.859416263675961e-05	3.263015352487234e-05	2.074860984314051e-05
d__Bacteria;p__Verrucomicrobiota;c__Verrucomicrobiae;o__Verrucomicrobiales;f__Akkermansiaceae;g__Akkermansia;s__uncultured bacterium	0.25079711087975015	0.29961472726746036	0.4572778670805388	0.2844705127617651	0.28148072638308413	0.32227656449243774	0.005194846207288574	0.009524703232768732	0.004868123587038433	0.00890009260211956	0.005351345178079062	0.00856917586521703
