# Supplementary material for: β-sitosterol inhibits trimethylamine production by regulating the gut microbiota and attenuates atherosclerosis in ApoE–/– mice
Source: Front Cardiovasc Med. 2022 Nov 1;9:986905. doi: 10.3389/fcvm.2022.986905 (PMC9663806; doi:10.3389/fcvm.2022.986905)
Supplement: Supplementary file 1 [file Data_Sheet_1.ZIP › Source data/gut microbiota diversity analysis/CON-EXP/01.OTU_Taxa/01.original/tax_summary_r/phylum.percent.xls]

OTU ID	7	8	9	10	11	12	13	14	15	16	17	18
Acidobacteriota	4.88027069234774e-05	0	0	0	0	0	0	0	0	0	0	0
Actinobacteriota	0.00527069234773555	0.00126010254627618	0.00133030319827061	0.00404771724022056	0.00244651880761333	0.00256646167255823	0.00637908166487715	0.00233034611113718	0.0116654107008289	0.0172171348218267	0.00203938459530452	0.00556062743796166
Bacteroidota	0.0446544768349818	0.152573795660612	0.0359181863533063	0.0307321022163161	0.0393918653249647	0.0673575129533679	0.0960967599317885	0.0552401507687015	0.182305953278071	0.203861851356449	0.0881014145171553	0.111814258444684
Campylobacterota	0.00325351379489849	0.000405550244778541	0.00108087134859487	0.00287158807985459	0.000932007164805079	0.000742498345519991	0.00255794858839133	0.000750715525735467	0.00471740768651093	0.00819700243509277	0.0028877685869512	0.00410822474894182
Chloroflexi	0	0	0	0	0	0	0	0	3.01431801055011e-05	0	0	0
Cyanobacteria	1.62675689744925e-05	4.34518119405579e-05	5.54292999279419e-05	9.16464280804656e-05	4.36878358502381e-05	3.22825367617387e-05	9.47388366070865e-05	4.69197203584667e-05	1.50715900527506e-05	0.000102891243955139	0.000163150767624362	8.2994439372562e-05
Deferribacterota	0.00115499739718896	5.79357492540772e-05	0.00015243057480184	0	0.000203876567301111	3.22825367617387e-05	4.73694183035432e-05	6.25596271446222e-05	0.000693293142426526	0.000171485406591899	0.001533617215669	0.000477218026392232
Desulfobacterota	0.0299323269130661	0.0704498710929579	0.027631506014079	0.0162061433655623	0.0161936244884883	0.00987845624909206	0.0243636708141224	0.0189712069316067	0.118492840994725	0.148729293137154	0.0200838594945589	0.0587808116856171
Elusimicrobiota	0	0	0	0	0	0	0	0	3.01431801055011e-05	0	0	0
Firmicutes	0.480592790213432	0.271993858810578	0.151044842303643	0.436420290519176	0.474799400020388	0.359756589672814	0.856170656224339	0.897136333067449	0.665847776940469	0.577339918372944	0.83939438435058	0.780209975931609
Latescibacterota	8.13378448724623e-05	0	0	0	0	0	0	0	0	0	0	0
Myxococcota	0	0	0	0	0	0	0	0	3.01431801055011e-05	0	0	0
Nitrospirota	0.00013014055179594	0	0	0	0	0	0	0	0	0	0	0
Patescibacteria	0	4.34518119405579e-05	0	9.16464280804656e-05	1.45626119500794e-05	6.45650735234775e-05	0.000742120886755511	7.81995339307778e-05	9.04295403165034e-05	0.000651644545049216	3.26301535248723e-05	0.000331977757490248
Proteobacteria	0.026890291514836	0.024767532806118	0.0199684052990411	0.0284256671096244	0.0275670244215002	0.0285700450341388	0.00641066127707952	0.0068971988926946	0.0080482290881688	0.0174057687690777	0.026071492666373	0.00960660635737406
Unclassified	0.0047501301405518	0.00108629529851395	0.00169059364780223	0.000641524996563259	0.00119413417990651	0.00602069310606429	0.000426324764731889	0.00441045371369587	0.00102486812358704	0.01227835511198	0.0119915814203905	0.0178438044651008
Verrucomicrobiota	0.403224232170744	0.477318154167029	0.761127431960534	0.480471673616521	0.437213298577233	0.524978612819395	0.00671066759300196	0.01407591610754	0.00700828937452901	0.0140446547998765	0.00770071623186987	0.0111835007054527
