# Supplementary material for: β-sitosterol inhibits trimethylamine production by regulating the gut microbiota and attenuates atherosclerosis in ApoE–/– mice
Source: Front Cardiovasc Med. 2022 Nov 1;9:986905. doi: 10.3389/fcvm.2022.986905 (PMC9663806; doi:10.3389/fcvm.2022.986905)
Supplement: Supplementary file 1 [file Data_Sheet_1.ZIP › Source data/gut microbiota diversity analysis/CON-EXP/01.OTU_Taxa/01.original/tax_summary_r/species.percent.xls]

OTU ID	7	8	9	10	11	12	13	14	15	16	17	18
A2_uncultured bacterium	4.88027069234774e-05	0	0.000180145224765811	0	0	0	0.000110528642708268	0.000375357762867733	9.04295403165034e-05	5.14456219775697e-05	6.52603070497447e-05	0.000228234708274546
ADurb.Bin063-1_uncultured bacterium	3.25351379489849e-05	0	0	0	0	0	0	0	0	0	0	0
ASF356_uncultured bacterium	0	1.44839373135193e-05	1.38573249819855e-05	9.16464280804656e-05	0	4.84238051426081e-05	0.000378955346428346	3.12798135723111e-05	0.000165787490580256	0.000102891243955139	0.000195780921149234	0.000186737488588265
Absiella dolichum	0	0	0	0	0	3.22825367617387e-05	3.15796122023622e-05	0	0	6.85941626367596e-05	0	0
Acetatifactor_uncultured bacterium	1.62675689744925e-05	0	4.15719749459564e-05	3.05488093601552e-05	0	0	1.57898061011811e-05	0	3.01431801055011e-05	3.42970813183798e-05	0.000146835690861926	0
Acinetobacter_Unclassified	6.50702758979698e-05	0	0	6.10976187203104e-05	1.45626119500794e-05	9.68476102852162e-05	0	0	0	0	1.63150767624362e-05	2.07486098431405e-05
Acinetobacter_uncultured bacterium	0	0	0	0	0	3.22825367617387e-05	0	0	0	0	0	0
Actinomyces_Unclassified	6.50702758979698e-05	0	0	0	0	1.61412683808694e-05	0	0	0	0	0	0
Adlercreutzia_uncultured bacterium	0.00013014055179594	4.34518119405579e-05	0	0	4.36878358502381e-05	0	0.000252636897618897	4.69197203584667e-05	1.50715900527506e-05	0.000411564975820558	3.26301535248723e-05	0.000290480537803967
Aerococcus urinaeequi	0.00159422175950026	0.000753164740303004	0.00042957707444155	0.000840092257404268	0.000961132388705238	0.000968476102852162	0.00311059180193267	0.00153271086504324	0.00596834966088922	0.0372466303117605	0.00158256244595631	0.00387999004066728
Aerococcus viridans	6.50702758979698e-05	5.79357492540772e-05	1.38573249819855e-05	3.05488093601552e-05	4.36878358502381e-05	0	4.73694183035432e-05	4.69197203584667e-05	0.000150715900527506	0.000480159138457317	6.52603070497447e-05	0.000103743049215703
Aerosphaera_uncultured bacterium	8.13378448724623e-05	0	1.38573249819855e-05	1.52744046800776e-05	4.36878358502381e-05	0	3.15796122023622e-05	4.69197203584667e-05	0.000211002260738508	0.000565901841753267	4.89452302873085e-05	8.2994439372562e-05
Agathobacter_uncultured bacterium	0.00652329515877147	2.89678746270386e-05	2.7714649963971e-05	4.58232140402328e-05	2.91252239001587e-05	1.61412683808694e-05	3.15796122023622e-05	4.69197203584667e-05	1.50715900527506e-05	0.000274376650547038	0.000195780921149234	4.1497219686281e-05
Agrobacterium radiobacter	4.88027069234774e-05	0	2.7714649963971e-05	0	0	0	0	1.56399067861556e-05	0	0	0	0
Akkermansia muciniphila	0.00123633524206143	0.00101387561194635	0.00236960257191952	0.00160381249140815	0.00123782201575675	0.00184010459541911	1.57898061011811e-05	4.69197203584667e-05	0	6.85941626367596e-05	3.26301535248723e-05	2.07486098431405e-05
Akkermansia_Unclassified	0.151158250910984	0.176689551287622	0.301479962308076	0.194397348363348	0.154494750178392	0.200861943731538	0.0015000315796122	0.0045042931544128	0.00214016578749058	0.00507596803512021	0.00231674090026594	0.00259357623039256
Akkermansia_uncultured bacterium	0.25079711087975	0.29961472726746	0.457277867080539	0.284470512761765	0.281480726383084	0.322276564492438	0.00519484620728857	0.00952470323276873	0.00486812358703843	0.00890009260211956	0.00535134517807906	0.00856917586521703
Alistipes_uncultured bacterium	0.000764575741801145	0.000477969931346137	0.000207859874729782	0.00155798927736791	0.000320377462901746	0.000387390441140865	0.000505273795237794	0.00134503198360938	0.00156744536548606	0.0023836471516274	0.000163150767624362	0.00114117354137273
Allobaculum_Unclassified	0	0.00021725905970279	0	0	0	0	0	0	0	1.71485406591899e-05	0	0
Allobaculum_uncultured bacterium	0	0.00276643202688219	0	1.52744046800776e-05	0	1.61412683808694e-05	0	0	0.00188394875659382	0	0	0
Alloprevotella_uncultured bacterium	0.00165929203539823	0.00383824338808262	0.00113630064852281	0.0014968916586476	0.000553379254103016	0.00077478088228173	0.00614223457335944	0.0029559423825834	0.0312283345892992	0.00114895222416572	0.00290408366371364	0.00228234708274546
Allorhizobium-Neorhizobium-Pararhizobium-Rhizobium_Unclassified	3.25351379489849e-05	1.44839373135193e-05	0	0	0	0	0	0	0	0	0	0
Anaerococcus vaginalis	0.00271668401874024	0	0	0	2.91252239001587e-05	0	0	0	0	0	0	0
Anaerococcus_uncultured bacterium	0.000553097345132743	0	0	0	0	0	0	0	0	0	0	0
Anaerofustis stercorihominis DSM 17244	0	1.44839373135193e-05	0	1.52744046800776e-05	0	0	0	0.000250238508578489	0	6.85941626367596e-05	0	0
Anaerolineaceae_uncultured bacterium	0	0	0	0	0	0	0	0	3.01431801055011e-05	0	0	0
Anaeromyxobacter_uncultured bacterium	0	0	0	0	0	0	0	0	3.01431801055011e-05	0	0	0
Anaeroplasma_uncultured bacterium	0.00100858927641853	0.000173807247762232	4.15719749459564e-05	0	4.36878358502381e-05	3.22825367617387e-05	0.000347375734225984	4.69197203584667e-05	3.01431801055011e-05	0.000668793085708406	0.000179465844386798	0.000290480537803967
Anaerostipes_Unclassified	3.25351379489849e-05	0	4.15719749459564e-05	4.58232140402328e-05	1.45626119500794e-05	0	1.57898061011811e-05	1.56399067861556e-05	0	5.14456219775697e-05	0	0
Anaerostipes_uncultured bacterium	0.00148034877667881	0	0	0	0	0	0	0	1.50715900527506e-05	3.42970813183798e-05	0	0
Anaerotruncus colihominis DSM 17241	3.25351379489849e-05	7.24196865675965e-05	0	1.52744046800776e-05	1.45626119500794e-05	4.84238051426081e-05	9.47388366070865e-05	9.38394407169333e-05	0.000105501130369254	5.14456219775697e-05	8.15753838121808e-05	4.1497219686281e-05
Anaerotruncus_uncultured bacterium	0.000146408120770432	2.89678746270386e-05	0.000194002549747797	0.000458232140402328	4.36878358502381e-05	0.000161412683808694	0.000963178172172046	0.000109479347503089	0.00052750565184627	0.00334396542854203	6.52603070497447e-05	0.000477218026392232
Anaerovorax_uncultured bacterium	0.000113872982821447	7.24196865675965e-05	1.38573249819855e-05	0.000168018451480854	8.73756717004762e-05	0	0.000378955346428346	9.38394407169333e-05	0.000391861341371515	0.000994615358233014	0.000277356304961415	0.00039422358701967
Atopobium minutum	0.000162675689744925	0	0	0	0	0	1.57898061011811e-05	0	0	0	0	2.07486098431405e-05
Bacillus_Unclassified	0	1.44839373135193e-05	1.38573249819855e-05	0	0	0	0	0	3.01431801055011e-05	1.71485406591899e-05	4.89452302873085e-05	0
Bacteroidales_Unclassified	0	0	0	0	0	0	0	0	0	0	3.26301535248723e-05	0
Bacteroides caecimuris	0	1.44839373135193e-05	1.38573249819855e-05	7.6372023400388e-05	0	0.000161412683808694	0.00044211457083307	6.25596271446222e-05	0	6.85941626367596e-05	0	0.000186737488588265
Bacteroides clarus	0.000113872982821447	1.44839373135193e-05	0	4.58232140402328e-05	0	0	0	3.12798135723111e-05	0	3.42970813183798e-05	4.89452302873085e-05	0
Bacteroides fragilis YCH46	0	0	0	0	0	0	0	0	4.52147701582517e-05	0	0	0
Bacteroides intestinalis	0	0.000115871498508154	0	0.000198567260841009	5.82504478003175e-05	0	0	6.25596271446222e-05	0	0	3.26301535248723e-05	0
Bacteroides sartorii	1.62675689744925e-05	0.000333130558210944	0	0.000274939284241397	0.00122325940380667	0	0.00014210825491063	6.25596271446222e-05	0	0.000137188325273519	0.000440507072585777	6.22458295294215e-05
Bacteroides_Unclassified	0.000910983862571577	0.0020277512238927	0.000540435674297434	0.000931738685484733	0.00116500895600635	0.000209836488951302	0.000600012631844881	0.000328438042509267	0.00116051243406179	0.000668793085708406	0.00097890460574617	0.000788447174039339
Bacteroides_uncultured bacterium	0.00122006767308693	0.00241881753135772	0.0016213070228923	0.00164963570544838	0.00283970933026548	0.00103304117637564	0.00168950925282638	0.0030967015436588	0.00195930670685757	0.00682511918235758	0.00208832982559183	0.00446095111627521
Bacteroides_uncultured organism	0.00177316501821968	0.00152081341791953	0.00123330192339671	0.0014968916586476	0.00189313955351032	0.000145271415427824	0.000789490305059054	0.00273698368757722	4.52147701582517e-05	0.00397846143293206	0.000832068914884245	0.00533239272968711
Barnesiella_uncultured organism	0.000162675689744925	0	0	0	0	0	0	0	0	1.71485406591899e-05	0	0
Bifidobacterium pseudolongum PV8-2	0.00099232170744404	0.000260710871643348	0.000166287899783826	0.00308542974537567	0.00103394544845563	0.00124287766532694	0.000205267479315354	0.000594316457873911	0.00251695553880934	0.000257228109887849	0.00034261661201116	0.00197111793509835
Bifidobacterium_Unclassified	0.000650702758979698	0	1.38573249819855e-05	3.05488093601552e-05	0	0	3.15796122023622e-05	0	1.50715900527506e-05	1.71485406591899e-05	0	2.07486098431405e-05
Bilophila_uncultured bacterium	0.000162675689744925	0	2.7714649963971e-05	6.10976187203104e-05	2.91252239001587e-05	1.61412683808694e-05	7.89490305059054e-05	6.25596271446222e-05	0.000316503391107762	0.000274376650547038	0.000163150767624362	2.07486098431405e-05
Blautia_uncultured bacterium	0.005384565330557	0.00331682164479592	0.0017183082977662	0.00157326368204799	0.00170382559815929	0.00135586654399303	0.00252636897618897	0.00215830713648947	0.00690278824415976	0.00637925712521864	0.00181097352063041	0.0091708855506681
Butyricicoccus_uncultured bacterium	0.00268414888079125	4.34518119405579e-05	0.000318718474585666	6.10976187203104e-05	1.45626119500794e-05	0.000193695220570432	0.000521063601338976	7.81995339307778e-05	0.000211002260738508	0.000463010597798127	0.000440507072585777	0.000477218026392232
Campylobacter hominis ATCC BAA-381	0.000325351379489849	0	0	0	0	0	1.57898061011811e-05	0	0	0	0	0
Candidatus Arthromitus_Unclassified	0.000178943258719417	8.69036238811158e-05	2.7714649963971e-05	6.10976187203104e-05	5.82504478003175e-05	0	0.000126318448809449	0.000297158228936956	0.000557648831951771	0.000360119353842988	0.000375246765536032	0.000975184662627604
Candidatus Ishikawaella capsulata Mpkobe	0	1.44839373135193e-05	1.38573249819855e-05	3.05488093601552e-05	0	4.84238051426081e-05	1.57898061011811e-05	3.12798135723111e-05	0	5.14456219775697e-05	0.00042419199582334	0.000186737488588265
Candidatus Saccharimonas_uncultured bacterium	0	4.34518119405579e-05	0	9.16464280804656e-05	1.45626119500794e-05	6.45650735234775e-05	0.000742120886755511	7.81995339307778e-05	9.04295403165034e-05	0.000651644545049216	3.26301535248723e-05	0.000331977757490248
Candidatus Soleaferrea_Unclassified	0.00013014055179594	5.79357492540772e-05	1.38573249819855e-05	4.58232140402328e-05	1.45626119500794e-05	4.84238051426081e-05	0	7.81995339307778e-05	3.01431801055011e-05	0.000154336865932709	4.89452302873085e-05	2.07486098431405e-05
Candidatus Stoquefichus_Unclassified	0	1.44839373135193e-05	0	0	2.91252239001587e-05	0	0	0	0	0	0	0.000103743049215703
Candidatus Stoquefichus_uncultured bacterium	0	2.89678746270386e-05	1.38573249819855e-05	0	0	0	0	0.0001407591610754	3.01431801055011e-05	0	0	0
Carnobacterium inhibens subsp. inhibens DSM 13024	9.76054138469547e-05	4.34518119405579e-05	1.38573249819855e-05	0	1.45626119500794e-05	0	0	0	0	0	0	0
Chloroplast_Unclassified	1.62675689744925e-05	1.44839373135193e-05	1.38573249819855e-05	1.52744046800776e-05	4.36878358502381e-05	1.61412683808694e-05	0	0	0	0	1.63150767624362e-05	0
Christensenellaceae R-7 group_Unclassified	1.62675689744925e-05	0.000144839373135193	0	0	0.000276689627051508	0	0.00014210825491063	9.38394407169333e-05	4.52147701582517e-05	0.000857427032959495	1.63150767624362e-05	2.07486098431405e-05
Christensenellaceae R-7 group_uncultured bacterium	3.25351379489849e-05	0	0	0	0	0	0	0	0	0	0	0
Christensenellaceae R-7 group_uncultured rumen bacterium	0.000260281103591879	0.000304162683583905	0.00015243057480184	9.16464280804656e-05	0.000203876567301111	0.000225977757332171	0.000631592244047243	0.0001407591610754	0.000120572720422005	0.000394416435161368	0.000261041228198979	0.000705452734666777
Christensenellaceae_Unclassified	0	4.34518119405579e-05	0	1.52744046800776e-05	0.000101938283650556	0	0	1.56399067861556e-05	0	0	0	0
Christensenellaceae_uncultured bacterium	0.000325351379489849	0.000115871498508154	4.15719749459564e-05	0.000137469642120698	7.28130597503968e-05	6.45650735234775e-05	0.000221057285416535	0.000234598601792333	0.000226073850791258	0.000411564975820558	4.89452302873085e-05	0.000497966636235372
Clostridia UCG-014_Unclassified	0	0	0	0	0	0	0	0.0001407591610754	0	1.71485406591899e-05	0	4.1497219686281e-05
Clostridia UCG-014_uncultured bacterium	0.000845913586673607	0.00252020509255236	0.000457291724405521	0.000656799401243337	0.00518428985422825	0.000387390441140865	0.00854228510073896	0.00292466256901109	0.00290881688018086	0.0175772541756696	0.00378509780888519	0.00527014690015769
Clostridia UCG-014_uncultured rumen bacterium	0	0	0	0	1.45626119500794e-05	9.68476102852162e-05	0.000110528642708268	6.25596271446222e-05	1.50715900527506e-05	0.000411564975820558	1.63150767624362e-05	0.000601709685451075
Clostridia vadinBB60 group_uncultured Clostridiales bacterium	0	0	9.70012748738983e-05	0	0	0	0	0	0	0.000102891243955139	0.000130520614099489	0
Clostridia vadinBB60 group_uncultured bacterium	0.00390421655387819	0.00020277512238927	0.00027714649963971	0.00106920832760543	0.000160188731450873	0.000548803124949559	0.00263689761889724	0.000125119254289244	0.000120572720422005	0.00461295743732208	0.00218622028616645	0.00109967632168645
Clostridia_uncultured bacterium	0	0	0	0	0	1.61412683808694e-05	1.57898061011811e-05	0	9.04295403165034e-05	0.000240079569228659	0	0
Clostridioides difficile	0.000276548672566372	0.000434518119405579	0.000415719749459564	0.000580427377842949	5.82504478003175e-05	0.000129130147046955	0.000189477673214173	3.12798135723111e-05	9.04295403165034e-05	0.000274376650547038	0.000163150767624362	0.000228234708274546
Clostridium sensu stricto 13_Unclassified	0.00284682457053618	0.00553286405376438	0.00399090959481182	0.0057279017550291	0.00259214492711413	0.00401917582683647	0.00137371313080275	0.000578676551087755	0.00052750565184627	0.00171485406591899	0.0011257402966081	0.00107892771184331
Clostridium sensu stricto 1_Unclassified	0	0	0	0	0	0	1.57898061011811e-05	0	0	0.00121754638680248	0	4.1497219686281e-05
Clostridium sensu stricto 1_uncultured bacterium	0	0	2.7714649963971e-05	1.52744046800776e-05	0	0	4.73694183035432e-05	7.81995339307778e-05	1.50715900527506e-05	0	0	0.000560212465764794
Clostridium tertium	0.00159422175950026	0.00282436777613627	0.00058200764924339	0.000702622615283569	0.000713567985553889	0.000661792003615644	0.000426324764731889	3.12798135723111e-05	9.04295403165034e-05	0.000720238707685976	0.000375246765536032	0.000352726367333389
Colidextribacter_Unclassified	0	2.89678746270386e-05	0	0	0	0	0	0	0	0	0	0
Colidextribacter_uncultured bacterium	0.0121518740239459	0.0100084006836418	0.00803724848955157	0.00537659044738731	0.00502410112277738	0.00303455845560344	0.0314690835596539	0.0078825130202224	0.0513338357196684	0.0496278766676956	0.0106700602026333	0.0200224084986306
Collinsella_uncultured bacterium	8.13378448724623e-05	0	0	0	0	0	1.57898061011811e-05	0	0	0	0	2.07486098431405e-05
Coprobacillus_Unclassified	0.000650702758979698	0.0036789200776339	0.000692866249099274	0.00122195237440621	0.000480566194352619	0.000177553952189563	0.00030000631592244	0.000109479347503089	7.53579502637528e-05	0.000291525191206228	9.7890460574617e-05	0.000248983318117686
Coriobacteriaceae UCG-002_uncultured bacterium	0	0	0	0	0	0	0	1.56399067861556e-05	4.52147701582517e-05	1.71485406591899e-05	3.26301535248723e-05	2.07486098431405e-05
Coriobacteriales Incertae Sedis_uncultured bacterium	0	0	0	0	0	0	0	0	3.01431801055011e-05	0	0	0
Corynebacterium glutamicum	0.000357886517438834	4.34518119405579e-05	6.92866249099274e-05	0.000168018451480854	0.000131063507550714	0.000193695220570432	0.000900018947767321	0.000109479347503089	0.00227581009796534	0.00173200260657818	9.7890460574617e-05	0.000311229147647108
Corynebacterium_Unclassified	0.0013014055179594	0.00042003418209206	0.00058200764924339	0.000259664879561319	0.000509691418252778	0.000338966635998257	0.00273163645550433	0.000703795805377	0.00538055764883195	0.0128099598724149	0.000717863377547191	0.00130716242011785
Corynebacterium_uncultured bacterium	4.88027069234774e-05	0	0	0	0	0	0	0	0	0	0	0
Cupriavidus_uncultured bacterium	0	0	0	1.52744046800776e-05	4.36878358502381e-05	0	0	0	0	1.71485406591899e-05	0	0
Cutibacterium_Unclassified	4.88027069234774e-05	0	0	0	0	0	0	0	0	0	0	0
Defluviicoccales_uncultured bacterium	4.88027069234774e-05	0	0	0	0	0	0	0	0	0	0	0
Desulfovibrio_Unclassified	0.000699505465903175	0	0.000221717199711768	0.000213841665521086	0.000189313955351032	0.000193695220570432	0.000284216509821259	7.81995339307778e-05	9.04295403165034e-05	0.000188633947251089	0.000701548300784755	8.2994439372562e-05
Desulfovibrio_uncultured bacterium	8.13378448724623e-05	4.34518119405579e-05	4.15719749459564e-05	3.05488093601552e-05	0.000131063507550714	3.22825367617387e-05	0.000236847091517716	1.56399067861556e-05	0.00054257724189902	0.000788832870322735	0	8.2994439372562e-05
Desulfovibrionaceae_uncultured bacterium	0.0289888079125456	0.0704064192810173	0.0273405021894573	0.0159006552719608	0.0158441218016864	0.00963633722337902	0.0237636581822775	0.0188148078637451	0.117543330821402	0.147477449669033	0.0192191604261498	0.0585940741970288
Dialister propionicifaciens	0.0038879489849037	1.44839373135193e-05	0	0	0	0	0	0	0	0	0	0
Dialister_uncultured organism	0.00141527850078084	0	0	0	0	0	0	0	0	1.71485406591899e-05	0	2.07486098431405e-05
Dietzia sp. JS16-p6b	0	0	0	0	0	0	0	3.12798135723111e-05	0	0	1.63150767624362e-05	2.07486098431405e-05
Dubosiella_Unclassified	0	5.79357492540772e-05	0	3.05488093601552e-05	0.000160188731450873	0	0.00161056022232047	0	0.000859080633006782	0	0	0
Dubosiella_uncultured bacterium	0.00813378448724623	0.0105443063642421	0.013372318607616	0.0456246467793918	0.0393481774891144	0.0549448775684793	0.064959262300259	0.00608392373981451	0.00440090429540317	0.0042528380834791	0.0218132576313772	0.0474935679309486
Eggerthellaceae_Unclassified	3.25351379489849e-05	0	1.38573249819855e-05	0	0	0	4.73694183035432e-05	0	4.52147701582517e-05	1.71485406591899e-05	0	4.1497219686281e-05
Eisenbergiella_uncultured bacterium	4.88027069234774e-05	0	0	0	0	0	4.73694183035432e-05	0	0.000180859080633007	0.000308673731865418	0.000114205537337053	0.000228234708274546
Endomicrobium_uncultured bacterium	0	0	0	0	0	0	0	0	3.01431801055011e-05	0	0	0
Enterobacter_Unclassified	4.88027069234774e-05	0.000796616552243562	6.92866249099274e-05	0.000641524996563259	0.000247564403151349	0.000145271415427824	0	3.12798135723111e-05	0	5.14456219775697e-05	0	2.07486098431405e-05
Enterococcus cecorum	3.25351379489849e-05	0	0	0	0	0	0	0	0	0	0	0
Enterococcus faecalis	1.62675689744925e-05	0	2.7714649963971e-05	7.6372023400388e-05	8.73756717004762e-05	0	0.000110528642708268	0.000109479347503089	0.000120572720422005	0.000342970813183798	6.52603070497447e-05	0.000124491659058843
Enterorhabdus_uncultured bacterium	0.000666970327954191	0.000376582370151502	0.000415719749459564	0.00038186011700194	0.000597067089953254	0.000742498345519991	0.00198951556874882	0.000797635246093933	0.00116051243406179	0.00176629968789656	0.000685233224022319	0.0014316540791767
Erysipelatoclostridiaceae_uncultured bacterium	9.76054138469547e-05	0.000188291185075751	4.15719749459564e-05	4.58232140402328e-05	0.000101938283650556	0.000242119025713041	0.00288953451651614	0.00131375217003707	0.000301431801055011	0.000428713516479748	0.000750493531072064	0.00139015685949041
Erysipelatoclostridium_uncultured bacterium	0.00805244664237376	0.0117899249732047	0.00184302422260407	0.00791214162428019	0.00598523351148262	0.00787693896986425	0.100596854670625	0.0992821282785155	0.019457422758101	0.00931165757794012	0.0378999233191392	0.0424101585193792
Erysipelotrichaceae UCG-003_uncultured bacterium	0.00115499739718896	0	0	0	0	0	0	0	0	0	1.63150767624362e-05	2.07486098431405e-05
Erysipelotrichaceae_uncultured bacterium	0.000244013534617387	0.000115871498508154	4.15719749459564e-05	0.000504055354442561	0.000320377462901746	0.00192081093732345	0.00510010737068149	0.00109479347503089	0.00054257724189902	0.00125184346812086	0.00172939813681823	0.00271806788945141
Escherichia coli	0.00774336283185841	0.00695228991048927	0.00886868798847071	0.014174647543112	0.0112423364254613	0.0151405097412555	0.0032527000568433	0.00597444439231142	0.00495855312735494	0.00514456219775697	0.0236242311520076	0.00736575649431488
Escherichia-Shigella_Unclassified	0	1.44839373135193e-05	0	0	1.45626119500794e-05	0	1.57898061011811e-05	0	3.01431801055011e-05	0	4.89452302873085e-05	0
Escherichia-Shigella_uncultured bacterium	0	2.89678746270386e-05	0	3.05488093601552e-05	0.000116500895600635	0	0	1.56399067861556e-05	0	3.42970813183798e-05	0	0
Ezakiella_uncultured bacterium	0.0038879489849037	0	0	0	0	0	0	0	0	0	0	0
Facklamia_Unclassified	0.000374154086413326	0.000231742997016309	0.00015243057480184	0.000122195237440621	0.00021843917925119	0.000242119025713041	0.000742120886755511	0.000218958695006178	0.00123587038432555	0.00613917755598998	0.000391561842298468	0.000684704124823637
Faecalibacterium_uncultured bacterium	0.0103624414367517	4.34518119405579e-05	2.7714649963971e-05	3.05488093601552e-05	2.91252239001587e-05	0	4.73694183035432e-05	0.000125119254289244	1.50715900527506e-05	0.000600198923071647	0.000179465844386798	0.000228234708274546
Faecalibaculum_uncultured bacterium	0.015161374284227	0.0186842791344399	0.00645751344160523	0.0285173135377049	0.0602455256374783	0.115926589511404	0.0877597423103644	0.00609956364660067	0.00623963828183873	0.00701375312960867	0.177344884407681	0.0631795169723628
Family XIII AD3011 group_uncultured bacterium	0.000162675689744925	0.000115871498508154	4.15719749459564e-05	0.000168018451480854	0.00021843917925119	0.000112988878666086	0.000600012631844881	0.0002815183221508	0.00027128862094951	0.000651644545049216	0.00034261661201116	0.000248983318117686
Family XIII UCG-001_uncultured bacterium	6.50702758979698e-05	1.44839373135193e-05	1.38573249819855e-05	3.05488093601552e-05	1.45626119500794e-05	1.61412683808694e-05	9.47388366070865e-05	0	0	3.42970813183798e-05	0	4.1497219686281e-05
Fenollaria_uncultured bacterium	0.00242386777719938	0	0	0	0	0	0	0	0	0	0	0
Finegoldia_Unclassified	0.00881702238417491	0	0	0	0	0	0	0	0	0	0	0
Flavonifractor_Unclassified	0.000536829776158251	0.00123113467164914	0.000318718474585666	0.000305488093601552	0.00163101253840889	1.61412683808694e-05	1.57898061011811e-05	0	4.52147701582517e-05	6.85941626367596e-05	9.7890460574617e-05	6.22458295294215e-05
Flavonifractor_uncultured bacterium	0.000276548672566372	0.00062280930448133	9.70012748738983e-05	0.000198567260841009	0.000830068881154524	1.61412683808694e-05	6.31592244047243e-05	1.56399067861556e-05	9.04295403165034e-05	0.000137188325273519	9.7890460574617e-05	4.1497219686281e-05
Fusicatenibacter_uncultured bacterium	0.0021635866736075	0	0	0	0	3.22825367617387e-05	0	0	0	8.57427032959495e-05	0	0
GCA-900066575_uncultured bacterium	0.002147319104633	0.000144839373135193	0.000346433124549637	0.000122195237440621	0.000145626119500794	0.000112988878666086	0.00186319711993937	0.000328438042509267	0.00239638281838734	0.00574476112082862	0.000995219682508606	0.000850693003568761
Gastranaerophilales_uncultured bacterium	0	2.89678746270386e-05	4.15719749459564e-05	7.6372023400388e-05	0	1.61412683808694e-05	9.47388366070865e-05	4.69197203584667e-05	1.50715900527506e-05	0.000102891243955139	0.000146835690861926	8.2994439372562e-05
Gemella_Unclassified	0	0	0	0	0	0	1.57898061011811e-05	0	1.50715900527506e-05	0	0	0
Glutamicibacter_Unclassified	3.25351379489849e-05	1.44839373135193e-05	0	0	2.91252239001587e-05	0	0	0	0	3.42970813183798e-05	0	0
HT002_Unclassified	6.50702758979698e-05	0	0	3.05488093601552e-05	0	1.61412683808694e-05	4.73694183035432e-05	6.25596271446222e-05	1.50715900527506e-05	1.71485406591899e-05	1.63150767624362e-05	0.000103743049215703
HT002_uncultured bacterium	0.000422956793336804	8.69036238811158e-05	1.38573249819855e-05	0.000122195237440621	7.28130597503968e-05	4.84238051426081e-05	0.000157898061011811	0.0001407591610754	0.000211002260738508	0.000377267894502178	0.000195780921149234	0.00041497219686281
Haemophilus_Unclassified	1.62675689744925e-05	0	0	0	0	6.45650735234775e-05	0	0	1.50715900527506e-05	0	0	0
Halomonas sp. 1513	1.62675689744925e-05	0	1.38573249819855e-05	0	0	0	0	0	3.01431801055011e-05	1.71485406591899e-05	0	4.1497219686281e-05
Harryflintia_Unclassified	4.88027069234774e-05	4.34518119405579e-05	2.7714649963971e-05	3.05488093601552e-05	0	0	0.000189477673214173	0.000109479347503089	0.000286360211002261	5.14456219775697e-05	0.000114205537337053	0.000165988878745124
Harryflintia_uncultured bacterium	0	1.44839373135193e-05	0	0	0	3.22825367617387e-05	0.000331585928124803	0	1.50715900527506e-05	0.000154336865932709	6.52603070497447e-05	2.07486098431405e-05
Helicobacter bilis	0	0	0	7.6372023400388e-05	1.45626119500794e-05	0	0	7.81995339307778e-05	1.50715900527506e-05	1.71485406591899e-05	0	0.000186737488588265
Helicobacter ganmani	0.00146408120770432	0.00021725905970279	0.000623579624189346	0.00183292856160931	0.000291252239001587	0.000145271415427824	0.00134213351860039	0.000484837110370822	0	0.00157766574064547	0.000277356304961415	0.000311229147647108
Helicobacter typhlonius	1.62675689744925e-05	0.000101387561194635	0.000291003824621695	0.000336036902961707	0.000480566194352619	0.000403531709521734	0.000900018947767321	0	0.00054257724189902	0.00541893884830401	0.00236568613055324	0.00278031371898083
Helicobacter_Unclassified	0.000683237896928683	8.69036238811158e-05	0.000166287899783826	0.000565152973162871	0.000145626119500794	0.000193695220570432	0.00030000631592244	0.000187678881433867	0.00415975885455916	0.0011832493054841	0.000244726151436543	0.00080919578388248
Helicobacter_uncultured Helicobacter sp.	0.000764575741801145	0	0	6.10976187203104e-05	0	0	0	0	0	0	0	2.07486098431405e-05
Herbinix luporum	0	0	0	0	0	0	3.15796122023622e-05	0	0	0	0	0
Ileibacterium valens	0.000504294638209266	0.00225949422090901	0.000180145224765811	0.000290213688921474	0.000189313955351032	0.000306684099236518	0.0126002652687425	0.00164219021254633	0.00702336096458176	0.00147477449669033	0.0146835690861926	0.0101253216034526
Incertae Sedis_Unclassified	3.25351379489849e-05	0	2.7714649963971e-05	1.52744046800776e-05	2.91252239001587e-05	1.61412683808694e-05	6.31592244047243e-05	0.000125119254289244	0.000195930670685757	0.000377267894502178	9.7890460574617e-05	4.1497219686281e-05
Incertae Sedis_uncultured bacterium	0.000422956793336804	0.00020277512238927	0.000221717199711768	4.58232140402328e-05	0.000320377462901746	0.00025826029409391	0.000521063601338976	0.0004222774832262	0.000150715900527506	0.00123469492746167	0.00151730213890656	0.000290480537803967
Intestinibacter_Unclassified	9.76054138469547e-05	0	0	0	0	0	0	0	0	0	0	0
Intestinimonas_Unclassified	1.62675689744925e-05	0	0	4.58232140402328e-05	1.45626119500794e-05	0	3.15796122023622e-05	0	0	3.42970813183798e-05	0	0
Jeotgalibaca_Unclassified	1.62675689744925e-05	0	0	0	0	0	1.57898061011811e-05	0	4.52147701582517e-05	5.14456219775697e-05	0	2.07486098431405e-05
Jeotgalicoccus_Unclassified	0.00013014055179594	0.000101387561194635	1.38573249819855e-05	7.6372023400388e-05	7.28130597503968e-05	1.61412683808694e-05	0.000284216509821259	0.000203318788220022	0.000331574981160512	0.00116610076482491	0.000114205537337053	0.00039422358701967
Klebsiella pneumoniae	0.000113872982821447	1.44839373135193e-05	9.70012748738983e-05	3.05488093601552e-05	1.45626119500794e-05	4.84238051426081e-05	1.57898061011811e-05	1.56399067861556e-05	1.50715900527506e-05	5.14456219775697e-05	0.000114205537337053	8.2994439372562e-05
Kocuria_Unclassified	0	0	0	0	2.91252239001587e-05	0	0	0	0	0	0	0
Kurthia_uncultured bacterium	0	2.89678746270386e-05	0	0	1.45626119500794e-05	1.61412683808694e-05	0.000126318448809449	3.12798135723111e-05	0.000150715900527506	0.000531604760434887	4.89452302873085e-05	6.22458295294215e-05
Lachnoclostridium phytofermentans ISDg	0	4.34518119405579e-05	0	1.52744046800776e-05	0	0	0	0	0	0	0	0
Lachnoclostridium_Unclassified	1.62675689744925e-05	0.000101387561194635	0	0.000183292856160931	0	0	0	0	0	0	0	8.2994439372562e-05
Lachnoclostridium_uncultured bacterium	0.00245640291514836	0.000666261116421888	0.000304861149603681	0.00106920832760543	0.00106307067235579	0.000371249172759995	0.00104212720267795	0.000594316457873911	0.00108515448379804	0.00180059676921494	0.000913644298696426	0.00101668188231389
Lachnoclostridium_uncultured organism	0	0	0	3.05488093601552e-05	0	0	0	0	0	0	0	0
Lachnospira_uncultured bacterium	0.00133394065590838	2.89678746270386e-05	2.7714649963971e-05	0	4.36878358502381e-05	1.61412683808694e-05	3.15796122023622e-05	1.56399067861556e-05	1.50715900527506e-05	0.000514456219775697	3.26301535248723e-05	2.07486098431405e-05
Lachnospiraceae FCS020 group_uncultured bacterium	1.62675689744925e-05	0	6.92866249099274e-05	0	0	0	6.31592244047243e-05	0.000109479347503089	7.53579502637528e-05	0.000137188325273519	4.89452302873085e-05	2.07486098431405e-05
Lachnospiraceae ND3007 group_uncultured bacterium	0.000553097345132743	0	0	0	0	0	0	0	0	0	0	0
Lachnospiraceae NK4A136 group_Unclassified	0.00117126496616346	0	2.7714649963971e-05	3.05488093601552e-05	1.45626119500794e-05	0	0	0	7.53579502637528e-05	1.71485406591899e-05	0	0
Lachnospiraceae NK4A136 group_uncultured bacterium	0.00658836543466944	0.00169462066568176	0.0149520536555623	0.00404771724022056	0.00166013776230905	0.00501993446645038	0.0256426451083181	0.00477017156977744	0.047912584777694	0.0410536063381006	0.019414941347299	0.01004232716408
Lachnospiraceae UCG-001_uncultured bacterium	0.000406689224362311	0	2.7714649963971e-05	0.000152744046800776	0	1.61412683808694e-05	4.73694183035432e-05	0.00114171319538936	6.02863602110023e-05	0	0.000130520614099489	6.22458295294215e-05
Lachnospiraceae UCG-004_uncultured bacterium	6.50702758979698e-05	0	1.38573249819855e-05	0	1.45626119500794e-05	0	3.15796122023622e-05	0	0	1.71485406591899e-05	0	0
Lachnospiraceae UCG-006_uncultured bacterium	0.000878448724622592	7.24196865675965e-05	5.54292999279419e-05	0.000122195237440621	7.28130597503968e-05	0.000209836488951302	0.000615802437946062	0.0005630366443016	0.00129615674453655	0.00120039784614329	0.000375246765536032	0.00120341937090215
Lachnospiraceae UCG-008_uncultured bacterium	0	0	0	0	0	0	1.57898061011811e-05	0	7.53579502637528e-05	3.42970813183798e-05	0	4.1497219686281e-05
Lachnospiraceae UCG-010_uncultured bacterium	0	0	0	0	0	0	3.15796122023622e-05	0	0	0	1.63150767624362e-05	2.07486098431405e-05
Lachnospiraceae_Unclassified	0.00748308172826653	0.0203354479881811	0.00336732997062247	0.00687348210603492	0.0100773274694549	0.00288928704017562	0.00565275058422283	0.000766355432521622	0.00233609645817634	0.00572761258016943	0.00244726151436542	0.0015353971283924
Lachnospiraceae_uncultured bacterium	0.0117126496616346	0.00238984965673069	0.00320104207083864	0.00261192320029327	0.00272320843466484	0.003954610753313	0.0278058485441799	0.0127308841239306	0.0132629992464205	0.0283293891689817	0.0125462940303134	0.0136525852767865
Lachnospiraceae_uncultured organism	0.00013014055179594	0	0	0	0	0	0	0	0	0	0	0
Lachnotalea_uncultured bacterium	0	2.89678746270386e-05	0	0	0	0	1.57898061011811e-05	0	0	0	0	0
Lactobacillaceae_Unclassified	0.00330231650182197	0.000173807247762232	0.000110858599855884	0.0021842398692511	0.00222807962836214	0.000613368198473036	0.000631592244047243	0.000437917390012356	0.000663149962321025	0.000342970813183798	0.00138678152480707	0.00226159847290232
Lactobacillus murinus	0.100972800624675	0.0267808000926972	0.0351144615043512	0.15344666941606	0.153009363759484	0.0701176698464965	0.161024442619845	0.32834420306855	0.215131876412962	0.0603457145796893	0.240924738550895	0.182961241596813
Lactobacillus sanfranciscensis TMW 1.1304	0.000211478396668402	0	0	0	0	0	0	0	0	0	0	0
Lactobacillus_Unclassified	0.018301015096304	0.00163668491642768	0.000415719749459564	0.0103407719684125	0.0109510841864597	0.00389004567978952	0.00858965451904251	0.00491093073085284	0.00548605877920121	0.00685941626367596	0.00983799128774901	0.0321810938667109
Lactobacillus_uncultured Lactobacillaceae bacterium	0	0	0	0	0	0	0	0	0	0	0	0
Lactobacillus_uncultured bacterium	0.0214569234773555	0.00181049216418991	0.00108087134859487	0.0129374207640257	0.0105724562757576	0.00529433602892515	0.0111791827196362	0.00539576784122367	0.00529012810851545	0.00828274513838872	0.0118121155760038	0.0255207901070628
Lactococcus_uncultured bacterium	0	2.89678746270386e-05	2.7714649963971e-05	1.52744046800776e-05	0	4.84238051426081e-05	0.000126318448809449	0.000453557296798511	0	0.000137188325273519	0.00021209599791167	0.00325753174537306
Latescibacterota_uncultured Latescibacteria bacterium	3.25351379489849e-05	0	0	0	0	0	0	0	0	0	0	0
Latescibacterota_uncultured bacterium	4.88027069234774e-05	0	0	0	0	0	0	0	0	0	0	0
Lawsonella_uncultured bacterium	9.76054138469547e-05	0	0	1.52744046800776e-05	0	0	0	0	0	1.71485406591899e-05	0	0
Ligilactobacillus_Unclassified	0.0013014055179594	5.79357492540772e-05	6.92866249099274e-05	0.000549878568482793	0.000961132388705238	0.000225977757332171	0.000126318448809449	0.0002815183221508	0.000286360211002261	0.000154336865932709	0.00055471260992283	0.000601709685451075
Ligilactobacillus_uncultured bacterium	0.0734806090577824	0.0178152428956287	0.0217144282467712	0.103377170874765	0.124204517322227	0.0467289719626168	0.12352365312954	0.291058665290355	0.164672192916353	0.0396988716260246	0.19923971742287	0.160096273549672
Limosilactobacillus_Unclassified	0.00460372201978136	0.00121665073433562	0.000873011473865085	0.00235225832073195	0.000946569776755159	0.00130744273885042	0.00285795490431378	0.00181422918719404	0.00314996232102487	0.00363549061974826	0.00339353596658672	0.00485517470329488
Limosilactobacillus_uncultured Lactobacillaceae bacterium	0	0	0	0	1.45626119500794e-05	0	0	0	0	0	0	0
Limosilactobacillus_uncultured bacterium	0.000178943258719417	5.79357492540772e-05	4.15719749459564e-05	0.000168018451480854	0.000145626119500794	3.22825367617387e-05	9.47388366070865e-05	4.69197203584667e-05	0.000165787490580256	8.57427032959495e-05	9.7890460574617e-05	0.000228234708274546
Marvinbryantia_uncultured bacterium	0.000780843310775638	0.000449002056719098	0.000263289174657724	0.000320762498281629	0.000247564403151349	0.000161412683808694	0.0005842228257437	0.000703795805377	0.00052750565184627	0.000377267894502178	0.000489452302873085	0.000539463855921653
Mesorhizobium_Unclassified	1.62675689744925e-05	0	0	0	0	0	0	0	7.53579502637528e-05	0	0	0
Methyloversatilis_uncultured bacterium	0.000211478396668402	0	0	0	0	0	0	0	0	1.71485406591899e-05	0	0
Mitsuokella_Unclassified	3.25351379489849e-05	0	0	0	0	0	0	0	0	3.42970813183798e-05	1.63150767624362e-05	0
Mobiluncus_Unclassified	0.000178943258719417	0	0	0	0	0	0	0	0	1.71485406591899e-05	0	0
Monoglobus_uncultured bacterium	3.25351379489849e-05	1.44839373135193e-05	0	9.16464280804656e-05	4.36878358502381e-05	0	0.000157898061011811	6.25596271446222e-05	3.01431801055011e-05	0.000171485406591899	1.63150767624362e-05	0.000124491659058843
Morganella morganii	1.62675689744925e-05	0	1.38573249819855e-05	0	0	0	1.57898061011811e-05	7.81995339307778e-05	1.50715900527506e-05	1.71485406591899e-05	0	0
Mucispirillum_Unclassified	0.000211478396668402	5.79357492540772e-05	9.70012748738983e-05	0	0.000189313955351032	3.22825367617387e-05	3.15796122023622e-05	6.25596271446222e-05	0.00052750565184627	0.000171485406591899	0.000146835690861926	0.000456469416549091
Mucispirillum_uncultured bacterium	0.000943519000520562	0	5.54292999279419e-05	0	1.45626119500794e-05	0	1.57898061011811e-05	0	0.000165787490580256	0	0.00138678152480707	2.07486098431405e-05
Murdochiella_uncultured bacterium	0.00649076002082249	2.89678746270386e-05	0	0	0	0	0	0	0	0	0	0
Muribaculaceae_Unclassified	0	0	0	0	0	0	0	0	0	0	0	0
Muribaculaceae_uncultured bacterium	0.0321284487246226	0.138698183714261	0.0276176486890971	0.0192152010875376	0.0294747265869606	0.0616757864833019	0.078112170782543	0.0347518728788377	0.141009796533534	0.181946016394005	0.076272983864389	0.0866876919246409
Muribaculum intestinale	0.000374154086413326	0.000376582370151502	0.000346433124549637	0.000290213688921474	0.000189313955351032	0.000225977757332171	0.000268426703720078	0.000531756830729289	0.000391861341371515	0.000342970813183798	0.00034261661201116	0.000290480537803967
Muribaculum_uncultured bacterium	0	0	0	0	0	0	0	0	0	0	0	0
NK4A214 group_uncultured bacterium	0.00325351379489849	0.00139045798209785	0.00200931212238789	0.00203149582245032	0.00173295082205944	0.000694074540377383	0.00236847091517716	0.00118863291574782	0.00107008289374529	0.0042528380834791	0.000750493531072064	0.00128641381027471
Negativibacillus_uncultured bacterium	4.88027069234774e-05	0.000130355435821674	2.7714649963971e-05	4.58232140402328e-05	7.28130597503968e-05	1.61412683808694e-05	0.000331585928124803	0.0001407591610754	0.000286360211002261	0.000823129951641115	0.000261041228198979	0.000207486098431405
Negativicoccus massiliensis	0.000439224362311296	0	0	0	0	0	0	0	0	0	0	0
Neorhizobium_Unclassified	3.25351379489849e-05	0	0	0	0	0	0	0	0	0	0	0
Nesterenkonia sp.	0	0	0	1.52744046800776e-05	0	0	1.57898061011811e-05	0	0	0	0	2.07486098431405e-05
Nitriliruptor_Unclassified	0	0	0	0	0	0	4.73694183035432e-05	0	1.50715900527506e-05	0	6.52603070497447e-05	6.22458295294215e-05
Nitrospira_uncultured bacterium	0.00013014055179594	0	0	0	0	0	0	0	0	0	0	0
Odoribacter_Unclassified	3.25351379489849e-05	0.000159323310448712	4.15719749459564e-05	0.000106920832760543	8.73756717004762e-05	1.61412683808694e-05	3.15796122023622e-05	3.12798135723111e-05	0.000135644310474755	0.000291525191206228	8.15753838121808e-05	0.000103743049215703
Odoribacter_uncultured bacterium	0.00102485684539302	0	0.000443434399423535	0.000198567260841009	0	0.00119445386018433	0.000347375734225984	0.0001407591610754	9.04295403165034e-05	0.00113180368350653	0.000146835690861926	0.000622458295294215
Olsenella_Unclassified	0.00013014055179594	7.24196865675965e-05	6.92866249099274e-05	3.05488093601552e-05	5.82504478003175e-05	1.61412683808694e-05	9.47388366070865e-05	0	6.02863602110023e-05	5.14456219775697e-05	3.26301535248723e-05	0
Olsenella_uncultured bacterium	0	1.44839373135193e-05	0	3.05488093601552e-05	1.45626119500794e-05	0	0	0	0	0	0	0
Oscillibacter_uncultured bacterium	0.00144781363872983	0.000767648677616523	0.00127487389834266	0.000397134521682017	0.000582504478003175	0.000451955514664342	0.00228952188467126	0.000907114593597022	0.00342125094197438	0.0086600130328909	0.00275724797285171	0.00182587766619637
Oscillospiraceae_Unclassified	0.0027980218636127	0.000492453868659656	0.000554292999279419	0.000565152973162871	0.000349502686801905	0.000451955514664342	0.00344217773005747	0.00100095403431396	0.00290881688018086	0.0232191240525431	0.00420928980470853	0.00222010125321603
Oscillospiraceae_uncultured bacterium	0.00460372201978137	0.00376582370151502	0.00342275927055041	0.00192457498968978	0.00160188731450873	0.00145271415427824	0.00882650161056022	0.00315926117080342	0.0172871137905049	0.0365778372260521	0.00747230515719576	0.00869366752427587
Oscillospiraceae_uncultured rumen bacterium	3.25351379489849e-05	0	0	0	0	0	0	0	0	0	0	0
Oscillospirales_Unclassified	0	2.89678746270386e-05	2.7714649963971e-05	6.10976187203104e-05	1.45626119500794e-05	0	6.31592244047243e-05	0	1.50715900527506e-05	8.57427032959495e-05	0	0
Paenalcaligenes hominis	0.00013014055179594	1.44839373135193e-05	0	1.52744046800776e-05	2.91252239001587e-05	1.61412683808694e-05	6.31592244047243e-05	1.56399067861556e-05	0.000120572720422005	0.000583050382412457	0.000114205537337053	0
Paludibacteraceae_uncultured bacterium	0	0	0	1.52744046800776e-05	0	0	0	0	0	0	0	0
Paludicola_Unclassified	0.0013014055179594	0.00146287766866545	0.000914583448811042	0.000931738685484733	0.00116500895600635	0.000726357077139122	0.000363165540327165	7.81995339307778e-05	0.000150715900527506	0.000394416435161368	0.00021209599791167	0.000165988878745124
Paludicola_uncultured bacterium	3.25351379489849e-05	0.000159323310448712	0	0.000122195237440621	8.73756717004762e-05	0	3.15796122023622e-05	0	0	0.000154336865932709	1.63150767624362e-05	4.1497219686281e-05
Parabacteroides_Unclassified	0.000520562207183758	0.00140494191941137	0.000110858599855884	0.000290213688921474	0.00069900537360381	0.000129130147046955	0.00140529274300512	0.000672515991804689	0.00149208741522231	0.000857427032959495	0.000293671381723851	0.000912938833098182
Parabacteroides_uncultured bacterium	0.000569364914107236	0.000767648677616523	0.000415719749459564	0.000549878568482793	0.00045144097045246	0.000338966635998257	0.00198951556874882	0.00487965091728053	0.00218538055764883	0.00198923071646603	0.000848383991646681	0.00390073865051042
Paraprevotella_Unclassified	0	1.44839373135193e-05	6.92866249099274e-05	4.58232140402328e-05	2.91252239001587e-05	0	1.57898061011811e-05	0.000125119254289244	0	0	0	8.2994439372562e-05
Parasutterella_Unclassified	0.000504294638209266	0.000492453868659656	1.38573249819855e-05	0.000137469642120698	0.000436878358502381	1.61412683808694e-05	0.000852649529463778	6.25596271446222e-05	0.000422004521477016	0.000188633947251089	0.000277356304961415	0.000103743049215703
Parasutterella_uncultured bacterium	0.000390421655387819	0.000782132614930043	0.00117787262346877	0.000473506545082405	0.00116500895600635	0.000161412683808694	0.00113686603928504	0.000265878415364644	0.000994724943481537	0.00130328909009843	0.00034261661201116	0.00109967632168645
Parvibacter_uncultured bacterium	0	1.44839373135193e-05	0	3.05488093601552e-05	0	1.61412683808694e-05	3.15796122023622e-05	1.56399067861556e-05	6.02863602110023e-05	6.85941626367596e-05	1.63150767624362e-05	2.07486098431405e-05
Peptococcaceae_uncultured bacterium	0.00156168662155128	0.000391066307465021	0.000138573249819855	0.000259664879561319	0.00046600358240254	0.000387390441140865	0.00257373839449252	0.000578676551087756	0.00168801808590806	0.00166340844394142	0.00119100060365784	0.00149389990870612
Peptococcus niger	0.000244013534617387	0	0	0	0	0	0	0	0	0	0	0
Peptococcus_uncultured bacterium	4.88027069234774e-05	2.89678746270386e-05	5.54292999279419e-05	3.05488093601552e-05	2.91252239001587e-05	1.61412683808694e-05	1.57898061011811e-05	0	6.02863602110023e-05	0.000120039784614329	6.52603070497447e-05	2.07486098431405e-05
Peptoniphilus_Unclassified	0.00138274336283186	0	0	0	0	0	0	0	0	0	0	0
Peptoniphilus_uncultured bacterium	0.00720653305570016	0	0	0	0	3.22825367617387e-05	0	0	0	0	1.63150767624362e-05	0
Peptostreptococcales-Tissierellales_Unclassified	0	0	0	0	0	0	0	0	0	3.42970813183798e-05	0	0
Peptostreptococcus_uncultured bacterium	0.000618167621030713	0	0	0	0	0	0	0	0	0	0	0
Porphyromonas_Unclassified	0.00013014055179594	0	0	0	0	0	0	0	0	0	0	2.07486098431405e-05
Prevotella timonensis	0.000943519000520562	0	0	0	0	0	0	0	0	0	0	0
Prevotella_uncultured bacterium	0.00187077043206663	8.69036238811158e-05	0.00133030319827061	0.000565152973162871	2.91252239001587e-05	0.000274401562474779	0.00126318448809449	0.00240854564506795	0.000105501130369254	0.000342970813183798	0.00159887752271874	0.00134865963980413
Prevotellaceae Ga6A1 group_uncultured bacterium	0	0	0.000166287899783826	0.000748445829323802	2.91252239001587e-05	0	0.00014210825491063	0	1.50715900527506e-05	0	0.000277356304961415	0.000103743049215703
Prevotellaceae NK3B31 group_uncultured bacterium	0	0	0	0	0	0	7.89490305059054e-05	0	7.53579502637528e-05	0.000188633947251089	4.89452302873085e-05	4.1497219686281e-05
Prevotellaceae UCG-001_Unclassified	0	0	4.15719749459564e-05	6.10976187203104e-05	0	0	0.000126318448809449	0.000516116923943133	0	1.71485406591899e-05	0	0.000186737488588265
Prevotellaceae UCG-001_uncultured bacterium	6.50702758979698e-05	5.79357492540772e-05	2.7714649963971e-05	0	1.45626119500794e-05	0	0.000252636897618897	1.56399067861556e-05	0.000165787490580256	0.000257228109887849	0.000228411074674106	0.000643206905137356
Prevotellaceae UCG-003_uncultured bacterium	0	0.000101387561194635	8.31439498919129e-05	0.000320762498281629	7.28130597503968e-05	1.61412683808694e-05	0.000221057285416535	4.69197203584667e-05	0.000105501130369254	0.000377267894502178	0.000375246765536032	2.07486098431405e-05
Pseudomonas fluorescens	0.00177316501821968	0.000753164740303004	0.000221717199711768	0.000351311307641785	0.00109219589625595	0.000306684099236518	6.31592244047243e-05	0	1.50715900527506e-05	0	1.63150767624362e-05	2.07486098431405e-05
Pseudomonas oryzihabitans	0	0	0	0	0	0	0	0	0	0	0	0
Pseudomonas sp. NC02	0.00102485684539302	0.000449002056719099	0.000207859874729782	0.000641524996563259	0.000640754925803492	0.000629509466853905	0	1.56399067861556e-05	3.01431801055011e-05	0	1.63150767624362e-05	0
Pseudomonas_Unclassified	0.00187077043206663	0.00214362272240086	0.000471149049387506	0.00082481785272419	0.00106307067235579	0.00184010459541911	0	0	0	0	0	0
Pseudooceanicola_Unclassified	0	0	0	3.05488093601552e-05	0	0	0	0	0	0	1.63150767624362e-05	0
Psychrobacter_uncultured bacterium	0.000504294638209266	0.000260710871643348	0.000124715924837869	0.000274939284241397	0.000131063507550714	0.000274401562474779	0.000900018947767321	0.000265878415364644	0.00126601356443105	0.009843262338375	0.00055471260992283	0.000497966636235372
RF39_Unclassified	1.62675689744925e-05	2.89678746270386e-05	0	1.52744046800776e-05	0	0	3.15796122023622e-05	0	1.50715900527506e-05	0.000411564975820558	0.000326301535248723	0.000290480537803967
RF39_uncultured bacterium	0.000504294638209266	0.000159323310448712	0.000124715924837869	0.000168018451480854	5.82504478003175e-05	3.22825367617387e-05	0.00232110149687362	0.000406637576440044	0.000919366993217784	0.00682511918235758	0.00055471260992283	0.00267657066976513
RF39_uncultured rumen bacterium	0	0	0	0	0	0	3.15796122023622e-05	0	0	0	0	0
Rahnella aquatilis	0.00317217595002603	0.00150632948060601	0.000789867523973172	0.00969924697184927	0.0105724562757576	0.0095394896130938	0	4.69197203584667e-05	1.50715900527506e-05	3.42970813183798e-05	1.63150767624362e-05	0
Ralstonia_Unclassified	0.00073204060385216	4.34518119405579e-05	2.7714649963971e-05	3.05488093601552e-05	1.45626119500794e-05	3.22825367617387e-05	3.15796122023622e-05	0	4.52147701582517e-05	1.71485406591899e-05	0	6.22458295294215e-05
Rhodococcus erythropolis	3.25351379489849e-05	0	0	0	0	0	0	0	0	0	0	0
Rhodospirillales_Unclassified	0	2.89678746270386e-05	1.38573249819855e-05	6.10976187203104e-05	4.36878358502381e-05	0	1.57898061011811e-05	0	0	0	0.000358931688773596	2.07486098431405e-05
Rhodospirillales_uncultured bacterium	0.00013014055179594	1.44839373135193e-05	0	0.000168018451480854	0.00021843917925119	0	0	4.69197203584667e-05	0	1.71485406591899e-05	6.52603070497447e-05	0
Rikenella microfusus DSM 15922	6.50702758979698e-05	0	0.000221717199711768	0.000366585712321862	0	0.000581085661711297	0.000931598559969684	0.000156399067861556	6.02863602110023e-05	0.000565901841753267	0	0.000601709685451075
Rikenella_uncultured bacterium	1.62675689744925e-05	0	1.38573249819855e-05	4.58232140402328e-05	0	3.22825367617387e-05	0.000110528642708268	3.12798135723111e-05	3.01431801055011e-05	1.71485406591899e-05	0	8.2994439372562e-05
Rikenellaceae RC9 gut group_Unclassified	3.25351379489849e-05	7.24196865675965e-05	0.000180145224765811	0.000106920832760543	0.000101938283650556	0.000112988878666086	0.000347375734225984	6.25596271446222e-05	0.000346646571213263	0.000154336865932709	1.63150767624362e-05	0.00182587766619636
Rikenellaceae RC9 gut group_uncultured bacterium	9.76054138469547e-05	1.44839373135193e-05	1.38573249819855e-05	4.58232140402328e-05	0.000116500895600635	3.22825367617387e-05	0.000110528642708268	0.000172038974647711	9.04295403165034e-05	0.000120039784614329	4.89452302873085e-05	8.2994439372562e-05
Rikenellaceae_Unclassified	0	0	0	0	0	0	3.15796122023622e-05	0	0	0	0	0
Robinsoniella_Unclassified	0.000211478396668402	0.000405550244778541	4.15719749459564e-05	9.16464280804656e-05	1.45626119500794e-05	3.22825367617387e-05	4.73694183035432e-05	3.12798135723111e-05	3.01431801055011e-05	6.85941626367596e-05	4.89452302873085e-05	0
Romboutsia_uncultured bacterium	0.00141527850078084	0.000506937805973176	0.000498863699351477	0.001771830942889	0.000742693209454048	0.00227591884170258	0.00072633108065433	0.000250238508578489	0.000406932931424265	0.000823129951641115	0.000619972916972574	0.000560212465764794
Roseburia_uncultured bacterium	0.00217985424258199	0.000188291185075751	0.000346433124549637	0.000580427377842949	0.000364065298751984	0.000209836488951302	0.00108949662098149	0.0016891099329048	0.00307460437076112	0.00205782487910279	0.000929959375458862	0.00151464851854926
Ruminococcaceae_Unclassified	9.76054138469547e-05	0	0	0	0	0	0	0	0	1.71485406591899e-05	1.63150767624362e-05	0
Ruminococcaceae_uncultured bacterium	0.00281428943258719	0.000593841429854292	0.000388005099495593	0.000733171424643725	0.000218439179251191	0.000306684099236518	0.00134213351860039	0.000531756830729289	0.00156744536548606	0.00243509277360497	0.00128889106423246	0.00118267076105901
Ruminococcus_uncultured bacterium	0	0	0	3.05488093601552e-05	0	0	0.00030000631592244	0.000813275152880089	3.01431801055011e-05	0.000137188325273519	0.000195780921149234	4.1497219686281e-05
Ruminococcus_uncultured rumen bacterium	0	0.0008255844268706	0	0	0	0	0	0	0	0	0	0
S5-A14a_Unclassified	0.00310710567412806	0	0	0	0	0	0	0	0	0	0	0
Saccharothrix_Unclassified	0	0	0	0	0	0	0	0	4.52147701582517e-05	0	0	0
Sanguibacter-Flavimobilis_Unclassified	4.88027069234774e-05	0	0	0	0	0	0	0	0	0	0	0
Sellimonas_uncultured bacterium	0.00013014055179594	0	0	0	0	0	0	0	0	0	0	0
Serratia liquefaciens	8.13378448724623e-05	0	2.7714649963971e-05	6.10976187203104e-05	2.91252239001587e-05	6.45650735234775e-05	0	1.56399067861556e-05	0	0	0	0
Serratia_Unclassified	0.00658836543466944	0.0096752701254309	0.00749681281525414	0.000504055354442561	0.000262127015101429	6.45650735234775e-05	1.57898061011811e-05	0	0	1.71485406591899e-05	0	6.22458295294215e-05
Slackia piriformis	9.76054138469547e-05	0	0	0	0	0	0	1.56399067861556e-05	0	0	0	0
Sphingobacterium_Unclassified	0.000162675689744925	5.79357492540772e-05	4.15719749459564e-05	0	4.36878358502381e-05	1.61412683808694e-05	0	0	0	0	0	0
Sporosarcina luteola	1.62675689744925e-05	0	0	0	0	0	0	0	1.50715900527506e-05	0.000137188325273519	0	4.1497219686281e-05
Staphylococcus sciuri	3.25351379489849e-05	0	0	0	1.45626119500794e-05	3.22825367617387e-05	4.73694183035432e-05	1.56399067861556e-05	0	0.000137188325273519	1.63150767624362e-05	0
Staphylococcus_Unclassified	0.00013014055179594	0.000246226934329828	0	6.10976187203104e-05	4.36878358502381e-05	6.45650735234775e-05	9.47388366070865e-05	1.56399067861556e-05	7.53579502637528e-05	1.71485406591899e-05	8.15753838121808e-05	2.07486098431405e-05
Stenotrophomonas maltophilia	4.88027069234774e-05	4.34518119405579e-05	1.38573249819855e-05	0	1.45626119500794e-05	0	0	0	0	0	0	2.07486098431405e-05
Stenotrophomonas_Unclassified	0.00143154606975534	0.000724196865675965	0.000249431849675739	0.000106920832760543	0.000131063507550714	4.84238051426081e-05	1.57898061011811e-05	0	0	0	1.63150767624362e-05	0
Streptococcus parasanguinis	0	0	0	0	0	4.84238051426081e-05	0	0	0	0	0	0
Streptococcus_Unclassified	0.000374154086413326	0	0	0	0	1.61412683808694e-05	1.57898061011811e-05	3.12798135723111e-05	0	0.000188633947251089	0.000848383991646681	8.2994439372562e-05
Streptococcus_uncultured bacterium	0	4.34518119405579e-05	2.7714649963971e-05	0	2.91252239001587e-05	1.61412683808694e-05	7.89490305059054e-05	0.000109479347503089	7.53579502637528e-05	8.57427032959495e-05	0.000130520614099489	0.000103743049215703
Subdoligranulum_uncultured bacterium	0.00154541905257678	4.34518119405579e-05	0	1.52744046800776e-05	0	0	0	1.56399067861556e-05	0	3.42970813183798e-05	1.63150767624362e-05	0
Subdoligranulum_uncultured organism	1.62675689744925e-05	0	4.15719749459564e-05	0	1.45626119500794e-05	0	0	0	0	0	0	0
Subgroup 12_uncultured bacterium	4.88027069234774e-05	0	0	0	0	0	0	0	0	0	0	0
Terrisporobacter_uncultured bacterium	0.00102485684539302	0.00220155847165493	0.00139958982318053	0.0008859154714445	0.000334940074851825	0.000451955514664342	0.000568433019642519	0.000109479347503089	0.000165787490580256	0.000497307679116507	0.000440507072585777	0.000290480537803967
Tropicibacter_Unclassified	0	0	2.7714649963971e-05	0	0	0	0	0	0	0	0	0
Turicibacter_uncultured bacterium	0.00013014055179594	0.000101387561194635	0	7.6372023400388e-05	0.000131063507550714	1.61412683808694e-05	0.000284216509821259	0.000109479347503089	0.00123587038432555	0.000685941626367596	0.00034261661201116	0.000580961075607934
Tuzzerella_uncultured bacterium	0.000162675689744925	1.44839373135193e-05	6.92866249099274e-05	1.52744046800776e-05	0	1.61412683808694e-05	6.31592244047243e-05	4.69197203584667e-05	0.00025621703089676	0.000394416435161368	0.000717863377547191	0.000103743049215703
Tyzzerella_uncultured bacterium	3.25351379489849e-05	0.000188291185075751	4.15719749459564e-05	3.05488093601552e-05	7.28130597503968e-05	3.22825367617387e-05	3.15796122023622e-05	0	0	0	0	2.07486098431405e-05
Tyzzerella_uncultured organism	0.000195210827693909	0.000115871498508154	1.38573249819855e-05	3.05488093601552e-05	5.82504478003175e-05	6.45650735234775e-05	3.15796122023622e-05	1.56399067861556e-05	0	1.71485406591899e-05	0	2.07486098431405e-05
UBA1819_Unclassified	0.00278175429463821	0.000898004113438197	0.00155202039798237	0.00184820296628939	0.00123782201575675	0.000629509466853905	0.000347375734225984	0.000328438042509267	0.000301431801055011	0.000600198923071647	0.000326301535248723	0.000497966636235372
UBA1819_uncultured bacterium	3.25351379489849e-05	2.89678746270386e-05	1.38573249819855e-05	0	1.45626119500794e-05	1.61412683808694e-05	4.73694183035432e-05	3.12798135723111e-05	0.000150715900527506	0.000274376650547038	3.26301535248723e-05	2.07486098431405e-05
UCG-005_uncultured bacterium	0.000162675689744925	4.34518119405579e-05	5.54292999279419e-05	7.6372023400388e-05	0	4.84238051426081e-05	0.000315796122023622	0.000125119254289244	1.50715900527506e-05	0.000840278492300305	0.000358931688773596	0.000145240268901984
UCG-009_uncultured bacterium	0.000211478396668402	1.44839373135193e-05	0.000110858599855884	0	5.82504478003175e-05	1.61412683808694e-05	0.000110528642708268	0.000187678881433867	0.000316503391107762	0.000823129951641115	8.15753838121808e-05	0.000248983318117686
UCG-010_uncultured bacterium	9.76054138469547e-05	7.24196865675965e-05	9.70012748738983e-05	0.000106920832760543	7.28130597503968e-05	4.84238051426081e-05	0.00030000631592244	0.000125119254289244	0.000150715900527506	0.000788832870322736	0.000179465844386798	0.000518715246078513
Unclassified	0.0047501301405518	0.00108629529851395	0.00169059364780223	0.000641524996563259	0.00119413417990651	0.00602069310606429	0.000426324764731889	0.00441045371369587	0.00102486812358704	0.01227835511198	0.0119915814203905	0.0178438044651008
Ureaplasma_uncultured bacterium	0	0	0	0	0	0	0	0	0	0	0	0.000145240268901984
Varibaculum_uncultured bacterium	0.000113872982821447	0	0	0	0	0	0	0	0	0	0	0
Verticiella_uncultured bacterium	4.88027069234774e-05	0	0	6.10976187203104e-05	0	0	0	0	0	0	0	0
Vibrio_Unclassified	4.88027069234774e-05	0	0	0	2.91252239001587e-05	0	0	0	0	0	4.89452302873085e-05	0
Weissella cibaria	1.62675689744925e-05	1.44839373135193e-05	0	0	0	0	0	3.12798135723111e-05	0	0	0	0
[Clostridium] algidixylanolyticum	0	4.34518119405579e-05	4.15719749459564e-05	0.000152744046800776	7.28130597503968e-05	0	0	0	0	0	0	2.07486098431405e-05
[Clostridium] innocuum group_Unclassified	0.00920744403956273	0.0553720923495843	0.00245274652181143	0.00287158807985459	0.00160188731450873	0.000790922150662599	0.00187898692604055	0.000860194873238555	0.000979653353428787	0.00173200260657818	0.00104416491279591	0.00155614573823554
[Clostridium] innocuum group_uncultured bacterium	0.000292816241540864	0.00143390979403841	2.7714649963971e-05	0.000152744046800776	0	3.22825367617387e-05	3.15796122023622e-05	3.12798135723111e-05	4.52147701582517e-05	0	1.63150767624362e-05	8.2994439372562e-05
[Clostridium] methylpentosum group_uncultured bacterium	0	0	0	0	0	0	0	0	1.50715900527506e-05	8.57427032959495e-05	0	0
[Eubacterium] brachy group_uncultured Eubacteriaceae bacterium	0.000260281103591879	0.000115871498508154	0.000124715924837869	0.000274939284241397	0.000145626119500794	0.000177553952189563	7.89490305059054e-05	4.69197203584667e-05	9.04295403165034e-05	0.000102891243955139	0.000146835690861926	4.1497219686281e-05
[Eubacterium] brachy group_uncultured bacterium	0.000113872982821447	5.79357492540772e-05	0.00015243057480184	1.52744046800776e-05	5.82504478003175e-05	6.45650735234775e-05	4.73694183035432e-05	7.81995339307778e-05	0	0.000222931028569469	0.000114205537337053	8.2994439372562e-05
[Eubacterium] coprostanoligenes group_uncultured bacterium	0.0309897188964081	0.0283160974479302	0.00841139626406518	0.0113336082726176	0.0100773274694549	0.00973318483366423	0.112865534011242	0.0915560143261546	0.047611152976639	0.098518366087046	0.0199043936501721	0.0911693916507594
[Eubacterium] coprostanoligenes group_uncultured organism	0.0008621811556481	2.89678746270386e-05	2.7714649963971e-05	0	0	0	3.15796122023622e-05	1.56399067861556e-05	3.01431801055011e-05	6.85941626367596e-05	9.7890460574617e-05	0
[Eubacterium] eligens group_Unclassified	0.00180570015616866	0	0	0	0	0	0	0	0	3.42970813183798e-05	0	0
[Eubacterium] nodatum group_uncultured bacterium	0.00152915148360229	0.00168013672836824	0.000512721024333463	0.000916464280804656	0.00187857694156024	0.00103304117637564	0.00137371313080275	0.000641236178232378	0.000723436322532027	0.00156051719998628	0.00104416491279591	0.00128641381027471
[Eubacterium] oxidoreducens group_uncultured bacterium	0	0	0	0	0	0	0	0	3.01431801055011e-05	0	0	0
[Eubacterium] siraeum group_uncultured bacterium	0.00204971369078605	1.44839373135193e-05	2.7714649963971e-05	0	7.28130597503968e-05	4.84238051426081e-05	0.000994757784374408	0.000312798135723111	0.000135644310474755	0.00219501320437631	0.00262672735875222	8.2994439372562e-05
[Eubacterium] ventriosum group_uncultured bacterium	0.000211478396668402	0	2.7714649963971e-05	0	0	8.07063419043468e-05	0	0	0	5.14456219775697e-05	3.26301535248723e-05	0
[Eubacterium] xylanophilum group_uncultured bacterium	8.13378448724623e-05	2.89678746270386e-05	0.000748295549027216	0.000168018451480854	5.82504478003175e-05	8.07063419043468e-05	0.00120002526368976	3.12798135723111e-05	0.000301431801055011	0.00363549061974826	0.00097890460574617	0.000186737488588265
[Ruminococcus] gnavus group_uncultured bacterium	0.000504294638209266	4.34518119405579e-05	2.7714649963971e-05	4.58232140402328e-05	1.45626119500794e-05	8.07063419043468e-05	0.000221057285416535	0.000250238508578489	6.02863602110023e-05	0.000788832870322735	0.00055471260992283	0.000228234708274546
[Ruminococcus] torques group_uncultured bacterium	0.00875195210827694	0.0132962544538107	0.00225874397206363	0.00314652736409598	0.00407753134602222	0.00334124255483996	0.00156319080401693	0.000813275152880089	0.000708364732479277	0.00173200260657818	0.000701548300784755	0.000871441613411901
gut metagenome	0	0	0	3.05488093601552e-05	0	0	0	1.56399067861556e-05	0	0	0	0
unidentified	0.000504294638209266	0.000593841429854292	2.7714649963971e-05	6.10976187203104e-05	8.73756717004762e-05	0.000338966635998257	0.00168950925282638	0.000641236178232378	0.000226073850791258	0.00161196282196385	0.000522082456397957	0.000580961075607934
