# Supplementary material for: β-sitosterol inhibits trimethylamine production by regulating the gut microbiota and attenuates atherosclerosis in ApoE–/– mice
Source: Front Cardiovasc Med. 2022 Nov 1;9:986905. doi: 10.3389/fcvm.2022.986905 (PMC9663806; doi:10.3389/fcvm.2022.986905)
Supplement: Supplementary file 1 [file Data_Sheet_1.ZIP › Source data/gut microbiota diversity analysis/CON-EXP/01.OTU_Taxa/02.normalize/otu_rep.fasta]

>OTU1 8_23
TCGAGAATCATTCACAATGGGGGAAACCCTGATGGTGCGACGCCGCGTGGGGGAATGAAGGTCTTCGGATTGTAAACCCCTGTCATGTGGGAGCAAATTAAAAAGATAGTACCACAAGAGGAAGAGACGGCTAACTCTGTGCCAGCAGCCGCGGTAATACAGAGGTCTCAAGCGTTGTTCGGAATCACTGGGCGTAAAGCGTGCGTAGGCTGTTTCGTAAGTCGTGTGTGAAAGGCGCGGGCTCAACCCGCGGACGGCACATGATACTGCGAGACTAGAGTAATGGAGGGGGAACCGGAATTCTCGGTGTAGCAGTGAAATGCGTAGATATCGAGAGGAACACTCGTGGCGAAGGCGGGTTCCTGGACATTAACTGACGCTGAGGCACGAAGGCCAGGGGAGCGAAAGGG
>OTU10 8_2
TGAGGAATATTGGTCAATGGGCGGAAGCCTGAACCAGCCAAGTCGCGTGAGGGAAGACGGCCCTACGGGTTGTAAACCTCTTTTGCCGGGGAGCAAAGGCGGGTATGTATACCCGGATGAGAGTACCCGGAGAAAAAGCATCGGCTAACTCCGTGCCAGCAGCCGCGGTAATACGGAGGATGCGAGCGTTATCCGGATTTATTGGGTTTAAAGGGTGCGCAGGCGGACTGTTAAGTCAGCGGTAAAATTGCGGGGCTCAACCCCGCCGAGCCGTTGAAACTGGCGGTCTGGAGTAGGCGAGAAGTATGCGGAATGCGTGGTGTAGCGGTGAAATGCATAGATATCACGCAGAACTCCGATTGCGAAGGCAGCATACCGGCGCCTTACTGACGCTCAGGCACGAAAGCGTGGGTATCGAACAGG
>OTU100 8_26604
TGAGGAATATTGGTCAATGGGCGAAAGCCTGAACCAGCCAAGTCGCGTGAGGGAAGACGGTCCTATGGATTGTAAACCTCTTTTGCCGGGGAGCAATGCCATTCTTGCGAGAATGGAGGGAGAGTACCCGGAGAAAAAGCATCGGCTAACTCCGTGCCAGCAGCCGCGGTAATACGGAGGATGCGAGCGTTATCCGGATTTATTGGGTTTAAAGGGTGCGTAGGCGGGCTTTTAAGTCAGCGGTCAAATGTCGGGGCTCAACCCCGGCCTGCCGTTGAAACTGGAGGCCTTGAGTGAGCGAGAAGTATGCGGAATGCGTGGTGTAGCGGTGAAATGCATAGATATCACGCAGAACTCCGATTGCGAAGGCAGCATACCGGCGCTCAACTGACGCTGAGGCACGAAAGCGTGGGGATCGAACAGG
>OTU1001 9_91895
TGGGGAATATTGGACAATGGGCGCAAGCCTGATCCAGCCATGCCGCGTGAGTGATGAAGGCCTTAGGGTTGTAAAGCTCTTTCACCGGAGAAGATAATGACGGTATCCGGAGAAGAAGCCCCGGCTAACTTCGTGCCAGCAGCCGCGGTAATACGAAGGGGGCTAGCGTTGTTCGGAATTACTGGGCGTAAAGCGCACGTAGGCGGATATTTAAGTCAGGGGTGAAATCCCAGAGCTCAACTCTGGAACTGCCTTTGATACTGGGTATCTTGAGTATGGAAGAGGTAAGTGGAATTCCGAGTGTAGAGGTGAAATTCGTAGATATTCGGAGGAACACCAGTGGCGAAGGCGGCTTACTGGTCCATTACTGACGCTGAGGTGCGAAAGCGTGGGGAGCAAACAGG
>OTU1002 7_1121011
TGGGGGATATTGCACAATGGAGGGAACTCTGATGCAGCAATGCCGCGTGAGGGAAGAAGGTTTTCGGATTGTAAACCTCTGTCCTAGCTGAAGAAAAGAATGACGGTAGGCTAGGAGGAAGCTCCGGCTAACTACGTGCCAGCAGCCGCGGTAATACGTAGGGAGCGAGCGTTATCCGGAATTACTGGGTGTAAAGGGTGCGTAGGCGGCTAAACAAGTCAGGCGTGAAATGTACGGGCTTAACTCGTAGACTGCGTTTGAAACTGTGTAGCTTGAGTAGAGTAGAGGCAGGCGGAATTTCCGGTGTAGCGGTGAAATGCGTAGAGATCGGAAGGAACACCAGTGGCGAAGGCGGCCTGCTGGGCTCAAACTGACGCTGATGCACGAAAGCGTGGGTAGCAAACAGG
>OTU1003 1_549216
TGTTAGATACCCCAGTAGTCCAGGAGTATCACGCCTATGGGATGCAGCAGTATTAGATACCCTTGTAGTCCCGTACGACTTGACCTATGGGGGGCAGCAGTATTAGATACCCACGTAGTCCGCTCATAGAGAGTGATGCTCTTCTGACCACCTACGGGATGCAGCAGTATTAGATACCCAGGTAGTCCCGAAACAGAGGGGATGATGCTCTTCCGATCTTGTACCTATGGGGGGCAGCAGT
>OTU1004 12_340225
TGGGGGATATTGGACAATGGGGGAAACCCTGATCCAGCGATGCCGCGTGAGGGAAGAAGGTTTTCGGATTGTAAAATTCTGTCCTATGGGAAGAAACAAATGACGGTACCATAGGAGGAAGCCCCGGCTAACTACGTGCCAGCAGCCGCGGTAATACGTAGGGGGCGAGCGTTGTCCGGAATTACTGGGCGTAAAGAGAGCGTAGGCGGCACTACAAGTCTCATGTGAAATACCCGGGCTTAACTTGGGGGTTGCATGGGAAACTGTAGAGCTTGAGTACAGGAGAGGCAAGCGGAATTCCTAGTGTAGCGGTGAAATGCATAGATATTAGGAGGAACACCAGTGGCGAAGGCGGCTTGCTGGACTGAAACTGACGCTGAGGCTCGAAAGCGTGGGGAGCAAACAGG
>OTU1005 8_25069
TAGGGAATCTTCCACAATGGGCGAAAGCCTGATGGAGCAACGCCGCGTGGGTGAAGAAGGTCTTCGGATCGTAAAACCCTGTTGTTAGGGAAGAAAGAAATGACGGTACCTGAGTAAGAAGCCCCGGCTAACTACGTGCCAGCAGCCGCGGTAATACGTAGGTGGCGAGCATTATCCGGATTTATTGGGCGTAAAGGGAACGCAGGCGGTCTTTTAAGTCTGATGTGAAAGCCTTCGGCTTAACCGGAGTAGTGCATTGGAAACTGGGAGACTTGAGTGCAGAAGAGGAGAGTGGAACTCCATGTGTAGCGGTGAAATGCGTAGATATATGGAAGAACACCAGTGGCGAAAGCGGCTCTCTGGTCTGTAACTGACGCTGAGGTTCGAAAGCGTGGGTAGCAAACAGG
>OTU1006 7_1114859
TGGGGAATATTGCACAATGGGGGGAACCCTGATGCAGCGACGCCGCGTGAGTGAAGAAGTATTTCGGTATGTAAAGCTCTACCAGCAGGGAAGAAGATGACGGTACCTGACTAAGAAGCCCCGGCTAACTACGTGCCAGCAGCCGCGGTGATACGTAGGGGGCAAGCGTTATCCGGATTTACTGGGTGTAAAGGGAGCGTAGACGGCTGTGCAAGTCTGAAGTGAAAGCCCGTGGCTCAACCGCGGAACTGCTTTGGAAACTGTATAGCTTGAGTACTGGAGAGGCAGGCGGAATTCCTAGTGTAGCGGTGAAATGCGTAGATATTAGGAGGAACACCAGTGGCGAAGGCGGCCTGCTGGACAGAAACTGACGTTGAGGCTCGAAAGCGTGGGGAGCAAACAGG
>OTU1009 15_501909
TAGGGAATCTTCCACAATGGGCGAAAGCCTGATGGAGCAACGCCGCGTGGGTGAAGAAGGTCTTCGGATCGTAAAACCCTGTTGTTAGAGAAGAAAGTGCGTGAGAGTAACTGTTATCGGTTTGACGGTATCTAACCAGAAAGTGACGGCTAACTACGTGCCAGCAGCCGCGGTAATACGTAGGTCACAAGCGTTGTCCGGATTTATTGGGCGTAAAGGGAGCGCAGGCGGTTTGTTAAGTCTGATGTGAAAGCCCACGGCTCAACCGTGGAACGGCATTGGAAACTGGGAGACTTGAGTGCAGAAGAGGAGAGTGGAACTCCATGTGTAGCGGTGAAATGCGTAGATATATGGAAGAACACCAGTGGCGAAAGCGGCTCTCTGGTCTGTAACTGACGCTGAGGTTCGAAAGCGTGGGTAGCAAACAGG
>OTU101 8_719
TGGGGAATATTGCACAATGGGGGAAACCCTGATGCAGCGACGCCGCGTGGAGGAAGAAGGTCTTCGGATTGTAAACTCCTGTCCCAGGGGACGATAATGACGGTACCCTGGGAGGAAGCACCGGCTAACTACGTGCCAGCAGCCGCGGTAAAACGTAGGGTGCAAGCGTTGTCCGGAATTACTGGGTGTAAAGGGAGCGCAGGCGGATTGGCAAGTTGGGAGTGAAATCTATGGGCTCAACCCATAAATTGCTTTCAAAACTGTCAGTCTTGAGTGGTGTAGAGGTAGGCGGAATTCCCGGTGTAGCGGTGGAATGCGTAGATATCGGGAGGAACACCAGTGGCGAAGGCGGCCTACTGGGCACTAACTGACGCTGAGGCTCGAAAGCATGGGTAGCAAACAGG
>OTU1010 17_677091
TATTAGATACCCTCGTAGTCCCGAAACAGAGGGGATGATGCTCTTCCGATCTTGTACCTACGGGACGCAGCAGTATTAGATACCCTTGTAGTCCCGTGATGTACAGTGCCTATGGGACGCAGCAGTATTAGATACCCGTGTAGTCCGCTACCACGATGTCCTATGGGGCGCAACAGTATTAGATACCCGGGTAGTCCGCTACCATAGATACCCTGGCTACCCTATGGGGCGCAGCAGT
>OTU1011 3_892604
TGGGGGATATTGCACAATGGGGGCAACCCTGATGCAGCGACGCCGCGTGAGCGATGGAGTACTTCGGTATGTAAAGCTCTGTCAGCAGGGAAGAGAATGACGGTACCTGACCAAGAAGCCCCGGCTAAATACGTGCCAGCAGCCGCGGTAATACGTATGGGGCAAGCGTTATCCGGATTTACTGGGTGTAAAGGGAGCGTAGGCGGCAGGGCAAGCCTGATGTGAAAGCCCGGGGCCCAACCCCGGGACTGCATTGGGAACTGCCCCGCTCGAGTGCCGGAGGGGCAGGCGGAATTCCTAGTGTAGCGGTGAAATGCGTAGATATTAGGAGGAACACCAGTGGCGAAGGCGGCCTGCTGGACGGTGTACTGACGCTGAGGCTCGAAAGCGTGGGGAGCAAACAGG
>OTU1012 16_635891
TGGGGGATATTGCACAATGGGGGAAACCCTGATGCAGCGACGCCGCGTGAGTGAAGAAGTATTTCGGTATGTAAAGCTCTATCAGCAGGGAAGAAGATGACAGTACCTGAGTAAGAAGCCCCGGCTAACTACGTGCCAGCAGCCGCGGTAATACGTAGGGGGCAAGCGTTATCCGGATTTACTGGGTGTAAAGGGAGCGTAGACGGATGGATAAGTCTGAAGTGAAAGCCCGCGGCTCAACTGCGGGACTGCTTTGGAAACTGTGCATCTTGAGTACGGGAGGGGCAGGCGGAATTCCTGGTGTAGCGGTGAAATGCGTAGATATCAGGAGGAACACCGGCGGCGAAGGCGGCCTGCTGGACCGAAACTGACGTTGAGGCTCGAAAGCGTGGGGAGCAAACAGG
>OTU1014 15_486627
TGGGGAATATTGCACAATGGGGGAAACCCTGATGCAGCGACGCCGCGTGAGTGAAGAAGTAATTCGTTATGTAAAGCTCTATCAGCAGGGAAGAAACAGACGGTACCTGAGTAAGAAGCCCCGGCTAACTACGTGCCAGCAGCCGCGGTAATACGTAGGGGGCAAGCGTTATCCGGATTTACTGGGTGTAAAGGGGGCGCAGACGGCGATGCAAGCCAGGAGTGAAAGCCCGGGGCCCAACCCCGGGACTGCTCTTGGAACTGCGTGGCTGGAGTGCAGGAGGGGCAGGCGGAATTCCTGGTGTAGCGGTGAAATGCGTAGATATCAGGAGGAACACCGGTGGCGAAGGCGGCCTGCTGGACTGCAACTGACGTTGAGGCCCGAAAGCGTGGGGAGCAAACAGG
>OTU1015 11_274790
TGAGGAATATTGGGCAATGGAGGAAACTCTGACCCAGCCATGCCGCGTGAGTGAAGAAGGTTTTCGAATTGTAAAGCTCTTTCGGATGTGAAGATGATGACGGTAACATCTAAAGAAGCCCCGGCAAACTTCGTGCCAGCAGCCGCGGTAATACGAAGGGGGCAAGCGTTGTTCGGAATTACTGGGCGTAAAGGGTGTGTAGGCGGGAAAGTAAGATAGTGGTGAAATGCCTGAGCTCAACTTGGGAACTGCCATTATAACTATTTTTCTAGAGTGACAGAGAGGATATTGGAATACCCAGTGTAGAGGTGAAATTCGTAGATATTGGGTAGAACACCGGAGGCGAAGGCGAGTATCTGGCTGTCAACTGACGCTGAGGCACGAAAGCATGGGGATCAAACAGG
>OTU1016 11_272843
TCGAGAATCATTCACAATGGGGGAAACCCTGATGGTGCGACGCCGCGTGGGGGAATGAAGGTCTTCGGATTGTAAACCCCTGTCATGTGGGAGCAAATTAAAAAGATAGTACCACAAGAGGAAGAGACGGCTAACTCTGTGCCAGCAGCCGCGGTAATACGTAGGTGGCGAGCGTTATCCGGAATGATTGGGCGTAAAGGGTGCGTAGGCGGCCTGCTAAGTCTGGAGTGAAAGGTACCGGCTCAACCCGCGGACGGCACATGATACTGCGAGACTAGAGTAATGGAGGGGGAACCGGAATTCTCGGTGTAGCAGTGAAATGCGTAGATATCGAGAGGAACACTCGTGGCGAAGGCGGGTTCCTGGACATTAACTGACGCTGAGGCACGAAGGCCAGGGGAGCGAAAGGG
>OTU1019 7_1115561
TATTAGATACCCTTGTAGTCCCGAAACAGAGGGGATGATGCTCTTCCGATCTTGACCTACGGGAGGCAGCAGTATTAGATACCCTAGTAGTCCCGAAACATCACGCCTACGGGACGCACCAGTATTAGATACCCCAGTAGTCCATCAGTGCGACTTGTACCTACGGGAGGCAGCAGTAATTAGATACCCAGGTAGTCCCGTATGATGCCAATCCTATGGGGGGCACCAGTATTAGATACCCGCGTAGTCCCGAAACATCACGCCTACGGGGTGCAGCAGTATTAGATACCCTCGTAGTCCGCTACCACGATGACCTACGGGACGCAGCAGCAGTATTAGATACCCACGTAGTCCCGTGATGTACAGTGCCTATGGGGGGCAGCAGTA
>OTU102 9_70643
TGGGGAATATTGCACAATGGGGGAAACCCTGATGCAGCGACGCCGCGTGAGTGAAGAAGTATCTCGGTACGTAAAGCTCTATCAGCAGGGAAGAAAATGACGGTACCTGACTAAGAAGCCCCGGCTAACTACGTGCCAGCAGCCGCGGTAATACGTAGGGGGCAAGCGTTATCCGGATTTACTGGGTGTAAAGGGAGCGTAGACGGCAGCACAAGTCTGGAGTGAAATCCCGGGGCTTAACCCCGGAACTGCTTTGGAAACTGTGCGGCTGGAGTGCAGGAGGGGTAAGCGGAATTCCTAGTGTAGCGGTGAAATGCGTAGATATTAGGAGGAACACCGGTGGCGAAGGCGGCTTACTGGACTGTAACTGACGTTGAGGCTCGAAAGCGTGGGGAGCAAACAGG
>OTU1020 18_732481
TATTAGATACCCAGGTAGTCCGCTAATAGAGAGTGATGCTCTTCTGATCAGCCTACGGGATGCAGCAGTATTAGATACCCCTGTAGTCCGCTACCACGATGTCCTACGGGAGGCACCAGTATTAGATACCCGTGTAGTCCCGAAACAAGGGGGATGATGCTCTTCCGATCTTGTACCTACGGGAGGCAGCAGTATTAGATACCCCGGTAGTCCGCTCATAGAGAGAGGGTGATGCTCTTCTGATCGTGATCAGCCTACGGGAGGCAGCAGT
>OTU1021 16_604732
TGGGGAATATTGGGCAATGGGCGCAAGCCTGACCCAGCAACGCCGCGTGAAGGAAGAAGGCTTTCGGGTTGTAAACTTCTTTGACAGGGGAAGAGACGAAGACGGTACCCTGAAAACAAGCCACGGCTAACTACGTGCCAGCAGCCGCGGTAATACGTAGGTGGCGAGCGTTGTCCGGATTTACTGGGTGTAAAGGGCGTGCAGCCGGGAGTACAAGTCAGATGTGAAATCCCGCGGCTCAACCGCGGAACTGCATTTGAAACTGTATTTCTTGAGTACTGGAGAGGCAGACGGAATTCCTAGTGTAGCGGTGAAATGCGTAGATATTAGGAGGAACACCAGTGGCGAAGGCGGTCTGCTGGACAGCAACTGACGGTGAGGCGCGAAAGCGTGGGGAGCAAACAGG
>OTU1024 17_674932
TATTAGATACCCGTGTAGTCCGCTCATAGAGAGTGATGCTCTTCCGATGTCCTATGGGACGCAGCAGTATTAGATACCACGTAGTCCTATGGGGGGCAGCAGTATTAGATACCCTAGTAGTCCGCTACCTTAGATACCCTCGATGTCCTACGGGGGGCAGCAGTATTAGATACCCGAGTAGTCCGCTACCAACTGTCCATGGCTACCCTATGGGAGGCAGCAGT
>OTU1025 2_792871
TGAGGAATATTGGTCAATGGGCGCAAGCCTGAACCAGCCAAGTCGCGTGAGGGAAGACGGCCCTACGGGTTGTAAACTGCTTTTAGTCGGGAATAAAAGGGGGTTCGTGAACCCCGTATTGTATGTACCGTCAGAAAAAGGACCGGCTAATTCCGTGCCACCAGCCGCGGTAATACGGAAGGTCCGGGCGTTATCCGGATTTATTGGGTTTAAAGGGAGCGTAGGCGGGCCGTTAAGTCAGTTGTGAAAGTTCGGGGCTCAACCCCGGAATTGCAGTTGAAACTGCCGGTCTTGAGTACACGCAGGGAAGCCTGAATTCATGGTGTAGCGGTGAAATGCTTAGATATCATGAAGACGACCGATCGCGAAGGCAGGTTTCCGGAGTGTAACTGACGCTGAGGCTCGAAAGTGCGGGTATCAAACAGG
>OTU1027 15_538765
TGGGGGATATTGGACAATGGGGGAAACCCTGATCCAGCGACGCCGCGTGAGTGAAGAAGTATTTCGGTATGTAAAGCTCTGTCAGCAGGGAAGAAAGAAATGACGGTACCTGACCAAGAAGCCCCGGCTAACTACGTGCCAGCAGCCGCGGTAATACGTAGGGGGCAAGCGTTATCCGGATTTACTGGGTGTAAAGGGCGTGTAGGCGGGACTGCAAGTCAGATGTGAAAACCACGGGCTCAACCTGTGGCCTGCATTTGAAACTGTAGTTCTTGAGTACTGGAGAGGCAGACGGAATTCCTAGTGTAGCGGTGAAATGCGTAGATATATGGAAGAACACCAGTGGCGAAAGCGGCTCTCTGGTCTGTAACTGACGCTGAGGTTCGAAAGCGTGGGTAGCAAACAGG
>OTU1029 16_634499
TGGGGGATATTGGGCAATGGGCGCAAGCCTGACCCAGCAACGCCGCGTGAAGGAAGAAGGCTTTCGGGTTGTAAACTTCTTTTGACGGGGAAGAGCAGAAGACGGTACCTGTCGAATAAGCCACGGCTAACTACGTGCCAGCAGCCGCGGTAATACGTAGGTGGCAAGCGTTGTCCGGATTTACTGGGTGTAAGGGCGTGTAGGCGGGGACGCAAGTCAGATGTGAAAACCACGGGCTCAACCTGTGGCCTGCATTTGAAACTGTGTTTCTTGAGTACTGGAGAGGCAGACGGAATTCCTCGTGTAGCGGTGAAATGCGTAGATATGAGGAGGAACACCAGTGGCGAAGGCGGTCTGCTGGACAGCAACTGACGCTGAGGCGCGAAAGCGTGGGGAGCAAACAGG
>OTU103 14_427695
TAGGGAATCTTCCACAATGGACGAAAGTCTGATGGAGCAACGCCGCGTGAGTGAAGAAGGGTTTCGGCTCGTAAAGCTCTGTTGGTAGTGAAGAAAGATAGAGGTAGTAACTGGCCTTTATTTGACGGTAATTACTTAGAAAGTCACGGCTAACTACGTGCCAGCAGCCGCGGTAATACGTAGGTGGCAAGCGTTGTCCGGATTTATTGGGCGTAAAGCGAGTGCAGGCGGTTCAATAAGTCTGATGTGAAAGCCTTCGGCTTAACCGAAGAAGTGCATCGGAAACCGGGCGACTTGAGTGCAGAAGAGGACAGTGGAACTCCATGTGTAGCGGTGGAATGCGTAGATATATGGAAGAACACCAGTGGCGAAGGCGGCTGTCTGGTCTGCAACTGACGCTGAGGCTCGAAAGCATGGGTAGCGAACAGG
>OTU1030 13_351542
TGGGGAATATTGCACAATGGGGGAAACCCTGATGCAGCAACGCCGCGTGAAGGAAGAAGGGTTTCGGCTCGTAAACTTCTATCGATAGGGACGAAATAGATGACGGTACCTAAATAAGAAGCCCCGGCTAACTACGTGCCAGCAGCCGCGGTAATACGTAGGGGGCAAGCGTTATCCGGAATTACTGGGTGTAAAGGGAGCGTAGGCGGCAAGGTAAGTAAGATGTGAAAGCCCGCAGCTTAACTGCGAGGATTGCATTTTAAACTATCTAGCTTGAGTACAGGAGAGGTAAGCGGAATTCCTAGTGTAGCGGTGAAATGCGTAGATATTAGGAAGAACACCAGTGGCGAAGGCGGCTTACTGGACTGTAACTGACGCTGAGGCTCGAAAGCGTGGGGAGCGAACAGG
>OTU1031 15_510857
TATTAGATACCCCGGTAGTCCCGAAACAGAGGGGATGATGCTCTTCCGATCTTGTACCTACGGGAGGCAGCAGGATTAGATACCCTAGTAGTCCCGTGATGTACAGTGCCTACGGGGGGCAGCAGTATTAGATACCCGTGTAGTCCCGTACGACTTGACCTAGGGGTGCAGCAGTAATTAGATACCCATGTAGTCCCGAAACAGAGGGGATGATGCTCTTCTGACCACCTACGGGGTGCAGCAGTATTAGATACCCCCGTAGTCCGCTACCTTAGATACCCTCGATGTCCTACGGGATGCAGCAGT
>OTU1033 10_192671
TGAGGAATATTGGGCAATGGGGGCAACCCTGACCCAGCCATGCCGCGTGAGTGAAGAAGGTTTTCGGATTGTAAAGCTCTTTCGGATGTGACGATGATGACGGTAGCATCTAAAGAAGCCCCGGCAAACTTCGTGCCAGCAGCCGCGGTAATACGAAGGGGGCAAGCGTTGTTCGGAATTACTGGGCGTAAAGGGTGTGTAGGCGGTTATGTAAGATAGCGGTGAAATCCCAGGGCTTAACCTTGGAATTGCCGTTATGACTATGTAACTAGAATTATGGAGAGGATATCGGAATACCCAGTGTAGAGGTGAAATTCGTAGATATTGGGTAGAACACCAGTGGCGAAGGCGGGTATCTGGCCATATATTGACGCTGAGGCACGAAAGCATGGGGATCAAACAGG
>OTU1034 11_213908
CATTAGATACCCCTGTAGTCCGCTACCACGATGTCCTATGGGATGCACCAGATGCTCTTCCGATCTACAGTGCCTACGGGATGCAGCAGTATTAGATACCCGCGTAGTCCGCTACCACGATGTCCTACGGGGTGCAGCAGTATTAGATACCCAGGTAGTCCGCTACTATCACGCCTACGGGGTGCAGCAGTATTAGATACCCGTGTAGTCCATCAGTACAGTGCCTATGGGACGCAGCAGTAATTAGATACCCACGTAGTCCCGTACGACTTGACCTATGGGGGGCAGCAGT
>OTU1036 8_51898
TGGGGAATATTGCACAATGGGGGAAACCCTGATGCAGCGACGCCGCGTGAGCGAAGAAGTATCTCGGTATGTAAAGCTCTATCAGCAGGGAAGAAAGAAATGACGGTACCTGAATAAGAAGCCCCGGCTAACTACGTGCCAGCAGCCGCGGTAATACGTAGGGGGCAAGCGTTATCCGGATTTACTGGGTGTAAAGGGAGCGCAGGCGGCAGGATGAGTCTGATGTGAAAACCCGCGGCTCAACCACGGGATTGCATTGGAAACTGTCCAGCTAGAGTGTCGGAGAGGTAAGCGGAATTCCTAGTGTAGCGGTGAAATGCGTAGATATTAGGAGGAACACCAGTGGCGAAGGCGGCTTACTGGACGATGACTGACGCTGAGGCTCGAAAGCGTGGGGAGCAAACAGG
>OTU1039 16_628409
TATTAGATACCCTAGTAGTCCATCAGTACAGTGCCTATGGGGCGCAGCAGTATTAGATACCCAGGTAGTCCGCTACCACGATGTCCTATGGGGTGCAGCAGTATTAGATACCCTAGTAGTCCATCAGTACAGTGCCTACGGGGTGCAGCAGTATTAGATACCCGGGTAGTCCGCTCATAGAGAGCGATGCTCTTCCGACTTGACCTATGGGGGGCAGCAGTATTAGATACCCTTGTAGTCCGCTACCTTAGATACCCTCGATGTCCTACGGGGGGCAGCAGC
>OTU104 9_108927
TGGGGAATATTGGGCAATGGGCGCAAGCCTGACCCAGCAACGCCGCGTGAAGGAAGAAGGCTTTCGGGTTGTAAACTTCTTTTCTGAGGGACGATAGTGACGGTACCTCAGGAATAAGCCACGGCTAACTACGTGCCAGCAGCCGCGGTAATACGTAGGTGGCAAGCGTTATCCGGATTTACTGGGTGTAAAGGGCGTGTAGGCGGGATGGTAAGTCAGATGTGAAAACTATGGGCTCAACCCATAGCCTGCATTTGAAACTATCGTTCTTGAGTGTTGGAGAGGCAGGCGGAATTCCGTGTGTAGCGGTGAAATGCGTAGATATACGGAGGAACACCAGTGGCGAAGGCGGCCTGCTGGACAATAACTGACGCTGAGGCGCGAAAGCGTGGGGAGCAAACAGG
>OTU1041 5_979523
TGAGGAATATTGGTCAATGGGCGGAAGCCTGAACCAGCCAAGTCGCGTGAGGGAAGAAGGCCCTGCGGGTCGCAGACCTCTTTGGACGGGGAGCAAGGCCGCCGACGTGTCGGCGGAAGGAGAGTACCCGTAGAACAAGCATCGGCTAACTCCGTGCCAGCAGCCGCGGTAATACGGAGGATGCGAGCGTTATCCGGATTTATTGGGTTTAAAGGGTGCGCAGGCGGCCTGTTAAGTCAGCGGTAAAAGCCCGGGGCTCAACCCCGGCGAGCCGTTGAAACTGGCGGGCTGGAGTTGGAGAGAAGTACGCGGAATGCGTGGTGTAGCGGTGAAATGCATAGATATCACGCAGAACTCCGATTGCGAAGGCAGCGCACCGGCGCCCTACTGACGCTCAGGCACGAAAGCGTGGGTATCGAACAGG
>OTU1042 7_1157581
TATTAGATACCCCGGTAGTCCCGAAACATCACGCCTATGAGGTGCACCAACTTGTACCTATGGGACGCAGCAGTAATTAGATACCCCCGTAGTCCCGTACGACTTGACCACCTACGGGGTGCAGCAGTAATTAGATACCCGAGTAGTCCGCTACCACGATGTCCTATGGGACGCAGCAGTAGCATTAGATACCCGGGTAGTCCCGAAACATCACGCCTACGGGAGGCACCAGTATTAGATACCCGTGTAGTCCATCAGTACAGTGCCTATGGGGCGCAGCAGT
>OTU1043 10_149269
TGGGGAATATTGCACAATGGGCGCAAGCCTGATGCAGCGACGCCGCGTGTGGGATGACGGCCTTCGGGTTGTAAACCACTTTCAGCAGGGAAGAAGCTTTTTGTGACGGTACCTGCAGAAGAAGCGCCGGCTAACTACGTGCCAGCAGCCGCGGTAATACGTAGGGCGCGAGCGTTATCCGGAATTATTGGGCGTAAAGAGCTCGTAGGCGGTTTGTCACGTCTGCTGTGAAAGCCCGGGGCTTAACCCCGGGTGTGCAGTGGGTACGGGCAGACTGGAGTGCAGTAGGGGAGACTGGAATTCCTGGTGTAGCGGTGAAATGCGCAGATATCAGGAGGAACACCGATGGCGAAGGCAGGTCTCTGGGCTGTTACTGACGCTGAGGAGCGAAAGCATGGGGAGCGAACAGG
>OTU1044 7_1118244
TGGGGAATATTGCACAATGGGGGAAACCCTGATGCAGCAACGCCGCGTGAGTGAAGAAGTATTTCGGTATGTAAAGCTCTATCAGCAGGGAAGAAAATGACGGTACCTGACTAAGAAGCCCCGGCTAACTACGTGCCAGCAGCCGCGGTAATACGTAGGGGGCAAGCGTTATCCGGATTTACTGGGTGTAAAGGGAGCGTAGACGGCAGCGCAAGTCTGAAGTGAAAGCCCGGGGCTCAACCCCGGAATGGCTTTGGAAACTGTGCAGCTAGAGTACCGGAGGGGTAAGCGGAATTCCTAGTGTAGCGGTGAAATGCGTAGATATTAGGAGGAACACCAGTGGCGAAGGCGGCTTACTGGACGGTAACTGACGTTGAGGCTCGAAAGCGTGGGGAGCAAACAGG
>OTU1045 2_832287
TATTAGATACCCTCGTAGTCCGCTCATAGAGAGTGTTGCTCTTCTGATCAGCCTATGGGGCGCACCAGTATTAGATACCCCTGTAGTCCCGAAACATCACGCCTATGGGGTGCAGCAGTAATTAGATACCCCGGTAGTCCCGTACGACTTGACCTATGGGGTGCAGCAGTATTAGATACCCAAGTAGTCCATCAGTACAGTGCCTACGGGATGCAGCAGTA
>OTU1046 2_788904
TATTAGATACCCATGTAGTCCGCTCATAGAGAGAGGGTGATGCTCTTCCGATCTTGTACCTATGGGGCGCACCAGTATTAGATACCCACGTAGTCCCGTACGATGCCAATCCTACGGGATGCAGCAGTAATTAGATACCCGTGTAGTCCATCAGTACGACTTGACCTATGGGGCGCAGCAGTATTAGATACCCTCGTAGTCCCGAAACAGAGGGGATGATGCTCTTCCGATCTTGTACCTACGGGGGGCAGCAGT
>OTU1047 16_653107
TGGGGAATCTTCCGCAATGGGCGCAAGCCTGACGGAGCAACGCCGCGTGAGTGAAGAAGGGTTTCGACTCGTAAAGCTCTGTTGTCGGGGACGAATGTGGAGGTTGTGAATAACAGCTTCCAATGACGGTACCTGACGAGGAAGCCACGGCTAACTACGTGCCAGCAGCCGCGGTAATACGTAGGTGGCGAGCGTTGTCCGGAATTATTGGGCGTAAAGGGAGCGCAGGCGGGAGGTCAAGTCTATCTTAAAAGTGCGGGGCTCAACCCCGTGAGGGGATGGAAACTGGTCTTCTTGAGTGCAGGAGAGGAAAGCGGAATTCCTAGTGTAGCGGTGAAATGCGTAGATATTAGGAGGAACACCAGTGGCGAAGGCGGCTTTCTGGACTGTAACTGACGCTGAGGCTCGAAAGCGTGGGGAGCGAACAGG
>OTU1048 17_670832
TATTAGATACCCGCGTAGTCCATCAGTACAGTGCCTATGGATGCAGCAGTAATTAGATACCCCTGTAGTCCGCTACCAACTGTCCATGGCTACCCTACGGGATGCAGCAGTATTAGATACCCGGGTAGTCCGCTCATAGATGCCCTCGATGTCCTACGGGGGGCACCAGTATTAGATACCCTGGTAGTCCGCTCATAGAGAGGGGATGATGCTCTTCCGATCTTGTACCTACGGGGGGCAGCAGTATTAGATACCCACGTAGTCCGCTACCACGATGTCCTACGGGAGGCAGCAGT
>OTU1049 17_675893
TATTAGATACCCATGTAGTCCCGTACGACTTGACCTACGGGGTGCAGCAGTAATTAGATACCCTCGTAGTCCGCTCATATCACGCCTATGGGACGCAGCAGTATTAGATACCCGAGTAGTCCGCTCATAGAGAGTGATGCTCTTCTGACCACCTATGGGGCGCAGCAGTATTAGATACCCTCGTAGTCCGCTACCACGATGTCCTACGGGAGGCAGCAGTAATTAGATACCCCGGTAGTCCATCAGTACAGTGCCTATGGGAGGCAGCAGT
>OTU105 8_2255
TCGAGAATCATTCACAATGGGGGAAACCCTGATGGTGCGACGCCGCGTGGGGGAATGAAGGTCTTCGGATTGTAAACCCCTGTCATGTGGGAGCAAATTAAAAAGATAGTACCACAAGAGGAAGAGACGGCTAACTCTGTGCCAGCAGCCGCGGTAATACAGAGGTCTCAAGCGTTGTTCGGAATCACTGGGCGTAAAGTGTGCGTAGGCTGTTTCGTAAGTCGTGTGTGAAAGGCGCGGGCTCAACCCGCGGACGGCACATGATACTGCGAGACTAGAGTAATGGAGGGGGAACCGGAATTCTCGGTGTAGCAGTGAAATGCGTAGATATCGAGAGGAACACTCGTGGCGAAGGCGGGTTCCTGGACATTAACTGACGCTGAGGCACGAAGGCCAGGGGAGCGAAAGGG
>OTU1050 3_878343
TGGGGAATATTGCACAATGGGCGGAAGCCTGATGCAGCAACGCCGCGTGCGGGATGACGGCCTTCGGGTTGTAAACCGCTTTCGCCTGTGACGAAGCGTGAGTGACGGTAATGGGTAAAGAAGCACCGGCTAACTACGTGCCAGCAGCCGCGGTGATACGTAGGGTGCGAGCGTTGTCCGGATTTATTGGGCGTAAAGGGCTCGTAGGTGGTTGATCGCGTCGGAAGTGTAATCTTGGGGCTTAACCCTGAGCGTGCTTTCGATACGGGTTGACTTGAGGAAGGTAGGGGAGAATGGAATTCCTGGTGGAGCGGTGGAATGCGCAGATATCAGGAGGAACACCAGTGGCGAAGGCGGTTCTCTGGGCCTTTCCTGACGCTGAGGAGCGAAAGCGTGGGGAGCGAACAGG
>OTU1051 18_762909
TATTAGATACCCCTGTAGTCCGCTCATAGAGAGTGATGCTCTTCCGATATGTCACCTATGGGGTGCAGCAGTATTAGATACCCTCGTAGTCCGCTACCATGACCACCTATGGGGCGCAGCAGTATTAGATACCCAGGTAGTCCGCTACCACGATGTCCTATGGGGGTCACCAGACATTAGATACCCTAGTAGTCCGCTACCACGATGTCCTACGGGAGGCAGCAGCATTAGATACCCTGGTAGTCCTAGTTGAGGTACAGTGCCAATCCTATGGGACGCAGCAGTA
>OTU1053 17_730914
TGAGGAATATTGGGCAATGGAGGCAACTCTGACCCAGCAACGCCGCGTGAGCGATGAAGGTCTTCGGATTGTAAAGCTCTGTCGCAGGGGACGAAGTATGACGGTACCCTGTAAGAAAGCCCCGGCAAACTACGTGCCAGCAGCCGCGGTAATACGTAGGGGGCTAGCGTTGTCCGGAATTACTGGGCGTAAAGGGAGTGTAGACGGCTTGTCAAGTTATATGTGAAAGCCTGCGGCTCAACCGTAGAATTGCATATAAAACTGACTCGCTAGAGTGCAGGAGAGGTTAGTGGAATTCCTAGTGTAGCGGTGGAATGCGTAGATATTAGGAGGAACACCAGTGGCGAAGGCGACTAACTGGACTGTAACTGACGTTGAGGCTCGAAAGCGTGGGGAGCAAACAGG
>OTU1055 18_732311
TATTAGATACCCTAGTAGTCCGCTACCAACTGCACATAGAGAGGGGATGATGCTCTTCCGATCTATCACGCCTATGGGACGCAGCAGTATTAGATACCCCAGTAGTCCGCTCATAGAGAGTGATGCTCCTCAGATCTTGTACCTATGGGGGGCAGCAGTAATTAGATACCCCTGTAGTCCCGTACGACTTGTACCTATGGGGCGCAGCAGTATTAGATACCCGTGTAGTCCCGAAACAGAGGGGATGATGCTCTTCCGATCTTGTACCTATGGGAGGCAGCAGT
>OTU1057 18_760654
TGGGGAATATTGCACAATGGGGGAAACCCTGATGCAGCGACGCCGCGTGAGTGAGGAAGTATTTCGGTATGTAAAGCTCTATCAGCAGGGAAGAAAATGACGGTACCTGACCAAGAAGCCCCGGCTAACTACGTGCCAGCAGCCGCGGTAATACGTAGGGGGCAAGCGTTATCCGGATTTACTGGGTGTAAAGGGAGCGTAGGCGGCTGTGTAAGCCAGAAGTGAAAGCCCGAGGCTCAACCACGGGACTGCTTTTGGAACTACATGGCTTGATTGCAGGAGAGGCAAGTGGAATTCCTAGTGTAGCGGTGAAATGCGTAGATATTAGGAGGAACACCAGTGGCGAAGGCGGCTTGCTGGACTGTAAATGACGCTGAGGCTCGAAAGCGTGGGGAGCAAACAGG
>OTU1058 14_417698
TGGGGAATATTGCACAATGGGGGGAACCCTGATGCAGCGACGCCGCGTGGGTGAGGAAGTACTTCGGTATGTAAAGCCCTATCAGCAGGGAAGAAAATGACGGTACCTGACTAAGAAGCCCCGGCTAACTACGTGCCAGCAGCCGCGGTAATACGTAGGGGGCAAGCGTTATCCGGATTTACTGGGTGTAAAGGGAGCGTAGACGGCGTGCCAAGTCTGATGTGAAAGGCCGGGGCTCAACCCCGGGACTGCATTGGAAACTGGCATGCTGGAGTGCCGGAGGGGCAAGCGGAATTCCTAGTGTAGCGGTGAAATGCGTAGATATTAGGAGGAACACCGGTGGCGAAGGCGGCTTGCTGGACGGTAACTGACGTTGAGGCTCGAAAGCGTGGGGAGCAAACAGG
>OTU1059 12_302006
TATTAGATACCCCCGTAGTCCATCAGTACAGTACCTACGGGGGGCAGCAGTAATTAGATACCCGGGTAGTCCGCTCATAGAAAGTGATGCTCTTCCGATCTTGTACCTATGGGACGCAGCAGTATTAGATACCCACGTAGTCCGCTACCACGATGTCCTACGGGGTGCAGCAGTAATTAGATACCCGTGTAGTCCCGTACGACTTGACCTATGGGATGCACCAGTA
>OTU106 8_32736
TAGGGAATCTTCCGCAATGGACGCAAGTCTGACGGAGCAACGCCGCGTGTGTGAAGAAGGTTTTCGGATCGTAAAGCACTGTTATTAGAGAAGAACAGCCGATAGAGTAACTGTTATCGGTTTGACGGTATCTAACCAGAAAGTGACGGCTAACTACGTGCCAGCAGCCGCGGTAATACGTAGGTCACAAGCGTTGTCCGGATTTATTGGGCGTAAAGGGAGCGCAGGCGGTTTGTTAAGTCTGATGTGAAAGCCCACGGCTCAACCGTGGAACGGCATTGGAAACTGGCAAACTTGAGTATAGAAGAGGAAAGTGGAATTCCATGTGTAGCGGTGAAATGCGTAGATATATGGAGGAACACCAGTGGCGAAGGCGACTTTCTGGTCTATAACTGACGCTGAGGCTCGAAAGCGTGGGGAGCGAACAGG
>OTU1060 11_259221
TGGGGAATATTGCACAATGGGCGCAAGCCTGATGCAGCGACGCCGCGTGAGCGAAGAAGTATTTCGGTATGTAAAGCTCTATCAGCAGGGAAGAAAATGACGGTACCCGTGGAGGAAGCCACGGCTAACTACGTGCCAGCAGCCGCGGTAATACGTAGGTGGCAAGCGTTGTCCGGATTTACTGGGTGTAAAGGGAGCGTAGACGGTAATGTAAGTCTGATGTGAAAGCCCGGGGCTCAACCCCGGGACTGCATTGGAAACTATGTAACTAGAGTACCGGAGAGGTAAGCGGAATTCCTAGTGTAGCGGTGAAATGCGTAGATATTAGGAGGAACACCAGTGGCGAAGGCGGCTTACTGGACGGAAACTGACGTTGAGGCTCGAAAGCGTGGGGAGCAAACAGG
>OTU1061 13_366894
TGGGGAATATTGGGCAATGGGCGCAAGCCTGACCCAGCAACGCCGCGTGAAGGAAGAAGGCTTTCGGGTTGTAAACTTCTTTTCTCAGGGAAGAAGATGACGGTACCTGACCAAGAAGCCCCGGCTAACTACGTGCCAGCAGCCGCGGTAATACGTAGGTGGCAAGCGTTATCCGGATTTACTGGGTGTAAAGGGCGTGTAGGCGGGGAAGCAAGTCAGATGTGAAAACCACGGGCTCAACCTGTGGCCTGCATTTGAAACTGTTTTTCTTGAGTACTGGAGAGGCAGACGGAATTCCTAGTGTAGCGGTGAAATGCGTAGATATTAGGAGGAACACCAGTGGCGAAGGCGGTCTGCTGGACAGCAACTGACGCTGAGGCGCGAAAGCGTGGGGAGCAAACAGG
>OTU1062 6_1099328
TGAGGAATATTGGTCAATGGGCTTACGCCTGAACCAGCCAAGTCGCGTGAGGGAAGACTGCCCTATGGGTTGTAAACCTCTTTTGTCGGGGAGCAAAAGACGCCACGTGTGGCGTTCCGAGAGTACCCGAAGAAAAAGCATCGGCTAACTCCGTGCCAGCAGCCGCGGTAATACGGAGGATGCGAGCGTTATCCGGATTTATTGGGTTTAAAGGGTGCGCAGGCGGACTGTTAAGTCAGCGGTAAAATTGCGGGGCTCAACCCCGCCGAGCCGTTGAAACTGGCGGTCTGGAGTAGGCGAGAAGTATGCGGAATGCGTGGTGTAGCGGTGAAATGCATAGATATCACGCAGAACTCCGATTGCGAAGGCAGCATACCGGCGCGCAACTGACGCTCATGCACGAAAGCGTGGGTATCGAACAGG
>OTU1063 16_628297
TGAGGAATATTGGTCAATGGGCGGAAGCCTGAACCAGCCAAGTCGCGTGAGGGAAGAAGGCCCTGCGGGTCGCAGACCTCTTTGGACGGGGAGCAAGGCCGCCGACGTGTCGGCGGAAGGAGAGTACCCGTAGAACAAGCATCGGCTAACTCCGTGCCAGCAGCCGCGGTAATACGGAGGATGCGAGCGTTATCCGGATTTATTGGGTTTAAAGGGTGCGTAGGCGGGCTTTTAAGTCAGCGGTAAAAATTCGGGGCTCAACCCCGTCCGGCCGTTGAAACTGGGGGCCTTGAGTGGGCGAGAAGTATGCGGAATGCGTGGTGTAGCGGTGAAATGCATAGATATCACGCAGAACTCCGATTGCGAAGGCAGCATACCGGCGCCTTACTGACGCTCAGGCACGAAAGCGTGGGTATCGAACAGG
>OTU1064 12_315918
TATTAGATACCCAGGTAGTCCCGTACGACTTGACCTATGGGAGGCAGCAGCATTAGATACCCCTGTAGTCCGCTACCATGACCACCTATGGGAGGCAGCAGTAATTAGATACCCGCGTAGTCCGCTACCACGATGTCCTATGGGGCGCACCAGTATTAGATACCCTGGTAGTCCGCTCATAGAGAGTGATGCTCTTCTGACCACCTACGGGGTGCAGCAGT
>OTU1065 17_669280
TGGGGAATATTGCACAATGGGGGAAACCCTGATGCAGCGACGCCGCGTGAGCGATGAAGTATTTCGGTATGTAAAGCTCTATCAGCAGGGAAGAAAATGACGGTACCTGACTAAGAAGCCCCGGCTAACTACGTGCCAGCAGCCGCGGTAATACGTAGGGGGCAAGCGTTATCCGGATTTACTGGGTGTAAAGGGAGCGTAGACGGCAATGCAAGCCAGAAGTGAAAGCCCGGGGCTCAACTCCGGGACTGCTTTTGGAACTACATGACTTGATTGCAGGAGAGGCAAGTGGAATTCCTAGTGTAGCGGTGAAATGCGTAGATATTAGGAGGAACACCAGTGGCGAAGGCGGCTTGCTGGACTGTAAATGACGCTGAGGCTCGAAAGCGTGGGGAGCAAACAGG
>OTU1066 15_485358
TGGGGAATATTGGACAATGGGGGGAACCCTGATCCAGCGACGCCGCGTGAGTGAAGAAGTATTTCGGTATGTAAAGCTCTATCAGCAGGGAAGAAAGAAATGACGGTACCTGAGTAAGAAGCCCCGGCTAACTACGTGCCAGCAGCCGCGGTAATACGTAGGGGGCAAGCGTTATCCGGATTTACTGGGTGTAAAGGGAGCGTAGACGGCAGTGCAAGTCTGGAGTGAAAGGCGGGGGCTCAACCCCCGGACTGCTCTGGAAACTGTACGGCTGGAGTGCAGGAGAGGTAAGTGGAATTCCTAGTGTAGCGGTGAAATGCGTAGATATTAGGAGGAACACCAGTGGCGAAGGCGGCTTACTGGACTGTAACTGACGTTGAGGCTCGAAAGCGTGGGTAGCAAACAGG
>OTU1067 7_1105915
TATTAGATACCCTTGTAGTCCCGAAACAGAGGGGATGATGCGCTTCCGATCTTGTACCTACGGGGTGCAGCAGTAGTCATTAGATACCCTCGTAGTCCCGAAACATCACGCCTATGGGACGCAGCAGTAGTCATTAGATACCCAGGTAGTCCGCTACCACGATGTCCTATGGGACGCAGCAGTATTAGATACCCCAGTAGTCCCGTACGACTTGACCTATGGGACGCACCAGT
>OTU1068 5_982421
TATTAGATACCCGTGTAGTCCGCTCATAGAGAGGGATGCTCTTCTGATCAGCCTACGGGGCGCACCAGTAATTAGATACCCACGTAGTCCGCTACCTTAGATACCCTCGATGTCCTATGGGACGCAGCAGTGATTAGATACCCCGGTAGTCCATCAGTACAGTGCCTACGGGGCGCACCAGTATTAGATACCCTTGTAGTCCGCTACCAACTGTCCATGGCTACCCTACGGGATGCAGCAGT
>OTU1069 12_298474
TATTAGATACCCAAGTAGTCCATCAGTACAGTACCTATGGGGTGCAGCAGTATTAGATACCCGTGTAGTCCGCTACCATGACCACCTATGGGGCGCAGCAGTAATTAGATACCCCTGTAGTCCGCTACCATGGCTACCCTACGGGACGCAGCAGTAATTAGATACCCTAGTAGTCCGCTACCACGATGTCCTATGGGGTGCAGCAGTATTAGATACCCCCGTAGTCCCGTACGACTTGACCTATGGGGCGCAGCAGT
>OTU107 8_6780
TGGGGAATATTGCACAATGGGCGAAAGCCTGATGCAGCAACGCCGCGTGAGCGATGAAGGCCTTCGGGTCGTAAAGCTCTGTCCTCAAGGAAGATAATGACGGTACTTGAGGAGGAAGCCCCGGCTAACTACGTGCCAGCAGCCGCGGTAATACGTAGGGGGCTAGCGTTATCCGGAATTACTGGGCGTAAAGGGTGCGTAGGTGGTTTCTTAAGTCAGAGGTGAAAGGCTACGGCTCAACCGTAGTAAGCCTTTGAAACTGGGGAACTTGAGTGCAGGAGAGGAGAGTGGAATTCCTAGTGTAGCGGTGAAATGCGTAGATATTAGGAGGAACACCAGTTGCGAAGGCGGCTCTCTGGACTGTAACTGACACTGAGGCACGAAAGCGTGGGGAGCAAACAGG
>OTU1070 16_641476
TATTAGATACCCAGGTAGTCCCGAAACAGAGGGGATGATGCTCTTCCGATCTTGTACCTATGGGGTGCAGCAGTAATTAGATACCCGTGTAGTCCCGTACGACTTGACCTACGGGATGCAGCAGTATTAGATACCCTAGTAGTCCATCAGTGCAGTACCTACGGGGTGCAGCAGTATTAGATACCCGAGTAGTCCGCTACCACGACTTGACCTACGGGAGGCAGCAGTATTAGATACCCATGTAGTCCGCTCATAGAGAGGGGGTGATGCTCTTCCTGTCTATCATGCCTACGGGACGCACCAGT
>OTU1071 17_679020
TGGGGAATATTGCACAATGGGGGGAACCCTGATGCAGCGACGCCGCGTGAGTGAAGAAGTATTTCGGTATGTAAAGCTCTGTCAGCAGGGAAGAAAGAGACGGTACCTGACCAAGAAGCCCCGGCTAACTACGTGCCAGCAGCCGCGGTAATACGTAGGGGGCAAGCGTTATCCGGATTTACTGGGTGTAAAGGGAGCGTAGACGGCAATGCAAGTCTGGAGTGAAAGCCCGCGGCCCAACTGCGGGACTGCTCTGGAAACTGTAATGCTTGAGTGCAGGAGGGGTAAGCGGAATTCCTGGTGTAGCGGTGAAATGCGTAGATATCAGGAGGAACACCGGTGGCGAAGGCGGCTTACTGGACTGTAACTGACGTTGAGGCTCGAAAGCGTGGGGAGCAAACAGG
>OTU1072 9_98700
TGGGGAATATTGCACAATGGGGGAAACCCTGATGCAGCGACGCCGCGTGGAGGAAGAAGGTCTTCGGATTGTAAACTCCTGTCGTTAGGGACGATAATGACGGTACCTAACAAGAAAGCACCGGCTAACTACGTGCCAGCAGCCGCGGTAAAACGTAGGGTGCAAGCGTTGTCCGGAATTACTGTGTGTAAAGGGAGCGCAGGCGGGAAGACAAGTTGGAAGTGAAAACCATGGGCTCAACCCATGAATTGCTTTCAAAACTGTTTTTCTTGAGTAGTGCAGAGGTAGATGGAATTCCCGGTGTAGCGGTGGAATGCGTAGATATCGGGAGGAACACCAGTGGCGAAGGCGGTCTACTGGGCACCAACTGACGCTGAGGCTCGAAAGCATGGGTAGCAAACAGG
>OTU1074 14_411309
TATTAGATACCCTTGTAGTCCATCAGTACAGTGCCTACGGGAGGCAGCAGTATTAGATACCCTAGTAGTCCATCAGTACAGTGCCTATGGGATGCAGCAGTATTAGATACCCTGGTAGTCCGCTACCACGATGTCCTATGGGGGGCAGCAGTAATTAGATACCCATGTAGTCCATCAGTACAGTGCCTACGGGATGCAGCAGTATTAGATACCCATGTAGTCCGCTCATAGAGAGAGGGTGATGCTCTTCCGACCTTGTACCTACGGGATGCAGCAGTATTAGATACCCGTGTAGTCCGCTCATAGAGAGTGATGCTCTTCCGATCTTGTACCTATGGGAGGCAGCAGTA
>OTU1075 17_685454
TAATTAGATACCCATGTAGTCCCGAAACAGAGGGGATGATGCTCTTCCGATCTTGTACCTACGGGGCGCAGCAGTATTAGATACCCGTGTAGTCCGCTACCACGATGTCCTATGGGGTGCAGCAGTATTAGATACCCCGGTAGTCCAGGAATATCACGCCTATGGGACGCACCAGTATTAGATACCCTGGTAGTCCGCTCATAGAGAGTGATGCTCTTCTGACCACCTACGGGACGCAGCAGT
>OTU1077 13_345864
TGGGGAATATTGCACAATGGGGGAAACCCTGATGCAGCGACGCCGCGTGAGCGAAGAAGTATTTCGGTATGTAAAGCTCTATCAGCAAGGAAGATAATGACGGTACTTGACTAAGAAGCCCCGGCTAAATACGTGCCAGCAGCCGCGGTAATACGTATGGAGCAAGCGTTATCCGGATTTACTGGGTGTAAAGGGAGCGTAGACGGCATGGCAAGTCTGATGTGAAAGCCCGGGGCTCAACCCCGGAACTGCATTGGAAACTGTCGTGCTAGAGTGCAGGAGAGGTAAGCGGAATTCCTAGTGTAGCGGTGAAATGCGTAGATATTAGGAGGAACACCAGTGGCGAAGGCGGCTTACTGGACTGTAACTGACGTTGAGGCTCGAAAGCGTGGGGAGCAAACAGG
>OTU1078 12_341030
TAATTAGATACCCGGGTAGTCCTAGTTGGTGTACAGAGCCAATCCTACGGGAGGCAGCAGTAATTAGATACCCCGGTAGTCCATCAGTACAGTGCCTACGGGGTGCAGCAGTATTAGATGCCCGTGTAGTCCCGAAACATCACGCCTATGGGGTGCAGCAGTATTAGATACCCTCGTAGTCCGCTACCACGATGTCCTACGGGATGCAGCAGCATTAGATACCCCAGTAGTCCGCTCATAGAGAGTGATGCTCTTCCGATCTTGTACCTACGGGGGGCAGCAGTATTAGATACCCTAGTAGTCCGCTACCACGATGTCCTATGGGGCGCACCAGT
>OTU1079 12_341771
TGGGGGATATTGCACAATGGACGAAAGTCTGATGCAGCGACGTCGTGTGGGGGATGAAGGCCTTCGGGTTGTAAACTCCTTTCGCCCGCGGAAAAGGCAGGGTTTTGGCCTTGTTGATGGTAGTGGGTAAAGAAGCGCCGGCTAACTACGTGCCAGCAGCCGCGGTAATACGTAGGGCGCGAGCGTTGTCCGGAATTATTGGGCGTAAAGGGCTCGTAGGCGGTTTGTCGCGTCTAGCGTTTAAGGCTCGGGCTTAACCCGGGTTTGCGTTGGGTACGGGCAGGCTTGAGTGCGGTAGGGGTAACTGGAATTCCTGGTGTAGCGGTGGAATGCGCAGATATCAGGAGGAACACCGGTGGCGAAGGCGGGTTACTGGGCCGTTACTGACGCTGAGGAGCGAGAGCGTGGGGAGCGAACAGG
>OTU108 8_27573
TGGGGAATATTGGGCAATGGGCGCAAGCCTGACCCAGCAACGCCGCGTGAAGGAAGAAGGCTTTCGGGTTGTAAACTTCTTTTGACGGGGAAGAGCAGAAGACGGTACCTGTCGAATAAGCCACGGCTAACTACGTGCCAGCAGCCGCGGTAATACGTAGGTGGCAAGCGTTGTCCGGATTTACTGGGTGTAAAGGGCGTGTAGCCGGGCTGACAAGTCAGATGTGAAATCCGGGGGCTCAACCCCCGAACTGCATTTGAAACTGTTGGTCTTGAGTATCGGAGAGGCAGGCGGAATTCCTAGTGTAGCGGTGAAATGCGTAGATATTAGGAGGAACACCAGTGGCGAAGGCGGCCTGCTGGACGACAACTGACGGTGAGGCGCGAAAGCGTGGGGAGCAAACAGG
>OTU1080 17_723885
TGGGGAATATTGCACAATGGGGGAAACCCTGATGCAGCGACGCCGCGTGAGCGATGAAGTATTTCGGTATGTAAAGCTCTATCAGCAGGGAAGAAGATGACGGTACCTGACTAAGAAGCCCCGGCTAACTACGTGCCAGCAGCCGCGGTAATACGTAGGGGGCAAGCGTTATCCGGATTTATTGGGCGTAAAGGGAACGCAGGCGGTCTTTTAAGTCTGATGTGAAAGCCTTCGGCTTAACCGGAGTAGTGCATTGGAAACTGGGAGACTTGAGTGCAGAAGAGGAGAGTGGAACTCCATGTGTAGCGGTGAAATGCGTAGATATATGGAAGAACACCAGTGGCGAAAGCGGCTCTCTGGTCTGTAACTGACGCTGAGGTTCGAAAGCGTGGGGAGCAAACAGG
>OTU1082 8_27285
TGAAATAATCGGATTGAGCATGCTGGCCACGAAACTAAAACGGCCAATCAGAAATCCTGTCGGGATCCCCACAAGTGCCGCAAGACCAAAGCCGATAGCCACCCTTTTGAGTGAGGCGAGGATGTTCCAGCCAATCCCCATATCATTGGGACCGGCGATGTAGAACGGACTGGCAAAGATAATTTTGGCCGCCTCCCACGTTTTTATCGGCGTGGGAAAGCCTTTGCTGCTCAGCGCGGCAATTTGCCAAATCACCAGCAGCACCACCACGCCGAGCAGCCCCGGGATCGCTTGTTGCATAAAACGGCGGGCTGCCGCCCTGAATTTG
>OTU1083 16_608742
TATTAGATACCCCGGTAGTCCGCTCATAGAGAGTGATGCTCTTCTGATCAGCCTATGGGGTGCAGCAGTAATTAGATACCCGGGTAGTCCGCTACCACGATGTCCTATGGGGCGCAGCAGCATTAGATACCCTAGTAGTCCGCTACCACGATGTCCTATGGGGTGCAGCAGTATTAGATACCCAGGTAGTCCCGTACGACTTGTACCTACGGGATGCAGCAGT
>OTU1084 10_166089
TGGGGAATATTGGGCAATGGGCGCAAGCCTGACCCAGCAACGCCGCGTGAAGGAAGAAGGCTTTCGGGTTGTAAACTTCTTTTAAGAGGGAAGAGCAGAAGACGGTACCTCTTGAATAAGCCACGGCTAACTACGTGCCAGCAGCCGCGGTAATACGTAGGTGGCAAGCGTTGTCCGGATTTACTGGGCGTAAAGGGCGTGCAGCCGGGCTTACAAGTCAGATGTGAAATCCTGCGGCTCAACCGCAGAACTGCATTTGAAACTGTAGGTCTTGAGTACTGGAGAGGCAGACGGAATTCCTAGTGTAGCGGTGAAATGCGTAGATATTAGGAGGAACACCAGTGGCGAAGGCGGTCTGCTGGACAGCAACTGACGGTGAGGCGCGAAAGCGTGGGGAGCAAACAGG
>OTU1085 17_695948
TATTAGATACCCGAGTAGTCCATCAGTACAGTGCCTATGGGGCGCACCAGTATTAGATACCCTTGTAGTCCCGTACGACTTGTACCTATGGGGGGCACCAGTATTAGATACCCACGTAGTCCATCAGTACAGTACCTATGGGACGCAGCAGCATTAGATACCCCTGTAGTCCATCAGTACAGTACCTATGGGGTGCACCAGTATTAGATACCCAGGTAGTCCGCTACCGACTGTCCATGGCTACCCTACGGGATGCAGCAGTATTAGATACCCTAGTAGTCCCGAAACATCACGCCTATGGGGGGCAGCAGT
>OTU1086 14_444163
TATTAGATACCCACGTAGTCCGCTACCACGATGTCCTACGGGGTGCAGCAGTATTAGATACCCAGGTAGTCCGCTCATAGAGAGTGATGCTCTTCCGATCTTGTACCTATGGGGCGCACCAGTAGTCCATTAGATACCCCTGTAGTCCCGTACGACTTGACCTACGGGATGCAGCAGGATTAGATACCCGGGTAGTCCATCAGTACAGTGCCTATGGGACGCAGCAGTA
>OTU1087 15_538250
TGGGGAATATTGGGCAATGGGCGCAAGCCTGACCCAGCAACGCCGCGTGAAGGAAGAAGGCTTTCGGGTTGTAAACTTCTTTTCTCAGGGACGAAGCAAGTGACGGTACCTGAGGAATAAGCCACGGCTAACTACGTGCCAGCAGCCGCGGTAATACGTAGGTGGCAAGCGTTATCCGGATTTACTGGGTGTAAAGGGCGTGTAGGCGGGACTGCAAGTCAGGTGTGAAATCCGGGGGCTTAACCCCCGAACTGCACTTGAAACTGTAGTTCTTGAGTGATGGAGAGGCAGGCGGAATTCCCAGTGTAGCGGTGAAATGCGTAGATATTGGGAGGAACACCAGTGGCGAAGGCGGCCTGCTGGACATTAACTGACGCTGAGGCGCGAAAGCGTGGGGAGCAAACAGG
>OTU109 1_552450
TGAGGAATATTGGTCAATGGGCGCGAGCCTGAACCAGCCAAGTCGCGTGAGGGAAGACGGTCCTATGGATTGTAAACCTCTTTTGTCGGGGAGCAAAGAGAGCCACGTGTGGCTCATTGAGAGTACCCGAAGAAAAAGCATCGGCTAACTCCGTGCCAGCAGCCGCGGTAATACGGAGGATGCGAGCGTTATCCGGATTTATTGGGTTTAAAGGGTGCGCAGGCGGAGGTGCAAGTCAGCGGTCAAATTGCGGGGCTCAACCCCGTACTGCCGTTGAAACTGCATCCCTTGAGTGCGCGAGAAGTATGCGGAATGCGTGGTGTAGCGGTGAAATGCATAGATATCACGCAGAACTCCGATTGCGAAGGCAGCATACCGGCGCGCAACTGACGCTCATGCACGAAAGCGTGGGTATCGAACAGG
>OTU1090 16_614533
TGGGGAATATTAGGCAATGGGCGAAAGCCTGACCTAGCGACGCCGCGTGAGGGAAGACGGTCTTCGGATTGTAAACCTCTGTCTTTGGGGACGAAGAAGATGACGGTACCCAAAGAGGAAGCCACGGCTAACTACGTGCCAGCAGCCGCGGTAATACGTAGGTGGCGAGCGTTGTCCGGAATTACTGGGTGTAAAGGGAGCGTAGGCGGGAACGCAAGTTGAATGTGAAAACTATGGGCTCAACCGATAGTTGCGTTCAAAACTGCGAATCTTGAGTGAAGTAGAGGCAGGCGGAATTCCTAGTGTAGCGGTAAAATGCGTAGATATTAGGAGGAACACCAGTGGCGAAGGCGGCCTGCTGGGCTTTAACTGACGCTGAGGCTCGAAAGTGTGGGGAGCAAACAGG
>OTU1091 14_425347
TAATTAGATACCCATGTAGTCCGCTACCACGATGTCCTATGGGGTGCAGCAGTATTAGATACCCCAGTAGTCCGCTACCAACTGATCAGCCTATGGGGGGCACCAGTATTAGATACCCGAGTAGTCCGCTCATAGAGAGTGATGCTCTTCCGATCTTGACCTACGGGGTGCAGCAGTATTAGATACCCCAGTAGTCCCGAAACATCACGCCTACGGGATGCAGCAGTATTAGATACCCCTGTAGTCCCGTACGACTTGACCTATGGGGGGCACCAGT
>OTU1092 7_1104201
TGGGGAATCTTCCGCAATGGGCGAAAGCCTGACGGAGCAATGCCGCGTGAGTGAAGAAGGCCTTCGGGTTGTAAAACTCTGTCCTTATTGAAGAGAGGTATTGGCGTGAATAATGCTAATATAGGACGGTAAATAAGGAGGAAGCCCCGGCTAACTACGTGCCAGCAGCCGCGGTAATACGTAGGGGGCGAGCGTTGTCCGGAATCACTGGGCGTAAAGGGCGCGTAGGCGGTATAATAAGTCAGTGGTGAAAACCTGGGGCTCAACCCCGGGCCTGCCACTGATACTGTTAAACTTGAGTATGGAAGAGGAGAATGGAATTCCTAGTGTAGCGGTGAAATGCGTAGATATTAGGAGGAACACCAGTGGCGAAGGCGATTCTCTGGGCCAAGACTGACGCTGAGGCGCGAAAGCGTGGGGAGCAAACAGG
>OTU1093 13_397243
TGAGGAATATTGGTCAATGGGCGAGAGCCTGAACCAGCCAAGTCGCGTGAGGGAAGACGGCCCTACGGGTTGTAAACCTCTTTTGTCGGGGAGCAAAGAGCGGGACGTGTCCCGCGTCGAGAGTACCCGAAGAAAAAGCATCGGCTAACTCCGTGCCAGCAGCCGCGGTCATACGGAGGATGCGAGCGTTATCCGGATTTATTGGGTTTAAAGGGTGCGTAGGCGGACTGTTAAGTCAGCGGTAAAATTTGGAGGCTCAACCTCCACGAGCCGTTGAAACTGGTGGTCTTGAGTGGGCGAGAAGTATGCGGAATGCGTGGTGTAGCGGTGAAATGCATAGATATCACGCAGAACCCCGATTGCGAAGGCAGCATACCGGCGCCCAACTGACGCTGAAGCACGAAAGCGTGGGTATCGAACAGG
>OTU1095 6_1044550
TGAGGAATATTGGTCAATGGGCGAAAGCCTGAACCAGCCATGCCGCGTGCAGGAAGACGGCTCTATGAGTTGTAAACTGCTTTTGTACGAGGGTAAACACAGATACGTGTATCTGCTTGAAAGTATCGTACGAATAAGGATCGGCTAACTCCGTGCCAGCAGCCGCGGTAATACGGAGGATCCAAGCGTTATCCGGATTTATTGGGTTTAAAGGGTGCGTAGGCGGTTTAGTAAGTCAGCGGTGAAATTTTGGTGCTCAACACCAAACGTGCCGTTGATACTGCTGAGCTAGAGAGTAGTTGCGGTAGGCGGAATGTATGGTGTAGCGGTGAAATGCTTAGAGATCATACAGAACACCGATTGCGAAGGCAGCTTACCAAACTATATCTGACGTTGAGGCACGAAAGCGTGGGGAGCAAACAGG
>OTU1097 14_440394
TATTAGATACCCACGTAGTCCGCTCATAGAGAGCGATGCTATTCCGATCTCTTGTACCTACGGGGTGCAGCAGTATTAGATACCCCTGTAGTCCTAGTTGATGTACAGTGTCAACCTACGGGGGGCAGCAGTATTAGATACCCTGGTAGTCCATCAGTGCCAATCCTATGGGAGGCAGCAGTATTAGATACCCGAGTAGTCCGCTACCATTACGCCTACTTGACCTACGGGGCGCACCAGTATTAGATACCCTGGTAGTCCATCAGTACAGTGCCTACGGGGGGCAGCAGT
>OTU1098 14_467095
TTAGGAATATTCGTCAATGGGGGAAACCCTGAACGAGCAATGCCGCGTGAGTGATGAAGGTCCTTTGGATTGTAAAACTCTGTTGTATGGGAAGAACGACCAGACTAGGAAATGAGTTTGGAGTGACGGTACCATGCCAGAAAGCTCCGGCTAACTACGTGCCAGCAGCCGCGGTAATACGTAGGGAGCGAGCGTTATCCGGATTTATTGGGCGTAAAGGGTGCGTAGGCGGCTTGTTAAGTATGAAATTAAAGCCCGGGGCTTAACTCCGGTTCGTTTCATAAACTGGCAGGCTTGAGTATGGAAGAGGTAAACGGAATTTCTAGTGTAGCGGTGGAATGCGTAGATATTAGAAGGAACACCAGTGGCGAAGGCGGTTTACTGGGCCATTACTGACGCTGAGGCACGAAAGCGTGGGGAGCAAATAGG
>OTU1099 17_668534
TAATTAGATACCCCGGTAGTCCATCAGTACAGTGCCTACGGGGTGCAGCAGTAATTAGATACCCTAGTAGTCCGCTCATAGAGGGTGATGCTCTTCAGACCTTGTACCTACGGGGCGCACCAGTATTAGATACCCTTGTAGTCCGCTACCGTTACGCCTACTTGACCTACGGGGTGCAGCAGTATTAGATACCCTAGTAGTCCCGAAACAGAGGGGATGATGCTCTTCCGATCTTGTACCTACGGGAGGCAGCAGT
>OTU11 8_43
TGAGGAATATTGGTCAATGGGCGGAAGCCTGAACCAGCCAAGTCGCGTGAGGGAAGAAGGCCCTGCGGGTCGCAGACCTCTTTGGACGGGGAGCAAGGCCGCCGACGTGTCGGCGGAAGGAGAGTACCCGTAGAACAAGCATCGGCTAACTCCGTGCCAGCAGCCGCGGTAATACGGAGGATGCGAGCGTTATCCGGATTTATTGGGTTTAAAGGGTGCGCAGGCGGCACGGCAAGCCGGCGGTCAAATCGCGGGGCTCAACCCCGCCCAGCCGTCGGAACTGCCGGGCTAGAGTGGGCGAGAAGTGCGCGGAATGCGTGGTGTAGCGGTGAAATGCATAGATATCACGCAGAACTCCGATTGCGAAGGCAGCGCACCGGCGCCCTACTGACGCTCAGGCACGAAAGCGTGGGTATCGAACAGG
>OTU110 8_5742
TGGGGGATATTGGACAATGGGGGGAACCCTGATCCAGCGACGCCGCGTGAGTGAAGAAGTATCTCGGTATGTAAAGCTCTATCAGCAGGGAAGAAAGAAATGACGGTACCTGAGTAAGAAGCCCCGGCTAACTACGTGCCAGCAGCCGCGGTAATACGTAGGGGGCAAGCGTTATCCGGAATTACTGGGTGTAAAGGGAGCGTAGACGGTGAAGTAAGTCTGGAGTGAAAGGCGGGGGCCCAACCCCCGGACTGCTCTGGAAACTATTTGACTGGAGTGCAGGAGAGGTAAGCGGAATTCCTAGTGTAGCGGTGAAATGCGTAGATATTAGGAGGAACACCAGTGGCGAAGGCGGCTTACTGGACTGTAACTGACGTTGAGGCTCGAAAGCGTGGGGAGCAAACAGG
>OTU1100 7_1141615
TATTAGATACCCGCGTAGTCCCGAAACATCACGCCTACGGGACGCAGCAGTATTAGATACCCGTGTAGTCCCGAAACATCACGCCTATGGGACGCACCAGTATTAGATACCCGGGTAGTCCGCTCATGATCAGCCTATGGATGCAGCAGTAATTAGATACCCAGGTAGTCCCTACCACGATGTCCTACGGGGCGCAGCAGTATTAGATACCCACGTAGTCCCGTACGACTTGACCACCTACGGGGGGCACCAGTATTAGATACCCGAGTAGTCCGCTACCACGATGTCCTACGGGAGGCAGCAGT
>OTU1102 2_830076
TGAGGAATATTGGTCAATGGGCGAAAGCCTGAACCAGCCAAGTCGCGTGAGGGATGACGGTCCTATGGATTGTAAACCTCTTTTGTCGGGGAGCAAAGCGAGGCTCGTGAGCCTCGAAGGAGAGTACCCGAAGAAAAAGCATCGGCTAACTCCGTGCCAGCAGCCGCGGTAATACGGAGGATGCGAGCGTTATCCGGATTTATTGGGTTTAAAGGGTGCGTAGGCGGACTGTTAAGTCAGCGGTAAAATTGCGGGGCTCAACCCCGCCGAGCCGTTGAAACTGGCGGTCTGGAGTAGGCGAGAAGTATGCGGAATGCGTGGTGTAGCGGTGAAATGCATAGATATCACGCAGAACTCCGATTGCGAAGGCAGCATACCGGCGCCTTACTGACGCTCAGGCACGAAAGCGTGGGTATCGAACAGG
>OTU1103 10_172243
TGGGGAATATTGCACAATGGGCGAAAGCCTGATGCAGCGACGCCGCGTGAGTGAAGAAGTATTTCGGTATGTAAAGCTCTATCAGCAGGGAAGAAAATGACGGTACCTGACTAAGAAGCCCCGGCTAACTACGTGCCAGCAGCCGCGGTAATACGTAGGGGGCAAGCGTTATCCGGATTTACTGGGTGTAAAGGGAGCGTAGACGGCTGTGCAAGCCAGATGTGAAAGCCCGGGGCTCAACCCCTGGACTGCATTGGAAACTGTCAGGCTGGAGTGCAGGAGAGGTAAGTGGAATTCCTAGTGTAGCGGTGAAATGCGTAGATATTAGGAGGAACACCAGTGGCGAAGGCGACTTACTGGACTGTAACTGACGTTGAGGCTCGAAAGCGTGGGGAGCAAACAGG
>OTU1104 12_313079
TAGGGAATCATTCACAATGGGGGAAACCCTGATGGTGCGACGCCGCGTGGGGGAATGAAGGTCTTCGGATTGTAAACCCCTGTCATGTGGGAGCAAATTAAAAAGATAGTACCTGAGTAAGAAGCTCCGGCTAAATACGTGCCAGCAGCCGCGGTAATACGTAGGGGGCAAGCGTTATCCGGATTTACTGGGTGTAAAGGGAGCGTAGACGGTAATGTAAGTCGTGTGTGAAAGGCGCGGGCTCAACCCGCGGACGGCACATGATACTGCGAGACTAGAGTAATGGAGGGGGAACCGGAATTCTCGGTGTAGCAGTGAAATGCGTAGATATCGAGAGGAACACTCGTGGCGAAGGCGGGTTCCTGGACATTAACTGACGCTGAGGCACGAAGGCCAGGGGAGCGAAAGGG
>OTU1105 7_1115719
TATTAGATACCCCGGTAGTCCCGAAACATCACGCCTACGGGATGCAGCAGTATTAGATACCCGAGTAGTCCATCAGTACAGTGCCTATGGGATGCAGCAGTATTAGATACCCTCGTAGTCCGCTACCAGAGAGTGATGCTCTTCCGATCTTGTACCTATGGGGCGCACCAGTATTAGATACCCCAGTAGTCCCGTACGACTTGACCTACGGGGGGCAGCAGTA
>OTU1106 16_632419
TATTAGATACCCCAGTAGTCCATCAGTACAGTGCCTACGGGAGGCAGCAGTATTAGATACCCACGTAGTCCCGTACTACTTGACCTATGGGACGCAGCAGTATTAGATACCCCCGTAGTCCGCTACCTTAGATACCCTCGATGTCCTATGGGGGGCAGCAGTATTAGATACCCGTGTAGTCCGCTCATAGAGAGAGGGCGATGCTCTTCCGATGTCCTATGGGGTGCAGCAGT
>OTU1107 3_852415
TATTAGATACCCAAGTAGTCCATCAGTACAGTGCCTACGGGGGGCAGCAGTATTAGATACCCAGGTAGTCCCGTGATGTACAGTGCCTATGGGATGCAGCAGTATTAGATACCCTGGTAGTCCCGTACGACTTGACCTATGGGATGCACCGATCAGCCTATGGGACGCAGCAGTAATTAGATACCCTCGTAGTCCATCAGTGCAGTGCCTACGGGGTGCAGCAGTATTAGATACCCTAGTAGTCCCGAAACAGAGGGGATGATGCTCTTCCGATCTTGTACCTACGGGACGCACCAGTA
>OTU1108 12_292787
TATTAGATACCCTGGTAGTCCATCAGTACAGTGCCTACGGGGCGCACCAGTATTAGATACCCAGGTAGTCCCGTACGACTTGACCTACGGGGTGCAGCAGTATTAGATACCCTCGTAGTCCGCTACCATAGATACCCTCGATGTCCTACGGGATGCACCAGTAATTAGATACCCTGGTAGTCCCGAAACATCACGCCTACGGGACGCAGCAGTAATTAGATACCCGAGTAGTCCGCTACCATGCCAATCCTATGGGAGGCAGCAGTATTAGATACCCTCGTAGTCCGCTACCACGATGTCCTATGGGGGGCAGCAGT
>OTU1109 12_334671
TATTAGATACCCAGGTAGTCCCGAAACAGAGGGGATGATGCTCTTCCGATCTTGTACCTACGGGAGGCACCAGTATTAGATACCCATGTAGTCCCGTGATGTACAGTGCCTATGGGGTGCAGCAGTATTAGATACCCAGGTAGTCCATCAGTACAGTGCCTACGGGACGCAGCAGTATTAGATACCCGTGTAGTCCGCTCATAGAGAGTGATGCTCTTCTGTCCACCTACGGGGTGCACCAGTATTAGATACCCTTGTAGTCCGCTCATATCACGCCTACGGGATGCAGCAGT
>OTU111 8_12220
TGGGGAATATTGGGCAATGGACGCAAGTCTGACCCAGCAACGCCGCGTGAAGGAAGAAGGCTTTCGGGTTGTAAACTTCTTTTAAGGGGGAAGAGCAGAAGACGGTACCCCTTGAATAAGCCACGGCTAACTACGTGCCAGCAGCCGCGGTAATACGTAGGTGGCAAGCGTTGTCCGGATTTACTGGGTGTAAAGGGCGTGCAGCCGGAGAGACAAGTCAGATGTGAAATCCACGGGCTCAACCCGTGAACTGCATTTGAAACTGTTTCCCTTGAGTGTCGGAGAGGTAATCGGAATTCCTTGTGTAGCGGTGAAATGCGTAGATATAAGGAAGAACACCAGTGGCGAAGGCGGATTACTGGACGATAACTGACGGTGAGGCGCGAAAGCGTGGGGAGCAAACAGG
>OTU1110 17_678361
GATTAGATACCCGTGTAGTCCGCTACCAACTGATCAGCCTACGGGACGCACCAGTATTAGATACCCCCGTAGTCCGCTCATAGAGAGTGATGCTCTTCTGACCACCTATGGGGCGCACCAGTATTAGATACCCTTGTAGTCCATCAGTACAGTGCCTATGGGAGGCACCAGTATTAGATACCCAGGTAGTCCGCTCATAGAGAGTGATGCTCTTCTGGCTACCCTACGGGGTGCAGCAGTA
>OTU1111 10_178629
TGGGGGATATTGCACAATGGGGGAAACCCTGATGCAGCAACGCCGCGTGAAGGAAGAAGGTCTTCGGATTGTAAACTTTTGTCTTGTGGGAAGATAATGACGGTACCACAGGAGGAAGCTCCGGCTAACTACGTGCCAGCAGCCGCGGTAATACGTAGGGAGCGAGCGTTGTCCGGATTTACTGGGTGTAAAGGGTGCGTAGGCGGCTAGACAAGTCAGGTGTGAAATACCGCAGCTCAACTGCGGGGCTGCACTTGAAACTGTAGAGCTTGAGTGATGGAGAGGTAAGCGGAATTCCTAGTGTAGCGGTGAAATGCGTAGATATTAGGAGGAACACCAGTGGCGAAGGCGGCTTGCTGGACGATGACTGACGTTGAGGCTCGAAAGCGTGGGGAGCAAACAGG
>OTU1113 17_705211
TAATTAGATACCCTGGTAGTCCGCTACCACGATGTCCTACGGGAGGCAGCAGTATTAGATACCCGCGTAGTCCGCTACCGATGTCCTATGGGAGGCACCAGTAATTAGATACCCTGGTAGTCCGCTACCGACTGTCCATGGCTACCCTATGGGGTGCAGCAGTATGTCACCTATGGGACGCAGCAGTATTAGATACCCCAGTAGTCCCGAAACAGAGAGGATGACGCTCTTCTGACCACCTACGGGATGCAGCAGATTAGATACCCGAGTAGTCCCGTACGACTTGACCTATGGGATGCAGCAGTATTAGATACCCAAGTAGTCCCGTGATGTACAGTGCCTATGGGGCGCACCAGT
>OTU1115 16_651535
TATTAGATACCCATGTAGTCCCGAAACATCACGCCTATGGGAGGCAGCAGTATTAGATACCCAGGTAGTCCGCTACCACGATGTCCTATGGGGGCAGCAGTATTAGATACCCGCGTAGTCCGCTCATAGAGAGTGATGCTCTTCCGACCTTGTACCTATGGGGCGCACCAGAGCATTGGTCTTTGACCCTGGATGGACATTAGATACCCTGGTAGTCCGCTACCATAGATACCCTCGATGTCCTATGGGGCGCACCAGT
>OTU1116 15_532777
TATTAGATACCCACGTAGTCCGCTACCACGATGTCCTATGGGAGGCAGCAGTATTAGATACCCACGTAGTCCCGTACGACTTGACCTACGGGAGGCAGCAGTATTAGATACCCTAGTAGTCCGCTCATAGAGACTGGTGCTCTTCCGATCTTGTACCTACGGGATGCAGCAGTATTAGATACCCATGTAGTCCATCAGTGCCAATCCTACGGGACGCAGCAGT
>OTU1117 17_724943
TATTAGATACCCTCGTAGTCCGCTACCACCTTGTACCTACGGGACGCAGCAGCAACATTAGATACCCCCGTAGTCCGCTACCACGATGTCCTACGGGATGCACCAGTATTAGATACCCGGGTAGTCCGCTACCACCTTGTACCTATGGGACGCACCAGTATTAGATACCCACGTAGTCCATCACTGGCTACCCTACGGGGGGCACCAGTAGTCCATTAGATACCCGAGTAGTCCATCAGTACAGTGCCTATGGGACGCAGCAGTAATTAGATACCCCTGTAGTCCCGAAACATCACGCCTATGGGACGCAGCAGT
>OTU1118 16_662385
TATTAGATACCCTTGTAGTCCGCTACCAGATGCTCTTCCGATCCCTTGTACCTATGGGACGCAGCAGTATTAGATACCCTGGTAGTCCGCTACCATGACCACCTACGGGGCGCAGCAGTAATTAGATACCCTAGTAGTCCGCTACCACGATGTCCTATGGGGTGCACCAGTAATTAGATACCCGTGTAGTCCCGAAACATCACACCTATGGGGGGCACCAGT
>OTU1119 15_482829
TGGGGAATATTGCACAATGGGGGAAACCCTGATGCAGCGACGCCGCGTGAAGGAAGAAGTATTTCGGTATGTAAACTTCTATCAGCAGGGAAGAAAATGACGGTACCTGACTAAGAAGCCCCGGCTAACTACGTGCCAGCAGCCGCGGTAATACGTAGGGGGCAAGCGTTATCCGGATTTACTGGGTGTAAAGGGAGCGTAGGCGGTGATGCAAGTCAGAAGTGAAAGCCCGCAGCTCAACTGCGGGACTGCTTTTGAAACTGTATGGCTGGAGTGCAGGAGAGGTAAGTGGAATTCCTAGTGTAGCGGTGAAATGCGTAGATATTAGGAGGAACACCAGTGGCGAAGGCGGCTTACTGGACTGTAACTGACGTTGAGGCTCGAAAGCGTGGGGAGCAAACAGG
>OTU112 8_5331
TGGGGAATTTTGGACAATGGGCGCAAGCCTGATCCAGCTATTCCGCGTGTGGGATGACGGCCCTCGGGTTGTAAACCACTTTAGTAGAGAACGAAAAGGAGCTATCGAATAAATAGCTCTGCTGACGGTACTCTAAGAATAAGCACCGGCTAACTACGTGCCAGCAGCCGCGGTAATACGTAGGGTGCGAGCGTTAATCGGAATTACTGGGCGTAAAGGGTGTGCAGGCGGCTGAGTAAGACAGATGTGAAATCCCCGGGCTTAACCTGGGAACCGCATATGTGACTGCTTGGCTAGAGTGCGTCAGAGGGAGGTGGAATTCCACGTGTAGCAGTGAAATGCGTAGATATGTGGAAGAACACCGATGGCGAAGGCAGCCTCCTGGGACGCAACTGACGCTCATACACGAAAGCGTGGGGAGCAAACAGG
>OTU1123 8_60003
TGAGGAATATTGGTCAATGGACGAGAGTCTGAACCAGCCAAGTAGCGTGAGGGAAGAAGGCCCTGCGGGTCGCAGACCTCTTTGGACGGGGAGCAAGGCCGCCGACGTGTCGGCGGAAGGAGAGTACCCGTAGAACAAGCATCGGCTAACTCCGTGCCAGCAGCCGCGGTAATACGGAGGATGCGAGCGTTATCCGGATTTATTGGGTGTAAAGGGAGCGTAGACGGTAATGTAAGTCTGATGTGAAAGCCCGGGGCTCAACCCCGCCCAGCCGTCGGAACTGCCGGGCTAGAGTGGGCGAGAAGTGCGCGGAATGCGTGGTGTAGCGGTGAAATGCATAGATATCACGCAGAACTCCGATTGCGAAGGCAGCGCACCGGCGCCCTACTGACGCTCAGGCACGAAAGCGTGGGTATCGAACAGG
>OTU1124 16_618297
CATTAGATACCCATGTAGTCCGCTACCATGACCACCTACGGGGTGCAGCAGTATTAGATACCCCTGTAGTCCCGTACGACTTGTCCTACGGGGCGCACCAGTATTAGATACCCCGGTAGTCCGCTACCGACTGTCCATAGCTTCCTACGGGGGGCAGCAGTATTAGATACCCGAGTAGTCCGCTACCAACTGTCCATAGCTTCCTACGGGACGCACCAGTA
>OTU1125 14_459729
TATTAGATACCCAGGTAGTCCGCTACCATGACCACCTATGGGAGGCAGCAGTATTAGATACCCAGGTAGTCCATCAGTACAGTGCCTACGGGATGCAGCAGTCATTAGATACCCTTGTAGTCCGCTACCTTAGATACCCTCGATGACCTACGGGGGGCAGCAGTATTAGATACCCGAGTAGTCCGCTCATAGAGAGTGATGCTCTTCTGACCACCTACGGGGTGCAGCAGTA
>OTU1126 18_745904
TGGGGAATATTGGACAATGGGGGGAACCCTGATCCAGCGACGCCGCGTGAGTGAAGAAGTATTTCGGTATGTAAAGCTCTATCAGCAGGGAAGAAAGAAATGACGGTACCTGACTAAGAAGCCCCGGCTAACTACGTGCCAGCAGCCGCGGTAATACGTAGGGGGCAAGCGTTATCCGGATTTACTGGGTGTAAAGGGAGCGTAGACGGCGATGCAAGCCTGGAGTGAAAGGCGGGGGCTCAACCCCCGGACTGCTTTGGGAACTGCATGGCTGGAGTGTCGGAGAGGCAGGCGGAATTCCTAGTGTAGCGGTGAAATGCGTAGATATTAGGAGGAACACCAGTGGCGAAGGCGGTCTGCTGGACAGCAACTGACGCTGAGGCGCGAAAGCGTGGGGAGCAAACAGG
>OTU1127 16_630084
TATTAGATACCCACGTAGTCCGCTACCGACTGTCCATGGCTACCCTATGGGAGGCAGCAGTATTAGATACCCATGTAGTCCGCTACCGACTGTCCATAGCTTCCTACGGGATGCAGCAGCAATTAGATACCCTTGTAGTCCGCTACCACGATGTCCTACGGGGTGCAGCAGTATTAGATACCCTTGTAGTCCGCTACCTTAGATACCCTCGATGTCCTACGGGATGCACCAGT
>OTU1128 11_214242
TATTAGATACCCAAGTAGTCCATCAGTACAGTGCCTATGGGAGGCAGCAGTATTAGATACCCCGGTAGTCCGCTACCTTAGATACCCTCGATGTCCTACGGGGTGCAGCAGTAATTAGATACCCTTGTAGTCCCGAAACATCACGCCTACGGGATGCAGCAGTATTAGATACCCTTGTAGTCCGCTCATAGAGAGTTATGCTCTTCTGATCAGCCTACGGGATGCAGCAGCA
>OTU1129 3_887574
TATTAGATACCCCAGTAGTCCATCAGTACAGTGCCTATGGGGTGCAGCAGTATTAGATACCCAGGTAGTCCCGAAACATCACGCCTATGGGATGCAGCAGTATTAGATACCCTCGTAGTCCCGTACGACTTGACCTATGGGATGCACCAGTATTAGATACCCGAGTAGTCCACTACCACGATGTCCTACGGGATGCAGCAGCATTAGATACCCACGTAGTCCCGTGATGTACAGTGCCTACGGGAGGCAGCAGT
>OTU113 8_9544
TCGAGAATCATTCACAATGGGGGAAACCCTGATGGTGCGACGCCGCGTGGGGGAATGAAGGTCTTCGGATTGTAAACCCCTGTCATGTGGGAGCAAATTAAAAAGATAGTACCACAAGAGGAAGAGACGGCTAACTCTGTGCCAGCAGCCGCGGTAATACAGAGGTCTCAAGCGTTGTTCGGAATCACTGGGCGTAAAGCGTGCGTAGGCTGTTTCGTAAGTCGTGTGTGAAAGGCGCGGGCTCAACCCGCGGACGGCACATGATACTGCGAGACTAGAGTAATGGAGGGGGAACCGGAATTCTCGGTGTAGCAGTGAAATGCGTAGATATCGAGAGGAACACTCGTGGCGAAGGCGGGTTCCTGGACATTAACTGACGCTGAGGCACGAAAGCGTGGGGAGCAAATAGG
>OTU1130 18_779036
TATTAGATACCCGCGTAGTCCCGAAACAGAGGGGATGATGCTCTTCCGATCTTGTACCTATGGGGGGCACCAGTATTAGATACCCGGGTAGTCCGCTACCACAGTGCCTACGGGACGCAGCAGTATTAGATACCCATGTAGTCCGCTACCACGATGTCCTACGGGATGCACCAGTATTAGATACCCATGTAGTCCCGAAACATCACGCCTATGGGACGCACCAGTAATTAGATACCCGCGTAGTCCGCTCATAGAGGGTGATGCTATTCCGACCTTGTACCTATGGGAGGCAGCAGT
>OTU1131 12_333939
TATTAGATACCCCACTAGTCCATCAGTGCCAATCCTACGGGGCGCACCAGTATTAGATACCCCGGTAGTCCATCAGTACAGTGCCTACGGGGTGCAGCAGTAATTAGATACCCCAGTAGTCCCGAAACAGAGGGGATGATGCTCTTCCGATCTTGTACCTATGGGGGGCACCAGTATTAGATACCCGGGTAGTCCATCAGTACAGTGCCTATGGGGGGCAGCAGT
>OTU1132 14_425741
TATTAGATACCCCTGTAGTCCGCTACCGACTGTCCATGGCTACCCTATGGGACGCAGCAGTATTAGATACCCCAGTAGTCCGCTACCACGATGTCCTACGGGATGCAGCAGCAATTAGATACCCGTGTAGTCCCGTACGATCTGACCTGCCAATCCTACGGGGTGCAGCAGTAATTAGATACCCTAGTAGTCCGCTCATAGAGAGAGGGTGATGCTCTTCCGATCTACTTGACCTATGGGAGGCAGCAGT
>OTU1133 15_485219
TGAGGAATATTGGTCAATGGGCGGAAGCCTGAACCAGCCAAGTCGCGTGAGGGAAGACGGCCCTACGGGTTGTAAACCTCTTTTGCCGGGGGACAAAAGGCCGGACTCGTCCGGTCCTGAGGGTACCCGGAGAAAAAGCATCGGCTAACTCCGTGCCAGCAGCCGCGGTAATACGGAGGATGCGAGCGTTATCCGGATTCATTGGGTTTAATGGGTGCGCAGGCGGACTGTTAAGTCAGCGGTAAAATTGCGGGGCTCAACCCCGCCGAGCCGTTGAAACTGGCGGTCTGGAGTAGGCGAGAAGTATGCGGAATGCGTGGTGTAGCGGTGAAATGCATAGATATCACGCAGAACTCCGATTGCGAAGGCAGCGCACCGGCGCCCTACTGACGCTCAGGCACGAAAGCGTGGGTATCGAACAGG
>OTU1134 18_748974
TATTAGATACCCATGTAGTCCGCTACCACGATGTCCTACGGGATGCAGCAGTACGTGAGCATTAGATACCCACGTAGTCCGCTACCACTTGACCTATGGGACGCAGCAGTATTAGATACCCTCGTAGTCCGCTACCTTAGATACCCACGATGTCCTACGGGGTGCAGCAGCTTGACCTATTAGATACCCACGTAGTCCCGTACGACAGTACCTACGGGGCGCAGCAGC
>OTU1135 7_1123704
TATTAGATACCCGAGTAGTCCCGTACGCCTTGTACCTATGGGACGCACCAGATGCTCTTCCGATCTACTTGACCTACGGGGTGCAGCAGTATTAGATACCCCCGTAGTCCCGAAACATCACGCCTATGGGACGCAGCAGTATTAGATACCCGGGTAGTCCATCAGTACAGTGCCTACGGTATGCAGCAGTATTAGATACCCTTGTAGTCCGCTACCACGATGTCCTATGGGAGGCAGCAGT
>OTU1136 7_1109479
TAATTAGATACCCCAGTAGTCCCGAAACATCACGCCTACGGGAGGCAGCAGTATTAGATACCCCAGTAGTCCGCTACTATCACGCCTAGGGGAGGCAGCAGCAATTAGATACCCAGGTAGTCCGCTCATAGAGAGTGATGCTCTTCCGATGTCCTATGGGGTGCAGCAGTATTAGATACCCCGGTAGTCCTGTGATGTACAGTACCTACGGGATGCAGCAGTATTAGATACCCGTGTAGTCCGCTACCATGGCTACCCTACGGGGGGCACCAGT
>OTU1137 17_688265
TATTAGATACCCCTGTAGTCCGCTACCAACTGTCCATGGCTACCCTATGGGACGCAGCAGTATTAGATACCCTTGTAGTCCGCTACCACAGTGCCTATGGGATGCAGCAGCAATTAGATACCCCTGTAGTCCGCTACCAACTGTCCATGGCTACCCTACGGGAGGCACCAGTATTAGATACCCTGGTAGTCCGCTACCACGATGTCCTACGGGATGCACCAGTATTAGATACCCGCGTAGTCCATCAGTACAGTTCCTATGGGGTGCACCAGT
>OTU1138 16_645798
TATTAGATACCCATGTAGTCCGCTCATAGAGGGTGATGCTCTTCTGGCTACCCTACGGGGGGCAGCAGTATTAGATACCCTTGTAGTCCATCAGTACAGTGCCTATGGGATGCACCAGTATTAGATACCCTCGTAGTCCGCTACCACGATGTCCTACGGGGTGCAGCAGTAATTAGATACCCACGTAGTCCGCTCATAGATACCCTCGATGTCCTACGGGATGCAGCAGGATTAGATACCCTTGTAGTCCCGTACGACTTGACCTACGGGGGGCAGCAGT
>OTU1139 6_1059173
TGAGGAATATTGGTCAATGGTCGGGAGACTGAACCAGCCAAGCCGCGTGAGGGAGGAAGGTACAGCGTATCGTAAACCTCTTTTGTCGGGGAGCAAGGCCCGCCACGTGTGGCGGGAAGGAGAGTACCCGAAGAAAAAGCATCGGCTAACTCCGTGCCAGCAGCCGCGGTAATACGGAGGATGCGAGCGTTATCCGGATTTATTGGGTTTAAAGGGTGCGCAGGCGGAAGATCAAGTCAGCGGTAAAATTGCGGGGCTCAACCCCGTCGAGCCGTTGAAACTGGCAGACTTGAGTTGGCGAGAAGTACGCGGAATGCGCGGTGTAGCGGTGAAATGCATAGATATCGCGCAGAACTCCGATTGCGAAGGCAGCGTACCGGTGCCAGACTGACGCTGAGGCACGAAAGCGTGGGGATCGAACAGG
>OTU114 8_2711
TGAGGAATATTGGTCAATGGCCGTAAGGCTGAACCAGCCAAGTCGCGTGAAGGAAGAAGGATCTATGGTTTGTAAACTTCTTTTATAGGGGAATAAAGGTATCCACGTGTGGATATTTGCATGTACCCTATGAATAAGCATCGGCTAACTCCGTGCCAGCAGCCGCGGTAATACGGAGGATGCGAGCGTTATCCGGATTTATTGGGTTTAAAGGGTGCGTAGGTTGTTTTTTAAGTCAGCGGTGAAAGTTTGTGGCTCAACCATAAAATTGCCGTTGAAACTGGAAGACTTGAGTGTGTTTGAGGTAGGCGGAATGCGTGGTGTAGCGGTGAAATGCATAGATATCACGCAGAACTCCGATTGCGAAGGCAGCTTACTAAGCCATAACTGACACTGAAGCACGAAAGCGTGGGGATCAAACAGG
>OTU1140 13_351796
TGGGGAATATTGCACAATGGGGGGAACCCTGATGCAGCGACGCCGCGTGAGTGAAGAAGTATTTCGGTATGTAAAGCTCTATCAGCAGGGACGAAGATGACGGTACCTGCAGAAGAAGCCCCGGCTAACTACGTGCCAGCAGCCGCGGTAATACGTAGGGGGCAAGCGTTATCCGGATTTACTGGGTGTAAAGGGAGCGTAGACGGCAGGGCAAGCCAGAAGTGAAAACGCAGAGCTTAACTTTGCGACTGCTTTTGGAACTGCCCAGCTAGAGTACAGGAGAGGTAAGTGGAATTCCTAGTGTAGCGGTGAAATGCGTAGATATTAGGAGGAACACCAGTGGCGAAGGCGGCTTACTGGACTGAGACTGACGTTGAGGCTCGAAAGCGTGGGGAGCAAACAGG
>OTU1141 17_669803
TATTAGATACCCACGTAGTCCGCTACCACGATGTCCTATGGGGTGCAGCAGTATTAGATACCCTAGTAGTCCGCTCATAGAGAGGGATGCTCTTCCGATCTGGCTACCCTATGGGAGGCAGCAGTAATTAGATACCCTTGTAGTCCGCTACCATGACCACCTACGGGATGCAGCAGTATTAGATACCCGTGTAGTCCCGAAACATCACGCCTATGGGGTGCAGCAGT
>OTU1142 18_770267
TATTAGATACCCTGGTAGTCCGCTACCACGATGTCCTATGGGACGCAGCAGTAATTAGATACCCTCGTAGTCCGCTACCTTAGATACCCTCGATGCCCTATGGGGTGCAGCAGTAATTAGATACCCAGGTAGTCCGCTACCACGATGTCCTACGGGAGGCAGCAGTATTAGATACCCTCGTAGTCCGCTACCACGATGTCCTACGGGAGGCAGCAGTATTAGATACCCGCGTAGTCCGCTACCGAATGTCCATAGCTTCCTATGGGAGGCAGCAGT
>OTU1143 7_1119834
TAATTAGATACCCTTGTAGTCCCGAAACATCACGCCTATGGGGGGCAGCAGTATTAGATACCCCTGTAGTCCCGTACGCCTTGTACCTACGGGAGGCAGCAGTATTAGATACCCTAGTAGTCCTAGTTGGTCTGTCCTGCCAATCCTATGGGGCGCACCAGTAATTAGATACCCACGTAGTCCGCTACCTTAGATACCCTCGATGTCCTACGGGGTGCAGCAGTATTAGATACCCTGGTAGTCCATCAGTACAGTGCCTACGGGGGGCACCAGT
>OTU1144 16_614349
TATTAGATACCCTTGTAGTCCGCTACCATGCCAATCCTACGGGAGGCAGCAGTATTAGATACCCCTGTAGTCCATCAGTACAGTGCCTATGGGAGGCAGCAGTATTAGATACCCAGGTAGTCCGCTACCTTAGATACCCTCGATGTCCTACGGGACGCACCAGTAATTAGATACCCATGTAGTCCGCTCATAGAGAGAGGGTGATGCTCTTCCGATCTTGACCTACGGGGTGCAGCAGTATTAGATACCCCTGTAGTCCGCTACCACGATGTCCTATGGGAGGCAGCAGT
>OTU1145 17_686458
TATTAGATACCCTGGTAGTCCCGTGATGTACAGTGCCTATGGGGTGCAGCAGATTAGATACCCATGTAGTCCGCTACCTTAGATACCATGGCTACCCTATGGGATGCAGCAGTATTAGATACCCGAGTAGTCCATCAGTACGGTACCTACCTTGTACCTATGGGGCGCAGCAGTATTAGATACCCTGGTAGTCCGCTACCACGATGTCCTATGGGATGCAGCAGTA
>OTU1146 16_622997
TATTAGATACCCAGGTAGTCCGCTCATAGAGAGTGATGCTCTTCCGATCTACAGTGCCTACGGGGTGCAGCAGTATTAGATACCCTAGTAGTCCGCTACCATTACGCCTACTTGACCTACGGGATGCAGCAGTATTAGATACCCTGGTAGTCCGCTACCACGATGTCCTACGGGACGCAGCAGTAATTAGATACCCGTGTAGTCCGCTACCACGATGTCCTATGGGACGCAGCAGTATTAGATACCCAGGTAGTCCATCAGTACAGTGCCTACGGGACGCAGCAGT
>OTU1147 7_1117842
CAATTAGATACCCAGGTAGTCCGCTCATATCACGCCTATGGGACGCACCAGATTAGATACCCGAGTAGTCCCTTGATGTGCAGTGCCTACGGGAGGCAGCAGGATTAGATACCCGTGTAGTCCCGAAACATCACGCCTACGGGGTGCAGCATTAATTAGATACCCTTGTAGTCCCGAAACATCACGCCTATGGGGCGCACCAGTATTAGATACCCGTGTAGTCCCGAAACATCACGCCTACGGGGCGCAGCAGT
>OTU1149 18_771617
TATTAGATACCCCTGTAGTCCGCTACCTCGATGTCCTACGGGATGCAGCAGTATTAGATACCCGCGTAGTCCGCTCATAGAGAGGATGCTCTTCCGATACCTTGTACCTATGGGGGGCAGCAGTAATTAGATACCCCTGTAGTCCGCTCATGACCACCTACGGGGTGCAGCAGGATTAGATACCCAGGTAGTCCCGTGATGTACAGTGCCTATGGGGTGCAGCAGTATTAGATACCCCCGTAGTCCGCTACCACGATGTCCTATGGGGGGCACCAGTATTAGATACCCTAGTAGTCCCGAAACAGAGGGGATGATGCTCTTCCGATCTTGTACCTACGGGACGCAGCAGT
>OTU115 1_549626
TGAGGAATATTGGTCAATGGGCGGGAGCCTGAACCAGCCAAGTCGCGTGAGGGACGACGGTCCTATGGATTGTAAACCTCTTTTGTCGGGGAACAAAGGCGCCCACGGGTGGGCGGATGAGTGTACCCGAAGAAAAAGCATCGGCTAACTCCGTGCCAGCAGCCGCGGTAATACGGAGGATGCGAGCGTTATCCGGATTTATTGGGTTTAAAGGGTGCGTAGGCGGACAGTCAAGTCAGCGGTAAAAATGCGGTGCTCAACGCCGTACAGCCGTTGAAACTGGCAGTCTTGAGTGGGCGAGAAGTATGCGGAATGCGTGGTGTAGCGGTGAAATGCATAGATATCACGCAGAACTCCGATTGCGAAGGCAGCATACCGGCGCCCGACTGACGCTGAGGCACGAAAGCGTGGGTATCGAACAGG
>OTU1150 17_675500
TATTAGATACCCACGTAGTCCCGTACGATGCCAATCCTATGGGGCGCAGCAGTATTAGATACCCTAGTAGTCCGCTCATGACCACCTACGGGACGCACCAGTATTAGATACCCTGGTAGTCCCGAAACAACTCGATCAGCCTATGGGGCGCAGCAGTATTAGATACCCGCGTAGTCCGCTCATAGAGAGTGATGCTCCTCTTGTACCTACGGGATGCACCAGTATTAGATACCCACGTAGTCCGCTCATAGAGAGAGGGTGATGCTCTTCTGATCAACCTACGGGAGGCAGCAGT
>OTU1151 16_658374
TATTAGATACCCAGGTAGTCCATCAGTGCAGTGCCTACGGGATGCAGCAGTATTAGATACCCGCGTAGTCCGCTACCTTAGATACCCTCGATGTCCTATGGGATGCACCAGTAATTAGATACCCGAGTAGTCCGCTACCACGATGTCCTACGGGATGCAGCAGTATTAGATACCCAGGTAGTCCCGAAACATCACGCCTATGGGATGCACCGATGTCACCTACGGGGTGCAGCAGT
>OTU1152 15_504354
TAATTAGATACCCACGTAGTCCATCAGTGCAGTACCTATGGGAGGCAGCAGTATTAGATACCCTTGTAGTCCCGAAACATCACGCCTACGGGAGGCAGCAGTATTAGATACCCACGTAGTCCCGTACGACTTGACCTATGGGAGGCACCAGTATTAGATACCCTGGTAGTCCCGTACGACAGTGCCTATGGGATGCAGCAGTATTAGATACCCGTGTAGTCCGTCAGTACAGTGCCTACGGGAGGCAGCAGT
>OTU1153 11_228350
TAGGGAATCTTCCACAATGGGGGAAACCCTGATGCAGCGACGCCGCGTGAGTGAAGAAGTATTTCGGTATGTAAAGCTCTATCAGCAGGGAAGAAAATGACGGTACCTGACTAAGAAGCCCCGGCTAACTACGTGCCAGCAGCCGCGGTAATACGTAGGGGGCAAGCGTTATCCGGATTTACTGGGTGTAAAGGGAACGCAGGCGGTCTTTTAAGTCTGATGTGAAAGCCTTCGGCTTAACCGGAGTAGTGCATTGGAAACTGGGAGACTTGAGTGCAGAAGAGGAGAGTGGAACTCCATGTGTAGCGGTGAAATGCGTAGATATATGGAAGAACACCAGTGGCGAAGGCGGCTCTCTGGTCTGCAACTGACGCTGAGGCTCGAAAGCATGGGTAGCGAACAGG
>OTU1154 3_882869
TAATTAGATACCCCAGTAGTCCCGAAACATCACGCCTATGGGGCGCAGCAGTAATTAGATACCCAAGTAGTCCCGAAACATCACGCCTATGGGATGCAGCAGTATTAGATACCCCAGTAGTCCCGTGATGTACAGTGCCTATGGGATGCAGCAGTAATTAGATACCCCGGTAGTCCCGTACGACTTGACCACCTACGGGGTGCAGCAGTAATTAGATACCCTAGTAGTCCCGTGATGTACAGTGCCTACGGGGTGCAGCAGT
>OTU1155 10_158919
TGGGGAATCTTGCGCAATGGGCGGAAGCCTGACGCAGCGACGCCGCGTGCGGGACGAAGGCCTTCGGGTCGTAAACCGCTTTCAGCAGGGACGAGGCCCTCACGGTGACGGTACCTGCAGAAGAAGCCCCGGCTAACTACGTGCCAGCAGCCGCGGTAATACGTAGGGGGCGAGCGTTATCCGGATTCATTGGGCGTAAAGCGCGCGTAGGCGGCCTGTTAGGTCGGGGGTCAAATACCGGGGCTCAACCCCGGTCCGCCCCCGATACCGGCAGGCTTGAGTCTGGTAGGGGAAGGCGGAATTCCCAGTGTAGCGGTGGAATGCGCAGATATTGGGAAGAACACTCGTGGCGAAGGCGGGTTCCTGGACATTAACTGACGCTGAGGCACGAAGGCCAGGGGAGCGAAAGGG
>OTU1156 16_612209
TAATTAGATACCCTAGTAGTCCATCAGTACAGTGCCTACGGGAGGCAGCAGTATTAGATACCCGGGTAGTCCGCTACCTTAGATACCCTCGATGTCCTACGGGATGCAGCAGTATTAGATACCCCGGTAGTCCGCTACCACGATGTCCTACGGGGTGCAGCAGTATTAGATACCCAGGTAGTCCATCAGTACAGTGCCTATGGGGTGCAGCAGCCGCGGTAATTAGATACCCTTGTAGTCCCGAAACATCACGCCTATGGGATGCACCAGT
>OTU1157 18_766713
TAATTAGATACCCAGGTAGTCCCGTACGACTTGACCTACGGGATGCAGCAGATTAGATACCCATGTAGTCCCGAAACATCACGCCTATGGGGTACAGCAGGATTAGATACCCTTGTAGTCCGCTCATAGAGAGTGATGCTCTTCTGACCACCTACGGGGGGCAGCAGTATTAGATACCCGTGTAGTCCGCTACCACGATGTCCTACGGGATGCAGCAGTA
>OTU1158 18_765059
TGGGGAATATTGGGCAATGGGCGCAAGCCTGACCCAGCAACGCCGCGTGAAGGAAGAAGGCTTTCGGGTTGTAAACTTCTTTTAAGAGGGACGAAGGAAGTGACGGTACCTCTTGAATAAGCCACGGCTAACTACGTGCCAGCAGCCGCGGTAATACGTAGGTGGCAAGCGTTCTCCGGATTTATTGGGTGTAAAGGGCGTGTAGGCGGGAGCGCAAGTCAGATGTGAAAACTCAGGGCTCAACCCTGAGCCTGCATTTGAAACTGTGTTTCTTGAGTGCTGGAGAGGCAATCGGAATTCCGTGTGTAGCGGTGAAATGCGTAGATATCAGGAGGAACACCGGTGGCGAAGGCGGCCTGCTGGACTGCAACTGACGTTGAGGCCCGAAAGCGTGGGGAGCAAACAGG
>OTU1159 10_207297
TGAGGAATATTGGTCAATGGCCGAGAGGCTGAACCAGCCAAGTCGCGTGAGGGATGAAGGTTCTATGGATCGTAAACCTCTTTTATAAGGGAATAAAGTGACCCACGTGTGGGTTTTTGTATGTACCTTATGAATAAGGATCGGCTAACTCCGTGCCAGCAGCCGCGGTAATACGGAGGATCCGAGCGTTATCCGGATTTATTGGGTTTAAAGGGTGCGTAGGCGGCCCCTTAAGTCAGCGGTGAAAGTCTGTGGCTCAACCATAGAATTGCCGTTGAAACTGGGGGGCTTGAGTATGTTTGAGGCAGGCGGAATGCGTGGTGTAGCGGTGAAATGCTTAGATATCACGCAGAACCCCGATTGCGAAGGCAGCCTGCCAAGCCATGACTGACGCTGATGCACGAAAGCGTGGGGATCAAACAGG
>OTU116 8_3894
TGGGGAATATTGGACAATGGGGGGAACCCTGATCCAGCGACGCCGCGTGAGTGAAGAAGTATTTCGGTATGTAAAGCTCTATCAGCAGGGAAGAAAGAAATGACGGTACCTGACTAAGAAGCCCCGGCTAACTACGTGCCAGCAGCCGCGGTAATACGTAGGGGGCAAGCGTTATCCGGATTTACTGGGTGTAAAGGGAGCGTAGACGGCGATGCAAGTCTGAAGTGAAAGGCGGGGGCCCAACCCCCGGACTGCTTTGGAAACTGTATGGCTGGAGTGCAGGAGAGGTAAGTGGAATTCCTAGTGTAGCGGTGAAATGCGTAGATATTAGGAGGAACACCAGTGGCGAAGGCGGCTTACTGGACTGTAACTGACGTTGAGGCTCGAAAGCGTGGGGAGCAAACAGG
>OTU1160 16_641265
TATTAGATACCCAGGTAGTCCGCTCATAGAGAGCGATGCTCTTCCGATCGTGATCACACCTACGGGAGGCAGCAGTATTAGATACCCTAGTAGTCCTCTCATGATCAACCTACGGGACGCAGCAGTATTAGATACCCGGGTAGTCCGCTACCTTAGATACCCTGGCTACCCTATGGGATGCAGCAGTATTAGATACCCCAGTAGTCCGCTACCAACTGTCCATAGCTTCCTACGGGGTGCAGCAGT
>OTU1161 18_767969
TTAGGAATATTCGGCAATGGGGGAAACCCTGACCGAGCAATGCCGCGTGTGAGATGAAGGCCCTATGGGTTGTAAATCACTTTTATTTGGGAAGAACTGTAAGTAGAGGAAATGATACTTACTTGACGGTACCTTTTGAATAAGCCCCGGCTAACTACGTGCCAGCAGCCGCGGTAATACGTAGGGGGCGAGTGTTATCCGGATTTATTGGGCGTAAAGCGTGCGTAGGCGGTTTGTTAAGTCCAGAATTAAAGCCCGAGGCTTAACCTCGGTTCGTTCTGGAAACTGGCAGACTAGAGTATGGTAGAGGCAAATGGAATTCCTAGTGTAGCGGTGAAATGCGTAGATATTAGGAGGAACACCAGTGGCGAAGGCGATTTGCTGGGCCATCACTGACGCTGAGGTACGAAAGCGTGGGGAGCAAATAGG
>OTU1162 11_246767
TAGGGAATCTTCCACAATGGGCGAAAGCCTGATGGAGCAACGCCGCGTGGGTGAAGAAGGTCTTCGGATCGTAAAACCCTGTTGTTAGAGAAGAAAGTGCGTGAGAGTAACTGTTCACGTTTCGACGGTATCTAACCAGAAAGTCACGGCTAACTACGTGCCAGCAGCCGCGGTAATACGTAGGTGGCAAGCGTTGTCCGGATTTATTGGGCGTAAAGCGAGTGCAGGCGGTTCAATAAGTCTGATGTGAAAGCCTTCGGCTTAACCGGAGTAGTGCATTGGAAACTGGGAGACTTGAGTGCAGAAGAGGAGAGTGGAACTCCATGTGTAGCGGTGAAATGCGTAGATATATGGAAGAACACCAGTGGCGAAGGCGGCCGCCTGGCCTGTTAACTGACGCTGAGGCACGAAAGCGTGGGGAGCAAATAGG
>OTU1163 18_735033
TATTAGATACCCACGTAGTCCATCAGTACAGTGCCTATGGGGGGCAGCAGTAGTCATTAGATACCCCAGTAGTCCGCTACCACCTTGTACCTATGGGGCGCACCAGTATTAGATACCACTGTAGTCCCGAAACAGAGGGGATGATGCTCTTCCGATCTTGTACCTACGGGACGCAGCAGTAATTAGATACCCCGGTAGTCCGCTACCACGATGTCCTATGGGGGGCACCAGTATTAGATACCCTTGTAGTCCGCTCATAGAGAGTGATGCTATTCCGATCTTGTACCTATGGGACGCAGCAGT
>OTU1164 18_774641
TATTAGATACCCGCGTAGTCCGCTCATAGAGAGTGATGCTCTTCTGACCACCTATGGGATGCAGCAGATTAGATACCCCAGTAGTCCGCTACCACTTGACCTATGGGACGCAGCAGTAATTAGATACCCGTGTAGTCCCGTACGACTTGTACCTACGGGAGGCAGCAGTATTAGATACCCTAGTAGTCCGCTACCTTAGATACACCCGATGTCCTACGGGAGTCAGCAGTATTAGATACCCAGGTAGTCCCGTACGACTGTACCTATGGGGGGCAGCAGTAATTAGATACCCCAGTAGTCCGCTACCACGATGTCCTATGGGAGGCACCAGT
>OTU1165 16_626968
TGGGGAATATTGCACAATGGGGGAAACCCTGATGCAGCAACGCCGCGTGAAGGAAGACGGTTTTCGGATTGTAAACTTCTGTTCTTAGTGAAGAAGAATGACGGTAGCTAAGGAGCAAGCCACGGCTAACTACGTGCCAGCAGCCGCGGTAATACGTAGGTGGCAAGCGTTGTCCGGATTTATTGGGTGTAAAGGGAGCGCAGGCGGTGCGGCAAGTCTGATGTGAAATGCCGCAGCTTAACTGCGGAGCTGCATCCAAAACTGTAGTTCTTGAGTGGAGTAGAGGCAAGCGGAATTCCGAGTGTAGCGGTGAAATGCGTAGATATTCGGAGGAACACCAGTGGCGAAGGCGGCTTGCTGGGCTCTAACTGACGCTGAGGCTCGAAAGTGTGGGGAGCAAACAGG
>OTU1167 17_702529
TATTAGATACCCTCGTAGTCCGCTCATAGAGAGTGATGCTCTTCTGACCACCTACGGGGCGCAGCAGTATTAGATACCCACGTAGTCCCGAAACATTAGATACCCTTGTAGTCCGCTACCACGATGTCCTACGGGATGCAGCAGCTTGTACCTACGGGGTGCAGCAGTATTAGATACCCATGTAGTCCGCTACCTTAGATACCCTCGATGTCCTACGGGACGCAGCAGT
>OTU1168 12_304693
TATTAGATACCCGGGTAGTCCATCAGTACAGTGCCTATGGGGTGCACCAGTATTAGATACCCCTGTAGTCCGCTCATGGAGAGTGATGCTCTTCCGATCTTGGCTACCCTATGGGGCGCAGCAGTATTAGATACCCCTGTAGTCCAGGAATATCACGCCTACGGGGTGCAGCAGTATTAGATACCCACGTAGTCCCGTACGACTTGTACCTACGGGATGCAGCAGTA
>OTU1169 8_23941
TATTAGATACCCGTGTAGTCCGCTCATAGAGAGAGTGATGCTCTTCCGATCCACAGTGCCTACGGGGTGCAGCAGTCATTAGATACCCACGTAGTCCGCTACCACGATGTCCTACGGGACGCACCAGTATTAGATACCCATGTAGTCCCGTACGCCTTGTACCTACGGGGTGCAGCAGTATTAGATACCCGGGTAGTCCGCTACCACGATCTCGTACCTACGGGATGCAGCAGTATTAGATACCCAGGTAGTCCCGTGATGTACAGTGCCTATGGGACGCAGCAGT
>OTU117 8_22330
TCGGGAATATTGCACAATGGAGGAAACTCTGATGCAGTGACGCCGCGTGCAGGAAGAAGGTTTTCGGATTGTAAACTGCTTTAGACAGGGAAGAAACAAGACAGTACCTGTAGAATAAGCTCCGGCTAACTACGTGCCAGCAGCCGCGGTAATACGTAGGGAGCAAGCGTTATCCGGATTTATTGGGTGTAAAGGGTGCGTAGACGGGCAAACAAGTTAGTTGTGAAATCCCTCGGCTTAACTGAGGAACTGCAACTAAAACTATTAGTCTTGAGTGCGGGAGAGGAAAGTGGAATTCCTAGTGTAGCGGTGAAATGCGTAGATATTAGGAGGAACACCAGTGGCGAAGGCGACTTTCTGGACCGTAACTGACGTTGAGGCACGAAAGTGTGGGGAGCAAACAGG
>OTU1170 16_609757
TATTAGATACCCTAGTAGTCCCGAAACATCACGCCTACGGGATGCAGCAGTAATTAGATACCCTTGTAGTCCCGAAACATCACGCCTATGGGATGCAGCAGTAATTAGATACCCTTGTAGTCCCTTTTGCGATGTCCTATGGGGTGCAGCAGTATTAGATACCCCAGTAGTCCGCTACCTTAGATACCCTCGATGTCCTATGGGGGGCAGCAGTATTAGATACCCTTGTAGTCCGCTCTGATCAACCTACGGGAGGCAGCAGT
>OTU1171 16_612917
TATTAGATACCCGAGTAGTCCCGTGATGTACAGTGCCTATGGGGTGCAGCAGTAATTAGATACCCATGTAGTCCGCTACCACGATGTCCTACGGGGTGCAGCAGTATTAGATACCCACGTAGTCCGCTACCTTAGATACCCTCGATGTCCTACGGGGCGCAGCAGTAGTCCATTAGATACCCGTGTAGTCCGCTACCAACTGTCCATAGCTTCCTATGGGGCGCAGCAGTATTAGATACCCTCGTAGTCCCGTACGACTTGACCTATGGGAGGCAGCAGT
>OTU1172 11_219287
TGGGGAATATTGCACAATGGGGGAAACCCTGATGCAGCGACGCCGCGTGAAGGAAGAAGTATTTCGGTATGTAAACTTCTATCAGCAGGGAAGAAAATGACGGTACCCGCAGAAGAAGCACCGGCTAACTCTGTGCCAGCAGCCGCGGTAATACAGAGGTCTCAAGCGTTGTTCGGAATCACTGGGCGTAAAGCGTGCGTAGGCTGTTTCGTAAGTCGTGTGTGAAAGGCGCGGGCTCAACCCGCGGACGGCACATGATACTGCGAGACTAGAGTAATGGAGGGGGAACCGGAATTCTCGGTGTAGCAGTGAAATGCGTAGATATCGAGAGGAACACTCGTGGCGAAGGCGGGTTCCTGGACATTAACTGACGCTGAGGCACGAAGGCCAGGGGAGCGAAAGGG
>OTU1173 18_751768
GATTAGATACCCGTGTAGTCCGCTACCACGATGTCCTATGGGGTGCAGCAGTATTAGATACCCCGGTAGTCCGCTACCACGATGTCCTACGGGGTGCAGCAGTATTAGATACCCACGTAGTCCGCTACCACGATGTCCTATGGGGGGCACCAGTAATTAGATACCCCAGTAGTCCGCTCATAGAGGGTGATGCTCTTCCGATCTTGTACCTACGGGGGGCAGCAGT
>OTU1174 16_608158
TATTAGATACCCTCGTAGTCCCGTGATGTACAGTACCTACGGGGCGCAGCAGTATTAGATACCCAGGTAGTCCATCAGTACAGTGCCTACGGGATGCAGCAGTATTAGATACCCCTGTAGTCCGCTCATAGAGAGCGATGCTCTTCCGATCTTGTACCTACGGGGGGCACCAGTAATTAGATACCCGCGTAGTCCGCTACCATGGCTACCCTACGGGACGCAGCAGT
>OTU1175 7_1123731
TGGGGGATATTGCACAATGGGCGAAAGCCTGATGCAGCGACGCCGCGTGAGGGAAGACGGCCTTCGGGTTGTAAACCTCTGTCATTCGGGACGAATTGATGACGGTACCGAAGAAGGAAGCTCCGGCTAACTACGTGCCAGCAGCCGCGGTAATACGTAGGGAGCGAGCGTTGTCCGGAATTACTGGGTGTAAAGGGAGCGTAGGCGGGAAAGCAAGTTGGAAGTGAAATGCATGGGCTTAACCCATGAGCTGCTTTCAAAACTGTTTTTCTTGAGTGAAGTAGAGGCAGGCGGAATTCCTAGTGTAGCGGTGAAATGCGTAGATATTAGGAGGAACACCAGTGGCGAAGGCGGCCTGCTGGGCTTTAACTGACGCTGAGGCTCGAAAGCGTGGGTAGCAAACAGG
>OTU1176 8_23822
TGGGGAATATTGGACAATGGGGGCAACCCTGATCCAGCGACGCCGCGTGAGTGAAGAAGTATTTCGGTATGTAAAGCTCTATCAGCAGGGAAGATAATGACAGTACCTGACTAAGAAGCCCCGGCTAACTACGTGCCAGCAGCCGCGGTAATACGTAGGGGGCAAGCGTTATCCGGATTTACTGGGTGTAAAGGGAGCGTAGGTGGTAGGTCAAGTCAGATGTGAAAGCCCAGGGCTCAACCCTGGGACTGCATTTGAAACTGGCATACTAGAGTGCAGGAGAGGTAAGTGGAATTCCTAGTGTAGCGGTGAAATGCGTAGATATTAGGAGGAACACCAGTGGCGAAGGCGGCTTACTGGACTGTAACTGACACTGAGGCTCGAAAGCGTGGGGAGCAAACAGG
>OTU1177 17_689016
TATTAGATACCCATGTAGTCCGCTACCAACTGTCCATGGCTACCCTACGGGGTGCAGCAGTATTAGATACCCCCGTAGTCCGCTACCTTAGATACCCTGGCTACCCTACGGGATGCAGCAGTATTAGATACCCGAGTAGTCCATCAGTACAGTGCCTACGGGGTGCAGCAGTATTAGATACCCGTGTAGTCCGCTACCACGATGACCTACGGGATGCAGCAGTATTAGATACCCTCGTAGTCCGCTACCACGATGTCCTACGGGAGGCAGCAGT
>OTU1179 16_639326
TATTAGATACCCCCGTAGTCCGCTACCATGGCTACCCTACGGGAGGCAGCAGTCCAACAGGATCACATCGTACTGGTCCCGGACGCTGTTCAGATAGTCCCGCAAGATCGTCTCGCGGCTCATGGTGTTTACCAGCGTGACCTCCAAGCCGGACAGCTCGATGTTGGCCGGAAGAAGGTCAACGGCTTCCGCTTGATGGAGGATGTCCTCGCCGGGAGACACTGGCTCGTCCAAAATTATGCGGCCCAAAATGGTCGCCAGCGTATTTTCCATCTGATCGGGCCGCTGGTATCCCAGACTGGCAGTCAAGGACCCCTGAGCATCCATGTCCACCAGAAGAACTTTTTTGCCCTCCCGCGCCA
>OTU118 8_25804
TAGGGAATATTGCTCAATGGGGGAAACCCTGAAGCAGCAACGCCGCGTGGAGGATGAAGGTTTTCGGATTGTAAACTCCTTTTGTTAGAGAAGATAATGACGGTATCTAACGAATAAGCACCGGCTAACTCCGTGCCAGCAGCCGCGGTAATACGGAGGGTGCAAGCGTTACTCGGAATCACTGGGCGTAAAGAGCGCGTAGGCGGGATAGCAAGTCAGATGTGAAATCCTATGGCTTAACCATAGAACTGCATTTGAAACTGTTATTCTAGAGTATGGGAGAGGTAGGTGGAATTCTTGGTGTAGGGGTAAAATCCGTAGAGATCAAGAGGAATACTCATTGCGAAGGCGACCTGCTAGAACATAACTGACGCTGATGCGCGAAAGCGTGGGGAGCAAACAGG
>OTU1180 12_305657
TATTAGATACCCCTGTAGTCCCGAAACATCACGCCTATGGGAGGCAGCAGTATTAGATACCCGATTAGTCCGCTCATAGAGAGTGATGCTCTTCCGATCTTGTACCTACGGGGCGCACCAGTATTAGATACCCCGGTAGTCCATCAGTACAGTGCCTATGGGGCGCAGCAGTCACATTAGATACCCTAGTAGTCCCGTACGACTTGACCACCTACGTGACGCAGCAGT
>OTU1181 16_660848
TGGGGAATATTGGGCAATGGGCGCAAGCCTGACCCAGCAACGCCGCGTGAAGGAAGAAGGCTTTCGGGTTGTAAACTTCTTTTAACAGGGAAGAGCAGAAGACGGTACCTGTTGAATAAGTCACGGCTAACTACGTGCCAGCAGCCGCGGTAATACGTAGGTGGCAAGCGTTGTCCGGATTTACTGGGTGTAAAGGGCGTGCAGCCGGGTTTATAAGTCAGATGTGAAATCCCGCGGCTCAACCGCGGAACTGCATTTGAAACTGTAGATCTTGAGTACTGGAGAGGCAGGCGGAATTCCTAGTGTAGCGGTGAAATGCGTAGATATTAGGAGGAACACCAGTGGCGAAGGCGGCCTGCTGGACAGCAACTGACGGTGAGGCGCGAAAGCGTGGGGAGCAAACAGG
>OTU1182 16_610482
TGGGGAATATTGCACAATGGGCGAAAGCCTGATGCAGCGACGCCGCGTGAGCGAAGAAGTATTTCGGTATGTAAAGCTCTATCAGCAGGGAAGATAATGACGGTACCTGACTAAGAAGCACCGGCTAAATACGTGCCAGCAGCCGCGGTAATACGTATGGTGCAAGCGTTATCCGGATTTACTGGGTGTAAAGGGAGCGCAGGCGGTGCGGCAAGTCTGATGTGAAAGCCCGGGGCTCAACCCCGGTACTGCATTGGAAACTGTATGGCTAGAGTGCTGGAGAGGCAAGCGGAATTCCTAGTGTAGCGGTGAAATGCGTAGATATTAGGAAGAACACCAGTGGCGAAGGCGGCTTACTGGACGGTAACTGACGTTGAGGCTCGAAAGCGTGGGGAGCAAACAGG
>OTU1183 17_690786
TGGGGAATATTGCACAATGGGGGAAACCCTGATGCAGCGACGCCGCGTGAGTGAAGAAGTATTTCGGTATGTAAAGCTCTATCAGCAGGGAAGAAAATGACGGTACCTGACTAAGAAGCCCCGGCTAACTACGTGCCAGCAGCCGCGGTAATACGTAGGGGGCAAGCGTTATCCGGATTTACTGGGTGTAAAGGGAGCGTAGACGGCAGCGCAAGTCTGAAGTGAAATCCCAGGGCTTAACCATGGAACTGCTTTGGAAACTGTGCAGCTGGAGTGCAGGAGAGGTAAGCGGAATTCCTAGTGTAGCGGTGAAATGCGTAGATATTAGGAGGAACACCAGTGGCGAAGGCGGCTTACTGGACTGTAACTGACGTTGAGGCTCGAAAGCGTGGGGAGCAAACAGG
>OTU1186 18_751190
TATTAGATACCCCCGTAGTCCGCTACCTTAGATACCCTCGATGTCCTATGGGACGCAGCAGTATTAGATACCCTAGTAGTCCGCTACCTTAGATACCCTCGATGTCCTACGGGGTGCACCAGTATTAGATACCCTGGTAGTCCGCTCATGGATCACGCCTATGGGGTGCAGCGATGTCACCTACGGGGTGCACCAGTATTAGATACCCGTGTAGTCCGCTACCACGATGTCCTATGGGAGGCAGCAGT
>OTU1187 14_441899
TGGGGAATATTGCACAATGGGGGGAACCCTGATGCAGCAACGCCGCGTGAAGGAGGAAGGCCCTTGGGCCGTAAACTTCTGTTCTGGGGGAAGACGGTGACGGTACCCCAGGAGCAAGTCCCGGCTAACTACGTGCCAGCAGCCGCGGTAATACGTAGGGGGCGAGCGTTATCCGGAATCATTGGGCGTAAAGGGTGCGTAGGCGGCTGCCCAAGCAGGGGGTATAAGGCCATGGCTCAACCATGGACCGCCCCCTGAACTGGGCGGCTTGAGTGCAGGAGAGGAAAGCGGAATTCCTAGTGTAGCGGTGAAATGCGTAGATATTAGGAGGAACACCAGTGGCGAAGGCGGCTTTCTGGACTGCAACTGACGCTGAGGCACGAAAGCGTGGGGAGCAAACAGG
>OTU1188 14_436436
TATTAGATACCCTCGTAGTCCAGGAATAGAGAGCGATGCTCTTTCGATCTACTTGACCTATGGGGGGCAGCAGTAATTAGATACCCTCGTAGTCCGCTACCTTAGATACCCTCGATGTCCTACGGGATGCACCAGTATTAGATACCCGGGTAGTCCCGTACGACTTGACCTACGGGAGGCAGCAGTATTAGATACCCTGGTAGTCCCTTGCCACGTGTTACAGTACCTACGGGATGCAGCAGT
>OTU1189 5_988407
TGGGGAATATTGCACAATGGGCGAAAGCCTGATGCAGCGACGCCGCGTGAGGGATGACGGCCTTCGGGTTGTAAACCTCTTTCAGCAGGGACGAAGCGCAAGTGACGGTACCTGCAGAAGAAGCACCGGCTAACTACGTGCCAGCAGCCGCGGTAATACGTAGGGTGCAAGCGTTGTCCGGAATTACTGGGCGTAAAGAGTTCGTAGGCGGTTTGTCGCGTCGTTTGTGAAAACCAGCAGCTCAACTGCTGGCTTGCAGGCGATACGGGCAGACTTGAGTACTGCAGGGGAGACTGGAATTCCTGGTGTAGCGGTGAAATGCGCAGATATCAGGAGGAACACCGGTGGCGAAGGCGGGTCTCTGGGCAGTAACTGACGCTGAGGAACGAAAGCGTGGGTAGCGAACAGG
>OTU119 1_545011
TAGGGAATCTTCCACAATGGACGAAAGTCTGATGGAGCAACGCCGCGTGAGTGAAGAAGGGTTTCGGCTCGTAAAGCTCTGTTGTTGGAGAAGAACGTGCGTGAGAGTAACTGTTCACGCAGTGACGGTATCCAACCAGAAAGTCACGGCTAACTACGTGCCAGCAGCCGCGGTAATACGTAGGTGGCAAGCGTTGTCCGGATTTATTGGGCGTAAAGCGAGTGCAGGCGGTTCAATAAGTCTGATGTGAAAGCCTTCGGCTCAACCGGAGAATTGCATCAGAAACTGTTGAACTTGAGTGCAGAAGAGGAGAGTGGAACTCCATGTGTAGCGGTGGAATGCGTAGATATATGGAAGAACACCAGTGGCGAAGGCGGCTCTCTGGTCTGCAACTGACGCTGAGGCTCGAAAGCATGGGTAGCGAACAGG
>OTU1190 12_296195
TATTAGATACCCGGGTAGTCCATCAGTACGACCTGACCACCTACGGGATGCAGCAGTATTAGATACCCCCGTAGTCCCGTGATGTACAGTGCCTACGGGGGGCAGCAGTATTAGATACCCTCGTAGTCCCGTACGCCTTGTACCTATGGGGCGCACCAGTAATTAGATACCCCGGTAGTCCGCTCATAGAGAGTGATGCTCTTCCGACCTTGTACCTACGGGGGGCACCAGTAATTAGATACCCCAGTAGTCCGCTACCACGATGTCCTATGGGAGGCAGCAGTA
>OTU1191 18_769272
TATTAGATACCCCGGTAGTCCGCTCATAGAGAGAGGGTGATGCTCTTCCGATCTTGTACCTATGGGACGCAGCAGTAATTAGATACCCTCGTAGTCCCGAAACATCACGCCTACGGGATGCAGCAGTATTAGATACCCCGGTAGTCCGCTACCACGATGTCCTACGGGGTGCACCAGTATTAGATACCCGCGTAGTCCATCAGTGCCAATCCTATGGGGTGCAGCAGT
>OTU1192 16_639447
CATTAGATACCCAGGTAGTCCGCTCATAGAGAGAGGGTGATGCTCTTCTGATCAGCCTACGGGGTGCACCAGTATTAGATACCCTTGTAGTCCGCTCATAGAGAGGGGGTGATGCTCTTCCTGTCTATCACGCCTACGGGGTGCAGCAGTATTAGATACCCTTGTAGTCCGCTACCACGATGTCCTACGGGATGCAGCAGTATTAGATACCCCGGTAGTCCGCTACCATCACGCCTACTTGACCTACGGGATGCACCAGTATTAGATACCCTTGTAGTCCCGAAACATCACGCCTATGGGGTGCACCAGTC
>OTU1193 18_757210
TATTAGATACCCTTGTAGTCCGCTACCACGATGTCCTACGGGACGCAGCAGTAATTAGATACCCGTGTAGTCCGCTACCTTAGATACCCGCAATGTCCTACGGGGCGCACCAGTATTAGATACCCGGGTAGTCCGCTACCAACTGTCCATAGAGAGCGATGCTCTTTCGATCTACTTGACCTACGGGGGGCAGCAGGATTAGATACCCTGGTAGTCCCGTACGACTTGACCTATGGGGGGCAGCAGT
>OTU1194 14_429031
TATTAGATACCCGTGTAGTCCATCAGTACAGCGTCAACCTATGGGGCGCACCAGTATTAGATACCCTCGTAGTCCCGTACGACTTGACCTACGGGACGCAGCAGTATTAGATACCCGCGTAGTCCGCTCATAGAGAGTGATGCTCTTCCGATCTTGTACCTATGGGATGCAGCAGTAATTAGATACCCTTGTAGTCCCGAAACATCACGCCTACGGGATGCAGCAGTATTAGATACCCAGGTAGTCCGCTACCGACTGTCCATGGCTACCCTATGGGGCGCAGCAGTA
>OTU1195 16_604759
TAATTAGATACCCAGGTAGTCCGCTCATATCACGCCTATGGGATGCAGCAGTAATTAGATACCCGGGTAGTCCGCTACCACGATGTCCTACGGGATGCACCAGTAATTAGATACCCACGTAGTCCGCTCATAGAGAGAGGGTGATGCTCTTCTGATCAGCCTATGGGGGGCAGCAGTATTAGATACCCGAGTAGTCCCGAAACATCACGCCTACGGGATGCAGCAGC
>OTU1197 17_712080
TATTAGATACCCTGGTAGTCCGCTCATAGAGAGCGATGCTATTCCGATCTCTTGTACCTACGGGGCGCAGCAGTAATTAGATACCCACGTAGTCCGCTACCATGATCAGCCTATGGGGTGCAGCAGTATTAGATACCCCGGTAGTCCGCTACCATGACCACCTACGGGGTGCACCAGTATTAGATACCCTGGTAGTCCGCTCATAGAGAGGGATGCTCTTCTGATCAGCCTATGGGATGCAGCAGT
>OTU1199 11_266488
TAGGGAATTTTCGGCAATGGGGGGAACCCTGACCGAGCAACGCCGCGTGAACGAAGAAGTTATTCGTAATGTAAAGTTCTTTTATCAGGGAAGAAAGAGGAATTTGACGGTACCTGAGGAATAAGCTCCGGCTAACTACGTGCCAGCAGCCGCGGTAATACGTAGGGAGCGAGCGTTATCCGGAATTATTGGGCGTAAAGGGTGCGTAGATGGCATAGTAAGTCTTTTGTAAAAATGCTGGGCTCAACCCAGTAGGGCAAAAGATACTGCAAAGCTAGAGTATGACAGAGGCAAGTGGAACTACATGTGTAGCGGTAAAATGCGTAAATATATGTAAGAACACCAGTGGCGAAGGCGGCTTGCTGGGTCGATACTGACATTGAGGCACGAAAGCGTGGGGAGCAAACAGG
>OTU12 8_40
TAGGGAATTTTCGTCAATGGGCGCAAGCCTGAACGAGCAATGCCGCGTGAACGAGGAAGGTCTTCGGATCGTAAAGTTCTGTTGAAGGGGAAAAAGAGCGGAGAGAGGAAATGGTCTCCGATTGATATTACCCTTCGAGGAAGTCACGGCTAACTACGTGCCAGCAGCCGCGGTAATACGTAGGTGGCGAGCGTTATCCGGAATGATTGGGCGTAAAGGGTGCGTAGGCGGCCTGCTAAGTCTGGAGTGAAAGGTACCGGCTCAACCGGTACAGGCTCTGGAAACTGGCGGGCTAGAGAGCAGGAGAGGGCGGTGGAACTCCATGTGTAGCGGTAAAATGCGTAGATATATGGAAGAACACCAGTGGCGAAGGCGGCCGCCTGGCCTGTTACTGACGCTGAGGCACGAAAGCGTGGGGAGCAAATAGG
>OTU120 8_534
TGAGGAATATTGGTCAATGGACGAGAGTCTGAACCAGCCAAGTAGCGTGAAGGATGACTGCCCTATGGGTTGTAAACTTCTTTTATAAAGGAATAAAACGAGGCACGTGTGCCTTTTTGCATGTACTTTATGAATAAGGATCGGCTAACTCCGTGCCAGCAGCCGCGGTAATACGGAGGATCCGAGCGTTATCCGGATTTATTGGGTTTAAAGGGAGCGTAGATGGGTTGTTAAGTCAGTTGTGAAAGTTTGCGGCTCAACCGTAAAATTGCAATTGATACTGGCAGTCTTGAGTACAGTTGAGGTAAGCGGAATTCGTGGTGTAGCGGTGAAATGCTTAGATATCACGAAGAACCCCGATTGCGAAGGCAGCTTACTAAACTGTGACTGACATTGATGCTCGAAAGTGTGGGTATCAAACAGG
>OTU1200 14_421176
TATTAGATACCCACGTAGTCCCGAAACAGAGGGGATGATGCTCTTCCGATCTTGTACCTATGGGGTGCAGCAGTATTAGATACCCCAGTAGTCCGCTCATAGAGAGTGATGCTCTTCTGATCAGCCTACGGGGCGCAGCAGTATTAGATACCCGCGTAGTCCCGTACGACTTGACCTACGGAGGCAGCAGTATTAGATACCCTCGTAGTCCGCTACCAACTGACCACCTACGGGATGCAGCAGTA
>OTU1202 16_605515
TATTAGATACCCAGGTAGTCCGCTACCACGATGTCCTATGGGACGCAGCAGTTATTAGATACCCCCGTAGTCCGCTACCTTAGATACCCTCGATGTCCTATGGGATGCAGCAGTAATTAGATACCCCGGTAGTCCCGTACGACTTGACCACCTATGGGATGCAGCAGTATTAGATACCCGGGTAGTCCGCTCATAGAGAGGGGATGATGCTCTTCCGATGTCCTATGGGGTGCACCAGT
>OTU1203 18_759677
TATTAGATACCCTGGTAGTCCGCTACCACGATGTCCTATGGGGCGCACCAGTATTAGATACCCACGTAGTCCGCTACCTTAGATACCCTCGATGACCTACGGGGCGCAGCAGTATTAGATACCCTCGTAGTCCCGAAACAGAGGGGATGATGCTCTTCCGATCTTGTACCTACGGGATGCAGCAGTAATTAGATACCCCCGTAGTCCGCTACCACGATGTCCTACGGGGTGCAGCAGTATTAGATACCCTCGTAGTCCCGAAACACGTGTTACAGTGCCTACGGGATGCAGCAGT
>OTU1204 6_1076133
TATTAGATACCCCAGTAGTCCATCAGTACAGTGCCTATGGGAGGCAGCAGTATTAGATACCCGTGTAGTCCCGTACGACTTGACCACCTACGGGGGGCAGCAGTATTAGATACCCCTGTAGTCCGCTACCACGATGTCCTATGGGAGGCAGCAGTATTAGATACCCACGTAGTCCCGAACTATGCCAATCCTACGGGGTGCAGCAGTAATTAGATACCCCTGTAGTCCCGTACGACTTGTACCTATGGGGTGCAGCAGC
>OTU1205 16_620858
TATTAGATACCCTGGTAGTCCCGTACGACAGTACCTATGGGGGGCAGCAGTATTAGATACCCTTGTAGTCCGCTCATAGAGAGAGGATGACGCTCTTCCGATCTGATCAGCCTACGGGAGGCAGCAGTATTAGATACCCCGGTAGTCCGCTACCACGATGTCCTACGGGACGCAGCAGTAATTAGATACCCAGGTAGTCCATCAGTACAGTACCTATGGGGGGCAGCAGT
>OTU1206 18_746130
TATTAGATACCCACGTAGTCCGCTACCACGATGTCCTACGGGAGGCAGCAGTATTAGATACCCCAGTAGTCCGCTCATAGAGGGCGATGCTCTCCCGATCTACTTGACCTACGGGGGGCACCAGTATTAGATACCCATGTAGTCCGCTACCACGATGTCCTACGGGGTGCAGCAGTATTAGATACCCATGTAGTCCCGTACGACTTGACCTATGGGAGGCAGCAGT
>OTU1207 18_733761
TAATTAGATACCCCCGTAGTCCGCTACCACGATGTCCTATGGGACGCAGCAGTAGTCATTAGATACCCCAGTAGTCCCGTACGACTTGACCACCTATGGGGTGCACCAGTAATTAGATACCCCAGTAGTCCCGTACGACTTGAACTACTGGATGCAGCAGTAATTAGATACCCTCGTAGTCCCGTACGACTTGACAACCTACGGGATGCAGCAGGATTAGATACCCGCGTAGTCCATCAGTACAGTGCCTATGGGGTGCAGCAGT
>OTU1208 16_661358
TATTAGATACCCGCGTAGTCCGCTACCATGGCTACCCTACGGGATGCAGCAGGATTAGATACCCTTGTAGTCCATCAGTACAGTGCCTACGGGGCGCAGCAGTATTAGATACCCTCGTAGTCCGCTACCTTAGATACCCTCGATGTCCTACGGGATGCAGCAGTATTAGATACCCAGGTAGTCCGCTACCACGATGTCCTATGGGGGGCAGCAGTATTAGATACCCTGGTAGTCCCGAAACATCGCGCCTATTGGATGCACTGACCACCTACGGGAGGCACCAGG
>OTU1209 17_714846
TATTAGATACCCGAGTAGTCCGCTCATAGATACCCTCGATGTCCTATGGGGCGCAGCAGTATTAGATACCCTTGTAGTCCGCTCATAGAGAGAGGGTGATGCTCTTCTGATCAGCCTACGGGAGGCACCAGTAATTAGATACCCACGTAGTCCTAGTTGGCTACCCTACGGGGTGCAGCAGTATTAGATACCCTTGTAGTCCGCTACCGACTGCCCATAGAGAGAGGATGATGCTCTTCCGATCTATCACGCCTATGGGACGCAGCAGT
>OTU121 8_8401
TAGGGAATTTTCGGCAATGGACGAAAGTCTGACCGAGCAACGCCGCGTGAGGGAGGAAGTACTTCGGTATGTAAACCTCTGTTATAAAGGAAGAACGGTATAATCAGGGAATGGGTTATAAGTGACGGTACTTTATGAGGAAGCCACGGCTAACTACGTGCCAGCAGCCGCGGTAATACGTAGGTGGCGAGCGTTATCCGGAATCATTGGGCGTAAAGAGGGAGCAGGCGGCAGCAAGGGTCTGCGGTGAAAGACCGAAGCTAAACTTCGGTAAGCCGTGGAAACCGGGCAGCTAGAGAGCATCAGAGGATCGCGGAATTCCATGTGTAGCGGTGAAATGCGTAGATATATGGAGGAACACCAGTGGCGAAGGCGGCGATCTGGGGTGCAACTGACGCTCAGTCCCGAAAGCGTGGGGAGCAAATAGG
>OTU1211 18_779478
TATTAGATACCCCGGTAGTCCGCTACCACGATGTCCTATGGGGGGCAGCAGTATTAGATACCCTCGTAGTCCGCTCATAGAGAGTGATGCTCTTCCGATCTTGTACCTACGGGGCGCAGCAGTATTAGATACCCAAGTAGTCCAGGAATATCACGCCTACGGGAGGCACCAGTATTAGATACCCTTGTAGTCCCGTACGACAGTACCTATGGGAGGCAGCAGTA
>OTU1212 14_445608
TATTAGATACCCACGTAGTCCGCTCATAGAGAGATGGTGATGCTCTTCTGACCACCTACGGGAGGCACCAGTATTAGATACCCTTGTAGTCCATCAGTACAGTGCCTATGGGGTGCAGCAGTATTAGATACCCTGGTAGTCCGCTACCATGGCTACCCTACGGGAGGCAGCAGTATTAGATACCCGAGTAGTCCTAGTTGATGTACAGTGCCAATCCTACGGGGTGCAGCAGTATTAGATACCCTGGTAGTCCGCTACCATTACGCCTACTTGACCTACGGGGTGCAGCAGTATTAGATGCCCAGGTAGTCCCGTACGACTTGACCTATGGGGGGCAGCAGT
>OTU1213 18_762947
TATTAGATACCCTTGTAGTCCGCTACCACGATGTCCTACGGGAGGCACCAGTATTAGATACCCGAGTAGTCCGCTACCGACTGTCCATAGCTTCCTATGGGGGGCAGCAGTAATTAGATACCCCCGTAGTCCGCTACCACGATGTCCTATGGGAGGCAGCAGTATTAGATACCCCGGTAGTCCGCTCATAGAGGGTGATGCTCTTCCGATCGATGTCCTATGGGGGGCAGCAGT
>OTU1214 18_742497
TATTAGATACCCCCGTAGTCCGCTACCTTAGATACCCTCGATGTCCTATGGGACGCAGCAGTAATTAGATACCCCAGTAGTCCGCTACCACGATGTCCTATGGGACGCAGCAGTAATTAGATACCCCTGTAGTCCGCTACCACGATGTCCTACGGGAGGCAGCAGTATTAGATACCCGCGTAGTCCGCTCATAGAGAGTGATGCTCTTCCGTTCTACTTGTACCTATGGGAGGCAGCAGT
>OTU1215 16_608561
TATTAGATACCCCAGTAGTCCGCTACCATGACCACCTACGGGACGCAGCAGTAATTAGATACCCCGGTAGTCCGCTACCACGATGTCCTATGGGGTGCAGCAGTATTAGATACCCACGTAGTCCGCTACCACGATGTCCTACGGGATGCAGCAGTATTAGATACCCGGGTAGTCCGCTACCTTAGACACCCTCTTGTACCTATGGGGCGCAGCAGTATTAGATACCCCTGTAGTCCCGAAACATCACGCCTATGGGGCGCAGCAGTA
>OTU1216 15_532161
TGAGGAATATTGGGCAATGGGCGCAAGCCTGACCCAGCAACGCCGCGTGAAGGAAGAAGGCTTTCGGGTTGTAAACTTCTTTTGTCAGGGACGAAACAAATGACGGTACCTGACGAATAAGCCACGGCTAACTACGTGCCAGCAGCCGCGGTAATACGTAGGTGGCAAGCGTTATCCGGATTTACTGGGTGTAAAGGGCGTGTAGGCGGGATTGCAAGTCAGATGTGAAAACTGGGGGCTCAACCCCTGAACTGCATTTGAAACTGTCGTTCTTGAGTACTGGAGAGGTTGACGGAATTCCTAGTGTAGCGGTGAAATGCGTAGATATTAGGAGGAACACCAGTGGCGAAGGCGGTCAACTGGACAGCAACTGACGCTGAGGCGCGAAAGCGTGGGTAGCAAACAGG
>OTU1218 16_614777
TAATTAGATACCCCTGTAGTCCGCTACCATTACGCCTACTTGACCTATGGGATGCAGCAGTATTAGATACCCACGTAGTCCGCTCATAGAGAGCGATGCTATTCCGATCTCTTGTACCTACGGGGTGCAGCAGTATTAGATACCCACGTAGTCCGCTACCACGATGTCCTATGGGATGCAGCAGTAATTAGATACCCAGGTAGTCCGCTCATAGAGAGTGATGCTCTTCCGACCTTGTACCTACGGGGTGCAGCAGT
>OTU1219 18_781915
TATTAGATACCCTCGTAGTCCGCTACCTTAGATACCCTCGATGTCCTATGGGGTGCAGCAGTAATTAGATACCCGAGTAGTCCGCTACCACGATGTCCTACGGGACGCAGCAGTATTAGATACCCCCGTAGTCCCTTACGACTTGACCTACGGGATGCAGCAGTATTAGATACCCAAGTAGTCCCGTACGACTTGACCTACGGGACGCAGCAGCATTAGATACCCGGGTAGTCCGCTACCACGATGTCCTATGGGATGCAGCAGTATTAGATACCCCAGTAGTCCCGTACGCCTTGTACCTATGGGAGGCAGCAGTA
>OTU122 9_70560
TGAGGAATATTGGTCAATGGGCGGGAGCCTGAACCAGCCAAGTCGCGTGAGGGAAGACGGTCCTACGGATTGTAAACCTCTTTTGCCGGGGAGCAACGGGGTCCTTGCGAGGGCCCGATGAGAGTACCCGGAGAAAAAGCATCGGCTAACTCCGTGCCAGCAGCCGCGGTAATACGGAGGATGCGAGCGTTATCCGGATTTATTGGGTTTAAAGGGTGCGTAGGCGGGCTGTTAAGTCAGCGGTCAAATGTCGGGGCTCAACCCCGGCCTGCCGTTGAAACTGGCGGCCTCGAGTGGGCGAGAAGTATGCGGAATGCGTGGTGTAGCGGTGAAATGCATAGATATCACGCAGAACTCCGATTGCGAAGGCAGCATACCGGCGCCCGACTGACGCTGAGGCACGAAAGCGTGGGTATCGAACAGG
>OTU1220 18_734909
TATTAGATACCCCAGTAGTCCGCTCATAGAGAGGGGATGATGCTCTTCCGATCTTGTACCTACGGGGCGCACCAGTATTAGATACCCGTGTAGTCCCGAAACATTAGATACCCTTGTAGTCCGCTACCACCTTGTACCTACGGGAGGCAGCAGTATTAGATACCCCCGTAGTCCGCTACCGACTGCTCATAGAGAGCGATGCTCTTCCGACTTGACCTACGGGAGTCAGCAGT
>OTU1221 14_455562
TATTAGATACCCGCGTAGTCCATCAGTACAGTGCCTATGGGATGCACCAGTATTAGATACCCAGGTAGTCCGCTCATGACCACCTACGGGGGGCAGCAGTATTAGATACCCGAGTAGTCCGCTCATAGAGAGGGGATGATGCTCTTCCGATCTTGTACCTATGGGGCGCAGCAGTATTAGATACCCACGTAGTCCCGTACGACTTGACCTATGGGAGGCAGCAGT
>OTU1222 16_616069
TATTAGATACCCTAGTAGTCCGCTCATATCACGCCTATGGGGTGCACCAGTATTAGATACCCTCGTAGTCCGCTACCACGATGTCCTACGGGATGCAGCAGTATTAGATACCCTTGTAGTCCGCTACCTTAGATACCCTCGATGTCCTATGGGGTGCAGCAGTATTAGATACCCGGGTAGTCCGCTCATAGAGAGTGATGCTCTTCCGATCTACTTGACCTACGGGGCGCACCAGT
>OTU1223 18_763949
TATTAGATACCCCAGTAGTCCGCTACCACGATGTCCTACGGGACGCAGCAGGATTAGATACCCTGGTAGTCCGCTACCACGATGTCCTACGGGGGGCAGCAGTAATTAGATACCCAGGTAGTCCGCTACCTTAGATACCCTCGATGTCCTATGGGGCGCACCAGTATTAGATACCCGTGTAGTCCGCTCATAGAGAGTGATGCTCTTCCGATCTTGTACCTACGGGGTGCACCAGTAATTAGATACCCCCGTAGTCCGCTCATAGAGAGGGATGCTCTTCTGACCACCTACGGGAGGCAGCAGT
>OTU1224 17_712762
TATTAGATACCCCTGTAGTCCGCTCATAGAGAGGGATGCTCTTCTGACCACCTACGGGGCGCACCAGTATTAGATACCCTAGTAGTCCGCTACCATGGCTACCCTATGGGGCGCAGCAGTATTAGATACCCTTGTAGTCCGCTCATAGAGAGTGATGCTCTTCCGATATGGCTACCCTACGGGATGCAGCAGTATTAGATACCCGGGTAGTCCATCAGTACAGTGCCTACGGGATGCAGCAGTA
>OTU1225 18_779397
TAATTAGATACCCGTGTAGTCCATCAGTACAGTGCCTATGGGATGCAGCAGTATTAGATACCCCTGTAGTCCGCTACCATTACGCCTACTTGACCTATGGGGGGCAGCAGGATTAGATACCCGGGTAGTCCGCTACCTAGATACCCTCGATGTCCTACGGGGGGCACCAGTATTAGATACCCAGGTAGTCCATCAGTACAGTACCTACGGGGTGCAGCAGTATTAGATACCCATGTAGTCCCGAAACATCACGCCTACGGGGCGCACCAGT
>OTU1226 8_58355
TGGGGAATATTGCGCAATGGGCGAAAGCCTGACGCAGCGACGCCGCGTGAGGGATGAAGTATTTCGGTACGTAAACTTCTATCAGCAGGGAAGAAAATGACGGTACCTGACTAAGAAGCCCCGGCTAACTACGTGCCAGCAGCCGCGGTAATACGTAGGGGGCAAGCGTTATCCGGATTTACTGGGTGTAAAGGGAGCGTAGACGGAGAGGCAAGTCTGATGTGAAAACCCGGGGCTCAACCCCGGGACTGCATTGGAAACTGTTTTTCTAGAGTGTCGGAGAGGCAAGTGGAATTCCTAGTGTAGCGGTGAAATGCGTAGATATTAGGAGGAACACCAGTGGCGAAGGCGGCTTGCTGGACGATGACTGACGTTGAGGCTCGAAAGTGTGGGGAGCAAATAGG
>OTU1227 17_695150
CATTAGATACCCTAGTAGTCCCGAAACATCACGCCTACGGGGGGCACCAGTAATTAGATACCCACGTAGTCCGCTACCGACTGTCCATGGCTACCCTACGGGGCGCACCAGTAATTAGATACCCCTGTAGTCCATCAGTGGCTACCCTACGGGATGCACCAGTATTAGATACCCTAGTAGTCCGCTACCAGATGCTCTTCCTATCTGATCAGCCTATGGGGTGCAGCAGCAGTATTAGATACCCCGGTAGTCCATCAGTACAGTGCCTATGGGACGCAGCAGTAATTAGATACCCTTGTAGTCCATCAGTACAGTACCTATGGGGCGCAGCAGT
>OTU1228 16_616091
TATTAGATACCCCCGTAGTCCGCTACCACGATGTCCTACGGGATGCAGCAGTATTAGATACCCTCGTAGTCCGCTCATGGAGAGGGATGCTCTTCCGATCTAGCTTCCTATGGGACGCACCAGTATTAGATACCCAGGTAGTCCCTTTTGCCGATATGTCACCTACGGGGTGCAGCAGTATTAGATACCCACGTAGTCCCGAAACATCACGCCTATGGGGTGCAGCAGTATTAGATACCCCGGTAGTCCCGTACGACTTGTACCTATGGGGTGCACCAGT
>OTU1229 16_609337
TATTAGATACCCTAGTAGTCCGCTACCACGATGTCCTACGGGGTGCAGCAGTAATTAGATACCCTGGTAGTCCGCTACCACGATGTCCTACGGGAGGCAGCAGTAATTAGATACCCGGGTAGTCCGCTACCACGATGTCCTACGGGATGCAGCAGTATTAGATACCCACGTAGTCCGCTCATAGAGAGCGATGCTCTTCCGATCGTGGCTACCCTATGGGGTGCAGCAGTA
>OTU123 8_1887
TAGGGAATCTTCCACAATGGACGAAAGTCTGATGGAGCAACGCCGCGTGAGTGAAGAAGGGTTTCGGCTCGTAAAGCTCTGTTGGTAGTGAAGAAAGATAGAGGTAGTAACTGGCCTTTATTTGACGGTAATTACTTAGAAAGTCACGGCTAACTACGTGCCAGCAGCCGCGGTAATACGTAGGTGGCAAGCGTTGTCCGGATTTATTGGGCGTAAAGCGAGTGTAGGCGGTTCAATAAGTCTGATGTGAAAGCCTTCGGCTCAACCGGAGAATTGCATCAGAAACTGTTGAACTTGAGTGCAGAAGAGGAGAGTGGAACTCCATGTGTAGCGGTGGAATGCGTAGATATATGGAAGAACACCAGTGGCGAAGGCGGCTCTCTGGTCTGCAACTGACGCTGAGGCTCGAAAGCATGGGTAGCGAACAGG
>OTU1230 16_635519
TAATTAGATACCCGTGTAGTCCCTTTTGCGATGTCCTATGGGAGGCAGCAGTATTAGATACCCGGGTAGTCCGCTACCACGATGTCCTATGGGGTGCAGCAGTATTAGATACCCATGTAGTCCGCTACCAGATGCTCTTCCGATCTGACCACCTATGGGAGGCAGCAGTATTAGATACCCCAGTAGTCCCGTACGATCTGGACTGCCAATCCTACGGGATGCAGCAGTATTAGATACCCTAGTAGTCCGCTACCTTAGATACCCTCGATGTCCTACGGGATGCAGCAGT
>OTU1231 8_5203
TGAGGAATATTGGGCAATGGAGGCAACTCTGACCCAGCCATGCCGCGTGAGTGAGAAGGTTTTCGAATTGTAAAGCTCTTTCAGGTGTGAAGATGATGACGGTAACACCAGAAGAAGCCCCGGCAAACTTCGTGCCAGCAGCCGCGGTAATACGAAGGGGGCGAGCGTTGTTCGGAATTACTGGGCGTAAAGGGTGTGTAGGCGGTTTAATAAGATAGTGGTGAAATGCCGGAGCTCAACTTCGGAATTGCCATTATGACTATTAAGCTAGAATGATGTAGAGGATAGCGGAATACCCAGTGTAGAGGTGAAATTCGTAGATATTGGGTAGAACACCAGAGGCGAAGGCGGCTATCTGGGCATTTATTGACGCTGAGGCACGAAAGCATGGGGATCAAACAGG
>OTU1232 14_416234
TATTAGATACCCCCGTAGTCCGCTCATGACCACCTATGGGAGGCAGCAGTATTAGATACCCAGGTAGTCCCTTTTGCGATGTCCTACGGGACGCAGCAGTAATTAGATACCCATGTAGTCCATCAGTACAGTGCCTACGGGGTGCAGCAGTATTAGATACCCCCGTAGTCCGCTACCTTAGGTACCCTCGATGTCCTACGGGAGGCAGCAGCAATTAGATACCCAGGTAGTCCATCAGTACTTGACCTACGGGGTGCAGCAGGATTAGATACCCCGGTAGTCCATCAGTACAGTGCCTATGGGGGGCAGCAGT
>OTU1233 14_414463
TGGGGAATATTGCACAATGGGCGGAAGCCTGATGCAGCGACGCCGCGTGGGGGATGACGGTCTTCGGATTGTAAACCCCTTTCAGTAGGGACGAAGCGAGAGTGACGGTACCTGCAGAAGAAGCACCGGCCAACTACGTGCCAGCAGCCGCGGTAATACGTAGGGTGCGAGCGTTGTCCGGAATTACTGGGCGTAAAGAGCTCGTAGGCGGTTTGTCACGTCGTCTGTGAAATCCTCCAGCTCAACTGGGGGCGTGCAGGCGATACGGGCTGACTTGAGTACTACAGGGGAGACTGGAATTCCTGGTGTAGCGGTGAAATGCGCAGATATCAGGAGGAACACCGGTGGCGAAGGCGGGTCTCTGGGTAGTAACTGACGCTGAGGAGCGAAAGCATGGGGAGCAAACAGG
>OTU1234 17_706257
TATTAGATACCCATGTAGTCCGCTACCGATGTCCTACGGGGGGCAGCAGGATTAGATACCCCAGTAGTCCCGAAACAACTTGATCAGCCTATGGGATGCAGCAGTATTAGATACCCTAGTAGTCCGCTACCACGATGTCCTACGGGGTGCACCAGTCATTAGATACCCTGGTAGTCCGCTACCGACTGTCCATGGCTACCCTACGGGGGGCAGCAGATTAGATACCCGAGTAGTCCGCTCATAGAGAGTGATGCTCTTCCGATCTTGTACCTATGGGAGGCAGCAGTA
>OTU1235 18_747826
TAATTAGATACCCCTGTAGTCCGCTACCACGATCTCCTACGGGAGGCAGCAGTATTAGATACCCAGGTAGTCCGCTACCACGATGTCCTATGGGGTGCAGCAGTAATTAGATACCCTCGTAGTCCCGAAACAGAGGGGATGATGCTCTTCCGATCTTGTACCTACGGGGTGCAGCAGTAATTAGATACCCGAGTAGTCCGCTCATAGAGAGTGATGCTCTTCCGATCTTGTACCTATGGGGCGCAGCAGTA
>OTU1236 11_269666
TGGGGAATATTGCACAATGGGGGAAACCCTGATGCAGCGACGCCGCGTGAGTGAAGAAGTATTTCGGTATGTAAAGCTCTATCAGCAGGGAAGAAGATGACAGTACCTGAGTAAGAAGCCCCGGCTAACTACGTGCCAGCAGCCGCGGTAATACGTAGGGGGCAAGCGTTATCCGGATTTACTGGGTGTAAAGGGAGCGTAGACGGTAATGTAAGTCTGATGTGAAAGCCCGGGGCTCAACCCCGGGACTGCATTGGAAACTGTTTTTCTAGAGTGTCGGAGAGGCAAGTGGAATTCCTAGTGTAGCGGTGAAATGCGTAGATATTAGGAGGAACACCAGTGGCGAAGGCGGTCTGCTGGACAGCAACTGACGCTGAGGCGCGAAAGCGTGGGGAGCAAATAGG
>OTU1237 17_724626
TAATTAGATACCCTCGTAGTCCATCAGTACAGTACCTATGGGGCACAGCAGTAATTAGATACCCAGGTAGTCCGCTCATAGAGAGTGATGCTCTTCCGATCTTGTACCTATGGGGGGCAGCAGTATTAGATACCCGCGTAGTCCGCTACCATGGCTACCCTATGGGGTGCAGCAGTATTAGATACCCATGTAGTCCATCAGTACAGTGCCTATGGGGTGCAGCAGT
>OTU1238 5_996538
TATTAGATACCCACGTAGTCCGCTACCACGATGTCCTACGGGGTGCACCAGTATTAGATACCCAGGTAGTCCGCTACCTTAGATACCCTGGCTACCCTACGGGACGCAGCAGTATTAGATACCCTTGTAGTCCCGTACGACTTGACCTATGGGACGCAGCAGTATTAGATACCCTCGTAGTCCCGAAACATCACGCCTATGGGAGGCAGCAGTATTAGATACCCCGGTAGTCCATCAGTACAGTGCCTATGGGGTGCAGCAGTATTAGATACCCGTGTAGTCCCGTGATGTACAGTGCCTACGGGGGGCAGCAGT
>OTU1239 15_489230
TTAGGAATATTGGGCAATGGAGGAAACTCTGACCCAGCAACGCCGCGTGAAGGAAGAAGGTTTTCGGATTGTAAACTTCTGATCTTGGGGAAAAAGAAAGTGATGGTACCCAAGGAGAAAGCCACGGCTAACTACGTGCCAGCAGCCGCGGTAATACGTAGGTGGCGAGCGTTGTCCGGAATGACTGGGCGTAAAGGGAGCGTAGGTTGCTGTTTAAGTTAAATGTGAAAGCCCGTGGCTCAACTACGGAACTGCATTTAATACTGGACAGCTAGAGTGCAGGAGGGGTAAGCGGAATTCCTAGTGTAGCGGTGGAATGCGTAGATATTAGGAAGAACACCAGAGGCGAAGGCGGCTTACTGGACTGTAACTGACACTGAGGCTCGAAAGCGTGGGGAGCAAACAGG
>OTU124 8_1949
TGGGGAATATTGCACAATGGGGGAAACCCTGATGCAGCAACGCCGCGTGAGTGATGAAGGTTTTCGGATCGTAAAGCTCTGTCTTCAGGGACGATAATGACGGTACCTGAGGAGGAAGCCACGGCTAACTACGTGCCAGCAGCCGCGGTAATACGTAGGTGGCGAGCGTTGTCCGGATTTACTGGGCGTAAAGGGAGCGTAGGCGGATTTTTAAGTGAGATGTGAAATACCCGGGCTCAACTTGGGTGCTGCATTTCAAACTGGAAGTCTAGAGTGCAGGAGAGGAGAGTGGAATTCCTAGTGTAGCGGTGAAATGCGTAGAGATTAGGAAGAACACCAGTGGCGAAGGCGACTCTCTGGACTGTAACTGACGCTGAGGCTCGAAAGCGTGGGGAGCAAACAGG
>OTU1240 18_779988
TATTAGATACCCACGTAGTCCGCTACCACGATGTCCTATGGGGTGCAGCAGTATTAGATACCCTCGTAGTCCGCTACCACGATGTCCTACGGGAGGCACCAGTAATTAGATACCCTTGTAGTCCATCAGTACAGTGCCTACGGGAGGCAGCAGTATTAGATACCCCAGTAGTCCGCTCATAGAGAGTGATGCTCTTCCGATCAGCCTATGGGACGCAGCAGTATTAGATACCCCTGTAGTCCGCTCATAGACACCCTCTTGTACCTACGGGAGGCAGCAGT
>OTU1241 2_850103
TATTAGATACCCCGGTAGTCCATCAGTACAGTGCCTACGGGAGGCAGCAGTAATTAGATACCCTTGTAGTCCCGTGATGTACAGTGCCTATGGGATGCAGCAGTATTAGATACCCGTGTAGTCCATCAGTACAGTGCCTATGGGACGCAGCAGTATTAGATACCCGTGTAGTCCCGAAACATTAGATACCCAAGTAGTCCCGTACGATGCCAATCCTATGGGGTGCAGCAGTATTAGATACCCTGGTAGTCCCGAAACATCACGCCTATGGGGTGCACCAGTA
>OTU1243 17_684517
TAATTAGATACCCACGTAGTCCGCTACCTTAGATACCCTCGATGTCCTACGGGATGCAGCAGTATTAGATACCCTAGTAGTCCAGGAATATCACGCCTATGGGACGCAGCAGTATTAGATACCCAAGTAGTCCGCTCATAGAGGGAGGGTGATGCTCTTCTGGCTACCCTACGGGATGCAGCAGTATTAGATACCCGGGTAGTCCGCTCATAGAGAGAGGGTCATGCTCTTCCGATGTCCTACGGGATGCAGCAGTATTAGATACCCTTGTAGTCCCGTACGTCTTGTACCTATGGGGTGCACCAGT
>OTU1245 14_420460
TAGGGAATCTTCCACAATGGGCGAAAGCCTGATGGAGCAACGCCGCGTGTGTGATGAAGGGTTTCGGCTCGTAAAACACTGTTGTAAGAGAAGAATGACATTGAGAGTAACTGTTCAATGTGTGACGGTATCTTACCAGAAAGGAACGGCTAAATACGTGCCAGCAGCCGCGGTAATACGTATGTTCCAAGCGTTATCCGGATTTATTGGGCGTAAAGCGAGCGCAGACGGTTATTTAAGTCTGAAGTGAAAGCCCTCAGCTCAACTGAGGAATTGCTTTGGAAACTGGATGACTTGAGTGCAGTAGAGGAAAGTGGAACTCCATGTGTAGCGGTGAAATGCGTAGATATATGGAAGAACACCAGTGGCGAAGGCGGCTTTCTGGACTGTAACTGACGTTGAGGCTCGAAAGTGTGGGTAGCAAACAGG
>OTU1246 15_527978
TGGGGAATATTGGGCAATGGGCGCAAGCCTGACCCAGCAACGCCGCGTGAAGGAAGAAGGCTTTCGGGTTGTAAACTTCTTTTCTCAGGGACGAACAGATGACGGTACCTGAGGAATAAGCCACGGCTAACTACGTGCCAGCAGCCGCGGTAATACGTAGGTGGCAAGCGTTGTCCGGATTTACTGGGTGTAAAGGGCGTGCAGCCGGAGAGACAAGTCAGATGTGAAATCCACGGGCTCAACCCGTGAACTGCATTTGAAACTGTTTTTCTTGAGTACTGGAGAGGCAGACGGAATTCCTAGTGTAGCGGTGAAATGCGTAGATATCAGGAGGAACACCGGTGGCGAAGGCGGCCTGCTGGACTGCAACTGACGTTGAGGCCCGAAAGCGTGGGGAGCAAACAGG
>OTU1248 6_1100588
TGAGGAATATTGGTCAATGGGCGGAAGCCTGAACCAGCCAAGTCGCGTGAGGGAAGAAGGCCCTGCGGGTCGCAGACCTCTTTTGCCGGGGAGCAACGGTCGCCACGTGTGGCGCCACTGAGAGTACCCGGAGAAAAAGCATCGGCTAACTCCGTGCCAGCAGCCGCGGTAATACGGAGGATGCGAGCGTTATCCGGATTTATTGGGTTTAAAGGGTGCGTAGGCGGAGCGTTAAGTCAGTGGTCAAATTGAGGGGCTCAACCCCTTCCCGCCATTGAAACTGGCGCTCTTGAGTGGAAGAGAAGTATGCGGAATGCGTGGTGTAGCGGTGAAATGCATAGATATCACGCAGAACTCCGATTGCGAAGGCAGCATACCGGCGCCCAACTGACGCTGAAGCACGAAAGCGTGGGTATCGAACAGG
>OTU1249 15_486178
TGAGGAATATTGGTCAATGGGCGGAAGCCTGAACCAGCCAAGTCGCGTGAGGGAAGACGGCCCTACGGGTTGTAAACCTCTTTTGCCGGGGAGCAACGGTCGCCACGTGTGGCGCCACTGAGAGTACCCGGAGAAAAAGCATCGGCTAACTCCGTGCCAGCAGCCGCGGTAATACGGAGGATGCGAGCGTTATCCGGATTTATTGGGTTTAAAGGGTGCGTAGGCGGGCTTTTAAGTCAGCGGTAAAAATTCGGGGCTCAACCCCGTCCGGCCGTTGAAACTGGGGGCCTTGAGTGGGCGAGAAGTATGCGGAATGCGTGGTGTAGCGGTGAAATGCATAGATATCACGCAGAACTCCGATTGCGAAGGCAGCATACCGGCGCCCTACTGACGCTGAGGCACGAAAGCGTGGGTATCGAACAGG
>OTU125 8_7247
TGAGGAATATTGGTCAATGGGCGAGAGCCTGAACCAGCCAAGTCGCGTGAAGGATGACGGCCCTACGGGTTGTAAACTTCTTTTGTCAGGGAGCAATTGAGTCCACGTGTGGGCTTAGCGAGAGTACCTGAAGAAAAAGCATCGGCTAACTCCGTGCCAGCAGCCGCGGTAATACGGAGGATGCGAGCGTTATCCGGATTTATTGGGTTTAAAGGGTGCGTAGGCGGAATATCAAGTCAGCGGTAAAAATTCGGGGCTCAACCCCGTCGTGCCGTTGAAACTGATGTTCTTGAGTGGGCGAGAAGTATGCGGAATGCGTGGTGTAGCGGTGAAATGCATAGATATCACGCAGAACTCCGATTGCGAAGGCAGCATACCGGCGCCCAACTGACGCTGAAGCACGAAAGCGTGGGTATCGAACAGG
>OTU1250 16_617839
TGGGGGATATTGCGCAATGGGGGAAACCCTGACGCAGCAACGCCGCGTGAAGGAAGAAGGTCTTCGGATTGTAAACTTTTGTCTTGTGGGAAGATAATGACGGTACCACAGGAGGAAGCTCCGGCTAACTACGTGCCAGCAGCCGCGGTAATACGTAGGGAGCAAGCGTTGTCCGGATTTACTGGGTGTAAAGGGTGCGTAGGCGGCCTTTCAAGTCAGATGTGAAAACCCGGGGCTTAACCCCGGGCCTGCATTTGAAACTGTAGGGCTTGAGTGATGGAGAGGTAAGCGGAATTCCTAGTGTAGCGGTGAAATGCGTAGATATTAGGAGGAACACCAGTGGCGAAGGCGGCTTACTGGACATTAACTGACGCTGAGGCACGAAAGCGTGGGGAGCAAACAGG
>OTU1252 16_653831
TATTAGATACCCGAGTAGTCCGCTACCGACTGTCCATGGCTACCCTACGGGAGGCAGCAGTAATTAGATACCCACGTAGTCCGCTACCATAGCTACCCTCGATGTCCTATGGGACGCAGCAGTATTAGATACCCATGTAGTCCGCTACCACCACGCCTATGGGATGCAGCAGTATTAGATACCCCGGTAGTCCGCTCATGATCAGCCTACGGGATGCAGCAGTATTAGATACCCTGGTAGTCCATCAGTACAGTGCCTATGGGGGGCAGCAGT
>OTU1253 11_216833
TATTAGATACCCCCGTAGTCCGCTACCACGATGTCCTATGGGATGCAGCAGTAGTCATTAGATACCCCCGTAGTCCGCTACCACGATGGCCTACGGGGTGCAGCAGTATTAGATACCCACGTAGTCCATCAGTACAGTGCCTACGGGAGGCAGCAGTATTAGATACCCTCGTAGTCCGCTACCTTAGATACCATCGATGTCCTACGGGATGCAGCAGT
>OTU1254 18_762506
TAATTAGATACCCTTGTAGTCCGCTACCACGATGTCCTATGGGAGGCAGCAGTATTAGATACCCGCGTAGTCCGCTACCACGATGTCCTACGGGATGCAGCAGTATTAGATACCCTGGTAGTCCATCAGTACAGTACCTACGGGAGGCAGCAGTATTAGATACCCGTGTAGTCCGCTACCATTACGCCTACTTGACCTATGGGAGGCAGCAGTATTAGATACCCGAGTAGTCCCGTACGACTTGACCTACGGGAGGCAGCAGTATTAGATACCCAGGTAGTCCCGTACGACTTGACCTATGGGGGGCAGCAGTA
>OTU1255 18_732567
CATTAGATACCCCGGTAGTCCCCTTTTGCGATGTCCTATGGGGGGCAGCAGTATTAGATACCCACGTAGTCCGCTCATAGAGAGTGATGCTCTTCTGACCACCTACGGGGTGCAGCAGTAATTAGATACCCTAGTAGTCCGCTACCATTACGCCTACTTGACCTATGGGGGGCAGCAGTATTAGATACCCGAGTAGTCCGCTACCACGATGTCCTATGGGGTGCACCAGTAATTAGATACCCTTGTAGTCCCGTACGTCTTGTACCTATGGGAGGCAGCAGT
>OTU1256 17_676418
TATTAGATACCCCCGTAGTCCGCTCATAGAGGGTGATGCTCTTCCGACCTTGTACCTACGGGGGGCACCAGTATTAGATACCCTAGTAGTCCGCTACCACCTTGTACCTATGGGACGCACCAGTATTAGATACCCACGTAGTCCCGTACGACTTGGCTACCCTATGGGGTGCAGCAGTATTAGATACCCTGGTAGTCCCTACCACGATGTCCTACGGGAGGCAGCAGT
>OTU1257 15_481860
TGGGGGATATTGCACAATGGGGGGAACCCTGATGCAGCGACGCCGCGTGAACGAAGAAATATTTCGGTATGTAAAGTTCTATCAGCAGGGAAGAAAATGACAGTACCTGACCAAGAAGCCCCGGCTAACTACGTGCCAGCAGCCGCGGTAATACGTAGGGGGCGAGCGTTATCCGGATTCACTGGGCGTAAAGGGAGCGCAGGCGGCACGGCAAGTCCGGTGTGAAAGCCCGGGGCCCAACCCCGGGACTGCACTGGAAACTGCCGGGCTGGAGTGTCGGAGGGGCAGGCGGAATTCCTAGTGTAGCGGTGAAATGCGTAGATATTAGGAGGAACACCGGTGGCGAAGGCGGCCTGCTGGACGACGACTGACGCTGAGGCTCGAAAGCGTGGGGAGCAAACAGG
>OTU1258 7_1103064
TAATTAGATACCCCGGTAGTCCCGAAACATCACGCCTACGGGAGGCAGCAGTATTAGATACCCGAGTAGTCCATCAGTACAGTGCCTACGGGATGCAGCAGTATTAGATACCCATGTAGTCCCGTACGACTTGACCTACGGGAGGCACCAGTATTAGATACCCTGGTAGTCCCGTACGATGCCAATCCTATGGGGTGCAGCAGTAATTAGATACCCACGTAGTCCATCAGTACAGTGCCTATGGGGTGCAGCAGTATTAGATACCCCAGTAGTCCGCTACCGACTGCCATATGTACCTATGGGGCGCAGCAGTA
>OTU1259 18_736662
CAATTAGATACCCCGGTAGTCCTAGTTGGGAGGCAGCAGCAGCAATTAGATACCCTCGATGTCCTACGGGGGGCAGCAGTATTAGATACCCATGTAGTCCGCTCATAGAGAGTGATGCTCTTCCGATCTTGTACCTACGGGAGGCACCAGTATTAGATACCCTCGTAGTCCCGTGATGTACAGTGTCACCTATGGGGGGCAGCAGTAGTCCATTAGATACCCATGTAGTCCGCTACCACGATGTCACCTACGGGACGCACCAGTAATTAGATACCCCGGTAGTCCGCTACCACGATGTCCTATGGGAGGCAGCAGT
>OTU126 8_2956
TGGGGAATCTTCCGCAATGGGCGAAAGCCTGACGGAGCAACGCCGCGTGATCGAATGAAGGCCTTCGGGTTGTAAAGATCTGTTGACAGGGACGAATAAGCCATGCGAATAGTTTGGTGTATGACGGTACCTGTTTAGAAAGCTCCGGCTAACTACGTGCCAGCAGCCGCGGTAATACGTAGGGAGCAAGCGTTGTCCGGAATTACTGGGCGTAAAGGGCGCGTAGGTGGGTGCTTAAGTCAGGTGTGAAAACTCTGGGCTCAACCTGGAGACTGCACTTGAAACTGGGTATCTTGAGGGCAGGAGAGGAAAGTGGAATTCCTAGTGTAGCGGTGAAATGCGTAGATATTAGGAGGAACACCAGTGGCGAAGGCGACTTTCTGGACTGTACCTGACGCTGAGGCGCGAAAGCGTGGGTAGCGAACGGG
>OTU1260 10_192352
TGAGGAATATTGGTCAATGGGCGGAAGCCTGAACCAGCCAAGTCGCGTGAGGGAAGACGGCCCTACGGGTTGTAAACCTCTTTTGCCGGGGAGCAACGGTCGCCACGTGTGGCGCCACTGAGAGTACCCGGAGAAAAAGCATCGGCTAACTCCGTGCCAGCAGCCGCGGTAATACGGAGGATGCGAGCGTTATCCGGATTTATTGGGTTTAAAGGGTGCGCAGGCGGATTTTTAAGTCAGCGGTCAAATCGTGGGGCTCAACCCCATCCAGCCGTTGAAACTGGGGATCTAGAGTGTGCGAGAGGTATGCGGAATGCGTGGTGTAGCGGTGAAATGCATAGATATCACGCAGAACCCCGATTGCGAAGGCAGCATGCCGGCTTCCTACTGACGCTGAAGCACGAAAGCGTGGGGAGCAAACAGG
>OTU1261 13_373860
TGGGGAATATTGCACAATGGGGGAAACCCTGATGCAGCGACGCCGCGTGAGTGAAGAAGTATTTCGGTATGTAAAGCTCTATCAGCAAGGAAGAAAATGACGGTACTTGACTAAGAAGCCCCGGCTAACTACGTGCCAGCAGCCGCGGTAATACGTAGGGGGCAAGCGTTATCCGGATTTACTGGGTGTAAAGGGAGCGTAGACGGCAAGGCAAGTCAGAAGTGAAAACCCATGGCTCAACCATGGGACTGCTTTTGAAACTGTCTGGCTGGAGTGCAGGAGAGGTAAGCGGAATTCCTAGTGTAGCGGTGAAATGCGTAGATATTAGGAGGAACACCAGTGGCGAAGGCGGCTTACTGGACTGTAACTGACGTTGAGGCTCGAAAGCGTGGGGAGCAAACAGG
>OTU1262 12_319165
TATTAGATACCCTAGTAGTCCCGAAACAGAGGGGATGATGCTCTTCCGATCTTGTACCTACGGGGTGCAGCAGTATTAGATACCCCCGTAGTCCCGAAACAACTCGATCAGCCTATGGGGTGCAGCAGTATTAGATACCCGCGTAGTCCATCAGTACAGTGCCTATGGGGTGCAGCAGTAATTAGATACCCTCGTAGTCCATCAGTACAGTGCCTATGGGGGGCAGCAGT
>OTU1263 14_446283
TATTAGATACCCATGTAGTCCGCTCATAGAGAGTGATGCTCTTCCGATCTTGACCTATGGGGGGCAGCAGTATTAGATACCCTAGTAGTCCCGTACGTCTTGTACCTACGGGATGCAGCAGTAATTAGATACCCATGTAGTCCATCAGTACAGTGCCAATCCTATGGGGTGCAGCAGTATTAGATACCCACGTAGTCCGCTACCACGATGTCCTACGGGATGCAGCAGG
>OTU1264 12_339459
TATTAGATACCCCCGTAGTCCCGTGATGTGCAGTACCTACGGGGGGCACCAGTATTAGATACCCATGTAGTCCGCTACCTTAGATACCCTCGATGACCTATGGGATGCAGCAGTAATTAGATACCCGTGTAGTCCGCTACCACGATGTCCTATGGGGTGCAGCAGTATTAGATACCCCGGTAGTCCCGAAACAGAGGGGATGATGCTCTTCCGATCTTGTACCTACGGGGTGCAGCAGT
>OTU1266 17_684129
TATTAGATACCCGTGTAGTCCCGTACGACTTGACCTATGGGGGGCACCAGTAATTAGATACCCCCGTAGTCCGCTACCATGATCAACCTACGGGAGGCAGCAGTATTAGATACCCCTGTAGTCCGCTACCAACTGTCCATGGCTACCCTACGGGGTGCAGCAGTAATTAGATACCCACGTAGTCCGCTACCAACTGTCCATGGCTACCCTACGGGACGCACCAGTATTAGATACCCCAGTAGTCCCGAAACAGAGGGGATGATGCCCTTCCGACCTTATACCTACGGGATGCAGCAGTATTAGATACCCCAGTAGTCCATCAGTACAGTACCTACGGGACGCAGCAGT
>OTU1269 16_614378
TAATTAGATACCCGTGTAGTCCATCAGTGCCAATCCTACGGGGTGCAGCAGTATTAGATACCCTAGTAGTCCATCAGTACAGTACCTACGGGAGGCAGCAGTAATTAGATACCCGGGTAGTCCGCTACCACGATGTCCTACGGGATGCAGCAGTATTAGATACCCCAGTAGTCCGCTCATAGAGAGGGATGCATCGATGTCCTATGGGAGGCAGCAGTATTAGATACCCTGGTAGTCCCGTGATGTACAGTGCCTACGGGAGGCAGCAGTA
>OTU127 8_3266
TAGGGAATATTGCTCAATGGGGGAAACCCTGAAGCAGCAACGCCGCGTGGAGGATGAAGGTTTTAGGATTGTAAACTCCTTTTGTTAGAGAAGATTATGACGGTATCTAACGAATAAGCACCGGCTAACTCCGTGCCAGCAGCCGCGGTAATACGGAGGGTGCAAGCGTTACTCGGAATCACTGGGCGTAAAGAGTGCGTAGGCGGGGTAATAAGTCAGATGTGAAATCCTGTAGCTTAACTACAGAACTGCATTTGAAACTGTTACTCTGGAGTGTGGGAGAGGTAGGTGGAATTCTTGGTGTAGGGGTAAAATCCGTAGAGATCAAGAGGAATACTCATTGCGAAGGCGACCTGCTGGAACATTACTGACGCTGATGCACGAAAGCGTGGGGAGCAAACAGG
>OTU1270 12_342801
TATTAGATACCCAGGTAGTCCGCTCATAGAGAGAGGGTGATGCTCTTCTGGCTACCCTATGGGATGCAGCAGTAATTAGATACCCAGGTAGTCCATCAGTACAGTGCCTACGGGAGGCAGCAGTATTAGATACCCAGGTAGTCCATCAGTACAGTGCCTATGGGACGCAGCAGCATTAGATACCCTCGTAGTCCATCAGTGCCAATCCTACGGGGTGCAGCAGTA
>OTU1271 17_716708
TATTAGATACCCCTGTAGTCCCGAAACAGAGGGGATGATGCTCTTCCGATCTTGTACCTATGGGACGCACCAGTGACCACCTATTAGATACCCGCGTAGTCCCGAAACACGTGTTACAGTGCCTATGGGACGCAGCAGTATTAGATACCCAGGTAGTCCATCACCGGCTACCCTATGGGAGGCAGCAGTATTAGATACCCTGGTAGTCAATCAGTACAGTGCCTACGGGACGCACCAGT
>OTU1272 16_608878
TAATTAGATACCCTCGTAGTCCGCTACCAACTGCCCATATGTCACCTATGGGGGGCAGCAGTATTAGATACCCGAGTAGTCCGCTACCAACTGTCCATGGCTACCCTACGGGACGCAGCAGTATTAGATACCCCAGTAGTCCGCTACCATTACGCCTACTTGATCAACCTATGGGGGGCAGCAGTAATTAGATACCCCCGTAGTCCTAGTTGATGTACAGCGCCAATCCTACGGGACGCACCAGTATTAGATACCCCAGTAGTCCGCTCATAGAGAGTGATGCTCCTCTTGTACCTACGGGACGCACCAGT
>OTU1273 18_751281
TATTAGATACCCTGGTAGTCCGCTACCACGATGTCCTACGGGAGGCAGCAGTATTAGATACCCTTGCAGTCCCGAAACATTAGATACCCTTGTAGTCCGCTCATAGAGAGTGATGCTATTCCGATCTTGTACCTACGGGAGGCACCAGCATTAGATACCCTTGTAGTCCATCAGTACAGTGCCTACGGGGTGCAGCAGTATTAGATACCCCGGTAGTCCCGTACGACTTGTACCTATGGGGGGCAGCAGTAATTAGATACCCTAGTAGTCCATCAGTACAGTGCCTACGGGGGGCACCAGT
>OTU1276 16_623089
TATTAGATACCCCAGTAGTCCGCTCATAGAGAGTGATGCTCTTCCGATCTTGTACCTATGGGAGGCAGCAGTATTAGATACCCCGGTAGTCCGCTACCATTACGCCTACTTGATCAGCCTACGGGGGGCAGCAGTAGTCCCGTACGATTAGATACCCGCGTAGTCCGCTACCAACTGCCATATGTACCTATGGGGTGCACCAGTAATTAGATACCCGCGTAGTCCGCTACCAACTGCCATATGTACCTATGGGGTGCACCAGTA
>OTU1277 12_333528
TAATTAGATACCCTAGTAGTCCATCAGTACAGTGCCTACGGGATGCAGCAGTATTAGATACCCGTGTAGTCCGCTCATAGAGAGGGATGCTCTTCCGATGTCCTATGGGAGGCAGCAGTATTAGATACCCTTGTAGTCCCGTGATGTACAGTACCTACGGGGGGCAGCAGTAATTAGATACCCATGTAGTCCATCAGTACAGTGCCTACGGAACGCAGCAGTATTAGATACCCCTGTAGTCCATCAGTACAGTGTCAACCTACGGGGTGCAGCAGTATTAGATACCCGTGTAGTCCCGTACGACTTGACCACCTATGGGACGCAGCAGT
>OTU1279 18_767703
TATTAGATACCCCCGTAGTCCCGTACGACTTGACCTACGGGATGCAGCAGTATTAGATACCCGTGTAGTCCGCTACCACGATGTCCTATGGGACGCACCAGTAATTAGATACCCTTGTAGTCCCGAAACATCACGCCTATGGGGTGCAGCAGTAATTAGATACCCTTGTAGTCCGCTCTGACCACCTACGGGGGGCACCAGTATTAGATACCCCCGTAGTCCCGTACGACTTGACCTACGGGATGCAGCAGTATTAGATACCCGTGTAGTCCGCTACCACGATGTCCTATGGGACGCACCAGTAATTAGATACCCTTGTAGTCCCGAAACATCACGCCTATGGGGTGCAGCAGTAATTAGATACCCTTGTAGTCCGCTCTGACCACCTACGGGGGGCACCAGT
>OTU128 8_869
TGGGGAATATTGCACAATGGGCGAAAGCCTGATGCAGCAACGCCGCGTGAGTGATGAAGGCCTTCGGGTCGTAAAACTCTGTCCTCAAGGAAGATAATGACGGTACTTGAGGAGGAAGCCCCGGCTAACTACGTGCCAGCAGCCGCGGTAATACGTAGGGGGCTAGCGTTATCCGGATTTACTGGGCGTAAAGGGTGCGTAGGTGGTTTCTTAAGTCAGGAGTGAAAGGCTACGGCTTAACCGTAGTAAGCTCTTGAAACTGGGAAACTTGAGTGCAGGAGAGGAAAGTGGAATTCCTAGTGTAGCGGTGAAATGCGTAGATATTAGGAGGAACACCAGTAGCGAAGGCGGCTTTCTGGACTGTAACTGACACTGAGGCACGAAAGCGTGGGGAGCAAACAGG
>OTU1280 17_676380
TAATTAGATACCCTTGTAGTCCGCTACCACGATGTCCTATGGGAGGCAGCAGTATTAGATACCCACGTAGTCCCGTACGACTTGACCTATGGGACGCACCAGTAATTAGATACCCGCGTAGTCCATCAGTACAGTGCCTACGGGGCGCAGCAGTATTAGATACCCCTGTAGTCCATCAGTGGCTACCCTACGGGAGGCAGCAGTAATTAGATACCCGTGAAGTCCGCTACCACGATGTCCTACGGGGCGCAGCAGT
>OTU1281 5_1024386
TAGGGAATCTTCCACAATGGACGAAAGTCTGATGGAGCAACGCCGCGTGAGTGAAGAAGGGTTTCGGCTCGTAAAGCTCTGTTGGTAGTGAAGAAAGATAGAGGTAGTAACTGGCCTTTATTTGACGGTAATTACTTAGAAAGTCACGGCTAACTACGTGCCAGCAGCCGCGGTAATACATAGGGGGCAAGCGTTATCCGGAATTATTGGGTGTAAAGGGTGCGTAGACGGGTGTTTAAGTTGAGTGCAGAAGAGGACAGTGGAACTCCATGTGTAGCGGTGGAATGCGTAGATATATGGAAGAACACCAGTGGCGAAGGCGGCTGTCTGGTCTGCAACTGACGCTGAGGCTCGAAAGCATGGGTAGCGAACAGG
>OTU1282 7_1122989
TATTAGATACCCTGGTAGTCCCGAAACATCACGCCTACGGGAGGCAGCAGTATTAGATACCCTGGTTGTCCCGTGATGTACAGTGTCAGCCTATGGGGTGCAGCAGTATTAGATACCCGAGTAGTCCCGTACGACTGTACCTATGGGATGCAGCAGTATTAGATACCCCTGTAGTCCGCTACCACGATGTCCTATGGGGTGCAGCAGTAATTAGATACCCTGGTAGTCCGCTACCACGATGTCCTATGGGACGCAGCAGT
>OTU1283 18_732466
TATTAGATACCCACGTAGTCCCGAAACATCACGCCTATGGGGTGCAGCAGTAATTAGATACCCTCGTAGTCCGCTACCACGATGTCCTATGGGGGGCACCAGTATTAGATACCCGTGTAGTCCCGTGATGTACAGTGCCAATCCTATGGGAGGCAGCAGTAATTAGATACCCAGGTAGTCCGCTACCACGTACAGTACCTACGGGATGCAGCAGTAATTAGATACCCTCGTAGTCCGCTCATAGAGAGTGATGCTCTTCCGATCTTGTACCTACGGGGTGCAGCAGT
>OTU1284 17_685280
TATTAGATACCCGGGTAGTCCATCAGTACAGTACCTACGGGACGCACCAGTATTAGATACCCGGGTAGTCCGCTACCATGGCTACCCTACGGGATGCAGCAGCATTAGATACCCCAGTAGTCCCGGAAACAGAGGGGATGATGCTCTTCCGATCTTGTACCTACGGGATGCAGCAGTATTAGATACCCCCGTAGTCCATCAGTACGACTTGTACCTATGGGGGGCAGCAGTA
>OTU1285 7_1156199
TATTAGATACCCCAGTAGTCCCGAAACAGAGGGGATGATGCTCTTCCGATCTTGTACCTATGGGAGGCAGCAGTATTAGATACCCAGGTAGTCCCGAAACATCACGCCTACGGGACGCAGCAGTATTAGATACCCACGTAGTCCCGAAACAACTCGATGTCCTACGGGGCGCAGCAGTATTAGATACCCACGTAGTCCGCTACCATAGATACACTCGATGTCCTACGGGGCGCACCAGT
>OTU1286 4_921823
TGGGGGATATTGCACAATGGGCGAAAGCCTGATGCAGCAACGCCGCGTGAGGGAAGACGGTTTTCGGATTGTAAACCTCTGTCCTCAGTGACGATAATGACGGTAGCTGAGGAGGAAGCCACGGCTAACTACGTGCCAGCAGCCGCGGTAATACGTAGGTGGCAAGCGTTGTCCGGATTTACTGGGTGTAAAGGGAGCGTAGGCGGGAATGCAAGTCGGATGTGAAACCTATGGGCTTAACCCATAGCCTGCATTCGAAACTGTATTTCTTGAGTGAAGTAGAGGTTGGCGGAATTCCCGGTGTAGCGGTGAAATGCGTAGATATCGGGAGGAACACCAGTGGCGAAGGCGGCCAACTGGGCTTTTACTGACGCTGAGGCTCGAAAGCATGGGGAGCAAACAGG
>OTU1287 18_748274
TATTAGATACCCAGGTAGTCCGCTACCACGATGTCCTACGGGATGCAGCAGGATTAGATACCCTAGTAGTCCGCTACCACTTGTCCTACGGGGTGCAGCAGTATTAGATACCCAGGTAGTCCGCTACCACGATGTCCTATGGGGTGCACCAGTATTAGATACCCGCGTAGTCCCGAAACAGAGGGGATGATGCTCTTCCGATCTTGTACCTACGGGGGGCAGCAGC
>OTU1288 12_300734
TATTAGATACCCTTGTAGTCCATCAGTACAGTGCCTACGGGAGGCAGCAGTATTAGATACCCGAGTAGTCCCGTACGACTTGACCTATGGGGGGCAGCAGTATTAGATACCCGGGTAGTCCATCAGTGCCAATCCTACGGGATGCAGCAGTATTAGATACCCCTGTAGTCCGCTACCAACTGCACATAGAGAGCGATGCTCTTCCGATCTACTTGACCTATGGGACGCAGCAGTATTAGATACCCACGTAGTCCGCTACCACGATGTCCTATGGGGGGCAGCAGT
>OTU1289 18_768951
TATTAGATACCCGAGTAGTCCCGTGATGTACAGTGCCTATGGGAGGCAGCAGTATTAGATACCCCAGTAGTCCTAGTTGGCTACCCTATGGGGGGCAGCAGTATTAGATACCCAGGTAGTCCGCTACCACGATGTCCTACGGGGGGCACCAGTATTAGATACCCGAGTAGTCCGCTACCATGTCACCTACGGGAGGCACCAGTATTAGATACCCTCGTAGTACCGTACGCCTTGTACCTACGGGGGGCAGCAGTA
>OTU129 3_883475
TGGGGAATATTGCACAATGGGGGAAACCCTGATGCAGCGACGCCGCGTGAACGAAGAAGGTATTCGTATCGTAAAGTTCTGTCCTATGGGAAGATAATGACAGTACCATAGAAGAAAGCTCCGGCTAAATACGTGCCAGCAGCCGCGGTAATACGTATGGAGCGAGCGTTGTCCGGAATTATTGGGCGTAAAGGGTACGCAGGCGGTTTAATAAGTCGAATGTTAAAGATCGGGGCTCAACCCCGTAAAGCATTGGAAACTGATAAACTTGAGTAGTGGAGAGGAAAGTGGAATTCCTAGTGTAGTGGTGAAATACGTAGATATTAGGAGGAATACCAGTAGCGAAGGCGACTTTCTGGACACAAACTGACGCTGAGGTACGAAAGCGTGGGGAGCAAACAGG
>OTU1290 14_408991
TATTAGATACCCCGGTAGTCCATCAGTACAGTGCCTACGGGGCGCACCAGTATTAGATACCCTGGTAGTCCGCTACCTTAGATACCCTCGATGTCCTACGGGGTGCAGCAGTATTAGATACCCGGGTAGTCCGCTACCATTACGCCCACTTGACCTACGGGGTGCAGCAGTATTAGATACCCGGGTAGTCCGCTACCATGACCACCTACGGGACGCAGCAGCATTAGATACCCTGGTAGTCCCGTACGACTTGACCTACGGGGGGCAGCAGTA
>OTU1291 17_719709
TATTAGATACCCTTGTAGTCCGCTACCATGACACCTACGGGAGGCAGCAGTATTAGATACCCCTGTAGTCCGCTACCGACTGTCCATAGCTTCCTACGGGAGGCACCAGTATTAGATACCCTAGTAGTCCATCAGTACAGTGCCTACGGGGTGCAGCAGTATTAGATACCCACGTAGTCCGCTACCACGATGTCCTATGGGATGCAGCAGTATTAGATACCCTAGTAGTCCGCTACCATGACCACCTATGGGGTGCAGCAATTAGATACCCATGTAGTCCGCTACCAACTGTCCATGGCTACCCTACGGGGTGCAGCAGTC
>OTU1292 18_747485
TATTAGATACCCTCGTAGTCCCGAAACAGAGGGGATGATGCTCTTCCGATCTTGTACCTACGGGGGGCAGCAGTATTAGATACCCCCGTAGTCCTAGTTGATGTACAGTGCCAATCCTATGGGACGCAGCAGCATTAGATACCCTCGTAGTCCGCTACCACGATGTCCTATGGGGGGCACCAGTATTAGATACCCCCGTAGTCCCGTACGACTTGTACCTACGGGAGGCAGCAGT
>OTU1293 12_312302
TATTAGATACCCGAGTAGTCCGCTCATATGACCACCTATGGGGCGCACCAGTATTAGATACCCGAGTAGTCCGCTCATAGAGAGGGATGCTCTTCTGACCACCTATGGGGTGCAGCAGTATTAGATACCCGGGTAGTCCCGTACGATGCCAATCCTATGGGGCGCACCAGTATTAGATACCCTTGTAGTCCGCTACCTTAGATACCCTCGATGTCCTATGGGGCGCAGCAGT
>OTU1295 16_628586
TATTAGATACCCCCGTAGTCCGCTCATATCACGCCTATGGGGTGCACCAGTATTAGATACCCAGGTAGTCCGCTACCTTAGATACCCTCGATGTCCTATGGGAGGCAGCAGTATTAGATACCCGGGTAGTCCATCAGTACAGTGCCTATGGGGCGCAGCAGTATTAGATACCCACGTAGTCCATCAGTACAGTGCCAATCCTACGGGAGGCAGCAGTATTAGATACCCTGGTAGTCCGCTACCATGATGTCCTACGGGACGCAGCAGTATTAGATACCCGCGTAGTCCGCTACCACGATGTCCTACGGGGGGCACCAGT
>OTU1296 7_1117355
TGGGGAATATTGCACAATGGGCGCAAGCCTGATGCAGCGACGCCGCGTGGGGGATGACGGCCTTCGGGTTGTAAACTCCTTTCGCTAGGGACGAAGCTTTTTGTGACGGTACCTAGATAAGAAGCACCGGCTAACTACGTGCCAGCAGCCGCGGTAATACGTAGGGTGCGAGCGTTGTCCGGAATTACTGGGCGTAAAGGGCTCGTAGGTGGTTTGTCGCGTCGTCTGTGAAATTCCGGGGCTTAACTCCGGGCGTGCAGGCGATACGGGCATAACTTGAGTACTGTAGGGGTAACTGGAATTCCTGGTGTAGCGGTGAAATGCGCAGATATCAGGAGGAACACCGATGGCGAAGGCAGGTTACTGGGCAGTTACTGACGCTGAGGAGCGAAAGCATGGGTAGCGAACAGG
>OTU1297 17_687452
TAATTAGATACCCAGGTAGTCCATCAGTACAGTGCCTATGGGGTGCAGCAGTAGATTAGATACCCCTGTAGTCCATCAATACAGTGCCTACGGGATGCAGCAGTAATTAGATACCCTTGTAGTCCGCTACCAGCTGTCCATGGCTACCCTACGGGGTGCAGCAGAATTAGATACCCCAGTAGTCCGCTCATAGAGAGGGGGTGATGCTCGTCAGATCTTGTACCTATGGGACGCACCAGTATTAGATACCCGGGTAGTCCGCTACCATGATGTCCTACGGGAGGCAGCAGT
>OTU1299 8_66216
TATTAGATACCCTAGTAGTCCGCTCATGATCAGCCTATGGGACGCAGCAGTATTAGATACCCGCGTAGTCCATCAGTACAGTGCCTACGGGACGCAGCAGTATTAGATACCCCGGTAGTCCAGCAGTATTAGATACCCTAGTAGTCCGCTCATAGAGAGGGATGCTCTTTCGATGTCCTACGGGAGGCACCAGTATTAGATACCCGGGTAGTCCGCTACCGTTACGCCTACTTGACCTACGGGATGCAGCAGTATTAGATACCCTCGTAGTCCCGTACGACTTGACCTATGGGATGCACTGATCAACCTACGGGATGCAGCAGT
>OTU13 8_410
TAGGGAATCTTCCACAATGGGCGAAAGCCTGATGGAGCAACGCCGCGTGGGTGAAGAAGGTCTTCGGATCGTAAAACCCTGTTGTTAGAGAAGAAAGTTCGTGAGAGTAACTGTTCACGTTTCGACGGTATCTAACCAGAAAGCCACGGCTAACTACGTGCCAGCAGCCGCGGTAATACGTAGGTGGCAAGCGTTATCCGGATTTATTGGGCGTAAAGGGAACGCAGGCGGTCTTTTAAGTCTGATGTGAAAGCCTTCGGCTTAACCGGAGTAGTGCATTGGAAACTGGGAGACTTGAGTGCAGAAGAGGAGAGTGGAACTCCATGTGTAGCGGTGAAATGCGTAGATATATGGAAGAACACCAGTGGCGAAAGCGGCTCTCTGGTCTGTAACTGACGCTGAGGTTCGAAAGCGTGGGTAGCAAACAGG
>OTU130 8_2522
TGGGGAATATTGGACAATGGGCGAAAGCCTGATCCAGCCATGCCGCGTGTGTGAAGAAGGTCTTCGGATTGTAAAGCACTTTAAGTTGGGAGGAAGGGCAGTTGCCTAATACGTAACTGTTTTGACGTTACCGACAGAATAAGCACCGGCTAACTCTGTGCCAGCAGCCGCGGTAATACAGAGGGTGCAAGCGTTAATCGGAATTACTGGGCGTAAAGCGCGCGTAGGTGGTTTGTTAAGTTGGATGTGAAATCCCCGGGCTCAACCTGGGAACTGCATTCAAAACTGACTGACTAGAGTATGGTAGAGGGTGGTGGAATTTCCTGTGTAGCGGTGAAATGCGTAGATATAGGAAGGAACACCAGTGGCGAAGGCGACCACCTGGACTGATACTGACACTGAGGTGCGAAAGCGTGGGGAGCAAACAGG
>OTU1300 18_734921
TATTAGATACCACAGTAGTCCATCAGTGCCAATCCTATGGGAGGCAGCAGCATTAGATACCCGAGTAGTCCGCTACCTTAGATACCCTCGATGTCCTACGGGGTGCAGCAGTATTAGATACCCTCGTAGTCCGCTACCACGATGTCCTACGGGATGCAGCAGTATTAGATACCCGTGTAGTCCGCTCATAGAGAGTGATGCCCTTCCGATCTTGTACCTACGGGGGGCAGCAGTA
>OTU1301 16_643812
TATTAGATACCCTAGTAGTCCGCTACCCGATGCCCTACGGGACGCAGCAGTATTAGATACCCGGGTAGTCCGCTACCACGATGTCCTACGGGGGGCAGCAGTAATTAGATACCCGAGTAGTCCGCTACCCTGGTAGTCCTCATCTTGTACCTACGGGGGGCACCAGTATTAGATACCCTCGTAGTCCGCTACCACGATGTCCTACGGGGGGCAGCAGTA
>OTU1302 14_425881
TATTAGATACCCGGGTAGTCCATCAGTACAGTGCCTATGGGACGCAGCAGTAATTAGATACCCTCGTAGTCCATCAGTACAGTACCTATGGGGCGCAGCAGTATTAGATACCCTTGTAGTCCCGTACGACTTGACCTATGGGGTGCAGCAGTATTAGATACCCACGTAGTCCGCTACCGACTGTCCATGGCTACCCTACGGGGTGCAGCAGTATTAGATACCCTCGTAGTCCGCTCATGACCACCTACGGGATGCACCAGT
>OTU1303 7_1147698
TAATTAGATACCCTCGTAGTCCCGAAACATCACGCCTATGGGAGGCAGCAGTATTAGATACCCATGTAGTCCCGTACGATTTGACCTATGGGGCGCAGCAGTATTAGATACCCAGGTAGTCCCGAAACATCACGCCTATGGGGTGCACCAGTATTAGATACCCGTGTAGTCCGCTACCTTAGATACCCTCGATGTCCTACGGGGTGCAGCAGATTAGATACCCTCGTAGTCCGCTACCAACTGCCATAGGGAGTGATGCTATTCCGATCTGGCTACCCTATGGGACGCACCAGT
>OTU1304 12_313523
TGGGGAAGAGCAGAAGACGGTACCCCTTGAATAAGCCACGGCTAACTACGTGCCAGCAGCCGCGGTAATACGTAGGTGGCAAGCGTTGTCCGGATTTACTGGGTGTAAAGGGCGTGCAGCCGGAGAGACAAGTCAGATGTGAAATCCACGGGCTCAACCCGTGAACTGCATTTGAAACTGTTTCCCTTGAGTGTCGGAGAGGTCATCGGAATTCCTTGTGTAGCGGTGAAATGCGTAGATATAAGGAAGAACACCAGTGGCGAAGGCGGATGACTGGACGATAACTGACGGTGAGGCGCGAAAGCGTGGGGAGCAAACAGG
>OTU1305 7_1115781
TATTAGATACCCGAGTAGTCCCGAAACAGAGGGGATGATGCTCTTCCGATCTTGTACCTACGGGGTGCAGCAGTCATTAGATACCCGAGTAGTCCGCTACCACGATGTCCTATGGGATGCAGCAGTAATTAGATACCCACGTAGTCCGCTACCACGATGTCCTACGGGGTGCAGCAGTATTAGATACCCTGGTAGTCCTAGTTGAGGTAGCTTCCTACGGGGTGCACCAGT
>OTU1306 17_706273
TATTAGATACCCATGTAGTCCGCTACCGACTGTCCATGGCTACCCTACGGGAGGCACCAGTATTAGATACCCGCGTAGTCCGCTCATAGAGTGCGATGCTCTTCCGATCTGGCTACCCTACGGGACGCACCAGTATTAGATACCCCAGTAGTCCATCAGTACAGTGCCTATGGGGTGCAGCAGTATTAGATACCCCTGTAGTCATCAGTACGACTTGACCACCTACGGGGCGCACCAGT
>OTU1307 17_669595
TGAGGAATATTGGTCAATGGGCGGAAGCCTGAACCAGCCAAGTCGCGTGAGGGAAGACGGCCCTACGGGTTGTAAACTTCTTTTCTCAGGGACGAAGCAAGTGACGGTACCTGAGGAATAAGCCACGGCTAACTACGTGCCAGCAGCCGCGGTAATACGTAGGTGGCAAGCGTTATCCGGATTTACTGGGTGTAAAGGGCGTGTAGGCGGGACGCAAGTCAGATGTGAAAACCACGGGCTCAACCTGTGGCCTGCATTTGAAACTGTGTTTCTTGAGTACTGGAGAGGCAGACGGAATTCCTCGTGTAGCGGTGAAATGCGTAGATATGAGGAGGAACACCAGTGGCGAAGGCGGTCTGCTGGACAGCAACTGACGCTGAGGCGCGAAAGCGTGGGGAGCAAACAGG
>OTU1308 14_410301
TATTAGATACCCCAGTAGTCCGCTACCACCTTGTACCTACGGGATGCAGCAGTATTAGATACCCCAGTAGTCCGCTACCTTAGATACCGTGGCTACCCTACGGGGTGCAGCAGTATTAGATACCCCGGTAGTCCTAGTTGACCACCTACGGGAGGCACCAGTATTAGATACCCCAGTAGTCCTAGTTGATGTACAGTGCCTATGGGGGGCACCAGTATTAGATACCCTAGTAGTCCGCTCATAGAGAGTGATGCTCTTCCGATCTTGTACCTACGGGAGGCAGCAGT
>OTU1309 17_730885
TAATTAGATACCCGAGTAGTCCGCTACCATGGCTACCCTATGGGGTGCAGCAGTAATTAGATACCCGAGTAGTCCGCTACCACCTTGTACCTACGGGAGGCAGCAGTAATTAGATACCCAGGTAGTCCGCTACCATGGCTACCCTATGGGGCGCAGCAGTATTAGATACCCACGTAGTCCGCTACCGACTGTCCATGGCTACCCTACGGGATGCAGCAGT
>OTU131 8_50110
TGAGGAATATTGGTCAATGGACGAGAGTCTGAACCAGCCAAGTAGCGTGAAGGATGACTGCCCTATGGGTTGTAAACTTCTTTTATATGGGAATAAAGTTCAGTATGTATACTGTTTTGTATGTACCATATGAATAAGGATCGGCTAACTCCGTGCCAGCAGCCGCGGTAATACGGAGGATCCGAGCGTTATCCGGATTTATTGGGTTTAAAGGGAGCGTAGGCGGACGCTTAAGTCAGTTGTGAAAGTTTGCGGCTCAACCGTAAAATTGCAGTTGATACTGGGTGTCTTGAGTGCAGCAGAGGTAGGCGGAATTCGTGGTGTAGCGGTGAAATGCTTAGATATCACGAAGAACTCCGATTGCGAAGGCAGCTTACTGGACTGTAACTGACGCTGATGCTCGAAAGTGTGGGTATCAAACAGG
>OTU1310 17_671015
TAATTAGATACCCGTGTAGTCCCGTACGACAGTACCTACGGGGGGCACCAGTATTAGATACCCGTGTAGTCCGCTACCTTAGATACCCTCGATGTCCTACGGGATGCAGCAGTATTAGATACCCGCGTAGTCCGCTACCTTAGGTACCATCGATGTCCTACGGGATGCAGCAGCATTAGATACACCAGTAGTCCCGAAACATCACGCCTATGGGGTGCAGCAGT
>OTU1311 14_431221
TATTGGATACCCGAGTAGTCCCGTACGACTTGTACCTATGGGGTGCACCAGT
>OTU1312 18_769623
TAATTAGATACCCGTGTAGTCCGCTACCACGATGGCCTACGGGAGGCAGCAGTATTAGATACCCTTGTAGTCCGCTCATAGAGAGTGATGCTCTTCTGATCAGCCTATGGGACGCACCAGTATTAGATACCCACGTAGTCCGGCTACCACGATGTCCTATGGGGGGCAGCAGTAATTAGATACCCCTGTAGTCCATCAGTACAGTGCCTACGGGATGCAGCAGTATTAGATACCCTCGTAGTCCCGTACGACTTGTACCTATAGGGCGCACCAGT
>OTU1313 16_615278
TATTAGATACCCCGGTAGTCCGCTACCACGATGTCCTATGGGGGGCAGCAGTAATTAGATACCCCCGTAGTCCGCTACCTTAGATACCATCGATGTCCTATGGGGTGCAGCAGTAATTAGATACCCTTGTAGTCCGCTACCAACCGCCCACAGGTACCTACGGGACGCAGCAGTATTAGATACCCTCGTAGTCCATCAGTACAGTGCCTATGGGGGGCAGCAGCA
>OTU1314 16_609922
TATTAGATACCCCCGTAGTCCGCTACCATCACGCCTATGGGACGCAGCAGTATTAGATACCCCCGTAGTCCGCTACCACGATGTCCTACGGGACGCACCAGTATTAGATACCCTGGTAGTCCCGTACGACTGTACCTACGGGATGCAGCAGTATTAGATACCCTTGTAGTCCGCTAATAGAGGGCGATGCTCTTCCGATCTGGCTACCCTACGGGGTGCACCAGT
>OTU1315 18_763929
TAATTAGATACCCTCGTAGTCCTAGTTGATGTACGGTGCCAATCCTACGGGGTGCAGCAGTATTAGATACCCATGTAGTCCGCTACCACGATGTCCTACGGGAGGCACCAGTATTAGATACCCGTGTAGTCCGCTCATAGAGAGAGGGTGATGCTCTTCCGATCTTGTACCTATGGGAGGCAGCAGTATTAGATACCCTCGTAGTCCGCTCATAGAGAGAGGATGATGCTCTTCCGATCTTGTACCTACGGGAGGCAGCAGTATTAGATACCCAGGTAGTCCCGTACGACTTGACCTACGGGAGGCAGCAGTAGTC
>OTU1316 17_678531
TATTAGATACCCACGTAGTCCATCAGTACAGTGCCTATGGGGTGCAGCAGTGTTAGACACCCACGTAGTCCGCTCATGACCACCTACGGGGCGCACCAGTATTAGATACCCATGTAGTCCGCTACCTTAGATACCCTCGATGTCCTATGGGGTGCAGCAGTAATTAGATACCCCAGTAGTCCGCTCATAGAGAGTGATGCCCTTCCGATCTGGCTACCCTATGGGGGGCAGCAGTATTAGATACCCGTGTAGTCCGCTCATAGAGAGAGGGTGATGCTCTTCTGATCAACCTATGGGGCGCACCAGT
>OTU1318 1_573768
TATTAGATACCCGCGTAGTCCATCAGTACAGTGCCTACGGGATGCAGCAGTATTAGATACCCGGGTAGTCCCGTACGACTTGACCTATGGGATGCAGCAGTATTAGATACCCCGGTAGTCCCGTACATAGAGAGTGACGCTCTTCCGACCTATCACGCCTATGGGGTGCACCAGCATTAGATACCCGGGTAGTCCCGAAACAGAGGGGATGATGCTCTTCCGATCTTGTACCTACGGGGTGCACCAGTA
>OTU1319 7_1112542
GATTAGATACCCAGGTAGTCCCGAAACATCACGCCTACGGGGGGCAGCAGTATTAGATACCCACGTAGTCCATCAGTGCCAATCCTATGGGATGCAGCAGTATTAGATACCCATGTAGTCCATCAGTGCCAATCCTATGGGGGGCAGCAGTATTAGATACCCTTGTAGTCCGCTACCAGATGCTCTTCCGATCCCTTGTACCTATGGGACGCAGCAGT
>OTU132 8_32407
TGGGGAATATTGGGCAATGGGCGCAAGCCTGACCCAGCAACGCCGCGTGAAGGAAGAAGGCTTTCGGGTTGTAAACTTCTTTTATGAGGGACGAAAGAAATGACGGTACCTCATGAATAAGCCACGGCTAACTACGTGCCAGCAGCCGCGGTAATACGTAGGTGGCAAGCGTTATCCGGATTTACTGGGTGTAAAGGGCGTGTAGGCGGGACTGCAAGTCAGATGTGAAAATTATGGGCTCAACCCATAACCTGCATTTGAAACTGTAGTTCTTGAGTGATGGAGAGGCAGGCGGAATTCCGTGTGTAGCGGTGAAATGCGTAGATATACGGAGGAACACCAGTGGCGAAGGCGGCCTGCTGGACATTAACTGACGCTGAGGCGCGAAAGCGTGGGGAGCAAACAGG
>OTU1320 14_439994
TATTAGATACCCGTGTAGTCCCGTGATGTACAGTGCCTACGGGGTGCAGCAGTATTAGATACCCACGTAGTCCCGAAACATCACGCCTATGGGATGCAGCAGTATTAGATACCCATGTAGTCCGCTACCATTACGCCTACTTGACCTACGGGGGGCAGCAGCAATTAGATACCCGGGTAGTCCGCTCATAGAGAGTGATGCTCTTCTGGCTACCCTATGGGACGCAGCAGC
>OTU1321 16_631366
TATTAGATACCCGCGTAGTCCCAGTTGATGTACAGTGCCTACGGGGTGCAGCAGTATTAGATACCCTAGTAGTCCGCTACCTTAGATACCCTCGATGTCCTACGGGAGGCACCAGTATTAGATACCCATGAGTCCGCTACCACGATGTCCTACGGGGGGCACCAGTATTAGATACCCAGGTAGTCCCGTACGATCTGGCCTGCCAATCCTATGGGAGGCACCAGTATTAGATACCCACGTAGTCCGCTACCGACTGTCCATAGCTTCCTACGGGGCGCACCAGT
>OTU1322 18_768636
TATTAGATACCCTCGTAGTCCGCTACCACGATGTCCTACGGGAGGCACCAGTAATTAGATACCCGTGTAGTCCGCTACCACAATGTCACCTATGGGACGCACCAGTATTAGATACCCATGTAGTCCGCTACCACGATGTCCTATGGGGGGCAGCAGTATTAGATACCCACGTAGTCCTAGTTGATGTACAGTGCCAATCCTACGGGGTGCAGCAGTAATTAGATACCCACGTAGTCCATCAGTACAGTACCTACGGGACGCAGCAGT
>OTU1323 15_492813
TGAGGAATATTGGTCAATGGCCGGGAGGCTGAACCAGCCAAGTCGCGTGAGGGAAGACGGTCCTATGGATTGTAAACCTCTTTTGCCGGGGAGCAAAAGCGTCCACGCGCTGGGCGTTCGAGAGTACCCGGAGAAAAAGCATCGGCTAACTCCGTGCCAGCAGCCGCGGTAATACGGAGGATGCGAGCGTTATCCGGATTTATTGGGTTTAAAGGGTGCGTAGGCGGGTTCTTAAGTCAGCGGTAAAATTGAGAGGCTCAACCTCTTCCCGCCGTTGAAACTGGGGACCTTGAGTGGGCGAGAAGTATGCGGAATGCGTGGTGTAGCGGTGAAATGCATAGATATCACGCAGAACTCCGATTGCGAAGGCAGCATACCGGCGCCCGACTGACGCTGAAGCACGAAAGCGTGGGTATCGAACAGG
>OTU1325 16_631691
CATTAGATACCCTTGTAGTCCGCTACCACGATGTCCTATGGGGTGCAGCAGTATTAGATACCCTGGTAGTCCGCTACCACGATGTCCTACGGGACGCAGCAGTATTAGATACCCGTGTAGTCCATCAGTGCAGTACCTACGGGGTGCAGCAGTAATTAGATACCCTTGTAGTCCGCTCATAGAGAGATGGTGATGCTCTTCTGACCACCTATGGGACGCAGCAGCA
>OTU1326 9_134923
TGAGGAATAAAATGTTCCACGTGTGGGATTTTGTATGTACCATATGAATAAGGATCGCCTAACTCCGTGCCAGCAGCCGCGGTAATACGGAGGATGCGAGCGTTATCCGGATTTATTGGGTTTAAAGGGTGCGCAGGCGGCACGGCAAGCCGGCGGTCAAATCGCGGGGCTCAACCCCGCCCAGCCGTCGGAACTGCCGGGCTAGAGTGGGCGAGAAGTGCGCGGAATGCGTGGTGTAGCGGTGAAATGCATAGATATCACGCAGAACTCCGATTGCGAAGGCAGCGCACCGGCGCCCTACTGACGCTCAGGCACGAAAGCGTGGGTATCGAACAGG
>OTU1327 7_1148826
TATTAGATACCCCCGTAGTCCCGAAACATCGCGCCTATTGGATGCACTGATCAGCCTATGGGGTGCAGCAGTATTAGATACCCGGGTAGTCCCGTGATGTACAGTGCCTATGGGACGCAGCAGTATTAGATACCCCTGTAGTCCATCAGTACAGTGCCTACGGGACGCACCAGTATTAGATACCCAGGTAGTCCCGTACGACTTGACCTATGGGATGCAGCAGTATTAGATACCCATGTAGTCCGCTACCACGATGTCCTACGGGGTGCAGCAGT
>OTU1328 6_1053699
TATTAGATACCCGAGTAGTCCCTAAACATTAGATACCCACGATGTCCTATGGGGGGCAGCAGTAATTAGATACCCAGGTAGTCCCGTACGACTGTACCTACGGGATGCACCAGTAATTAGATACCCCTGTAGTCCCGTACGACTTGACCTATGGGGGGCAGCAGTATTAGATACCCTGGTAGTCCGCTCATAGAGAGTGATGCTCTTCTGATCAGCCTACGGGATGCAGCAGTATTAGATACCCTCGTAGTCCGCTACCACGATGACCTACGGGAGGCACCAGTA
>OTU1329 18_747129
TATTAGATACCCAAGTAGTCCGCTACCTTAGATACCCTCGATGTCCTATGGGGCGCACCAGTATTAGATACCCTTGTAGTCCGCTACCACGATGTCCTACGGGACGCAGCAGTAATTAGATACCCCGGTAGTCCGCTACCACGATGTCCTATGGGGGGCAGCAGTATTAGATACCCACGTAGTCCGCTCATAGAGAGCGATGCTCTTCCGATCTTGTACCTATGGGAGGCAGCAGTA
>OTU133 8_2075
TAGGGAATTTTCGGCAATGGGGGAAACCCTGACCGAGCAACGCCGCGTGAGGGAAGAAGTATTTCGGTATGTAAACCTCTGTTATAAAGGAAGAACGGTATGAATAGGAAATGATTCATAAGTGACGGTACTTTATGAGAAAGCCACGGCTAACTACGTGCCAGCAGCCGCGGTAATACGTAGGTGGCGAGCGTTATCCGGAATCATTGGGCGTAAAGAGGGAGCAGGCGGCAATAGAGGTCTGCGGTGAAAGCCTGAAGCTAAACTTCAGTAAGCCGTGGAAACCAAATAGCTAGAGTGCAGTAGAGGATCGTGGAATTCCATGTGTAGCGGTGAAATGCGTAGATATATGGAGGAACACCAGTGGCGAAGGCGACGATCTGGGCTGCAACTGACGCTCAGTCCCGAAAGCGTGGGGAGCAAATAGG
>OTU1331 17_682097
TATTAGATACCCTCGTAGTCCGCTCATAGAGAGTGATGCTCTTCTGACCACCTACGGGGCGCACCAGTATTAGATACCCATGTAGTCCATCAGTACGACTTGTACCTACGGGACGCAGCAGTAATCAGATACCCATGTAGTCCCGTGATGTACAGTGCCTATGGGGCGCACCAGTATTAGATACCCGTGTAGTCCGCTACCACGATGTCCTATGGGGTGCAGCAGTAATTAGATACCCTCGTAGTCCGCTACCAACTGTCCATCACGCCTATGGGACGCACCAGC
>OTU1332 16_649623
TATTAGATACCCTGGTAGTCCGCTCATAGATGCCCTCGATGTCCTACGGGACGCACCAGTATTAGATACCCTTGTAGTCCCGTACGACTTGATCAGCCTATGGGGGGCAGCAGTATTAGATACCCAAGTAGTCCGCTACCGACTGTCCATGGCTACCCTATGGGACGCACCAGTATTAGATACCCTCGTAGTCCGCTACCACGATGTCCTATGGGACGCAGCAGT
>OTU1334 17_679867
TATTAGATACCCTAGTAGTCCGCTACCAACTGTCCATGGCTACCCTACGGGATGCAGCAGTATTAGATACCCTGGTAGTCCATCAGTACAGTGCCTATGGGAGGCAGCAGTATTAGATACCCCAGTAGTCCGCTACCTTAGATACCCTCGATGTCCTACGGGGTGCACCAGTATTAGATACCCACGTAGTCCGCTACCATGGCTACCCTACGGGGGGCACCAGTAATTAGATACCCTTGTAGTCCATCAGTGCCAATCCTACGGGGCGCACCAGTATTAGATACCCCAGTAGTCCGCTACCATCACGCCTACGGGAGGCACCAGTA
>OTU1335 18_773549
GATTAGATACCCGTGTAGTCCATCAGTGCCAATCCTACGGGAGGCAGCAGGATTAGATACCCCAGTAGTCCGCTACCATCACGCCTATGGGACGCACCAGTATTAGATACCCAGGTAGTCCGCTACCACGATGTCCTATGGGGTGCAGCAGTATTAGATACCCACGTAGTCCGCTCATAGAGAGTGATGCTCTTCCGACCTTGTACCTACGGGAGGCAGCAGT
>OTU1336 12_336035
TAATTAGATACCCAGGTAGTCCCGAAACAACCCGATGTCCTACGGGAGGCACCAGCATTAGATACCCTAGTAGTCCATCAGTACAGTGCCTACGGGATGCAGCAGTATTAGATACCCTGGTAGTCCCGAAACATCACGCCTATGGGACGCAGCAGTATTAGATACCCGGGTAGTCCATCAGATGCTCTTCCGATCTGATCAACCTATGGGACGCAGCAGT
>OTU1337 17_730027
TATTAGATACCCTAGTAGTCCATCAGTACAGTGCCTACGGGATGCAGCAGTATTAGATACCCTCGTAGTCCGCTCATAGAGAGAGGGTGATGCTCTTCTGGCTACCCTATGGGAGGCAGCAGTAATTAGATACCCGGGTAGTCCATCAGTGCCAATCCTATGGGACGCAGCAGTATTAGATACCCCAGTAGTCCGCTACCAACTGTCCATGGCTACCCTACGGGAGGCAGCAGT
>OTU1338 17_699312
TATTAGATACCCAGGTAGTCCGCTCATATCACGCCTATGGGGCGCAGCAGTATTAGATACCCGTGTAGTCCGCTACCACGATGTCCTACGGGAGGCAGCAGTAATTAGATACCCGCGTAGTCCATCAGTACAGTGCCTACGGGATGCAGCAGTATTAGATACCCGTGTAGTCCGCTCATAGAGAGTGATGCTCTTCTGACCACCTACGGGGTGCAGCAGTA
>OTU1339 9_76656
TCGAGAATCATTCACAATGGGGGAAACCCTGATGGTGCGACGCCGCGTGGGGGAATGAAGGTCTTCGGATTGTAAACCCCTGTCATGTGGGAGCAAATTAAAAAGATAGTACCACAAGAGGAAGAGACGGCTAACTCTGTGCCAGCAGCCGCGGTAATACGGAGGGTGCGAGCGTTAATCGGAATTACTGGGCGTAAAGCGCTCGTAGGCGGTATGTCAAGTCAAGGGTGAAATCCCCGCGCTCAACGTGGGAACTGCCTTTGAAACTGCGAGACTAGAGTAATGGAGGGGGAACCGGAATTCTCGGTGTAGCAGTGAAATGCGTAGATATCGAGAGGAACACTCGTGGCGAAGGCGGGTTCCTGGACATTAACTGACGCTGAGGCACGAAGGCCAGGGGAGCGAAAGGG
>OTU134 8_11214
TGGGGGATATTGGACAATGGGGGAAACCCTGATCCAGCGACGCCGCGTGAGTGAAGAAGTATTTCGGTATGTAAAGCTCTATCAGCAGGGAAGAAAGAAATGACGGTACCTGAGTAAGAAGCCCCGGCTAACTACGTGCCAGCAGCCGCGGTAATACGTAGGGGGCAAGCGTTATCCGGAATTACTGGGTGTAAAGGGAGCGTAGACGGTTAAGCAAGTCTGGAGTGAAAGGCGGGGGCCCAACCCCCGGACTGCTCTGGAAACTGTGTAACTAGAGTGCAGGAGAGGTAAGCGGAATTCCTAGTGTAGCGGTGAAATGCGTAGATATTAGGAGGAACACCAGTGGCGAAGGCGGCTTACTGGACTGTAACTGACGTTGAGGCTCGAAAGCGTGGGGAGCAAACAGG
>OTU1340 17_666775
TATTAGATACCCGGGTAGTCCGCTACCACGATGTCCTATGGGGGGCAGCAGTATTAGATACCCCGGTAGTCCGCTACCATGGCTACCCTACGGGGTGCAGCAGTATTAGATACCCCAGTAGTCCCGTACGGTGCCAATCCTACGGGGTGCAGCAGTATTAGATACCCAGGTAGTCCATCAGTACAGTGCCTATGGGAGGCAGCAGTATTAGATACCCGTGTAGTCCATCAGTACAGTGCCTACGGGGGGCAGCAGT
>OTU1341 16_625685
TATTAGATACCCGTGTAGTCCGCTACCATGTCACCTATGGGAGGCACCAGTATTAGATACCCCCGTAGTCCGCTCATAGAGAGAGGGTGATGCTCTTCCGATCTTGTACCTATGGGGGGCAGCAGTATTAGATACCCACGTAGTCCCGTACGACTTGACCTACGGGGGGCAGCAGTATTAGATACCCTGGTAGTCCGCTACCACGATGTCCTATGGGGGGCAGCAGTATTAGATACCCTGGTAGTCCGCTACCTTAGATACCCCCGATGTCCTACGGGAGGCAGCAGT
>OTU1342 12_340353
TAATTAGATACCCCGGTAGTCCCGAAACAGAGGGGATGATGCTCTTCCGATCTTGTACCTATGGGATGCAGCAGTATTAGATACCCCAGTAGTCCATCAGTACAGTGCCTATGGGACGCAGCAGTATTAGATACCCACGTAGTCCCTTTTGCGATGTCCTATGGGGTGCAGCAGTATTAGATACCCACGTAGTCCGCTCATGATCAGCCTACGGGATGCAGCAGTATTAGATACCCGTGTAGTCCCGTACGACTTGACCACCTACGGGGTGCAGCAGT
>OTU1344 18_743039
TGGGGAATATTGCACAATGGGCGCAAGCCTGATGCAGCCATGCCGCGTGTATGAAGAAGGCCTTCGGGTTGTAAAGTACTTTCAGCGGGGAAGAGTAGAAGACGGTACCCCTTGAATAAGCCACGGCTAACTACGTGCCAGCAGCCGCGGTAATACGTAGGTGGCAAGCGTTGTCCGGATTTACTGGGTGTAAAGGGAGCGCAGGCGGGACTGCAAGTTGGATGTGAAATGCCGCAGCTTAACTGCGGAGCTGCATCCAAAACTGTAGTTCTTGAGTGGAGTAGAGGCAAGCGGAATTCCGAGTGTAGCGGTGAAATGCGTAGATATTCGGAGGAACACCAGTGGCGAAGGCGGCTTGCTGGACGATAACTGACGGTGAGGCGCGAAAGCGTGGGGAGCAAACAGG
>OTU1345 13_406324
TGGGGAATATTGGGCAATGGGCGCAAGCCTGACCCAGCAACGCCGCGTGAAGGAAGAAGGCTTTCGGGTTGTAAACTTCTTTTATTCGGGACGAAGAAAGTGACGGTACCGAATGAATAAGCCACGGCTAACTACGTGCCAGCAGCCGCGGTAATACGTAGGTGGCGAGCGTTATCCGGAATGATTGGGCGTAAAGGGTGCGCAGGCGGTCCTGCAAGTCTGGAGTGAAACGCATGAGCTCAACTCATGCATGGCTTTGGAAACTGGAGGACTGGAGAGCAGGAGAGGGCGGTGGAACTCCATGTGTAGCGGTAAAATGCGTAGATATATGGAAGAACACCAGTGGCGAAGGCGGCCGCCTGGCCTGTTGCTGACGCTGAGGCACGAAAGCGTGGGGAGCAAATAGG
>OTU1347 18_774675
TATTAGATACCCCGGTAGTCCGCTCATAGAGAGTGATGCTCTTCCGATCTTGTACCTACGGGGCGCACCAGTATTAGATACCCATGTAGTCCGCTACCACGATGTCCTATGGGGTGCAGCAGCATTAGATACCCGTGTAGTCCATCAATGGCTACCCTATGGGACGCACCAGCAATTAGATACCCTCGTAGTCCATCAGTACAGTGCCTACGGGGCGCAGCAGT
>OTU1348 17_690366
CATTAGATACCCTAGTAGTCCGCTACCAACTGTCCATGGCTACCCTATGGGGGGCAGCAGTAATTAGATACCCCGGTAGTCCATCAGTACAGTGCCTATGGGGTGCAGCAGTAATTAGATACCCATGTAGTCCATCAGTACAGTACCTATGGGACGCAGCAGCAATTAGATACCCTTGTAGTCCCGAAACAGAGGGGATGATGCTCTTCCGATCTTGTACCTACGGGGTGCAGCAGC
>OTU1349 18_781120
TAATTAGATACCCCCGTAGTCCGCTACCACGATGTCCTATGGGAGGCAGCAGTATTAGATACCCCCGTAGTCCGCTACCACGATGTCCTATGGGGGGCAGCAGTATTAGATACCCGAGTAGTCCGCTCATAGAGAGTGATGCTCTTCCGACCTTGTACCTATGGGAGGCAGCAGCATTAGATACCCGTGTAGTCCCGAAACATCACGCCTACGGGAGGCACCAGTATTAGATACCCCAGTAGTCCGCTCATATAGAGAGGGTGATGCTCTTCTGACAACCTATGGGAGGCAGCAGTA
>OTU135 8_18082
TTAGGAATATTCGTCAATGGGGGAAACCCTGAACGAGCAATGCCGCGTGAGTGATGAAGGTCCTTTGGATTGTAAAACTCTGTTGTAAAGGAAGAACTCTTATTATAGGTAATGATGATAAGTTGACGGTACTTTACCAGAAAGCCCCGGCTAACTACGTGCCAGCAGCCGCGGTAATACGTAGGGGGCGAGCGTTATCCGGATTTATTGGGCGTAAAGCGTGTGTAGGCGGTTTATTAAGTCTAAGATTAAAGCCTGAGGCTCAACCTCAGTTCGTCTTAGAAACTGGTAGACTTGAGTGTGGTAGAGGCAAGTGGAATTTCTAGTGTAGCGGTTAAATGCGTAGATATTAGAAGGAACACCAGTGGCGAAGGCGGCTTGCTGGGCCATTACTGACGCTGAGACACGAAAGCGTGGGGAGCAAATAGG
>OTU1350 17_725036
TATTAGATACCCGCGTAGTCCGCTCATAGAGAGAGGGTGATGCTCTTCCGACCTTGTACCTATGGGAGGCACCAGTATTAGATACCCGGGTAGTCCGCTCATAGAGAGTGATGCTCTTCCGATCTTGTACCTACGGGGTGCAGCAGGATTAGATACCCCAGTAGTCCGCTACCACGATGTCCTATGGGGTGCAGCAGTAATTAGATACCCATGTAGTCCGCTACCGACTGTCCATGGCTACCCTACGGGGCGCACCAGTATGTCACCTATGGGGGGCAGCAGT
>OTU1351 14_451340
TAATGAGATACCCGGGTAGTCCGCTACCACGATGTCCTACGGGGTGCACCAGCATTAGATACCCCAGTAGTCCCGTACGACTTGACCACCTACGGGGTGCAGCAGT
>OTU1352 15_535340
TATTAGATACCCGTGTAGTCCCGAAACATCGCGCCTATTGGATGCACTGATCAGCCTATGGGGGGCAGCAGTATTAGATACCCACGTAGTCCCGAAACATTAGATACCCCTGTAGTCCATCAGTACGACCTGACCACCTACGGGGGGCACCAGTATTAGATACCCCAGTAGTCCGCTCATAGAGAGTGATGCTCTTCTGACCACCTACGGGACGCAGCAGTA
>OTU1354 16_622116
TATTAGATACCCAGGTAGTCCGCTACCACGATGTCCTCGATGTCCTACGGGGTGCAGCAGTATTAGATACCCGTGTAGTCCGCTCATAGAGAGGGGGTGATGCTCTTCCTGTCTATCACGCCTACGGGGTGCAGCAGTAATTAGATACCCGCGTAGTCCCGAAACAACTCGATCAGCCTATGGGGCGCAGCAGTATTAGATACCCATGTAGTCCATCAGTACAGTGCCTACGGGATGCAGCAGTA
>OTU1355 18_782861
TATTAGATACCCGTGTAGTCCCGTACGACTTGACCTATGGGACGCAGCAGTATTAGATACCCCCGTAGTCCGCTACCACGATGTCCTACGGGATGCACCAGTATTAGATACCCCGGTAGTCCGCTACCATCTTGTACCTACGGGATGCAGCAGTATTAGATACCCATGTAGTCCGCTCATAGAGAGTGATGCTCTTCCGATCTTGTACCTACGGGACGCAGCAGTATTAGATACCCGGGTAGTCCTCTACCACGATGTCCTACGGGGGGCAGCAGT
>OTU1357 14_442372
TATTAGATACCCCAGTAGTCCATCAGTACAGTGCCTACGGGATGCAGCAGTAATTAGATACCCTGGTAGTCCGCTACCACGATCAGCCTACGGGAGGCAGCAGTATTAGATACCCCGGTAGTCCGCTCATAGAGAGTGATGCTCTTCCGATCTTGTACCTACGGGAGGCAGCAGTATTAGATACCCAGGTAGTCCGCTACCATGGCTACCCTACGGGATGCACCAGTATTAGATACCCCAGTAGTCCGCTCATAGAGTGAGGGTGATGCTCTTCCGATCAACCTACGGGACGCAGCAGT
>OTU1358 17_687722
TATTAGATACCCTGGTAGTCCATTAGATACCCTTGTAGTCCATCAGTGCAGTACCTATGGGGTGCAGCAGTATTAGATACCCCAGTAGTCCGCTACCACGATGTCCTACGGGGTGCACCAGTAATTAGATACACCAGTAGTCCCGAAACAACTCGATCAACCTACGGGATGCAGCAGTATTAGATACCCCGGTAGTCCGCTCATAGAGAGAGGGTGATGCTCTTCTGGCTACCCTATGGGACGCAGCAGTATTAGATACCCAGGTAGTCCATCAGTACAGTACCTACGGGAGGCAGCAGT
>OTU136 8_24644
TAGGGAATCTTCCACAATGGGCGAAAGCCTGATGGAGCAACGCCGCGTGAGTGAAGAAGGGTTTCGGCTCGTAAAGCTCTGTTGGTAGTGAAGAAAGATAGAGGTAGTAACTGGCCTTTATTTGACGGTAATTACTTAGAAAGTCACGGCTAACTACGTGCCAGCAGCCGCGGTAATACGTAGGTGGCAAGCGTTGTCCGGATTTATTGGGCGTAAAGCGAGTGCAGGCGGTTCAATAAGTCTGATGTGAAAGCCTTCGGCTCAACCGGAGAATTGCATCAGAAACTGTTGAACTTGAGTGCAGAAGAGGAGAGTGGAACTCCATGTGTAGCGGTGGAATGCGTAGATATATGGAAGAACACCAGTGGCGAAGGCGGCTCTCTGGTCTGCAACTGACGCTGAGGCTCGAAAGCATGGGTAGCGAACAGG
>OTU1360 12_305725
CAATTAGATACCCGGGTAGTCCATCAGTACAGTGCCTACGGGATGCAGCAGTATTAGATACCCTTGTAGTCCGCTCATAGAGAGGGGATGATGCTCTTCCGATCGATGTCCTACGGGGTGCAGCAGTATTAGATACCCATGTAGTCCGCTACCACGATGTCCTACGGGGTGCAGCAGTATTAGATACCCTGGTAGTCCGCTACCTTAGATACCCTCGATGCCCTACGGGGTGCACCAGT
>OTU1362 18_771431
CATTAGATACCCACGTAGTCCGCTACCACGATGTCCTATGGGGCGCACCAGTATTAGATACCCACGTAGTCCGCTCATAGAGAGTGATGCTCTTCCGATCTTGTACCTACGGGGTGCACCAGGATTAGATACCCTGGTAGTCCGCTACCTTAGATACCCTCGATGTCCTATGGGGTGCAGCAGTATTAGATACCCTGGTAGTCCGCTCCGATCAACCTATGGGAGGCACCAGTATTAGATACCCTTGTAGTCCTAGTTGATTAGATACCCGAGTAGTCCCGAAACATCACGCCTATGGGGCGCACCAGC
>OTU1364 16_616081
TATTGGATACCCACGTAGTCCATCAGTACAGTGCCTATGGGAGGCAGCAGTATTAGATACCCGCGTAGTCCGCTACCATAGATACCCACGATGTCCTACGGGGTGCACCAGTATTAGATACCCCTGTAGTCCGCTACCACGATGTCCTACGGGGGGCAGCAGTATTAGATACCCGAGTAGTCCGCTCATACACAGTGCCTACGGGACGCACCAGT
>OTU1365 18_764718
TATTAGATACCCTCGTAGTCCGCTACCACGATGTCCTACGGGAGGCAGCAGTATTAGATACCCTGGTAGTCCGCTGCCATCACGCCTATGGGACGCACCAGTATTAGATACCCTTGTAGTCCCGAAACATCACGCCTACGGGGTGCACCAGTATTAGATACCCACGTAGTCCATCAGTACAGTACCTATGGGGGGCACCAGTATTAGATACCCCGGTAGTCCGCTACCACGATGTCCTATGGGGGGCAGCAGT
>OTU1366 17_672047
TATTAGATACCCGAGTAGTCCGCTCATAGAGAGTGATGCTCTTCTGACCACCTATGGGAGGCAGCAGTATTAGATACCCCAGTAGTCCGCTACCAGCTGTCCATGGCTACCCTATGGGACGCAGCAGTATTAGATACCCATGTAGTCCATCAGTACAGTACCTACGGGAGGCAGCAGTATTAGATACCCTTGTAGTCCCGAAACATCACGCCTATGTGATGCAGCAGTC
>OTU1368 12_326929
TATTAGATACCCCAGTAGTCCATCAGTGCCAATCCTACGGGACGCAGCAGTATTAGATACCCTGGTAGTCCATCAGTACAGTGCCTATGGGGTGCAGCAGGATTAGATACCCTGGTAGTCCCGACACACCGCGCCTATGGGGGGCAGCAGTATTAGATACCCGTGTAGTCCATCAGTACAGTGCCTACGGGATGCAGCAGTATTAGATACCCGGGTAGTCCGCTCATAGAGAGTGATGCTCTTCCGATCTTGTACCTACGGGAGGCACCAGT
>OTU1369 7_1104833
TATTAGATACCCATGTAGTCCCGAAACAGAGGGGATGATGCTCTTCCGATCTTGCACCTATGGGGTGCAGCAGTATTAGATACCCGTGTAGTCCATCAGTACAGTACCTATGGGGGGCAGCAGTATTAGATACCCGGGTAGTCCATCAGTACAGTGCCTATGGGACGCAGCAGTAATTAGATACCCTAGTAGTCCATCAGTACAGTGCCTATGGGGGGCAGCAGTATTAGATACCCTAGTAGTCCGCTCATAGAGAGTGATGCTCTTCTGATCAACCTATGGGGCGCACCAGG
>OTU137 8_53938
TGAGGAATATTGGTCAATGGGCGAGAGCCTGAACCAGCCAAGTCGCGTGAGGGAAGACGGTCCTATGGATTGTAAACCTCTTTTGTCGGGGAGCAAAAAGGCCTCGTGAGGCCACAAGCGAGAGTACCCGAAGAAAAAGCATCGGCTAACTCCGTGCCAGCAGCCGCGGTAATACGGAGGATGCGAGCGTTATCCGGATTTATTGGGTTTAAAGGGTGCGTAGGCGGACTGGAAAGTCAGCGGTAAAATCGAGAGGCTCAACCTCTTTCCGCCGTTGAAACTGTCGGTCTTGAGTGGGCGAGAAGTATGCGGAATGCGTGGTGTAGCGGTGAAATGCATAGATATCACGCAGAACTCCGATTGCGAAGGCAGCATACCGGCGCCCAACTGACGCTGAGGCACGAAAGCGTGGGTATCGAACAGG
>OTU1370 14_424815
TATTAGATACCCTAGTAGTCCGCTACCTTAGATACCATCGATGTCCTATGGGAGGCAGCAGTATTAGATACCCACGTAGTCCGCTCATAGAGAGAGAGTGATGCTCTTCTGATCAGCCTATGGGAGGCAGCAGTATTAGATACCCGAGTAGTCCCGTACGACTTGACCACCTACGGGGTGCACCAGTATTAGATACCCTGGTAGTCCATCAGTACAGTGCCTATGGGGTGCAGCAGT
>OTU1372 16_613965
TATTAGATACCCGTGTAGTCCGCTACCATGACCACCTACGGGGCGCAGCAGTAATTAGATACCCCAGTAGTCCGCTACCATAGATACCCTCGATGTCCTATGGGGGGCACCAGTATTAGATACCCCTGTAGTCCCGAAACATCACGCCTATGGGGTGCAGCAGTATTAGATACCCCCGTAGTCCGCTACCAACTGTCCATGGCTACCCTACGGGGTGCAGCAGT
>OTU1373 7_1105336
TGGGGAATATTGCACAATGGGGGAAACCCTGATGCAGCGACGCCGCGTGAAGGAAGAAGTATTTCGGTATGTAAACTTCTATCAGCAGGGAAGAAAATGACGGTACCTGAGTAAGAAGCCCCGGCTAACTACGTGCCAGCAGCCGCGGTAATACGTAGGGGGCAAGCGTTATCCGGATTTACTGGGTGTAAAGGGAGCGCAGGCGGATTGGCAAGTTGGGAGTGAAATCTATGGGCTCAACCCCGGGACTGCATTGGAAACTGTTTTTCTAGAGTGTCGGAGAGGCAAGTGGAATTCCTAGTGTAGCGGTGAAATGCGTAGATATTAGGAGGAACACCAGTGGCGAAGGCGGCTCTCTGGTCTGCAACTGACGCTGAGGCTCGAAAGCATGGGTAGCGAACAGG
>OTU1375 14_434180
TAATTAGATACCCGGGTAGTCCATCAGTACAGTGCCTATGGGATGCAGCAGTATTAGATACCCGGGTAGTCCATCAGTACAGTGCCTACGGGGTGCAGCAGTATTAGATACCCTTGTAGTCCGCTACCACGATGTCCTATGGGGTGCACCAGTAATTAGATACCCGAGTAGTCCGCTACCACGATGTCCTACGGGGCGCAGCAGTATTAGATACCCGAGTAGTCCATCAGTACAGTGCCAATCCTACGGGGCGCAGCAGT
>OTU1376 18_771970
TATTAGATACCCTCGTAGTCCGCTCATAGAGGGTGATGCTCTTCAGACCTTGTACCTACGGGGTGCAGCAGTATTAGATACCCGTGTAGTCCGCTACCACGATGTCCTACGGGATGCAGCAGTATTAGATACCCGTGTAGTCCGCTACCACGATGTCCTACGGGGTGCAGCAGATGCTCTTCCGATCTACTTGACCTATGGGGGGCACCAGTATTAGATACCCACGTAGTCCGCTACCACGATGTCCTATGGGAGGCAGCAGT
>OTU1377 17_716013
TATTAGATACCCGCGTAGTCCATCAGTACTGTACCTATGGGGTGCAGCAGTATTAGATACCCGAGTAGTCCATCAGTACAGTGCCTACGGGACGCAGCAGTATTAGATACCCAGGTAGTCCGCTACCATGGCTACCCTATGGGACGCAGCAGTAATTAGATACCCGAGTAGTCCGCTCATATCACGCCTACGGGGTGCAGCAGATGCTCTTCCGATCTACTTGACCTACGGGGCGCACCAGTA
>OTU1378 11_235216
TATTAGATACCCGGGTAGTCCATCAGTACAGTGCCTATGGGGTGCAGCAGGATTAGATACCCATGTAGTCCCGAAACATCACGCCTACGGGGTGCAGCAGTATTAGATACCCCAGTAGTCCGCTCATAGAGGGCGATGCTCTTCCGATCTACTTGACCTACGGGGCGCACCAGTATTAGATACCCTCGTAGTCCCGTACGTGGCTACCCTACGGGACGCAGCAGC
>OTU1379 7_1146159
TATTAGATACCCACGTAGTCCCGAAACATCACGCCTATGGGAGGCAGCAGTAATTAGATACCCACGTAGTCCGCTCATGGATCAGCCTATGGGAGGCAGCAGTATTAGATACCCCAGTAGTCCGCTACTATCACGCCTATGGGACGCAGCAGTATTAGATACCCCTGTAGTCCATCAGTACAGTGCCTACGGGATGCAGCAGTATTAGATACCCATGTAGTCCCGAAACCAACTGCCCATAGGGAGCGATGCTCTTCCGATCTATCACGCCTACGGGGTGCAGCAGT
>OTU138 10_152900
TAGGGAATTTTCGTCAATGGGGGGAACCCTGAACGAGCAATGCCGCGTGAGTGAAGAAGGCCTTCGGGTCGTAAAGCTCTGTTGTAAGAGAAAAACGGTAATGATAGGGAATGATCATTAAGTGATGGTATCTTACGAGGAAGCCACGGCTAACTACGTGCCAGCAGCCGCGGTAATACGTAGGTGGCAAGCGTTATCCGGAATGATTGGGCGTAAAGGGTGCGCAGGCGGATGTATAAGTCTGAAGTAAAAGCCATCGGCTCAACCGATGTAAGCTTTGGAAACTGTAGATCTAGAGTGCAGGAGAGGACAGTGGAATTCCATGTGTAGCGGTAAAATGCGTAGATATATGGAGGAACACCAGTGGCGAAGGCGGCTGTCTGGCCTGTAACTGACGCTGAGGCACGAAAGCGTGGGGAGCAAATAGG
>OTU1381 13_358909
TGGGGAATATTGCACAATGGGGGAAACCCTGATGCAGCGACGCCGCGTGAGCGAAGAAGTATTTCGGTATGTAAAGCTCTATCAGCAAGGAAGATAATGACGGTACTTGACTAAGAAGCTCCGGCTAAATACGTGCCAGCAGCCGCGGTAATACGTATGGAGCAAGCGTTATCCGGATTTACTGGGTGTAAAGGGAGCGTAGACGGCAGTGCAAGTCTGGAGTGAAAGGCGGGGGCTCAACCCCCGGACTGCTCTGGAAACTGTACGGCTGGAGTGCAGGAGAGGTAAGTGGAATTCCTAGTGTAGCGGTGGAATGCGTAGATATATGGAAGAACACCAGTGGCGAAGGCGGCTCTCTGGTCTGCAACTGACGCTGAGGCTCGAAAGCATGGGTAGCGAACAGG
>OTU1382 12_319964
TAATTAGATACCCAGGTAGTCCATCAGTGCCAATCCTATGGGGCGCACCAGTAATTAGATACCCAGGTAGTCCATCAGTACAGTGCCTACGGGATGCAGCAGTATTAGATACCCGCGTAGTCCATCAGTACAGTGCCTACGGGGTGCAGCAGCAATTAGATACCCTCGTAGTCCCGTGATGTACAGTGCCTACGGGATGCAGCAGTATTAGATACCCAGGTAGTCCGCTCATAGAGAGTGATGCTCTTCCGATCTTGTACCTACGGGGTGCAGCAGT
>OTU1384 18_761803
TATTAGATACCCACGTAGTCCGCTACCATCACGCCTACGGGGTGCAGCAGTATTAGATACCCCTGTAGTCCGCTACCACGATGTCCTACGGGACGCAGCAGTATTAGATACCCGCGTAGTCCCGTACGACTTGTACCTACGGGGTGCACCAGTATTAGATACCCCAGTAGTCCGCTACCACGATGTCCTATGGGAGGCAGCAGTATTAGATACCCCCGTAGTCCGCTCATGCACAGTGCCTACGGGGCGCACCAGTA
>OTU1385 16_610270
TATTAGATACCCTGGTAGTCCCGAAACATCACGCCTATGGGAGGCACCAGCATTAGATACCCATGTAGTCCCGAAACATCACGCCTATGGGATGCAGCAGTATTAGATACCCTAGTAGTCCGCTACCACGATGTCCTATGGGAGGCAGCAGTATTAGATACCCACGTAGTCCCGTGATGTACAGTACCTACGGGGGGCAGCAGTATTAGATACCCTGGTAGTCCCGAAACATCACGCCTATGGGAGGCACCAGCATTAGATACCCATGTAGTCCCGAAACATCACGCCTATGGGATGCAGCAGTATTAGATACCCTAGTAGTCCGCTACCACGATGTCCTATGGGAGGCAGCAGTATTAGATACCCACGTAGTCCCGTGATGTACAGTACCTACGGGGCGCAGCAGT
>OTU1386 12_299964
TATTAGATACCCTGGTAGTCCCGTGATGTACAGTGCCAATCCTACGGGATGCAGCAGTATTAGATACCCAGGTAGTCCGCTCATAGAGAGTGATGCTCTTCTGATCAGCCTACGGGGTGCAGCAGTATTAGATACCCACGTAGTCCGCTACCAGATGCTCTTCCGATCGTGACCACCTACGGGGTGCAGCAGTATTAGATACCCGCGTAGTCCATCAGTGCCAATCCTATGGGGCGCACCAGT
>OTU1387 14_454620
TAATTAGATACCCTAGTAGTCCCGTACGACTTGACCTACGGGGGGCAGCAGTATTAGATACCCTCGTAGTCCGCTCATAGAGTGAGGGTGATGCTCTTCCGATCAGCCTATGGGGCGCACCAGTATTAGATACCCATGTAGTCCGCTACCATAGATACCCTCGATGTCCTATGGGATGCAGCAGTATTAGATACCCCAGTAGTCCGTACGACTTGACCTACGGGGTGCAGCAGT
>OTU1389 18_750543
GATTAGATACCCCTGTAGTCCGCTCATAGAGAGAGGATGATGCTCTTCCGATCTTGTACCTATGGGGTGCAGCAGTATTAGATACCCTTGTAGTCCGCCAGTACAGTGCCTATGGGATGCAGCAGTAATTAGATACCCGAGTAGTCCGCTACCACGATGACCTATGGGAGTCACCAGTATTAGATACCCGGGTAGTCCCGAAACATCACGCCTATGGGGCGCAGCAGT
>OTU139 8_20324
TGGGGAATATTGCACAATGGGGGAAACCCTGATGCAGCGACGCCGCGTGAAGGATGAAGTATTTCGGTATGTAAACTTCTATCAGCAGGGAAGAAAATGACGGTACCTGACTAAGAAGCCCCGGCTAACTACGTGCCAGCAGCCGCGGTAATACGTAGGGGGCAAGCGTTATCCGGATTTACTGGGTGTAAAGGGAGCGTAGACGGTATGGCAAGTCTGATGTGAAAACCCGGGGCTCAACCCCGGGACTGCATTGGAAACTGTCGGACTAGAGTGTCGGAGAGGCAAGTGGAATTCCTAGTGTAGCGGTGAAATGCGTAGATATTAGGAGGAACACCAGTGGCGAAGGCGGCTTGCTGGACGATGACTGACGTTGAGGCTCGAAAGCGTGGGGAGCAAACAGG
>OTU1392 16_666049
TGAGGAATATTGGTCAATGGACGAGAGTCTGAACCAGCCAAGTAGCGTGAAGGATGACTGCCCTACGGGTTGTAAACTTCTTTTATATGGGAATAACTGGCAGTATGCATACTGCCTTGCATGTACCTTATGAATAAGGATCGGCTAACTCCGTGCCAGCAGCCGCGGTAATACGGAGGATCCGAGCGTTATCCGGATTTATTGGGTTTAAAGGGAGCGTAGGTGGACTGGTAAGTCAGTTGTGAAAGTTTGCGGCTCAACCGTAAAATTGCAGTTGATACTGGATATCTTGAGTGCAGTTGAGGCAGGCGGAATTCGTGGTGTAGCGGTGAAATGCTTAGATATCACGCAGAACTCCGATTGCGAAGGCAGCATACCGGCGCCCAACTGACGCTGAAGCACGAAAGCGTGGGTATCGAACAGG
>OTU1393 8_31234
TGGGGAATATTGGACAATGGGCGCAAGCCTGATCCAGCCATGCCGCGTGTGTGATGAAGGCCTTAGGGTTGTAAAGCACTTTCACCGGAGAAGATAATGACGGTATCCGGAGAAGAAGCCCCGGCTAACTTCGTGCCAGCAGCCGCGGTAATACGAAGGGGGCTAGCGTTGTTCGGAATTACTGGGCGTAAAGCGCACGTAGGCGGATCGATCAGTCAGGGGTGAAATCCCAGAGCTCAACTCTGGAACTGCCTTTGATACTGTCGGTCTAGAGTATGGAAGAGGTGAGTGGAATTCCGAGTGTAGAGGTGAAATTCGTAGATATTCGGAGGAACACCAGTGGCGAAGGCGGCTCACTGGTCCATTACTGACGCTGAGGTGCGAAAGCGTGGGGAGCAAACAGG
>OTU1394 18_772216
TATTAGATACCCCCGTAGTCCGCTACCACGATGTCCTACGGGGTGCAGCAGTATTAGATACCCGAGTAGTCCGCTACCAACTGATCAGCCTACGGGATGCAGCAGTATTAGATACCCCCGTAGTCCGCTCATAGAGAGTGGATGATGCTCTTCCGATCTACTTGACCTACGGGAGGCAGCAGTAATTAGATACCCATGTAGTCCGCTACCTTAGATACCCTAGATGTCCTACGGGAGGCAGCAGTATTAGATACCCTTGTAGTCCCGTACGACAGTGCCTACGGGACGCAGCAGTA
>OTU1396 18_771258
TATTAGATACCCTCGTAGTCCATCAGTGGCTACCCTACGGGAGGCAGCAGTATTAGATACCCGTGTAGTCCGCTCATAGATAGTGATTCCCTTCCGACCTTGTACCTACGGGGGGCAGCAGTATTAGATACCCCCGTAGTCCGCTCATAGAGAGTGATGCTCTTCCGATCTTGTACCTATGGGGGGCAGCAGTATTAGATACCCACGTAGTCCGCTACCACGATGTCCTATGGGAGGCAGCAGTA
>OTU1397 16_664569
TATTAGATACCCGAGTAGTCCGCTCATGATCAGCCTACGGGGTGCAGCAGTATTAGATACCCCTGTAGTCCATCAGTACAGTGCCTATGGGGGGCAGCAGTATTAGATACCCCTGTAGTCCGCTACCATGACCACCTACGGGATGCAGCAGTATTAGATACCCGGGTAGTCCATCAGTACAGTGCCTATGGGGTGCACCAGTATTAGATACCCTTGTAGTCCCGAAACAGAGGGGATGATGCTCTTCCGACCTTGTACCTACGGGATGCAGCAGT
>OTU1398 16_629468
TATTAGATACCCTCGTAGTCCTAGTTGGTGTACAGTGCCAATCCTACGGGGGGCAGCAGTATTAGATACCCTTGTAGTCCGCTCATAGAGAGTGCGATGCTCTTCCGATCTTAGCTTCCTATGGGACGCAGCAGTATTAGATACCCCGGTAGTCCCGTACGACTTGACCTACGGGGTGCAGCAGTAATTAGATACCCGTGTAGTCCGCTACCACGATGTCCTACGGGAGGCAGCAGTATTAGATACCCAGGTAGTCCATCAGTACAGTACCTATGGGGGGCAGCAGT
>OTU14 8_3690
TAGGGAATCTTCCACAATGGGCGCAAGCCTGATGGAGCAACACCGCGTGAGTGAAGAAGGGTTTCGGCTCGTAAAGCTCTGTTGTTGGAGAAGAACGTGCGTGAGAGTAACTGTTCACGCAGTGACGGTATCCAACCAGAAAGTCACGGCTAACTACGTGCCAGCAGCCGCGGTAATACGTAGGTGGCAAGCGTTATCCGGATTTATTGGGCGTAAAGCGAGCGCAGGCGGTTGCTTAGGTCTGATGTGAAAGCCTTCGGCTTAACCGAAGAAGTGCATCGGAAACCGGGCGACTTGAGTGCAGAAGAGGACAGTGGAACTCCATGTGTAGCGGTGGAATGCGTAGATATATGGAAGAACACCAGTGGCGAAGGCGGCTGTCTGGTCTGCAACTGACGCTGAGGCTCGAAAGCATGGGTAGCGAACAGG
>OTU140 8_643
TGGGGAATATTGCACAATGGGGGAAACCCTGATGCAGCGACGCCGAGTGAGGGAAGAAGGTTTTCGGATTGTAAACCTCTGTCCTTGGTGAAGATAATGACGGTAACCAAGGAGGAAGCTACGGCTAACTACGTGCCAGCAGCCGCGGTAATACGTAGGTAGCGAGCGTTGTCCGGAATTACTGGGTGTAAAGGGAGCGTAGGCGGGATTGCAAGTTGAATGTTAAATCTATGGGCTCAACCCATAGCCGCGTTCAAAACTGCAGTTCTTGAGTGAAGTAGAGGCAGGCGGAATTCCTAGTGTAGCGGTGAAATGCGTAAATATTAGGAGGAACACCAGTGGCGAAGGCGGCCTGCTGGGCTTTAACTGACGCTGAGGCTCGAAAGCGTGGGTAGCAAACAGG
>OTU1400 16_618461
TATTAGATACCCGGGTAGTCCGCTACCACCTTGTACCTACGGGGCGCAGCAGTATTAGATACCCGCGTAGTCCGCTACCTTAGATACCCTCGATGTCCTACGGGGTGCAGCAGTATTAGATACCCTCGTAGTCCGCTACCTTAGATACCCTCGATGTCCTACGGGGCGCAGCAGTATTAGATACCCATGTAGTCCATCAGTACAGTGCCTATGGGAGGCAGCAGT
>OTU1401 12_332657
TATTAGATACCCGGGTAGTCCCGAAACATCACGCCTATGGGACGCAGCAGTATTAGATACCCAGGTAGTCCCGTACGACCTGACCACCTACGGGGGGCACCAGTATTAGATACCCTAGTAGTCCGCTACCACGATGTCCTATGGGGTGCAGCAGTATTAGATACCCTGGTAGTCCGCTCATGGAGAGAGGGTGATGCTCTTCTGATCAACCTATGGGGGGCAGCAGTATTAGATACCCACGTAGTCCCGTACGACTTGACCTATGGGGGGCAGCAGT
>OTU1402 18_743166
TATTAGATACCCGGGTAGTCCATCAGTACAGTACCTACGGGATGCAGCAGATTAGATACCCCAGTAGTCCGCTACCACGATGTCCTACGGGGCGCAGCAGTATTAGATACCCCCGTAGTCCGCTCATAGAGAGCTATGCTCTTCCGATCTTGTACCTACGGGGTGCACCAGTATTAGATACCCTCGTAGTCCGCTCATAGAGAGTGACGCTCTTCCGACCTTGTACATATGGGGTGCAGCAGTATTAGATACCCTCGTAGTCCGCTCATAGAGGGCGATGATCTTCCGATCTGGCTACCCTATGGGAGGCAGCAGTATTAGATACCCTCGTAGTCCCGAAACATCACGCCTATGGGAGGCAGCAGT
>OTU1403 17_713542
TAATTAGATACCCGCGTAGTCCGCTACCAACTGTCCATGGCTACCCTACGGGGGGCACCAGGATTAGATACCCTTGTAGTCCCGTGATGTACAGTGCCTACGGGACGCAGCAGTATTAGATACCCGTGTAGTCCCGTACGACTTGTACCTATGGGATGCACCAGTATTAGATACCCGAGTAGTCCGCTACCACGATGTCCTACGGGGTGCACCAGATTAGATACCCGGGTAGTCCGCTACCCGATCAGCCTATGGGAGGCAGCAGT
>OTU1404 12_336814
TCGAGAATCATTCACAATGGGGGAAACCCTGATGGTGCGACGCCGCGTGGGGGAATGAAGGTCTTCGGATTGTAAACCCCTGTCATGTGGGAGCAAATTAAAAAGATAGTACCACAAGAGGAAGAGACGGCTAACTCTGTGCCAGCAGCCGCGGTAATACAGAGGTCTCAAGCGTTGTCCGGATTTACTGGGTGTAAAGGGCGTGTAGGCGGGAAAGCAAGTCAGATGTGAAAACCACGGGCTCAACCTGTGGCCTGCATTTGAAACTGCGAGACTAGAGTAATGGAGGGGGAACCGGAATTCTCGGTGTAGCAGTGAAATGCGTAGATATCGAGAGGAACACTCGTGGCGAAGGCGGGTTCCTGGACATTAACTGACGCTGAGGCACGAAGGCCAGGGGAGCGAAAGGG
>OTU1405 18_761575
TATTAGATACCCTCGTAGTCCGCTACCACGATGTCCTACGGGGCGCAGCAGTATTAGATACCCATGTAGTCCGCTACCACGATGTCCTACGGGGTGCAGCAGTATTAGATACCCATGTAGTCCGCTCATAGAGAGTGATGCCCTTCTGACCACCTACGGGATGCAGCAGTAATTAGATACCCGTGTAGTCCCGTACGACTTGTACCTACGGGGCGCAGCAGTATTAGATACCCATGTAGTCCGCTACCACCTTGTACCTATGGGAGGCAGCAGT
>OTU1406 16_621289
TGGGGAATATTGCGCAATGGGCGAAAGCCTGACCCAGCAACGCCGCGTGAAGGAAGAAGGCTTTCGGGTTGTAAACTTCTTTTCTCAGGGACGAAGCAAGTGACGGTACCTGAGGAATAAGCCACGGCTAACTACGTGCCAGCAGCCGCGGTAATACGTAGGTGGCAAGCGTTATCCGGATTTACTGGGTGTAAAGGGCGTGTAGCCGGGCTGACAAGTCAGATGTGAAATCCGGGGGCTCAACCCCCGAACTGCATTTGAAACTGTTGGTCTTGAGTATCGGAGAGGCAGGCGGAATTCCTAGTGTAGCGGTGAAATGCGTAGATATTAGGAGGAACACCAGTGGCGAAGGCGGCTTGCTGGGCCATTACTGACGCTGAGACACGAAAGCGTGGGGAGCAAACAGG
>OTU1407 16_612297
TATTAGATACCCCGGTAGTCCGCTACCATGACCACCTACGGGACGCAGCAGTAATTAGATACCCATGTAGTCCGCTACCATGGCTACCCTATGGGGGGCAGCAGTATTAGATACCCACGTAGTCCGCTACCATGGCTACCCTATGGGAGGCAGCAGTATTAGATACCCAGGTAGTCCGCTCATGATCAGCCTATGGGGGGCAGCAGTATTAGATACCCGCGTAGTCCGCTACCACGATGTCCTACGGGAGGCACCAGT
>OTU1408 10_155344
TGGGGAATATTGCACAATGGGGGAAACCCTGATGCAGCGACGCCGCGTGAGTGAAGAAGTATCTCGGTACGTAAAGCTCTATCAGCAGGGAAGAAGATGACGGTACCTGACTAAGAAGCCCCGGCTAACTACGTGCCAGCAGCCGCGGTAATACGTAGGGGGCAAGCGTTATCCGGATTTACTGGGTGTAAAGGGAGCGTAGACGGCGGTGCAAGCCAGATGTGAAAGCCCGGGGCTCAACCCCGGGACTGCATTTGGAACTGTATGGCTAGAGTGTCGGAGAGGCAGGCGGAATTCCTAGTGTAGCGGTGAAATGCGTAGATATTAGGAGGAACACCAGTGGCGAAGGCGGCTTACTGGACTGTAACTGACGTTGAGGCTCGAAAGCGTGGGGAGCAAACAGG
>OTU1409 18_736763
TAATTAGATACCCCCGTAGTCCGCTACCACGATGTCCTATGGGGGGCAGCAGTATTAGATACCCATGTAGTCCGCTCATAGAGGGCGATGCTCTTCCGATCTTGTACCTACGGGATGCAGCAGATTAGATACCCAGGTAGTCCCGTGATGTACAGTGCCTATGGGGCGCAGCAGTATTAGATACCCCAGTAGTCCGCTCATAGATACCCTCGATGTCCTACGGGGTGCAGCAGTA
>OTU141 8_37341
TGGGGAATATTGGGCAATGGGCGCAAGCCTGACCCAGCAACGCCGCGTGAAGGAAGAAGGCCCTCGGGTTGTAAACTTCTTTTGTCAGGGACGAAACAAATGACGGTACCTGACGAATAAGCCACGGCTAACTACGTGCCAGCAGCCGCGGTAATACGTAGGTGGCAAGCGTTATCCGGATTTACTGGGTGTAAAGGGCGTGTAGGCGGGAGAGCAAGTCAGATGTGAAATTCCAGGGCTCAACCCTGGAACTGCATTTGAAACTGTTCTTCTTGAGTGATGGAGAGGCAGGCGGAATTCCGTGTGTAGCGGTGAAATGCGTAGATATACGGAGGAACACCAGTGGCGAAGGCGGCCTGCTGGACATTAACTGACGCTGAGGCGCGAAAGCGTGGGGAGCAAACAGG
>OTU1411 12_291456
TATTAGATACCCTTGTAGTCCATCAGTGCCAATCCTACGGGACGCAGCAGTATTAGATACCCAGGTAGTCCATCAGTACAGTGCCTATGGGGCGCACCAGTATTAGATACCCCTGTAGTCCCGTGATGTACAGTACCTATGGGGGGCAGCAGTAATTAGATACCCGTGTAGTCCGCTCATAGAGAGAGGGTGATGCTCTTCCGATCTTGATCAACCTATGGGAGGCAGCAGTATTAGATACCCTAGTAGTCCCGTACGACTTGTACCTACGGGGTGCAGCAGAATTAGATACCCCTGTAGTCCATCAGTGACTGCACATAGCTTCCTATGGGAGGCAGCAGT
>OTU1412 16_608966
TATTAGATACCCGTGTAGTCCATCAGTACAGTGCCTACGGGATGCAGCAGTAATTAGATACCCCTGTAGTCCGCTACCTTAGATACCCTCGATGTCCTACGGGATGCAGCAGTATTAGATACCCTAGTAGTCCGCTCATAGAGAGTGATGCTCTTCCGACCTATCACGCCTATGGGGGGCAGCAGTATTAGATACCCTTGTAGTCCGCTACCACGATGTCCTACGGGGCGCAGCAGT
>OTU1413 18_748195
CCGCGGTAATTAGATACCCGGGTAGTCCGCTCATAGAGAGTGATGCTCTTCCGATCTTGTACCTATGGGGGGCAGCAGTAATTAGATACCCATGTAGTCCGCTACCTTAGATACCCTCGATGACCTATGGGACGCAGCAGTATTAGATACCCCGGTAGTCCGCTACCACGATGTCCTATGGGAGGCAGCAGTATTAGATACCCATGTAGTCCATCAGTACAGTGCCTATGGGACGCAGCAGACTTGACCT
>OTU1414 12_307827
TATTAGATACCCTTGTAGTCCCGAAACATCACGCCTACGGGAGGCACCAGTATTAGATACCCATGTAGTCCGCTCATAGAGGGCGATGCTCTTCCGATCTGGCTACCCTATGGGAGGCAGCAGTATTAGATACCCTCGTAGTCCATCAGTACGACTTGACCTACGGGGGGCAGCAGTATTAGATACCCGTGTAGTCCCTCAGTACAGTGCCTACGGGATGCAGCAGT
>OTU1415 16_661284
TATTAGATACCCTGGTAGTCCGCTACCTTAGATACCCTCGATGTCCTACGGGATGCAGCAGTATTAGATACCCCTGTAGTCCGCTACCATGACCACCTATGGGAGGCAGCAGTATTAGATACCCTAGTAGTCCGCTCATAGAGAGAGGATGATGCTCTTCCGATCTTGACCACCTATGGGACGCAGCAGTATTAGATACCCTGGTAGTCCCGTACGACGTGACCACCTACGGGGGGCAGCAGT
>OTU1416 17_692005
TAATTAGATACCCCTGTAGTCCGCTCATAGAGAGTGATGCTCTTCTGATCAGCCTACGGGACGCAGCAGTATTAGATACCCGGGTAGTCCGCTCATAGAGGGCGATGCTCTTCCGATCCACTTGACCTATGGGGCGCACCAGCATTAGATACCCGTGTAGTCCGCTACCGACTGCCCATAGAGAGTGATGCTCTTCCGATCTACAGTGCCTATGGGACGCAGCAGTA
>OTU1417 18_773271
TAATTAGATACCCACGTAGTCCAGTACGACTTGACCTACGGGGGGCAGCAGTATTAGATACCCGCGTAGTCCCGTACGACTTGACCTACGGGAGGCAGCAGTATTAGATACCCCCGTAGTCCCGTGATGTACAGTGCCTATGGGAGGCAGCAGTATTAGATACCCTCGTAGTCCGCTCATAGAGAGTGATGCTCTACCGATCTACAGTACCTACGGGATGCAGCAGGATTAGATACCCTGGTAGTCCCGTACGATGCCAATCCTACGGGGGGCACCAGTA
>OTU1418 10_168435
TATTAGATACCCATGTAGTCCGCTCATAGAGAGGGGGTGATGCTCTTCCTGTCTATCACGCCTACGGGACGCACCAGTATTAGATACCCTTGTAGTCCTAGTTGGCTACCCTACGGGATGCAGCAGTATTAGATACCCATGTAGTCCATCAGTACAGTACCTACGGGAGGCAGCAGTATTAGATACCCACGTAGTCCATCAGTGGCCAATCCTATGGGACGCAGCAGT
>OTU1419 12_332428
CAATTAGATACCCTAGTAGTCCATCAGTACAGTGCCTATGGGGTGCAGCAGTATTAGATACCCTTGTAGTCCCGTACGACTTGACCTATGGGAGGCAGCAGTATTAGATACCCAGGTAGTCCGCTACCTTAGATACCCTCGATGTCCTATGGGGCGCAGCAGTATTAGATACCCTAGTAGTCCATCAGTACAGTGCCTACGGGGTGCAGCAGTATTAGATACCCGGGTAGTCCCGTGATGTACAGTGCCTACGGGGGGCAGCAGTATTAGATACCCGCGTAGTCCGCTACCGACTGCCCATAGAGAGAGGGGGTGATGCTCTTCGATCTGGCTACCCTACGGGAGGCAGCAGT
>OTU142 8_15710
TGGGGGATATTGCACAATGGGGGAAACCCTGATGCAGCGACGCCGCGTGAGTGAAGAAGTATTTCGGTATGTAAAGCTCTATCAGCAGGGAAGAAGATGACAGTACCTGAGTAAGAAGCCCCGGCTAACTACGTGCCAGCAGCCGCGGTAATACGTAGGGGGCAAGCGTTATCCGGATTTACTGGGTGTAAAGGGAGCGTAGACGGTTGTATAAGTCTGGAGTGAAAGCCCGGGGCCCAACCCCGGGACTGCTTTGGAAACTGTGTAACTTGAGTACAGGAGGGGCAGGCGGAATTCCTGGTGTAGCGGTGAAATGCGTAGATATCAGGAGGAACACCGGCGGCGAAGGCGGCCTGCTGGACTGAAACTGACGTTGAGGCTCGAAAGCGTGGGGAGCAAACAGG
>OTU1420 16_606731
TATTAGATACCCGGGTAGTCCCGTACGACTTGACCTATGGGACGCAGCAGTATTAGATACCCAGGTAGTCCATCAGTACAGTGCCTACGGGACGCAGCAGTAATTAGATACCCACGTAGTCCCTTTTGCCGATCTGGCTACCCTACGGGAGGCAGCAGTAATTAGATACCCGAGTAGTCCATCAGTACAGTGCCTACGGGATGCACCAGTAGTCCGCTCAT
>OTU1421 16_658322
TATTAGATACCCGTGTAGTCCGCTACCACGATGTCCTACGGGAGGCAGCAGTATTAGATACCCCTGTAGTCCGCTACCACGATGTCCTACGGGAGGCAGCAGTAGTCATTAGATACCCACGTAGTCCGCTCATAGAGAGCGATTCTCTTCCGATCTACAGTGCCTACGGGATGCAGCAGTATTAGATACCCATGTAGTCCCGTACGACTTGACCTACGGGATGCAGCAGT
>OTU1422 6_1089318
TATTAGATACCCACGTAGTCCCGTACGACTTGACCACCTATGGGAGGCAGCAGCATTAGATACCCAGGTAGTCCCGTACGACTTGACCTATGGGGGGCAGCAGTATTAGATACCCTTGTAGTCCCGTACGACTTGACCTACGGGGGGCACAAGTAATTAGATACCCATGTAGTCCCGTACGACTTGTACCTATGGGGCGCACCAGTATTAGATACCCTTGTAGTCCGCTACCACGATGTCCTATGGGGGGCAGCAGT
>OTU1423 18_752327
TATTAGATACCCACGTAGTCCGCTACCACGATGTCCTACGGGGTGCAGCAGTATTAGATACCCACGTAGTCCCGTGATGTACAGTGTCAGCCTACGGGGTGCAGCAGTATTAGATACCCGAGTAGTCCGCTACCAGATGCTCTTCCGATCTTGTACCTACGGGATGCAGCAGTATTAGATACCCTCGTAGTCCTAGTTGAGGTACAGTGCCAATCCTATGGGAGGCACCAGT
>OTU1424 18_744673
CAATTAGATACCCTCGTAGTCCGCTACCATAGATACCCTCGATGTCCTATGGGAGGCAGCAGTAATTAGATACCCTCGTAGTCCGCTCATAGATACCCTCGATGTCCTATGGGGTGCAGCAGTATTAGATACCCCTGTAGTCCGCTACCACGATGTCATATGGGAGGCAGCAGTATTAGATACCCATGTAGTCCGCTACCACGATGACCTACGGGACGCAGCAGT
>OTU1426 18_741875
TAATTAGATACCCAGGTAGTCCGCTACCACGATGTCCTATGGGGCGCAGCAGTAATTAGATACCCACGTAGTCCCGAAACATCACACCTATGGGATGCACCGATCAGCCTATGGGGTGCAGCAGTAATTAGATACCCGCGTAGTCCATCAGTACAGTGCCTATGGGATGCAGCAGTAATTAGATACCCACGTAGTCCGCTCATTGAGAGTGATGCTCTTCTGATCAGCCTATGGGACGCAGCAGT
>OTU1427 8_57533
TGGGGAATATTGGGCAATGGGCGCAAGCCTGACCCAGCAACGCCGCGTGAAGGAAGAAGGCTTTCGGGTTGTAAACTTCTTTTATCAGGGACGAAGGATGTGACGGTACCTGATGAATAAGCCACGGCTAACTACGTGCCAGCAGCCGCGGTAATACGTAGGTGGCAAGCGTTGTCCGGATTTACTGGGTGTAAAGGGCGTGTAGGCGGGACTGCAAGTCAGATGTGAAAACTATGGGCTTAACCCATAGCCTGCATTTGAAACTGTGGTTCTTGAGTACTGGAGAGGCAGGCGGAATTCCTCGTGTAGCGGTGAAATGCGTAGATATGAGGAGGAACACCAGTGGCGAAGGCGGCCTGCTGGACAGCAACTGACGCTGAGGCGCGAAAGCGTGGGGAGCAAACAGG
>OTU1429 11_229525
TATTAGATACCCATGTAGTCCCGTACGACTTGTACCTATGGGAGGCACCAGTATTAGATACCCTTGTAGTCCGCTACCACGATGTCCTACGGGATGCAGCAGTATTAGATACCCAGGTAGTCCATCAGTACAGTGCCTACGGGGTGCAGCAGTATTAGATACCCCGGTAGTCCGCTACCACGATGTCCTATGGGACGCACCAGTATTAGATACCCCCGTAGTCCGCTACCACGATGTCCTATGGGAGGCAGCAGTATTAGATACCCACGTAGTCCGCTACCACTATGTCCTATGGGGCGCAGCAGT
>OTU143 9_98989
TGGGGAATATTGCACAATGGGGGAAACCCTGATGCAGCGACGCCGCGTGAAGGAAGAAGTATTTCGGTATGTAAACTTCTATCAGCAGGGAAGAAAATGACGGTACCTGACTAAGAAGCCCCGGCTAACTACGTGCCAGCAGCCGCGGTAATACGTAGGGGGCAAGCGTTATCCGGATTTACTGGGTGTAAAGGGAGCGTAGGCGGTTCAGCAAGTCAGAAGTGAAAGCCCGGGGCTCAACTCCGGGACTGCTTTTGAAACTGTTGAACTAGATTGCAGGAGAGGTAAGTGGAATTCCTAGTGTAGCGGTGAAATGCGTAGATATTAGGAGGAACACCAGTGGCGAAGGCGGCTTACTGGACTGTAAATGACGCTGAGGCTCGAAAGCGTGGGGAGCAAACAGG
>OTU1430 18_779619
TATTAGATACCCAGGTAGTCCGCTACCACGATGTCCTACGGGGTGCAGCAGTATTAGATACCCGAGTAGTCCGCTACCACGATGTCCTATGGGGGGCACCAGTATTAGATACCCTTGTAGTCCGCTACCACGATGTCCTATGGGGTGCAGCAGTATTAGATACCCAGGTAGTCCCGAAACATCACGCCTATGGGGTGCAGCAGATGCTCTTCCGATCTACTTGACCACCTATGGGAGGCAGCAGTATTAGATACACGGGTAGTCACGTACGACTTGACCTATGGGGCGCAGCAGT
>OTU1432 18_770460
TATTAGATACCCATGTAGTCCGCTACCTTAGATACCCACGATGTCCTATGGGGGGCAGCAGTATTAGATACCCGTGTAGTCCGCTCATAGAGGGTGGTGCTCTTCCGATCTTGTACCTATGGGAGGCAGCAGTATTAGATACCCTGGTAGTCCGCTCATAGAGAGTGATGCTATTCCGATCCCTTGTACCTACGGGGTGCACCAGTATTAGATACCCTAGTAGTCCGCTACCACGATGTCCTACGGGGTGCAGCAGT
>OTU1433 18_763436
TAATTAGATACCCTAGTAGTCCGCTCATAGAGAGTGATGCTCTTCTGACCACCTACGGGAGGCACCAGTATTAGATACCCGGGTAGTCCGCTACCACGATGTCCTCGGGGTGCAGCAGCATTAGATACCCACGTAGTCCGCTCATAGAGAGAGGGTGATGCTCTTCCGATCTGGCTACCCTACGGGAGGCAGCAGTATTAGATACCCGCGTAGTCCGCTACCAACTGTCCATAGCTTCCTATGGGACGCAGCAGT
>OTU1434 11_254723
TATTAGATACCCTAGTAGTCCGCTACCAGATGCTCTTCCGATCTTGACCACCTACGGGGCGCAGCAGTATTAGATACCCGAGTAGTCCATCAGTACAGTGCCTATGGGATGCAGCAGTATTAGATACCCCTGTAGTCCGCTACCTTAGATACCCTCGATGCCCTATGGGGGGCAGCAGCAATTAGATACCCCGGTAGTCCGCTACCACGATGTCCTATGGGACGCAGCAGT
>OTU1436 17_717186
TATTAGATACCCACGTAGTCCGCTACCACGATGTCCTATGGGGCGCAGCAGTATTAGATACCCGTGTAGTCCCGTACGACTTGACCTATGGGAGGCAGCAGTATTAGATACCCCGGTAGTCCCGTACGATCTGGCCTGCCAATCCTATGGGGGGCAGCAGTATTAGATACCCTGGTAGTCCGCTACCTTAGATACCATCGATGTCCTACGGGGTGCAGCAGG
>OTU1437 8_58292
TATTAGATACCCATGTAGTCCATCAGTACAGTGCCTATGGGGTGCAGCAGTAATTAGATACCCAGGTAGTCCGCTACCACGATGTCCTACGGGACGCACCAGTAATTAGATACCCCTGTAGTCCGCTACCTTAGATACCCTCGATGTCCTACGGGGTGCAGCAGTATTAGATACCCCAGTAGTCCCGTGATGTACAGTGCCTACGGGGTGCAGCAGTG
>OTU1438 12_340617
TATTAGATACCCCTGTAGTCCATCAGTACAGTGCCTACGGGGTGCAGCAGTATTAGATACCCTGGTAGTCCGCTCATAGTCAACCTATGGGAGGCAGCAGTAATTAGATACCCCAGTAGTCCCGTACGATGCCAATCCTATGGGGCGCACCAGTATTAGATACCCTGGTAGTCCCGTACGACTTGTCCTATGGGACGCAGCAGTATTAGATACCCTTGTAGTCCATCAGTACAGTGCCTACGGGAGGCAGCAGTATTAGATACCCCCGTAGTCCGCTACCACGATGTCCTATGGGGCGCAGCAGT
>OTU1439 17_718650
TATTAGATACCCCTGTAGTCCGCTCATAGAGGGTGATGCTCTTCTGGCTACCCTACGGGGTGCAGCAGTATTAGATACCCACGTAGTCCATCAGTACGGTGCCTATGGGGTGCACCAGTATTAGATACCCTGGTAGTCCATCAGTACAGTGCCTATGGGGCGCAGCAGCATTAGATACCCAGGTAGTCCCGTACGACTTGACCTATGGGATGCACTGATCAGCCTATGGGACGCACCAGT
>OTU144 8_12017
TGGGGAATATTGCACAATGGGGGAAACCCTGATGCAGCGACGCCGCGTGAAGGATGAAGTATTTCGGTATGTAAACTTCTATCAGCAGGGAAGAAAATGACGGTACCTGACTAAGAAGCCCCGGCTAACTACGTGCCAGCAGCCGCGGTAATACGTAGGGGGCAAGCGTTATCCGGATTTACTGGGTGTAAAGGGAGCGTAGACGGCAGTGCAAGTCTGAAGTGAAAGCCCGGGGCTCAACCCCGGGACTGCTTTGGAAACTGTGCAGCTAGAGTGTCGGAGAGGCAAGCGGAATTCCTAGTGTAGCGGTGAAATGCGTAGATATTAGGAGGAACACCAGTGGCGAAGGCGGCTTGCTGGACGATGACTGACGTTGAGGCTCGAAAGCGTGGGGAGCAAACAGG
>OTU1440 14_409368
GATTAGATACCCCTGTAGTCCATCAGTACAGTGCCTACGGGATGCAGCAGTATTAGATACCCTAGTAGTCCGCTACCACGATGTCCTACGGGGCGCAGCAGTATTAGATACCCTTGTAGTCCGCTACCACGATGTCCTATGGGAGGCAGCAGTATTAGATACCCCAGTAGTCCCGTACGACTTGACCTACGGGGCGCAGCAGTATTAGATACCCACGTAGTCCCGTACGACTTGACCTACGGGAGGCAGCAGC
>OTU1441 15_512539
TATTAGATACCCAGGTAGTCCCGAAACAGAGGGGATGATACTCTTCCGACCTTGTACCTACGGGACGCAGCAGTATTAGATACCCCAGTAGTCCCGTACGACTTGACCTATGGGACGCAGCAGTATTAGATACCCCGGTAGTCCATCAGTACAGTGCCTATTGGGTGCAGTAGTAATTAGATACCCGGGTAGTCCCGAAACATCACGCCTACGGGATGCAGCAGGATTAGATACCCTTGTAGTCCCGTGATGTACAGTGCCTACGGGGGGCACCAGTATTAGATACCCATGTAGTCCATCAGTACAGTGCCTATGGGAGGCAGCAGT
>OTU1442 17_716214
TATTAGATACCCCGGTAGTCCGCTACCGACTGTCCATGGCTACCCTACGGGGCGCACCAGTATTAGATACCCGTGTAGTCCATCAGTACAGCGTCAACCTATGGGGGGCAGCAGTATTAGATACCCCCGTAGTCCGCTACCATGGCTACCCTATGGGGCGCAGCAGTATTAGATACCCCAGTAGTCCGCTACCTTAGATACCCCGGCTACCCTACGGGATGCAGCAGTATTAGATACCCTTGTAGTCCATCAGTACAGTGCCTACGGGGTGCAGCAGT
>OTU1443 16_635893
TATTAGATACCCTGGTAGTCCGCTACCGACTGTCCATGGCTACCCTATGGGGGGCAGCAGTATTAGATACCCGGGTAGTCCGCTACCAACTGCCCATATGTCACCTACGGGATGCAGCAGGATTAGATACCCAGGTAGTCCGCTACCGGCTGACCATGGCTACCCTATGGGGCGCAGCAGTAATTAGATACCCCCGTAGTCCCGTACGACTTGTACCTATGGGAGGCAGCAGTATTAGATACCCCAGTAGTCCGCTACCACGATGTCCTACGGGACGCACCAGT
>OTU1444 16_662591
TATTAGATACCCTTGTAGTCCGCTACCTTAGATACCCTCGATGTCCTACGGGATGCAGCAGTATTAGATACCCGGGTAGTCCGCTACCACGATGTCCTACGGGGTGCAGCAGGATTAGATACCCTTGTAGTCCGCTACCACGATGTCCTATGGGATGCAGCAGTATTAGATACCCGTGTAGTCCCGAAACAACTTGATCAACCTACGGGGCGCACCAGT
>OTU1445 14_423699
TATTAGATACCCGTGTAGTCCGCTACCACGATCAACCTACGGGATGCAGCAGTATTAGATACCCCTGTAGTCCATCAGTACAGTGCCTATGGGACGCAGCAGTATTAGATACCCATGTAGTCCGCTACCATGCCAATCCTACGGGGGGCAGCAGTATTAGATACCCCAGTAGTCCGCTACCTTAGATACCCTGGCTACCCTATGGGGTGCAGCAGTATTAGATACCCCAGTAGTCCATCAGTACAGTACCTATCTTGTACCTACGGGACGCAGCAGT
>OTU1446 16_625143
TATTAGATACCCCGGTAGTCCCGAGATGTACAGTGCCTACGGGGTGCACCAGTATTAGATACCCTTGTAGTCCGCTACCACGATGTCCTACGGGGGGCACCAGTATTAGATACCCTGGTAGTCCGCTCATAGAGAGCGATGCTATTCCGATCTCTTGTACCTACGGGGCGCAGCAGTATTAGATACCCGAGTAGTCCATCAGTACAGTGCCTATGGGATGCAGCAGTA
>OTU1447 14_443319
TATTAGATACCCACGTAGTCCGCTCATAGAGAGTGATGCTCTTCCGATCTTGGCTACCCTACGGGACGCAGCAGTATTAGATACCCGCGTAGTCCATCAGTGCAGTACCTACGGGAGGCAGCAGTATTAGATACCCTAGTAGTCCCTTGATGTACAGTGCCTACGGGGTGCACCAGTATTAGATACCCAGGTAGTCCGCTACCACGATGTCCTATGGGGTGCAGCAGTATTAGATACCCGGGTAGTCCGCTACCTTAGATACCCTCGATGTCCTACGGGATGCAGCAGCA
>OTU1448 18_743685
TATTAGATACCCACGTAGTCCGCTCATGGAGAGAGGATGATGCTCTTCTGACCACCTATGGGGTGCAGCAGTAATTAGATACCCGAGTAGTCCGCTACCACGATGTCCTACGGGAGGCAGCAGTATTAGATACCCGGGTAGTCCGATCATAGAGAGGGTGATGCTCTTCTGACCACCTACGGGAGGCAGCAGTATTAGATACCCGTGTAGTCCATCAGTGCCAATCCTACGGGATGCACCAGTATTAGATACCCGCGTAGTCCCGAAACATCACGCCTATGGGGTGCAGCAGT
>OTU145 8_17735
TAGGGAATTTTCGGCAATGGGGGAAACCCTGACCGAGCAACGCCGCGTGAGGGAGGAAGTATTTCGGTATGTAAACCTCTGTTATAAAGGAAGAACGGTGCATGTAGGGAATGACATGCAAGTGACGGTACTTTATGAGGAAGCCACGGCTAACTACGTGCCAGCAGCCGCGGTAATACGTAGGTGGCGAGCGTTATCCGGAATTATTGGGCGTAAAGAGGGAGCAGGCGGCAGCTAAGGTCTGCGGTGAAAGCCCGAAGCTAAACTTCGGTAAGCCGTGGAAACCGAGCAGCTAGAGTGCAGTAGAGGATCGTGGAATTCCATGTGTAGCGGTGAAATGCGTAGATATATGGAGGAACACCAGTGGCGAAGGCGACGATCTGGGCTGCAACTGACGCTCAGTCCCGAAAGCGTGGGGAGCAAATAGG
>OTU1451 7_1143195
TATTAGATACCCTTGTAGTCCCGTACGACTTGACCACCTACGGGATGCACCAGTAATTAGATACCCCAGTAGTCCATCAGTACAGTGCCTATGGGAGGCAGCAGTATTAGATACCCATGTAGTCCCGAAACATCACGCCTACGGGACGCAGCAGTATTAGATACCCAGGTAGTCCATCACCGACTGCACATAGAGAGAGGGTGATGCTCTTCCGATCTAATAGGCCTACGGGAGGCAGCAGTA
>OTU1452 17_719083
TATTAGATACCCATGTAGTCCCGAAACAGAGGGGATGATGCTCTTCCGATCTTGACCTACGGGATGCACCAGTAATTAGATACCCACGTAGTCCGCTCATAGAGAGCGATGCTATTCCGATCTCTTGTACCTATGGGGCGCAGCAGTATTAGATACCCAGGTAGTCCGCTACCACGTGATCAGCCTACGGGACGCAGCAGTATTAGATACCCTGGTAGTCCGCTCATGATCAGCCTACGGGGCGCAGCAGC
>OTU1454 14_440035
TATTAGATACCCAGGTAGTCCGCTACCACGATGTCCTATGGGGCGCAGCAGTATTAGATACCCGGGTAGTCCGCTACCATGGCTACCCTATGGGGCGCACCAGTATTAGATACCCCAGTAGTCCGCTACCATGTCACCTACGGGACGCAGCAGTAATTAGATACCCCGGTAGTCCATCAGTACAGTGCCTATGGGACGCAGCAGTATTAGATACCCCTGTAGTCCCGAAACATCACGCCTACGGGAGGCAGCAGTA
>OTU1455 16_622846
TATTAGATACCCCAGTAGTCCGCTACCATGGCTACCCTATGGGAGGCAGCAGTAATTAGATACCCTAGTAGTCCGCTACCATTACGCCTACTTGACCTATGGGATGCAGCAGTATTAGATACCCACGTAGTCCGCTCATAGAGAGCGATGCTCTTCCGATCTTGACCACCTACGGGAGGCAGCAGTAATTAGATACCCTAGTAGTCCGCTCATAGAGAGTGGATGATGCTCTTCCGATCTACTTGACCTACGGGGGGCACCAGT
>OTU1456 16_636671
TATTAGATACCCTTGTAGTCCGCTACCGTAGATACCCTCGATGTCCTACGGGGTGCAGCAGCAATTAGATACCCGCGTAGTCCCTAAACATCACGCCTATTGGATGCACTGATCAGCCTATGGGACGCAGCAGTATTAGATACCCTTGTAGTCCGCTACCACGATGTCCTATGGGGTGCAGCAGTATTAGATACCCGAGTAGTCCGCTACCATGATGTCCTACGGGATGCACCAGTAATTAGATACCCTTGTAGTCCGCTCATAGAGAGTGATGCTCTTCCGATCTTGTACCTACGGGGGGCAGCAGT
>OTU1457 18_738027
TATTAGATACCCCTGTAGTCCTAGTTGATCAGCCTACGGGACGCACCAGTATTAGATACCCTAGTAGTCCGCTACCACGATGTTCTATGGGACGCAGCAGTAATTAGATACCCCTGTAGTCCGCTACCACGATGTCCTATGGGGCGCAGCAGTATTAGATACCCATGTAGTCCATCAGTACAGTGCCTATGGGAGGCAGCAGTATTAGATACCCCCGTAGTCCGCTCATAGAGAGTGATGCTCTTCAGATCTTGTACCTACGGGAGGCAGCAGT
>OTU1458 13_377428
TAGGGAATTTTCGGCAATGGGGGGAACCCTGACCGAGCAACGCCGCGTGAAGGAAGAAGGAATTCGTTCTGTAAACTTCTGTTATAAAGGAAGAAAGGCGGATGAAGGAAATGACGTACAAGTGACGGTACTCTGTGAGGAAGCCACGGCTAACTACGTGCCAGCAGCCGCGGTAATACGTAGGTGGCGAGCGTTATCCGGAATCATTGGGCGTAAAGAGGGAGCAGGCGGCCTGGAGGGTCTGTGGTGAAAGACTGAAGCTTAACTTCAGTAAGCCATAGAAACCAGGCAGCTAGAGTGCAGGAGAGGATCGTGGAATTCCATGTGTAGCGGTGAAATGCGTAGATATATGGAGGAACACCAGTGGCGAAGGCGACGATCTGGGAAGAAACAGACGCTGAGTCCCGAAAGCGTGGGGAGCAAATAGG
>OTU1459 17_674133
TATTAGATACCCGGGTAGTCCGCTCATAGAGAGTGATGCTCTTCTGACCACCTACGGGAGGCACCAGGATTAGATACCCTTGTAGTCCGCTACCGACTGTCCATGGCTACCCTATGGGGTGCAGCAGTATTAGATACCCTCGTAGTCCATCAGTGCCAATCCTACGGGATGCAGCAGCATTAGATACCCAGGTAGTCCCGTACGACTTGACCACCTACGGGGCGCAGCAGT
>OTU146 8_738
TGAGGAATATTGGTCAATGGGCGGAAGCCTGAACCAGCCAAGTCGCGTGAGGGAAGAAGGCCCTGCGGGTCGCAGACCTCTTTGGACGGGGAGCAAGGCCGCCGACGTGTCGGCGGAAGGAGAGTACCCGTAGAACAAGCATCGGCTAACTCCGTGCCAGCAGCCGCGGTAATACGGAGGATGCGAGCGTTATCCGGATTTATTGGGTTTAAAGGGTGCGCAGGCGGCACGGCAAGCCGGCGGTCAAATCGCGGGGCTCAACCCCGCCCAGCCGTCGGAACTGCCGGGCTAGAGTGGGCGAGAAGTGCGCGGAATGCGTGGTGTAGCGGTGAAATGCATAGATATCACGCAGAACTCCGATTGCGAAGGCAGCATACCGGCGCCTTACTGACGCTCAGGCACGAAAGCGTGGGTATCGAACAGG
>OTU1460 12_300233
TATTAGATACCCAGGTAGTCCCGTGATGTACAGTGTCAACCTACGGGACGCAGCAGTATTAGATACCCGCGTAGTCCGCTACCATCACGCCTACGGGGTGCAGCAGTATTAGATACCCTGGTAGTCCATCACCGACTGCCCATAGAGAGGATGATGCTCTTCCGATCTCGATGTCCTATGGGGCGCACCAGCATTAGATACCCTAGTAGTCCCGTACGACTTGTACCTATGGGGGGCAGCAGT
>OTU1462 8_65752
TGAGGAATATTGGTCAATGGGCGGAAGCCTGAACCAGCCAAGTCGCGTGAGGGAAGACGGCCCTACGGGTTGTAAACCTCTTTTGTCGGGGAGCAAAAGGCGCCACGTGTGGCGTTCCGAGAGTACCCGAAGAAAAAGCATCGGCTAACTCCGTGCCAGCAGCCGCGGTAATACGGAGGATGCGAGCGTTATCCGGATTTATTGGGTTTAAAGGGTGCGCAGGCGGCGTGTCAAGTCAGCGGTAAAATGTCGGGGCTCAACCCCGGCCGGCCGTTGAAACTGGCGTGCTCGAGTTGGAGAGAAGTATGCGGAATTCGTGGTGTAGCGGTGAAATGCATAGATATCACGAAGAACTCCGATTGCGAAGGCAGCATACCGGCGCCTTACTGACGCTCAGGCACGAAAGCGTGGGTATCGAACAGG
>OTU1463 5_1002453
TATTAGATACCCACGTAGTCCGCTACCACGATGTCCTATGGGAGGCAGCAGTATTAGATACCCCAGTAGTCCATCAGTGCAGTGCCTATGGGAGGCAGCAGTATTAGATACCCAGGTAGTCCGCTCATAGAGAGTGATGCTCTTCTGACCACCTACGGGACGCACCAGTATTAGATACCCCGGTAGTCCGCTCATAGAGAGTGATGCTCTTCTGACCACCTACGGGATGCAGCAGTAATTAGATACCCAGGTAGTCCGCTACCACTTGACCACCTACGGGGTGCAGCAGTAATTAGATACCCGCGTAGTCCGCTCATGGAGAGTGATGCTCTTCCGATCTTGTACCTACGGGATGCACCAGTA
>OTU1464 18_760194
TATTAGATACCCTTGTAGTCCATCAGTACAGTGCCTATGGGACGCAGCAGTAATTAGATACCCTTGTAGTCCGATACCACGATGTCCTAAGGGGGGCAGCAGTATTAGATACCCGTGTAGTCCCGTACGACTTAACCTACGGGGCGCAGCAGTAATTAGATACCCCGGTAGTCCCGTACGACTTGTACCTACGGGGGGCAGCAGTATTAGATACCCGTGTAGTCCGCTACCACGATGTCCTATGGGAGGCAGCAGTC
>OTU1467 12_296586
TAGGGAATTTTCGTCAATGGGCGCAAGCCTGAACGAGCAATGCCGCGTGAACGAGGAAGGTCTTCGGATCGTAAAGTTCTGTTGAAGGGGAAAAAGAGCGGAGAGAGGAAATGGTCTCCGATTGATATTACCCTTCGAGGAAGTCACGGCTAACTACGTGCCAGCAGCCGCGGTAATACGTAGGTGGCAAGCGTTGTCCGGATTTACTGGGCGTAAAGGATGCGTAGGCGGATGATTAAGTGAGATGTGAAATACCCGGGCTCTGGAAACTGGCGGGCTAGAGAGCAGGAGAGGGCGGTGGAACTCCATGTGTAGCGGTAAAATGCGTAGATATATGGAAGAACACCAGTGGCGAAGGCGGCCGCCTGGCCTGTTAACTGACGCTGAGGCACGAAAGCGTGGGGAGCAAATAGG
>OTU1468 7_1110577
CAATTAGATACCCCCGTAGTCCCGAAATATCACGCCTATGGGGTGCAGCAGTGTTAGATACCCAGGTAGTCCCGAAACATCACGCCTACGGGGTGCAGCAGTATTAGATACCCTTGTAGTCCATCAGTACAGTGCCTATGGGATGCAGCAGTAATTAGATACCCGGGTAGTCCCGAAACATCACGCCTATGGGGCGCACCAGTATTAGATACCCATGTAGTCCGCTACCACGATGTCCTATGGGGCGCACCAGT
>OTU147 8_6597
TGGGGAATTTTGCGCAATGGGGGAAACCCTGACGCAGCAACGCCGCGTGCGGGACGAAGGCCCTCGGGTTGTAAACCGCTTTCAGCAGGGAAGATCCAAGACGGTACCTGCAGAAGAAGCTCCGGCTAACTACGTGCCAGCAGCCGCGGTAATACGTAGGGGGCGAGCGTTATCCGGATTCATTGGGCGTAAAGCGCGCGTAGGCGGCCGCCTAAGCGGGACCTCTAACCCCGGGGCTCAACCCCGGGCCGGGTCCCGGACTGGGCGGCTCGAGTGCGGTAGAGGAGAGCGGAATTCCCGGTGTAGCGGTGGAATGCGCAGATATCGGGAAGAACACCGATGGCGAAGGCAGCTCTCTGGGCCGTCACTGACGCTGAGGCGCGAAAGCTGGGGGAGCGAACAGG
>OTU1470 3_883896
TATTAGATACCCTGGTAGTCCCGAAACAGAGGGGATGATGCTCTTCCGATCTTGTACCTATGGGAGGCAGCAGTATTAGATACCCAGGTAGTCCATCAGTACAGTGCCTATGGGACGCACCAGTAATTAGATACCCCGGTAGTCCATCAGTACAGTGCCTATGGGGGGCAGCAGTAATTAGATACCCTGGTAGTCCCGTGATGTACAGTGCCTACGGGACGCACCAGC
>OTU1471 12_310860
TATTAGATACCCTGGTAGTCCATCAGTACAGTGCCTATGGGAGGCAGCAGTATTAGATACCCAGGTAGTCCGCTCATAGAGAGTGATGCTCTTCCGATCTTGTACCTACGGGAGGCAGCAGCATTAGATACCCATGTAGTCCATCAGTACAGTGCCAATCCTACGGGGCGCAGCAGTAATTAGATACCCTCGTAGTCCATCAGTACAGTACCTATGGGATGCACCAGTATTAGATACCCCTGTAGTCCCGTGATGTACAGTGCCTATGGGGGGCAGCAGTATTAGATACCCATGTAGTCCAGGAATATCACGCCTACGGGACGCAGCAGT
>OTU1472 10_160232
TATTAGATACCCAGGTAGTCCGCTAACGACTGTCAATAGGTACCTATGGGACGCACCAGTATTAGATACCCGGGTAGTCCGCTACCATGACCACCTACGGGATGCAGCAGTATTAGATACCCATGTAGTCCGCTACCACGATGTCCTATGGGGCGCACCAGTATTAGATACCCTGGTAGTCCATCAGTACAGTGCCTATGGGGGGCAGCAGTAATTAGATACCCGGGTNGTCCCGTGATGTACAGTGCCTACGGGACGCAGCAGT
>OTU1473 18_742708
TATTAGATACCCAGGTAGTCCGCTCATAGAGAGTGATGCTCTTCTGACCACCTATGGGAGGCAGCAGTATTAGATACCCGCGTAGTCCCGTACGCCTTGTACCTATGGGGTGCAGCAGTATTAGATACCCTGGTAGTCCCGTACGACTTGACCTACGGGATGCAGCAGTATTAGATACCCCGGTAGTCCCGAAACAGAGGGGATGATGCTCTTCCGATCTTGTACCTATGGGAGGCAGCAGT
>OTU1474 12_309921
TGATTAGATACCCATGTAGTCCGCTCATAGATACCCGTGTAGTCCCGAAACATTAGATACCCTCGATGTCCTACGGGATGCAGCAGTATTAGATACCCCAGTAGTTCATCAGTACAGTGCCTATGGGACGCAGCAGTAATTAGATACCCCGGTAGTCCATCAGTACAGTACCTATGGGGGGCACCAGTATTAGATACCCTAGTAGTCCCGTACGACTTGACCTACGGGATGCAGCAGTA
>OTU1475 8_37335
CAATTAGATACCCAGGTAGTCCGCTACCACGATGTCCTATGGGATGCACTGATCAGCCTATGGGGTGCAGCAGTAATTAGATACCCCAGTAGTCCTAGTTGTACAGTGCCTATGGGACGCAGCAGTATTAGATACCCGGGTAGTCCCGTACGACTTGACCTACGGGAGGCAGCAGTATTAGATACCCGTGTAGTCCATCAGTACAGTACCTACGGGACGCAGCAGT
>OTU1476 16_641665
TATTAGATACCCTGGTAGTCCGCTACCACGATGTCCTACGGGAGGCAGCAGCATTAGATACCCATGTAGTCCGCTACCATTAGATACCCATGTAGTCCCGTGATGTACAGTGCCTATGGGGTGCACCAGTATTAGATACCCTCGTAGTCCGCTACCGACTGTCCATGGCTACCCTACGGGAGGCAGCAGCATTAGATACCCCTGTAGTCCATCAGTACAGTGCCTATGGGGGGCACCAGT
>OTU1478 14_430934
TATTAGATACCCACGTAGTCCGCTACCATCACGCCTATGGGAGGCAGCAGTATTAGATACCCACGTAGTCCCGTACGTCTTGTACCTATGGGAGGCAGCAGTATTAGATACCCCAGTAGTCCCGAAACATCACGCCTATGGGAGGCAGCAGTAATTAGATACCCTTGTAGTCCAGTACGACTTGACCTACGGGGGGCACCAGTATTAGATACCCCTGTAGTCCCGTACGACTTGTACCTACGGGGGGCAGCAGT
>OTU1479 18_739124
TATTAGATACCCTAGTAGTCCGCTACCACGATGTCCTATGGGACGCAGCAGTATTAGATACCCTTGTAGTCCGCTACCTTAGATACCCTAGATGTCCTACGGGACGCACCAGTATTAGATACCCATGTAGTCCATCAGTACAGTACCTATCTTGTACCTACGGGGCGCACCAGTATTAGATACCCCAGTAGTCCGCTCATAGAGAGTGATGCTCTTCCGATCTTGTACCTATGGGACGCAGCAGT
>OTU148 10_196003
TGGGGAATATTGCACAATGGGCGCAAGCCTGAACGAGCGATGCCGCGTGAGTGAAGAAGGCCTTCGGGTCGTAAAGCTCTGTTGCGGGGGAAAAAAGGCAGCATCAGGAAATGGGTGCTGACTGATGGTGCCCCGCCAGAAAGTCACGGCTAACTACGTGCCAGCAGCCGCGGTAATACGTAGGTGGCGAGCGTTATCCGGAATGATTGGGCGTAAAGGGTGCGCAGGCGGTCCTGCAAGTCTGGAGTGAAACGCATGAGCTCAACTCATGCATGGCTTTGGAAACTGGAGGACTGGAGAGCAGGAGAGGGCGGTGGAACTCCATGTGTAGCGGTAAAATGCGTAGATATATGGAAGAACACCAGTGGCGAAGGCGGCCGCCTGGCCTGTTGCTGACGCTGAGGCACGAAAGCGTGGGGAGCAAATAGG
>OTU1480 13_364175
TAGGGAATTTTCGGCAATGGGGGGAACCCTGACCGAGCAACGCCGCGTGAAGGAAGAAGGAATTCGTTCTGTAAACTTCTGTTATAAAGGAAGAAAGGCGGATGAAGGAAATGACATCCGAGTGACGGTACTTTATGAGAAAGCCACGGCTAACTACGTGCCAGCAGCCGCGGTAATACGTAGGTGGCGAGCGTTATCCGGAATCATTGGGCGTAAAGAGGGAGCAGGCGGCCTGGAGGGTCTATTGTTAAAAGGCAGTGGCTTAACCATTGCAAGGCGAAGAAACCAGGCAGCTAGAGTGCAGGAGAGGATCGTGGAATTCCATGTGTAGCGGTGAAATGCGTAGATATATGGAGGAACACCAGTGGCGAAGGCGACGATCTGGCCTGTAACTGACGCTCAGTCCCGAAAGCGTGGGGAGCAAATAGG
>OTU1481 4_973291
TCGAGAATCATTCACAATGGGGGAAACCCTGATGGTGCGACGCCGCGTGGGGGAATGAAGGTCTTCGGATTGTAAACCCCTGTCATGTGGGAGCAAGGCCGCCGACGTGTCGGCGGAAGGAGAGTACCCGTAGAACAAGCATCGGCTAACTCTGTGCCAGCAGCCGCGGTAATACAGAGGTCTCAAGCGTTGTTCGGAATCACTGGGCGTAAAGCGTGCGTAGGCTGTTTCGTAAGTCGTGTGTGAAAGGCGCGGGCTCAACCCGCGGACGGCACATGATACTGCGAGACTAGAGTAATGGAGGGGGAACCGGAATTCTCGGTGTAGCAGTGAAATGCGTAGATATCGAGAGGAACACTCGTGGCGAAGGCGGGTTCCTGGACATTAACTGACGCTGAGGCACGAAGGCCAGGGGAGCGAAAGGG
>OTU1482 16_633287
TATTAGATACCCGCGTAGTCCGCTCATATCACGCCTACGGGACGCACCAGCAATTAGATACCCACGTAGTCCGCTACCACGATGTCCTACGGGGTGCAGCAGTATTAGATACCCAGGTAGTCCATCAGTACAGTGCCTATGGGACGCAGCAGTATTAGATACCCAGGTAGTCCAGGAATAGAGAGTGATGCTCTTCCGATGCCCTATGGGGTGCAGCAGT
>OTU1483 14_446895
TAATTAGATACCCCGGTAGTCCATCAGTGCAGTACCTACGGGGTGCAGCAGTATTAGATACCCCTGTAGTCCCGTACGATGCCAATCCTACGGGGTGCACCAGTATTAGATACCCATGTAGTCCGCTACCATGTCACCTACGGGAGGCACCAGTATTAGATACCCGCGTAGTCCATCAGTACAGTGCCTACGGGGGGCACCAGCAATTAGATACCCGAGTAGTCCATCAGTACAGTGCCTACGGGAGGCAGCAGT
>OTU1484 17_684908
CATTAGATACCCGTGTAGTCCGCTACCTTAGATACCCTCGATGTCCTATGGGAGGCAGCAGTAATTAGATACCCCAGTAGTCCCGTGCGACTTGACCACCTATGGGACGCAGCAGTAATTAGATACCCCGGTAGTCCGCTACCGACTGTCCATGGCTACCCTACGGGGTGCAGCAGTATTAGATACCCATGTAGTCCTAGTTGATGTACAGTACCTATGGGGCGCAGCAGCA
>OTU1485 17_703165
TATTAGATACCCAGGTAGTCCATCAGTACAGTGCCTATGGGGCGCACCAGTAATTAGATACCCGAGTAGTCCGCTCATAGAGGGTGATGCTCTTCCGATCAGCCTATGGGACGCAGCAGTATTAGATACCCCCGTAGTCCGCTACCACGATGTCCTACGGGGTGCAGCAGTAATTAGATACCCTGGTAGTCCGCTACCACGATGTCCTATGGGACGCAGCAGT
>OTU1486 12_338022
TATTAGATACCCCAGTAGTCCCGTACGACTCGTACCTATGGGGGGCAGCAGTATTAGATACCCTAGTAGTCCCAAAACCTTAGATACCCTCGATGTCCTACGGGGTGCAGCAGACACATTAGATACCCGAGTAGTCCGCTCATATCACGCCTACGGGGTGCACCAGTATTAGATACCCGAGTAGTCCATCAGTGCCAATCCTATGGGGTGCAGCAGTA
>OTU1487 15_493164
TAGGGAATCTTCCACAATGGGCGAAAGCCTGATGGAGCAACGCCGCGTGAGTGAAGAAGTAATTCGTTATGTAAAGCTCTATCAGCAGGGAAGAAAATGACGGTACCTGACTAAGAAGCCCCGGCTAACTACGTGCCAGCAGCCGCGGTAATACGTAGGGGGCAAGCGTTATCCGGATTTACTGGGTGTAAAGGGAGCGTAGACGGCAGTGCAAGTCTGGAGTGAAAGGCGGGGGCTCAACCCCCGGACTGCTCTGGAAACTGTACGGCTGGAGTGCAGGAGAGGTAAGTGGAATTCCTAGTGTAGCGGTGAAATGCGTAGATATTAGGAGGAACACCAGTGGCGAAGGCGGCCTGCTGGGCTTTAACTGACGCTGAGGCTCGAAAGCGTGGGTAGCAAACAGG
>OTU149 8_25999
TGAGGAATATTGGTCAATGGACGAGAGTCTGAACCAGCCAAGTAGCGTGAAGGATGACTGCCCTACGGGTTGTAAACTTCTTTTATATGGGAATAACTGGCAGTATGCATACTGCCTTGCATGTACCTTATGAATAAGGATCGGCTAACTCCGTGCCAGCAGCCGCGGTAATACGGAGGATCCGAGCGTTATCCGGATTTATTGGGTTTAAAGGGAGCGTAGGCGGGTTGTTAAGTCAGTTGTGAAAGTTTGCGGCTCAACCGTAAAATTGCAGTTGATACTGGCAGCCTTGAGTACAGTAGAGGTAGGCGGAATTCGTGGTGTAGCGGTGAAATGCTTAGATATCACGAAGAACTCCGATTGCGAAGGCAGCCTGCTGGACTGTCACTGACGCTGATGCTCGAAAGTGTGGGTATCAAACAGG
>OTU1490 18_742977
TATTAGATACCCATGTAGTCCGCTACCCTGCCAATCCTATGGGGCGCAGCAGTAATTAGATACCCGAGTAGTCCGCTACCATGGCTACCCTACGGGACGCAGCAGTATTAGATACCCGGGTAGTCCGCTCATTGAGATGGGATGATGCTCTTCCGATCTTGTACCTATGGGAGGCAGCAGTATTAGATACCCTGGTAGTCCCGTACGACTTGTACCTATGGGGGGCAGCAGTAATTAGATACCCACGTAGTCCGCTACCTTAGATACCCTCGATGTCCTATGGGGGGCAGCAGT
>OTU1491 17_699140
TATTAGATACCCAGGTAGTCCGCTCATGACCACCTACGGGGGGCAGCAGTATTAGATACCCGCGTAGTCCGCTACCACGATGTCCTACGGGGGGCACCAGTATTAGATACCCTTGTAGTCCGCTCATAGAGAGAGGGTGATGCTCTTCTGACCACCTACGGGAGGCAGCAGTAATTAGATACCCGCGTAGTCCATCAGTACAGTGCCTACGGGATGCAGCAGTATTAGATACCCTGGTAGTCCCGAAACATCACGCCTATTGGATGCAGCAGT
>OTU1492 16_660908
TATTAGATACCCGTGTAGTCCGCTACCACGATGTCCTATGGGATGCAGCAGTATTAGATACCCAGGTAGTCCGCTACCATGACCACCTACGGGATGCAGCAGTAATTAGATACCCTGGTAGTCCGCTACCATAGATACCCTCGATGTCCTACGGGATGCAGCAGTATTAGATACCCCTGTAGTCCGCTACCTTAGATACCCTCGATGCCCTATGGGACGCAGCAGTA
>OTU1494 17_729751
TATTAGATACCCATGTAGTCCCGAAACATCACGCCTATGGGACGCAGCAGTATTAGATACCCTAGTAGTCCGCTACCGACTGTCCATGGCTACCCTACGGGAGGCAGCAGTATTAGATACCCATGTAGTCCGCTCATACGACTTGTGCCTATGGGAGGCAGCAGTAGTCATTAGATACCCGTGTAGTCCGCTACCTTAGATACCCTCGATGTCCTATGGGGTGCACCAGTATTAGATACCCGTGTAGTCCGCTACCGACTGTCCATGGCTACCCTACGGGACGCACCAGTA
>OTU1495 15_490973
CATTAGATACCCTTGTAGTCCGCTCATAGGGAGTGATGCTCTTCTGACCACCTACGGGGTGCAGCAGTATTAGATACCCGAGTAGTCCGCTACCACGATGTCCTACGGGGGGCAGCAGTATTAGATACCCACGTAGTCCTAGTTGATGTACAGTGCCAATCCTACGGGATGCAGCAGTATTAGATACCCTCGTAGTCCATCAGTACAGTACCTATGGGGCGCAGCAGT
>OTU1496 7_1142112
TAATTAGATACCCATGTAGTCCCGAAACATCACGCCTATGGGGTGCAGCAGTATTAGATACCCAGGTAGTCCCGAAACATCACGCCTACGGGATGCACCAGTATTAGATACCCACGTAGTCCATCAGTACAGTGCCTATGGGATGCACCAGGATTAGATACCCACGTAGTCCATCAGTACGGTACCTATCTTGTACCTACGGGGTGCACCAGTATTAGATACCCCGGTAGTCCTAGTTGATGTGCAGTACCTACGGGATGCAGCAGTATTAGATACCCAGGTAGTCCGCTACCATGGCTACCCTATGGGGCGCAGCAGT
>OTU1498 7_1159790
CAATTAGATACCCTGGTAGTCCCGAAACATCACGCCTATGGGAGGCAGCAGTATTAGATACCCCTGTAGTCCCGAAACATCACGCCTATGGGGCGCAGCAGTATTAGATACCCCCGTAGTCCCGTACGATGGCTACCCTATGGGACGCAGCAGTAGTCCATTAGATACCCACGTAGTCCCGAAACATCGCACCTACGGGGGGCACCAGTATTAGATACCCTGGTAGTCCCGTACGATCTGTCCTGCCAATCCTATGGGGCGCAGCAGTA
>OTU1499 18_733622
TATTAGATACCCACGTAGTCCGCTACCACGATGTCCTATGGGACGCAGCAGTATTAGATACCCTAGTAGTCCGCTACCACGATGTCCTACGGGACGCAGCAGTATTAGATACCCGCGTAGTCCGCTACCACGATGTCCTACGGGATGCAGCAGTAATTAGATACCCAGGTAGTCCGCTCATATAGAGAGGGTGATGCTCTTCCGACCTTGTACCTACGGGATGCAGCAGC
>OTU15 8_46
TAGGGAATTTTCGGCAATGGGGGGAACCCTGACCGAGCAACGCCGCGTGAAGGAAGAAGGAATTCGTTCTGTAAACTTCTGTTATAAAGGAAGAAAGGCGGATGAAGGAAATGACATCCGAGTGACGGTACTTTATGAGAAAGCCACGGCTAACTACGTGCCAGCAGCCGCGGTAATACGTAGGTGGCAAGCGTTATCCGGAATTATTGGGCGTAAAGAGGGAGCAGGCGGCAGCAAAGGTCTGTGGTGAAAGACTGAAGCTTAACTTCAGTAAGCCATAGAAACCAGGCAGCTAGAGTGCAGGAGAGGATCGTGGAATTCCATGTGTAGCGGTGAAATGCGTAGATATATGGAGGAACACCAGTGGCGAAGGCGACGATCTGGCCTGTAACTGACGCTCAGTCCCGAAAGCGTGGGGAGCAAATAGG
>OTU150 8_14089
TGGGGAATATTGGGCAATGGGCGCAAGCCTGACCCAGCAACGCCGCGTGAAGGAAGAAGGCTTTCGGGTTGTAAACTTCTTTTAAGAGGGAAGAGAAGAAGACGGTACCTCTTGAATAAGCCACGGCTAACTACGTGCCAGCAGCCGCGGTAATACGTAGGTGGCAAGCGTTGTCCGGATTTACTGGGTGTAAAGGGCGTGCAGCCGGGAAGACAAGTCAGATGTGAAATCCCGCGGCTCAACCGCGGAACTGCATTTGAAACTGTATTTCTTGAGTACCGGAGAGGTCATCGGAATTCCTTGTGTAGCGGTGAAATGCGTAGATATAAGGAAGAACACCAGTGGCGAAGGCGGATGACTGGACGGCAACTGACGGTGAGGCGCGAAAGCGTGGGGAGCAAACAGG
>OTU1500 7_1143183
TAATTAGATACCCTAGTAGTCCGCTACCATGGCTACCCTATGGGGTGCAGCAGTATTAGATACCCCCGTAGTCCGCTACCACGATGACCTACGGGATGCAGCAGTATTAGATACCCCAGTAGTCCGCTCATAGAGAGAGGGTGATGCTCTTCTGATCAGCCTATGGGACGCAGCAGTAATTAGATACCCGTGTAGTCCCGTACGACTTGACCTACGGGATGCAGCAGTATTAGATACCCTGGTAGTCCATCAGTACAGTGCCTACGGGGTGCAGCAGT
>OTU1501 18_744717
TATTAGATACCCATGTAGTCCGCTACCACGATGTCCTACGGGGTGCACCAGTATTAGATACCCTCGTAGTCCCGTACGACTTGACCTATGGGATGTACTGACCACCTACGGGACGCAGCAGTATTAGATACCCTCGTAGTCCGCTCATAGAGAGTGATGCTCTTCTGACCACCTACGGGAGGCAGCAGTATTAGATACCCTAGTAGTCCGCTCATAGAGAGTGATGCTCTTCCGATCTTGTACCTATGGGGGGCAGCAGC
>OTU1502 7_1104130
TAATTAGATACCCTAGTAGTCCCGTGATGCACAGTGCCTACGGGACGCAGCAGTATTAGATACCCCAGTAGTCCCTCAGTACAGTGCCTATGGGAGGCAGCAGTATTAGATACCCATGTAGTCCCGTACGACTTGACCTATGGGGCGCAGCAGTATTAGATACCCACGTAGTCCGCTACCACGATGTCCTATGGGAGGCAGCAGTAATTAGATACCCACGTAGTCCATCAGTACTTGACCTATGGGGCGCACCAGT
>OTU1503 12_292758
TATTAGATACCCGAGTAGTCCCGAAACATCACGCCTATGGGATGCAGCAGTATTAGATACCCAGGTAGTCCATCAGTACAGTGCCTATGGGATGCAGCAGTATTAGATACCCTTGTAGTCCACTACCTTAGATACCCTCAATGTCCTACGGGGGGCAGCAGTAGTCCATTAGATACCCTAGTAGTCCGCTCATAGATAGTGATTCTCTTCCGATCTTGACCACCTATGGGGTGCAGCAGTATTAGATACCCTCGATGTCCTATGGGACGCACCAGT
>OTU1504 18_747533
TATTAGATACCCAGGTAGTCCGCTACCACGATGTCCTATGGGAGGCACCAGTATTAGATACCCCTGTAGTCCCGTACGTCTTGTACCTACGGGGTGCAGCAGTATTAGATACCCTGGTAGTCAGCTCATAGAGAGGGATGCTCTTCTGATCAACCTATGGGACGCACCAGTATTAGATACCCGGGTAGTCCATCACTGGCTACCCTACGGGACGCACCAGCAATTAGATACCCCCGTAGTCCGCTACCAACTGTCCATGGCTACCCTACGGGACGCAGCAGTAATTAGATACCCGAGTAGTCTCGTGATGTGCAGTGCCTATGGGAGGCAGCAGT
>OTU1505 15_499025
TGGGGAATATTGCACAATGGGGGAAACCCTGATGCAGCAACGCCGCGTGAAGGAAGACGGTTTTCGGATTGTAAACTTCTTTTCTTAGTGAAGAAGCAAGTGACGGTAGCTAAGGAATAAGCATCGGCTAACTACGTGCCAGCAGCCGCGGTAATACGTAGGATGCGAGCGTTATCCGGATTTACTGGGTGTAAAGGGAGCGCAGGCGGCCTTGCAAGTCTGATGTGAAATACCGGGGCTCAACCCCGGAGCTGCATTGGAAACTGTGCGGCTCGAGTGCGGGAGAGGTAGGCGGAATTCCTAGTGTAGCGGTGAAATGCGTAGATATTAGGAGGAACACCAGTGGCGAAGGCGGCTTACTGGACCGTAACTGACGTTGAGGCTCGAAAGCGTGGGGAGCAAACAGG
>OTU1507 18_775061
TATTAGATACCCTCGTAGTCCGCTACCGACTGCCCATAGAGAGGGGATGATGCTCTTCCTATCTTGTACCTACGGGAGGCAGCAGTATTAGATACCCCTGTAGTCCGCTCATAGAGAGTGATGCTCTTCCGATCTTGTACCTATGGGAGGCACCAGTATTAGATACCCTTGTAGTCCCGAAACAGAGGGGATGATGCTATTCCGATCTTGTACCTACGGGATGCAGCAGT
>OTU1508 7_1130829
TAATTAGATACCCATGTAGTCCCGAAACATCACGCCTATGGGGTGCAGCAGTATTAGATACCCGTGTAGTCCGCTCATATCACGCCTACGGGATGCAGCAGTATTAGATACCCCTGTAGTCCCGAAACATCACGCCTACGGGGTGCAGCAGTATTAGATACCCGCGTAGTCCATCACCGACTGCACATAGGTACCTACGGGGTGCAGCAGTATTAGATACCCTGGTAGTCCCGAAACATCACGCCTATGGGGGGCAGCAGTT
>OTU1509 17_668639
TATTAGATACCCCAGTAGTCCATCAGTACAGTGCCTATGGGAGGCACCAGGATTAGATACCCAGGTAGTCCGCTCATAGAGAGGGGATGACGCTCTTCCGATCTTGGCTACCCTATGGGAGGCAGCAGTAATTAGATACCCAGGTAGTCCCGAAACATCGCGCCTATTGGATGCACTGATCAGCCTATGGGGGGCACCAGTATTAGATACCCTTGTAGTCCCGTACGATGCCAATCCTATGGGAGGCAGCAGT
>OTU151 9_125674
TGGGGAATATTGCACAATGGGCGAAAGCCTGATGCAGCGACGCCGCGTGAGCGAAGAAGTATTTCGGTATGTAAAGCTCTATCAGCAGGGAAGATAATGACGGTACCTGACTAAGAAGCACCGGCTAAATACGTGCCAGCAGCCGCGGTAATACGTATGGTGCAAGCGTTATCCGGATTTACTGGGTGTAAAGGGAGCGCAGGCGGTGCGGCAAGTCTGATGTGAAAGCCCGGGGCTCAACCCCGGTACTGCATTGGAAACTGTCGTACTAGAGTGTCGGAGGGGTAAGCGGAATTCCTAGTGTAGCGGTGAAATGCGTAGATATTAGGAGGAACACCAGTGGCGAAGGCGGCTTACTGGACGATAACTGACGCTGAGGCTCGAAAGCGTGGGGAGCAAACAGG
>OTU1510 7_1103770
TATTAGATACCCATGTAGTCCCGAAACATCACGCCTATGGGGTGCAGCAGTATTAGATACCCACGTAGTCCCGAAACATCACGCCTACGGGATGCAGCAGTAATTAGATACCCCTGTAGTCCCGTGATGTACAGTACCTATGGGACGCAGCAGTATTAGATACCCGAGTAGTCCGCTCATAGAGAGTGGATGATGCTCTTACGATCTGGCTACCCTATGGGGTGCAGCAGA
>OTU1511 18_752589
TATTAGATACCCACGTAGTCCCGTACGACTTGACCTATGGGGTGCAGCAGTATTAGATACCCCCGTAGTCCCGTACGACTTGACCTATGGGGGGCAGCAGTAATTAGATACCCCCGTAGTCCCGTGATGTACAGTACCTACGGGGCGCAGCAGTAATTAGATACCCTCGATGTCCTACGGGAGGCAGCAGTATTAGATACCCTTGTAGTCCCGAAACATCAGGCCTACGGGATGCAGCAGTATTAGATACCCGTGTAGTCCGCTACCACGATGTCCTACGGGATGCACCAGT
>OTU1512 3_914157
TATTAGATACCCCAGTAGTCCCGTACGACTTGACCTACGGGATGCAGCAGCATTAGATACCCTGGTAGTCCCGAAACATCACGCCTACGGGAGGCAGCAGCAATTAGATACCCTTGTAGTCCATCAGTACAGTGCCTACGGGGTGCAGCAGTATTAGATACCCACGTAGTCCCGAAACATCACGCCTATGGGATGCAGCAGAATTAGATACCCCAGTAGTCCCGAAACATCACGCCTATGGGATGCACCAGT
>OTU1514 17_679672
TATTAGATACCCTCGTAGTCCGCTACCTTAGATACCCTCGATGTCCTACGGGATGCAGCAGTATTAGATACCCTAGTAGTCCGCTACCACGATGTCCTACGGGACGCACCAGTATTAGATACCCAGGTAGTCCGCTACCGACTGTCCATGGCTACCCTATGGGAGGCAGCAGTATTAGATACCCGTGTAGTCCCGTACGACTTGACCTATGGGATGCAGCAGT
>OTU1517 3_872345
TGAGGAATATTGGTCAATGGGGGCAACCCTGAACCAGCCATGCCGCGTGAAGGATGAAGGTCCTAAGGATTGTAAACTTCTTTTGTACGGGGGTAATTTACGAGTCGTGACTTGTATTGAAAGTACTGTACGAATAAGCATCGGCTAACTCCGTGCCAGCAGCCGCGGTAATACGGAGGATGCAAGCGTTATCCGGATTTATTGGGTTTAAAGGGTGCGTAGGCGGTTTTATAAGTCAGTGGTGAAAGACTGTTGCTCAACAATAGCATTGCCATTGATACTGTAGGACTTGAGTATATTTGAGGTGGGCGGAATGTGTAGTGTAGCGGTGAAATGCTTAGATATTACACAGAACACCAATTGCGAAGGCAGCTCACTAAACTATAACTGACGCTGAGGCACGAAAGCGTGGGGATCAAACAGG
>OTU152 13_369261
TAGGGAATCTTTCACAATGGGCGAAAGCCTGATGGAGCAACGCCGCGTGCAGGATGAAGGCCTTCGGGTTGTAAACTGCTTTTATAAGCGAGAAATATGATGGTAACTTATGAATAAGGATCGGCTAACTACGTGCCAGCAGCCGCGGTCATACGTAGGATCCGAGCATTATCCGGAGTGACTGGGTGTAAAGAGTTGCGTAGGTGGCATAGTAAGTAGCTAGTGAAATCTGGTGGCTCAACCATTCAGACTATTAGCTAAACTGCTAAGCTCGAGACCGTTAGGGGTAACTGGAATTTCTAGTGTAGGAGTGAAATCCGTAGATATTAGAAGGAACACCGATAGCGTAGGCAGGTTACTGGGACGGTTCTGACACTAAGGCACGAAAGCGTAGGGAGCAAACGGG
>OTU1520 7_1135098
TATTAGATACCCCTGTAGTCCCGTACGACTTGACCTATGGGAGGCAGCAGTATTAGATACCCTAGTAGTCCCGTACGACTTGACCTATGGGGGGCAGCAGTATTAGATACCCCCGTAGTCCCGAAACATCACGCCTATGGGGTGCAGCAGTATTAGATACCCGTGTAGTCCATCAGTACAGTGCCTATGGGATGCAGCAGTAATTAGATACCCATGTAGTCCATCAGTACAGTACCTACGGGATGCAGCAGT
>OTU1522 18_752880
TATTAGATACCCTAGTAGTCCATCAGTGGCTACCCTACGGGAGGCAGCAGTATTAGATACCCCTGTAGTCCGCTACCTTAGATACCCTCGATGTCCTACGGGATGCAGCAGGATTAGATACCCGAGTAGTCCCGTACGCCTTGTACCTATGGGGCGCAGCAGTATTAGATACCCAGGTAGTCCGCTACCATCACACCTACGGGGTGCAGCAGTATTAGATACCCTAGTAGTCCGCTACCACGATGTCCTACGGGGTGCAGCAGC
>OTU1523 12_317366
TATTAGATATCCATGTAGTCCGCTACCGACTGTCCATAGCTTCCTATGGGGTGCACCAGATTAGATACCCATGTAGTCCCGTACGACTGTACCTATGGGGTGCAGCATACAGTGCCTATGGGGGGCACCAGTATTAGATACCCGTGTAGTCCATCAGTACAGTGCCTACGGGACGCAGCAGTATTAGATACCCGTGTAGTCCTAGTTGACCACCTATGGGACGCAGCAGT
>OTU1524 12_310584
TAGGGAATTTTCGTCAATGGGCGCAAGCCTGAACGAGCGATGCCGCGTGAGTGATGACGGCCTTCGGGGTGTAAAGCTCTGTCTTCAGGGACGATAATGACGGTACCTGAGGAGGAAGCCACGGCTAACTACGTGCCAGCAGCCGCGGTAATACGTAGGTGGCGAGCGTTATCCGGAATGATTGGGCGTAAAGGGTGCGCAGGCGGTCCTGCAAGTCTGGAGTGAAACGCATGAGCTCAACTCATGCATGGCTTTGGAAACTGGAGGACTGGAGAGCAGGAGAGGGCGGTGGAACTCCATGTGTAGCGGTAAAATGCGTAGATATATGGAAGAACACCAGTGGCGAAGGCGGCCGCCTGGCCTGTTACTGACGCTGAGGCACGAAAGCGTGGGGAGCAAATAGG
>OTU1525 18_772163
TATTAGATACCCTTGTAGTCCGCTCATAGAGAGAGGGTGATGCTCTTCCGATCTTGTACCTATGGGGGGCAGCAGTATTAGATACCCTCGTAGTCCGCTACCACGATGTCCTACGGGGTGCAGCAGTATTAGATACCCCAGTAGTCCGCTACCAACTGATCAGCCTATGGGATGCAGCAGTATTAGATACCCTTGTAGTCCCGTGATGTGCAGTGTCACCTACGGGGGGCAGCAGTAATTAGATACCCACGTAGTCCATCAGTACAGTGCCTATGGGACGCAGCAGTATTAGATACCCGGGTAGTCCCGTACGACTTGTACCTATGGGAGGCAGCAGT
>OTU1526 16_650142
TATTAGATACCCACGTAGTCCCGTACGACTTGACCTACGGGAGGCAGCAGCATTAGATACCCTTGTAGTCCGCTCATAGAGAGCGATGCTATTCCGATCTCTTGTACCTACGGGATGCAGCAGTATTAGATACCCACGTAGTCCGCTACCACGATGTCCTACGGGGGGCAGCAGTATTAGATACCCAGGTAGTCCGCTACCTTAGATACCCTCGATGTCCTACGGGGTGCAGCAGT
>OTU1527 16_626092
TAGTCATTAGATACCCTCGTAGTCCGCTCATAGAGAGGGGGTGATGCTCTTCCTGTCTATCACGCCTACGGGGTGCACCAGTATTAGATACCCCCGTAGTCCGCTCATAGAGAGCGATGCTCTTCCGATCGTGATCAACCTACGGGGTGCAGCAGTATTAGATACCCGCGTAGTCCGCTACCAACTGTCCATGGCTACCCTACGGGATGCAGCAGTAATTAGATACCCCTGTAGTCCGCTACCACGATGTCCTATGGGACGCAGCAGT
>OTU1529 13_387105
TATTAGATACCCGAGTAGTCCGCTACCACGATGTCCTATGGGGCGCAGCAGTATTAGATACCCCAGTAGTCCCGAAACATCACGCCTATGGGATGCACCGATGTCCTACGGGAGGCAGCAGTAATTAGATACCCTCGTAGTCCATCAGTGACTGCCCATAGAGAGCGATGCTCTTCCGATCTGGCTACCCTATGGGACGCAGCAGTATTAGATACCCGCGTAGTCCATCAGTACGACTTGACCACCTATGGGACGCAGCAGTA
>OTU153 8_1443
TGAGGAATATTGGTCAATGGGCGGAAGCCTGAACCAGCCAAGTCGCGTGAGGGAAGAAGGCCCTGCGGGTCGCAGACCTCTTTGGACGGGGAGCAAGGCCGCCGACGTGTCGGCGGAAGGAGAGTACCCGTAGAACAAGCATCGGCTAACTCCGTGCCAGCAGCCGCGGTAATACGGAGGATGCGAGCGTTATCCGGATTTATTGGGTTTAAAGGGTGCGCAGGCGGCACGGCAAGCCGGCGGTCAAATCGCGGGGCTCAACCCCGCCCAGCCGTCGGAACTGCCGGGCTAGAGTGGGCGAGAAGTGCGCGGAATGCGTGGTGTAGCGGTGAAATGCATAGATATCACGCAGAACTCCGATTGCGAAGGCAGCATACCGGCGCTCAACTGACGCTCATGCACGAAAGTGTGGGTATCGAACAGG
>OTU1531 18_782926
TAATTAGATACCCAGGTAGTCCGCTACCACGATGTCCTACGGGAGGCAGCAGTATTAGATACCCCGGTAGTCCGCTACCACGATGTCCTATGGGATGCAGCAGTATTAGATACCCGGGTAGTCCGCTACCATCACACCTACGGGGTGCAGCAGTATTAGATACCCGGGTAGTCCGCTCATAGAGGGTGATGCTCTTCCGACCTTGTACCTACGGGGCGCACCAGTATTAGATACCCTTGTAGTCCATCAGTACAGTACCTACGGGAGGCAGCAGTA
>OTU1532 7_1106786
TATTAGATACCCGTGTAGTCCGCTCATAGAGAGGTATGCTATTCTGATCACGCCTATGGGAGGCACCAGGATTAGATACCCCTGTAGTCCCGAAACATCACGCCTACGGGGTGCAGCAGTAATTAGATACCCAGGTAGTCCCGTACGACTTGACCTATGGGACGCAGCAGTATTAGATACCCTGGTAGTCCATCAGTACAGTGCCTATGGGAGGCAGCAGT
>OTU1533 3_897034
TATTAGATACCCGGGTAGTCCAGTGATGTACAGTGCCTATGGGGAGCACCAGTATTAGATACCCACGTAGTCCCGTACGACTTGACCTATGGGATGCAGCAGTATTAGATACCCTAGTAGTCCCGTGATGTACAGTGCCTATGGGGGGCAGCAGTATTAGATACCCGCGTAGTCCATCAGTACAGTGCCTACGGGATGCAGCAGTATTAGATACCCCCGTAGTCCCGATCATCCTATGGGATGCACCGATCAGCCTATGGGGGGCAGCAGTATTAGATACCCTAGTAGTCCCGTACGACTTGTACCTACGGGAGGCAGCAGT
>OTU1534 18_741064
TGAGGAATATTGGTCAATGGGCGGTAGCCTGAACCAGCCAAGTCGCGTGAGGGAAGAAGGCCCTGCGGGTCGCAGACCTCTTTGGACGGGGAGCAAGGCCGCCGACGTGTCGGCGGAAGGAGAGTACCCGTAGAACAAGCATCGGCTAACTCCGTGCCAGCAGCCGCGGTAATACGGAGGATGCGAGCGTTATCCGGATTTATTGGGTTTAAAGGGTGCGCAGGCGGCACGGCAAGCCGGCGGTCAAATCGCGGGGCTCAACCCCGCCCAGCCGTCGGAACTGCCGGGCTAGAGTGGGCGAGAAGTGCGCGGAATGCGTAGATATATGGAAGAACACCAGTGGCGAAGGCGGCTCTCTGGTCTGCAACTGACGCTGAGGCTCGAAAGCATGGGTAGCGAACAGG
>OTU1536 18_744079
TGAGGAATATTGGTCAATGGCCGAGAGCCTGAACCAGCCAAGTCGCGTGAGGGAAGACGGTCCTATGGATTGTAAACCTCTTTTGTCGGGGAGCAAAGGGCGCCACGTGTGGCGTTTTGCGAGTACCTGAAGAAAAAGCATCGGCTAACTCCGTGCCAGCAGCCGCGGTAATACGGAGGATGCGAGCGTTATCCGGATTTATTGGGTTTAAAGGGTGCGCAGGCGGAATGTCAAGTCAGCGGTAAAATTTCGGGGCTCAACCCCGTCGTGCCGTTGAAACTGGCGGTCTGGAGTAGGCGAGAAGTATGCGGAATGCGTGGTGTAGCGGTGAAATGCATAGATATCACGCAGAACTCCGATTGCGAAGGCAGCATACCGGCGCCTTACTGACGCTCAGGCACGAAAGCGTGGGTATCGAACAGG
>OTU1537 18_764808
CATTAGATACCCTTGTAGTCCGCTACCGCGATGTCCTACGGGGTGCAGCAGTATTAGATACCCTCGTAGTCCGCTACCATGACCACCTATGGGAGGCACCAGTATTAGATACCCACGTAGTCCTAGTTGGTGTACAGTGCCTACGGGACGCAGCAGTATTAGATACCCTAGTAGTCCATCAGTACAGTGCCTACGGGACGCAGCAGCATTAGATACCCTTGTAGTCCGCTACCGCGATGTCCTACGGGGTGCAGCAGTATTAGATACCCTCGTAGTCCGCTACCATGACCACCTATGGGAGGCACCAGTATTAGATACCCACGTAGTCCTAGTTGGTGTACAGTGCCTACGGGACGCAGCAGTATTAGATACCCTAGTAGTCCATCAGTACAGTGCCTACGGGACGCAGCAGT
>OTU1538 17_719819
TATTAGATACCCACGTAGTCCTAGTTGGCTACCCTATGGGAGGCAGCAGTAATTAGATACCCTAGTAGTCCGCTACCACGATGTCCTACGGGACGCAGCAGTAATTAGATACCCTCGTAGTCCCGAAACATCACGCCTATGGGAGGCAGCAGTATTAGATACCCGCGTAGTCCGCTACCAGCTGTCCATGGCTACCCTATGGGAGGCAGCAGTAATTAGATACCCATGTAGTCCCGTGATGTACAGTGCCTACGGGGGGCAGCAGTA
>OTU154 8_9387
TAGGGAATATTGCGCAATGGGCGAAAGCCTGACGCAGCGACGCCGCGTGAGGGATGAAGGTCTTCGGATCGTAAACCTCTGTCAGCAGGGAAGAACGGTCACTGTGCTAATCAGCAGTGAATTGACGGTACCTGCAAAGGAAGCACCGGCTAACTCCGTGCCAGCAGCCGCGGTAATACGGAGGGTGCGAGCGTTAATCGGAATTACTGGGCGTAAAGCGCTCGTAGGCGGTATGTCAAGTCAAGGGTGAAATCCCCGCGCTCAACGTGGGAACTGCCTTTGAAACTGGCAAACTGGAGTGTGTGAGAGGATAGTGGAATTCCAGGTGTAGGAGTGAAATCCGTAGATATCTGGAGGAACATCAGTGGCGAAGGCGACTATCTGGCACATAACTGACGCTGAGGAGCGAAAGCGTGGGTAGCAAACAGG
>OTU1541 7_1104273
TATTAGATACCCACGTAGTCCCGAAACATCACGCCTACGGGGTGCACCAGTATTAGATACCCGCGTAGTCCCGAAACATCACGCCTACGGGACGCAGCAGTAATTAGATACCCTAGTAGTCCCGAAACATCACGCCTATGGGGGGCAGCAGTATTAGATACCCGTGTAGTCCGCTCATAGAGAGTGATGCTCTTCTGATCAGCCTACGGGGTGCAGCAGCAATTAGATACCCCAGTAGTCCGCTACCACGATGTCCTACGGGATGCAGCAGT
>OTU1542 18_773319
TATTAGATACCCCCGTAGTCCGCTACCATCACGCCTACGGGACGCAGCAGTATTAGATACCCACGTAGTCCGCTACCATTACGCCTACTTGACCTATGGGGGGCAGCAGTATTAGATACCCGATAGTCCGCTCATGACCACCTACGGGGGGCACCAGTATTAGATACCCTCGTAGTCCGCTCATAGAGAGTGATGCTCTTCTGATCAGCCTATGGGGTGCAGCAGTA
>OTU1543 7_1154881
TGGGGAATATTGGGCAATGGAGGGAACTCTGACCCAGCAACGCCGCGTGAAGGATGAAGGTTTTCGGATTGTAAACTTCTGTCGCGAGGGACGAAGAATGACGGTACCTCGTAAGAAAGCCCCGGCAAACTACGTGCCAGCAGCCGCGGTAATACGTAGGGGGCGAGCGTTGTCCGGAATGACTGGGCGTAAAGGGAGTGTAGGCGGCCTTTTAAGTTATATGTGAAATCCCGTGGCTCAACCATGGAAGTGCATATAAAACTGGAGGGCTGGAGTGCAGGAGAGGTAAGTGGAATTCCTAGTGTAGCGGTGGAATGCGTAGATATTAGGAGGAACACCAGAGGCGAAGGCGGCTTACTGGCCTGTAACTGACGCTGAGGCTCGAAAGCGTGGGGAGCAAACAGG
>OTU1546 16_619801
TAATTAGATACCCACGTAGTCCGCTACCATGATCAACCTACGGGGGGCAGCAGTATTAGATACCCTGGTAGTCCGCTACCACGATGTCCTACGGGACGCAGCAGTATTAGATACCCTAGTAGTCCATCAGTGCCAATCCTACGGGGCGCACCAGTATTAGATACCCATGTAGTCCGCTACCAACTGTCCATGGCTACCCTACGGGAGGCAGCAGTATTAGATACCCTAGTAGTCCGCTCATAGAGAGTGATGCTCTTCTGACCACCTACGGGGCGCAGCAGT
>OTU1547 8_12912
TGGGGAATATTGCACAATGGGGGAAACCCTGATGCAGCGACGCCGCGTGAAGGAAGAAGTATTTCGGTATGTAAACTTCTATCAGCAGGGAAGAAAATGACGGTACCTGAGTAAGAAGCCCCGGCTAACTACGTGCCAGCAGCCGCGGTAATACGTAGGGGGCAAGCGTTATCCGGATTTACTGGGCGTAAAGGGAACGCAGGCGGTCTTTTAAGTCTGATGTGAAAGCCTTCGGCTTAACCGGAGTAGTGCATTGGAAACTATGTAACTAGAGTACCGGAGAGGTAAGCGGAATTCCTAGTGTAGCGGTGAAATGCGTAGATATTAGGAGGAACACCAGTGGCGAAGGCGGCTTACTGGACGGAAACTGACGTTGAGGCTCGAAAGCGTGGGGAGCAAACAGG
>OTU155 8_690
TGAGGAATATTGGTCAATGGGCGGGAGCCTGAACCAGCCAAGTCGCGTGAGGGAAGAAGGTACTGAGTATTGTAAACCTCTTTTGCCAGGGGACAAAGGCGGCCACGGGTGGCCGTAAGAGGGTACCTGGAGAAAAAGCATCGGCTAACTCCGTGCCAGCAGCCGCGGTAATACGGAGGATGCGAGCGTTATCCGGATTTATTGGGTTTAAAGGGTGCGCAGGCGGCGTGTCAAGTCAGCGGTAAAATGTCGGGGCTCAACCCCGGCCGGCCGTTGAAACTGGCGTGCTCGAGTTGGAGAGAAGTATGCGGAATTCGTGGTGTAGCGGTGAAATGCATAGATATCACGAAGAACCCCGATTGCGAAGGCAGCATACCGGCTCCACACTGACGCTGAGGCACGAAAGCGTGGGTATCGAACAGG
>OTU1550 17_728015
TATTAGATACCCTAGTAGTCCGCTCATAGAGAGTGATGCTCTTCTGATCAGCCTACGGGATGCAGCAGTAATTAGATACCCATGTAGTCCGCTACCGACTGTCCATGGCTACCCTACGGGACGCAGCAGTATTAGATACCCACGTAGTCCGCCAGTACAGTGCCTACGGGATGCAGCAGTAATTAGATACCCCTGTAGTCCATCAGTACAGTGCCTATGGGGCGCACCAGC
>OTU1551 14_415079
TATTAGATACCCACGTAGTCCGCTACCACGATGTCCTACGGGACGCACCAGTAATTAGATACCCGAGTAGTCCGCTACCAACTGCCATATGTCACCTATGGGGCGCAGCAGTATTAGATACCCGCGTAGTCCGCTCATAGAGAGTGATGCTCTTCCGATCTACAGTGCCTACGGGATGCACCAGTATTAGATACCCGCGTAGTCCCGTGATGTACAGTGCCTACGGGGTGCAGCAGTATTAGATACCCGAGTAGTCCGCTACCATGGCTACCCTACGGGAGGCACCAGT
>OTU1552 12_328299
TATTAGATACCCTCGTAGTCCATCAGTACAGTGCCTATGGGAGGCAGCAGTATTAGATACCCGCGTAGTCCCGTACGACAGTGCCTACGGGATGCACCAGTATTAGATACCCAGGTAGTCCATCAGTACAGTGCCTATGGGATGCAGCAGTATTAGATACCCACGTAGTCCGCTCATAGAGGGAGGGTGATGCTCTTCCGATGTCCTACGGGGTGCAGCAGTATTAGATACCCATGTAGTCCCGTACGACTTGACCTACGGGATGCAGCAGT
>OTU1553 16_655960
TATTAGATACCCTCGTAGTCCCGAAACATCACGCCTATGGGACGCAGCAGTATTAGATACCCTTGTAGTCCGCTACCATGGCCAATCCTACGGGGCGCACCAGTATTAGATACCCCGGTAGTCCGCTCATAGAGAGAGGGTGATGCTCTTCCGATCGTGATCAGCCTACGGGAGGCACCAGTATTAGATACCCAGGTAGTCCCGTGATGAACAGTGCCTACGGGGTGCAGCAGTAATTAGATACCCCGGTAGTCCCGAAACATCACGCCTACGGGGGGCACCAGT
>OTU1554 18_754758
TAGTCCATTAGATACCCCAGTAGTCCGCTCATAGAGAGTGATGCTCTTTTGACCACCTACGGGATGCAGCAGTAATTAGATACCCGCGTAGTCCGCTACCACGATGTCCTATGGGAGGCAGCAGTATTAGATACCCTTGTAGTCCGCTCATAGAGAGAGGGTGATGCTCTTCCGATCTTGTACCTATGGGGGGCACCAGTAATTAGATACCCTCGTAGTCCGCTACCACGATGTCCTATGGGACGCAGCAGT
>OTU1555 16_625511
TATTAGATACCCTCGTAGTCCGCTACCACGATGTCCTATGGGGGGCACCAGTATTAGATACCCAGGTAGTCCGCTACCACGATGTCCTACGGGAGGCAGCAGTATTAGATACCCTTGTAGTCCGCTACCATGACCACCTACGGGAGGCACCAGTATTAGATACCCCAGTAGTCCGCTCATAGAGAGTGATGCTCTTCCGACCTTGTACCTATGGGGTGCAGCAGT
>OTU1556 16_629147
TATTAGATACCCAAGTAGTCCGCTACCACCTTGTACCTACGGGGTGCAGCAGTATTAGATACCCAGGTAGTCCGCTACCACGATGTCCTACGGGATGCAGCAGTAATTAGATACCCTAGTAGTCCGCTCATAGAGAGGGGGTGATGCTCGTCAGATCTTGTACCTACGGGACGCAGCAGTATTAGATACCCGCGTAGTCCGCTACCGACTGCCAATAGGTACCTATGGGGTGCAGCAGTATTAGATACCCATGTAGTCCCGTACGACTTGACCTATGGGAGGCAGCAGT
>OTU1557 12_319535
GATTAGATACCCTAGTAGTCCCGAAACATCACGCCTACGGGACGCAGCAGTATTAGATACCCCGGTAGTCCGCTCATAGAGAGGGGGTGATGCTCTTCCTATCTATCACGCCTATGGGGGGCAGCAGTATTAGATACCTCGTAGTCCGCTACCAACTGCCATAGGGAGTGATGCTATTCCGATCTGGCTACCCTACGGGACACACCAGTAATTAGATACCCGCGTAGTCCGCTCATAGAGTGCGATGCTCTTCCGATCTGGCTACCCTATGGGGCGCAGCAGT
>OTU1558 17_715440
TATTAGATACCCGAGTAGTCCGCTCATAGAGAGTGATGCTATTCCGATCCCTTGTACCTACGGGATGCAGCAGTAATTAGATACCCCAGTAGTCCGCTCATAGAGAGTGATGCTCTTCCGATCTTGTACCTACGGGGCGCACTAGTATTAGATACCCGTGTAGTCCGCTACCACGATGTACTACGGGGCGCACAAGTATTAGATACCCATGTAGTCCCGTACGACTTGTACCTACGGGATGCAGCAGTA
>OTU156 14_415166
TGGGGGATATTGGACAATGGGGGAAACCCTGATCCAGCGATGCCGCGTGAGGGAAGAAGGTTTTCGGATTGTAAACCTCTGTGGACAGGGACGATAATGACGGTACCTGTCAAGAAAGCCACGGCTAACTACGTGCCAGCAGCCGCGGTAATACGTAGGTGGCGAGCGTTGTCCGGAATTACTGGGTGTAAAGGGAGTGTAGGCGGGAAGGCAAGTCAGAAGTGAAAATTATGGGCTCAACCCATAACCTGCTTTTGAAACTGTTTTTCTTGAGTGAAGCAGAGGCAAGCGGAATTCCTAGTGTAGCGGTGAAATGCGTAGATATTAGGAGGAACACCAGTGGCGAAGGCGGCTTGCTGGGCTTTTACTGACGCTGAGGCTCGAAAGCGTGGGGAGCAAACAGG
>OTU1560 3_866489
TATTAGATACCCCCGTAGTCCGCTCATAGAGAGTGATGCTCTTCCGATCTTGTACCTACGGGATGCACCAGTATTAGATACCCAGGTAGTCCCGAAACATCACGCCTATGGGGTGCGGCAGTATTAGATACCCCTGTAGTCCCTCAGTACAGTGCCTATGGGGTGCAGCAGTATTAGATACCCGTGTAGTCCCGAAACATCACGCCTATGGGATGCAGCAGT
>OTU1563 16_640007
TATTAGATACCCCGGTAGTCCGCTACCATTACGCCTACTTGACCTATGGGATGCACCGATCAGCCTACGGGGCGCAGCAGTATTAGATACCCTCGTAGTCCGCTACCTTAGATACCCTCGATGTCCTACGGGATGCAGCAGCATTAGATACCCGTGTAGTCCGCTACCACGATGTCCTATGGGACGCAGCAGTATTAGATACCCGTGTAGTCCATCAGTGCCAATCCTATGGGGAGCAAACAGG
>OTU1564 15_477289
TAGATTAGATACCCTAGTAGTCCCGTACGGTCTGTCCTGCCAATCCTACGGGATGCAGCAGTATTAGATACCCAGGTAGTCCCGTACGATCTGGCATGCCAATCCTACGGGGGGCAGCAGTATTAGATACCCTAGTAGTCCCGAAACATCACGCCTACGGGAGGCAGCAGTATTAGATACCCGTGTAGTCCTAGTTGACGTACAGTGCCAATCCTATGGGGGGCACCAGTA
>OTU1565 18_762511
TATTAGATACCCATGTAGTCCGCTACCACGATGTCCTACGGGGCGCAGCAGTAATTAGATACCCGCGTAGTCCGCTCATGACCACCTACGGGATGCAGCAGCAACATTAGATACCCGTGTAGTCCGCTACCACGATGTCCTATGGGGTGCAGCAGTAATTAGATACCCGTGTAGTCCCGACCTCTTGTACCTATGGGAGGCAGCAGTATTAGATACCCCGGTAGTCCGCTCATAGAGAGAGGATGATGCTCTTTTGACCACCTACGGGACGCACCAGT
>OTU1568 18_732733
AATTAGATACCCTAGTAGTCCGCTACCGACTGTCCATGCCAATCCTACGGGGGGCAGCAGTATTAGATACCCACGTAGTCCGCTACCACGATGTCCTATGGGATGCAGCAGGAATTAGATACCCACGTAGTCCGCTACCACGATGTCCTACGGGGCGCAGCAGTAATTAGATACCCCGGTAGTCCGCTCATATCACGCCTACGGGATGCACCAGTATTAGATACCCGAGTAGTCCGCTACCTTGGACACCCTCTTGTACCTACGGGACGCAGCAGT
>OTU1569 17_699415
TAATTAGATACCCACGTAGTCCGCTACCATGGCTACCCTACGGGGTGCACCAGTATTAGATACCCACGTAGTCCCTCAGTACAGTACCTATGGGACGCAGCAGTATTAGATACCCACGTAGTCCCGTGATGTACAGTGCCTATGGGACGCAGCAGTATTAGATACCCTCGTAGTCCGCTCATAGAGAGTGATGCTCTTCCGATCTTGTACCTACGGGGTGCAGCAGTATTAGATACCCTGGTAGTCCGCTACCACGATGTCCTATGGGGGGCAGCAGTATTAGATACCCCTGTAGTCCATCAGTACAGTGCCTATGGGAGGCAGCAGT
>OTU157 8_11018
TGAGGAATATTGGTCAATGGCCGAGAGGCTGAACCAGCCAAGTCGCGTGAGGGAAGACGGCCCTACGGGTTGTAAACCTCTTTTGTCGGGGAGCAAAGCGAGTCACGTGTGACTCATTGAGAGTACCCGAAGAAAAAGCATCGGCTAACTCCGTGCCAGCAGCCGCGGTAATACGGAGGATGCGAGCGTTATCCGGATTTATTGGGTTTAAAGGGTGCGCAGGCGGAGGTGCAAGTCAGCGGTCAAATTGCGGGGCTCAACCCCGTACTGCCGTTGAAACTGCATCCCTTGAGTGCGCGAGAAGTATGCGGAATGCGTGGTGTAGCGGTGAAATGCATAGATATCACGCAGAACTCCGATTGCGAAGGCAGCATACCGGCGCGCAACTGACGCTCATGCACGAAAGCGTGGGTATCGAACAGG
>OTU1570 12_318563
TATTAGATACCCTAGTAGTCCATCAGTGCCAATCCTATGGGAGGCAGCAGTATTAGATACCCAGGTAGTCCATCAGTACAGTGCCTATGGGGTGCAGCAGTATTAGATACCCACGTAGTCCGCTACCACGATGTCCTACGGGACGCAGCAGTATTAGATACCCCGGTAGTCCGCTACCACGTTGACCTACGGGGCGCAGCAGCTTGTACCTATGGGGGGCACCAGTA
>OTU1571 17_687336
GATTAGATACCCAGGTAGTCCCGAAACAGAGGGGATGATGCTCTTCTGACCACCTATGGGAGGCAGCAGTATTAGATACCCGGGTAGTCCGCTACCATGGCTACCCTACGGGGTGCAGCAGTATTAGATACCCTCGTAGTCCGCTACCTTAGATACCCTCGATGCCCTACGGGGTGCAGCAGGATTAGATACCCGTGTAGTCCGCTACCACGATGTCCTACGGGATGCAGCAGT
>OTU1572 16_636346
TATTAGATACCCCAGTAGTCCGCTACCTTAGGTATCCTCGATGTCCTATGGGGTGCAGCAGCATTAGATACCCGAGTAGTCCCGTGATGTACAGTGCCTATGGGGCGCAGCAGTATTAGATACCCAGGTAGTCCGCTCATAGAGAGATGGTGATGCTCTTCCTGTCTATCACGCCTATGGGGTGCACCAGCATTAGATACCCTGGTAGTCCATCAGTACAGTGCCTATGGGACGCACCAGCCGCGGTA
>OTU1573 8_43941
TGGGGAATATTGCACAATGGGGGAAACCCTGATGCAGCAACGCCGCGTGAAGGAAGAAGTATTTCGGTATGTAAACTTCTATCAGCAGGAAAGAAAATGACGGTACCTGACTAAGAAGCCCCGGCTAACTACGTGCCAGCAGCCGCGGTAATACGTAGGGGGCAAGCGTTATCCGGATTTACTGGGTGTAAAGGGAGCGTAGGTGGCGATGCAAGTCCGATGTGAAAGCCCAGGGCTCAACCCTGGGACTGCATTGGAAACTGTGTTGCTAGAGTGCAGGAGAGGTAAGTGGAATTCCTAGTGTAGCGGTGAAATGCGTAGATATTAGGAGGAACACCAGTGGCGAAGGCGGCTTACTGGACTGTAACTGACACTGAGGCTCGAAAGCGTGGGGAGCAAACAGG
>OTU1574 18_735910
TATTAGATACCCCGGTAGTCCGCTCATGGAGAGTGATGCTCCTCCGATCTTGTACCTATGGGGGGCAGCAGTAATTAGATACCCTGGTAGTCCCGAAACATCACGCCTACGGGAGGCAGCAGTAATTAGATACCCAGGTAGTCCGCTACCACGATGTCCTACGGGGGGCAGCAGTAATTAGATACCCTAGTAGTCCGCTACCTTAGATACCCACGATGTCCTACGGGGGGCAGCAGTATTAGATACCCCGGTAGTCCGCTACCCTGGTAGTCCTCATCTTGTACCTATGGGACGCAGCAGT
>OTU1576 15_497439
TGAGGAATATTGGTCAATGGGCGAGAGCCTGAACCAGCCAAGTAGCGTGAAGGATGAAGGCTCTATGGGTCGTAAACTTCTTTTATATAAGAATAAAGTGCAGTATGTATACTGTTTTGTATGTATTATATGAATAAGGATCGGCTAACTCCGTGCCAGCAGCCGCGGTAATACGGAGGATCCGAGCGTTATCCGGATTTATTGGGTTTAAAGGGAGCGTAGGTGGACTGGTAAGTCAGTTGTGAAAGTTTGCGGCTCAACCGTAAAATTGCAGTTGATACTGTCAGTCTTGAGTACAGTAGAGGTGGGCGGAATTCGTGGTGTAGCGGTGAAATGCTTAGATATCACGAAGAACTCCGATTGCGAAGGCAGCTCACTGGACTGCAACTGACACTGATGCTCGAAAGTGTGGGTATCAAACAGG
>OTU1577 7_1158491
TAATTAGATACCCTAGTAGTCCCGAAACATCACGCCTATGGGACGCAGCAGTATTAGATACCCTAGTAGTCCATCAGTGCCAATCCTACGGGAGGCAGCAGTATTAGATACCCTTGTAGTCCTAGTTGAGGTACAGTGCCAATCCTACGGGACGCAGCAGGATTAGATACCCTCGTAGTCCGCTACCAACTGCCCATATGTCACCTACGGGGCGCACCAGTAATTAGATACCCCCGTAGTCCGCTCATAGAGGGAGGATGATGCTCTTCCGACCTTGTACCTACGGGGGGCAGCAGTAATTAGATACCCACGTAGTCCGCTACCGACTGTCCATGGCTACCCTACGGGGGGCACCAGTA
>OTU1578 18_754963
TAATTAGATACCCCGGTAGTCCGCTACCGACTGCCCATAGAGAGCGACGCTCTTCCGATCTACTTGACCTATGGGGGGCAGCAGTATTAGATACCCGGGTAGTCCGCTACCACGATGTCCTACGGTAGGCAGCAGTATTAGATACCCCGGTAGTCCGCTACCATTACGCCTACTTGACCTATGGGGGGCACCAGTATTAGATACCCATGTAGTCCGCTCATAGAGAGTGATGCTCTTCCGATCTTGTACCTACGGGATGCAGCAGT
>OTU1579 17_685689
TGAGGAATATTGGTCAATGGCCGGAAGGCTGAACCAGCCAAGCCGCGTGAAGAAGAATGACGGTAGCTAAGGAGCAAGCCACGGCTAACTACGTGCCAGCAGCCGCGGTAATACGTAGGTGGCAAGCGTTGTCCGGAATTACTGGGTGTAAAGGGAGCGCAGGCGGGAAGCCAAGTCAGCTGTGAAAACTACGGGCTTAACCTGTAGACTGCAGTTGAAACTGGTTTTCTTGAGTGAAGTAGAGGTTGGCGGAATTCCGAGTGTAGCGGTGAAATGCGTAGATATTCGGAGGAACACCGGTGGCGAAGGCGGCCAACTGGGCTTTAACTGACGCTGAGGCTCGAAAGTGTGGGGAGCAAACAGG
>OTU158 9_81402
TGAGGAATATTGGTCAATGGGCGAGAGCCTGAACCAGCCAAGTCGCGTGAGGGATGACTGCCCTATGGGTTGTAAACCTCTTTTGTATGGGGGGAATAAGCTTTACGAGTAGAGTGATGACAGTACCATACGAATAAGCATCGGCTAACTCCGTGCCAGCAGCCGCGGTAATACGGAGGATGCGAGCGTTATCCGGATTTATTGGGTTTAAAGGGTGCGTAGGCGGCATTATAAGTTAGTGGTAAAATATTGGGGCTTCACCTCACTACGCCATTAATACTGTAGAGCTAGAGAACAGACGAGGTAGGCGGAATAAGTTAAGTAGCGGTGAAATGCATAGATATAACTTAGAACACCGATAGCGAAGGCAGCTTACCAGACTGAGTCTGACGCTGATGCACGAGAGCATGGGTAGCGAACAGG
>OTU1581 7_1104173
TGGGGAATATTGCACAATGGGGGAAACCCTGATGCAGCAACGCCGCGTGAGTGAAGAAGTATTTCGGTATGTAAAGCTCTATCAGCAGGGAAGAAAATGACGGTACCTGACTAAGAAGCCCCGGCTAACTACGTGCCAGCAGCCGCGGTAATACGTAGGGGGCAAGCGTTATCCGGATTTACTGGGTGTAAAGGGAGCGCAGGCGGTCTGGCAAGTCTGATGTGAAATCCCGGGGCTCAACTCCGGAATTGCATTGGAAACTGTCAGACTAGAGTGCCGGAGAGGTAAGTGGAATTCCTAGTGTAGCGGTGAAATGCGTAGATATTAGGAGGAACACCAGTGGCGAAGGCGGCTTACTGGACGGTAACTGACGCTGAGGCTCGAAAGCGTGGGGAGCAAACAGG
>OTU1582 8_24020
TATTAGATACCCCTGTAGTCCGCTACCACGATGTCCTACGGGGTGCAGCAGTATTAGATACCCTTGTAGTCCGCTCATAGGGAGGGGGTGATGCTCTTCCTGTCTATCACGCCTATGGGGTGCAGCAGTATTAGATACCCGTGTAGTCCGCTACCACGATGTCCTACGGGGTGCAGCAGTATTAGATACCCCAGTAGTCCATCAGTACAGTGCCTATGGGATGCAGCAGT
>OTU1583 18_756660
CATTAGATACCCTAGTAGTCCGCTACCATGACCACCTATGGGACGCAGCAGTAATTAGATACCCGTGTAGTCCGCTCATAGAGAGTGATGCTCTTCTGATCAGCCTACGGGAGGCAGCAGTATTAGATACCCACGTAGTCCGCTCATAGAGAGTGATGCTCTTCTGACCACCTACGGGATGCAGCAGTATTAGATACCCGGGTAGTCCGCTACCACGATGTCCTACGGGGCGCACCAGG
>OTU1586 16_615745
TATTAGATACCCGAGTAGTCCGCTACCACGATGTCCTATGGGGTGCAGCAGGATTAGATACCCACGTAGTCCGCTACCTTAGATACCCTCGATGTCCTATGGGACGCACCAGTATTAGATACCCCGGTAGTCCGCTCATAGAGAGTGATGCTCTTCCGATCTTGTACCTATGGGGGGCAGCAGTATTAGATACCCCAGTAGTCCGCTACCACCTTGTACCTACGGGAGGCAGCAGT
>OTU1587 18_738427
TATTAGATACCCAGGTAGTCCATCAGTACAGTGCCTATGGGGTGCACCAGTATTAGATACCCCCGTAGTCCGCTCATAGAGAGTGATGCTATTCCGATCTTGACCACCTACGGGGTGCAGCAGTATTAGATACCCGGGTAGTCCGCTCATAGAGAGCGATGCTATTCCGACCTCTTGTACCTATGGGAGGCAGCAGTATTAGATACCCTCGTAGTCCGCTACCTTAGACACCCTCGATGTCCTACGGGATGCAGCAGTATTAGATACCCATGTAGTCCCGAAACAACTTGATCAGCCTATGGGAGGCAGCAGT
>OTU1588 16_607704
TATTAGATACCCGAGTAGTCCGCTACCACCTTGTACCTACGGGATGCAGCAGTATTAGATACCCACGTAGTCCGCTACCAACTGCCCATAGAGAGAGGATGATGCTCTTCCGATCTACTTGACCTACGGGACGCAGCAGTATTAGATACCCTGGTAGTCCGCTACCGACTGTCCATAGCTTCCTACGGGGTGCAGCAGTATTAGATACCCTGGTAGTCCCGAAACATCACGCCTATGGGAGGCAGCAGT
>OTU159 8_4304
TGGGGAATATTGCACAATGGGGGAAACCCTGATGCAGCGACGCCGCGTGAAGGAAGAAGTATCTCGGTATGTAAACTTCTATCAGCAGGGAAGAAAATGACGGTACCTGACTAAGAAGCCCCGGCTAACTACGTGCCAGCAGCCGCGGTAATACGTAGGGGGCAAGCGTTATCCGGATTTACTGGGTGTAAAGGGAGCGTAGACGGAAGAGCAAGTCTGATGTGAAAGGCTGGGGCTTAACCCCAGGACTGCATTGGAAACTGTTGTTCTAGAGTGCCGGAGAGGTAAGCGGAATTCCTAGTGTAGCGGTGAAATGCGTAGATATTAGGAGGAACACCAGTGGCGAAGGCGGCTTACTGGACGGTAACTGACGTTGAGGCTCGAAAGCGTGGGGAGCAAACAGG
>OTU1590 1_550319
TATTAGATACCCGAGTAGTCCCGTACGACTTGACCACCTACGGGACGCAGCAGTATTAGATACCCCCGTAGTCCCGTGATGTACAGTGCCTACGGGATGCAGCAGTATTAGATACCCGCGTAGTCCCGTGATGTACAGTACCTACGGGAGGCACCAGTGATTAGATACCCGAGTAGTCCCGTACGACTTGTACCTACGGGATGCACCGATCAGCCTACGGGATGCAGCAGTATTAGATACCCGCGTAGTCCATCAGTACAGTGCCTATGGGATGCAGCAGTA
>OTU1591 18_751613
TATTAGATACCCTGGTAGTCCGCTACCTTAGATACCCTCGATGTCCTACGGGAGGCAGCAGTATTAGATACCCTCGTAGTCCGCTACCTTAGATACCCTCGATGTCCTATGGGGTGCAGCAGTATTAGATACCCAAGTAGTCCGCTCATAGAGGGTGATGCTCTTCCGATCCTGACCACCTACGGGATGCAGCAGTAATTAGATACCCCAGTAGTCCGCTCATAGAGAGTGATGCTCTTCTGACCACCTACGGGGGGCAGCAGTA
>OTU1593 17_692323
TCATTAGATACCCTTGTAGTCCGCTCATAGAGAGTGATGCTCTTCCGATCTTGTACCTATGGGACGCAGCAGCATTAGATACCCAGGTAGTCCATCAGTAGCTTCCTATGGGGTGCAGCAGTATTAGATACCCGAGTAGTCCGCTACCGACTGTCCATGGCTACCCTATGGGGGGCACCAGTAATTAGATACCCCAGTAGTCCGCTACATCACGCCTACGGGAGGCAGCAGT
>OTU1594 10_183934
TAATTAGATACCCTGGTAGTCCCGTACGATCTGTCCTGCCAATCCTATGGGGGGCAGCAGTATTAGATACCCCAGTAGTCCCGTACGATCTGTCCTGCCAATCCTATGGGGTGCAGCAGTCATTAGATACCCCGGTAGTCCTAGTTGAGGTACAGTGCCTATGGGGTGCAGCAGTATTAGATACCCTCGTAGTCCATCAGTACAGTACCTACGGGATGCAGCAGT
>OTU1595 6_1077914
TATTAGATACCCTTGTAGTCCGCTCATAGAGAGAGGGTGATGCTCTTCCGATCTTGTACCTACGGGGGGCAGCAGTATTAGATACCCACGTAGTCCCTTGATGTACAGTACCTATGGGGCGCACCAGTATTAGATACCCCAGTAGTCCCGTACGACCTGACCACCTATGGGAGGCAGCAGCTTGTACCTACGGGATGCAGCAGTAATTAGATACCCGGGTAGTCCGCTCATAGAGAGTGATGCTCTTCCGATCTTGTACCTATGGGAGGCAGCAGT
>OTU1596 17_689695
TAATTAGATACCCGCGTAGTCCATCAGTACAGTGCCTACGGGACGCAGCAGTATTAGATACCCACGTAGTCCATCAGTACAGTGCCTATGGGGCGCAGCAGTATTAGATACCCCTGTAGTCCGCTACCATGGCTACCCTACGGGGGGCACCAGTAATTAGATACCCACGTAGTCCGCTCATGCACAGTGCCTACGGGACGCACCAGTATTAGATACCCTGGTAGTCCCTTTTGACTGTCCATAGCTTCCTACGGGACGCAGCAGTA
>OTU1599 7_1153536
TGAGGAATATTGGTCAATGGGCGCTAGCCTGAACCAGCCAAGTAGCGTGCAGGATGACGGCCCTATGGGTTGTAAACTTCTTTTATCTGGGACGAAAAAGGGACTTTCTAGTTCAACTGACGGTACCAGAGGAATAAGCACCGGCTAACTCCGTGCCAGCAGCCGCGGTAATACGGAGGGTGCAAGCGTTGTTCGGAATCACTGGGCGTAAAGGGCGTGTAGGCGGTTCGGTAAGTGAGATGTGAAATCCTCCGGCTCACCCGGAGACCTGCATCTCAAACTGCCGGACTAGAGTATGGGAGAGGACAAGGGAATTCCTGGTGTAGCGGTGAAATGCGTAGATATCAGGAGGAACACCGGTGGCGAAAGCGCTTGTCTGGCCCAATACTGACGCTGAGGCGCGAAAGCTAGGGGAGCAAACGGG
>OTU16 8_434
TAGGGAATTTTCGGCAATGGGCGAAAGCCTGACCGAGCAACGCCGCGTGAACGAAGAAGGTCTTCGGATTGTAAAGTTCTGTTATAGAGGAAGAACGGTGTACGTAGGAAATGACGTACAAGTGACGGTACTCTGTGAGGAAGCCACGGCTAACTACGTGCCAGCAGCCGCGGTAATACGTAGGTGGCGAGCGTTATCCGGAATCATTGGGCGTAAAGAGGGAGCAGGCGGCCTGGAGGGTCTATTGTTAAAAGGCAGTGGCTTAACCATTGCAAGGCGAAGAAACCGGCAGGCTAGAGTTCTAAAGAGGATCGTGGAATTCCATGTGTAGCGGTGAAATGCGTAGATATATGGAGGAACACCAGTGGCGAAGGCGACGATCTGGGAAGAAACAGACGCTGAGTCCCGAAAGCGTGGGGAGCAAATAGG
>OTU160 8_57889
TGGGGAATATTGCACAATGGGCGCAAGCCTGATGCAGCGACGCCGCGTGGGGGATGACGGCCTTCGGGTTGTAAACTCCTTTCGCTAGGGACGAAGCCTTATGGTGACGGTACCTGGAGAAGAAGCACCGGCTAACTACGTGCCAGCAGCCGCGGTAATACGTAGGGTGCGAGCGTTGTCCGGAATTACTGGGCGTAAAGAGCTCGTAGGTGGTTTGTCGCGTCGTCTGTGAAATCCCGGGGCTTAACTTCGGGCGTGCAGGCGATACGGGCATAACTTGAGTGCTGTAGGGGAGACTGGAATTCCTGGTGTAGCGGTGAAATGCGCAGATATCAGGAGGAACACCAATGGCGAAGGCAGGTCTCTGGGCAGTAACTGACGCTGAGGAGCGAAAGCATGGGTAGCGAACAGG
>OTU1600 18_778527
TAATTAGATACCCACGTAGTCCGCTACCACGATGTCCTATGGGGTGCAGCAGTATTAGATACCCCAGTAGTCCGCTCCGATCAGCCTACGGGACGCACCAGCATTAGATACCCTGGTAGTCCGCTACCATAGATACCCTCGATGTCCTATGGGGTGCAGCAGTATTAGATACCCCAGTAGTCCGCTACCTTAGATACCCTCGATGTCCTATGGGGTGCAGCAGTA
>OTU1601 18_769393
TATTAGATACCCTAGTAGTCCCGTACGACTTGACCTATGGGGTGCAGCAGTATTAGATACCCGAGTAGTCCGCTCATAGAGAGCGATGCTCTTCCGATCTTAAGGTCCTACGGGACGCAGCAGTATTAGATACCCGGGTAGTCCCGTACGACTTGACCTACGGGGCGCAGCAGTATTAGATACCCTTGTAGTCCGCTCATGACCACCTACGGGACGCAGCAGTATTAGATACCCCTGTAGTCCGCTACCAACTGACCACCTATGGGACGCAGCAGT
>OTU1602 12_286872
TATTAGATACCCAGGTAGTCCGCTCATATCACGCCTACGGGGTGCAGCAGTATTAGATACCCGAGTAGTCCCGTGATGTACAGTGTCAACCTACGGGGGGCAGCAGTATTAGATACCCGGGTAGTCCCGTGATGTACAGCACCTACGGGGGGCACCAGTAATTAGATACCCAGGTAGTCCGCTACCACGATGCCCTATGGGGTGCAGCAGTATTAGATACCCTCGTAGTCCGCTACCTTAGATACCCTCGATGTCCTATGGGGGGCACCAGT
>OTU1603 16_655465
CAATTAGATACCCTAGTAGTCCGCTACCACGATGTCCTACGGGGTGCAGCAGTATTAGATACCCATGTAGTCCCGAAACAGAGGGGATGATGCTCTTCCGATCTTGTACCTACGGGGGGCAGCAGTATTAGATACCCTCGTAGTCCGCTACCATGATGTCCTATGGGATGCAGCAGCATTAGATACCCAGGTAGTCCGCTACCTTAGATACCCTGGCTACCCTATGGGGGGCACCAGTAATTAGATACCCTCGTAGTCCCGTACGACTTGTACCTACGGGAGGCAGCAGTATTAGATACCCTAGTAGTCCATCAGTACAGTGCCTATGGGAGGCAGCAG
>OTU1604 7_1108244
TATTAGATACCCCCGTAGTCCCGAAACATCACGCCTATGGGGGGCAGCAGACAGTGCCTATGGGAGGCAGCAGTATTAGATACCCTGGTAGTCCCGAAACATCACGCCTACGGGGTGCAGCAGTATTAGATACCCTAGTAGTCCCGAAACATCACGCACGGGGTGCACCAGTATTAGATACCCACGTAGTCCATCAGTGGCTACCCTATGGGGGGCAGCAGTATTAGATACCCCCGTAGTCCTAGTTGATTAGATACCCATGTAGTCCCGTACGACTTGACCTATGGGGCGCACCAGT
>OTU1605 16_613661
TATTAGATACCCTCGTAGTCCGCTACCAACTGATCAGCCTACGGGACGCAGCAGTATTAGATACCCAGGTAGTCCATCAGTGCCAATCCTACGGGGTGCAGCAGTATTAGATACCCTTGTAGTCCGCTCATAGAGGGCGATGCTCTTCCGATCCACTTGACCTACGGGGCGCAGCAGTATTAGATACCCCAGTAGTCCCGTACGACTTGACCTATGGGAGGCAGCAGTA
>OTU1606 17_674009
TATTAGATACCCTGGTAGTCCTAGTTGAGGTACAGTGCCAATCCTACGGGAGGCACCAGTAATTAGATACCCGTGTAGTCCGCTACCGACTGCCCATGGCTACCCTACGGGGGGCACCAGTATTAGATACCCTAGTAGTCCGCTCTGATCACGCCTATGGGGTGCACCAGTATTAGATACCCATGTAGTCCATCAGTACAGTGCCTATGGGGGGCAGCAGT
>OTU1607 18_760975
TATTAGATACCCTTGTAGTCCGCTACCACGATGTCCTACGGGACGCAGCAGTAATTAGATACCCATGTAGTCCATCAGTGGCTACCCTACGGGAGGCACCAGCAATTAGATACCCTGGTAGTCCATCAGTGACTGCCCATGGCTACCCTATGGGGTGCAGCAGTAATTAGATACCCGTGTAGTCCCGTGATGTACAGTGCCTACGGGATGCAGCAGTA
>OTU1608 16_642303
TATTAGATACCCACGTAGTCCGCTACCAACTGATCAGCCTATGGGGCGCACCAGTATTAGATACCCGCGTAGTCCGCTACCACGATGTCCTACGGGGCGCAGCAGTATTAGATACCCACGTAGTCCGCTCATAGAGAGAGGGTGATGCTCTTCTGACCACCTACGGGAGGCAGCAGTATTAGATACCCATGTAGTCCATCAGTACAGTGCCTACGGGGCGCACCAGTA
>OTU1609 18_767578
CATTAGATACCCTGGTAGTCCGCTACCACGATGTCCTATGGGGTGCACCAGGATTAGATACCCAGGTAGTCCGCTCATAGAGAGTGATGCTCTTACGATCTTGTACCTATGGGACGCACCAGTATTAGATACCCGTGTAGTCCGCTACCATTACGCCTACTTGACCTACGGGGTGCAGCAGTATTAGATACCCGGGTAGTCCCGTACGACTTGACCTATGGGGGGCAGCAGT
>OTU161 7_1103321
TGGGGAATTTTGCACAATGGAGGAAACTCTGATGCAGCGACGCCGCGTGAACGAAGAAGGTCTTCGGATTGTAAAGTTCTGTCCTGGGTGAAGATAATGACGGTAACTCAGGAGGAAGCCCCGGCTAACTACGTGCCAGCAGCCGCGGTAATACGTAGGGGGCGAGCGTTGTTCGGAATTATTGGGCGTAAAGGGTACGTAGGCGGTTTGTTAAGTTTGGCGTTAAATCACGGGGCTCAACCCCGTTCAGCGTTGAAAACTGGCAAACTTGAGTAGTAGAGGGGACAGTGGAATTCCTAGTGTAGCGGTGAAATGCGTAGAGATTAGGAAGAATACCGGTGGCGAAGGCGACTGTCTGGATACATACTGACGCTCAGGTACGAAAGCGTGGGGAGCAAACAGG
>OTU1610 2_807003
TATTAGATACCCTAGTAGTCCCGTGATGTACAGTGCCTATGGGAGGCAGCAGTATTAGATACCCTGGTAGTCCATCAGTACAGTGCCTACGGGGTGCACCAGTAATTAGATACCCCGGTAGTCCCGTACGATCTGTCCTGCCAATCCTATGGGATGCAGCAGTATTAGATACCCACGTAGTCCGCTCATATCACGCCTACGGGAGGCACCAGTATTAGATACCCGCGTAGTCCGCTACCACGATGTCCTACGGGGTGCAGCAGTATTAGATACCCACGTAGTCCCCGTACGACTTGACCTATGGGAGGCAGCAGCA
>OTU1611 17_725597
TATTAGATACCCGGGTAGTCCGCTACCACGATGTCCTATGGGGCGCACCAGTATTAGATACCCTCGTAGTCCGCTACCACGATGTCCTATGGGAGGCACTGATCAGCCTACGGGATGCAGCAGTATTAGATACCCTGGTAGTCCATCAGTGCCAATCCTACGGGAGGCAGCAGTATTAGATACCCGCGTAGTCCCGAAACAGAGGGGATGATGCTCTTCCGATCTTGTACCTACGGGAGGCAGCAGTATTAGATACCCTTGTAGTCCATCAGTACAGTACCTATGGGAGGCAGCAGT
>OTU1612 18_752385
TATTAGATACCCTAGTAGTCCGCTCATAGATACCCCCGATGTCCTATGGGACGCAGCAGTATTAGATACCCCGGTAGTCCGCTACCTTAGGTACCATCGATGTCCTATGGGAGGCACCAGTATTAGATACCCGCGTAGTCCTAGTTGAGGTACAGTGCCAATCCTACGGGATGCAGCAGTAGTCCATTAGATACCCTTGTAGTCCGCTACCACGATGTCCTATGGGGCGCAGCAGTAATTAGATACCCGAGTAGTCCATCAGTACAGTGCCTACGGGAGGCACCAGT
>OTU1614 16_610192
TAATTAGATACCCTAGTAGTCCGCTACCACGATGTCCTACGGGGTGCAGCAGTATTAGATACCCTCGTAGTCCGCTACCAACTGACCACCTATGGGAGGCAGCAGTATTAGATACCCAGGTAGTCCGCTACCAGATGCTCTTCCGATCTGACCACCTACGGGATGCAGCAGTAATTAGATACCCACGTAGTCCGCTCATAGAGAGATGGTGATGCTCTTCCTGTCTATCACGCCTATGGGGTGCAGCAGG
>OTU1615 14_424932
TATTAGATACCCCCGTAGTCCATCAGTACAGTGCCTATGGGGGGCAGCAGTATTAGATACCCCTGTAGTCCGCTCATATCATGCCTATGGGGGGCAGCAGTATTAGATACCCTTGTAGTCCGCTACCATTACGCCTACTTGACCTACGGGGTGCACCAGTATTAGATACCCGAGTAGTCCGCTACCAACTGTCCATCACGCCTATGGGACGCAGCAGT
>OTU1616 16_606469
TATTAGATACCCAGGTAGTCCGCTACCACGATGTCCTATGGGGGGCAGCAGTATTAGATACCCGGGTAGTCCGCTACCGACTGTCCATGGCTACCCTACGGGATGCAGCAGTATTAGATACCCATGTAGTCCATCAGTACAGTGCCTACGGGATGCAGCAGTATTAGATACCCCAGTAGTCCGCTCATAGAGGGTGATGCTATTACGATCAGCCTACGGGAGGCAGCAGT
>OTU1618 17_675748
TATTAGATACCCATGTAGTCCGCTACCAACTGTCCATGGCTACCCTCGGGACGCACCAGTATTAGATACCCCCGTAGTCCGCTCATAGAGAGTGATGCTCTTCTGACCACCTACGGGAGGCAGCAGTATTAGATACCCTAGTAGTCCGCTCATAGAGAGTGATGCTCTTCCGATCTTGTACCTATGGGAGGCAGCAGTAATTAGATACCCATGTAGTCCGCTACCATGACCACCTACGGGAGGCAGCAGT
>OTU1619 12_292719
TAATTAGATACCCCTGTAGTCCATCAGTGCCAATCCTACGGGGCGCACCAGTATTAGATACCCCTGTAGTCCATCAGTACAGTGCCTACGGGATGCAGCAGTATTAGATACCCCCGTAGTCCCGTACGACTTGTACCTATGGGGTGCAGCAGTATTAGATACCCTCGTAGTCCGCTCATATCACGCCTATGGGAGGCAGCAGTATTAGATACCCAGGTAGTCCCGTACGATTAGATACCCGTGTAGTCCGCTACCACGATGTCCTATGGGGGGCAGCAGT
>OTU162 8_5174
TGAGGAATATTGGTCAATGGGCGAGAGCCTGAACCAGCCAAGTAGCGTGAAGGATGACTGCCCTATGGGTTGTAAACTTCTTTTATAAAGGAATAAAGTCGGGTATGGATACCCGTTTGCATGTACTTTATGAATAAGGATCGGCTAACTCCGTGCCAGCAGCCGCGGTAATACGGAGGATCCGAGCGTTATCCGGATTTATTGGGTTTAAAGGGAGCGTAGATGGATGTTTAAGTCAGTTGTGAAAGTTTGCGGCTCAACCGTAAAATTGCAGTTGATACTGGATATCTTGAGTGCAGTTGAGGCAGGCGGAATTCGTGGTGTAGCGGTGAAATGCTTAGATATCACGAAGAACTCCGATTGCGAAGGCAGCCTGCTAAGCTGCAACTGACATTGAGGCTCGAAAGTGTGGGTATCAAACAGG
>OTU1620 18_752932
TGAGGAATATTGGTCAATGGGCGGTAGCCTGAACCAGCCAAGTCGCGTGAGGGAAGACGGTCCTATGGATTGTAAACCTCTTTTGTCAGGGAGCAACAACATCTACGAGTAGGTGTTACGAGAGTACCTGAAGAAAAAGCATCGGCTAACTCCGTGCCAGCAGCCGCGGTAATACGGAGGATGCGAGCGTTATCCGGAGTTATTGGGTTTAAAGGGTGCGCAGGCGGAAGATCAAGTCAGCGGTAAAATTGAGAGGCTCAACCTCTTCGAGCCGTTGAAACTGGTTTTCTTGAGTGAGCGAGAAGTATGCGGAATGCGTGGTGTAGCGGTGAAATGCATAGATATCACGCAGAACCCCGATTGCGAAGGCAGCATACCGGTGCACAACTGACGCTCAGGCACGAAAGCGTGGGTATCGAACAGG
>OTU1621 18_769444
TAATTAGATACCCGTGTAGTCCGCTACCACGATGTCCTACGGGATGCAGCAGTAATTAGATACCCCGGTAGTCCCGAAACAGAGGGGATGATGTTCTTCCGATCTTGTACCTACGGGAGGCAGCAGCATTAGATACCCTCGTAGTCCGCTACCATGACCACCTACGGGGTGCAGCAGTATTAGATACCCGAGTAGTCCGCTCATAGAGAGTGATGCTCTTCCGATCTTGTACCTACGGGACGCAGCAGTA
>OTU1622 17_684114
TATTAGATACCCTCGTAGTCCGCTACCAGATGCTCTTCCGATCCCTTGTACCTATGGGACGCAGCAGTATTAGATACCCACGTAGTCCGCTACCACGATGTCACCTACGGGAGGCAGCAGTATTAGATACCCGTGTAGTCCGCTACCACGATGACCTATGGGGCGCAGCAGTATTAGATACCCGGGTAGTCCATCAGTGCCAATCCTATGGGATGCAGCAGT
>OTU1623 12_333680
TAGGGAATCTTCGGCAATGGACGAAAGTCTGACCGAGCAACGCCGCGTGAGTGAAGAAGGTTTTCGGATCGTAAAGCTCTGTTGTAAGAGAAGAACGAGTGTGAGAGTGGAAAGTTCACACTGTGACGGTAACTTACCAGAAAGGGACGGCTAACTACGTGCCAGCAGCCGCGGTAATACGTAGGTCCCGAGCGTTATCCGGATTTATTGGGCGTAAAGCGAGCGCAGGCGGTTAGATAAGTCTGAAGTTAAAGGCTGTGGCTTAACCATAGTACGCTTTGGAAACTGTTTAACTTGAGTGCAGAAGGGGAGAGTGGAATTCCATGTGTAGCGGTGAAATGCGTAGATATATGGAGGAACACCGGTGGCGAAAGCGGCTCTCTGGTCTGTAACTGACGCTGAGGCTCGAAAGCGTGGGGAGCAAACAGG
>OTU1624 16_648981
TATTAGATACCCCTGTAGTCCGCTACCACGATGTCCTATGGGGTGCAGCAGTATTAGATACCCTGGTAGTCCGCTACCACGATGTCCTACGGGGCGCACCAGTATTAGATACCCATGTAGTCCGCTCATAGAGAGAGGATGGTGCTCTTCCGATCGATGTCCTATGGGACGCACTATCACGCCTATGGGGTGCAGCAGTATTAGATACCCATGTAGTCCATCAGTGCCAATCCTACGGGGCGCAGCAGC
>OTU1626 16_633593
TATTAGATACCCACGTAGTCCGCTCATAGAGAGAGATGCTCTTCCGATCTATGTCACCTATGGGGTGCAGCAGTATTAGATACCCAGGTAGTCCGCTCATATCACGCCTACGGGACGCAGCAGCCGCGGTAATTAGATACCCGGGTAGTCCATCAGTACAGTGCCTACGGGATGCACCAGTATTAGATACCCAGGTAGTCCGCTACCACGATGTCCTATGGGGTGCAGCAGT
>OTU1627 18_745584
TATTAGATACCCTCGTAGTCCCGAAACATCACGCCTATGGGACGCAGCAGTATTAGATACCCTTGTAGTCCGCTCATAGAGAGAGAGTGATGCTCTTCTGACCACCTATGGGGCGCACCAGTATTAGATACCCAGGTAGTCCATCAGTACAGTACCTACGGGATGCAGCAGTATTAGATACCCATGTAGTCCGCTACCTTAGATACCCTCGATGTCCTATGGGACGCAGCAGT
>OTU1628 18_765123
TAATTAGATACCCCAGTAGTCCCGTACGACTTGACCTATGGGGTGCAGCAGTATTAGATACCCCAGTAGTCCCGTACGACTTGACCTATGGGGCGCAGCAGGATTAGATACCCATGTAGTCCATCAGTACAGTGCCTACGGGGTGCAGCAGTATTAGATACCCCGGTAGTCCGCTCATGGAGAGCGATGCTATTCCGACCTCTTGTACCTATGGGACGCACCAGT
>OTU1629 12_283584
TAATTAGATACCCGAGTAGTCCATCAGTACAGTGCCTATGGGAGGCAGCAGTATTAGATACCCATGTAGTCCCGAAACAACTGGATCAGCCTATGGGATGCAGCAGTAATTAGATACCCTCGTAGTCCGCTCATATCACGCCTACGGGAGGCAGCAGTATTAGATACCCATGTAGTCCAGGAATAGAGAGTGATGCTCTTCTGACCACCTATGGGAGGCAGCAGT
>OTU163 9_115739
TGGGGAATATTGCACAATGGGGGAAACCCTGATGCAGCAACGCCGCGTGAGTGAAGAAGTATTTCGGTATGTAAAGCTCTATCAGCAGGGAAGAGAATGACGGTACCTGACTAAGAAGCCCCGGCTAACTACGTGCCAGCAGCCGCGGTAATACGTAGGGGGCAAGCGTTATCCGGATTTACTGGGTGTAAAGGGAGCGTAGACGGCTGTACAAGTCTGAAGTGAAAGCCCGTGGCTCAACCGCGGAACTGCTTTGGAAACTGTAAAGCTGGAGTACTGGAGAGGCAGGCGGAATTCCTAGTGTAGCGGTGAAATGCGTAGATATTAGGAGGAACACCAGTGGCGAAGGCGGCCTGCTGGACAGAAACTGACGTTGAGGCTCGAAAGCGTGGGGAGCAAACAGG
>OTU1631 12_284638
TATTAGATACCCCTGTAGTCCATCAGTACAGTGTCAACCTATGGGGGGCAGCAGTATTAGATACCCGAGTAGTCCCGTACGACTTGACCTATGGGACGCAGCAGATGCTCTTCCGATCTCTTGTACCTATGGGGTGCAGCAGTATTAGATACCCTGGTAGTCCCGTACGATCTGTCCTGCCAATCCTACGGGGTGCAGCAGTATTAGATACCCGAGTAGTCCATCAGTGCCAATCCTATGGGGGGCAGCAGTGATTAGATACCCCGGTAGTCCGCTACCACGATGTCCTATGGGGCGCAGCAGT
>OTU1633 14_422398
TATTAGATACCCGAGTAGTCCGCTACCATTACGCCCACTTGACCTACGGGATGCAGCAGTATTAGATACCCTTGTAGTCCCGTACGACTTGACCTACGGGGCGCACCAGTAATTAGATACCCTAGTAGTCCATCAGTGACTGCCCATGGCTACCTATGGGACGCAGCAGTATTAGATACCCTGGTAGTCCGCTCATAGAGGGCGGTGCTCTTCTGGCTACCCTACGGGACGCAGCAGT
>OTU1634 18_743810
GATTAGATACCCCCGTAGTCCGCTCATAGAGAGTGATGCTCTTCCGACCTTGTACCTATGGGGTTCAGCAGTATTAGATACCCTTGTAGTCCGCTACCCTGGTAGTCCTCATCTTGTACCTACGGGATGCAGCAGTATTAGATACCCCTGTAGTCCGCTACCACGATGTCCTATGGGGTGCAGCAGTATTAGATACCCGTGTAGTCCGCTACCACGATGTCCTACGGGACGCAGCAGT
>OTU1635 17_728710
TATTAGATACCCTGGTAGTCCGCTACCAGATGCTCTTCCGATCTTCGATGTCCTACGGGAGGCAGCAGTATTAGATACCCCTGTAGTCCGCTACCACGATGTCCTACGGGACGCACCAGCAATTAGATACCCACGTAGTCCGCTCATAGAGAGTGATGCTCTTCTGGCTACCCTACGGGGTGCAGCAGTATTAGATACCCACGTAGTCCGCTACCATGGCTACCCTACGGGACGCAGCAGTA
>OTU1636 18_754752
TATTAGATACCCTAGTAGTCCGCTACCACGATGTCCTATGGGGGGCACCAGTAATTAGATACCCCCGTAGTCCGCTACCTTAGATACCCCCGATGTCCTATGGGAGGCAGCAGTATTAGATACCCTTGTAGTCCCGAAACAACTTGATCAGCCTACGGGGTGCACCAGTAATTAGATACCCTAGTAGTCCGCTACCTACTGATCAGCCTACGGGATGCAGCAGT
>OTU1637 16_624434
TATTAGATACCCCCGTAGTCCGCTACCACGATGTCCTACGGGGGGCAGCAGTATTAGATACCCTGGTAGTCCGCTACCACAGTACCTACGGGAGGCAGCAGTAATTAGATACCCGCGTAGTCCCGAAACAGAGGGGATGATGCTCTTCCGATCTTGTACCTATGGGGTGCAGCAGTATTAGATACCCCGGTAGTCCGCTCATAGAGAGGGATGCTCTTCCTATCTTGGCTACCCTACGGGAGGCAGCAGC
>OTU1638 12_286085
TATTAGATACCCAGGTAGTCCATCAGTACAGTGCCTATGGGGGGCAGCAGTATTAGATACCCTCGTAGTCCCGAAACATCACGCCTATGGGACGCAGCAGTATTAGATACCCAGGTAGTCCCGTACGACTTGACCACCTATGGGGCGCACCAGTATTAGATACCCGAGTAGTCCGCTCATAGAGTGCGATGCTCTTCCGATCTGGCTACCCTACGGGGCGCAGCAGT
>OTU1639 17_677716
TATTAGATACCCGTGTAGTCCGCTCATAGAGAGAGGGTGATGCTCTTCTGATCAACCTATGGGGGGCAGCAGTATTAGATACCCCAGTAGTCCGCTACCTTAGATACCCTCGATGTCCTATGGGGGGCAGCAGTATTAGATACCCCCGTAGTCCGCTACCATGACCACCTACGGGGTGCACCAGTATTAGATACCCGAGTAGTCCCGAAACACGTGTTACAGTGCCTATGGGGCGCAGCAGTA
>OTU164 9_132181
TAGGGAATCTTCCACAATGGGCGAAAGCCTGATGGAGCAACACCGCGTGGGTGAAGAAGGTCTTCGGATCGTAAACCCCTGTTGTTAGAGAAGAAAGTGCGTGAGAGTAACTGTTCACGTTTCGACGGTATCTAACCAGAAAGCCACGGCTAACTACGTGCCAGCAGCCGCGGTAATACGTAGGTGGCAAGCGTTATCCGGATTTATTGGGCGTAAAGGGAACGCAGGCGGTCTTTTAAGTCTGATGTGAAAGCCTTCGGCTTAACCGGAGTAGTGCATTGGAAACTGGGAGACTTGAGTGCAGAAGAGGAGAGTGGAACTCCATGTGTAGCGGTGAAATGCGTAGATATATGGAAGAACACCAGTGGCGAAAGCGGCTCTCTGGTCTGTAACTGACGCTGAGGTTCGAAAGCGTGGGTAGCAAACAGG
>OTU1640 10_145602
TGGGGAATATTGCACAATGGGGGAAACCCTGATGCAGCAACGCCGCGTGAAGGAAGACGGTTTTCGGATTGTAAACTTCTGTTCTTAGTGAAGAAGAATGACGGTACCTGACGAATAAGCCACGGCTAACTACGTGCCAGCAGCCGCGGTAATACGTAGGTGGCAAGCGTTATCCGGATTTACTGGGTGTAAAGGGCGTGTAGGCGGGAGAGCAAGTCAGATGTGAAATTCCAGGGCTCAACCCTGGAACTGCATTTGAAACTGTTCTTCTTGAGTACTGGAGAGGCAGACGGAATTCCTAGTGTAGCGGTGAAATGCGTAGATATTAGGAGGAACACCAGTGGCGAAGGCGGTCTGCTGGACAGCAACTGACGCTGAGGCGCGAAAGCGTGGGGAGCAAACAGG
>OTU1641 16_604458
TATTAGATACCCCTGTAGTCCGCTACCTCAGATACCCTAGATGTCCTATGGGGCGCAGCAGTAATTAGATACCCATGTAGTCCCGAAACAACTCGATCAGCCTATGGGACGCAGCAGTATTAGATACCCCCGTAGTCCGCTACCACGATGTCCTATGGGACGCAGCAGTATTAGATACCCAGGTAGTCCGCTACCACGATGTCCTACGGGGGGCAGCAGT
>OTU1643 17_689380
TATTAGATACCCTAGTAGTCCATCAGTGCCAATCCTATGGGGGGCAGCAGTAATTAGATACCCGTGTAGTCCGCTCATGCACAGTGCCTACGGGGTGCAGCAGTATTAGATACCCAGGTAGTCCGCTCATAGAGAGAGGGTGATGCTCTTCTGATCAGCCTACGGGAGGCAGCAGTAATTAGATACCCACGTAGTCCGCTACCATGGCTACCCTATGGGAGGCAGCAGT
>OTU1644 18_736793
TAATTAGATACCCTAGTAGTCCCGTACGACTTGATCACCCTATGGGGGGCACCAGTATTAGATACCCTAGTAGTCCGCTACCACGATGTCCTACGGGGCGCACCAGTATTAGATACCCTAGTAGTCCTAGTTGGCTACCCTACGGGAGGCAGCAGTAATTAGATACCCGTGTAGTCCCGAAACATATGCTCTTCCGACCTTGTACCTACGGGGGGCAGCAGTA
>OTU1645 17_683093
TATTAGATACCCTCGTAGTCCCGTGATGTACAGTGCCAATCCTACGGGGTGCAGCAGTAATTAGATACCCATGTAGTCCGCTACCACGATGTCCTACGGGAGGCAGCAGTATTAGATACCCGAGTAGTCCATCAGTACAGTGCCTATGGGGCGCAGCAGTATTAGATACCCTCGTAGTCCGCTACCATGACCACCTATGGGGCGCAGCAGCATTAGATACCCGGGTAGTCCGCTACCATTACGCCTACTTGACCTACGGGAGGCAGCAGTA
>OTU1646 16_635317
TAATTAGATACCCCAGTAGTCCATCAGTACAGTGCCTATGGGGGGCAGCAGTATTAGATACCCTAGTAGTCCCGTACGACTTGACCTATGGGGTGCAGCAGTAATTAGATACCCGAGTAGTCCGCTACCCTGGTAGTCCTCATCTTGTACCTATGGGAGGCAGCAGTATTAGATACCCGAGTAGTCCGCTACCAGATGCTCTTCCGATCCCTTGTACCTATGGGGTGCAGCAGTATTAGATACCCACGTAGTCCCGTGATGTACAGTGTCACCTATGGGAGGCAGCAGT
>OTU1648 14_470783
TATTAGATACCCGGGTAGTCCGCTCATAGAGGGTGATGCTCTTATGTCACCTACGGGGTGCAGCAGTATTAGATACCCACGTAGTCCCGAAACATCACACCTACGGGACGCAGCAGTATTAGATACCCCAGTAGTCCGCTACCACAGTGCCTACGGGGTGCACCAGTATTAGATACCCTTGTAGTCCGCTCATACAGGGCGATGCTCTTCCGATCTTGTACCTACGGGATGCAGCAGT
>OTU1649 14_454686
TATTAGATACCCCCGTAGTCCGCTCATAGAGAGAGGATGATGCTCTTCCGATCTTGTACCTATGGGAGGCAGCAGATTAGATACCCAAGTAGTCCGCTACCACGATGTCCTATGGGGTGCAGCAGTATTAGATACCCCAGTAGTCCATCAGTGCCAATCCTACGGGGGGCAGCAGTATTAGATACCCTTGTAGTCCCGTACGACTTGACCTATGGGAGGTACC
>OTU165 9_88398
TGAGGAATATTGGTCAATGGCCGGAAGGCTGAACCAGCCATGCCGCGTGAAGGTCAGTGCCCTATGGGCGTTAAACTTCTTTTGTGCGGGAGCAATAATGGTCACGTGTGGCCAGACGAGAGTACCGTACGAATAAGCATCGGCTAACTCCGTGCCAGCAGCCGCGGTAATACGGGGGATGCAAGCGTTATCCGGATTTATTGGGTTTAAAGGGTGCGTAGGCTGTGAGGTAAGTCAGCGGTGAAATGCCCCCGCTCAACGGGGTGAAGTGCCATTGATACTGCCTTGCTGGAATGCGGATGCCGTGGGAGGAATGTGTGGTGTAGCGGTGAAATGCATAGATATCACACAGAACACCGATTGCGAAGGCATCTCACGAATCCGCGATTGACGCTGATGCACGAAAGCGTGGGTATCAAACAGG
>OTU1650 11_260178
TGGGGAATATTGCGCAATGGGCGAAAGCCTGACGCAGCGACGCCGCGTGAGTGAAGAAGGCCTTCGGGTCGTAAAGCTCTGTTGCGGGGGAAAAAAGGCAGCATCAGGAAATGGGTGCTGACTGATGGTGCCCCGCCAGAAAGTCACGGCTAACTACGTGCCAGCAGCCGCGGTAATACGTAGGTGGCGAGCGTTATCCGGAATTATTGGGCGTAAAGAGTACGTAGGTGGCAACCTAAGCGCAGGGTTTAAGGCAATGGCTCAACCATTGTTCGCCCTGCGAACTGGGATGCTTGAGTGCAGGAGAGGAAAGCGGAATTCCTAGTGTAGCGGTGAAATGCGTAGAGATCTGGAGGAATACCGGTGGCGAAGGCGGCCCCCTGGACGAAGACTGACGCTCAGGTGCGAAAGCGTGGGGAGCAAACAGG
>OTU1651 15_500484
TGGGGAATATTGCACAATGGGCGAAAGCCTGATGCAGCGACGCCGCGTGAGGGATGACGGCCTTCGGGTTGTAAACCTCTTTCAGCAGGGACGAAGCGTGAGTGACGGTACCTGCAGAAGAAGCACCGGCTAACTACGTGCCAGCAGCCGCGGTAATACGTAGGGTGCGAGCGTTGTCCGGAATTATTGGGCGTAAAGAGCTCGTAGGCGGTTTGTTGCGTCGGCCGTGAAAACTTCACGCTTAACGTGGAGCCTGCGGTCGATACGGGCAGACTTGAGTTCGGCAGGGGAGACTGGAATTCCTGGTGTAGCGGTGAAATGCGCAGATATCAGGAGGAACACCGGTGGCGAAGGCGGGTCTCTGGGCCGATACTGACGCTGAGGAGCGAAAGCGTGGGGAGCGAACAGG
>OTU1652 8_49005
TGGGGAATATTGGGCAATGGGCGCAAGCCTGACCCAGCAACGCCGCGTGAAGGAAGAAGGCTTTCGGGTTGTAAACTTCTTTTATGAGGGACGAAAGAAATGACGGTACCTCATGAATAAGCCACGGCTAACTACGTGCCAGCAGCCGCGGTAATACGTAGGTGGCAAGCGTTATCCGGATTTACTGGGTGTAAAGGGCGTGTAGGCGGGAGAGCAAGTCAGACGTGAAATTCCAGGGCTCAACCCTGGAACTGCGTTTGAAACTGTTCTTCTTGAGTGATGGAGAGGTAAGCGGAATTCCTAGTGTAGCGGTGAAATGCGTAGATATTAGGAGGAACACCAGTGGCGAAGGCGGCTTACTGGACAGTAACTGACGTTGAGGCTCGAAAGCGTGGGGAGCAAATAGG
>OTU1653 18_743734
TAATTAGATACCCACGTAGTCCGCTCATAGAGAGTGGTGCTCTTCCGGTCTTGTACCTATGGGGTGCACCAGTATTAGATACCCCTGTAGCCCCGAAACATCACGCCTATGGGGGGCAGCAGTATTAGATACCCCGGTAGTCCGCTACCACGATGTCCTATGGGAGGCAGCAGTATTAGATACCCTAGTAGTCCGCTACCACGATGTCCTACGGGAGGCACCAGTATTAGATACCCAGGTAGTCCGCTACCTTAGATACCATCGATGTCCTATGGGAGGCAGCAGT
>OTU1654 13_352853
TGGGGAATATTGCACAATGGGGGAAACCCTGATGCAGCGACGCCGCGTGAGTGAAGAAGTATTTCGGTATGTAAAGCTCTATCAGCAGGGAAGAAAATGACGGTACCTGACTAAGAAGCCCCGGCTAACTACGTGCCAGCAGCCGCGGTAATACGTAGGGGGCAAGCGTTATCCGGATTTACTGGGTGTAAAGGGAGCGTAGGTGGCATGGTAAGCCAGAAGTGAAAACCCGGGGCTCAACTCCGAGGATTGCTTTTGGAACTATCAAGCTGGAGTGCTGGAGGGGTAAGCGGAATTCCTAGTGTAGCGGTGAAATGCGTAGATATTAGGAGGAACACCGGTGGCGAAGGCGGCTTACTGGACAGAAACTGACACTGAGGCTCGAAAGCGTGGGGAGCAAACAGG
>OTU1655 17_673070
TAATTAGATACCCGTGTAGTCCGCTCATAGAGGGTGATGCTCTTCTGACCACCTACGGGACGCAGCAGTATTAGATACCCCTGTAGTCCATCAGTACAGTGCCTACGGGGGGCAGCAGTAATTAGATACCCATGTAGTCCGCTACCTTAGATACCCTCGATGTCCTACGGGATGCAGCAGTATTAGATACCCATGTAGTCCCGTGATGTACAGTGCCTACGGGGCGCAGCAGTA
>OTU1656 2_850763
TAATTAGATACCCTAGTAGTCCGCTACCGACTGTCCATGGCTACCCTATGGGGGGCAGCAGTAATTAGATACCCACGTAGTCCGCTACCAGATGCTCTTCCGATCCCTTGTACCTATGGGGTGCAGCAGTAATTAGATACCCGGGTAGTCCGCTACCACGATGTCCTACGGGGGGCAGCAGTATTAGATACCCGGGTAGTCCATCAGTACAGTGCCTATGGGGGGCAGCAGT
>OTU1657 12_321980
TATTAGATACCCTAGTAGTCCATCAGTACAGTACCTACGGGACGCAGCAGTAATTAGATACCCTCGTAGTCCATCAGTACAGTGCCTACGGGGCGCAGCAGTATTAGATACCCAGGTAGTCCCGAAACAGAGGGGGTGATGCTCTTCCGATCTTGTACCTACGGGGGGCAGCAGTATTAGATACCCCGGTAGTCCCGTGATGTACAGTGCCTATGGGAGGCAGCAGTA
>OTU1658 16_650745
TATTAGATACCCGGGTAGTCCGCTACCACTTGTACCTACGGGACGCACCAGTATTAGATACCCGAGTAGTCCGCTACCACGATGTCCTACGGGGTGCACCAGTATTAGATACCCAAGTAGTCCCGTACGATCTGTCCTGCCAATCCTATGGGGGGCAGCAGTATTAGATACCCATGTAGTCCCGTACGATCTGTCCTGCCAATCCTACGGGGTGCAGCAGG
>OTU166 8_7773
TGAGGAATATTGGTCAATGGGCGGAAGCCTGAACCAGCCAAGTCGCGTGAGGGAAGACGGCCCTACGGGTTGTAAACCTCTTTTGCCGGGGAGCAAAGGCGGGTATGTATACCCGGATGAGAGTACCCGGAGAAAAAGCATCGGCTAACTCCGTGCCAGCAGCCGCGGTAATACGGAGGATGCGAGCGTTCTCCGGATTTATTGGGTTTAAAGGGTGCGCAGGCGGACTGTTAAGTCAGCGGTAACATTGCGGGGCTCAACCCCGCCGAGCCGTTGAAACTGGCGGTCTGGAGTAGGCGAGAAGTATGCGGAATGCGTGGTGTAGCGGTGAAATGCATAGATATCACGCAGAACTCCGATTGCGAAGGCAGCATACCGGCGCCTTACTGACGCTCAGGCACGAAAGCGTGGGTATCGAACAGG
>OTU1660 12_311437
TATTAGATACCCCAGTAGTCCCTTTTGCGATGTCCTACGGGATGCAGCAGGATTAGATACCCAAGTAGTCCATCAGTACAGTGCCTATGGGAGGCAGCAGTATTAGATACCCAGGTAGTCCATCAGTATCACGCCTATGGGATGCAGCAGTATTAGATACCCTGGTAGTCCATCACCGACTGCCCATGACCACCTATGGGAGGCAGCAGTATTAGATACCCCAGTAGTCCCTTTTGCGATGTCCTACGGGATGCAGCAGGATTAGATACCCAAGTAGTCCATCAGTACAGTGCCTATGGGAGGCAGCAGTATTAGATACCCAGGTAGTCCATCAGTATCACGCCTATGGGATGCAGCAGTATTAGATACCCTGGTAGTCCATCACCGACTGCCCATGACCACCTATGGGAGGCAGCAGT
>OTU1661 18_757908
TATTAGATACCCCAGTAGTCCGCTACCACGATGTCCTACGGGGGGCAGCAGTATTAGATACCCCTGTAGTCCGCTACCATCGCACCTATGGGAGGCAGCAGGATTAGATACCCGTGTAGTCCGCTACCTTAGGTACCCTCGATGTCCTATGGGACGCAGCAGTATTAGATACCCTGGTAGTCCGCTCATAGAGGGCGATGCTCTTCCGATCTGGCTACCCTATGGGGGGCAGCAGTA
>OTU1662 13_390131
TAGGGAATCTTCCACAATGGGCGAAAGCCTGACCGAGCAACGCCGCGTGAAGGAAGAAGGAATTCGTTCTGTAAACTTCTGTTATAAAGGAAGAAAGGCGGATGAAGGAAATGACATCCGAGTGACGGTACTTTATGAGAAAGCCACGGCTAACTACGTGCCAGCAGCCGCGGTAATACGTAGGTGGCAAGCGTTATCCGGAATTATTGGGCGTAAAGGGAACGCAGGCGGTCTTTTAAGTCTGATGTGAAAGCCTTCGGCTTAACCGGAGTAGTGCATTGGAAACTGGGAGACTTGAGTGCAGAAGAGGAGAGTCGAACTCCATGTGTAGCGGTGAAATGCGTAGATATATGGAGGAACACCAGTGGCGAAGGCGACGATCTGGGAAGCAACAGACGCTGAGTCCCGAAAGCGTGGGGAGCAAATAGG
>OTU1663 7_1149569
TAGGGAATCTTCCACAATGGACGAAAGTCTGATGGAGCAACGCCGCGTGGGTGAAGAAGGTCTTCGGATCGTAAAGCTCTGTTGGTAGTGAAGAAAGATAGAGGTAGTAACTGTTCACGTTTCGACGGTATCTAACCAGAAAGCCACGGCTAACTACGTGCCAGCAGCCGCGGTAATACGTAGGTGGCAAGCGTTGTCCGGATTTATTGGGCGTAAAGCGAGTGCAGGCGGTTCAATAAGTCTGATGTGAAAGCCTTCGGCTCAACCGGAGAATTGCATCAGAAACTGTTGAACTTGAGTGCAGAAGAGGAGAGTGGAACTCCATGTGTAGCGGTGGAATGCGTAGATATATGGAAGAACACCAGTGGCGAAAGCGGCCGCCTGGCCTGTTGCTGACGCTGAGGCACGAAAGCGTGGGGAGCAAATAGG
>OTU1664 16_609601
TAATTAGATACCCTTGTAGTCCGCTACCACGATGTCCTATGGGATGCAGCAGTATTAGATACCCTTGTAGTCCGCTACCAACTGTCCATGGCTACCCTACGGGAGGCAGCAGCATTAGATACCCGTGTAGTCCGCTACCTTAGATACCCTGGCTACCCTATGGGGCGCAGCAGTATTAGATACCCTGGTAGTCCGCTACCACGATGTCCTATGGGGCGCAGCAGTATTAGATACCCACGTAGTCCCGTGATGTACAGTACCTATGGGGTGCAGCAGTAGTCATTAGATACCCGTGTAGTCCATCAGTGGCTACCCTATGGGAGGCAGCAGT
>OTU1665 16_632552
TATTAGATACCCATGTAGTCCGCTACCACGATGTCATATGGGATGCAGCAGTAATTAGATACCCGTGTAGTCCGCTCATAGAGAGTGATGCTCTTCCGATCTTGTACCTATGGGGGGCAGCAGTATTAGATACCCACGTAGTCCCTTTTGCGATGTCCTATGGGACGCAGCAGTATTAGATACCCTAGTAGTCCCTTTTGCGATGTCCTATGGGGTGCAGCAGC
>OTU1666 8_18532
TATTAGATACCCATGTAGTCCGCTACCTTAGATACCCTCGATGTCCTATGGGGTGCAGCAGTAATTAGATACCCTAGTAGTCCCGTACGACTTGACCTATGGGGGGCACCAGTATTAGATACCCATGTAGTCCAGTGATGTACAGTGCCTATGGGGTGCAGCAGTATTAGATACCCTAGTAGTCCATCAGTACAGTGCCAATCCTATGGGGTGCAGCAGTATTAGATACCCATGTAGTCCCGTACGATGCCAATCCTATGGGGGGCAGCAGTA
>OTU1667 7_1110278
TGGGGAATATTGGACAATGGGGGAAACCCTGATCCAGCAATGCCGCGTGAGTGGAGAAGGCCTTAGGGTTGTAAAGCTCTTTCAGCGGGGAAGATGATGACGGTACCCGCAGAAGAAGCCCCGGCTAACTCCGTGCCAGCAGCCGCGGTAATACGGAGGGGGCTAGCGTTGTTCGGAATTACTGGGCGTAAAGCGCACGTAGGCGGTGGCGCATGTCAGATGTGAAAGCCCTGGGCTTAACCTAGGAATTGCATTTGAAACTGCGCCGCTAGAGGCCGGAAGAGGGTAGTGGAATTCCCAGTGTAGAGGTGAAATTCGTAGATATTGGGAAGAACACCGGTGGCGAAGGCGGCTACCTGGTCCGGTTCTGACGCTGAGGTGCGAAAGCGTGGGGAGCAAACAGG
>OTU1668 10_156665
TGGGGAATCTTAGACAATGGGCGCAAGCCTGATCTAGCCATGCCGCGTGAGTGATGAAGGCCTTAGGGTCGTAAAGCTCTTTCGCCAGGGATGATAATGACAGTACCAGGTAAAGAAACCCCGGCTAACTCCGTGCCAGCAGCCGCGGTAATACGGAGGGGGTTAGCGTTGTTCGGAATTACTGGGCGTAAAGCGCACGTAGGCGGACTATTAAGTCAGAGGTGAAACCCCAGGGCTCAACCCTGGAACTGCCTTTGATACTGGTAGTCTTGAGTTCGAGAGAGGTGAGTGGAATTCCGAGTGTAGAGGTGAAATTCGTAGATATTCGGAGGAACACCAGTGGCGAAGGCGGCTCACTGGCTCGATACTGACGCTGAGGTGCGAAAGTGTGGGGAGCAAACAGG
>OTU1669 18_749189
TATTAGATACCCGCGTAGTCCGCTCATGATCAGCCTATGGGAGGCAGCAGTATTAGATACCCAGGTAGTCCGCTACCAACTGTCCATGGCTACCCTATGGGACGCAGCAGTATTAGATACCCGGGTAGTCCGCTCATAGAGAGGGGATGATGCTCTTCCGATGTCCTATGGGGCGCACCAGTATTAGATACCCCAGTAGTCCCGAAACAGAGGGGATGATGCTCTTCCGATCTTGTACCTATGGGGGGCAGCAGTA
>OTU167 8_37014
TGAGGAATATTGGTCAATGGGCGAGAGCCTGAACCAGCCAAGTCGCGTGAGGGAAGACGGCCCTACGGGTTGTAAACCTCTTTTGTCAGGGAGCAAGACCGGATACGTGTATCTGAGCGAGAGTACCTGAAGAAAAAGCATCGGCTAACTCCGTGCCAGCAGCCGCGGTAATACGGAGGATGCGAGCGTTATCCGGATTTATTGGGTTTAAAGGGTGCGTAGGCGGACTGCCAAGTCAGCGGTAAAATTGCGGGGCTCAACCCCGTCGAGCCGTTGAAACTGGCGGTCTTGAGTGGGCGAGAAGTATGCGGAATGTGTGGTGTAGCGGTGAAATGCATAGATATCACGCAGAACTCCGATTGCGAAGGCAGCATACCGGCGCCCGACTGACGCTGAAGCACGAAAGCGTGGGTATCGAACAGG
>OTU1670 17_693626
TATTAGATACCCGTGTAGTCCGCTACCACGATGTCCTATGGGGTGCAGCAGGATTAGATACCCGGGTAGTCCGCTACCATCTTGTACCTATGGGACGCAGCAGTAATTAGATACCCTAGTAGTCCATCAGTACAGTGCCTATGGGAGGCACCAGTATTAGATACCCGTGTAGTCCGCTACCACGATGTCCTATGGGGTGCAGCAGGATTAGATACCCGGGTAGTCCGCTACCATCTTGTACCTATGGGACGCAGCAGTAATTAGATACCCTAGTAGTCCATCAGTACAGTGCCTATGGGAGGCACCAGTATTAGATACCCTGGTAGTCCGCTACCACGATGTCCTATGGGGGGCAGCAGT
>OTU1672 18_758997
TATTAGATACCCGTGTAGTCCATCAGTACAGTGCCTACGGGAGGCAGCAGTATTAGATACCCGAGTAGTCCGCTACCATCACGCCTACGGGAGGCAGCAGTATTAGATACCCCAGTAGTCCGCTCATAGAGAGCGATGCTATTCCGATCTCTTGTACCTATGGGGGGCACCAGTATTAGATACCCTAGTAGTCCGCTACCACGATGTCCTACGGGGCGCACCAGT
>OTU1673 17_669538
TATTAGATACCCCGGTAGTCCGCTACCACGATGTCCTATGGGGCGCAGCAGTAATTAGATACCCTAGTAGTCCGCTCATAGAGAGTGGGTGATGCTCTTCTGATCAGCCTACGGTGCGCACCAGTATTAGATACCCCGGTAGTCCGCTACCGACTGTCCATGGCTACCCTATGGGAGGCAGCAGTATTAGATACCCGTGTAGTCCCGAAACATCACAACTATGGGAGGCAGCAGT
>OTU1674 12_327996
GATTAGATACCCTTGTAGTCCATCAGTACAGTACCTATGGGGCGCACCAGTAATTAGATACCCAGGTAGTCCATCAGTGCCAATCCTACGGGAGGCAGCAGTATTAGATACCCTAGTAGTCCGCTCATATCACGCCTACGGGATGCACCAGTATTAGATACCCTAGTAGCCCCGTGATGTACAGTGCCTATGGGAGGCAGCAGTATTAGATACCCTTGTAGTCCCGTACGACTTGACCTATGGGACGCACCAGT
>OTU1675 7_1132870
TGGGGAATCTTGCACAATGGGGGAAACCCTGATGCAGCGACGCCGCGTGGGTGATGAAGCTCTTCGGAGTGTAAAGCCCTTTCGGCAGGGACGAATCAAGACGGTACCTGCAAAAGAAGCCCCGGCTAACTACGTGCCAGCAGCCGCGGTAATACGTAGGGGGCTAGCGTTGTTCGGAATTACTGGGCGTAAAGAGCGCGTAGGCGGTGCGGTGTGTTCGGTGTGAAATCTCCCGGCTCAACCGGGAGGGGCCATCGAAAACTGCCGTGCTGGAGTGCGGAAGAGGGCAGTGGAATTCCCGGTGTAGCGGTGAAATGCGTAGAGATCGGGAGGAACACCTGTGTCGAAGGAGGCTGCCTGGGCCGCAACTGACGCTGAGGCGCGAAAGCTAGGGGAGCAAACAGG
>OTU1676 16_642380
TATTAGATACCCCAGTAGTCCGCTACCACGATGTCCTACGGGATGCAGCAGTATTAGATACCCACGTAGTCCGCTACCTTAAATACCCTCGATGTCCTACGGGGTGCAGCAGTATTAGATACCCATGTAGTCCATCAGTACGACTTGACCACCTATGGGGTGCAGCAGTATTAGATACCCTTGTAGTCCATCAGTACAGTGCCTACGGGGGGCAGCAGT
>OTU1677 17_721503
TATTAGATACCCGGGTAGTCCGCTCATAGAGAGTGATGCTCTTCCGATCTGGCTACCCTATGGGAGGCAGCAGTAATTAGATACCCAGGTAGTCCATCAGTGGCCAATCCTACGGGAGGCAGCAGTATTAGATACCCCAGTAGTCCGCTACCATGGCTACCCTACGGGAGGCACCAGTAATTAGATACCCAGGTAGTCCGCTACCGACTGTCCATGGCTACCCTACGGGAGGCAGCAGTA
>OTU1679 7_1154126
TATTAGATACCCTAGTAGTCCCGTACGACTTGACCTATGGGACGCAGCAGTATTAGATACCCTGGTAGTCCCGAAACATCACGCCTACGGGGTGCAGCAGTATTAGATACCCTGGTAGTCCCGAAACATCGCGCCTATTGGATGCACTGATCAGCCTATGGGGTGCAGCAGTAATTAGATACCCACGTAGTCCATCAGTACAGTGCCTATGGGATGCAGCAGTA
>OTU168 9_71617
TGGGGAATATTGGGCAATGGGCGCAAGCCTGACCCAGCAACGCCGCGTGAAGGAAGAAGGCTTTCGGGTTGTAAACTTCTTTTCTGGGGGACGAACAAATGACGGTACCCCAGGAATAAGCCACGGCTAACTACGTGCCAGCAGCCGCGGTAATACGTAGGTGGCAAGCGTTATCCGGATTTATTGGGTGTAAAGGGCGTGTAGGCGGGAATGCAAGTCAGATGTGAAAACTCAGGGCTCAACCCTGAGCCTGCATTTGAAACTGTGTTTCTTGAGTGCTGGAGAGGCAATCGGAATTCCGTGTGTAGCGGTGAAATGCGTAGATATACGGAGGAACACCAGTGGCGAAGGCGGATTGCTGGACAGTAACTGACGCTGAGGCGCGAAAGCGTGGGGAGCAAACAGG
>OTU1680 17_682630
TATTAGATACCCATGTAGTCCCGTGATGTACAGTGCCTACGGGATGCAGCAGTATTAGATACCCACGTAGTCCGCTACCATGCCAATCCTACGGGAGGCAGCAGTAATTAGATACCCATGTAGTCCGCTCATAGAGAGAGGATGATGCTCTTCCGATCTGGCTACCCTATGGGACGCAGCAGTAATTAGATACCCATGTAGTCCGCTCATAGAGGGAGGGTGATGCTCTTCTGGCTACCCTATGGGGCGCAGCAGT
>OTU1681 18_737458
TGGGGAATTTTGCGCAATGGGCGAAAGCCTGACGCAGCAACGCCGCGTGCGGGACGAAGGCCCTCGGGTTGTAAACCGCTTTCAGCAGGGAAGATCCAAGACGGTACCTGCAGAAGAAGCTCCGGCTAACTACGTGCCAGCAGCCGCGGTAATACGTAGGGGGCGAGCGTTATCCGGATTCATTGGGCGTAAAGCGCGCGTAGGCGGCCGCCTAAGCGGAACCTCTAATCCCGGGGCTCAACCTCGGGCCGGGTTCCGGACTGGGCGGCTCGAGTGCGGTAGAGGAGAGCGGAATTCCCGGTGTAGCGGTGGAATGCGCAGATATCGGGAAGAACACCAGTGGCGAAAGCGGCTCTCTGGTCTGTAACTGACGCTGAGGTTCGAAAGCGTGGGTAGCAAACAGG
>OTU1685 18_762552
TATTAGATACCCAAGTAGTCCGCTACCACGATGTCCTATGGGACGCAGCAGTATTAGATACCCTCGTAGTCCCGTACGACTTGACCTACGGGACGCAGCAGTATTAGATACCCGCGTAGTCCGCTACCACGATGACCTACGGGACGCAGCAGGATTAGATACCCCTGTAGTCCGCTACCACGATGTCCTATGGGGGGCAGCAGTATTAGATACCCAAGTAGTCCGCTACCACGATGTCCTATGGGGGGCAGCAGT
>OTU1686 16_655885
CATTAGATACCCCTGTAGTCCGCTACCACGATGTCCTACGGGGTGCAGCAGTATTAGATACCCCAGTAGTCCGCTACCACGATGTCCTATGGGGTGCAGCAGTATTAGATACCCGTGTAGTCCGCTCATAGAGAGAGGGTGATGCTCTTCTGGCTACCCTACGGGATGCAGCAGTATTAGATACCCCCGTAGTCCCTTACGACTTGACCTACGGGAGGCAGCAGT
>OTU169 4_938009
TGAGGAATATTGGTCAATGGGCTTACGCCTGAACCAGCCAAGTCGCGTGAGGGAAGACTGCCCTATGGGTTGTAAACCTCTTTTGTCAGGGAGCAACAACATCTACGAGTAGGTGTTACGAGAGTACCTGAAGAAAAAGCATCGGCTAACTCCGTGCCAGCAGCCGCGGTAATACGGAGGATGCGAGCGTTATCCGGATTTATTGGGTTTAAAGGGTGCGTAGGCGGAGTGCCAAGTCAGCGGTAAAAATTCGGGGCTCAACCTCGCTTCGTCGTTGAAACTGGTGTTCTTGAGTGGGCGAGAAGTATGCGGAATGCGTGGTGTAGCGGTGAAATGCATAGATATCACGCAGAACTCCGATTGCGAAGGCAGCATACCGGCGCCCAACTGACGCTGAAGCACGAAAGCGTGGGTATCGAACAGG
>OTU1690 17_682941
TATTAGATACCCTCGTAGTCCATCAGTACAGTGCCTATGGGGGGCAGCAGTATTAGATACCCTTGTAGTCCTAGTTGGCTACCCTATGGGACGCAGCAGTATTAGATACCCTCGTAGTCCGCTACCATGGCTACCCTACGGGACGCAGCAGCATGTACCTACGGGGTGCAGCAGTATTAGATACCCAGGTAGTCCATCAGTACGACTTGACCACCTACGGGGTGCAGCAGT
>OTU1692 18_734579
TAATTAGATACCCGCGTAGTCCTAGTTGAGAGGGTGATGCTCTTCTGATCAGCCTACGGGAGGCAGCAGTATTAGATACCCTCGTAGTCCGCTCATAGAGAGGCTGCTCTTCCGATGTCCTATGGGGGGCAGCAGTATTAGATACCCGTGTAGTCCGCTACCACGATGTCCTATGGGACGCAGCAGTATTAGATACCCCCGTAGTCCGCTACCTTAGATACCCTCGATGTCCTACGGGGTGCAGCAGTAATTAGATACCCCGGTAGTCCGCTACCATCACGCCTACGGGGCGCACCAGC
>OTU1693 16_659735
TATTAGATACCCTAGTAGTCCGCTACCTCGATGTCCTATGGGAGGCAGCAGTATTAGATACCCACGTAGTCCATCAGTACGTCTTGTACCTATGGGAGGCAGCAGTATTAGATACCCACGTAGTCCATCGGTACAGTGCCTATGGGAGGCAGCAGTAATTAGATACCCCAGTAGTCCGCTACCACGATGTCCTACGGGATGCAGCAGTATTAGATACCCTGGTAGTCCCGAAACACCACGCCTATGGGAGGCAGCAGC
>OTU1697 18_778225
TATTAGATACCCCAGTAGTCCGCTACCACGATGTCCTATGGGGTGCAGCAGTAATTAGATACCCCGGTAGTCCGCTACCTTAGATACCCTCGATGTCCTACGGGGTGCAGCAGTATTAGATACCCGGGTAGTCCCGTGATGTACTTGACCTATGGGGGGCAGCAGTATTAGATACCCGAGTAGTCCATCAGTACAGTGCCTACGGGGGGCAGCAGTAGATACCCCTGTAGTCCCGTACGACTTGACCTATGGGACGCACCAGTA
>OTU1699 16_615963
TATTAGATACCCAGGTAGTCCGCTACCACGATGTCCTACGGGAGGCAGCAGTAATTAGATACCCGCGTAGTCCCGTACGATCTGTCCTGCCAATCCTATGGGGTGCAGCAGTATTAGATACCCGCGTAGTCCGCTCATGGAGAGGGATGCTCTTCCGATCTAGCTTCCTATGGGGCGCAGCAGTATTAGATACCCTGGTAGTCCATCAGTACAGTGCCTATCCTATGGGGCGCACCAGT
>OTU17 8_60295
TAGGGAATCTTCCACAATGGACGAAAGTCTGATGGAGCAACGCCGCGTGAGTGAAGAAGGGTTTCGGCTCGTAAAGCTCTGTTGGTAGTGAAGAAAGATAGAGGTAGTAACTGGCCTTTATTTGACGGTAATTACTTAGAAAGTCACGGCTAACTACGTGCCAGCAGCCGCGGTAATACGTAGGTGGCAAGCGTTGTCCGGATTTATTGGGCGTAAAGCGAGTGCAGGCGGTTCAATAAGTCTGATGTGAAAGCCTTCGGCTCAACCGGAGAAGTGCATCAGAAACTGTTGAACTTGAGTGCAGAAGAGGAGAGTGGAACTCCATGTGTAGCGGTGGAATGCGTAGATATATGGAAGAACACCAGTGGCGAAGGCGGCTCTCTGGTCTGCAACTGACGCTGAGGCTCGAAAGCATGGGTAGCGAACAGG
>OTU170 9_81716
TGGGGAATATTGCACAATGGGGGAAACCCTGATGCAGCGACGCCGCGTGGAGGAAGAAGGTCTTCGGATTGTAAACTCCTGTTGTTGGGGAAGATAATGACGGTACCCAACAAGGAAGTGACGGCTAACTACGTGCCAGCAGCCGCGGTAAAACGTAGGTCACAAGCGTTGTCCGGAATTACTGGGTGTAAAGGGAGCGCAGGCGGGAAGACAAGTTGGAAGTGAAATCTATGGGCTCAACCCATAAACTGCTTTCAAAACTGTTTTTCTTGAGTAGTGCAGAGGTAGGCGGAATTCCCGGTGTAGCGGTGGAATGCGTAGATATCGGGAGGAACACCAGTGGCGAAGGCGGCCTACTGGGCACCAACTGACGCTGAGGCTCGAAAGTGTGGGTAGCAAACAGG
>OTU1700 16_641419
TATTAGATACCCTCGTAGTCCGCTACCTTAGATACCCTCGATGTCCTACGGGGTGCAGCAGTATTAGATACCCATGTAGTCCGCTACCACGATGTCCTACGGGGCGCACCAGTATTAGATACCCCTGTAGTCCGCTACCACGATGTCCTATGGGGTGCAGCAGTAATTAGATACCCGTGTAGTCCCGTGATGTACAGTGACTACGGGGTGCAGCAGTAATTAGATACCCCTGTAGTCCCGTACGACTTGACCTACGGGAGGCAGCAGT
>OTU1701 18_735774
TATTAGATACCCATGTAGTCCGCTACCACGATGTCCTACGGGAGGCAGCAGTAATTAGATACCCTCGTAGTCCGCTACCTTAGATACCCTCGATGTCCTATGGGAGGCACCAGTATTAGATACCCCGGTAGTCCGCTACCATGATCAGCCTACGGGGTGCAGCAGGATTAGATACCCTAGTAGTCCCGTACGACTTGTACCTATGGGGTGCAGCAGCATTAGATACCCCCGTAGTCCCGTACGACTTGACCTATGGGGGGCACCAGC
>OTU1703 18_781862
TATTAGATACCCGTGTAGTCCGCTACCATGACCACCTACGGGAGGCAGCAGTATTAGATACCCTCGTAGTCCCGAAACATCACGCCTATGGGGTGCAGCAGTATTAGATACCCACGTAGTCCGCTACCACGATGTCCTACGGGAGGCACCAGTATTAGATACCCTAGTAGTCCGCTACCACGATGTCCTATGGGATGCAGCAGCATTAGATACCCCCGTAGTCCATCAGTACAGTACCTACGGGATGCAGCAGT
>OTU1704 2_847155
TATTAGATACCCGGGTAGTCCATCAGTGGCCAATCCTACGGGGTGCAGCAGTATTAGATACCCTCGTAGTCCCGAAACATCACGCCTACGGGAGGCAGCAGTATTAGATACCCAAGTAGTCCCGTACGACTTGACCTACGGGGTGCAGCAGTATTAGATACCCATGTAGTCCGCTACCGATGTCCTATGGGAGGCACCAGTAATTAGATACCCCAGTAGTCCGCTACCACGATGTCCTACGGGACGCAGCAGC
>OTU1705 13_368864
TATTAGATACCCGCGTAGTCCCGAAACAGAGGGGATGATGCTCTTCCGATCTTGTACCTATGGGGTGCAGCAGTATTAGATACCCATGTAGTCCGCTCATAGAGAGTGATGCCCTTCTGATCAGCCTACGGGAGGCAGCAGTATTAGATACCCTAGTAGTCCCGAAACATCACGCCTATGGGGGGCAGCAGTATTAGATACCCCGGTAGTCCATCAGTACGACTTGACCACCTACGGGACGCAGCAGCATTAGATACCCTAGTAGTCCGCTACCTTAGACACCCTCTTGTACCTATGGGAGGCAGCAGTA
>OTU1706 16_613058
TATTAGATACCCCAGTAGTCCCGTGATGTACAGTGCCTATGGGACGCAGCAGTATTAGATACCCCCGTAGTCCGCTCATAGAGAGTGATGCTCTTCTGACCACCTACGGGATGCAGCAGTATTAGATACCCCTGTAGTCCCGTACGACTTGACCTACGGGGCGCACCAGTAATTAGATACCCACGTAGTCCGCTACCGACTGTCCATGGCTACCCTATGGGGCGCACCAGTATTAGATACCCCAGTAGTCCGCTACCACGATGACCTATGGGACGCAGCAGT
>OTU1707 17_669438
TATTAGATACCCCCGTAGTCCGCTACCACGATGTCCTATGGGGGGCAGCAGTAATTAGATACCCCAGTAGTCCGCTACCATGATCAGCCTACGGGGTGCAGCAGTAATTAGATACCCAGGTAGTCCATCAGTACAGTGCCTATGGGAGGCAGCAGTATTAGATACCCTTGTAGTCCGCTCAAAGAGAGTGATGCTCTTCTGATCAGCCTACGGGAGGCAGCAGTAATTAGATACCCTCGTAGTCCGCTACCAACTGTCCATAGCTTCCTATGGGAGGCAGCAGT
>OTU171 10_150133
TAGGGAATCTTCCACAATGGGCGAAAGCCTGATGGAGCAACGCCGCGTGGGTGAAGAAGGTCTTCGGATCGTAAAACCCTGTTGTTAGAGAAGAAAGTGCGTGAGAGTAACTGTTCACGTTTCGACGGTATCTAACCAGAAAGCCACGGCTAACTACGTGCCAGCAGCCGCGGTAATACGTAGGTGGCAAGCGTTGTCCGGATTTATTGGGCGTAAAGCGAGTGCAGGCGGTTCAATAAGTCTGATGTGAAAGCCTTCGGCTTAACCGGAGTAGTGCATTGGAAACTGGGAGACTTGAGTGCAGAAGAGGAGAGTGGAACTCCATGTGTAGCGGTGAAATGCGTAGATATATGGAAGAACACCAGTGGCGAAAGCGGCTCTCTGGTCTGTAACTGACGCTGAGGTTCGAAAGCGTGGGTAGCAAACAGG
>OTU1710 6_1042272
TATTAGATACCCTGGTAGTCCCGTACGACTTGACCTATGGGATGCACCAGCATTAGATACCCAGGTAGTCCCGTGATGTACAGTGCCTATGGGACGCAGCAGTATTAGATACCCACGTAGTCCCGTACGTCTTGTACCTATGGGATGCAGCAGATTAGATACCCGAGTAGTCCTAGTTGACGTACAGTACCTATGGGAGGCAGCAGTATTAGATACCCCGGTAGTCCATCAGTACAGTACCTACGGGAGGCAGCAGT
>OTU1711 17_724480
TATTAGATACCCGGGTAGTCCCGAAACATCACGCCTACGGGACGCAGCAGTATTAGATACCCCCGTAGTCCGCTACCAACTGTCCATGGCTACCCTATGGGGGGCACCAGTATTAGATACCCATGTAGTCCATCAGTACAGTGCCTACGGGGTGCACCAGTATTAGATACCCAGGTAGTCCGCTCATAGAGAGTGGTGCTCTTCTGACCACCTACGGGGGGCAGCAGCAATTAGATACCCCTGTAGTCCATCAGTACAGTGCCTATGGGGCGCAGCAGTATTAGATACCCTGGTAGTCCATCAGTACAGTGCCTACGGGACGCAGCAGT
>OTU1712 5_979385
TGAGGAATATTGGTCAATGGGCGAGAGCCTGAACCAGCCAAGTCGCGTGAGGGAGTACTGTCCTATGGGTTGTAAACCTCTTTTGCCGGGGAGCAAAGGCGGGTATGTATACCCGGATGAGAGTACCCGGAGAAAAAGCATCGGCTAACTCCGTGCCAGCAGCCGCGGTAATACGGAGGATGCGAGCGTTATCCGGATTTATTGGGTTTAAAGGGTGCGCAGGCGGATTTTTAAGTCAGCGGTCAAATCGTGGGGCTCAACCCCATCCAGCCGTTGAAACTGGGGATCTAGAGTGTGCGAGAAGTATGCGGAATGCGTGGTGTAGCGGTGAAATGCATAGATATCACGCAGAACCCCGATTGCGAAGGCAGCATACCGGCGCCCTACTGACGCTGAAGCACGAAAGCGTGGGTATCGAACAGG
>OTU1713 18_732373
TAATTAGATACCCGGGTAGTCCGCTACCACGATGTCCTACGGGGGGCACCAGTATTAGATACCCACGTAGTCCGCTCATAGAGAGTGATGCTCTTCCGATGTCCTACGGGATGCAGCAGTATTAGATACCCACGTAGTCCGCTACCACGATGACCTACGGGGTGCACCAGATGCTCTTCCGATCTTGTACCTACGGGGTGCAGCAGTGATTAGATACCCATGTAGTCCGCTACCACGATGTCCTATGGGGCGCAGCAGT
>OTU1715 12_301889
TATTAGATACCCTCGTAGTCCATCAGTACAGTGCCTACGGGGTGCACCAGTATTAGATACCCGGGTAGTCCATCAGTACAGTGCCTACGGGAGGCAGCAGTATTAGATACCCCAGTAGTCCGCTCATAGAGAGTGATGCTCTTCTGATCAACCTATGGGACGCACCAGTAATTAGATACCCTGGTAGTCCATCAGTGCCAATCCTATGGGGGGCAGCAGTATTAGATACCCACGTAGTCCATCAGTACAGTGCCTATGGGGGGCAGCAGT
>OTU1716 7_1110737
TGGGGAATATTGCACAATGGGCGAAAGCCTGATGCAGCGACGCCGCGTGAGGGATGAAGGCCTTCGGGTTGTAAACCTCTTTCAGTAGGGAAGAAGCGAAAGTGACGGTACCTGCAGAAGAAGCGCCGGCTAACTACGTGCCAGCAGCCGCGGTAATACGTAGGGCGCAAGCGTTGTCCGGAATTATTGGGCGTAAAGAGCTCGTAGGCGGTTTGTCGCGTCTGGTGTGAAAACTCAAGGCTCAACCTTGAGCTTGCATCGGGTACGGGCAGACTAGAGTGTGGTAGGGGTGACTGGAATTCCTGGTGTAGCGGTGGAATGCGCAGATATCAGGAGGAACACCGATGGCGAAGGCAGGTCACTGGGCCACTACTGACGCTGAGGAGCGAAAGCATGGGGAGCGAACAGG
>OTU1717 17_700611
TATTAGATACCCTGGTAGTCCGCTACCACGATGTCCTATGGGGTGCAGCAGTATTAGATACCCACGTAGTCCCGTGATGTACAGTACCTATGGGACGCAGCAGTATTAGATACCCGCGTAGTCCGCTACCATGATGTCCTATGGGGGGCAGCAGTATTAGATACCCCAGTAGTCCGCTACCAGATGCTCTTCCGATCCCTTGTACCTACGGGGCGCACCAGTATTAGATACCCTCGTAGTCCATCAGTACGGTACCTATGGGGTGCACCAGTATTAGATACCCGTGTAGTCCCGAAACATCACGCCTACGGGGGGCACCAGT
>OTU1718 14_428956
TATTAGATACCCGGGTAGTCCGCTACCACGATGTCCTATGGGAGGCAGCAGTATTAGATACCCTAGTAGTCCATCAGTACAGTGCCTATGGGAGGCAGCAGTATTAGATACCCATGTAGTCCGCTCATAGAGAGTGATGCTCTTCCGATCTTGTACCTACGGGATGCAGCAGTAATTAGATACCCATGTAGTCCGCTACCACGATGTCCTACGGGAGGCAGCAGT
>OTU1719 13_390360
TATTAGATACCCCTGTAGTCCGCTACCACGATGTCCTATGGGGGGCACCAGTATTAGATACCCGTGTAGTCCGCTACCACGATGACCTACGGGATGCAGCAGTAATTAGATACCCATGTAGTCCCGTACGACTTGTACCTACGGGATGCACAAGTATTAGATACCCTAGTAGTCCGCTCATAGAGAGCGATGCTCTTCCGATCGTGATCAGCCTACGGGATGCAGCAGTA
>OTU172 11_242419
TGAGGAATATTGGTCAATGGGCGCGAGCCTGAACCAGCCAAGTCGCGTGAGGGAAGACGGTCCTATGGATTGTAAACCTCTTTTGTCGGGGAGCAAAAGACGCCACGTGTGGCGTTCCGAGAGTACCCGAAGAAAAAGCATCGGCTAACTCCGTGCCAGCAGCCGCGGTAATACGGAGGATGCGAGCGTTATCCGGATTTATTGGGTTTAAAGGGTGCGCAGGCGGAAGATCAAGTCAGCGGTAAAATTGAGAGGCTCAACCTCGTCGAGCCGTTGAAACTGGTTTTCTTGAGTGAGCGAGAAGTATGCGGAATGCGTGGTGTAGCGGTGAAATGCATAGATATCACGCAGAACTCCGATTGCGAAGGCAGCATACCGGCGCTCAACTGACGCTCATGCACGAAAGTGTGGGTATCGAACAGG
>OTU1720 17_675468
TATTAGATACCCGAGTAGTCCCGAAACATCACGCCTATGGGGGGCAGCAGTATTAGATACCCGCGTAGTCCGCTACCACGATGTCCTATGGGAGGCAGCAGTATTAGATACCCGGGTAGTCCGCTACCACGATGTCCTACGGGGTGCAGCAGTATTAGATACCCAGGTAGTCCGCTACCACGATGTCCTACGGGGTGCAGCAGTATTAGATACCCATGTAGTCCGCTACCACGATGTCCTACGGGATGCAGCAGCA
>OTU1722 17_674660
TAATTAGATACCCGGGTAGTCCATCAGTACAGTGCCTATGGGATGCACCAGTATTAGATACCCACGTAGTCCATCAGTACGACTTGTACCTACGGGAGGCAGCAGTAATTAGATACCCTCGTAGTCCGCTCTGATCAGCCTACGGGACGCACCAGTATTAGATACCCGAGTAGTCCGCTACCATGACCACCTATGGGAGGCAGCAGTATTAGATACCCCTGTAGTCCATCACTGGCTACCCTATGGGGGGCAGCAGT
>OTU1723 7_1130361
TAATTAGATACCCTGGTAGTCCGCTACCACGATGTCCTATGGGAGGCACTGATCAGCCTATGGGACGCAGCAGTATTAGATACCCATGTAGTCCCGAAACATCACGCCTACGGGGGGCACCAGTATTAGATACCCATGTAGTCCCGAAACATCACGCCTATGGGACGCAGCAGTATTAGATACCCGTGTAGTCCGCTCATAGGCTACCCTACGGGGTGCAGCAGTATTAGATACCCCTGTAGTCCATCAGTACAGTGCCTATGGGATGCAGCAGTA
>OTU1724 12_308019
TATTAGATACCCATGTAGTCCGCTCATAGAGAGAGGGTGATGCTCTTCTGATCAACCTACGGGAGGCAGCAGTATTAGATACCCTAGTAGTCCGCTACCACGATGACCTACGGGAGGCAGCAGTATTAGATACCCTGGTAGTCCCGTACGACTTGACCTACGGGGTGCAGCAGGATTAGATACCCCAGTAGTCCATCAGTACTTGACCTACGGGACGCAGCAGT
>OTU1725 10_209419
TAGGGAATATTGCTCAATGGGGGAAACCCTGAAGCAGCAACGCCGCGTGGAGGATGAAGGTTTTCGGTATGTAAAGCTCTATCAGCAGGGAAGAAAATGACGGTACCTGACTAAGAAGCACCGGCTAAATACGTGCCAGCAGCCGCGGTAATACGTATGGTGCAAGCGTTATCCGGATTTACTGGGTGTAAAGGGCGTGTAGGCGGGACTGCAAGTCAGATGTGAAAACCATGGGCTCAACCCATGGCCTGCATTTGAAACTGTAGTTCTTGAGTGTTGGAGAGGCAGGCGGAATTCCAGGTGTAGGAGTGAAATCCGTAGATATCTGGAGGAACATCAGTGGCGAAGGCGACTATCTGGCACATAACTGACGCTGAGGAGCGAAAGCGTGGGTAGCAAACAGG
>OTU1726 17_717402
TATTAGATACCCTCGTAGTCCGCTACCTTAGATACCCTGGCTACCCTACGGGACGCAGCAGTATTAGATACCCCAGTAGTCCATCAGTGCCAATCCTACGGGGGGCAGCAGTATTAGATACCCTGGTAGTCCGCTCATATCACGCCTACGGGATGCAGCAGCATTAGATACCCTAGTAGTCCGCTACCAGATGCTCTTCCGATCCCTTGTACCTACGGGACGCAGCAGT
>OTU1727 18_777895
TATTAGATACCCATGTAGTCCGCTACCTTAGATACCCTCGATGTCCTACGGGAGGCAGCAGTATTAGATACCCGGGTAGTCCGCTACCGCGTACAGTACCTACGGGGCGCAGCAGTATTAGATACCCTGGTAGTCCGCTACCGACTGTCCATAGCTTCCTACGGGGTGCACCAGTATTAGATACCCTAGTAGTCCGCTACCACGATGTCCTATGGGGTGCAGCAGT
>OTU1728 14_461526
TAATTAGATACCCCAGTAGTCCGCTACCACGATGTCCTATGGGACGCAGCAGTAATTAGATACCCGCGTAGTCCGCTACCACGATGTCCTATGGGATGCAGCAGTATTAGATACCCTTGTAGTCCATCAGTACAGTGCCTATGGGATGCAGCAGTATTAGATACCCGGGTAGTCCCGTACGACCTGACCACCTACGGGAGGCAGCAGTAATTAGATACCCGTGTAGTCCATCAGTACAGTGCCTACGGGACGCAGCAGTA
>OTU1729 6_1065265
TATTAGATACCCCCGTAGTCCGCTACCACGATGTCCTACGGGGGGCAGCAGTATTAGATACCCCGGTAGTCCGCTACCGACTGCCCATATGTACCTATGGGGGGCAGCAGTATTAGATACCCTAGTAGTCCCGTACGATGCCAATCCTATGGGGCGCAGCAGTAATTAGATACCCCGGTAGTCCGCTCATAGATACCCCTTGTACCTACGGGAGGCAGCAGT
>OTU173 8_37116
TGGGGAATATTGCACAATGGGGGAAACCCTGATGCAGCGACGCCGCGTGAAGGAAGAAGTATTTCGGTATGTAAACTTCTATCAGCAGGGAAGAAAATGACGGTACCTGACTAAGAAGCCCCGGCTAACTACGTGCCAGCAGCCGCGGTAATACGTAGGGGGCAAGCGTTATCCGGATTTACTGGGTGTAAAGGGAGCGTAGGCGGCGATGCAAGTCAGAAGTGAAAGCCCGGGGCTCAACTCCGGGACTGCTTTTGAAACTGTGTTGCTAGATTGCAGGAGAGGTAAGTGGAATTCCTAGTGTAGCGGTGAAATGCGTAGATATTAGGAGGAACACCAGTGGCGAAGGCGGCTTACTGGACTGTAAATGACGCTGAGGCTCGAAAGCGTGGGGAGCAAACAGG
>OTU1730 18_747911
TAGGGAATATTGCTCAATGGGGGAATAAAGTTTTCCACGTGTGGAATTTTGTATGTACCATATGAATAAGGATCGGCTAACTCCGTGCCAGCAGCCGCGGTAATACGGAGGATCCGAGCGTTATCCGGATTTATTGGGTTTAAAGGGAGCGTAGGTGGATTGTTAAGTCAGTTGTGAAAGTTTGCGGCTCAACCGTAAAATTGCAGTTGAAACTGGCAGTCTTGAGTACAGCAGAGGTGGGCGGAATTCGTGGTGTAGCGGTGAAATGCTTAGATATCACGAAGAACTCCGATTGCGAAGGCAGCTCACTGGACTGGTCACTGACACTGAGGCTCGAAAGTGTGGGTATCAAACAGG
>OTU1731 14_461873
TAATTAGATACCCACGTAGTCCGCTCATAGAGAGTGATGCTCTTCCGATCTTGGCTACCCTACGGGGGGCACCAGTATTAGATACCCGAGTAGTCCGCTCATAGAGAGAGGGTGATGCTCTTCCGATCTACTTGACCTATGGGATGCAGCAGTATTAGATACCCCTGTAGTCCGCTACCATCACGCCTACGGGGTGCAGCAGTATTAGATACCCTCGTAGTCCCGAAACGGAGGGGATGATGCTCTTCCGATCTTGGTCACCTACGGGACGCACCAGT
>OTU1732 18_752487
TATTAGATACCCACGTAGTCCGCTACCACGATGTCCTACGGGGTGCACCAGTAATTAGATACCCCAGTAGTCCGCTACCACGATGTCCTATGGGAGGCAGCAGTATTAGATACCCCTGTAGTCCGCTACCAGATGCTCTTCCGATCCCTTGTACCTACGGGAGGCAGCAGTATTAGATACCCGGGTAGTCCGCTCATAGAGAGGGATGCTCTTCTGACCACCTATGGGGCGCACCAGT
>OTU1733 16_608656
TATTAGATACCCAGGTAGTCCGCTACCACGATGTCCTATGGGGGGCAGCAGTATTAGATACCCCAGTAGTCCTAGTTGCCAATCCTACGGGAGGCAGCAGTATTAGATACCCTGGTAGTCCTAGTTGGTGTACAGTGCCAATCCTACGGGAGGCAGCAGTATTAGATACCCTAGTAGTCCGCTCATAGAGGGTGATGCTCTTCCGACCTTGTACCTACGGGGTGCAGCAGCATTAGATACCCACGTAGTCCCGTGGTGTACAGTGCCTACGGGACGCAGCAGT
>OTU1735 17_668267
TAATTAGATACCCTGGTAGTCCCGTACGACTTGTACCTATGGGGTGCACCAGTAATTAGATACCCGTGTAGTCCGCTACCCGATCAACCTATGGGAGGCAGCAGTATTAGATACCCTCGTAGTCCGCTCATATCACGCCTACGGGATGCAGCAGTATTAGATACCCCAGTAGTCCGCTACCACGATGTCCTATGGGAGGCAGCAGTATTAGATACCCACGTAGTCCGCTCATAGAGGGCGATGCTCTTCTGGCTACCCTACGGGGGGCAGCAGTAATTAGATACCCCAGTAGTCCATCAGTACAGTGCCTATGGGGCGCAGCAGT
>OTU1736 18_750803
TATTAGATACCCACGTAGTCCGCTCATAGAGAGTGGATGATGCTCTTACGATCTGGCTACCCTACGGGACGCAGCAGTAATTAGATACCCCTGTAGTCCATCAGTACGACTTGACCTACGGGGTGCAGCAGTAATTAGATACCCAGGTAGTCCCGTGATGTACAGTGCCTATGGGGTGCAGCAGTA
>OTU1737 16_612842
TATTAGATACCCACGTAGTCCGCTCATAGAGAGCGATGCTCTTCCGATCTTGTACCTACGGGATGCAGCAGTATTAGATACCCTAGTAGTCCGCTACCACGATGTCCTACGGGGTGCAGCAGTATTAGATACCCACGTAGTCCGCTACCAGATGCTCTTCCGATCCCTTGTACCTACGGGGCGCACCAGTATTAGATACCCGGGTAGTCCGCTACCACGATGTCCTATGGGGTGCAGCAGT
>OTU1738 7_1145704
TATTAGATACCCATGTAATCCCGAAACATCACGCCTATGGAGCGCAGCAGT
>OTU174 8_370
TGGGGAATATTGGGCAATGGGCGCAAGCCTGACCCAGCAACGCCGCGTGAAGGAAGAAGGCTTTCGGGTTGTAAACTTCTTTTCTGGGGGACGAACAAATGACGGTACCCCAGGAATAAGCCACGGCTAACTACGTGCCAGCAGCCGCGGTAATACGTAGGTGGCAAGCGTTATCCGGATTTATTGGGTGTAAAGGGCGTGTAGGCGGGAAAGCAAGTCAGATGTGAAAACTCAGGGCTCAACCCTGAGCCTGCATTTGAAACTGTTTTTCTTGAGTGCTGGAGAGGCAATCGGAATTCCGTGTGTAGCGGTGAAATGCGTAGATATACGGAGGAACACCAGTGGCGAAGGCGGATTGCTGGACAGTAACTGACGCTGAGGCGCGAAAGCGTGGGGAGCAAACAGG
>OTU1742 16_642932
TATTAGATACCCGTGTAGTCCGCTACCACGATGTCCTACGGGATGCAGCAGTATTAGATACCCCGGTAGTCCATCAGTACAGTGCCTATGGGACGCAGCAGTAATTAGATACCCACGTAGTCCCGTGATGTACAGTGCCTATGGGACGCAGCAGCATTAGATACCCAGGTAGTCCGTCAGTACGACTTGACCTATGGGACGCAGCAGTATTAGATACCCGTGTAGTCCGCTACCACGATGTCCTACGGGATGCAGCAGTATTAGATACCCCGGTAGTCCATCAGTACAGTGCCTATGGGACGCAGCAGTAATTAGATACCCACGTAGTCCCGTGATGTACAGTGCCTATGGGACGCAGCAGCATTAGATACCCAGGTAGTCCGTCAGTACGACTTGACCTATGGGACGCAGCAGT
>OTU1743 9_101581
TGGGGAATATTGCGCAATGGGGGAAACCCTGACGCAGCAACGCCGCGTGAATGAAGAAGGCCTTAGGGTTGTAAAGTTCTGTTTACGGGGACGATAATGACGGTAACCAAGGAGGAAGCTACGGCTAACTACGTGCCAGCAGCCGCGGTAATACGTAGGTAGCGAGCGTTGTCCGGAATTACTGGGTGTAAAGGGAGCGTAGGCGGGATTGCAAGTTGAATGTTAAATCTATGGGCTCAACCCATAGCCGCGTTCAAAACTGCAGTTCTTGAGTGAAGTAGAGGCAGGCGGAATTCCGTGTGTAGCGGTGAAATGCGTAGATATACGGAGGAACACCAGTGGCGAAGGCGGCCTGCTGGACATTAACTGACGCTGAGGCGCGAAAGCGTGGGGAGCAAACAGG
>OTU1744 7_1131272
TAATTAGATACCCACGTAGTCCCGTGATGTACAGTACCTATGGGGCGCAGCAGTATTAGATACCCCAGTAGTCCATCACCGACTGCCCATAGAGAGAGGATGATGCTCTTCCGGTCTTGTACCTACGGGGTGCAGCAGTATTAGATACCCGCGTAGTCCCGAAACCTTAGATACCCTCGATGTCCTATGGGGCGCACCAGTATTAGATACCCCTGTAGTCCCGAAACATCACGCCTACGGGACGCAGCAGT
>OTU1745 7_1158874
TATTAGATACCCGCGTAGTCCATCAGTACAGTACCTATGGGAGGCAGCAGTATTTGATACCCCTGTAGTCCCGAAACATCACGCCTATGGGGGGCAGCAGCATTAGATACCCGGGTAGTCCCGAAACATCACGCCTACGGGGTGCACCAGTATTAGATACCCACGTAGTCCCGTACGACTTGACCTACGGGGTGCAGCAGTATTAGATACCCACGTAGTCCGCTCATAGAGACTGATGCTCTTCCGATCTTGTACCTACGGGATGCAGCAGTA
>OTU1746 16_608482
TATTAGATACCCTGGTAGTCCATCAGTACAGTACCTACGGGGTGCAGCAGTATTAGATACCCAGGTAGTCCGCTCATAGAGAGGGTGATGCTCTTCCGATCTTGACCACCTATGGGGCGCAGCAGTAATTAGATACCCTGGTAGTCCCGAAACAGAGGGGATGATGCTCTTCCGATCTGGCTACCCTATGGGAGGCAGCAGTATTAGATACCCTGGTAGTCCATCAGTACAGTACCTACGGGGTGCAGCAGTATTAGATACCCAGGTAGTCCGCTCATAGAGAGGGTGATGCTCTTCCGATCTTGACCACCTATGGGGCGCAGCAGTAATTAGATACCCTGGTAGTCCCGAAACAGAGGGGATGATGCTCTTCCGATCTGGCTACCCTATGGGACGCACCAGT
>OTU1748 18_734492
TATTAGATACCCTAGTAGTCCGCTACCACGATGTCCTACGGGGGGCACCAGTAATTAGATACCCTAGTAGTCCGCTCATAGAGGGCGGTGCTCTTCTGATCAACCTATGGGGGGCAGCAGGATTAGATACCCGAGTAGTCCGCTCATAGAGAGGGGGTGATGCTCTTCCTGTCTATCACGCCTACGGGGTGCAGCAGTATTAGATACCCAGGTAGTCCATCAGTACAGTGCCTACGGGATGCAGCAGT
>OTU175 9_71035
TGGGGGATATTGCACAATGGAGGAAACTCTGATGCAGCGACGCCGCGTGAGGGAAGACGGTCTTCGGATTGTAAACCTCTGTCTTTGGGGAAGAAAATGACGGTACCCAAAGAGGAAGCTCCGGCTAACTACGTGCCAGCAGCCGCGGTAATACGTAGGGAGCGAGCGTTGTCCGGAATTACTGGGTGTAAAGGGAGCGTAGGCGGGCGAGAAAGTTGAATGTTAAATCTACCGGCTTAACTGGTAGCTGCGTTCAAAACTTCTTGTCTTGAGTGAAGTAGAGGCAGGCGGAATTCCTAGTGTAGCGGTGAAATGCGTAGATATTAGGAGGAACACCAGTGGCGAAGGCGGCCTGCTGGGCTTTAACTGACGCTGAGGCTCGAAAGCGTGGGGAGCAAACAGG
>OTU1750 18_777460
TATTAGATACCCAGGTAGTCCGCTACCATGACCACCTATGGGAGGCAGCAGCAATTAGATACCCTGGTAGTCCGCTACCACGATGTCACCTACGGGGTGCAGCAGTATTAGATACCCTGGTAGTCCGCTACCACGATGTCCTACGGGACGCAGCAGTATTAGATACCCTGGTAGTCCGCTCATGGAGAGTGATGCTCTTCCGATGTCCTACGGGGTGCAGCAGTATTAGATACCCCAGTAGTCCGCTCATAGAGAGCGATGCTCTTCCGATCTTGTACCTACGGGAGGCACCAGTA
>OTU1751 13_399986
TGGGGAATATTGGGCAATGGGCGCAAGCCTGACCCAGCAACGCCGCGTGAAGGAAGAAGGCCCTCGGGTTGTAAACTTCTTTTATCAAGGACGAAACAAATGACGGTACTTGATGAATAAGCCACGGCTAACTACGTGCCAGCAGCCGCGGTAATACGTAGGTGGCAAGCGTTATCCGGATTTACTGGGTGTAAAGGGCGTGTAGGCGGGAAAGCAAGTCAGATGTGAAAACCACGGGCTCAACCTGTGGCCTGCATTTGAAACTGTTTTTCTTGAGTACTGGAGAGGCAGACGGAATTCCTAGTGTAGCGGTGAAATGCGTAGATATTCGGAGGAACACCAGTGGCGAAAGCGGCTCTCTGGTCTGTAACTGACGCTGAGGTTCGAAAGCGTGGGTAGCAAACAGG
>OTU1752 16_605037
TAATTAGATACCCATGTAGTCCGCTCATAGAGAGTGATTCTCTTCCGATCTTGTACCTATGGGACGCAGCAGTATTAGATACCCTTGTAGTCCGCTCATAGAGAGAGGGTGATGCTCTTCTGATCAGCCTATGGGGTGCAGCAGTAATTAGATACCCACGTAGTCCGCTACCACGATGTCCTATGGGACGCAGCAGTATTAGATACCCCAGTAGTCCGCTACCACTTGACCACCTACGGGATGCAGCAGTATTAGATACCCGTGTAGTACCGTACGACTTGACCTACGGGAGGCAGCAGT
>OTU1753 18_782534
TAATTAGATACCCACGTAGTCCGCTCATAGAGAGGGTGATGCTCTTCCGATCTACAGTGCCTATGGGGGGCAGCAGTATTAGATACCCTTGTAGTCCGCTACCATCACGCCTATGGGAGGCAGCAGTATTAGATACCCAGGTAGTCCGCTCATAGAGAGTGATGCTCTTCCGATCTTGTACCTACGGGGTGCACCAGATTAGATACCCCAGTAGTCCGCTACCACGATGTCCTACGGGAGGCAGCAGG
>OTU1754 18_742251
TATTAGATACCCGTGTAGTCCGCTACCACGATGTCCTATGGGAGGCAGCAGTATTAGATACCCTAGTAGTCCGCTACCACGATGTCCTATTGGAGGCAGCAGTATTAGATACCCCAGTAGTCCGCTACCACGATGACCACCTACGGGACGCAGCAGTGATTAGATACCCAGGTAGTCCGCTCATAGAGAGAGGGTGATGTTCTTCCGATCTACAGTGCCTATGGGACGCAGCAGTATTAGATACCCCCGTAGTCCGCTAATAGAGGGTGATGCTCTTCCGATCTTGTACCTATGGGGGGCAGCAGT
>OTU1755 7_1145392
TATTAGATACCACGGTAGTCCCGAAACATCACGCCTACGGGATGCAGCAGTATTAGATACCCACGTAGTCCCGAAACAGAGGGGATGATGCTCTTCCGACCTTGTACCTATGGGAGGCAGCAGTATTAGATACCCGAGTAGTCCCGAAATATCACGCCTATGGGGCGCACCAGTATTAGATACCCGAGTAGTCCATCAGTACAGTGCCTATGGGAGGCACCAGC
>OTU1756 16_639028
TAATTAGATACCCGCGTAGTCCATCAGTGCAGTGCCTACGGGAGGCAGCAGTATTAGATACCCCTGTAGTCCGCTACCACGATGTCCTACGGGATGCAGCAGTATTAGATACCCGTGTAGTCCATCAGTGCCAATCCTATGGGGTGCAGCAGTATTAGATACCCTCGTAGTCCATCAGTGGCTACCCTACGGGGTGCAGCAGTATTAGATACCCGTGTAGTCCATCAGTGCCAATCCTATGGGGTGCAGCAGTAGTCC
>OTU1758 12_311503
TATTAGATACCCTTGTAGTCCGCTCATAGAGAGTGATGCTCTTCTGATCAGCCTATGGGACGCAGCAGTATTAGATACCCACGTAGTCCATCAGTACAGTGCCTATGGGGTGCACCAGTATTAGATACCCATGTAGTCCATCAGTGCCAATCCTATGGGGCGCACCAGTATTAGATACCCGGGTAGTCCATCAGTACAGTGCCTACGGGAGGCAGCAGTATTAGATACCCCTGTAGTCCATCAGTACAGTACCTACGGGAGGCAGCAGT
>OTU1759 16_603766
TGAGGAATATTGGTCAATGGACGAGAGTCTGAACCAGCCAAGTAGCGTGAAGGATAACTGCCCTATGGGTTGTAAACTTCTTTTATATGGGAATAAAGTTCAGTATGTATACTGTTTTGTATGTACCATATGAATAAGGATCGGCTAACTCCGTGCCAGCAGCCGCGGTAATACGGAGGATCCGAGCGTTATCCGGATTTATTGGGTTTAAAGGGAGCGTAGGCGGACGCTTAAGTCAGTTGTGAAAGTTTGCGGCTCAACCGTAAAATTGCAGTTGATACTGGGTGTCTTGAGTGCAGCAGTGGCGAAGGCGGATTGCTGGACAGTAACTGACGCTGAGGCGCGAAAGCGTGGGGAGCAAACAGG
>OTU176 9_90902
TGAGGAATATTGGTCAATGGGCGGAAGCCTGAACCAGCCAAGTCGCGTGAGGGAATAAGGCCCTACGGGTCGTAAACCTCTTTTGCCGGGGAGCAAGGGCGGGGACGTGTCCCGGCCCGGAGAGTACCCGGAGAAAAAGCATCGGCTAACTCCGTGCCAGCAGCCGCGGTAATACGGAGGATGCGAGCGTTATCCGGATTTATTGGGTTTAAAGGGTGCGTAGGCGGGCTTTTAAGTCAGCGGTAAAAATTCGGGGCTCAACCCCGTCCGGCCGTTGAAACTGGGGGCCTTGAGTGGGCGAGAAGAAGGCGGAATGCGTGGTGTAGCGGTGAAATGCATAGATATCACGCAGAACCCCGATTGCGAAGGCAGCCTTCCGGCGCCCTACTGACGCTGAGGCACGAAAGTGCGGGGATCGAACAGG
>OTU1760 16_654477
TAATTAGATACCCCCGTAGTCCGCTACCTTAGATACCCTGGCTACCCTACGGGAGGCAGCAGTATTAGATACCCCCGTAGTCCGCTACCGACTGTCCATGGCTACCCTATGGGGGGCAGCAGTATTAGATACCCAGGTAGTCCCGAAACATCACGCCTATGGGGCGCAGCAGTATTAGATACCCGCGTAGTCCGCTACCACGATGTCCTACGGGGTGCAGCAGTATTAGATACCCGGGTAGTCCGCTACCATGTCACCTACGGGAGGCAGCAGT
>OTU1761 7_1129116
TAATTAGATACCCCAGTAGTCCCGAAACAACTCGATCAACCTATGGGGGGCAGCAGTATTAGATACCCGGGTAGTCCCGTACGACAGTGCCTATGGGGGGCAGCAGTAATTAGATACCCAGGTAGTCCGCTACCAACTGCCATAGGGAGTGATGCTATTCCGATCTGGCTACCCTACGGGAGGCAGCAGTAATTAGATACCCACGTAGTCCGCTCATGGAGAGTGATGCTCTTCCGATCGTGATCAGCCTACGGGATGCAGCAGC
>OTU1762 17_718161
TATTAGATACCCCGGTAGTCCATCAGTACAGTGCCTATGAGGGGCAGCAGTATTAGATACCCTTGTAGTCCATCAGTACAGTGCCTATGGGGTGCACCGATGTCCTACGGGATGCACCAGTATTAGATACCCCCGTAGTCCGCTACCACCTTGTACCTACGGGATGCAGCAGTATTAGATACCCAGGTAGTCCGCTACCTTAGATACCCTCGATGTCCTATGGGGGGCAGCAGTATTAGATACCCCAGTAGTCCATCAGTGGCTACCCTATGGGGGGCAGCAGT
>OTU1764 18_736976
TAATTAGATACCCACGTAGTCCAGTGATGTACAGTGCCTACGGGATGCAGCAGTATTAGATACCCGTGTAGTCCGCTACCTTAGATACCCTCGATGTCCTATGGGGCGCAGCAGCATTAGATACCCACGTAGTCCGCTACCACGATGTCCTATGGGGGGCAGCAGTAATTAGATACCCAGGTAGTCCGCTACCATTACGCCTACTTGACCTACGGGAGGCAGCAGC
>OTU1765 18_732755
ACATTAGATACCCGCGTAGTCCATCAGTACAGTGCCTATGGGGGGCAGCAGTAATTAGATACCCGTGTAGTCCGCTACCACGATGTCCTACGGGGTGCAGCAGTATTAGATACCCAGGTAGTCCGCTACCTTAGATACCCTCGATGTCCTACGGGGTGCAGCAGTATTAGATACCCTCGTAGTCCCGAAACAGAGGGGATGATGCTCTTCCGATCTTGTACCTATGGGACGCAGCATGATTAGATACCCTTGTAGTCCGCTCATATAGAGGGATGCTCTCCTGATCAGCCTATGGGGTGCACCAGC
>OTU1766 11_234629
TATTAGATACCCTCGTACTCCCGAAACATCACGCCTATGGGACGCAGCAGTATTAGATACCCTTGTAGTCCGCTACCATGATGTCCTACGGGATGCAGCAGTATTAGATACCCAGGTAGTCCGCTACCACGATGTCCTACGGGAGGCACCAGTATTAGATACCCACGTAGTCCGCTACCCTGGTAGTCCTCATCTTGTACCTACGGGGGGCAGCAGTA
>OTU1767 14_413140
TAGGGAATTTTCGGCAATGGGGGGAACCCTGACCGAGCAACGCCGCGTGAAGGAAGAAGGTCTTCGGATCGTAAAACCCTGTTGTTAGAGAAGAAAGTTCGTGAGAGTAACTGTTCACGTTTCGACGGTATCTAACCAGAAAGCCACGGCTAACTACGTGCCAGCAGCCGCGGTAATACGTAGGTGGCAAGCGTTATCCGGATTTATTGGGCGTAAAGGGAACGCAGGCGGCAGCAAAGGTCTGTGGTGAAAGACTGAAGCTTAACTTCAGTAAGCCATAGAAACCAGGCAGCTAGAGTGCAGGAGAGGATCGTGGAATTCCATGTGTAGCGGTGAAATGCGTAGATATATGGAAGAACACCAGTGGCGAAGGCGGCTGTCTGGTCTGCAACTGACGCTGAGGCTCGAAAGCATGGGTAGCGAACAGG
>OTU1768 17_670863
TAATTAGATACCCGGGTAGTCCATCAGTGCCAATCCTATGGGGGGCAGCAGTATTAGATACCCATGTAGTCCGCTACCACTGACCATGGCTACCCTATGGGGGGCACCAGTAATTAGATACCCGCGTAGTCCGCTACCGACTGTCCATGGCTACCCTACGGGGTGCACCAGTATTAGATACCCAGGTAGTCCGTCAGTACAGTGCCTACGGGGTGCAGCAGTATTAGATACCCTGGTAGTCCAGGAATATCACGCCTATGGGGTGCAGCAGTAATTAGATACCCGAGTAGTCCGCTACCACGATGTCCTACGGGGTGCACCAGT
>OTU1769 11_212948
TATTAGATACCCTCGTAGTCCATCAGTACAGTGCCTATGGGAGGCAGCAGTATTAGATACCCCGGTAGTCCCGTACGACTTGACCACCTACGGGAGGCAGCAGGATTAGATACCCACGTAGTCCATCAGTACAGTGCCTATGGGGCGCAGCAGTATTAGATACCCCAGTAGTCCGCTCATAGAGAGTGATGCTATTCCGATCCCTTGTACCTACGGGGTGCAGCAGTA
>OTU177 1_579961
TGGGGAATATTGCACAATGGGGGAAACCCTGATGCAGCGACGCCGCGTGAGTGAAGAAGTATTTCGGTATGTAAAGCTCTATCAGCAGGGAAGAAAATGACGGTACCTGACTAAGAAGCCCCGGCTAACTACGTGCCAGCAGCCGCGGTAATACGTAGGGGGCAAGCGTTATCCGGATTTACTGGGTGTAAAGGGAGCGTAGACGGCAGCGCAAGTCTGAAGTGAAATCCCATGGCTTAACCATGGAACTGCTTTGGAAACTGTGCAGCTGGAGTGCAGGAGAGGTAAGCGGAATTCCTAGTGTAGCGGTGAAATGCGTAGATATTAGGAGGAACACCAGTGGCGAAGGCGGCTTACTGGACTGTAACTGACGTTGAGGCTCGAAAGCGTGGGGAGCAAACAGG
>OTU1770 12_330064
TAATTAGATACCCGTGTAGTCCGCTCATATCACGCCTATGGGAGGCAGCAGTATTAGATACCCCAGTAGTCCGCTCATAGAGAGAGGGTGATGCCCTTCTGACCACCTACGGGGTGCACCAGTATTAGATACCCCGGTAGTCCATCAGTACGGTACCTATCTTGTACCTACGGGGTGCAGCAGTATTAGATACCCCGGTAGTCCGCTACCAACTGACCACCTACGGGGCGCAGCAGT
>OTU1771 16_641160
TATTAGATACCCTAGTAGTCCGCTACCTTGGCTACCCTATGGGGTGCAGCAGTATTAGATACCCCGGTAGTCCGCTACCATGGCTACCCTATGGGGGGCAGCAGTATTAGATACCCCCGTAGTCCGCTACCACGATGTCCTACGGGGTGCAGCGGTATTAGATACCCCAGTAGTCCGCTCATAGAGAGCGATGCTATTCCGATCTCTTGTACCTACGGGGTGCACCAGC
>OTU1773 18_744700
TATTAGATACCCGTGTAGTCCGCTCATAGAGATTGATGATCTTCCGATGTCCTACGGGGTGCACCAGTAATTAGATACCCACGTAGTCCGCTACCTTAGATACCCTCGATGTCCTACGGGAGGCAGCAGTATTAGATACCCTAGTAGTCCGCTCATAGAGAGGATGCTCTTCCGATCTCTTGTACCTACGGGGTGCAGCAGATTAGATACCCCAGTAGTCCGCTACCAGATGCTCTTCCGATCCCTTGTACCTACGGGATGCACCAGT
>OTU1774 11_211084
TATTAGATACCCAGGTAGTCCCGTACGACTTGACCTATGGGGGGCAGCAGTATTAGATACCCGGGTAGTCCCGAAATATCACGCCTATGGGGGGCAGCAGTATTAGATACCCTTGTAGTCCATCAGTACAGTGCCTACGGGATGCAGCAGTAATTAGATACCCCAGTAGTCCGCTCATAGTGAGTGATGCTCTTCTGACCACCTACGGGGCGCAGCAGT
>OTU1775 18_733199
TAATTAGATACCCACGTAGTCCGCTACCACGATGTACTACGGGATGCAGCAGTAATTAGATACCCCAGTAGTCCGCTACCACGATGTCCTACGGGAGGCAGCAGTATTAGATACCCACGTAGTCCCGTACGTCTTGTACCTACGGGGGGCAGCAGCATTAGATACCCAGGTAGTCCGCTCATAGAGAGCGATGCTATTCCGATCGCTTGTACCTATGGGGTGCAGCAGT
>OTU1776 17_682102
TATTAGATACCCCAGTAGTCCGCTCATAGAGAGGGATGCTCTTCCGATGTCCTATGGGGCGCAGCAGGTAGTCCGCTACCACGATGTCCTACGGGGGGCAGCAGTAATTAGATACCCATGTAGTCCGCTACCAGCTGTCCATGGCTACCCTATGGGGGGCAGCAGTATTAGATACCCTAGTAGTCCCGAAACAGAGGGGATGATGCTCTTCCGGTCTTGTACCTATGGGGCGCACCAGTA
>OTU1777 16_625751
TATTAGATACCCCTGTAGTCCGCTACCACGATGTCCTACGGGATGCAGCAGTATTAGATACCCAGGTAGTCCGCTACCACGATGTCCTACGGGGTGCAGCAGCAATTAGATACCCAGGTAGTCCGCTACCACCTTGTACCTACGGGATGCAGCAGTAATTAGATACCCGCGTAGTCCGCTACCACGATGTCCTACGGGATGCAGCAGTATTAGATATCCATGTAGTCCCGTGATGTGCAGTGCCTACGGGACGCACCAGT
>OTU1778 15_537543
TAGGGAATCTTGCACAATGGGGGAAACCCTGATGCAGCGACGCCGCGTGAGTGAAGAAGTATTTCGGTATGTAAAGCTCTATCAGCAGGGAAGAAAATGACGGTACCTGACTAAGAAGCCCCGGCTAACTGCGTGCCAGCAGCCGCGGTAATACGTAGGGGGCAAGCGTTATCCGGATTTACTGGGTGTAAAGGGAGCGTAGACGGCAGAGCAAGTCAGAAGTGAAAGCCCGGGGCTCAACTCCGGGACTGCATTGGAAACTGTCGGACTAGAGTGTCGGAGAGGCAAGTGGAATTCCTAGTGTAGCGGTGAAATGCGTAGATATTAGGAGGAACACCAGTGGCGAAGGCGGCTTGCTGGACGATGACTGACGTTGAGGCTCGAAAGCGTGGGGAGCAAACAGG
>OTU1779 16_637244
TATTAGATACCCACGTAGTCCTAGTTGATGTACAGTGCCAATCCTACGGGACGCAGCAGTATTAGATACCCATGTGTCCGCTACCACGATGTCCTATGGGGCGCACCAGCATTAGATACCCACGTAGTCCGCTACCATGACCACCTATGGGGCGCAGCAGTATTAGATACCCTCGTAGTCCGCTCATAGAGAGAGGGTGATGCTCTTCTGACCACCTACGGGACGCAGCAGT
>OTU178 10_161295
TGGGGAATATTGCACAATGGGGGAAACCCTGATGCAGCGACGCCGCGTGGAGGAAGAAGGTCTTCGGATTGTAAACTCCTGTTGTTGAGGAAGATAATGACGGTACTCAACAAGGAAGTGACGGCTAACTACGTGCCAGCAGCCGCGGTAAAACGTAGGTCACAAGCGTTGTCCGGAATTACTGGGTGTAAAGGGAGCGCAGGCGGGAAGACAAGTTGGAAGTGAAATCCATGGGCTCAACCCATGAACTGCTTTCAAAACTGTTTTTCTTGAGTAGTGCAGAGGTAGGCGGAATTCCCGGTGTAGCGGTGGAATGCGTAGATATCGGGAGGAACACCAGTGGCGAAGGCGGCCTACTGGGCACCAACTGACGCTGAGGCTCGAAAGTGTGGGTAGCAAACAGG
>OTU1780 18_764995
TAATTAGATACCCAGGTAGTCCATCAGTACAGCACCTACGGGGGGCAGCAGTATTAGATACCCGCGTAGTCCGCTACCTTAGATAGCCTCGATGTCCTATGGGGTGCAGCAGTAATTAGATACCCGGGTAGTCCGCTCATAGAGAGGGATGCTCTTCCGATGTCCTACGGGGGGCAGCAGTATTAGATACCCAGGTAGTCCTAGTTGATGTACAGTGCCTACGGGATGCAGCAGT
>OTU1781 18_740293
TATTAGATACCCCTGTAGTCCGCTACCACGATGTCCTACGGGGTGCAGCAGTAATTAGATACCCTGGTAGTCCCGAAACAGAGGGGATGATGCTCTTCTGATCTACTTGACCTATGGGGTGCAGCAGTATTAGATACCCACGTAGTCCGCTCATAGAGAGTGATGCTCTTCTGACCACCTACGGGGTGCAGCAGTATTAGATACCCATGTAGTCCGCTACCACGATGTCCTACGGGGTGCAGCAGTAATTAGATACCCTGGTAGTCCCGAAACAGAGGGGATGATGCTCTTCTGATCTACTTGACCTATGGGGTGCAGCAGTATTAGATACCCACGTAGTCCGCTCATAGAGAGTGATGCTCTTCTGACCACCTACGGGGTGCAGCAGT
>OTU1782 18_736744
TATTAGATACCCTAGTAGTCCCGTACGACTTGACCTATGGGGGGCAGCAGTATTAGATACCCTAGTAGTCCCTTTTGGCGTACAGTGCCTACGGGAGGCAGCAGTATTAGATACCCTCGTAGTCCGCTACCACTTGTACCTATGGGAGGCAGCAGTATTAGATACCCGTGTAGTCCGCTACCACGATGTCCTACGGGGTGCACCAGTATTAGATACCCACGTAGTCCGCTACCACGATGTCCTACGGGATGCAGCAGTATTAGATACCCCGGTAGTCCATCAGTACAGTGCCTACGGGACGCAGCAGT
>OTU1783 18_738213
TATTAGATACCCATGTAGTCCGCTACCACGATGTCCTATGGGAGGCAGCAGTATTAGATACCCTGGTAGTCCGCTACCACGATGTCCTACGGGAGGCAGCAGTATTAGATACCCTGGTAGTCCGCTACCAGATGCTCTTCCGATCCCTTGTACCTATGGGGTGCAGCAGTAATTAGATACCCCAGTAGTCCGCTCATAGAGAGTGATGCTATTCCGACCTTGTACCTATGGGGGGCAGCAGT
>OTU1784 7_1162816
TATTAGATACCCAGGTAGTCCCGTACTACTTGACCTATGGGGGGCAGCAGGATTAGATACCCCTGTAGTCCATCAGTACTTGACCTATGGGGCGCAGCAGTATTAGATACCCGCGTAGTCCATCACTGGCTACCCTACGGGGTGCAGCAGCATTAGATACCCGCGTAGTCCGCTACCACGATGACCTACGGGATGCAGCAGTATTAGATACCCTAGTAGTCCAGGAATATCACGCCTATGGGGCGCACCAGT
>OTU1785 16_642379
TATTAGATACCCGAGTAGTCCGCTACCATGACCACCTACGGGAGGCAGCAGATTAGATACCCCAGTAGTCCGCTACCATGCCAATCCTATGGGACGCAGCAGTATTAGATACCCTCGTAGTCCGCTCATAGAGAGTGATGCTCTTCCGATCTTGTACCTACGGGATGCAGCAGTATTAGATACCCGAGTAGTCCGCTACCATGATCAGCCTATGGGGGGCACCAGT
>OTU1787 18_747030
TATTAGATACCCGTGTAGTCCCGAAACATCACGCCTATGGGAGGCAGCAGTATTAGATACCCATGTAGTCCGCTACCTTAGATACCCTGGCTACCCTACGGGGCGCACCAGTATTAGATACCCACGTAGTCCGCTACCTTAGATACCCTCGATGTCCTACGGGATGCAGCAGCAATTAGATACCCGTGTAGTCCGCTCATATCTCGCCTACGGGGGGCAGCAGT
>OTU1788 14_420866
TATTAGATACCCTTGTAGTCCGCTACCACGATGTCCTACGGGAGGCAGCAGTATTAGATACCCGTGTAGTCCCGAAACATCACGCCTACGGGATGCAGCAGTATTAGATACCCCGGTAGTCCGCTACCAACTGATCAGCCTACGGGATGCAGCAGTATTAGATACCCTTGTAGTCCATCAGTGCCAATCCTACGGGGTGCAGCAGTAATTAGATACCCATGTAGTCCGCTACCATTACGCCCACTTGACCTACGGGGGGCAGCAGT
>OTU1789 9_93031
TGGGGAATCTTGGACAATGGGGGCAACCCTGATCCAGCCATGCCGCGTGAGTGATGAAGGCCCTAGGGTCGTAAAGCTCTTTCGCCAGAGATGATAATGACAGTATCTGGTAAAGAAACCCCGGCTAACTCCGTGCCAGCAGCCGCGGTAATACGGAGGGGGTTAGCGTTGTTCGGAATTACTGGGCGTAAAGCGCACGTAGGCGGATTGGAAAGTTAGAGGTGAAATCCCAGGGCTCAACCCTGGAACTGCCTTTAAAACTCCCAGTCTTGAGTTCGAGAGAGGTGAGTGGAATTCCGAGTGTAGAGGTGAAATTCGTAGATATTCGGAGGAACACCAGTGGCGAGGGCGGCTCACTGGCTCGATACTGACGCTGAGGTGCGAAAGTGTGGGGAGCAAACAGG
>OTU179 9_78224
TGGGGAATATTGCACAATGGGGGAAACCCTGATGCAGCGACGCCGCGTGAGTGAAGAAGTATTTCGGTATGTAAAGCTCTGTCAGCAGGGAAGAAAATGACGGTACCTGACCAAGAAGCCCCGGCTAACTACGTGCCAGCAGCCGCGGTAATACGTAGGGGGCAAGCGTTATCCGGATTTACTGGGTGTAAAGGGAGCGTAGACGGCAGGGCAAGTCTGGAGTGAAAGGCGGGGGCTCAACCCCCGGACTGCTCTGGAAACTGCCAGGCTGGAGTGCAGGAGAGGTAAGTGGAATTCCTAGTGTAGCGGTGAAATGCGTAGATATTAGGAGGAACACCAGTGGCGAAGGCGGCTTACTGGACTGTAACTGACGTTGAGGCTCGAAAGCGTGGGGAGCAAACAGG
>OTU1790 17_693883
TATTAGATACCCAAGTAGTCCGCTCATGGAGAGAGGGTGATGCTCTTCTGACCACCTATGGGACGCACCAGTATTAGATACCCCTGTAGTCCGCTACCGACTGACCATGGCTACCCTATGGGAGGCAGCAGTAGTCATTAGATACCCCTGTAGTCCGCTCATATCACGCCTACGGGGCGCACCAGTAATTAGATACCCCTGTAGTCCCGTGATGCACAGTACCTATGGGGCGCACCAGT
>OTU1791 18_775210
TAATTAGATACCCCGGTAGTCCGCTACCTTAGATACCATCGATGTCCTATGGGAGGCAGCAGTATTAGATACCCGCGTAGTCCCGAAACAGAGGGGATGATGCTATTCAGATCTTGTACCTACGGGGCGCACCAGTATTAGATACCCGAGTAGTCCATCAGTACAGTACCTATCTTGTACCTACGGGATGCAGCAGTATTAGATACCCGGGTAGTCCCGTACGACTTGACCTACGGGGCGCACCAGT
>OTU1792 12_310468
TATTAGATACCCTGGTAGTCCCGTACGACTTGACCTATGGGAGGCAGCAGTATTAGATACCCGTGTAGTCCATCAGTACAGTACCTACGGGATGCACCAGTAGTCCCGTACGATGCCAATCCTATGGGGCGCAGCAGTATTAGATACCCCAGTAGTCCATCAGTGCAGTGCCTATGGGAGGCACCAGTATTAGATACCCACGTAGTCCGCTACCACGATGTCCTATGGGGCGCACCAGT
>OTU1794 14_455321
TATTAGATACCCACGTAGTCCCTACCATGACCACCTATGGGGTGCAGCAGTATTAGATACCCTCGTAGTCCGCTACCACCTTGTACCTACGGGACGCACCAGTATTAGATACCCGGGTAGTCCGCTACCATTACGCCTACTTGACCTACGGGGTGCAGCAGTAATTAGATACCCTAGTAGTCCCGTACGACTTGTACCTACGGGGGGCACCAGTATTAGATACCCTTGTAGTCCGCTACCATCTTGTACCTATGGGAGGCAGCAGT
>OTU1796 16_622580
TATTAGATACCCTCGTAGTCCGCTCATAGAGAGAGGGTGATGCTCTTCCGATCTGCCAATCCTACGGGAGGCACCAGTATTAGATACCCTCGTAGTCCCTTACGATCTGTCCTGCCAATCCTACGGGAGGCAGCAGTATTAGATACCCATGTAGTCCGCTACCTTAGATACCCTGGCTACCCTACGGGGCGCAGCAGTATTAGATACCCTCGTAGTCCGCTCATAGAGAGAGGGTGATGCTCTTCCGATCTGCCAATCCTACGGGAGGCACCAGTATTAGATACCCTCGTAGTCCCTTACGATCTGTCCTGCCAATCCTACGGGAGGCAGCAGTATTAGATACCCATGTAGTCCGCTACCTTAGATACCCTGGCTACCCTACGGGAGGCAGCAGT
>OTU1797 17_728686
TATTAGATACCCTCGTAGTCCATCAGTACAGTACCTACGGGAGGCACCAGTATTAGATACCCTGGTAGTCCCGTACGACAGTACCTATGGGAGGCAGCAGTATTAGATACCCCTGTAGTCCGCTACCTTAGATACCCTCGATGTCCTATGGGATGCAGCAGTATTAGATACCCTAGTAGTCCATCAGTACAGTGCCTATGGGGTGCAGCAGTATTAGATACCCCAGTAGTCCGCTACCTTAGATACCCTCGATGTCCTACGGGATGCAGCAGTATTAGATACCCGTGTAGTCCGCTACCACGATGTCCTATGGGAGGCAGCAGT
>OTU1798 17_666803
TATTAGATACCCGCGTAGTCCATCAGTACAGTGCCTACGGGAGGCAGCAGTAATTAGATACCCTAGTAGTCCGCTACCACGATGTCCTACGGGATGCACCAGTAATTAGATACCCTTGTAGTCCGCTCATAGAGAGTGATGCTCTTCCGATCTTGTACCTACGGGGGGCAGCAGTAATTAGATACCCGTGTAGTCCCGTACGATGCCAATCCTACGGGGTGCAGCAGTATTAGATACCCCAGTAGTCCCGAAATATCACGCCTATGGGACGCACCAGTA
>OTU18 8_454
TGGGGAATATTGCACAATGGGCGCAAGCCTGATGCAGCCATGCCGCGTGTATGAAGAAGGCCTTCGGGTTGTAAAGTACTTTCAGCGGGGAGGAAGGGAGTAAAGTTAATACCTTTGCTCATTGACGTTACCCGCAGAAGAAGCACCGGCTAACTCCGTGCCAGCAGCCGCGGTAATACGGAGGGTGCAAGCGTTAATCGGAATTACTGGGCGTAAAGCGCACGCAGGCGGTTTGTTAAGTCAGATGTGAAATCCCCGGGCTCAACCTGGGAACTGCATCTGATACTGGCAAGCTTGAGTCTCGTAGAGGGGGGTAGAATTCCAGGTGTAGCGGTGAAATGCGTAGAGATCTGGAGGAATACCGGTGGCGAAGGCGGCCCCCTGGACGAAGACTGACGCTCAGGTGCGAAAGCGTGGGGAGCAAACAGG
>OTU180 8_1079
TAGGGAATTTTCGTCAATGGGCGCAAGCCTGAACGAGCAATGCCGCGTGAGCGAAGAAGGTCTTCGGATCGTAAAACTCTGTTGCGGGGGAAAAAGGAAGGAAAGAGGAAATGCTTTTCTTTTGATGGTACCCCGCCAGAAAGTCACGGCTAACTACGTGCCAGCAGCCGCGGTAATACGTAGGTGGCAAGCGTTATCCGGAATGATTGGGCGTAAAGGGTGCGCAGGCTGCGCGTCAAGTCTGAAGTGAAAGGTACGGGCTTAACCGGTACAGGCTTTGGAAACTGGCACGCTAGAGGACAGGAGAGGGCGGTGGAACTCCATGTGTAGCGGTAAAATGCGTAGATATATGGAAGAACACCAGTTGCGAAGGCGACCGCCTGGACTGTTGCTGACGCTCAGGCACGAAAGCGTGGGGAGCAAATAGG
>OTU1800 18_742321
GATTAGATACCCCTGTAGTCCGCTACCACGATGTCCTACGGGATGCAGCAGTATTAGATACCCACGTAGTCCGCTACCGACTGTCAATAGGTACCTACGGGGGGCACCAGTATTAGATACCCTTGTAGTCCGCTCATAGAGAGTGATGCTCTTCCGATCTTGTACCTATGGGGTGCAGCAGTATTAGATACCCGCGTAGTCCCGAAACATCACGCCTATGGGATGCAGCAGTAATTAGATACC
>OTU1802 7_1113736
TATTAGATACCCCAGTAGTCCCGAAACATCACGCCTATGGGACGCAGCAGTATTAGATACCCTCGTAGTCCCGTGACGTACAGTGCCTACGGGGTGCAGCAGTAATTAGATACCCTTGTAGTCCCGTACGACTTGTACCTACGGGGTGCAGCAGTAATTAGATACCCCTGTAGTCCCGAAACAGAGGGGATGATGCTCTTCCGATCTTGTACCTATGGGGGGCACCAGTAATTAGATACCCAAGTAGTCCATCAGTACAGTGCCTACGGGGGGCAGCAGT
>OTU1803 12_336759
TATTAGATACCCGAGTAGTCCCGTGATGTACAGTGCATATGGGATGCATCGATGTCCTATGGGGCGCACCAGTATTAGATACCCTTGTAGTCCGCTCATAGAGAGTGATGCTCTTCTGATCAGCCTACGGGGTGCACCAGTATTAGATACCCCAGTAGTCCATCAGTACAGTGCCTATGGGGCGCACCAGTATTAGATACCCAGGTAGTCCTAGTTGATGTACAGTGCCTATGGGAGGCAGCAGT
>OTU1804 18_757183
TAATTAGATACCCCGGTAGTCCGCTACCACGATGTCCTATGGGAGGCAGCAGTATTAGATACCCGTGTAGTCCGCTACCACGATGTCCTATGGGGTGCAGCAGTATTAGATACCCTTGTAGTCCATCAGTGCAGTACCTACGGGATGCAGCAGTATTAGATACCCGTGTAGTCCGCTCATAGAGAGTGATGCTCTTCCGATCTTGTACCTACGGGATGCAGCAGTATTAGATACCCATGTAGTCCCGTACGACTTGACCTATGGGAGGCAGCAGT
>OTU1805 15_479250
TATTAGATACCCCCGTAGTCCATCAGTACAGTGCCTATGGGGTGCAGCAGTATTAGATACCCTAGTAGTCCGCTACCACGATGTCCTATGGGATGCAGCAGCATTAGATACCCTCGTAGTCCGCTACCATGACCACCTACGGGGGGCACCAGTATTAGATACCCATGTAGTCCGCTACCTTAGATACCCTCGATGTCCTATGGGGCGCACCAGTATTAGATACCCTCGTAGTCCATCAGTACTTGACCTACGGGACGCAGCAGT
>OTU1807 7_1158367
TATTAGATACCCGTGTAGTCCCGAAACATCACGCCTACGGGATGCAGCAGTATTAGATACCCACGTAGTCCATCAGTACAGTGCCTACGGGAGGCAGCAGTATTAGATACCCGTGTAGTCCCGTGATGTACAGTGCCTACGGGATGCACCAGTATTAGATACCCGCGTAGTCCGCTCATAGAGAGGGATGCTCTTCCGATCTGGCTACCCTATGGGGGGCAGCAGTATTAGATACCCCCGTAGTCCGCTACCACGATGTCCTATGGGGCGCAGCAGT
>OTU1808 14_409491
TAATTAGATACCCTCGTAGTCCGCTACCTTAGGTACCATCGATGTCCTACGGGGGGCAGCAGTATTAGATACCCTCGTAGTCCGCTCATGATCAGCCTACGGGGTGCAGCAGTATTAGATACCCCTGTAGTCCATCAGTACAGTGCCTATGGGACGCAGCAGTATTAGATACCCAGGTAGTCCGCTCATAGAGAGTGATGCTCTTCCGACCTTGTACCTACGGGGGGCACCAGTAGTCC
>OTU1809 7_1116140
TATTAGATACCCTGGTAGTCCCGAAACAGAGGGGATGATGCTCTTCCGATCTTGTACCTACGGGGTGCAGCAGGATTAGATACCCCGGTAGTCCCGAAACATCACGCCTATGGGAGGCAGCAGTAGTCCATTAGATACCCTGGTAGTCCCGAAACATCACGCCTACGGGGTGCAGCAGTATTAGATACCCACGTAGTCCCGTACGATGCCAATCCTACGGGGGGCAGCAGTATTAGATACCCATGTAGTCCGCTACCATAGATACCCTCGATGTCCTATGGGAGGCAGCAGGAATTAGATACCCGTGTAGTCCTAGTTGATGTGCAGTACCTATGGGAGGCAGCAGT
>OTU181 8_12048
TGGGGAATATTGGGCAATGGGCGCAAGCCTGACCCAGCAACGCCGCGTGAAGGAAGAAGGCTTTCGGGTTGTAAACTTCTTTTGTCAGGGACGAAGCAAGTGACGGTACCTGACGAATAAGCCACGGCTAACTACGTGCCAGCAGCCGCGGTAATACGTAGGTGGCAAGCGTTATCCGGATTTATTGGGTGTAAAGGGCGTGTAGGCGGGAATGCAAGTCAGATGTGAAAACTATGGGCTCAACCCATAGCCTGCATTTGAAACTGTATTTCTTGAGTGCTGGAGAGGCAATCGGAATTCCGTGTGTAGCGGTGAAATGCGTAGATATACGGAGGAACACCAGTGGCGAAGGCGGATTGCTGGACAGTAACTGACGCTGAGGCGCGAAAGCGTGGGGAGCAAACAGG
>OTU1810 17_727275
TAATTAGATACCCTGGTAGTCCATCAGTACAGTGCCTATGGGGTGCAGCAGTATTAGATACCCTGGTAGTCCGCTACCACGATGTCCTACGGGAGGCAGCAGTATTAGATACCCTCGTAGTCCATCAGTACAGTGCCTACGGGGTGCAGCAGTATTAGATACCCGCGTAGTCCCGTGATGTACAGTGCCAATCCTACGGGGCGCACCAGTATTAGATACCCCTGTAGTCCGCTACCTTAGATACCCTCGATGTCCTATGGGGGGCAGCAGT
>OTU1811 18_732179
TAATTAGATACCCGTGTAGTCCGCTACCTTAGATACCCTCGATGTCCTATGGGGGGCAGCAGTATTAGATACCCATGTAGTCCCGTACGACTTGACCTACGGGGGGCAGCAGTATTAGATACCCCCGTAGTCCGCTCATAGAGAGTGATGCTATTCCGATCTTGGTCACCTATGGGAGGCAGCAGTATTAGATACCCAAGTAGTCCGCTCATAGAGAGGGGATGATGCTCTTCCGACCTTGTACCTATGGGACGCAGCAGT
>OTU1813 16_663490
TGGGGGATATTGCACAATGGAGGAAACTCTGATGCAGCAACGCCGCGTGAGGGAAGAAGGATTTCGGTTTGTAAACCTCTGTCATTGGTGACGATAATGACGGTAGCCAATGAGGAAGCTCCGGCTAACTACGTGCCAGCAGCCGCGGTAATACGTAGGGAGCGAGCGTTGTCCGGAATTACTGGGTGTAAAGGGTGCGTAGGCGGGACGGCAAGTCAGATGTGAAAACTATGGGCTTAACTCATAGCGTGCATTTGAAACTGCTGTTCTTGAGTGAAGTAGAGGCAGGCGGAATTCCCGGTGTAGCGGTGAAATGCGTAGAGATCGGGAGGAACACCAGTGGCGAAGGCGGCCTGCTGGGCTTTAACTGACGCTGAGGCACGAAAGCATGGGTAGCAAACAGG
>OTU1816 17_684923
TCATTAGATACCCCCGTAGTCCGCTACCACGATGTCCTATGGGGGGCAGCAGTATTAGATACCCGTGTAGTCCCATACGACTTGTACCTACGGGGTGCAGCAGTATTAGATACCCTGGTAGTCCTAGTTGATGCCAATCCTATGGGATGCATTGATCAGCCTATGGGGTGCAGCAGTATTAGATACCCAGGTAGTCCGCTACCAACTGTCCATGGCTACCCTATGGGACGCACCAGT
>OTU1817 17_717286
TATTAGATACCCGTGTAGTCCGCTCATAGAGACTGATGCTCTTCCGATCTTGTACCTACGGGAGGCAGCAGTATTAGATACCCGGGTAGTCCGCTACCACGATGTCCTATGGGAGGCACTGATCAGCCTACGGGATGCACCAGTGACCACCTATTAGATACCCGCGTAGTCCCGAAACACGTGTTACAGTGCCTATGGGAGGCAGCAGTATTAGATACCCGTGTAGTCCGCTCATAGAGACTGATGCTCTTCCGATCTTGTACCTACGGGAGGCAGCAGTATTAGATACCCGGGTAGTCCGCTACCACGATGTCCTATGGGAGGCACTGATCAGCCTACGGGATGCACCAGTGACCACCTATTAGATACCCGCGTAGTCCCGAAACACGTGTTACAGTGCCTATGGGAGGCAGCAGT
>OTU1819 14_408855
TATTAGATACCCACGTAGTCCGCTACCACGATGTCCTACGGGATGCAGCAGTATTAGATACCCCCGTAGTCCGCTCATAGAGAGTGATGCTCTTCTGATCAGCCTACGGGAGGCACCAGTATTAGATACCCCCGTAGTCCGCTACCAACTGATCAGCCTATGGGACGCACCAGTATTAGATACCCACGTAGTCCATCAGTACAGTGCCTATGGGGTGCAGCAGTATTAGATACCCTGGTAGTCCGCTACCACTTGACCTACGGGGCGCACCAGT
>OTU182 13_343569
TGGGGAATATTGCACAATGGGGGAAACCCTGATGCAGCGACGCCGCGTGAGCGAAGAAGTATTTCGGTATGTAAAGCTCTATCAGCAAGGAAGATAATGACGGTACTTGACTAAGAAGCTCCGGCTAAATACGTGCCAGCAGCCGCGGTAATACGTATGGAGCAAGCGTTATCCGGATTTACTGGGTGTAAAGGGAGCGTAGACGGCATGGCAAGTCTGATGTGAAAGCCCGGGGCTCAACCCCGGAACTGCATTGGAAACTGTCGTGCTAGAGTGCAGGAGAGGTAAGCGGAATTCCTAGTGTAGCGGTGAAATGCGTAGATATTAGGAGGAACACCAGTGGCGAAGGCGGCTTACTGGACTGTAACTGACGTTGAGGCTCGAAAGCGTGGGGAGCAAACAGG
>OTU1820 18_732049
TATTAGATACCCCTGTAGTCCGCTACCGACTGCCATATGTCACCTATGGGGTGCAGCAGTATTAGATACCCTGGTAGTCCGCTACCACGATGTCCTATGGGGCGCACCAGTATTAGATACCCGGGTAGTCCGCTCATGGAGAGTGATGCTCTACTGACCACATATGGGGTGCACCAGTATTAGATACCCGTGTAGTCCGCTCATGGAGAGCGATGCTCTTCCGACCTTGTACCTACGGGGCGCACCAGTATTAGATACCCTGGTAGTCCTAGTTGATGTGCAGTACCTACGGGGGGCAGCAGTA
>OTU1821 13_353021
TGAGGAATATTGGTCAATGGGCTTACGCCTGAACCAGCCAAGTCGCGTGAGGGAAGACTGCCCTATGGGTTGTAAACCTCTTTTGTCAGGGAGCAAAGTCACCCACGTGTGGGTGTTGGAGAGTACCTGAAGAAAAAGCATCGGCTAACTCCGTGCCAGCAGCCGCGGTAATACGGAGGATGCGAGCGTTATCCGGATTTATTGGGTTTAAAGGGTGCGTAGGCGGGTTATCAAGTCAGCGGTAAAATTGCGGGGCTCAACCCCGTCGAGCCGTTGAAACTGGCAGACTTGAGTTGGCGAGAAGTACGCGGAATGCGTGGTGTAGCGGTGAAATGCATAGATATCACGCAGAACTCCGATTGCGAAGGCAGCATGCCGGCTCCACACTGACGCTGAGGCACGAAAGCGTGGGTATCGAACAGG
>OTU1822 17_725287
TATTAGATACCCGTGTAGTCCGCTACCACGATGTCCTACGGGACGCAGCAGTATTAGATACCCAGGTAGTCCGCTACCGACTGTCCATGGCTACCCTACGGGATGCAGCAGTAATTAGATACCCCGGTAGTCCCGTACGGCTTGTACCTATGGGAGGCAGCAGTATTAGATACCCACGTAGTCCGCTACCATTACGCCTACTTGACCTACGGGACGCAGCAGT
>OTU1823 10_172562
TAGGGAATCTTTCACAATGGGCGAAAGCCTGATGGAGCAACGCCGCGTGCAGGATGAAGGCCTTCGGGTTGTAAACTTCTGTCCTTGGGGAAGAAGAACTGACGGTACCCAAGGAGGAAGCCCCGGCTAACTACGTGCCAGCAGCCGCGGTAATACGTAGGTGGCAAGCGTTATCCGGATTTATTGGGCGTAAAGGGAACGCAGGCGGTCTTTTAAGTCTGATGTGAAAGCCTTCGGCTTAACCGGAGTAGTGCATTGGAAACTGGGAGACTTGAGTGCAGAAGAGGAGAGTGGAACTCCATGTGTAGCGGTGAAATGCGCAGAGATATGGAGGAACACCAGTGGCGAAGGCGGCTCTCTGGTCTGTAACTGACGCTGAGGTGCGAAAGCGTGGGGATCAAACAGG
>OTU1824 17_728101
TAATTAGATACCCTAGTAGTCCGCTCATAGAGGGCGATGCTCTTCCGATCTGGCTACCCTATGGGACGCACCAGTATTAGATACCCTCGTAGTCCTAGTTGGCTACCCTACGGGACGCAGCAGTAATTAGATACCCGCGTAGTCCATCAGTACAGTACCTACGGGATGCAGCAGGATTAGATACCCTCGTAGTCCGCTACCATGGCTACCCTATGGGACGCAGCAGT
>OTU1825 7_1164854
GATTAGATACCCTTGTAGTCCCGAAACAGAGGGGATGATGCTCTTCTGATCAGCCTACGGGGGGCACCAGTATTAGATACCCGTGTAGTCCCGAAACATCACGCCTATGGGAGGCAGCAGTAATTAGATACCCTGGTAGTCCCGAAACAACTCGATCAACCTACGGGACGCACCAGTATTAGATACCCAGGTAGTCCGCTACCACGATGTCCTACGGGATGCAGCAGT
>OTU1827 17_692633
TAATTAGATACCCCTGTAGTCCGCTCATAGAGGGCGATGCTCTTCCGATCTTGTACCTATGGGAGGCAGCAGTATTAGATACCCACGTAGTCCGCTACCACGATGTCCTATGGGAGGCAGCAGTAATTAGATACCCATGTAGTCCCGAAACATCACGCCTATGGGATGTACTGACCACCTATGGGGGGCAGCAGTATTAGATACCCCAGTAGTCCGCTACCTTAGATACCCTCGTAGTCCTAGTTGATGTACAGTGCCAATCCTACGGGAGGCAGCAGC
>OTU183 10_143365
TGGGGAATATTGCACAATGGGGGAAACCCTGATGCAGCGACGCCGCGTGAGTGAAGAAGTATCTCGGTACGTAAAGCTCTATCAGCAGGGAAGAAAAAAAGTCTTTGGCTTTGGACGGTACCTGACTAAGAAGCCCCGGCTAACTACGTGCCAGCAGCCGCGGTAATACGTAGGGGGCAAGCGTTATCCGGATTTACTGGGTGTAAAGGGAGCGTAGACGGCAGCGCAAGTCTGGAGTGAAATGCCGGGGCTCAACCCCGGAACTGCTTTGGAAACTGTGCAGCTAGAGTGCGGGAGAGGTAAGCGGAATTCCTAGTGTAGCGGTGAAATGCGTAGATATTAGGAGGAACACCAGTGGCGAAGGCGGCTTGCTGGACCGTAACTGACGTTGAGGCTCGAAAGCGTGGGGAGCAAACAGG
>OTU1830 17_702274
TATTAGATACCCACGTAGTCCCGTACGACTGTACCTATGGGAGGCAGCAGTAATTAGATACCCATGTAGTCCGCTACCATGGCTACCCTACGGGACGCACCAGTATTAGATACCCCAGTAGTCCGCTCATAGAGAGCTATGCTATTCCGATCCCTTGTACCTACGGGGTGCAGCAGTATTAGATACCCAGGTAGTCCGCTCATAGAGGGCGATGCTCTTCCGATCGTGACCACCTATGGGAGGCAGCAGT
>OTU1832 17_708586
TATTAGATACCCCAGTAGTCCGCTACCATCACGCCTACGGGGCGCAGCAGTAATTAGATACCCGCGTAGTCCATCAGTACAGTACCTATGGGACGCAGCAGTATTAGATACCCAGGTAGTCCATCAGTACAGTGCCTACGGGAGGCAGCAGTATTAGATACCCGCGTAGTCCGCTACCACGATGTCCTATGGGGCGCACCAGTATTAGATACCCCCGTAGTCCGTTACCTTAGATACCCTGGCTACCCTATGGGAGGCAGCAGTATTAGATACCCATGTAGTCCCGTACGACTTGACCACCTACGGGGCGCACCAGT
>OTU1833 7_1159475
TATTAGATACCCACGTAGTCCGCTCATAGATAGAGGGTGATGCTCCTCGATGTCCTACGGGGTGCAGCAGTAATTAGATACCCGTGTAGTCCCGAAACATCACGCCTATGGGGTGCAGCAGCATTAGATACCCCGGTAGTCCCGAAACATCACGCCTATGGGACGCAGCAGTATTAGATACCCAGGTAGTCCATCAGTACAGTGCCTACGGGGGGCAGCAGTATTAGATACCCGGTAGTCCGCTCATAGAGAGTGATGCTCTTCCGATCTTGTACCTATGGGGTGCAGCAGTAGTCCATCAGTATTAGATACCCCAGTAGTCCCGAAACAGAGGGGATGATGCTCTTCCGGTCTTGTACCTATGGGAGGCAGCAGTA
>OTU1834 15_488810
TGGGGAATTTTGCGCAATGGGCGAAAGCCTGACGCAGCAACGCCGCGTGCGGGATGACGGCCTTCGGGTTGTAAACCGCTTTCAGTGGGAAAGATAATGACGGTACCCACACAAGAAGCTCCGGCTAAATACGTGCCAGCAGCCGCGGTAATACGTATGGAGCAAGCGTTATCCGGATTTATTGGGCGTAAAGCGCGCGTAGGCGGCTTGTTAAGCAAGGTCTTAAATCTTGGGGCTCAACCTCAAGCCGGATCTTGAACTGGCAGGCTCGAGTATGGTAGAGGAAAGTGGAATTCCCAGTGTAGCGGTGGAATGCGCAGATATTGGGAAGAACACCGATGGCGAAGGCAGCTTTCTGGGCCATTACTGACGCTGAGGTGCGAAAGCTAGGGGAGCAAACAGG
>OTU1835 12_289189
TATTAGATACCCGAGTAGTCCGCTACCACGATGTCCTACGGGATGCAGCAGTAATTAGATACCCTAGTAGTCCATCATTACTTGACCTACGGGGGGCAGCAGTATTAGATACCCTCGTAGTCCGCTACCTTAGATACCCTGGCTACCCTATGGGACGCAGCAGTATTAGATACCCGGGTAGTCCGCTACCATTACGCCTACTTGACCTATGGGAGGCAGCAGT
>OTU1836 14_416799
TAATTAGATACCCTGGTAGTCCGCTACCAACTGTCCATGGCTACCCTATGGGAGGCAGCAGTAATTAGATACCCGTGTAGTCCCGTACGACTTGGCTACCCTACGGGATGCACCAGTATTAGATACCCATGTAGTCCTCAAGTTCGTACAGTGCCTACGGGGTGCAGCAGTATTAGATACCCGCGTAGTCCGCTCATAGAGAGTGATGCTCTTCCGATCTTGTACCTACGGGGCGCAGCAGT
>OTU1838 16_609629
TAATTAGATACCCCCGTAGTCCGCTACCACGATGTCCTACGGGACGCAGCAGCATTAGATACCCATGTAGTCCGCTACCACGATGTCCTATGGGAGGCACTGATCAGCCTACGGGATGCACCAGGATTAGATACCCATGTAGTCCGCTACCATGACCACCTATGGGGTGCAGCAGTATTAGATACCCACGTAGTCCCGAAACATCACGCCTATGGGGCGCAGCAGT
>OTU1839 18_775198
TATTAGATACCCCGGTAGTCCGCTACCATAGATACCCTCGATGTCCTACGGGGGGCAGCAGTATTAGATACCCCGGTAGTCCGCTCATAGAGAGTGATGCTCTTCTGACCACCTACGGGAGGCAGCAGTATTAGATACCCGTGTAGTCCATCAGTACAGTGCCTATGGGAGGCAGCAGTATTAGATACCCTAGTAGTCCGCTCATAGAGAGTGATGCTATTCCGATCTTGTACCTACGGGGCGCAGCAGT
>OTU184 8_3937
TCGGGAATATTGCGCAATGGAGGAAACTCTGACGCAGTGACGCCGCGTATAGGAAGAAGGTTTTCGGATTGTAAACTATTGTCGTTAGGGAAGATAAAAGACTGTACCTAAGGAGGAAGCCCCGGCTAACTATGTGCCAGCAGCCGCGGTAATACATAGGGGGCAAGCGTTATCCGGAATTATTGGGTGTAAAGGGTGCGTAGACGGAGAAACAAGTTGGTTGTGAAATCCCTCGGCTCAACTGAGGAACTGCAACCAAAACTATTTCCCTTGAGTGTCGGAGAGGAAAGTGGAATTCCTAGTGTAGCGGTGAAATGCGTAGATATTAGGAGGAACACCAGTGGCGAAGGCGACTTTCTGGACGATAACTGACGTTGAGGCACGAAAGTGTGGGGAGCAAACAGG
>OTU1840 14_436080
GTACAATTAGATACCCAGGTAGTCCGCTACCACGATGTCCTATGGGAGGCAGCAGTATTAGATACCCCTGTAGTCCGCTACCTTAGATACCCTGCCAATCCTACGGGGCGCACCAGTATTAGATACCCGTGTAGTCCCGTACGACATGACCACCTATGGGAGGCACCAGTATTAGATACCCCTGTAGTCCGCTACCATTACGCCTACTTGATCAACCTATGGGGGGCAGCAGTA
>OTU1841 18_766043
TATTAGATACCCCGGTAGTCCGCTACCATGACCACCTATGGGAGGCACCAGTATTAGATACCCACGTAGTCCATCAGTACAGTGCCTACGGGGGGCAGCAGCAATTAGATACCCAGGTAGTCCGCTACCACGATGTCCTACGGGACGCACCAGTAATTAGATACCCAGGTAGTCCCGAAACAGAGGGGATGATGCTCTTCCGATCTTGACCACCTACGGGGCGCAGCAGT
>OTU1842 16_633810
TATTAGATACCCAGGTAGTCCGCTACCATCACGCCTATGGGGTGCAGCAGTATTAGATACCCGGGTAGTCCCGTACGACTTGTACCTACGGGAGGCAGCAGTATTAGATACCCTTGTAGTCCGCTACCACGATGTCCTACGGGGTGCAGCAGTATTAGATACCCCTGTAGTCCGCTACCGACTGTTCATGGCTACCCTATGGGATGCAGCAGACATTAGATACCCGAGTAGTCCATCAGTACAGTGCCTACGGGGTGCAGCAGTA
>OTU1843 16_604700
TATTAGATACCCGTGTAGTCCATCAGTACAGTACCTACGGGGTGCACCAGTATTAGATACCCGTGTAGTCCGCTACCACGATGTCCTATGGGGTGCAGCAGTATTAGATACCCAGGTAGTCCGCTCATAGAGAGCGATGCTATTCCGATCTCTTGTACCTATGGGGTGCAGCAGTATTAGATACCCTCGTAGTCCATCAGTGCAGTACCTATGGGAGGCAGCAGT
>OTU1844 17_729339
TAATTAGATACCCAGGTAGTCCATCAGTACAGTGCCTACGGGAGGCAGCAGTATTAGATACCCCTGTAGTCCGCTACCACGATGTCCTATGGGGTGCAGCAGTAGTCATTAGATACCCCTGTAGTCCGCTACCGACTGTCCATGGCTACCCTACGGGGCGCAGCAGTAATTAGATACCCCGGTAGTCCGCTACCACGATGTCCTATGGGAGGCAGCAGT
>OTU1845 15_502376
TAGTCCATTAGATACCCATGTAGTCCATCAGTACAGTGCCTATGGGGTGCAGCAGTATTAGATACCCTCGTAGTCCATCAGTACAGTGCCTACGGGATGCAGCAGTATTAGATACCCGCGTAGTCCCGAAACATCACGCCTATGGGAGGCACCAGTATTAGATACCCGGGTAGTCCGCTCATAGAGAGTGATTCTCTTCCGATCTTGTACCTATGGGGGGCAGCAGT
>OTU1846 16_640221
TATTAGATACCCGAGTAGTCCGCTACCACGATGTCCTACGGGGTGCAGCAGTATTAGATACCCGTGTAGTCCGCTCATAGAGAGTGGATGATGCTCTTACGATCTGTCCTGCCAATCCTACGGGACGCAGCAGTATTAGATACCCCCGTAGTCCATCAGTACAGTGCCTATGGGACGCAGCAGTATTAGATACCCACGTAGTCCATCAGTACAGTGCCTACGGGACGCAGCAGT
>OTU1848 16_640314
TATTAGATACCCGTGTAGTCCATCAGTGCGTCTTGTACCTATGGGGCGCAGCAGTAATTAGATACCCCAGTAGTCCGCTACCACGATGTCCTACGGGGTGCACCAGTATTAGATACCCTAGTAGTCCGCTACCACGATGTCCTATGGGGTGCAGCAGTAATTAGATACCCGAGTAGTCCGCTCATGGAGAGTGATGCTCTTCCGATGTCCTACGGGGTGCAGCAGTATTAGATACCCACGTAGTCCGCTCATAGAGAGAGGGTGACGCTCTTCTGATCAGCCTACGGGAGGCAGCAGT
>OTU1849 7_1152257
TATTAGATACCCACGTAGTCCCGAAACATCACGCCTATGGGGTGCAGCAGCATTAGATACCCCAGTAGTCCCGTACGACTTGACCTACGGGGCGCAGCAGTATTAGATACCCGTGTAGTCCCGAAACATCACGCCTATGGGGGGCAGCAGGATTAGATACCCACGTAGTCCATCAGTGCAGTGTCAGCCTACGGGGTGCAGCAGATTAGATACCCATGTAGTCCCGAAACATCACGCCTATGGGACGCAGCAGT
>OTU185 8_49000
TGGGGAATATTGGACAATGGGGGAAACCCTGATCCAGCGACGCCGCGTGAGTGAAGAAGTATTTCGGTATGTAAAGCTCTATCAGCAGGGAAGAAAAAAATGACGGTACCTGACTAAGAAGCCCCGGCTAACTACGTGCCAGCAGCCGCGGTAATACGTAGGGGGCAAGCGTTATCCGGATTTACTGGGTGTAAAGGGAGCGTAGACGGCAGGGCAAGTCTGATGTGAAAGGTCGGGGCCCAACCCCGGGACTGCATTGGAAACTGTCCGGCTGGAGTACAGGAGAGGTAAGTGGAATTCCTAGTGTAGCGGTGAAATGCGTAGATATTAGGAGGAACACCAGTGGCGAAGGCGGCTTACTGGACTGTAACTGACGTTGAGGCTCGAAAGCGTGGGGAGCAAACAGG
>OTU1850 12_298875
TATTAGATACCCTGGTAGTCCCGAGATGTACAGTGCCTATGGGAGGCAGCATTATTAGATACCCTGGTAGTCCGCTCATAGAGAGTGATGCTCTTCTGGCTACCCTACGGGATGCAGCAGTATTAGATACCCGAGTAGTCCATCAGTACAGTGCCTATGGGGTGCACCAGTATTAGATACCCACGTAGTCCCGAAACATTAGATACCCGTGTAGTCCATCAGTGGCCAATCCTACGGGGTGCACCAGTATTAGATACCCCGGTAGTCCGCTACCTTAGATACCCACGTAGTCCCTTTTGCCGATATGTCACCTACGGGACGCACCAGTA
>OTU1851 17_688224
TATTAGATACCCTCGTAGTCCATCAGTACAGTGCCTACGGGATGCAGCAGTATTAGATACCCGAGTAGTCCGCTCATGATCAGCCTACGGGACGCAGCAGTATTAGATACCCTCGTAGTCCGCTACCAACTGTCCATGGCTACCCTACGGGATGCAGCAGTATTAGATACCCTGGTAGTCCGCTCATAGAGAGTGATGCTCTTCCGACCGATGTCCTACGGGATGCAGCAGT
>OTU1852 17_689479
CATTAGATACCCACGTAGTCCGCTACCATGGCTACCCTACGGGGTGCACCAGTATTAGATACCCTCGTAGTCCGCTCATGATCAACCTATGGGGGGCACCAGTAATTAGATACCCTTGTAGTCCCGTACGACTTGACCTACGGGATGCAGCAGTATTAGATACCCTAGTAGTCCGCTACCATCACGCCTATGGGGTGCACCAGTAATTAGATACCCGAGTAGTCCGCTACCACGATGTCCTATGGGATGCAGCAGT
>OTU1853 16_608286
TGGGGAATATTGCACAATGGGGGAAACCCTGATGCAGCGACGCCGCGTGAGTGAAGAAGTAATTCGTTATGTAAAGCTCTATCAGCAGGGAAGAAAATGACGGTACCTGAGTAAGAAGCCCCGGCTAACTACGTGCCAGCAGCCGCGGTAATACGTAGGGGGCAAGCGTTATCCGGATTTACTGGGTGTAAAGGGAGCGTAGACGGTATGGCAAGTCTGAAGTGAAAGCCCAGGGCTTAACCCTGGGACTGCTTTGGAAACTGTTAGACTAGAGTGCTGGAGAGGTAAGTGGAATTCCGAGTGTAGCGGTGAAATGCGTAGATATTCGGAGGAACACCGGTGGCGAAGGCGGCCAACTGGGCTTTAACTGACGCTGAGGCTCGAAAGTGTGGGGAGCAAACAGG
>OTU1854 12_330229
TATTAGATACCCTTGTAGTCCCGAAACATCACTCCTATGGGGGGCAGCAGTATTAGATACCCCTGTAGTCCCGTACGACTTGACCTACGGGAGGCACCAGTATTAGATACCCAGGTAGTCCATCAGTGCCAATCCTATGGGGGGCAGCAGTAATTAGATACCCGGGTAGTCCGCTCATAGAGGGTGATGCTCTTCCGATCTGGCTACCCTACGGGGCGCAGCAGT
>OTU1855 7_1141451
TATTAGATACCCGCGTAGTCCCGAAACATCACGCCTATGGGATGCAGCAGTATTAGATACCCGTGTAGTCCCGTACGACTTGACCTACGGGATGCAGCAGTATTAGATACCCTTGTAGTCCCGTACGACTTGTACCTATGGGATGCACTGATCAGCCTATGGGAGGCAGCAGATTAGATACCCTCGTAGTCCCGAAACAGAGGGGATGATGCTCTTCCGATCTTGTACCTACGGGATGCAGCAGTATTAGATACCCTCGATGTCCTATGGGGTGCAGCAGT
>OTU1857 8_34462
TATTAGATACCCTTGTAGTCCGCTCATAGAGAGAGGGTGATGCTCTTCCGATGTCCTATGGGGCGCACCAGTATTAGATACCCTCGTAGTCCGCTCATAGAGAGAGGGTGATGCTCTTCTGACCACCTATGGGGGGCAGCAGTGATTAGATACCCAAGTAGTCCGCTACCACGATGTCCTACGGGGTGCAGCAGTAATTAGATACCCCAGTAGTCCGCTCATAGAGAGTGATGCTCTTCCGATGTCCTACGGGGTGCAGCAGT
>OTU1858 18_776443
ATTAGATACCCGCGTAGTCCGCTACCTTAGATACCCTCGATGTCCTACGGGGTGCAGCAGTAATTAGATACCCATGTAGTCCGCTACCTTAGATACCCTCGATGTCCTATGGGGGGCAGCAGTATTAGATACCCCAGTAGTCCGCTACCATGACCACCTATGGGACGCAGCAGTATTAGATACCCCAGTAGTCCGCTCATAGAGAGTGATGCTCCTCCGATCTTGTACCTATGGGAGGCAGCAGT
>OTU1859 16_605049
CATTAGATACCCTTGTAGTCCGCTACCACGATGTCCTATGGGAGGCAGCAGTATTAGATACCCGGGTAGTCCGCTACCGACTGTCCATGGCTACCCTACGGGAGGCAGCAGTATTAGATACCCTAGTAGTCCGCTACCTTAGATACCCTGGCTACCCTACGGGATGCAGCAGTATTAGATACCCTCGTAGTCCCGTACGACTTGTACCTATGGGGGGCAGCAGT
>OTU186 9_73529
TGGGGAATATTGCACAATGGGGGAAACCCTGATGCAGCAACGCCGCGTGAGTGAAGAAGTATTTCGGTATGTAAAGCTCTATCAGCAGGGAAGAAGATGACGGTACCTGATTAAGAAGCCCCGGCTAACTACGTGCCAGCAGCCGCGGTAATACGTAGGGGGCAAGCGTTATCCGGATTTACTGGGTGTAAAGGGAGCGCAGACGGCAGTGCAAGTCTGGAGTGAAAGCCCGGGGCCCAACCCCGGAACTGCTCTGGAAACTGTGCGGCTAGAGTACTGGAGGGGCAGGCGGAATTCCTAGTGTAGCGGTGAAATGCGTAGATATTAGGAGGAACACCAGTGGCGAAGGCGGCCTGCTGGACAGTAACTGACGTTGAGGCTCGAAAGCGTGGGGAGCAAACAGG
>OTU1860 17_706281
TATTAGATACCCGGGTAGTCCCGAACGACTTGTACCTATGGGACGCAGCAGCATTAGATACCCGGGTAGTCCGCTCATAGAGAGTGATGCTCTTCCGATCTTGTACCTACGGGGCGCACCAGTAATTAGATACCCCGGTAGTCCGCCCATAGATACCCTCGATGTCCTATGGGGTGCAGCAGTAATTAGATACCCGAGTAGTCCGCTACCTTAGATACCCTGGCTACCCTACGGGAGGCAGCAGGATTAGATACCCTAGTAGTCCATCAGTACAGTGCCTATGGGATGCACTGATCAACCTACGGGACGCAGCAGT
>OTU1861 7_1136105
TATTAGATACCCCCGTAGTCCGCTACCATTACGCCTACTTGATCAGCCTATGGGGGGCAGCAGTATTAGATACCCCGGTAGTCCGCTACCACGATGTCCTACGGGATGCAGCAGTATTAGATACCCCTGTAGTCCGCTACCAGCTGTCCATAGCTTCCTATGGGATGCAGCAGTATTAGATACCCATGTAGTCCAGGAATACAGTGCCTATGGGGTGCAGCAGT
>OTU1862 12_329209
TATTAGATACCCCAGTAGTCCATCAGTACAGTGCCTATGGGGGGCACCAGTAATTAGATACCCAGGTAGTCCATCAGTACAGTGCCTATGGGAGGCAGCAGTAATTAGATACCCTTGTAGTCCCGTGATGTACAGTACCTATGGGAGGCACCAGTATTAGATACCCATGTAGTCCGCTCATAGAGAGAGGGTGATGATCTTCTGACCACCTACGGGAGGCAGCAGTA
>OTU1863 17_716251
TAATTAGATACCCTTGTAGTCCGCTACCACGATGTCCTACGGGACGCAGCAGTATTAGATACCCCAGTAGTCCAGGAATATCACGCCTACGGGATGCAGCAGTAATTAGATACCCTTGTAGTCCGCTACCATGGCTACCCTACGGGAGGCAGCAGTATTAGATACCCATGTAGTCCATCAGTGCCAATCCTACGGGATGCAGCAGTATTAGATACCCAGGTAGTACCGAGATGTACAGTACCTATGGGACGCAGCAG
>OTU1864 14_422704
TATTAGATACCCGAGTAGTCCGCTACCAACTGTCCATGGCTACCCTACGGGAGGCAGCAGTATTAGATACCCCAGTAGTCCGCTCATGGAGAGAGGATGATGCTCTTCCGATCTATGTCACCTACGGGGTGCAGCAGTATTAGATACCCGAGTAGTCCATCACCGACTGCCCATAGAGAGAGGATGATGCTCTTCCGATCTGGCTACCCTACGGGATGCAGCAGT
>OTU1865 18_741702
TATTAGATACCCCGGTAGTCCGCTACCACGATGTCCTACGGGAGGCAGCAGTATTAGATACCCCCGTAGTCCGCTCATTGAGAGTGATGCTCTTCCGATCTTGTACCTATGGGAGGCAGCAGTAATTAGATACCCTTGTAGTCCGCTACCACGATGTCCTATGGGATGCAGCAGTATTAGATACCCGTGTAGTCCGCTACCACGATGTCCTATGGGGGGCAGCAGT
>OTU1866 10_200599
TAATTAGATACCCGTGTAGTCCATCAGTACCACTTGACCACCTACGGGATGCAGCAGTATTAGATACCCACGTAGTCCGCTACCGACTGTCCATAGCTTCCTACGGGGTGCAGCAGTATTAGATACCCTCGTAGTCCGCTACCATGACCACCTATGGGACGCACCAGTAATTAGATACCCTCGTAGTCCCGAAACAGAGGGGATGATGTTCTTCCGATCTTGTACCTACGGGAGGCAGCAGT
>OTU1867 18_774408
TATTAGATACCCGGGTAGTCCATCAGTACAGTGCCTATGGGGCGCAGCAGTATTAGATACCCCAGTAGTCCGCTCATAGAGAGTGATGCTCTTCCGATCTTGTACCTATGGGGGGCAGCAGTATTAGATACCCCCGTAGTCCATCAGTACAGTGCCTACGGGATGCAGCAGTATTAGATACCCTTGTAGTCCCGAAACATCACGCCTACGGGGTGCAGCAGTATTAGATACCCGTGTAGTCCGCTACCACGATGTCCTATGGGAGGCAGCAGT
>OTU1868 12_334811
TATTAGATACCCATGTAGTCCGCTCATAGAGAGGGATGCTCTTCCGATGTCCTATGGGGGGCAGCAGTAATTAGATACCCTTGTAGTCCATCAGTACAGTGCCTATGGGATGCAGCAGTATTAGATACCCTTGTAGTCCCGAAACATCACGCCTACGGGATGCAGCAGTATTAGATACCCGAGTAGTCCATCAGTACAGTGCCTATGGGATGCAGCAGT
>OTU187 8_7596
TGGGGAATATTGCACAATGGGGGAAACCCTGATGCAGCGACGCCGCGTGAGTGAAGAAGTATTTCGGTATGTAAAGCTCTATCAGCAGGGAAGAAGAAAGACGGTACCTGACTAAGAAGCCCCGGCTAACTACGTGCCAGCAGCCGCGGTAATACGTAGGGGGCAAGCGTTATCCGGATTTACTGGGTGTAAAGGGAGCGTAGACGGCTGTGCAAGTCTGAAGTGAAAGCCCAGGGCTCAACCCTGGGACTGCTTTGGAAACTGTGGAGCTAGAGTGCTGGAGAGGTAAGTGGAATTCCTAGTGTAGCGGTGAAATGCGTAGATATTAGGAGGAACACCAGTGGCGAAGGCGGCTTACTGGACAGTAACTGACGTTGAGGCTCGAAAGCGTGGGGAGCAAACAGG
>OTU1870 17_715603
TAATTAGATACCCCTGTAGTCCCTTTTGCGATGTCCTATGGGGGGCAGCAGTAATTAGATACCCTAGTAGTCCATCAGTGGCTACCCTACGGGATGCAGCAGTAATTAGATACCCATGTAGTCCGCTACCATGGCTACCCTATGGGAGGCAGCAGTATTAGATACCCAAGTAGTCCATCAGTACAGTACCTATGGGGCGCAGCAGTATTAGATACCCATGTAGTCCGCTACCATGATCAGCCTACGGGATGCAGCAGTATTAGATACCCCCGTAGTCCGCTACCACGATGTCCTATGGGAGGCAGCAGT
>OTU1871 16_620014
TATTAGATACCCTCGTAGTCCGCTACCATGTCACCTACGGGAGGCAGCAGTATTAGATACCCTGGTAGTCCGCTACCACGATGTCCTACGGGGTGCAGCAGTATTAGATACCCAGGTAGTCCGCTACCACGATGTCACCTATGGGGCGCACCAGTATTAGATACCCACGTAGTCCAGGAATATCACGCCTATGGGACGCACCAGCATTAGATACCCGAGTAGTCCGCTACCACGATGTCCTACGGGAGGCAGCAGT
>OTU1872 11_234821
TGGGGAATATTGCGCAATGGGGGAAACCCTGACGCAGCAACGCCGCGTGAAGGAAGAAGGCCTTCGGGTTGTAAACTTTTGTCCTATGGGAAGAAGAAAGTGACGGTACCATAGGAGGAAGCCACGGCTAACTACGTGCCAGCAGCCGCGGTAATACGTAGGTGGCGAGCGTTGTCCGGATTTACTGGGTGTAAAGGGCGCGTAGGCGGGCGCTTAAGTCAGATGTGAAATACCGGAGCTCAACTCCGGGGCTGCATTTGAAACTGGGCGTCTTGAGTGCGGGAGAGGTAAGTGGAATTCCTAGTGTAGCGGTGAAATGCGTAGATATTAGGAGGAACACCAGTGGCGAAGGCGACTTACTGGACCGTAACTGACGCTGAGGCGCGAAAGCGTGGGGAGCAAACAGG
>OTU1873 18_780407
TATTAGATACCCTCGTAGTCCGCTACCACGATGTCCTACGGGACGCAGCAGTAATTAGATACCCCGGTAGTCCGCTACCACGATGTCCTATGGGGTGCAGCAGTATTAGATACCCTCGTAGTCCGCTCATAGAGGGCGGTGCTCTTCTGATCAGCCTATGGGAGGCAGCAGTATTAGATACCCACGTAGTCCCTACCATGACCACCTATGGGGGGCAGCAGT
>OTU1874 7_1121554
TATTAGATACCCTGGTAGTCCCGAAACATCACGCCTATGGGAGGCACCAGTATTAGATACCCTGGTAGTCCCGAAACATCACGCCTATGGGGGGCAGCAGTATTAGATACCCACGTAGTCCATCAGTACAGTACCTATGGGGCGCAGCAGTATTAGATACCCTAGTAGTCCGCTCATAGAGAGTGATGCTCTTCCGATATGGCTACCCTATGGGGGGCAGCAGT
>OTU1875 17_682366
TATTAGATACCCTTGTAGTCCGCTCATAGAGAGCGATGCTCTTCCGATGTACAGTGCCTATGGGATGCAGCAGTATTAGATACCCAGGTAGTCCCGAAACATCACGCCTACGGGATGCAGCAGTAATTAGATACCCCGGTAGTCCGCTACCGACTGTCCATGGCTACCCTATGGGAGGCAGCAGTATTAGATACCCATGTAGTCCATCAGTACAGTGCCTACGGGATGCAGCAGT
>OTU1876 18_765822
TAATTAGATACCCCAGTAGTCCGCTACCACTATGTCCTATGGGATGCAGCAGCATTAGATACCCTGGTAGTCCGCTACCGACTGCCATATGTCACCTATGGGGCGCACCAGTATTAGATACCCTGGTAGTCCGCTCATAGAGAGTGATGCTCTTCCGATCTTGTACCTATGGGATGCAGCAGTATTAGATACCCCGGTAGTCCCGAAACATCGCGCCTACGGGAGGCAGCAGT
>OTU1877 17_714693
TATTAGATACCCATGTAGTCCGCTCATAGAGAGTGATGCCCTTCTGACCACCTACGGGGCGCAGCAGTATTAGATACCCTGGTAGTCCATCAGTACAGTACCTACGGGATGCAGCAGTATTAGATACCCCAGTAGTCCGCTACCACGATGTCCTACGGGAGGCAGCAGTAATTAGATACCCACGTAGTCCGCTCATAGAGAGTGATGCTCTTCTGACCACCTATGGGATGCAGCAGT
>OTU1878 16_633834
TATTAGATACCCGTGTAGTCCATCAGTACTTGACCTACGGGATGCAGCAGTATTAGATACCCCAGTAGTCCATCAGTACGGTACCTATCTTGTACCTACGGGGTGCAGCAGTATTAGATACCCTTGTAGTCCGCTCATAGAGAGTGATGCCCTTCTGACCACCTACGGGATGCAGCAGTATTAGATACCCACGTAGTCCGCTACCTTAGATACCCTCGATGTCCTACGGGGTGCACCAGT
>OTU1879 7_1128940
TGGGGAATATTGCACAATGGGGGAAACCCTGATGCAGCGACGCCGCGTGGAGGAAGAAGGTCTTCGGATTGTAAACTCCTGTTGTTGAGGAAGATAATGACGGTACCTGACTAAGAAGCCCCGGCTAACTACGTGCCAGCAGCCGCGGTAATACGTAGGGAGCAAGCGTTATCCGGATTTACTGGGTGTAAAGGGCGCGTAGGCGGGATGGCAAGTCAGATGTGAAATCCAGGGGCTCAACCCCTGAACTGCATTTGAAACTGCAGTTCTTGAGTGATGGAGAGGCAGGCGGAATTCCCGGTGTAGCGGTGGAATGCGTAGATATCGGGAGGAACACCAGTGGCGAAGGCGGCCTGCTGGACATTAACTGACGCTGAGGCGCGAAAGCGTGGGGAGCAAACAGG
>OTU188 13_346852
TGGGGAATATTGCACAATGGGGGAAACCCTGATGCAGCGACGCCGCGTGAGTGAAGAAGTATTTCGGTATGTAAAGCTCTATCAGCAGGGAAGATAATGACGGTACCTGACTAAGAAGCCCCGGCTAACTACGTGCCAGCAGCCGCGGTAATACGTAGGGGGCAAGCGTTATCCGGATTTACTGGGTGTAAAGGGAGCGTAGGTGGCAGGGCAAGTCAGATGTGAAAACCCGGGGCTCAACCCCGGGAGTGCATTTGAAACTGTCCGGCTGGAGTGCAGGAGAGGTAAGCGGAATTCCTAGTGTAGCGGTGAAATGCATAGATATTAGGAGGAACACCAGTGGCGAAGGCGGCTTACTGGACTGTAACTGACACTGAGGCTCGAAAGCGTGGGGAGCAAACAGG
>OTU1880 16_614062
TATTAGATACCCTCGTAGTCCGCTACCACGATGTCCTACGGGATGCAGCAGTAATTAGATACCCTGGTAGTCCGCTCATAGAGGGTGATGCCCTTCTGACCACCTACGGGATGCAGCAGTATTAGATACCCTGGTAGTCCGCTACCACGATGTCCTACGGGATGCAGCAGTATTAGATACCCGAGTAGTCCGCTACCTTAGACACCCTCGATGTCCTACGGGGCGCAGCAGT
>OTU1881 12_324928
TATTAGATACCCGGGTAGTCCATCAGTACAGTGCCTACGGGATGCAGCAGTATTAGATACCCGAGTAGTCCATCAGTACAGTGCCTACGGGATGCAGCAGTATTAGATACCCCTGTAGTCCATCAGTACAGTGCCTACGGGATGCAGCAGTAATTAGATACCCCAGTAGTCCCGAAACATCGCGCCTATGGGAGGCAGCAGTATTAGATACCCCGGTAGTCCATCAGTACAGTGCCTATGGGAGGCAGCAGT
>OTU1882 15_507358
TATTAGATACCCAGGTAGTCCCGAAACATCACGCCTATGAGATGCACCAGGATGCTCTTCCGATCTTGACCACCTATGGGGCGCACCAGTAATTAGATACCCCTGTAGTCCCGTGATGTACAGTGCCTATGGGGTGCAGCAGTAATTAGATACCCCAGTAGTCCATCAGTACAGTGCCTATGGGGGGCAGCAGTATTAGATACCCTGGTAGTCCGCTACCGACTGTCCATGGCTACCCTATGGGGTGCAGCAGC
>OTU1884 18_761212
TATTAGATACCCGAGTAGTCCGCTCATAGATACCCTCGATGTCCTATGGGGTGCAGCAGTAATTAGATACCCTGGTAGTCCATCAGTACAGTGCCTACGGGGTGCACCAGTAATTAGATACCCTCGTAGTCCGCTACCAACTGTCCATGGCTACCCTACGGGAGGCACCAGTATTAGATACCCCAGTAGTCCGCTACCGACTGTCCATGGCTACCCTATGGGACGCAGCAGG
>OTU1885 18_767357
TAATTAGATACCCACGTAGTCCGCTACCACGATGGCCTATGTGACGCAGCAGTAATTAGATACCCGGGTAGTCCCGTACGACTTGACCTACGGGAGGCACCAGTAATTAGATACCCACGTAGTCCGCTCATAGAGAGTGATGCTCTTCTGATCAGCCTACGGGGGGCAGCAGTATTAGATACCCAGGTAGTCCGCTACCGTAGATACCCTCGATGTCCTATGGGAGGCAGCAGTATTAGATACCCACGTAGTCCCGTACGTCTTGTACCTATGGGACGCAGCAGT
>OTU1886 17_687782
TATTAGATACCCTTGTAGTCCATCAGTACGTCTTGTACCTATGGGGCGCAGCAGTATTAGATACCCGCGTAGTCCGCTACCACTTGACCACCTACGGGACGCAGCAGTATTAGATACCCGAGTAGTCCGCTACCATCACGCCTACGGGGTGCAGCAGTAATTAGATACCCAGGTAGTCCATCAGTACAGTACCTACCTTGTACCTATGGGGGGCAGCAGTATTAGATACCCTTGTAGTCCGCTACCGACTGACCATGGCTACCCTACGGGGCGCAGCAGT
>OTU1887 7_1102675
TATTAGATACCCCAGTAGTCCGCTACCACGATGTCCTACGGGGGGCAGCAGCATTAGATACCCAGGTAGTCCGCTACCACGATGTCCTACGGGACGCACCAGTATTAGATACCCGCGTAGTCCGCTACCTTAGATACCCTCGATGTCCTACGGGAGGCAGCAGTATTAGATACCCAGGTAGTCCGCTACCACGATGTCCTATGGGGGGCAGCAGTATTAGATACCCTTGTAGTCCGCTACCTTAGGTACCATCGATGTCCTACGGGGGGCAGCAGT
>OTU1888 15_498535
TAGGGAATATTGCACAATGGGCGAAAGCCTGATGCAGCAACGCCGCGTGCGCGATGAAGGCCTTCGGGTTGTAAAGCGCTTTTCTGGAGAACGAGGAAGGACGGTACTCCAGGAATAAGGCTCGGCTAACTACGTGCCAGCAGCCGCGGTAAAACGTAGGAGCCAAGCGTTATCCGAATTCACTGGGCGTAAAGCGCGTGCAGGCGGTTCGGTAAGTTGGATGTAAAATCTCCTGGCTCAACTGGGAGGGACGTTCAATACTGTCGAACTAGAGGGCAATAGAGGGAGGTGGAATTCCCGGTGTAGTGGTGAAATGCGTAGATATCGGGAGGAACACCAGTGGCGAAGGCGACCACCTGGACGGTGACTGACGCTGAGACGCGAAAGCGTGGGGAGCAAACAGG
>OTU1889 7_1162413
TGGGGAATATTGCACAATGGGGGGAACCCTGATGCAGCGACGCCGCGTGAGCGAAGAAGGGATTCGTTTCGTAAAGCTCTGTCCTATGGGAAGATAATGACGGTACCATAGAAGAAAGCCCCGGCTAACTACGTGCCAGCAGCCGCGGTAATACGTAGGGGGCGAGCGTTGTCCGGAATCACTGGGCGTAAAGGGTTCGCAGGCGGATAAACAAGTCAAGAGTAAAAGGCATGGGCTTAACCCATGTAAGCTATTGAAACTGTTTATCTTGAGATGTGGAGAGGTAAGTGGAATTACTAGTGTAGCGGTGAAATGCGTAGATATTAGTAGGAATACCAGTAGCGAAGGCGACTTACTGGACACAAACTGACGCTGAGGAACGAAAGCGTGGGTAGCAAACAGG
>OTU189 8_25158
TGGGGAATATTGCACAATGGGCGCAAGCCTGATGCAGCGACGCCGCGTGAGCGAAGAAGTATTTCGGTATGTAAAGCTCTATCAGCAGGGAAGAAAATGACGGTACCTGACTAAGAAGCTCCGGCTAAATACGTGCCAGCAGCCGCGGTAATACGTATGGAGCAAGCGTTATCCGGAATTACTGGGTGTAAAGGGAGCGTAGACGGATGTGCAAGTCTGATGTGAAAGGCGGGGGCTCAACCCCTGGACTGCATTGGAAACTGTAAATCTTGAGTGCCGGAGAGGTAAGCGGAATTCCTAGTGTAGCGGTGAAATGCGTAGATATTAGGAGGAACACCAGTGGCGAAGGCGGCTTACTGGACGGTAACTGACGTTGAGGCTCGAAAGCGTGGGGAGCAAACAGG
>OTU1890 17_694747
TATTAGATACCCACGTAGTCCGCTACCAACTGATCAGCCTATGGGAGGCAGCAGTAATTAGATACCCGTGTAGTCCGCTACCATTACGCCTACTTGATCAACCTACGGGGCGCACCAGTATTAGATACCCCTGTAGTCCATCAGTACAGTGCCTATGGGATGCAGCAGGATTAGATACCCTAGTAGTCCATCAGTACAGTGCCTATGGGAGGCAGCAGT
>OTU1892 7_1127838
TATTAGATACCCACGTAGTCCCGAAACATCACGCCTATGGGACGCAGCAGTATTAGATACCCTAGTAGTCCCTCAGTACAGTGCCTATGGGAGGCAGCAGTAATTAGATACCCATGTAGTCCTAGTTGATGTACAGTGCCAATCCTACGGGACGCAGCAGTATTAGATACCCGGGTAGTCCTAGTTGATGTACAGTTCCAATCCTACGGGGCGCAGCAGT
>OTU1893 12_290093
TAGTCATTAGATACCCGAGTAGTCCATCAGTACGGTGCCAATCCTACGGGGGGCAGCAGTAATTAGATACCCTCGTAGTCCCGTACGACTTGTACCTATGGGGGGCAGCAGTATTAGATACCCGCGTAGTCCGCTCATGACCACCTACGGGATGCACCAGTATTAGATACCCCAGTAGTCCGCTACCACGATGTCCTATGGGATGCAGCAGTATTAGATACCCCGGTAGTCCCGTGATGTACAGTGCCTACGGGATGCACCAGC
>OTU1894 12_332161
TATTAGATACCCCCGTAGTCCGCTACCTTAGATACCATCGATGTCCTACGGGAGGCAGCAGTATTAGATACCCGTGTAGTCCGCTCATAGAGAGTGATGCTCTTCCGATCTTGTACCTACGGGGCGCAGCAGTATTAGATACCCGAGTAGTCCCGTGATGTGCTGTACCTATGGGAGGCACCAGTATTAGATACCCCGGTAGTCCGCTACCATCACGCCTATGGGAGGCAGCAGT
>OTU1895 16_656224
TATTAGATACCCTCGTAGTCCGCTACCACGATGTCCTACGGGATGCAGCAGTATTAGATACCCGCGTAGTCCGCTACCACGATGCCCTATGGGGTGCAGCAGTATTAGATACCCTGGTAGTCCTAGTTGGCTACCCTATGGGAGGCAGCAGAATTAGATACCCATGTAGTCCGCTCATAGAGAGTGATGCTATTCCGATCCCTTGTACCTACGGGGTGCACCAGT
>OTU1897 8_17892
TATTAGATACCCTGGTAGTCCCGTACGACTTGACCTATGGGGGGCACCAGTAATTAGATACCCGAGTAGTCCCGTACGACTTGACCTATGGGGCGCAGCAGCCGCGGTAATTAGATACCCACGTAGTCCGCTACCACGATGTCCTATGGGGTGCAGCAGTATTAGATACCCTAGTAGTCCGCTACCATTACGCCTACTTGACCTACGGGGCGCACCAGT
>OTU1898 16_621283
TATTAGATACCCGGGTAGTCCGCTCATAGAGAGCGATGCTATTCCGATCTCTTGTACCTACGGGGTGCAGCAGTATTAGATACCCCCGTAGTCCCGAAACATCACGCCTATGGGAGGCAGCAGTATTAGATACACGTGTAGTCCATCAGTACAGTACCTACGGGACGCACCAGTAATTAGATACCCACGTAGTCCGCTCATAGAGAGTGATGCTCTTCCGATCTTGTACCTATGGGGCGCAGCAGAC
>OTU19 8_3561
TGAGGAATATTGGTCAATGGGCTTACGCCTGAACCAGCCAAGTCGCGTGAGGGAAGACTGCCCTATGGGTTGTAAACCTCTTTTGTCAGGGAGCAACAACATCTACGAGTAGGTGTTACGAGAGTACCTGAAGAAAAAGCATCGGCTAACTCCGTGCCAGCAGCCGCGGTAATACGGAGGATGCGAGCGTTATCCGGATTTATTGGGTTTAAAGGGTGCGTAGGCGGAATGTCAAGTCAGCGGTCAAATCGCGGGGCTCAACCTCGCTTCGCCGTTGAAACTGGTGTTCTTGAGTGGGCGAGAAGTATGCGGAATGCGTGGTGTAGCGGTGAAATGCATAGATATCACGCAGAACTCCGATTGCGAAGGCAGCATACCGGCGCCCAACTGACGCTGAAGCACGAAAGCGTGGGTATCGAACAGG
>OTU190 8_19078
TGAGGAATATTGGTCAATGGGCGTAAGCCTGAACCAGCCAAGTCGCGTGAGGGATGAAGGATCTATGGTTCGTAAACCTCTTTTATAAGGGAATAAAGTGCGGGACGCGTCCCGCTTCGCATGTACCTTATGAATAAGGATCGGCTAACTCCGTGCCAGCAGCCGCGGTAATACGGAGGATCCGAGCGTTATCCGGATTTATTGGGTTTAAAGGGTGCGTAGGCGGCCTTTTAAGTCAGCGGTGAAAGTCTGTGGCTCAACCATAGAATTGCCGTTGAAACTGGGGGGCTTGAGTATGTTTGAGGCAGGCGGAATGCGTGGTGTAGCGGTGAAATGCATAGATATCACGCAGAACCCCGATTGCGAAGGCAGCCTGCCAAGCCATGACTGACGCTGATGCACGAAAGCGTGGGGATCGAACAGG
>OTU1900 18_733294
CATTAGATACCCCTGTAGTCCGCTACCAACTGACCGCCTACGGGGTGCAGCAGTATTAGATACCCTCGTAGTCCGCTACCTTGGTAGTCCTCGTCTTGACCTACGGGAGGCAGCAGTAATTAGATACCCCTGTAGTCCATCAGTACGACTTGACCACCTATGGGGCGCAGCAGTATTAGATACCCATGTAGTCCTAGTTGGCTACCCTACGGGACGCAGCAGT
>OTU1901 7_1129924
TAATTAGATACCCTCGTAGTCCCGAAACATCACGCCTATGGGGGGCAGCAGTATTAGATACCCGAGTAGTCCGCTCATAGAGGGCGATGCTCTTCCGATCTTGTACCTATGGGACGCAGCAGTATTAGATACCCCAGTAGTCCCGAACGACTTGACCTATGGGGTGCAGCAGTATTAGATACCCGAGTAGTCCTAGTTGATGTACAATGCCAATCCTACGGGAGGCACCAGT
>OTU1902 12_292690
TAATTAGATACCCCTGTAGTCCCGTGATGTACAGTGCCTATGGGATGCAGCAGTAATTAGATACCCGAGTAGTCCATCAGTGCCAATCCTACGGGATGCAGCAGTATTAGATACCCTAGTAGTCCATCAGTGCCAATCCTATGGGACGCAGCAGTATTAGATACCTAGGTAGTCCATCAGTACAGTGCCTACGGGGTGCAGCAGTATTAGATACCCATGTAGTCCATCAGTGACTGCACATAGCTTCCTACGGGGGGCAGCAGT
>OTU1903 13_396733
TAGGGAATCTTCCGCAATGGACGAAAGTCTGACGGAGCAACGCCGCGTGAGTGAAGAAGGATTTCGGTTTGTAAAACTCTGTTGTTAGGGAAGAATGATTGTATAGTAACTATATACAGTAGAGACGGTACCTAACCAGAAAGCCACGGCTAACTACGTGCCAGCAGCCGCGGTAATACGTAGGTGGCAAGCGTTGTCCGGAATTATTGGGCGTAAAGCGCGCGCAGGTGGTTTAATAAGTCTGATGTGAAAGCCCACGGCTCAACCGTGGAGGGTCATTGGAAACTGTTAAACTTGAGTGCAGGAGAGAAAAGTGGAATTCCTAGTGTAGCGGTGAAATGCGTAGAGATTAGGAGGAACACCAGTGGCGAAGGCGGCTTTTTGGCCTGTAACTGACACTGAGGCGCGAAAGCGTGGGGAGCAAACAGG
>OTU1904 11_238279
TAATTAGATACCCCTGTAGTCCGCTCATAGAGAGTGATGCTCTTCTGATCAGCCTACGGGGTGCAGCAGTATTAGATACCCTTGTAGTCCGCTACCACGATGTCCTACGGGATGCAGCAGTATTAGATACCCATGTAGTCCGCTACCAACTGATCAACCTACGGGAGGCAGCAGTATTAGATACCCCGGTAGTCCTAGTTGATGTACGGTGCCTATGGGGATGCAGCAGTATTAGATACCCGAGTAGTCCGCTACCAACTGACCACCTATGGGGTGCAGCAGT
>OTU1905 15_479223
TATTAGATACCCATGTAGTCCATCAGTACAGTGCCTACGGGAGGCACCAGTAATTAGATACCCCAGTAGTCCATCAGTACAGTGCCTATGGGGTGCACCAGTAATTAGATACCCTAGTAGTCCCGAAACATCACGCCTACGGGAGGCAGCAGACATTAGATACCCAGGTAGTCCCGTACGACTTGACCTACGGGGTGCAGCAGTATTAGATACCCGTGTAGTCCGCTCATAGAGAGAGGGGATGATGCTCTTCCGATCGTGATCAGCCTACGGGGTGCAGCAGTATTAGATACCCCGGTAGTCCATCAGTACAGTGCCTATGGGATGCAGCAGTA
>OTU1906 11_225731
TATTAGATACCCACGTAGTCCATCAGTACAGTGCCTACGGGGGGCAGCAGTATTAGATACCCGCGTAGTCCCGAAACATCACGCCTACGGGAGGCAGCAGTATTAGATACCCTCGTAGTCCGCTACCACGATGTCCTATGGGACGCAGCAGTATTAGATACCCGAGTAGTCCGCTCATAGAGGGCGATGCTCTTCTGACCACCTACGGGACGCACCAGT
>OTU1907 17_691869
TAATTAGATACCCCAGTAGTCCGCTCATAGATACCCTCGATGTCCTACGGGGCGCAGCAGTATTAGGTACCCAGGTAGTCCCGTGATCTGATATGCCTATGGGATGCAGCAGTATTAGATACCCTTGTAGTCCGCTACCATGGCTACCCTACGGGATGCAGCAGTATTAGATACCCGTGTAGTCCGCTCATAGATACCCTCGATGTCCTACGGGACGCAGCAGTA
>OTU1908 15_493464
TAGGGAATCTTCCACAATGGGCGAAAGCCTGACCCAGCAACGCCGCGTGAAGGAAGAAGGCTTTCGGGTTGTAAACTTCTTTTCTCAGGGACGAACAGATGACGGTACCTGAGGAATAAGCCACGGCTAACTCCGTGCCAGCAGCCGCGGTAATACGGAGGATGCGAGCGTTATCCGGATTTATTGGGTGTAAAGGGCGTGTAGGCGGGAGCGCAAGTCAGATGTGAAAACTCAGGGCTCAACCTGTGGCCTGCATTTGAAACTGTAGTTCTTGAGTACTGGAGAGGCAGACGGAATTCCTAGTGTAGCGGTGAAATGCGTAGATATTAGGAGGAACACCAGTGGCGAAGGCGGTCTGCTGGACAGCAACTGACGCTGAGGCGCGAAAGCGTGGGGAGCAAACAGG
>OTU1909 14_423674
TAATTAGATACCCACGTAGTCCGCTACCACGATGTCCTATGGGATGCACCAGACAGTGCCTACGGGATGCAGCAGTATTAGATACCCCCGTAGTCCGCTACCACGATGTCCTACGGGACGCAGCAGTATTAGATACCCCCGTAGTCCCTTACGACTTGACCTATGGGATGCAGCAGTATTAGATACCCGTGTAGTCCATCAGTACAGTGCCTATGGGGTGCACCAGT
>OTU191 9_80235
TGGGGAATATTGCACAATGGGGGAAACCCTGATGCAGCGACGCCGCGTGAGTGAAGAAGTACCTCGGTACGTAAAGCTCTATCAGCAGGGAAGAAAATGACGGTACCTGACCAAGAAGCCCCGGCTAACTACGTGCCAGCAGCCGCGGTAATACGTAGGGGGCAAGCGTTATCCGGATTTACTGGGTGTAAAGGGAGCGTAGACGGCAGCGCAAGTCTGGAGTGAAATCCCGGGGCTCAACCCCGGAACTGCTTTGGAAACTGCGCGGCTCGAGTGCAGGAGGGGCAGGCGGAATTCCTAGTGTAGCGGTGAAATGCGTAGATATTAGGAGGAACACCAGTGGCGAAGGCGGCCTGCTGGACTGTAACTGACGTTGAGGCTCGAAAGCGTGGGGAGCAAACAGG
>OTU1910 12_295988
TATTAGATACCCTAGTAGTCCCGTGATGTACAGTGCCTATGGGATGCAGCAGTATTAGATACCCATGTAGTCCCGTACGACTTGATCAGCCTACGGGATGCACCAGTATTAGATACCCTGGTAGTCCCGTACGACTTGACCTATGGGGCGCACCAGTATTAGATACCCGGGTAGTCCATCAGTACGACTTGACCACCTACGGGACGCAGCAGTATTAGATACCCGAGTAGTCCATCAGTACAGTGCCTATGGGACGCAGCAGT
>OTU1911 17_691170
TATTAGATACCCGGGTAGTCCGCTACCAACTGCCCATAGAGAGAGGATGATGCTCTTCCGATCTACTTGACCTATGGGAGGCACCAGTAATTAGATACCCACGTAGTCCGCTACCGTTACGCCTACTTGACCTATGGGGCGCAGCAGTATTAGATACCCACGTAGTCCGCTACCATGGCTACCCTATGGGACGCAGCAGTATTAGATACCCTCGTAGTCCATCAGTACAGTGCCTACGGGACGCAGCAGT
>OTU1912 16_661488
TATTAGATACCCAGGTAGTCCGCTACCATGTCACCTACGGGATGCAGCAGTATTAGATACCCAAGTAGTCCATCAGTACAGTGCCTATGGGACGCAGCAGTATTAGATACCCGAGTAGTCCGCTACCACGATGTCCTACGGGATGCAGCAGTAATTAGATACCCACGTAGTCCGCTACCACGATGTCCTATGGGGCGCAGCAGTATTAGATACCCTAGTAGTCCGCTACCATTACGCCTACTTGACCTATGGGGGGCACCAGT
>OTU1913 7_1113923
TAGGGAATCTTCCACAATGGGCGAAAGCCTGATGGAGCAACGCCGCGTGGGTGAAGAAGGTCTTCGGATCGTAAAGTTCTGTTGAAGGGGAAAAAGAGCGGAGAGAGGAAATGGTCTCCGATTGATATTACCCTTCGAGGAAGTCACGGCTAACTACGTGCCAGCAGCCGCGGTAATACGTAGGTGGCAAGCGTTATCCGGATTTATTGGGCGTAAAGGGAACGCAGGCGGTCTTTTAAGTCTGATGTGAAAGCCTTCGGCTTAACCGGAGTAGTGCATTGGAAACTGGGAGACTTGAGTGCAGAAGAGGAGAGTGGAACTCCATGTGTAGCGGTGGAATGCGTAGATATATGGAAGAACACCAGTGGCGAAGGCGGCTCTCTGGTCTGCAACTGACGCTGAGGCTCGAAAGCATGGGTAGCGAACAGG
>OTU1914 18_743291
TATTAGATACCCAGGTAGTCCGCTACCACGATGTCCTATGGGGGGCAGCAGAATTAGATACCCCTGTAGTCCCGTGGTGTACAGTGCCTATGGGAGGCAGCAGTATTAGATACCCGTGTAGTCCGCTCATAGAGAGAGGGTTATGCTCTTCTGGCTACCCTACGGGGTGCACCAGTATTAGATACCCCAGTAGTCCGCTACCACGATGTCCTACGGGATGCAGCAGT
>OTU1915 16_629954
TATTAGATACCCGGGTAGTCCCGTACGACTTGTACCTATGGGAGGCAGCAGTATTAGATACCCGAGTAGTCCGCTACCTTGGATACCCTCGATGATCACCTACGGGATGCAGCAGTATTAGATACCCCGGTAGTCCGCTACCACGATGTCCTATGGGGGGCAGCAGTAATTAGATACCCAGGTAGTCCGCTACCTTAGATACCCGCGATGTCCTATGGGGGGCAGCAGTAGTCCATTAGATACCCTCGTAGTCCGCTACCACGATGTCCTATGGGAGGCACCAGT
>OTU1917 16_656133
CAATTAGATACCCTGGTAGTCCGCTCATAGAGAGTGATGCTCTTCCGATGTCCTACGGGATGCAGCAGTATTAGATACCCAGGTAGTCCGCTCATAGAGAGGGGGTGATGCTCTTCCTATCTATCACGCCTATGGGGCGCAGCAGTAGTCCAGGAATTAGATACCCAAGTAGTTCCGTACCACTTGACCTATGGGGGGCAGCAGTATTAGATACCCGAGTAGTCCCGAAACAGAGGGGATGATGCTCTTCCGATCTTGTACCTACGGGATGCACCAGTATTAGATACCCGTGTAGTCCGCTACCACGATGTCCTATGGGGGGCAGCAGT
>OTU1918 17_674991
CAATTAGATACCCCAGTAGTCCGCTACCATCACGCCTATGGGAGGCAGCAGTATTAGATACCCACGTAGTCCCGTACGACTTGTACCTACGGGGTGCAGCAGTATTAGATACCCCTGTAGTCCGCTACCACGATGTCCTACGGGAGGCAGCAGTAATTAGATACCCCAGTAGTCCGCTACCATTACGCCTACTTGACCTACGGGAGGCACCAGTATTAGATACCCTCGTAGTCCATCAGTACAGTGCCTACGGGACGCAGCAGTATTAGATACCCTCGTAGTCCGCTACCATGGCTACCCTATGGGGCGCAGCAGTA
>OTU1919 17_716448
TATTAGATACCCTTGTAGTCCGCTACCACTTGATCAGCCTATGGGACGCAGCAGTAATTAGATACCCATGTAGTCCCGAAACAGAGGGGATGATGCTCTTCCGATCTTGTACCTATGGGGCGCAGCAGTATTAGATACCCTCGTAGTCCGCTACCATGGCTACCCTATGGGAGGCAGCAGATGCTCTTCCGATCTCGATGTCCTATGGGGCGCAGCAGT
>OTU192 10_160504
TGGGGAATATTGCACAATGGGGGAAACCCTGATGCAGCGACGCCGCGTGAGCGATGAAGTATTTCGGTATGTAAAGCTCTATCAGCAGGGAAGAAGATGACGGTACCTGACTAAGAAGCCCCGGCTAACTACGTGCCAGCAGCCGCGGTAATACGTAGGGGGCAAGCGTTATCCGGATTTACTGGGTGTAAAGGGAGCGTAGACGGCGGTGCAAGCCAGATGTGAAAGCCCGGGGCTCAACCCCGGGACTGCATTTGGAACTGTATGGCTAGAGTGTCGGAGAGGCAGGCGGAATTCCTAGTGTAGCGGTGAAATGCGTAGATATTAGGAGGAACACCAGTGGCGAAGGCGGCCTGCTGGACGATGACTGACGTTGAGGCTCGAAAGCGTGGGGAGCAAACAGG
>OTU1920 16_625005
TAATTAGATACCCCAGTAGTCCGCTACCACGATGTCCTACGGGGTGCAGCAGTATTAGATACCCACGTAGTCCCGTACGACTTGTACCTATGGGAGGCAGCAGCATTAGATACCCTTGTAGTCCGCTACCATCACGCCTATGGGATGCACTGATCAGCCTACGGGGTGCAGCAGTATTAGATACCCATGTAGTCCGCTACCACGATGTCCTATGGGGCGCACCAGT
>OTU1921 18_758056
TATTAGATACCCCAGTAGTCCCGAAACATCACGCCTACGGGATGCAGCAGTATTAGATACCCCAGTAGTCCGCTACCTTAGATACCCACGATGTCCGACGGGGGGCAGCAGTAATTAGATACCCAGGTAGTCCGCTACCACGATGTCCTACGGGATGAAGCAGCATTAGATACCCCCGTAGTCCGCTCATAGAGAGTGATGCTCTTCTGATCAGCCTATGGGGGGCACCAGC
>OTU1923 17_682927
TATTAGATACCCGTGTAGTCCCGTACGATGCCAATCCTACGGGGGGCAGCAGTATTAGATACCCACGTAGTCCGCTACCGACTGTCCATGGCTACCCTACGGGAGGCAGCAGTAATTAGATACCCCTGTAGTCCATCAGTACAGTGCCAATCCTACGGGAGGCAGCAGTATTAGATACCCATGTAGTCCCGAAACAGAGGGGATGATGCTCTTCCGATCTGGCTACCCTATGGGGGGCAGCAGT
>OTU1925 13_353158
TGAGGAATATTGGTCAATGGGCGGAAGCCTGAACCAGCCAAGTAGCGTGCAGGATGACGGCCCTACGGGTTGTAAACTGCTTTTATACGGGAATAACGCGCCTTACGTGTAGGGCTTTGTATGTACCGTCAGAAAAAGGACCGGCTAATTCCGTGCCAGCAGCCGCGGTAATACGGAAGGTCCGGGCGTTATCCGGATTTATTGGGTTTAAAGGGAGCGTAGGCGGGCCGTTAAGTCAGTTGTGAAAGTTCGGGGCTCAACCCCGGAATTGCAGTTGAGACTGCCGGTCTTGAGTACACGCAGGGAAGCCTGAATTCATGGTGTAGCGGTGAAATGCGTAGATATTAGGAGGAACACCAGTGGCGAAGGCGGCTTACTGGACTGTAACTGACGTTGAGGCTCGAAAGCGTGGGGAGCAAACAGG
>OTU1926 16_661085
TAATTAGATACCCGTGTAGTCCGCTACCATGGCTACCCTACGGGATGCAGCAGTATTAGATACCCCTGTAGTCCGCTACCATGACACCTACGGGGTGCAGCAGTAATTAGATACCCCTGTAGTCCTAGTTGGTGTACAGTGCCAATCCTACGGGGTGCAGCAGTATTAGATACCCATGTAGTCCGCTACCTTAGATACCCTCGATGTCCTACGGGATGCAGCAGT
>OTU1927 18_777653
CATTAGATACCCCGGTAGTCCGCTACCACGATGTCCTACGGGGTGAAGCAGTATTAGATACCCTGGTAGTCCCGTACGGCTTGTACCTATGGGGTGCACCAGATTAGATACCCCAGTAGTCCGCTCATAGAGAGAGGGTGATGCTCTTTCGATGTACTACGGGACGCAGCAGTATTAGATACCCATGTAGTCCGCTACCATGACCACCTATGGGAGGCAGCAGT
>OTU1928 16_624719
TATTAGATACCCTCGTAGTCCCGAAACATTAGATACCCTTGTAGTCCCGAAACATCACTCCTATGGGATGCAGCAGTATTAGATACCCAGGTAGTCCGCTACCTCTTGTACCTACGGGGTGCAGCAGTATTAGATACCCGTGTAGTCCCGTACGATGCCAATCCTATGGGACGCAGCAGCATTAGATACCCGTGTAGTCCGCTACCATGGCTACCCTACGGGACGCAGCAGTATTAGATACCCTCGTAGTCCGCTATCACGCCTACGGGACGCACCAGTA
>OTU1929 14_424956
TAATTAGATACCCGCGTAGTCCCTACCGACTGTCCATGGCTACCCTACGGGGTGCAGCAGTATTAGATACCCAGGTAGTCCGCTACCACGATGTCCTATGGGACGCAGCAGTATTAGATACCCGTGTAGTCCGCTACCTTAGATACCCTCGATGTCCTATGGGAGGCAGCAGTATTAGATACCCAGGTAGTCCGCTACCAACTGTCCATCACGCCTACGGGATGCAGCAGT
>OTU193 10_143907
TGAGGAATATTGGTCAATGGGCGAGAGCCTGAACCAGCCAAGTCGCGTGAGGGAGTACTGCCCTATGGGTTGTAAACCTCTTTTGCCGGGGAGCAAAAGCCGGACGTGTCCGTCTGTGAGAGTACCCGAAGAAAAAGCATCGGCTAACTCCGTGCCAGCAGCCGCGGTAATACGGAGGATGCGAGCGTTATCCGGATTTATTGGGTTTAAAGGGTGCGCAGGCGGATTTTTAAGTCAGCGGTCAAATCGTGGGGCTCAACCCCATCCAGCCGTTGAAACTGGGGATCTAGAGTGTGCGAGAGGTATGCGGAATGCGTGGTGTAGCGGTGAAATGCATAGATATCACGCAGAACCCCGATTGCGAAGGCAGCATACCGGTGCACAACTGACGCTCAGGCACGAAAGCGTGGGTATCGAACAGG
>OTU1930 17_723246
TATTAGATACCCTGGTAGTCCGCTACCATGGCTACCCTACGGGAGGCACCAGTAATTAGATACCCTTGTAGTCCCGAAACAACTCGATCAGCCTATGGGACGCAGCAGTATTAGATACCCTTGTAGTCCGCTACCATGATCAGCCTACGGGGTGCAGCAGTATTAGATACCCGCGTAGTCCGCTCATAGAGAGCGATGCTCTTCCGATCTTGTACCTACGGGATGCACCAGT
>OTU1932 12_304685
TATTAGATACCCTGGTAGTCCATCAGTACAGTGCCTACGGGAGGCAGCAGTATTAGATACCCAAGTAGTCCATCAGTACAGTACCTACGGGGTGCAGCAGTATTAGATACCCCCGTAGTCCGCTCATGGAGAGAGACTGATGCTCTTCCGATCTTGTACCTACGGGGGGCACCAGTATTAGATACCCAGGTAGTCCGCTCATAGAGAGAGGGTGATGCTCTTCTGATCAGCCTACGGGATGCACCAGT
>OTU1933 17_695789
TATTAGATACCCGGGTAGTCCATCAGTACAGTGCCTACGGGATGCAGCAGTATTAGATACCCGGGTAGTCCCGAAACAGAGGGGATGATGCTCTTCCGACCTTGCACCTACGGGGTGCAGCAGTATTAGATACCCGTGTAGTCCGCTACCGACTGTCCATGGCTACCCTACGGGGTGCACCAGTATTAGATACCCGCGTAGTCCCGAAACATCACGCCTACGGGGTGCAGCAGT
>OTU1934 14_442939
TATTAGATACCCGAGTAGTCCGCTACCGACTGTCCATAGCTTCCTACGGGGTGCAGCAGTATTAGATACCCAGGTAGTCCGCTCATAGATACCCTCGATGTCCTATGGGGCGCACCAGTATTAGATACCCAGGTAGTCCATCAGTACAGTGCCTATGGGGGGCAGCAGTAATTAGATACCCACGTAGTCCGCTCATAGAGAGTGATGCTCTTCCGATCTTGTACCTATGGGGCGCACCAGT
>OTU1936 16_622611
TAATTAGATACCCGTGTAGTCCGCCAGTACAGTGCCTACGGGGCGCAGCAGTAATTAGATACCCCAGTAGTCCGCTACCATGCCAATCCTATGGGGTGCAGCAGTATTAGATACCCGGGTAGTCCGCTACCATTACGCCTACTTGACCTACGGGACGCAGCAGTATTAGATACCCTCGTAGTCCGCTACCTTAGATACCCTCGATGTCCTATGGGACGCAGCAGT
>OTU1938 11_271159
TATTAGATACCCGCGTAGTCCATCAGTACAGTGCCTATGGGAGGCAGCAGTAATTAGATACCCCTGTAGTCCGCTACCACGATGTCCTATGGGGTGCAGCAGGATTAGATACCCTCGTAGTCCGCTCATAGAGAGCTATGCTATTCCGACCTCTTGTACCTACGGGGTGCAGCAGACATTAGATACCCCGGTAGTCCCGTACGACTTGTCCTATGGGGTGCACCAGTA
>OTU1939 16_661546
GATTAGATACCCTAGTAGTCCATCAGTACAGTACCTATGGGGCGCAGCAGTATTAGATACCCCCGTAGTCCGCTCATAGAGAGATGGTGATGCTCTTCCTGTCTATCACGCCTATGGGGGGCAGCAGTATTAGATACCCTGGTAGTCCCTACCACGATGTCCTACGGGGGGCAGCAGTATTAGATACCCAGGTAGTCCCGTGATGCACAGTACCAATCCTACGGGGCGCAGCAGC
>OTU194 8_4749
TAGGGAATCTTCCACAATGGGCGAAAGCCTGATGGAGCAACGCCGCGTGAGTGAAGAAGGTTTTCGGATCGTAAAGCTCTGTTGTTGGTGAAGAAGGATAGAGGTAGTAACTGGCCCCTATTTGACGGTAATCAACCAGAAAGTCACGGCTAACTACGTGCCAGCAGCCGCGGTAATACGTAGGTGGCAAGCGTTGTCCGGATTTATTGGGCGTAAAGCGAGCGCAGGCGGAAAGATAAGTCTGATGTGAAAGCCCCCGGCTTAACCGAGGAATTGCATCGGAAACTGTGTTTCTTGAGTGCAGAAGAGGAGAGTGGAACTCCATGTGTAGCGGTGGAATGCGTAGATATATGGAAGAACACCAGTGGCGAAGGCGGCTCTCTGGTCTGTAACTGACGCTGAGGCTCGAAAGCATGGGTAGCGAACAGG
>OTU1940 17_699141
TATTAGATACCCTTGTAGTCCCGTACGACAGTACCTATGGGAGGCAGCAGTATTAGATACCCTTGTAGTCCGCTACCATGGCTACCCTATGGGACGCAGCAGTATTAGATACCCATGTAGTCCATCAGTACAGTGCCTACGGGGGGCAGCAGTAATTAGATACCCGTGTAGTCCCGTGATGTACAGTGCCTATGGGACGCAGCAGCAATTAGATACCCCAGTAGTCCATCAGTACAGTACCTATGGGATGCAGCAGTATTAGATACCCACGTAGTCCGCTACCATGGCTACCCTATGGGGCGCACCAGT
>OTU1941 16_622965
TATTAGATACCCTTGTAGTCCGCTCATGACCACCTATGGGGTGCAGCAGTATTAGATACCCTTGTAGTCCGCTCATAGAGAGTGATGCTCTTCTGACCGCCTACGGGAGGCAGCAGTATTAGATACCCGAGTAGTCCGCTACCACGATGTCCTATGGGGTGCAGCAGCGAGATACCCCAGTAGTCCATCATTACTTGACCTATGGGACGCACCAGTATTAGATACCCCTGTAGTCCAAGTTGATGTACAGTGCCAATCCTACGGGGCGCACCAGTA
>OTU1943 7_1127098
TAGTCCATTAGATACCCCGGTAGTCCCGAAACATCACGCCTATGGGATGCAGCAGTATTAGATACCCGAGTAGTCCGCTACCACGATGTCCTACGGGATGCAGCAGTATTAGATACCCCAGTAGTCCCGTACGACTTGACCTATGGGGGGCAGCAGTATTAGATACCCTTGTAGTCCGCTACCACGATGTCCTACGGGAGGCAGCAGTAATTAGATACCCAGGTAGTCCGCTCATAGAGAGAGGGTGATGCTCTTCCGATCTACAGTGCCTACGGGAGGCAGCAGT
>OTU1944 7_1130540
TAATTAGATACCCGTGTAGTCCCGAAACATCACGCCTACGGGAGGCAGCAGTATTAGATACCCTTGTAGTCCCGAAACATCACGCCTACGGGAGGCAGCAGTATTAGATACCCACGTAGTCCCGAAACATCACGCCTACGGGATGCAGCAGTAATTAGATACCCCTGTAGTCCCGTACGACTTGACCTATGGGTGCAGCAGTATTAGATACCCGTGTAGTCCCGTACGAATTGACCACCTACGGGATGCAGCAGT
>OTU1945 11_261378
TATTAGATACCCCAGTAGTCCGCTACCATGACCACCTATGGGATGCAGCAGTATTAGATACCCCAGTAGTCCGCTACCTTAGATACCCTCGATGTCCTATGGGGCGCAGCAGTATTAGATACCCATGTAGTCCATCAGTACAGTGCCTATGGGACGCAGCAGTAATTAGATACCCGGGTAGTCCGCTCATAGAGAGTGATGCTCTTCTGACCGCCTATGGGAGGCACCAGG
>OTU1946 16_638069
TAATTAGATACCCGTGTAGTCCCGTACGATGCCAATCCTATGGGACGCAGCAGTATTAGATACCCCCGTAGTCCGCTACCACGATGTCCTACGGGGTGCACCAGTATTAGATACCAACGTAGTCCCGTACGATGCCAATCCTACGGGAGGCACCAGTATTAGATACCCTTGTAGTCCGCTACCTTAGACACCCTCGATGTCCTACGGGGTGCAGCAGCA
>OTU1947 18_764096
TATTAGATACCCCTGTAGTCCGCTACCACGATGTCCTACGGGGTGCAGCAGTATTAGATACCCGGGTAGTCCATCAGTACGACTTGACCACCTATGGGGGGCAGCATTAGATACCCTTGTAGTCCGCTCATAGAGAGTGATGCTCTTCCGATCTTGTACCTACGGGGGGCAGCAGTATTAGATACCCGTGTAGTCCGCTCATAGAGAGAGGATGATGCTCTTCCGATCTACTTGACCTATGGGGGGCACCAGG
>OTU1949 17_700664
TATTAGATACCCTTGTAGTCCATCAGTACAGTGCCTATGGGGTGCAGCAGGATTAGATACCCTGGTAGTCCGCTACCACGATGTCCTATGGGGCGCAGCAGTATTAGATACCCGGGTAGTCCGCTACCTTAGATACCCTCGATGTCCTATGGGGGGCAGCAGTATTAGATACCCTCGTAGTCCATCAGTACGACTTGACCACCTATGGGGTGCAGCAGTATTAGATACCCCAGTAGTCCATCAGTACAGTGCCTATGGGAGGCAGCAGT
>OTU195 8_2683
TGGGGAATATTGGACAATGGGCGAAAGCCTGATCCAGCCATGCCGCGTGTGTGAAGAAGGTCTTCGGATTGTAAAGCACTTTAAGTTGGGAGGAAGGGTTGTAGATTAATACTCTGCAATTTTGACGTTACCGACAGAATAAGCACCGGCTAACTCTGTGCCAGCAGCCGCGGTAATACAGAGGGTGCAAGCGTTAATCGGAATTACTGGGCGTAAAGCGCGCGTAGGTGGTTTGTTAAGTTGGATGTGAAATCCCCGGGCTCAACCTGGGAACTGCATTCAAAACTGACTGACTAGAGTATGGTAGAGGGTGGTGGAATTTCCTGTGTAGCGGTGAAATGCGTAGATATAGGAAGGAACACCAGTGGCGAAGGCGACCACCTGGACTAATACTGACACTGAGGTGCGAAAGCGTGGGGAGCAAACAGG
>OTU1951 17_726441
TATTAGATACCCGAGTAGTCCATCAGTACAGTGCCTATGGGATGCAGCAGGATTAGATACCCAGGTAGTCCGCTCATAGAGAGTGATGCTCTTCCGATCTTGTACCTACGGGAGGCAGCAGTATTAGATACCCATGTAGTCCAGGAATACAGTGCCTATGGGACGCAGCAGTATTAGATACCCTGGTAGTCCCGTACGACTTGACCACCTACGGGATGCAGCAGT
>OTU1952 17_676048
TATTAGATACCCTAGTAGTCCATCAGTACAGTGCCTACGGGATGCAGCAGTATTAGATACCCCGGTAGTCCATCAGTGCCAATCCTATGGGGCGCAGCAGTATTAGATACCCTGGTAGTCCGCTACCGCGATGTCCTATGGGAGGCAGCAGTATTAGATACCCTAGTAGTCCGCTCATAGAGAGAGGGTGATGCTCATCTGACCACCTATGGGGTGCAGCAGT
>OTU1954 17_684682
TATTAGATACCCGCGTAGTCCGCTACCACGATGTCCTATGGGGTGCAGCAGTATTAGATACCCTAGTAGTCCGCTCATATCACGCCTATGGGGTGCACCAGTATTAGATACCCATGTAGTCCATCAGTACAGTGCCTACGGGACGCAGCAGTAATTAGATACCCGAGTAGTCCGCTCATGGAGAGATGGTGGTGCTCTTCTGATCAGCCTACGGGAGGCAGCAGT
>OTU1956 7_1156876
TATTAGATACCCTCGTAGTCCGCTACCAACTGTCCATGCCAATCCTACGGGATGCACCAGTATTAGATACCCGAGTAGTCCGCTACCACGATGTCCTATGGGATGCAGCAGTATTAGATACCCCTGTAGTCCGCTACCTTAGACACCCTCTTGTACCTATGGGAGGCAGCAGCAATTAGATACCCGGGTAGTCCGCTACCACGATGTCCTATGGGGGGCAGCAGT
>OTU1957 7_1146893
TAATTAGATACCCGCGTAGTCCCGAAACATCACGCCTACGGGATGCAGCAGTATTAGATACCCATGTAGTCCGCTCATAGAGAGTGATGCTCCTCTGGCTACCCTACGGGGGGCAGCAGTATTAGATACCCACGTAGTCCCGTGATGTACAGTACCTACGGGATGCAGCAGTATTAGATACCCCCGTAGTCCATCAGTACAGTACCTACGGGAGGCAGCAGTATTAGATACCCTTGTGGTCCATCAGTACAGTGCCTATGGGAGGCAGCAGT
>OTU1958 16_606217
TATTAGATACCCCGGTAGTCCATCAGTACAGTGCCTACGGGGCGCAGCAGTATTAGATACCCCTGTAGTCCGCTACCATGACCACCTATGGGAGGCAGCAGTATTAGATACCCTGGTAGTCCGCTCATAGAGAGTGATGCTCTTCTGACCACCTATGGGGTGCAGCAGAATTAGATACCCTGGTAGTCCGCTACCATTACGCCTACTTGACCTACGGGACGCAGCAGTATTAGATACCCTGGTAGTCCGCTCATAGAGTGCGATGCTCTTCCGATCTTGTACCTATGGGAGGCAGCAGT
>OTU196 10_172291
TGGGGAATATTGGACAATGGGGGAAACCCTGATCCAGCGACGCCGCGTGAGTGAAGAAGTATTTCGGTATGTAAAGCTCTATCAGCAGGGAAGAAAATGACGGTACCTGACTAAGAAGCCCCGGCTAACTACGTGCCAGCAGCCGCGGTAATACGTAGGGGGCAAGCGTTATCCGGATTTACTGGGTGTAAAGGGAGCGTAGACGGCATTGCAAGTCTGATGTGAAAGATTGGGGCTCAACCCCAGGCCTGCATTGGAAACTGTAAAGCTGGAGTACAGGAGAGGTAAGCGGAATTCCTAGTGTAGCGGTGAAATGCGTAGATATTAGGAGGAACACCAGTGGCGAAGGCGGCTTACTGGACTGTAACTGACGTTGAGGCTCGAAAGCGTGGGGAGCAAACAGG
>OTU1960 17_724233
TAATTAGATACCCCAGTAGTCCATCAGTACAGTGCCTATGGGAGGCAGCAGTAATTAGATACCCGAGTAGTCCATCAGTACAGTGCCTATGGGAGGCAGCAGTAATTAGATACCCATGTAGTCCGCTACCATGGCTACCCTATGGGACGCAGCAGCCGCGGTAATTAGATACCCTAGTAGTCCGCTCATAGAGAGTGATGCTCTTCTGATCAACCTACGGGGGGCAGCAGT
>OTU1961 16_625581
TATTAGATACCCCAGTAGTCCATCAGTACAGTGCCTACGGGGGGCAGCAGTATTAGATACCCTGGTAGTCCGCTACCACGATGTCCTATGGGGTGCAGCAGTATTAGATACCCTAGTAGTCCGCTACCACGATGTCCTATGGGGTGCAGCAGTATTAGATACCCGCGTAGTCCCGAAACAGAGGGGATGATGCTCTTCCGATCTTGTACCTACGGGGCGCAGCAGTA
>OTU1962 7_1115249
TATTAGATACCCTAGTAGTCCCGAAACATCACGCCTATGGGACGCAGCAGTATTAGATACCCCTGTAGTCCCGAAATATCACGCCTACGGGAGGCAGCAGATGCTCTTCCGATCTCTTGTACCTACGGGGTGCAGCAGTATTAGATACCCGCGTAGTCCGCTCATAGAGAGCGGTGCTCTTCCGATCTTGACCACCTACGGGATGCAGCAGTATTAGATACCAGTGTAGTCCGCTACCACGATGTCCTATGGGACGCAGCAGTATTAGATACCCTAGTAGTCCGCTACCTTAGATGCCCTCGATGTCCTACGGGAGGCAGCAGTA
>OTU1964 16_662615
TATTAGATACCCTAGTAGTCCGCTACCACGATGTCCTACGGGAGGCAGCAGTATTAGATACCCGAGTAGTCCCGAGATATCACGCCTATGGGATGCAGCAGTATTAGATACCCCTGTAGTCCATCAGTACAGTACCTACGGGATGCACCAGTATTAGATACCCAGGTAGTCCGCTACCATGACCACCTACGGGGTGCAGCAGTATTAGATACCCTAGTAGTCCCTAAACATCACGCCTACGGGATGCAGCAGTATTAGATACCCGGGTAGTCCGCTACCAACTGTCCATGGCTACCCTATGGGAGGCACCAGT
>OTU1967 13_371643
TGGGGAATATTGGGCAATGGGCGCAAGCCTGACCCAGCAACGCCGCGTGAAGGAAGAAGGCTTTCGGGTTGTAAACTTCTTTTCTCAGGGACGAAGAAAGTGACGGTACCTGAGGAATAAGCCACGGCTAACTACGTGCCAGCAGCCGCGGTAATACGTAGGTGGCAAGCGTTATCCGGATTTACTGGGTGTAAAGGGCGTGTAGGCGGGAAAGCAAGTCAGATGTGAAAACCACGGGCTCAACCTGTGGCCTGCATTTGAAACTGTTCTTCTTGAGTGATGGAGAGGCAGGCGGAATTCCGTGTGTAGCGGTGAAATGCGTAGATATACGGAGGAACACCAGTGGCGAAGGCGACGATCTGGCCTGTAACTGACGCTCAGTCCCGAAAGCGTGGGGAGCAAATAGG
>OTU1968 18_736372
TATTAGATACCCTGGTAGTCCGCTACCAACTGCCCATAGAGAGAGGATGATGCTCTTCCGATCTACTTGACCTACGGGGTGCAGCAGTAATTAGATACCCCAGTAGTCCGCTACCACGATGTCCTATGGGGTGCAGCAGTAATTAGATACCCTTGTAGTCCGCTCATAGAGAGTGATGCTCTTCCGACCTTGTACCTACGGGGCGCAGCAGTATTAGATACCCTGGTAGTCCGCTACCAACTGCCCATAGAGAGAGGATGATGCTCTTCCGATCTACTTGACCTACGGGGTGCAGCAGTAATTAGATACCCCAGTAGTCCGCTACCACGATGTCCTATGGGGTGCAGCAGTAATTAGATACCCTTGTAGTCCGCTCATAGAGAGTGATGCTCTTCCGACCTTGTACCTACGGGGTGCAGCAGT
>OTU1969 7_1145688
TCGAGAATTTTTCACAATGGGCGCAAGCCTGATGGAGCGACGCCGCGTGGGGGATGAATGGCTTCGGCCCGTAAACCCCTGTCATTTGCGATCAAACCTTGGTATTTAAAAGATGCCGAGCTGATAGTAGCGAAAGAGGAAGGGACGGCTAACTCTGTGCCAGCAGCCGCGGTAATACAGAGGTCCCGAGCGTTGTTCGGATTCACTGGGCGTAAAGGGTGCGTAGGTGGTGGGATAAGTCGGATGTGAAATCTCGGAGCTCAACTCCGAAACGGCATTGGAAACTGTCCTGCTAGAGGGTTGGAGGGGGGACTGGAATACTTGGTGTAGCAGTGAAATGCGTAGATATCAAGTGGAACACCGGTGGCGAAGGCGAGTCCCTGGACAACACCTGACACTGAGGCACGAAAGCTAGGGGAGCAAACAGG
>OTU197 8_42734
TGGGGGATATTGCACAATGGGGGAAACCCTGATGCAGCGACGCCGCGTGAGTGAAGAAGTATTTCGGTATGTAAAGCTCTATCAGCAGGGAAGAAAGAAGACGGTACCTGAGTAAGAAGCCCCGGCTAACTACGTGCCAGCAGCCGCGGTAATACGTAGGGGGCAAGCGTTATCCGGATTTACTGGGTGTAAAGGGAGCGTAGACGGCAAGGCAAGCCTGGAGTGAAAGGCGGGGGCCCAACCCCCGGACTGCTCTGGGAACTGTCTGGCTAGAGTGCAGGAGGGGTAAGTGGAATTCCTAGTGTAGCGGTGAAATGCGTAGATATTAGGAGGAACACCAGTGGCGAAGGCGGCTTACTGGACTGTAACTGACGTTGAGGCTCGAAAGCGTGGGGAGCAAACAGG
>OTU1972 10_180101
TATTAGATACCCCGGTAGTCCATCAGTACAGTACCTACGGGGTGCAGCAGTATTAGATACCCTTGTAGTCCATCAGTGCCAATCCTATGGGGGGCACCAGTATTAGATACCCGAGTAGTCCATCAGTGCCAATCCTACGGGATGCACCAGTATTAGATACCCTTGTAGTCCCGAAACACCACGCCTATGGGATGCATTGGCTACCCTACGGGAGGCAGCAGT
>OTU1974 12_302262
TATTAGATACCCATGTAGTCCGCTCATAGATGCCCTGGTAGTCCGCTCATGTCACCTACGGGGGGCAGCAGTATTAGATACCCTGGTAGTCCATCAGTACAGTGCCTATGGGAGGCAGCAGACATTAGATACCCCAGTAGTCCATCAGTACAGTGCCTATGGGGTGCAGCAGTATTAGATACCCATGTAGTCCGCTACCGTTACGCCTACTTGACCTACGGGGTGCAGCAGTA
>OTU1975 15_536232
ACATTAGATACCCGGGTAGTCCCGTGATGTACAGTGCCTATGGGGGGCAGCAGTATTAGATACCCTTGTAGTCCCGTGATGTACAGTGCCTACGGGGTGCAGCAGTATTAGATACCCCGGTAGTCCCGAAACATCACGCCTATGGGAGGCACCAGTATTAGATACCCTTGTAGTCCCGTACGACCTGACCTATGGGACACAGCAGCTTGTACCTACGGGGGGCAGCAGTAATTAGATACCCCGGTAGTCCGCTACCACGATGTCCTATGGGGGGCAGCAGT
>OTU1976 18_760492
TATTAGATACCCTAGTAGTCCGCTCATGACCACCTATGGGACGCAGCAGTATTAGATACCCTGGTAGTCCGCTACCACGATGTCCTATGGGAGGCAGCAGCATTAGATACCCACGTAGTCCGCTCATAGAGAGGCTGCTCTTCCGATCTCTTGTACCTACGGGACGCACCAGTATTAGATACCCATGTAGTCCGCTCATAGAGAGTGATGCCCTTCTGACCACCTACGGGGGGCAGCAGT
>OTU1977 7_1123669
TATTAGATACCCATGTAGTCCCGAAACATCACGCCTATGGGAGGCAGCAGTATTAGATACCCACGTAGTCCCGAAACATCACGCCTACGGGATGCAGCAGTATTAGATACCCGAGTAGTCCGCTACCTTAGATACCCTGGCTACCCTATGGGATGCAGCAGTAATTAGATACCCTAGTAGTCCGCTACCAACTGTCCATGGCTACCCTACGGGGTGCAGCAGTATTAGATACCCACGTAGTCCCGTGATGTACAGTACCTACGGGACGCAGCAGT
>OTU1978 12_320698
TATTAGATACCCTGGTAGTCCGCTCATAGAGAGAGTGGATGATGCTCTTCCGATCAACCTACGGGAGGCAGCAGGATTAGATACCCGAGTAGTCCGCTCATAGAGAGATGGTGATGCTCTTCTGATCAACCTACGGGAGGCACCAGTAATTAGATACCCACGTAGTCCATCAGTACAGTGCCTACGGGGGGCAGCAGTATTAGATACCCGGGTAGTCCATCAGTACAGTGCCTACGGGGGGCACCAGT
>OTU1979 18_735427
TATTAGATACCCGGGTAGTCCGCTCATAGAGAGAGGGTGATGCTCTTCTGATCAACCTACGGGACGCAGCAGTATTAGATACCCACGTAGTCCGCTACCACGATGTCCTATGGGACGCAGCAGTATTAGATACCCATGTAGTCCGCTCATAGAGAGTGATGCTCTTCCGATCTTGACCACCTATGGGGCGCAGCAGTAATTAGATACCCCTGTAGTCCATCAGTACGGTACCTATCTTGTACCTATGGGGGGCACCAGT
>OTU198 8_2302
TGGGGAATATTGCACAATGGGGGAAACCCTGATGCAGCGACGCCGCGTGAAGGAAGAAGTATCTCGGTATGTAAACTTCTATCAGCAGGGAAGAAAATGACGGTACCTGACTAAGAAGCCCCGGCTAACTACGTGCCAGCAGCCGCGGTAATACGTAGGGGGCAAGCGTTATCCGGATTTACTGGGTGTAAAGGGAGCGTAGACGGAGCAGCAAGTCTGATGTGAAAGGCGGGGGCTCAACCCCCGGACTGCATTGGAAACTGTTGATCTTGAGTACCGGAGAGGTAAGCGGAATTCCTAGTGTAGCGGTGAAATGCGTAGATATTAGGAGGAACACCAGTGGCGAAGGCGGCTTACTGGACGGTAACTGACGTTGAGGCTCGAAAGCGTGGGGAGCAAACAGG
>OTU1980 18_771716
TATTAGATACCCCTGTAGTCCGCTACCATGGCTACCCTACGGGGTGCAGCAGTATTAGATACCCGTGTAGTCCGCTACCACGATGTCCTACGGGGTGCAGCAGTATTAGATACCCCGGTAGTCCGCTACCACGATGTCCTACGGGAGGCAGCAGTATTAGATACCCTGGTAGTCCGCTACCAACTGATCAGCCTATGGGAGGCAGCAGTATTAGATACCCATGTAGTCCGCTACCACGATGTCCTATGGGAGGCAGCAGCTTGTACCTATGGGGCGCAGCAGTAGTC
>OTU1982 18_732208
TATTAGATACCCCTGTAGTCCCGTACGACTTGTGCCTACGGGGTGCAGCAGTATTAGATACCCACGTAGTCCCGTACGACTTGACCTATGGGATGCAGCAGTATTAGATACCCTGGTAGTCCATCAGTACAGTGCCTACGGGAGGCAGCAGATTAGATACCCAGGTAGTCCATCAGTACAGTGCCTATGGGATGCAGCAGTATTAGATACCCCTGTAGTCCCGTACGACTTGTGCCTACGGGGTGCAGCAGTATTAGATACCCACGTAGTCCCGTACGACTTGACCTATGGGATGCAGCAGTATTAGATACCCTGGTAGTCCATCAGTACAGTGCCTACGGGAGGCAGCAGATTAGATACCCAGGTAGTCCATCAGTACAGTGCCTATGGGACGCAGCAGT
>OTU1984 17_689453
TAATTAGATACCCCCGTAGTCCCGAAACATCACGCCTATGGGAGGCAGCAGTATTAGATACCCGGGTAGTCCGCTACCACGATGTCCTATGGGGTGCAGCAGTATTAGATACCCATGTAGTCCGCTACCAACTGTCCATGGCTACCCTATGGGAGGCACCAGTAATTAGATACCCACGTAGTCCGCTACCACGTTGTCCTACGGGGGGCAGCAGTATTAGATACCCAGGTAGTCCGCTCATAGAGAGTGATGCTCTTCTGATCAGCCTACGGGAGGCAGCAGTATTAGATACCCTAGTAGTCCCGTACGACCGTACCTACGGGGGGCAGCAGC
>OTU1986 14_474030
TATTAGATACCCGTGTAGTCCGCTCATAGAGATTGATGCCCTTCTGATCAGCCTATGGGGTGCAGCAGTATTAGATACCCGGGTAGTCCCGTACGACTTGACCTACGGGAGGCAGCAGTATTAGATACCCGCGTAGTCCTAGTTGTACTTGACCTATGGGGCGCAGCAGTATTAGATACCCACGTAGTCCGCTCATAGTCAACCTACGGGATGCAGCAGT
>OTU1987 16_604284
TATTAGATACCCTTGTAGTCCTAGTTGATGTACAGTGCCAATCCTATGGGGCGCAGCAGTATTAGATACCCTGGTAGTCCATCAGTACAGTGCCTATGGGATGCACCAGTATTAGATACCCCGGTAGTCCCGTACGTCTTGTACCTACGGGATGCAGCAGTATTAGATACCCAGGTAGTCCGCTCATAGAGAGCGATGCTATTCCGATCTCTTGTACCTACGGGATGCAGCAGT
>OTU1989 12_284538
TATTAGATACCCTCGTAGTCCATCAGCACAGTGCCTATGGGATGCAGCAGTATTAGATACCCATGTAGTCCTAGTTGCCAATCCTATGGGGTGCAGCAGTATTAGATACCCTTGTAGTCCCGTACGACTTGACCTATGGGAGGCAGCAGTAATTAGATACCCCGGTAGTCCGCTACCACGATGTCCTACGGGAGGCAGCAGTATTAGATACCCAGGTAGTCCGCTACCGACTGTCCATGGCTACCCTACGGGACGCAGCAGTAATTAGATACCCCTGTAGTCCATCAGTACAGTGCCTACGGGACGCAGCAGT
>OTU199 15_476762
TGGGGAATATTGGACAATGGGGGGAACCCTGATCCAGCGACGCCGCGTGAGTGAAGAAGTATTTCGGTATGTAAAGCTCTATCAGCAGGGAAGAAAGAAATGACGGTACCTGACTAAGAAGCCCCGGCTAACTACGTGCCAGCAGCCGCGGTAATACGTAGGGGGCAAGCGTTATCCGGATTTACTGGGTGTAAAGGGAGCGTAGACGGCGATGCAAGTCTGAAGTGAAAGGCGGGGGCCCAACCCCTGGACTGCTTTGGAAACTGTATGGCTGGAGTGCAGGAGAGGTAAGTGGAATTCCTAGTGTAGCGGTGAAATGCGTAGATATTAGGAGGAACACCAGTGGCGAAGGCGGCTTACTGGACTGTAACTGACGTTGAGGCTCGAAAGCGTGGGGAGCAAACAGG
>OTU1990 16_620531
TATTAGATACCCCTGTAGTCCGCTACCACGATGTCCTACGGGGCGCACCAGTATTAGATACCCTAGTAGTCCGCTACCACGATGTCCTACGGGGTGCAGCAGTATTAGATACCCACGTAGTCCGCTACCGACTGTCCATAGCTTCCTATGGGGTGCACCAGTATTAGATACCCGAGTAGTCCATCAGTACGGTACCTACCTTGTACCTACGGGACGCAGCAGT
>OTU1991 11_217586
TATTAGATACCCATGTAGTCCGCTCATAGAGAGTGATGCTCTTCCGATCTTGCACCTACGGGATGCAGCAGTATTAGATACCCATGTAGTCCGCTACCACGATGTCCTACGGGATGCACCAGTATTAGATACCCGGGTAGTCCGCTACCTTAGATACCCTCGATGTCCTACGGGATGCAGCAGTATTAGATACCCACGTAGTCCGCTACCACGATGTCCTACGGGGCGCAGCAGT
>OTU1992 17_712725
TATTAGATACCCTGGTAGTCCGCTCATAGAGAGTGATGCTATTCCGATCCCTTGTACCTACGGGGTGCACCAGTATTAGATACCCTAGTAGTCCGCTACCACGATGTCCTACGGGAGGCAGCAGTATTAGATACCCATGTAGTCCGCTACCGACTGTCCATGGCTACCCTACGGGAGGCAGCAGTATTAGATACCCTCGTAGTCCATCAGTGGCCAATCCTATGGGACGCAGCAGT
>OTU1994 12_295186
TATTAGATACCCTTGTAGTCCCGAAACATCACGCCTACGGGGGGCAGCAGTAATTAGATACCCCAGTAGTCCCGTACGACTGTACCTACGGGACGCAGCAGTATTAGATACCCACGTAGTCCATCAGTACAGTGCCTACGGGATGCAGCAGATTAGATACCCGCGTAGTCCATCAGTACAGTACCTACGGCGTGCAGCAGTATTAGATACCCCAGTAGTCCATCAGTACAGTGCCTACGGGACGCAGCAGT
>OTU1996 18_750144
TATTAGATACCCAGGTAGTCCGCTACCACGATGTCCTACGGGGGGCAGCAGTATTAGATACCCCAGTAGTCCGCTACCACGATGTCCTATGGGGTGCAGCAGTATTAGATACCCACGTAGTCCGCTACCGTTACGCCTACTTGACCTACGGGAGGCACCAGTATTAGATACCCGTGTAGTCCGCTACCTTAGATACCCTTGTAGTCCCGTACGACTTGTACCTATGGGGGGCAGCAGT
>OTU1997 18_750261
TATTAGATACCCGGGTAGTCCATCAGTACAGTGCCTACGGGATGCAGCAGTATTAGATACCCACGTAGTCCGCTACCATTACGCCTACTTGACCTACGGGAGGCAGCAGTAATTAGATACCCCAGTAGTCCTAGTTGAGGTACAGTGCCAATCCTACGGGGGGCACCAGCAATTAGATACCCTGGTAGTCCGCTACCACGATGTCCTATGGGGGGCAGCAGTATTAGATACCCACGTAGTCCGCTACCGACTGTCCATGGCTACCCTATGGGGGGCACCAGTA
>OTU1998 16_615868
TAATTAGATACCCCTGTAGTCCGCTACCATGGCTACCCTACGGGACGCAGCAGTATTAGATACCCAGGTAGTCCGCTCATAGAGAGAGGGTGATGCTCTTCTGATCAACCTACGGGGGGCAGCAGTATTAGATACCCTCGTAGTCCGCTACCTTAGATACCCTCGATGTCCTATGGGAGGCAGCAGTATTAGATACCCCAGTAGTCCATCAGTGGCTACCCTACGGGAGGCACCAGT
>OTU2 8_2049
TAGGGAATCTTCCACAATGGACGAAAGTCTGATGGAGCAACGCCGCGTGAGTGAAGAAGGGTTTCGGCTCGTAAAGCTCTGTTGGTAGTGAAGAAAGATAGAGGTAGTAACTGGCCTTTATTTGACGGTAATTACTTAGAAAGTCACGGCTAACTACGTGCCAGCAGCCGCGGTAATACGTAGGTGGCAAGCGTTGTCCGGATTTATTGGGCGTAAAGCGAGTGCAGGCGGTTCAATAAGTCTGATGTGAAAGCCTTCGGCTCAACCGGAGAATTGCATCAGAAACTGTTGAACTTGAGTGCAGAAGAGGAGAGTGGAACTCCATGTGTAGCGGTGGAATGCGTAGATATATGGAAGAACACCAGTGGCGAAGGCGGCTCTCTGGTCTGCAACTGACGCTGAGGCTCGAAAGCATGGGTAGCGAACAGG
>OTU20 10_152536
TGAGGAATATTGGTCAATGGGCTTACGCCTGAACCAGCCAAGTCGCGTGAGGGAAGACTGCCCTATGGGTTGTAAACCTCTTTTGTCAGGGAGCAACAACATCTACGAGTAGGTGTTACGAGAGTACCTGAAGAAAAAGCATCGGCTAACTCCGTGCCAGCAGCCGCGGTAATACGGAGGATGCGAGCGTTCTCCGGATTTATTGGGTTTAAAGGGTGCGTAGGCGGAATGTCAAGTCAGCGGTCAAATCGCGGGGCTCAACCTCGCTTCGCCGTTGAAACTGGTGTTCTTGAGTGGGCGAGAAGTATGCGGAATGCGTGGTGTAGCGGTGAAATGCATAGATATCACGCAGAACTCCGATTGCGAAGGCAGCATACCGGCGCCCAACTGACGCTGAAGCACGAAAGCGTGGGTATCGAACAGG
>OTU200 8_3778
TGGGGAATATTGGGCAATGGGCGCAAGCCTGACCCAGCAACGCCGCGTGAAGGAAGAAGGCCCTCGGGTTGTAAACTTCTTTTATTCAGGACGAAGAAGTGACGGTACTGAATGAATAAGCCACGGCTAACTACGTGCCAGCAGCCGCGGTAATACGTAGGTGGCAAGCGTTATCCGGATTTACTGGGTGTAAAGGGCGTGTAGGCGGGATTGCAAGTCAGATGTGAAAACTGGGGGCTCAACCTCCAGCCTGCATTTGAAACTGTAGTTCTTGAGTGCTGGAGAGGCAATCGGAATTCCGTGTGTAGCGGTGAAATGCGTAGATATACGGAGGAACACCAGTGGCGAAGGCGGATTGCTGGACAGTAACTGACGCTGAGGCGCGAAAGCGTGGGGAGCAAACAGG
>OTU2000 16_640197
TCAACAACATTAGATACCCCAGTAGTCCGCTACCACGATGTCCTACGGGGCGCACCAGTATTAGATACCCGGGTAGTCCGCTACCGACTGTCCATGGCTACCCTATGGGACGCAGCAGTAATTAGATACCCAGGTAGTCCGCTACCAACTGTCCATAGCTTCCTATGGGGTGCAGCAGTATTAGATACCCATGTAGTCCGCTACCACTGTCCTATGGGACGCACCAGT
>OTU2002 7_1142778
TATTAGATACCCGTGTAGTCCCGAAACATCACGCCTATGGGGGGCAGCAGTATTAGATACCCAGGTAGTCCCGAAACATCACGCCTATGGGAGGGCAGCAGTATTAGATACCCCGGTAGTCCCGAACGACTTGTACCTATGGGACGCACCAGCATTAGATACCCGTGTAGTCCGCTCATAGAGGGAGGGTGATGCTCTTCTGGCTACCCTATGGGACGCACCAGT
>OTU2003 17_728440
TATTAGATACCCGAGTAGTCCGCTCATAGAGAGAGGGTGATGCTCTTCTGACCACCTATGGGACGCAGCAGGATTAGATACCCGGGTAGTCCATCAGTACAGTGCCTATGGGGTGCAGCAGGATTAGATACCCCAGTAGTCCGCTACCAACTGTCCATGGCTACCCTACGGGAGGCAGCAGTATTAGATACCCAGGTAGTCCATCAGTACAGTGCCTACGGGATGCAGCAGTAATTAGATACCCGAGTAGTCCGCTCATAGAGAGTGATGCTCTTCCGACCTTGTACCTATGGGACGCAGCAGT
>OTU2005 18_780631
TATTAGATACCCCAGTAGTCCGCTACCACCTTGTACCTATGGGGCGCACCAGTATTAGATACCCACGTAGTCCGCTACCAACTGTCCATGGCTACCCTACGGGACGCAGCAGTATTAGATACCCCGGTAGTCCCGAAACAGAGGGGATGATGCTCTTCCGATCTTGTACCTACGGGGCGCACCAGTATTAGATACCCTTGTAGTCCGCTACCACGATGTCCTATGGGGCGCACCAGT
>OTU2006 18_772669
TAATTAGATACCCAGGTAGTCCGCTCATAGAGAGTGATGCTCTTCCGATCTTGTACCTACGGGAGGCACCAGTAATTAGATACCCTAGTAGTCCGCTCATATCACGCCTACGGGGGGCACCAGTATTAGATACCCAGGTAGTCCGCTACCTTAGATACCATCGATGTCCTACGGGACGCACCAGTATTAGATACCCGTGTAGTCCATCAGTACAGTGCCTACGGGGGGCAGCAGT
>OTU2008 17_719109
TATTAGATACCCCAGTAGTCCGCTACCATGACCACCTATGGGAGGCACCAGTATTAGATACCCTTGTAGTCCGCTACCATCACGCCTACGGGGTGCAGCAGTATTAGATACCCGGGTAGTCCTAGTTGAGGTACAGTGGCTACCCTATGGGAGGCAGCAGCATTAGATACCCACGTAGTCCGCTACCACTTGACCACCTATGGGGTGCAGCAGTATTAGATACCCTTGTAGTCCGCTCATAGAGGGAGGGTGATGCTCTTCCGATCCGGCTACCCTATGGGAGGCAGCAGT
>OTU2009 15_501896
TGAGGAATATTGGTCAATGGGCGGGAGCCTGAACCAGCCAAGTCGCGTGAGGGAAGACGGTCCTATGGATTGTAAACCTCTTTAGGCGGGGAGCAAATAGG
>OTU201 8_4682
TGGGGAATATTGGGCAATGGGCGCAAGCCTGACCCAGCAACGCCGCGTGAAGGAAGAAGGCCCTCGGGTTGTAAACTTCTTTTATCAGGGACGAAACAAATGACGGTACCTGATGAATAAGCCACGGCTAACTACGTGCCAGCAGCCGCGGTAATACGTAGGTGGCAAGCGTTATCCGGATTTACTGGGTGTAAAGGGCGTGTAGGCGGGTCTGCAAGTCAGATGTGAAATTCCAGGGCTCAACCCTGGAACTGCATTTGAAACTGTAGATCTTGAGTGATGGAGAGGCAGGCGGAATTCCGTGTGTAGCGGTGAAATGCGTAGATATACGGAGGAACACCAGTGGCGAAGGCGGCCTGCTGGACATTAACTGACGCTGAGGCGCGAAAGCGTGGGGAGCAAACAGG
>OTU2010 12_322944
TCGAGAATCATTCACAATGGGGGAAACCCTGATGGTGCGACGCCGCGTGGGGGAATGAAGGTCTTCGGATTGTAAACCCCTGTCATGTGGGAGCAAATTAAAAAGATAGTACCACAAGAGGAAGAGACGGCTAACTCTGTGCCAGCAGCCGCGGTAATACAGAGGTCTCAAGCGTTAATCGGAATTACTGGGCGTAAAGCGAGTGCAGGCGGTTCAATAAGTCTGATGTGAAAACCCGGGGCCCAACCCCGGGAGTGCATTGGAAACTGCGGGCCTGGAGTGCCGGAGAGGTAAGCGGAATTCTCGGTGTAGCAGTGAAATGCGTAGATATCGAGAGGAACACTCGTGGCGAAGGCGGGTTCCTGGACATTAACTGACGCTGAGGCACGAAGGCCAGGGGAGCGAAAGGG
>OTU2011 14_451126
TATTAGATACCCGAGTAGTCCCGAAACATCACGCCTACGGGATGCAGCAGTATTAGATACCCCAGTAGTCCGCTACCACGATGTCCTACGGGATGCACCAGTATTAGATACCCAGGTAGTCCCGTACGACTTGACCTACGGGGGGCAGCAGTATTAGATACCCAGGTAGTCCATCAGTACAGTGCCTACGGGAGGCAGCAGTATTAGATACCCGTGTAGTCCGCTCATAGGGAGTGATGCTCTTCCGATCTTGTACCTATGGGACGCAGCAGG
>OTU2013 15_509611
GATTAGATACCCAGGTAGTCCCGTACGACTTGACCTATGGGGTGCACCAGTATTAGATACCCGCGTAGTCCGCTACCACGATGTCCTATGGGACGCAGCAGTAATTAGATACCCACGTAGTCCGCTACCGACTGACCATGGCTACCCTACGGGACGCAGCAGTATTAGATACCCCGGTAGTCCATCAGTGACTGCCCATGGCTACCCTACGGGGTGCACCAGTA
>OTU2015 17_722683
TATTAGATACCCTCGTAGTCCGCTACCACGATGTCCTATGGGATGCAGCAGTATTAGATACCCGTGTAGTCCCGAAACAACTTGATCAACCTACGGGACGCAGCAGTATTAGATACCCGAGTAGTCCGCTACCATCACGCCTATGGGATGCACTGATCAGCCTACGGGAGGCAGCAGTATTAGATACCCACGTAGTCCGCTCATAGAGAGTGATGCTCTTCCGATCTTGTACCTACGGGGGGCAGCAGTA
>OTU2017 17_729458
TATTAGATACCCACGTAGTCCCGTACGCCTTGACCACCTATGGGGGGCAGCAGTATTAGATACCCTAGTAGTCCGCTACCACAGTACCTACGGGAGGCAGCAGTATTAGATACCCCGGTAGTCCGCTACCACGATGTCCTACGGGATGCAGCAGTATTAGATACCCCCGTAGTCCATCAGTACAGTGCCTATGGGGTGCAGCAGTATTAGATACCCACGTAGTCCGCTACCACGATGTCCTATGGGGCGCAGCAGTATTAGATACCCCGGTAGTCCGCTCATAGAGAGTGATGCTCTTCCGACCTTGTACCTATGGGACGCACCAGTA
>OTU2018 11_217054
TAATTAGATACCCATGCAGTCCCGTGATGTACAGTGCCAATCCTACGGGGTGCAGCAGTATTAGATACCCCTGTAGTCCCGAAACAACTCGATCAGCCTATGGGATGCAGTAGTC
>OTU2019 12_336244
TAATTAGATACCCTCGTAGTCCATCAGTACAGTGCCTACGGGACGCACCAGTAATTAGATACCCCAGTAGTCCGCTCATAGATGCCCTCGATGTCCTACGGGGTGCACCAGTATTAGATACCCAGGTAGTCCCGAAACAGAGGGGATGATGCTCTTCCGATCTTGTACCTACGGGGTGCAGCAGTATTAGATACCCTCGTAGTCCGCTACCGACTGTCCTTAGCTTCCTACGGGATGCAGCAGT
>OTU202 8_22674
TGGGGAATATTGCACAATGGGGGAAACCCTGATGCAGCGACGCCGCGTGAGTGAAGAAGTAATTCGTTATGTAAAGCTCTATCAGCAGGGAAGAAACAGACGGTACCTGAGTAAGAAGCCCCGGCTAACTACGTGCCAGCAGCCGCGGTAATACGTAGGGGGCAAGCGTTATCCGGATTTACTGGGTGTAAAGGGAGCGTAGACGGCGAAGAAAGTCTGAAGTGAAAGCCCGCGGCTTAACCGCGGAACTGCTTTGGAAACTTTTTTGCTGGAGTACCGGAGAGGTAAGCGGAATTCCTAGTGTAGCGGTGAAATGCGTAGATATTAGGAGGAACACCAGTGGCGAAGGCGGCTTACTGGACGGTAACTGACGTTGAGGCTCGAAAGCGTGGGGAGCAAACAGG
>OTU2020 16_644853
TATTAGATACCCTAGTAGTCCGCTACCATTACGCCTACTTGACCTACGGGGTGCACCAGTATTAGATACCCGGGTAGTCCGCTACCACGATGTCCTATGGGACGCACCAGTAGTCCAGCAGGATTAGATACCCGAGTAGTCCATCAGTACAGTGCCTACGGGGGGCAGCAGTAATTAGATACCCCCGTAGTCCGCTACCACGATGTCCTATGGGGGGCACCAGT
>OTU2021 18_769073
CATTAGATACCCCGGTAGTCCGCTACCTTAGATGCCCTCGATGTCCTACGGGGTGCAGCAGTATTAGATACCCGCGTAGTCCCGTACGACTTGGCCTATGGGACGCAGCAGTAATTAGATACCCTAGTAGTCCGCTACCATTACGCCTACTTGACCTACGGGGTGCACCAGTATTAGATACCCGGGTAGTCCGCTCATAGAGAGGATGCTCTTCCGGTCTACAGTGCCTATGGGAGGCACCAGT
>OTU2023 16_641281
TATTAGATACCCCAGTAGTCCATCAGTACAGTACCTATGGGATGCAGCAGTCATTAGATACCCCTGTAGTCCCGTGATGTACAGTGTCACCTACGGGATGCAGCAGTATTAGATACCCAGGTAGTCCGCTACCCTGGTAGTCCTCATCTTGTACCTATGGGGCGCAGCAGTAATTAGATACCCAGGTAGTCCGCTACCACGATGTCCTATGGGGGGCACCAGTATTAGATACCCGAGTAGTCCGCTCATAGAGAGTGATGCTATTCCGACCTTGTACCTACGGGGGGCACCAGTAATTAGATACCCATGTAGTCCCGTACGTCTTGTACCTACGGGACGCAGCAGCAATTAGATACCCGTGTAGTCCGCTACCACGATGTCCTACGGGGGGCACCAGT
>OTU2024 18_777164
CATTAGATACCCTCGTAGTCCGCTCATAGAGAGTGATGCTCTTCTGACCACCTACGGGAGGCAGCAGTAATTAGATACCCTTGTAGTCCGCTCATAGAGGGTGATGCTCTTCCGATCTTGTACCTACGGGAGGCAGCAGTATTAGATACCCGCGTAGTCCGCTACCAGATTCTCTTCCGATCTTGACCACCTACGGGAGGCACCAGTCATTAGATACCCCTGTAGTCCGCTACCATGGCTACACTATGGGACGCAGCAGTATTAGATACCCGTGTAGTCCATCAGTACTTGACCTACGGGACGCAGCAGTA
>OTU2026 7_1128254
TAATTAGATACCCGAGTAGTCCCGAAACATCACGCCTACGGGGTGCAGCAGTATTAGATACCCATGTAGTCCCGAAACATCACGCCTATGGGGCGCACCAGTAATTAGATACCCCCGTAGTCCCGTGATGTACAGTGCCTATGGGATGCAGCAGCATTAGATACCCAGGTAGTCCCGTACGACTTGACCTATGGGATGCAGCAGTA
>OTU2027 12_327561
TAATTAGATACCCCCGTAGTCCGCTCATAGAGAGTGATGCTCTTCTGATCAACCTATGGGGTGCACCAGTATTAGATACCCACGTAGTCCATCAGTACAGTGCCTATGGGGTGCAGCAGTATTAGATACCCGCGTAGTCCGCTCATGACCACCTATGGGGTGCAGCAGTAATTAGATACCCGGGTAGTCCGCTACCACGATGTCCTACGGGGCGCAGCAGT
>OTU2028 10_153304
TAATTAGATACCCCAGTAGTCCCGTACGATCTGGCCCGCCAATCCTACGGGGGGCACCAGTATTAGATACCCTTGTAGTCCGCTACCAACCGATCAGCCTATGGGAGGCACCAGTATTAGATACCCGCGTAGTCCGCTACCTTAGGTACCCTCGATGTCCTACGGGAGGCAGCAGTATTAGATACCCCAGTAGTCCATCAGTACAGTGCCTACGGGGGGCAGCAGTA
>OTU2029 18_766997
TATTAGATACCCTTGTAGTCCGCTACCACTATGTCCTACGGGATGCAGCAGTATTAGATACCCGCGTAGTCCGCTACCATGACCACCTACGGGGGGCAGCAGTATTAGATACCCTCGTAGTCCGCTCATAGAGAGTGATGCTCTTCCGATCTTGTACCTACGGGGTGCAGCAGTATTAGATGCCCTAGTAGTCCGCTACCACGATGTCCTATGGGGGGCAGCAGT
>OTU203 13_378437
TGGGGGATATTGCACAATGGGGGAAACCCTGATGCAGCGACGCCGCGTGAGTGAAGAAGTATTTCGGTATGTAAAGCTCTATCAGCAGGGACGAAAATGACGGTACCTGAGTAAGAAGCCCCGGCTAACTACGTGCCAGCAGCCGCGGTAATACGTAGGGGGCAAGCGTTATCCGGATTTACTGGGTGTAAAGGGAGCGTAGACGGTTATGCAAGTCTGGAGTGAAAGGCGGGGGCTCAACCCCCGGACTGCTCTGGAAACTGTAGAACTAGAGTGCAGGAGGGGTAAGTGGAATTCCTAGTGTAGCGGTGAAATGCGTAGATATTAGGAGGAACACCAGTGGCGAAGGCGGCTTACTGGACTGTAACTGACGTTGAGGCTCGAAAGCGTGGGGAGCAAACAGG
>OTU2030 18_754114
TAATTAGATACCCTAGTAGTCCGCTACCACGATGTCCTATGGGGTGCACCAGCATTAGATACCCAAGTAGTCCGCTACCATGACCACCTATGGGAGGCAGCAGTATTAGATACCCGTGTAGTCCATCAGTACAGTGCCTATGGGGGGCAGCAGTATTAGATACCCTTGTAGTCCGCTACCATGATCAGCCTATGGGAGGCAGCAGTATTAGATACCCGTGTAGTCCGCTCATGTGCAGTACCTATGGGGCGCACCAGGATGCTCTTCCGATCTACGTCACCTATGGGAGGCAGCAGTA
>OTU2031 14_432825
TGGGGAATATTGCACAATGGGGGAAACCCTGATGCAGCAACGCCGCGTGAAGGAAGACGGTTTTCGGATTGTAAACTTCTTTTCTTAGTGAAGAAGCAAGTGACGGTAGCTAAGGAATAAGCATCGGCTAACTACGTGCCAGCAGCCGCGGTAATACGTAGGATGCGAGCGTTATCCGGAATTACTGGGTGTAAAGGGAGCGTAGACGGCTGTGCAAGTCTGAAGTGAAAGCCCAGGGCTCAACCCTGGGACTGCTTTGGAAACTGTAGTTCTTGAGTGGAGTAGAGGCAAGCGGAATTCCGAGTGTAGCGGTGAAATGCGTAGATATTCGGAGGAACACCAGTGGCGAAGGCGGCTTGCTGGGCTCTAACTGACGCTGAGGCTCGAAAGTGTGGGGAGCAAACAGG
>OTU2032 16_628616
TATTAGATACCCCGGTAGTCCCGTACGACTTGACCTACGGGGTGCAGCAGCAATTAGATACCCAGGTAGTCCCTTTTGCCGATATGTCACCTACGGGGTGCAGCAGTATTAGATACCCTAGTAGTCCGCTACCACGATGTCCTACGGGATGCAGCAGTATTAGATACCCGGGTAGTCCATCAGTACAGTGCCTACGGGACGCACCAGTATTAGATACCCCGGTAGTCCCGTACGACTTGACCTACGGGGTGCAGCAGCAATTAGATACCCAGGTAGTCCCTTTTGCCGATATGTCACCTACGGGGTGCAGCAGTATTAGATACCCTAGTAGTCCGCTACCACGATGTCCTACGGGATGCAGCAGTATTAGATACCCGGGTAGTCCATCAGTACAGTGCCTACGGGACGCACCAGT
>OTU2033 12_316197
TTACTGTGGAAGTAGATGGTGAGAAATGTAGTGAGAAATGATAAAAGTATGTATAAAGAGCATGTAGATACCCATGTAGTCCATCAGTACAGTGCCTATGGGGCGCAGCAGTATTAGATACCCGAGTAGTCCCGAGACATCACGCCCACGGGGCGCAGCAGGATTAGATACCCCAGTAGTCCATCAGTACGGTGCCTATGGGAGGCAGCAGTATTAGATACCCTCGTAGTCCGCTACCACGATGTCCTATGGGACGCAGCAGT
>OTU2034 16_654551
TATTAGATACCCTAGTAGTCCGCTACCTTGGCTACCCTATGGGGTGCAGCAGTATTAGATACCCAGGTAGTCCCGTGACGTACAGTGCCTACGGGATGCAGCAGTATTAGATACCCTTGTAGTCCCGTACGACTTGACCTACGGGAGGCACCAGCATTAGATACCCAGGTAGTCCGCTACCGTAGATACCCTCGATGTCCTACGGGGCGCACCAGTATTAGATACCCTTGTAGTCCCGTGATGTACAGTGCCTATGGGGGGCACCAGT
>OTU2035 12_300544
TAATTAGATACCCTTGTAGTCCATCAGTACAGTGCCTATGGAATGCACCAGTATTAGATACCCCAGTAGTCCATCAGTACAGTGCCTATGGGGGGCACCAGTATTAGATACCCTTGTAGTCCATCAGTGCCAATCCTATGGGGCGCAGCAGTATTAGATACCCTTGTAGTCCATCAGTACAGTGCCTATGGGGGGCAGCAGTATTAGATACCCTCGTAGTCCGCTCATATCACGCCTATGGGAGGCAGCAGT
>OTU2036 16_630484
TAATTAGATACCCCAGTAGTCCGCTACCACGATGTCCTATGGGACGCAGCAGTATTAGATACCCACGTAGTCCATCAGTACAGTGCCTATGGGGTGCAGCAGTAATTAGATACCCAGGTAGTCCATCAGTACAGTACCTATGGGATGCAGCAGTATTAGATACCCCGGTAGTCCGCTACCACGATGTCCTATGGGGGGCAGCAGTATTAGATACCCGTGTAGTCCGCTACCCTGGTAGTCCTCATCTTGTACCTATGGGGTGCAGCAGTATTAGATACCCTCGTAGTCCATCAGTACAGTGCCTACGGGGGGCACCAGCA
>OTU2037 12_315011
TATTAGATACCCCAGTAGTCCGCTACCACGATGTCCTACGGGAGGCAGCAGTATTAGATACCCGAGTAGTCCCGTACGACATGACCACCTATGGGAGGCAGCAGTAATTAGATACCCGTGTAGTCCGCTACCATGGCTACCCTACGGGGGGCAGCAGTATTAGATACCCAAGTAGTCCGCTACCTTAGATACCCTCGATGTCCTATGGGGGGCAGCAGG
>OTU2038 14_466208
TATTAGATACCCCAGTAGTCCGCTACCATCACGCCTATGGGAGGCAGCAGTATTAGATACCCGGGTAGTACATCAGTACAGTACCTACGGGACGCAGCAGTATTAGATACCCGTGTAGTCCGCTCATGACCACCTACGGGACGCAGCAGTAATTAGATACCCGAGTAGTCCGCTCATAGAGAGTGATGCTCTTCTGACCACCTACGGGAGGCAGCAGG
>OTU2039 17_705254
TAATTAGATACCCAGGTAGTCCCGTGATGTACAGTGCCTATGGGATGCAGCGATCAACCTACGGGACGCACCAGTATTAGATACCCAGGTAGTCCGCTACCTTAGACACCCTCTTGTACCTATGGGGCGCACCAGTAGTCCCGTGATGTACAGTGCCTATGGGGTGCAGCAGTAATTAGATACCCTGGTAGTCCGCTACCACCTTGTACCTATGGGAGGCAGCAGTATTAGATACCCGTGTAGTCCATCAGTACAGTACCTATGGGGCGCACCAGT
>OTU204 8_45919
TCGGGAATATTGCGCAATGGAGGAAACTCTGACGCAGTGACGCCGCGTATAGGAAGAAGGTTTTCGGATTGTAAACTATTGTCGTGAGGGAAGAAGATGACAGTACCTCAGGAGGAAGCTCCGGCTAACTATGTGCCAGCAGCCGCGGTAATACATAGGGAGCAAGCGTTATCCGGAATTATTGGGTGTAAAGGGTGCGTAGACGGGAAATTAAGTTAGTTGTGAAATCCCTTGGCTTAACTGAGGAACTGCAACTAAAACTGATTTTCTTGAGTACTGGAGAGGAAAGTGGAATTCCTAGTGTAGCGGTGAAATGCGTAGATATTAGGAGGAACACCAGTGGCGAAGGCGACTTTCTGGACAGTAACTGACGTTGAGGCACGAAAGTGTGGGGAGCAAACAGG
>OTU2040 7_1103550
CCGCGGTAATTAGAAACCCTGGTAGTCCGTAGCCGTACGGTGCCAGCCGCCGCGGTAATTAGATACCCAGGTAGTCCCGAAACAGAGGGGATGATGCTCTTCCGATCTTGCACCTACGGGAGGCAGCAGTATTAGATACCCATGTAGTCCCGAAACATCACGCCTATGGGGGGCAGCAGTATTAGATACCCTCGTAGTCCCGTACGTCTTGTACCTATGGGGGGCACCAGT
>OTU2041 18_747020
TATTAGATACCCGAGTAGTCCGCTACCACGATGTCCTATGGGGGGCAGCAGTATTAGATACCCGAGTAGTCCGCTCATAGAGAGAGGGTGATGCTCTTCTGACCACCTACGGGGGGCACCAGTAATTAGATACCCACGTAGTCCGCTACCACGATGTCCTACGGGACGCAGCAGTATTAGATACCCTTGTAGTCCGCTCATAGAGAGGGATACTCTTCCGATCGTGATAAGCCTACGGGATGCACCAGT
>OTU2042 16_622313
TATTAGATACCCACGTAGTCCAGTGATGTACAGTACCTACGGGGGGCACCAGTATTAGATACCCTAGTAGTCCGCTACCACGATGTCCTATGGGAGGCAGCAGTATTAGATACCCTCGTAGTCCGCTACCACGATGTCCTATGGGAGGCACCAGTATTAGATACCCGCGTAGTCCATCAGTACAGTGCCTACGGGGTGCAGCAGTATTAGATACCCCAGTAGTCCATCAGTACGACTTGGACCTACGGGATGCAGCAGT
>OTU2043 12_307638
TATTAGATACCCAGGTAGTCTCGAGATGTACAGTGCCTACGGGATGCAGCAGTAATTAGATACCCCGGTAGTCCATCAGTACAGTGCCTACGGGATGCACCAGTATTAGATACCCTGGTAGTCCGCTACCACGATGTCCTATGGGGTGCAGCAGT
>OTU2044 17_690142
TATTAGATACCCAGGTAGTCCATCAGTACAGTACCTACGGGATGCAGCAGTATTAGATACCCTTGTAGTCCATCAGTGCAGTGCCTACGGGACGCAGCAGTAATTAGATACCCCTGTAGTCCGCTCATAGAGAGAGGGTGATGCTCTTCCGATCTTGTACCTATGGGGTGCAGCAGTATTAGATACCCTTGTAGTCCTCAAGTTCGTACAGTGCCTACGGGAGGCAGCAGTA
>OTU2045 8_8557
TATTAGATACCCAAGTAGTCCGCTCATAGAGAGGGGGTGATGCTCTTCCTGTCTATCACGCCTATGGGAGGCACCAGTATTAGATACCCTTGTAGTCCGCTACCACGATGTCCTATGGGATGCAGCAGGATTAGATACCCCTGTAGTCCGCTACCACGATGTCCTACGGGGGGCAGCAGTATTAGATACCCCGGTAGTCCGCTACCACGTACAGTGCCTATGGGAGGCAGCAGTA
>OTU2047 17_684569
ATTAGATACCCACGTAGTCCGCTACCACGATGTCCTACGGGAGGCAGCAGTATTAGATACCCGTGTAGTCCGCTACCAACTGACCATGGCTACCCTATGGGGGGCAGCAGTATTAGATACCCCGGTAGTCCGCTACCACGATGTCCTATGGGGCGCAGCAGTAATTAGATACCCATGTAGTCCGCTACCACGATGTCCTACGGGGTGCAGCAGTATTAGATACCCTAGTAGTCCATCAGTACAGTACCTACGGGGTGCACCAGT
>OTU2048 11_213554
ATCACGCCTATTAGATACCCGAGTAGTCCCGAAACATCACGCCTACGGGAGGCAGCAGTATTAGATACCCAGGTAGTCCCGAAACATTAGATACCCTCGATGTCCTACGGGGGGCACCAGTAATTAGATACCCATGTAGTCCATCAGTACAGTGCCTACGGGATGCAGCAGTATTAGATACCCACGTAGTCCCGAAACATCACGCCTATGGGACGCACCAGT
>OTU2049 14_464780
TAATTAGATACCCATGTAGTCCCGTACGTCTTGACCTACGGGGGGCAGCAGTATTAGATACCCTAGTAGTCCCGTACGACTTGTACCTATGGGGTGCAGCAGTATTAGATACCCACGTAGTCCGCTACCTTAGATACCCTCGATGTCCTATGGGGTGCAGCAGTATTAGATACCCATGTAGTCCGCTACCACGATGTCCTATGGGAGGCAGCAGTATTAGATACCCTAGTAGTCCGCTACCAACTGTCCATGGCTACCCTACGGGGGGCAGCAGT
>OTU205 1_551177
TAGGGAATCTTCCACAATGGACGAAAGTCTGATGGAGCGACGCCGCGTGAGTGAAGAAGGGTTTCGGCTCGTAAAGCTCTGTTGGTAGTGAAGAAAGATAGAGGTAGTAACTGGCCTTTATTTGACGGTAATTACTTAGAAAGTCACGGCTAACTACGTGCCAGCAGCCGCGGTAATACGTAGGTGGCAAGCGTTGTCCGGATTTATTGGGCGTAAAGCGAGTGCAGGCGGTTCAATAAGTCTGATGTGAAAGCCTTCGGCTCAACCGGAGAATTGCATCAGAAACTGTTGAACTTGAGTGCAGAAGAGGAGAGTGGAACTCCATGTGTAGCGGTGGAATGCGTAGATATATGGAAGAACACCAGTGGCGAAGGCGGCTCTCTGGTCTGCAACTGACGCTGAGGCTCGAAAGCATGGGTAGCGAACAGG
>OTU2050 18_773738
TATTAGATACCCACGTAGTCCGCTCATAGAGAGTGATGATCTTCCGATCTTGTACCTATGGGGCGCAGCATATGCTCTTCCGATCTACTTGACCTACGGGGTGCAGCAGTAATTAGATACCCGGGTAGTCCGCTACCAACTGTCCATGGCTACCCTACGGGACGCAGCAGTATTAGATACCCGTGTAGTCCATCAGTACAGTACCTACGGGAGGCAGCAGT
>OTU2052 14_435059
TAGTCCATTAGATACCCTTGTAGTCCCGAAACATCACGCCTACGGGATGCACCAGTATTAGATACCCCTGTAGTCCCGTACGACTTGACCTACGGGATGCAGCAGTATTAGATACCCCCGTAGTCCGCTACCTTAGACACCCTCGATGTCCTATGGGAGGCAGCAGTATTAGATACCCTGGTAGTCCGCTCATAGAGAGAGGGTGATGCTCTTCCGACCTTGTACCTATGGGAGGCAGCAGT
>OTU2053 18_769636
TATTAGATACCCCGGTAGTCCATCAGTACAGTACCTATGGGGTGCAGCAGCATTAGATACCCATGTAGTCCGCTACCACGATGTCCTATGCGAGGCAGCAGTATTAGATACCCTTGTAGTCCGCTACCACGATGTCCTATGGGGGGCAGCAGATCACACCTATGGGAGGCAGCAGTATTAGATACCCGCGTAGTCCGCTACCACCTTGTACCTACGGGGTGCAGCAGT
>OTU2055 17_720532
TATTAGATACCCATGTAGTCCGCTACCTTAGATACCATCGATGTCCTACGGGAGGCACCAGCAATTAGATACCCTGGTAGTCCGCTACCACGATGTCCTATGGGATGCAGCAGTATTAGATACCCGAGTAGTCCGCTACCATCACGCCTATGGGGGGCACCAGTATTAGATACCCACGTAGTCCGCTACCAACTGCCATAGGGAGTGATGCTATTCCGATCTGGCTACCCTACGGGACGCACCAGTATTAGATACCCTTGTAGTCCTAGTTGATGTACAGTGTCAACCTATGGGACGCAGCAGTAGTC
>OTU2056 16_622353
TATTAGATACCCCATGTAGTCCCGTACGATGCCAATCCTATGGGAGGCAGCAGTATTAGATACCCCTGTAGTCCGCTACCTTAGATACCCTCGATGTCCTACGGGATGCACCAGCATTAGATACCCTAGTAGTCCCTTTTGCGATGTCCTACGGGATGCACCAGTATTAGATACCCACGTAGTCCAGGAATATCACGCCTATGGGGGGCAGCAGT
>OTU2057 18_748397
TATTAGATACCCTCGTAGTCCGCTACCAACTGATCAGCCTATGGGACGCAGCAGTAATTAGATACCCGTGTAGTCCGCTACCATGACCACCTACGGGGCGCAGCAGTATTAGATACCCTGGTAGTCCGCTACCTTAGATACCCTCGATGTCCTACGGGGTGCAGCAGTATTAGATACCCTCGTAGTCCGCTACCACGATGACCTACGGGAGGCAGCAGT
>OTU2058 16_641798
TATTAGATACCCGGGTAGTCCGCTACCACGATGTCCTACGGGAGGCAGCAGTATTAGATACCCACGTAGTCCGCTACCACGATGTCCTACGGGGTGCAGCAGTATTAGATACCCCAGTAGTCCGCTACCACGATGTCCTACGGGGTGCACCAGTATTAGATACCCGGGTAGTCCGCTACCAACTGTCCATAGCTTCCTATGGGATGCAGCAGTATTAGATACCCTGGTAGTCCATCAGTACAGTGCCTATGGGGCGCAGCAGT
>OTU2059 11_264094
TATTAGATACCCACGTAGTCCGCTACCTTAGATACCCTCGATGTCCTACGGGAGGCAGCAGTATTAGATACCCACGTAGTCCATCAGTACAGTGCCTACGGGGTGCAGCAGTATTAGATACCCGGGTAGTCCCGAAACAACTCGATCAGCCTATGGGGCGCAGCAGTATTAGATACCCGGGTAGTCCCGTACGATCTGGCCTGCCAATCCTATGGGATGCACCAGTATTAGATACCCTTGTAGTCCGCTACCACGATGTCCTATGGGGGGCAGCAGTATTAGATACCCGCGTAGTCCATCAGTACAGTGCCTACGGGGGGCAGCAGT
>OTU206 8_944
TGGGGAATATTGGGCAATGGGCGCAAGCCTGACCCAGCAACGCCGCGTGAAGGAAGAAGGCTTTCGGGTTGTAAACTTCTTTTGTCAGGGAAGATGAAGAGACGGTACCTGACGAATAAGCCACGGCTAACTACGTGCCAGCAGCCGCGGTAATACGTAGGTGGCAAGCGTTGTCCGGATTTACTGGGTGTAAAGGGCGTGTAGGCGGGACTGCAAGTCAGGCGTGAAAACCAGAGGCTCAACCTCTGGCCTGCGTTTGAAACTGTGGTTCTTGAGTACTGGAGAGGTTGACGGAATTCCTAGTGTAGCGGTGAAATGCGTAGATATTAGGAGGAACACCAGTGGCGAAGGCGGTCAACTGGACAGCAACTGACGCTGAGGCGCGAAAGCGTGGGGAGCAAACAGG
>OTU2060 18_776585
TATTAGATACCCCAGTAGTCCGCTCATGACCAGCCTATGGGAGGCACCAGTATTAGATACCCCCGTAGTCCGCTACCAACTGACCACCTATGGGACGCATCAGTATTAGATACCCTTGTAGTCCGCTACCTTAGATACCCTCGATGTCCTATGGGGAGCAAATAGGATTAGATACCCGTGTAGTCCGCTCATAGAGAGAGGGTGATGCCCTTCCGATCAGCCTACGGGATGCACCAGTAATTAGATACCCCCGTAGTCCATCAGTACAGTACCTACGGGGTGCAGCAGT
>OTU2061 16_627248
TATTAGATACCCGAGTAGTCCGCTACCTTAGATACCCTCGATGTCCTACGGGGTGCAGCAGTATTAGATACCCTAGTAGTCCATCAGTGCCAATCCTACGGGATGCAGCAGTATTAGATACCCGCGTAGTCCGCTACCACGATGTCCTATGGGGTGCAGCAGTGATTAGATACCCTCGTAGTCCGCTACCATTACGCCTACTTGACCTATGGGATGCAGCAGT
>OTU2062 17_701439
TATTAGATACCCCTGTAGTCCGCTCATAGAGAGGTGATGATGCTCTTCCGATTAGATACCCGCGTAGTCCGCTACCACGATGTCCTATGGGGCGCAGCAGTATTAGATACCCTTGTAGTCCGCTCATAGAGAGAGGGTGATGCTCTTCTGATCAGCCTACGGGGCGCACCAGTAATTAGATACCCTTGTAGTCCGCTACCGCGATGTCCTATGGGAGGCAGCAGGATTAGATACCCGTGTAGTCCCTCAGTACAGTGCCTATGGGGGGCAGCAGT
>OTU2063 17_694423
TATTAGATACCCGTGTAGTCCCGTGATGTACAGTGCCTACGGGGTGCAGCAGTATTAGATACCCCTGTAGTCCGCTACCATGACCACCTATGGGGCGCAGCAGTAATTAGATACCCCGGTAGTCCGCTACCTTAGATACCCTGGCTACCCTATGGGATGCAGCAGTATTAGATACCCCTGTAGTCCGCTACCGACTGTCCATGGCTACCCTATGGGAGGCACCAGT
>OTU2064 17_668869
TATTAGATACCCACGTAGTCCGCTACCTCAGATACCCTCGATGTCCTACGGGAGGCAGCAGTATTAGATACCCCTGTAGTCCGCTACCAACTGTCCATGGCTACCCTATGGGGTGCAGCAGTATTAGATACCCCGGTAGTCCCGAAACAGATGGGATGATGCTCTTCCGATCAGCCTATGGGGTGCAGCAGTATTAGATACCCCAGTAGTCCGCTACCACGATATCCTATGGGACGCAGCAGT
>OTU2065 17_699646
TATTAGATACCCCGGTAGTCCGCTACCACGATGTCCTATGGGAGGCAGCAGTATTAGATACCCGGGTAGTCCCGAAACATCACGCCTATGGGGCGCAGCAGTATTAGATACCCAGGTAGTCCGCTCATAGAGAGCGATGCTCTTCCGATCGTGGCTACCCTATGGGGCGCAGCAGTATTAGATACCCCGGTAGTCCATCAGTATGTCACCTATGGGGCGCACCAGC
>OTU2066 14_409708
TATTAGATACCCGAGTAGTCCGCTACCACGATGTCCTACGGGGTGCAGCAGTATTAGATACCCTAGTAGTCCGCTCATGACCACCTATGGGACGCAGCAGTATTAGATACCCAGGTAGTCCGCTACCGACTGTCCATAGCTTCCTATGGGGTGCAGCAGTATTAGATACCCACGTAGTCCCTTTTGCGATGTCCTACGGGAGGCAGCAGTATTAGATACCCGAGTAGTCCGCTACCACGATGTCCTACGGGGTGCAGCAGTATTAGATACCCTAGTAGTCCGCTCATGACCACCTATGGGACGCAGCAGTATTAGATACCCAGGTAGTCCGCTACCGACTGTCCATAGCTTCCTATGGGGTGCAGCAGTATTAGATACCCACGTAGTCCCTTTTGCGATGTCCTACGGGAGGCAGCAGT
>OTU2068 17_697029
TATTAGATACCCGTGTAGTCCGCTACCACGATGTCCTATGGGGGGCAGCAGTATTAGATACCCCGGTAGTCCCGTGATGTACAGTGCCTATGGGAGGCAGCAGTATTAGATACCCCAGTAGTCCGCTACCACGTTGTCCTACGGGGGGCAGCAGCAATTAGATACCCTGGTAGTCCGCTCATAGGCAGCAGATGCTCTTCCGATCTATCACGCCTATGGGGTGCAGCAGTATTAGATACCCTTGTAGTCCGCTACCACCTTGTACCTATGGGGGGCAGCAGTA
>OTU207 8_1167
TGAGGAATATTGGTCAATGGACGCAAGTCTGAACCAGCCATGCCGCGTGCAGGAAGACGGCTCTATGAGTTGTAAACTGCTTTTGTATTAGGGTAAACTCAGGTACGTGTACCTGACTGAAAGTATAATACGAATAAGGATCGGCTAACTCCGTGCCAGCAGCCGCGGTAATACGGAGGATCCAAGCGTTATCCGGATTTATTGGGTTTAAAGGGTGCGTAGGCGGTTTGATAAGTTAGAGGTGAAATACCGGGGCTTAACTCCGGAACTGCCTCTAATACTGTTGAACTAGAGAGTAGTTGCGGTAGGCGGAATGTATGGTGTAGCGGTGAAATGCTTAGAGATCATACAGAACACCGATTGCGAAGGCAGCTTACCAAACTATATCTGACGTTGAGGCACGAAAGCGTGGGGAGCAAACAGG
>OTU2070 7_1142093
TGGGGAATATTGGACAATGGGCGAAAGCCTGATGGAGCAACGCCGCGTGGGTGAAGAAGGTCTTCGGATCGTAAAACCCTGTTGTTAGAGAAGAAAATGACGGTACCTGAGTAAGAAGCCCCGGCTAACTACGTGCCAGCAGCCGCGGTAATACGTAGGGGGCAAGCGTTATCCGGATTTATTGGGCGTAAAGGGAACGCAGGCGGTCTTTTAAGTCTGATGTGAAAGCCTTCGGCTTAACCGGAGTAGTGCATTGGAAACTGGGAGACTTGAGTGCAGAAGAGGAGAGTGGAACTCCATGTGTAGCGGTGAAATGCGTAGATATTAGGAGGAACACCAGTGGCGAAAGCGGCTCTCTGGTCTGTAACTGACGCTGAGGTTCGAAAGCATGGGTAGCAAACAGG
>OTU2071 16_622785
TAATTAGATACCCCGGTAGTCCGCTACCTTAGATACCCTCGATGTCCTACGGGGTGCAGCAGTATTAGATACCCGTGTAGTCCGCTACCACGATGTCCTATGGGGCGCACCAGTATTAGATACCCACGTAGTCCGCTCATAGAGAGAGGGTGATGCTCTTCCGATCCATCACGCCTACGGGGTGCACCAGTATTAGATACCCCTGTAGTCCGCTACCAACTGTCCATAGCTTCCTACGGGGGGCACCAGTATTAGATACCCAGGTAGTCCATCAGTACAGTGCCTATGGGACGCACCAGTA
>OTU2072 17_689283
TAGTCCGCTACCATAGATACCCTGGCTACCCTATGGGGCGCAGCAGTATTAGATACCCAGGTAGTCCGCTACCAACTGTCCATGGCTACCCTATGGGACGCAGCAGTATTAGATACCCAGGTAGTCCGCTCATAGAGAGCGATGCTATTCCGATCTCTTGTACCTACGGGGTGCAGCAGTATTAGATACCCGTGTAGTCCATCAGTACAGTGCCTACGGGAGGCAGCAGT
>OTU2075 18_757949
TATTAGATACCCAGGTAGTCCGCTACCATGACCACCTATGGGGCGCACCAGTATTAGATACCCGGGTAGTCCGCTCATAGAGAGTGATGCTCTTCCGATCTTGTACCTATGGGAGGCAGCAGTATTAGATACCCGGGTAGTCCGCTACCATGGCTACCCTACGGGACGCAGCAGTATTAGATACCCAGGTAGTCCATCAGTACGACTTGACCACCTATGGGAGGCAGCAGT
>OTU2076 7_1118253
GATTAGATACCCTTGTAGTCCCGAAACATCACGCCTACGGGGCGCAGCAGTATTAGATACCCATGTAGTCCATCAGTACAGTGCCAATCCTATGGGGGGCACCAGTATTAGATACCCCGGTAGTCCGCTACCAACTGATCAGCCTACGGGGTGCAGCAGTATTAGATACCCTTGTAGTCCGCTACCATGGCTACCCTACGGGGTGCAGCAGTATTAGATACCCGGGTAGTCCCGTGATGTACGATGTCCTATGGGGGGCACCAGT
>OTU2077 18_752980
TATTAGATACCCCGGTAGTCCCGAAACATCACGCCTACGGGGTGCACCAGTATTAGATACCCTGGTAGTCCCGAAACATCACGCCTACGGGACGCAGCAGTATTAGATACCCCAGTAGTCCCGAAACATCACGCCTACGGGGTGCAGCAGCATTAGATACCCCCGTAGTCCGCTACCGACTGCCCATAGAGAGCGATGCTCTTCCGATCTACTTGACCTACGGGATGCAGCAGTATTAGATACCCTCGTAGTCCATCAGTACAGTGCCTACGGGACGCACCAGTAGATTAGATACCCACGTAGTCCGCTACCACGATGTCCTATGGGAGGCACCAGTA
>OTU2078 18_732064
TATTAGATACCCTGGTAGTCCGCTACCACGATGTCCTATGGGGCGCAGCAGTATTAGATACCCCAGTAGTCCGCTCCCACGATGTCCTACGGGAGGCACCAGTAATTAGATACCCTCGTAGTCCCGAAACGGATGGGATGATGCTCTTCCGACCTTGTACCTACGGGAGGCACCAGTATTAGATACCCATGTAGTCCGCTACCTTAGACACCCTCGATGTCCTATGGGAGGCAGCAGT
>OTU2079 12_280231
TAATTAGATACCCCTGTAGTCCAGGAATACAGTGCCTACGGGGTGCAGCAGTATTAGATACCCATGTAGTCCCGTGATGTACAGTGCCTACGGGGGGCAGCAGTAATTAGATACCCTCGTAGTCCCGAAACATCACGCCTATGGGATGCAGCAGTATTAGATACCCTCGTAGTCCCGAAACATCACGCCTATGGGATGCAGCAGTATTAGATACCCTAGTAGTCCCGTACGACTTGACCTACGGGATGCAGCAGT
>OTU208 10_170158
TGAGGAATATTGGTCAATGGGCGGGAGCCTGAACCAGCCAAGCCGCGTGAGGGAATAAGGCCCTATGGGTCGTAAACCTCTTTTGTCGGGGAACAAAATCGGGGACGCGTCCCCGTCTGCGTGTACCCGAAGAAAAAGCATCGGCTAACTCCGTGCCAGCAGCCGCGGTAATACGGAGGATGCGAGCGTTATCCGGATTTATTGGGTTTAAAGGGTGCGTAGGCGGTATGGTAAGTCAGCGGTAAAAGCCCGGGGCTCAACCCCGGCGAGCCGTTGAAACTGCCGTGCTAGAGATGAAGAGAAGTAGGCGGAATGCGCAGTGTAGCGGTGAAATGCTTAGATATTGCGCAGAACTCCGATTGCGAAGGCAGCCTACCGGCTTCTGTCTGACGCTGAGGCACGAAAGCGTGGGTATCGAACAGG
>OTU2080 17_671765
TATTAGATACCCCAGTAGTCCGCTACCACGATGTCCTATGGGGCGCACCAGTATTAGATACCCGAGTAGTCCGCTACCACGATGTCCTATGGGGTGCACCAGTATTAGATACCCGCGTAGTCCATCAGTACAGTACCTATGGGATGCAGCAGTAATTAGATACCCAGGTAGTCCTAGTTGATCAGCCTACGGGGGGCAGCAGTATTAGATACCCCAGTAGTCCGCTACCACGATGTCCTATGGGGCGCACCAGTATTAGATACCCGAGTAGTCCGCTACCACGATGTCCTATGGGGTGCACCAGTATTAGATACCCGCGTAGTCCATCAGTACAGTACCTATGGGATGCAGCAGTAATTAGATACCCAGGTAGTCCTAGTTGATCAGCCTACGGGACGCAGCAGT
>OTU2084 17_704940
TATTAGATACCCAAGTAGTCCAGGAATAGAGAGCGATGCTCTTCCGATCGTGATCAGCCTATGGGACGCAGCAGTATTAGATACCCGTGTAGTCCCTTTTGATGCCAATAGGGAGAGGGTGATGCTCTTCCGATCTGGCTACCCTACGGGATGCAGCAGTATTAGATACCCCCGTAGTCCGCTACCACGATGTCCTACGGGGCGCAGCAGTATTAGATACCCTTGTAGTCCGCTCATAGAGAGTGGATGATGCTCTTACGATCTGGCTACCCTATGGGAGGCAGCAGT
>OTU2085 16_640028
ACATTAGATACCCTCGTAGTCCGCTACCAACTGTCCATGGCTACCCTACGGGGCGCACCAGTATTAGATACCCATGTAGTCCGCTACCGACTGACCATGGCTACCCTACGGGACGCAGCAGTATTAGATACCCTGGTAGTCCATCAGTACAGTGCCTATGGGAGGCACCAGTATTAGATACCCAAGTAGTCCGCTCTGATCAACCTATGGGGTGCAGCAGT
>OTU2086 13_385751
TAATTAGATACCCGCGTAGTCCGCTACCACGATGTCCTACGGGGTGCAGCAGTATTAGATACCCGTGTAGTCCATCAGTACAGTGCCTATGGGGTGCAGCAGTATTAGATACCCAGGTAGTCCTAGTTGACTGTCCGTAGCTTCCTACGGGATGCAGCAGTATTAGATACCCCAGTAGTCCGCTACCAACTGCCCATAGAGAGAGGGGGTGATGCTCTTCCGATCTTAGCTTGTACCTACGGGACGCACCAGT
>OTU2087 7_1157313
TATTAGATACCCACGTAGTCCCGAAACATCACGCCTATGGGGCGCAGCAGTATTAGATACCCAGGTAGTCCCGAAACATCACGCCTATGGGGGGCACCAGTAATTAGATACCCGTGTAGTCCCGAAACATCACGCCTACGGGGTGCAGCAGTAGTCCCGAAACATTAGATACCCCTGTAGTCCCGAAATATCACGCCTATGGGGGGCAGCAGTAGTCCTAGTTGACCACCTATGGGGGGCAGCAGTA
>OTU2088 16_625465
TATTAGATACCCATGTAGTCCGCTCATAGAGAGGGGATGATGCTCTTCCGATCTTGACCACCTACGGGGGGCAGCAGTATTAGATACCCTAGTAGTCCGCTACCACGATGTACAGTGCCAATCCTACGGGGTGCACCAGTATTAGATACCCACGTAGTCCGCTACCTTAGATACCCTCGATGTCCTATGGGGGGCACCAGCATTAGATACCCTCGTAGTCCGCTACCATGATCAGCCTACGGGACGCACCAGT
>OTU2089 12_315574
TATTAGATACCCCCGTAGTCCATCAGTACGGTGCCTATGGGGTGCAGCAGTATTAGATACCCGCGTAGTCCCGTGATGTGCAGTACCTACGGGATGCAGCAGTATTAGATACCCTCGTAGTCCCGATCAGCCTATGGGATGTACCGATCAACCTACGGGGCGCAGCAGGATTAGATACCCATGTAGTCCGCTCATAGAGAGTGATGCTCTTCCGACCTTGTACCTACGGGGCGCAGCAGT
>OTU209 17_727939
TGGGGAATATTGCACAATGGAGGGAACTCTGATGCAGCGACGCCGCGTGAACGAAGAAGGCTTTCGAGTCGTAAAGTTCTTTTATATGGGAAGATAATGACGGTACCATAAGAAAAAGCCCCGGCTAACTACGTGCCAGCAGCCGCGGTAATACGTAGGGGGCTAGCGTTGTCCGGAATCACTGGGCGTAAAGGGTTCGCAGGCGGAAATGCAAGTCAGATGTAAAAGGCAGTAGCTTAACTACTGTAAGCATTTGAAACTGCATATCTTGAGAAGAGTAGAGGTAAGTGGAATTTTTAGTGTAGCGGTGAAATGCGTAGATATTAAAAAGAATACCGGTGGCGAAGGCGACTTACTGGGCTCATTCTGACGCTGAGGAACGAAAGCGTGGGTAGCAAACAGG
>OTU2092 18_773301
TAATTAGATACCCGTGTAGTCCCGTACGACTGTACCTATGGGACGCAGCAGTAATTAGATACCCAGGTAGTCCATCAGTACAGTGCCTATGTGACGCAGCAGTATTAGATACCCCTGTAGTCCGCTCATAGAGAGTGATGCTCTTCCGATCTTGTACCTACGGGACGCAGCAGTATTAGATACCCCCGTAGTCCGCTACCACAATGTCCTACGGGGGGCACCAGT
>OTU2093 14_433895
TAATTAGATACCCGGGTAGTCCATCAGTACAGTACCTACGGGAGGCACCAGTATTAGATACCCGCGTAGTCCCGTACGACTTGACCACCTATGGGGGGCACCAGTAATTAGATACCCCTGTAGTCCGCTCATAGAGAGAGGGTGATGCTCTTCTGGCTACCCTACGGGATGCAGCAGTAATTAGATACCCGCGTAGTCCGCTCATATCACGCCTATGGGAGGCAGCAGC
>OTU2094 7_1138120
TAATTAGATACCCCCGTAGTCCCGAAACATCACGCCTATGGGACGCACCAGTATTAGATACCCACGTAGTCCCGAAACATCACGCCTATGGGGGGCACCAGGATTAGATACCCGTGTAGTCCAGGAATATCACGCCTATGGGGGGCAGCAGTATTAGATACCCCAGTAGTCCATCAGTACAGTGCCTATGGGGTGCAGCAGTATTAGATACCCTAGTAGTCCGCTACCACGATGTCCTATGGGAGGCAGCAGTC
>OTU2095 16_616404
TAATTAGATACCCTTGTAGTCCGCTACCACGATGTCCTACGGGAGGCAGCAATATTAGATACCCGAGTAGTCCGCTACCTTAGATACCCTCGATGTCCTACGGGATGCAGCAGTAGTCCATCAGTATTAGATACCCAAGTAGTCCGCTACCATAGATACCCTCGATGTCCTACGGGGTGCACCAGTATTAGATACCCAGGTAGTCCCGAAACATCACGCCTATGGGAGGCAGCAGT
>OTU2097 12_307872
TAATTAGATACCCCGGTAGTCCGCTACCACGATGTCCTACGGGGCGCACCAGGATGCTCTTCCGATCTTGACCACCTATGGGGTGCAGCAGTATTAGATACCCCCGTAGTCCGCTACCACGATGTCCTATGGGAGGCACCAGTATTAGATACCCTTGTAGTCCCGTGATGTACAGTGCCTACGGGACGCAGCAGTAATTAGATACCCCAGTAGTCCGCTACCACGATGTCCTACGGGATGCAGCAGCAAC
>OTU2098 7_1129015
TATTAGATACCCCGGTAGTCCCGAAACATCACGCCTACGGGGGGCAGCAGTATTAGATACCCCTGTAGTCCCGAAACATCACGCCTATGGGACGCACCAGTATTAGATACCCATGTAGTCCCGTACGACTTGACCTACGGGATGCAGCAGTAATTAGATACCCGTGTAGTCCCGTACGACTTGACCACCTACGGGGGGCAGCAGGATTAGATACCCATGTAGTCCCGAAACATCACGCCTACGGGGTGCAGCAGTATTAGATACCCGTGTAGTCCATCAGTACAGTACCTATGGGACGCAGCAGTA
>OTU2099 16_612416
TATTAGATACCCGTGTAGTCCGCTCATGACCACCTACGGGACGCACCAGTAATTAGATACCCTTGTAGTCCGCTACCGACTGTCCATGGCTACCCTACGGGGTGCAGCAGTATTAGATACCCACGTAGTCCGCTACCACGATGTCCTATGGGGGGCAGCAGTATTAGATACCCTAGTAGTCCGCTACCATAGATACCCTCGATGTCCTACGGGGTGCAGCAGTATTAGATACCCACGTAGTCCATCAGTACAGTGCCTACGGGAGGCAGCAGT
>OTU21 8_4212
TGAGGAATATTGGTCAATGGTCGGGAGACTGAACCAGCCAAGCCGCGTGAGGGAGGAAGGTACAGAGTATCGTAAACCTCTTTTGTCAGGGAACAAAGGCGGGGACGTGTCCCCGGATGAGTGTACCTGAAGAAAAAGCATCGGCTAACTCCGTGCCAGCAGCCGCGGTAATACGGAGGATGCGAGCGTTATCCGGATTTATTGGGTTTAAAGGGTGCGCAGGCGGTCTGTTAAGTCAGCGGTCAAAGCCCGGGGCTCAACCCCGGCCCGCCGTTGAAACTGGCAGTCTCGAGTTGGAGAGAAGTATGCGGAATGCGCGGTGTAGCGGTGAAATGCATAGATATCGCGCAGAACTCCGATTGCGAAGGCAGCATGCCGGCTCCACACTGACGCTGAGGCACGAAAGCGTGGGTATCGAACAGG
>OTU210 8_53438
TGGGGAATATTGCACAATGGGGGAAACCCTGATGCAGCGACGCCGCGTGAGTGAGGAAGTATTTCGGTATGTAAAGCTCTATCAGCAGGGAAGAAAATGACGGTACCTGACTAAGAAGCCCCGGCTAACTACGTGCCAGCAGCCGCGGTAATACGTAGGGGGCAAGCGTTATCCGGATTTACTGGGTGTAAAGGGAGCGTAGACGGAATTGCAAGTCTGATGTGAAAATCCGGGGCCCAACCCCGGAACTGCATTGGAAACTGTATTTCTAGAGTGTCGGAGAGGCAAGTGGAATTCCTGGTGTAGCGGTGAAATGCGTAGATATCAGGAGGAACACCAGTGGCGAAGGCGGCTTGCTGGACGATGACTGACGTTGAGGCTCGAAAGCGTGGGGAGCAAACAGG
>OTU2100 18_749378
TATTAGATACCCTAGTAGTCCGCTACCACGATGTCCTATGGGGCGCAGCAGTATTAGATACCCAGGTAGTCCGCTCATAGAGAGAGGGTGATGCTCTTCCGATCTTGACCACCTACGGGAGGCAGCAGTATTAGATACCCTTGTAGTCCTAGTTGATGTACAGTGTCACCATATGGGGGGCAGCAGTATTAGATACCCTCGTAGTCCGCTACCACGATGTCCTATGGGAGGCAGCAGCAATTAGATACCCCGGTAGTCCATCAGTACAGTACCTACGGGGGGCAGCAGTA
>OTU2101 12_320572
TATTAGATACCCTTGTAGTCCATCAGTGACTGCCCATGGCTACCCTACGGGGTGCAGCAGTATTAGATACCCGCGTAGTCCCGTACGACTTGACCTACGGGGCGCACCAGTAATTAGATACCCGAGTAGTCCATCAGTACAGTGCCTACGGGAGGCAGCAGTATTAGATACCCGTGTAGTCCGCTCATAGAGAGAGGGTGATGCTCTTCCGATCTTGACCACCTATGGGGGGCAGCAGT
>OTU2104 18_767530
TATTAGATACCCCAGTAGTCCGCTACCAACTGATCAGCCTATGGGGTGCAGCAGTATTAGATACCCGAGTAGTCCGCTACCATGACCACCTATGGGGTGCAGCAGTATTAGATACCCAGGTAGTCCGCTCATAGAGGGCGATGCTCTTACGATCTGGCTACCCTACGGGACGCAGCAGTAATTAGATACCCCCGTAGTCCTAGTTGATGTACAGTACCTATGGGGGGCAGCAGTATTAGATACCCTCGTAGTCCGCTACCACGATGTCCTATGGGAGGCAGCAGTATTAGATACCCTTGTAGTCCTAGTTGGGGTACAGTGCCAATCCTATGGGACGCACCAGT
>OTU2105 18_765865
AGGCAGAAATACAGGCATTGTTTGAAAAGCAGTACACCCTTGCCCTGCGGGAAGAAATACAGACACGCTACCGCACGGAAACCACCACCGACCCGGAAACCGGGGAAACCACCACCGAGGAAATCCCCTACGATTATTACATTCTCCATGTAACGCTGACAAACAAAAACATTAAAACCCTTGCCGGGGAACTATTGACCCCGGAACAGAAAGAAATGTTTGACGTTTACATGGAAACCAAAGGCAACAAGCCGGACGTGTTCGGGGACGACTACGCAACAGGAACGCCGGGCAGCGGGGAATACACCGACTACGAGATACCCCCGTAGTCCGCTACCAACTGTCCATAGCTTCCTATGGGGCGCAGCAGT
>OTU2106 14_412988
CATTAGATACCCACGTAGTCCATCAGTACAGTGCCTATGGGGGGCAGCAGTATTAGATACCCAGGTAGTCCATCAGTACAGTGCCTATGGGACGCAGCAGTATTAGATACCCGTGTAGTCCGCTCATAGAGAGAGGGTGATGCTCTTCTGATCAGCCTACGGGGGGCAGCAGTATTAGATACCCTGGTAGTCCCGTACGACTTGACCACCTATGGGATGCAGCAGTAATTAGATACCCTAGTAGTCCCGTGATGTACAGTGCCTACGGGATGCAGCAGTAATTAGATACCCTCGTAGTCCGCTACCACGATGTCCTATGGGATGCACCAGT
>OTU2107 16_622759
TAATTAGATACCCGAGTAGTCCGCTACCACGATGTCCTATGGGGGGCAGCAGTATTAGATACCCGCGTAGTCCGCTACCACGATGTCCTACGGGATGCACCAGTATTAGATACCCAGGTAGTCCGCTACCACGATGTCCTATGGGGGGCACCAGTATTAGATACCCCGGTAGTCCCGTACGACTTGTACCTACGGGACGCACCAGTATTAGATACCCAGGTAGTCCATCAGTACAGTGCCTACGGGGGGCAGCAGTA
>OTU2108 18_782154
TATTAGATACCCTGGTAGTCCGCTACCACGATGTCCTATGGGGGGCAGCAGTAGTCCATTAGATACCCTCGTAGTCCGCTCATGATCAGCCTATGGGACGCATCAGTATTAGATACCCCTGTAGTCCGCTCATAGAGAGTGATGCTCTTCCGATCTTGTACCTACGGGGGCAGCAGTATTAGATACCCTTGTAGTCCCGTACGACTTGTACCTACGGGAGGCAGCAGCATTAGATACCCAGGTAGTCCGCTCATATCACGCCTATGGGACGCACCAGTATTAGATACCCCCGTAGTCCCTTTTGACTTGTACCTATGGGACGCACCAGT
>OTU211 8_14205
TGGGGAATATTGGGCAATGGGCGCAAGCCTGACCCAGCAACGCCGCGTGAAGGAAGAAGGCTTTCGGGTTGTAAACTTCTTTTGACAGGGAAGAGTAGAAGACGGTACCTGTCGAATAAGCCACGGCTAACTACGTGCCAGCAGCCGCGGTAATACGTAGGTGGCAAGCGTTGTCCGGATTTACTGGGTGTAAAGGGCGTGTAGCCGGGTTGACAAGTCAGATGTGAAATCCTGCGGCTTAACCGCAGAACTGCATTTGAAACTGTTGATCTTGAGTACTGGAGAGGCAGACGGAATTCCTAGTGTAGCGGTGAAATGCGTAGATATTAGGAGGAACACCAGTGGCGAAGGCGGTCTGCTGGACAGCAACTGACGGTGAGGCGCGAAAGCGTGGGGAGCAAACAGG
>OTU2110 12_313746
TATTAGATACCCATGTAGTCCATCAGTACAGTGCCTATGGGGTGCAGCAGTATTAGATACCCCTGTAGTCCCTCAGTACAGTGCCTATGGGGGGCAGCAGTAATTAGATACCCCAGTAGTCCCGTACGACAGTGCCTATGGGAGGCAGCAGTATTAGATACCCTAGTAGTCCCGTGATGTACAGTGCCTACGGGATGCAGCAGTAATTAGATACCCTAGTAGTCCGCTCATAGAGAGTGATGCTCTTCTGACCACCTATGGGACGCAGCAGT
>OTU2111 17_674959
TATTAGATACCCAGGTAGTCCGCTCATAGAGAGGGGATGATGCTCTTCCGATCTACAGTGCCTATGGGGGGCAGCAGTATTAGATACCCCAGTAGTCCGCTACCATGGCTACCCTACGGGAGGCAGCAGTAATTAGATACCCACGTAGTCCGCTCATGGAGAGAGTGATGCTCTTCCGATCTTGTACCTATGGGATGCAGCAGTATTAGATACCCAGGTAGTCCGCTCATAGAGAGGGGATGATGCTCTTCCGATCTACAGTGCCTATGGGGGGCAGCAGTATTAGATACCCCAGTAGTCCGCTACCATGGCTACCCTACGGGAGGCAGCAGTAATTAGATACCCACGTAGTCCGCTCATGGAGAGAGTGATGCTCTTCCGATCTTGTACCTATGGGACGCAGCAGT
>OTU2112 9_75396
CATGAAGGGGTTCCGAATGTGTCCGGAGTGCCGGAGGGAGTACCAGGATGTGGAGGACAGGCGTTTTCACGCACAGCCTATCGGCTGTCCGTCCTGCGGTCCTTCCGTGAAGGTGCTGTTTTCAGATGGTTCAGGACTGGGGTTCGGCCATGGATTAGATACCCGTGTAGTCCGCTACCACGATGTCCTACGGGATGCAGCAGT
>OTU2113 18_743256
TATTAGATACCCGCGTAGTCCGCTACCACGATGTCCTACGGGAGGCAGCAGTATTAGATACCCGTGTAGTCCGCTACCACGATGTCCTATGGGGTGCAGCAGACATTAGATACCCGAGTAGTCCGCTACCACGATGTCCTATGGGGTGCAGCAGTAATTAGATACCCGAGTAGTCCGCTCATAGAGAGGGATGCATCGATGTCCTACGGGATGCACCAGT
>OTU2116 12_342072
TATTAGATACCCTTGTAGTCCTAGTTGATGCCAATCCTACGGGAGGCAGCAGTATTAGATACCCGTGTAGTCCCGTGATGTACAGTGCCTATGGGGGGCAGCAGTATTAGATACCCACGTAGTCCCGAAACATCACGCCTATGGGAGGCAGCAGTAGATTAGATACCCAGGTAGTCCGCTCATAGAGAGCGATGCTCTTCCGATCTACAGTGCCTACGGGGTGCAGCAGTAATTAGATACCCTTGTAGTCCGCTCATAGAGAGTGATGCTCTTCCAATCTTGTACCTATGGGGTGCACCAGTATTAGATACCCTTGTAGTCCGCTACCATTACGCCTACTTGACCTACGGGACGCACCAGT
>OTU2117 16_607611
TATTAGATACCCCAGTAGTCCGCTCATGACCACCTACGGGAGGCAGCAGTATTAGATACCCCGGTAGTCCGCTACCACGATGTCCTATGGGACGCAGCAGTATTAGATACCCGAGTAGTCCGCTCATAGAGAGTGATGCTCTTCCGATCTCTTGTACCTATGGGGTGCAGCAGTATTAGATACCCTGGTAGTCCATCAGTGCCAATCCTATGGGGCGCAGCAGT
>OTU2118 16_638234
TAGTCATTAGATACCCCCGTAGTCCGCTACCTTAGATACCCTCGATGTCCTACGGGAGGCAGCAGTAATTAGATACCCCAGTAGTCCGCTACCACGATGTCCTATGGGGTGCAGCAGTATTAGATACCCGAGTAGTCCCGAAACATCACGCCTACGGGATGCAGCAGTATTAGATACCCATGTAGTCCGCTACCATTACGCCTACTTGACCTATGGGGCGCAGCAGTATTAGATACCCCTGTAGTCCCGTGATGTACAGTACCTACGGGAGGCAGCAGTA
>OTU2119 7_1124563
TATTAGATACCCGGGTAGTCCCGAAACATCACGCCTACGGGATGCAGCAGCTTGTACCTACGGGATGCAGCAGGATTAGATACCCGTGTAGTCCCGTACGACTTGTACCTACGGGATGCACCAGTATTAGATACCCATGTAGTCCCGAAACCACGATGTCCTATGGGAGGCACCAGTATTAGATACCCGAGTAGTCCGCTACCTTAGGTACCATCGATGTCCTATGGGGCGCACCAGT
>OTU212 1_566757
TGAGGAATATTGGTCAATGGGCGGAAGCCTGAACCAGCCAAGTCGCGTGAGGGAAGAAGGCCCTGCGGGTCGCAGACCTCTTTGGACGGGGAGCAAGGCCGCGGACGTGTCCGCGGAAGGAGAGTACCCGTAGAACAAGCATCGGCTAACTCCGTGCCAGCAGCCGCGGTAATACGGAGGATGCGAGCGTTATCCGGATTTATTGGGTTTAAAGGGTGCGTAGGCGGAATGTCAAGTCAGCGGTCAAATCGCGGGGCTCAACCTCGCTTCGCCGTTGAAACTGGTGTTCTTGAGTGGGCGAGAAGTATGCGGAATGCGTGGTGTAGCGGTGAAATGCATAGATATCACGCAGAACTCCGATTGCGAAGGCAGCATACCGGCGCCCAACTGACGCTGAAGCACGAAAGCGTGGGTATCGAACAGG
>OTU2120 17_704075
TAATTAGATACCCCCGTAGTCCGCTACCACGATGTCCTACGAGATGCAGCAGTATTAGATACCCACGTAGTCCGCTACCACGATGTCCTATGGGGGGCAGCAGTAATTAGATACCCTCGTAGTCCGCTACCTTAGACACCCTCGATGTCCTATGGGATGCAGCAGTATTAGATACCCCGGTAGTCCGCTCATAGAGGGCGATGCTCTTCTGGCTACCCTACGGGAGGCACCAGT
>OTU2121 15_526468
TATTAGATACCCTGGTAGTCCATCAGTACAGTGCCTACGGGGCGCACCAGTAATTAGATACCCAGGTAGTCCGCTACCACGATGTCCTACGGGAGGCACCAGGATTAGATACCCTAGTAGTCCGCTACCTTAGATACCCTCGATGTCCTATGGGGGGCACCAGTAATTAGATACCCGGGTAGTCCGCTACCAACTGCCATATGTCACCTACGGGACGCACCAGT
>OTU2122 16_636589
TATTAGATACCCGAGTAGTCCGCTACCACGATGTCCTACGGGATGCACCAGTATTAGATACCCGCGTAGTCCGCTCATAGAGAGTGATGCTCTTCCGTTCTACTTGACCTATGGGAGGCAGCAGTAATTAGATACCCTAGTAGTCCGCTACCATGATCAGCCTACGGGATGCAGCAGTATTAGATACCCATGTAGTCCGCTACCACGATGTCCTACGGGGTGCAGCAGTA
>OTU2125 16_650992
TATTAGATACCCATGTAGTCCATCAGTACGGTGCCAATCCTACGGGGTGCAGCAGTAATTAGATACCCCGGTAGTCCGCTCATAGAGAGAGGGTGATGCTCTTCCGATCGTGATCAGCCTATGGGAGGCAGCAGTATTAGATACCCGTGTAGTCCATCAGTACAGTGCCTACGGGACGCAGCAGTATTAGATACCCCGGTAGTCCATCAGTACAGTGCCTACGGGATGCAGCAGT
>OTU2126 16_656218
TATTAGATACCCGTGTAGTCCGCTACCACGATGTCCTATGGGAGGCACTGATCAGCCTACGGGATGCACCAGTATTAGATACCCCCGTAGTCCGCTACCACGATGTCCTATGGGGCGCACCAGTATTAGATACCCACGTAGTCCATCAGTACAGTGCCTATGGGATGCAGCAGTATTAGATACCCGTGTAGTCCCGTACGACTTGACCACCTACGGGACGCAGCAGT
>OTU2127 16_661292
TATTAGATACCCTAGTAGTCCCGTGATGTACAGTGTCAGCCTACGGGTGCAGCAGTATTAGATACCCCAGTAGTCCGCTCATAGATACCCTCGATGTCCTATGGGGCGCAGCAGTATTAGATACCCTGGTAGTCCCGAAACATCACGCCTACGGGGTGCAGCAGTATTAGATACCCGGGTAGTCCGCTACCACGATGTCCTATGGGGCGCAGCAGTATTAGATACCCACGTAGTCCCGAAACAGAGGGGATGATGCTCCTCCGATCTTGTACCTATGGGGGGCAGCAGT
>OTU2128 18_775923
TAATTAGATACCCTAGTAGTCCGCTCATAGAGGGTGATGCTCTTCCGATCGATGTCCTATGGGGTGCAGCAGTAATTAGATACCCCAGTAGTCCGCTCATGATCAGCCTATGGGAGGCAGCAGTATTAGATACCCACGTAGTCCCGAAACATCACGCCTATGGGACGCAGCAGTATTGGATACCCGCGTAGTCCATCAGTACAGTACCTACGGGATGCAGCAGTA
>OTU2129 13_348543
TCGGGAATATTGCGCAATGGAGGAAACTCTGACGCAGTGACGCCGCGTATAGGATGAAGGTTTTCGGATTGTAAACTATTGTCAACAGGGAAGAAAAAGACAGTACCTGAAGAGGAAGCCCCGGCTAACTACGTGCCAGCAGCCGCGGTAATACGTAGGGAGCAAGCGTTATCCGGAATTATTGGGTGTAAAGGGTGCGTAGACGGGAGTCTAAGTTAGTTGTGAAATCCCTCGGCTTAACTGAGGAACTGCAACTAAAACTAACATTCTTGAGTGCAGGAGAGGAAAGTGGAATTCCTAGTGTAGCGGTGAAATGCGTAGATATTAGGAGGAACACCAGTGGCGAAGGCGGCTTTCTGGACTGTAACTGACGTTGAGGCACGAAAGTGTGGGGAGCAAACAGG
>OTU213 8_6700
TGAGGGATATTGGTCAATGGGGGAAACCCTGAACCAGCAACGCCGCGTGAGGGAAGACGGTTTTCGGATTGTAAACCTCTGTCCTCTGTGAAGATAATGACGGTAGCAGAGGAGGAAGCTCCGGCTAACTACGTGCCAGCAGCCGCGGTAATACGTAGGGAGCGAGCGTTGTCCGGATTTACTGGGTGTAAAGGGTGCGTAGGCGGGTAAGCAAGTCAGAAGTGAAATCCATGGGCTTAACCCATGAACTGCTTTTGAAACTGTTTATCTTGAGTGAAGTAGAGGTAGGCGGAATTCCCGGTGTAGCGGTGAAATGCGTAGAGATCGGGAGGAACACCAGTGGCGAAGGCGGCCTACTGGGCTTTAACTGACGCTGAAGCACGAAAGCGTGGGTAGCAAACAGG
>OTU2130 17_689596
TATTAGATACCCACGTAGTCCGCTACCGACTGTCCATGGCTACCCTACGGGAGGCAGCAGTATTAGATACCCTGGTAGTCCGCTACCACCTTGTACCTACGGGGGGCACCAGTATTAGATACCCCAGTAGTCCGCTACCACGATGTCCTATGGGAGGCAGCAGCATTAGATACCCACGTAGTCCGCTACCTTAGATACCCTCGATGTCCTATGGGGCGCAGCAGTA
>OTU2131 11_259385
TATTAGATACCCTGGTAGTCCGCTACCTTAGATACCCCCGATGTCCTACGGGAGGCACCAGTAATTAGATACCCTAGTAGTCCGCTACCGACTGCCCATAGAGAGCGATGCTCTTCCGATCTACAGTGCCTATGGGACGCAGCAGTATTAGATACCCCCGTAGTCCGCTCATAGAGAGTGATGCTCTTCTGATCAGCCTATGGGATGCAGCAGTATTAGATACCCTTGTAGTCCGCTACCACGATGTCCTACGGGAGGCAGCAGTAATTAGATACCCAGGTAGTCCCGTACGACTTGACCTATGGGAGGCAGCAGT
>OTU2132 18_738710
TATTAGATACCCCCGTAGTCCGCTACCACGATGTCCTATGGGACGCACCAGTATTAGATACCCCGGTAGTCCGCTCATAGAGAGTGATGCTCTTACGATCTTGTACCTATGGGAGGCAGCAGTATTAGATACCCTCGTAGTCCGCTCATAGAGAGTGATGCTCTTCCGATCTCTTGTACCTACGGGACGCAGCAGTATTAGATACCCTCGTAGTCCTAGTTGGCTACCCTACGGGGTGCAGCAGT
>OTU2133 8_47231
ACATTAGATACCCGAGTAGTCCGCTCATAGAGGGAGGGTGATGCTCTTCTGATCAACCTATGGGACGCAGCAGTATTAGATACCATCGTAGTCCGCTCATGATCAGCCTATGGGAGGCAGCAGTATTAGATACCCCAGTAGTCCGCTACCACGATGTCCTACGGGGCGCAGCAGTATTAGATACCCACGTAGTCCGCTACCTTAGATACCCTCGATGACCTATGGGATGCACCAGTATTAGATACCCTCGTAGTCCGCTACCAACTGTCCATCACGCCTACGGGATGCAGCAGTA
>OTU2134 18_753886
TATCAGATACCCCTGTAGTCCGCTACCACGATGCCCTACGGGATGCAGCAGTATTAGATACCCCGGTAGTCCGCTACCACGATGTCCTACGGGGTGCAGCAGTA
>OTU2136 12_293734
TATTAGATACCCTCGTAGTCCCGTGATGTACAGTGCCTATGGGGTGCACCAGTATTAGATACCCCGGTAGTCCATCAGTGCCAATCCTACGGGAGGCAGCAGTATTAGATACCATAGTAGTCCGCTCATAGAGAGTGATGCTCTTCCGATCTTGTACCTATGGGGGGCAGCAGTATTAGATACCCGTGTAGTCCGCTCATAGAGAGCGATGCTCTTCCGATCTTGTACCTACGGGGCGCAGCAGT
>OTU2137 16_626789
TAATTAGATACCCCAGTAGTCCGCTACCACGTTGACCTATGGGGTGCAGCAGTAATTAGATACCCATGTAGTCCGCTCATATCACGCCTACGGGACGCAGCAGTATTAGATACCCGGGTAGTCCGCTACCTTGGATACCCTCGATGTCCTATGGGACGCAGCAGTAGTCCTAGTTGATTAGATACCCGGGTAGTCCGCTACCACGATGTCCTACGGGGGGCAGCAGTA
>OTU2138 8_22688
GATTAGATACCCACGTAGTCCCGAAACATCACGCCTACGGGATGCACCAGTATTAGATACCCTGGTAGTCCGCTCATAGAGAGTGATGCTCTTCCGATCTTGTACCTACGGGGTGCAGCAGTATTAGATACCCTCGTAGTCCATCAGTACGTCTTGTACCTATGGGGTGCAGCAGTATTAGATACCCCCGTAGTCCGCTCATAGAGAGCGATGCTCTTCCGATCTACAGTGCCTATGGGACGCAGCAGT
>OTU2139 14_411613
TATTAGATACCCAGGTAGTCCGCTACCGACTGCCCATATGTCACCTACGGGGGGCAGCAGTATTAGATACCCATGTAGTCCGCTACCACGATGTCCTATGGGAGGCACTGATCAGCCTACGGGGTGCACCAGTATTAGATACCCGGGTAGTCCGCTACCACGATGTCCTACGGGACGCAGCAGTATTAGATACCCATGTAGTCCATCAGTACAGTGCCTATGGGAGGCAGCAGTATTAGATACCCGGGTAGTCCGCTCATAGAGTGCGATGCTCTTCCGATCTGGCTACCCTACGGGAGGCAGCAGTA
>OTU214 8_30148
TAGGGAATCTTCGGCAATGGACGAAAGTCTGACCGAGCAACGCCGCGTGAGTGAAGAAGGTTTTCGGATCGTAAAACTCTGTTGTTAGAGAAGAACGTTAAGTAGAGTGGAAAGTTACTTAAGTGACGGTATCTAACCAGAAAGGGACGGCTAACTACGTGCCAGCAGCCGCGGTAATACGTAGGTCCCGAGCGTTGTCCGGATTTATTGGGCGTAAAGCGAGCGCAGGTGGTTTCTTAAGTCTGATGTAAAAGGCAGTGGCTCAACCATTGTGTGCATTGGAAACTGGGGAACTTGAGTGCAGGAGAGGGGAGTGGAATTCCATGTGTAGCGGTGAAATGCGTAGATATATGGAGGAACACCGGAGGCGAAAGCGGCTCTCTGGCCTGTAACTGACACTGAGGCTCGAAAGCGTGGGGAGCAAACAGG
>OTU2140 14_439784
TATTAGATACCCATGTAGTCCGCTACCTTAGATACCCTCGATGTCCTACGGGACGCAGCAGTATTAGATACCCTCGTAGTCCATCAGTGCCAATCCTATGGGGTGCAGCAGTATTAGATACCCGAGTAGTCCGCTCATAGAGAGAGGGTGATGCTCTTCCGATCAGCCTACGGGAGGCAGCAGTATTAGATACCCTGGTAGTCCCTTTTGATGCCAATCCTACGGGACGCAGCAGT
>OTU2141 8_59006
TAATTAGATACCCGAGTAGTCCCGTACGACTTGTACCTACGGGGGGCACCAGTAATTAGATACCCGCGTAGTCCGCTACCAACTGATCAGCCTATGGGGCGCAGCAGTATTAGATACCCCGGTAGTCCGCTCATAGAGAGTGGCGCTCTTCCGATCTTGTACCTACGGGAGGCAGCAGTATTAGATACCCCCGTAGTCCCGTGATGTACAGTGCCAATCCTATGGGGCGCACCAGT
>OTU2144 7_1122741
TATTAGATACCCGAGTAGTCCCGAAACATCACGCCTATGGGGGGCAGCAGTATTAGATACCCGCGTAGTCCCGTACGACTTGACCTACGGGGTGCAGCAGGATTAGATACCCTAGTAGTCCCGAAACATCACGCCTATGGGATGCAGCAGATCAGCCTATGGGGTGCAGCAGTATTAGATACCCATGTAGTCCGCTACCACGATGTCCTACGGGATGCAGCAGTAATTAGATACCCACGTAGTCCGCTACCACGATGTCCTATGGGGCGCACCAGT
>OTU2145 17_674598
TATTAGATACCCGAGTAGTCCGCTACCAACTGTCCATCACGCCTACGGGATGCAGCAGTATTAGATACCCGTGTAGTCCATCAGTACAGTGCCTATGGGGCGCAGCAGTATTAGATACCCACGTAGTCCCGTACGATCTGGCTACCCTATGGGACGCACCAGTATTAGATACCCCAGTAGTCCGCTCATAGAGAGTGATGCTCTTCTGATCAGCCTACGGGACGCAGCAGTA
>OTU2146 18_746609
TATTAGATACCCAGGTAGTCCATCAGCACAGTGCCTATGGGGTGCAGCAGGATTAGATACCCCAGTAGTCCGCTACCTTAGATACCCTCGATGTCCTATGGGGGGCAGCAGTATTAGATACCCCGGTAGTCCGCTACCATGATGTCCTACGGGAGGCACCAGTATTAGATACCCTGGTAGTCCATCAGTACAGTGCCTATGGGGGGCAGCAGTAATTAGATACCCTCGTAGTCCTAGTTGACCACCTACGGGAGGCACCAGTA
>OTU2147 18_756004
TTAGGAATATTCGTCAATGGGGGAAACCCTGAACGAGCAATGCCGCGTGAACGATGACGGTCCTCTGGATTGTAAAGTTCTGTTGTATGGAAAGAACGGCACTAATAGGAAATGATTAGTGTATGACGGTACCATTCAAGAAAGCCACGGCTAACTACGTGCCAGCAGCCGCGGTAATACGTAGGTGGCGAGCGTTATCCGGATTTATTGGGCGTAAAGCGTCCGCAGCCGGTTTGTTAAGTATAAAATTAAATTTCGGGGCTTAACCCCGTCTCGTTTTATAAACTGATAAACTCGAGTGTGGTAGAGGCAAGTGGAATTTCTAGTGTAGCGGTAGAATGCGTAGATATTAGAAGGAACACCAGTGGCGAAGGCGACTTGCTGGGCCATCACTGACGGTCAGGGACGAAAGCGTGGGGAGCGAATAGG
>OTU2148 17_730125
TAATTAGATACCCACGTAGTCCCGTGATGTACAGTGCCTACGGGACGCAGCAGTATTAGATACCCGAGTAGTCCGCTACCGACTGTCCATGGCTACCCTACGGGACGCAGCAGTATTAGATACCCACGTAGTCCTAGTTGATGTACAGTGCCAATCCTACGGGGTGCAGCAGTAATTAGATACCCAGGTAGTCCCGAAACATCACGCCTATGGGGCGCAGCAGT
>OTU2149 12_283205
TAATTAGATACCCGAGTAGTCCATCAGTGCCAATCCTACGGGGGGCAGCAGTATTAGATACCCTAGTAGTCCATCAGTACAGTGCCTACGGGGTGCAGCAGTATTAGATACCCGAGTAGTCCATCAGTACAGTGCCTATGGGACGCAGCAGTAATTAGATACCCGTGTAGTCCCGTACTACTTGACCTACGGGATGCAGCAGTATTAGATACCCCTGTAGTCCATCAGTACAGTGTCAACCTATGGGGTGCAGCAGT
>OTU215 9_143102
TGAGGAATATTGGTCAATGGACGAGAGTCTGAACCAGCCAAGTAGCGTGAAGGATGACTGCCCTACGGGTTGTAAACTTCTTTTATATGGGAATAACTGGCAGTATGCATACTGCCTTGCATGTACCTTATGAATAAGGATCGGCTAACTCCGTGCCAGCAGCCGCGGTAATACGGAGGATCCGAGCGTTCTCCGGATTTATTGGGTTTAAAGGGAGCGTAGGCGGGTTGTTAAGTCAGTTGTGAAAGTTTGCGGCTCAACCGTAAAATTGCAGTTGATACTGGCAGCCTTGAGTACAGTAGAGGTAGGCGGAATTCGTGGTGTAGCGGTGAAATGCTTAGATATCACGAAGAACTCCGATTGCGAAGGCAGCCTGCTGGACTGTCACTGACGCTGATGCTCGAAAGTGTGGGTATCAAACAGG
>OTU2150 7_1112466
TATTAGATACCCTTGTAGTCCCGAAACATCACGCCTATGGGATGCAGCAGGATTAGATACCCTTGTAGTCCCGAAACAGAGGGGATGATGCTCTTCCGATCTTGTACCTATGGGACGCACCAGTAATTAGATACCCAGGTAGTCCCGTACGACTTGACCTACGGGATGCAGCAGTATTAGATACCCCCGTAGTCCCGAAACATCACGCCTACGGGATGCAGCAGT
>OTU2151 12_287184
TATTAGATACCCCTGTAGTCCGCTCATAGAGAGTGATGCTCTCCCGATCTCCAACACCTATGGGGGGCAGCAGTATTAGATACCCGGGTAGTCCCGTACGATCTGGCCTGCCAATCCTATGGGAGGCACCAGTATTAGATACCCCGGTAGTCCCGAAACACGTGTTACAGTGCCTACGGGGTGCAGCAGTATCAGATACCCAGGTAGTCCGCTACCACGATGTCCTACGGGGTGCAGCAGTATTAGATACCCCAGTAGTCCTAGTTGATGTACAGTGCCAATCCTACGGGGCGCACCAGT
>OTU2152 17_692044
TATTAGATACCCCAGTAGTCCCGTACGACTTGACCTACGGGACGCAGCAGTATTAGATACCCTGGTAGTCCGCTACCACGATGTCCTACGGGAGGCAGCAGTATTAGATACCCCCGTAGTCCCGTGATGTACAGTGCCTATGGGGCGCACCAGTATTAGATACCCACGTAGTCCGCTCATAGAGAGGGATGCTCTTCTGATCAGCCTACGGGGGGCACCAGTATTAGATACCCCGGTAGTCCATCAGTGGCTACCCTATGGGGGGCAGCAGT
>OTU2153 14_410100
TGAGGAATATTGGTCAATGGACGAGAGTCTGAACCAGCCAAGAAGCCCCGGCTAACTACGTGCCAGCAGCCGCGGTAATACGTAGGTGGCAAGCGTTATCCGGATTTATTGGGTTTAAAGGGAGCGTAGGCCGGCTTTTAAGTCAGCTGTGAAAGTCCGCGGCTCAACCGTGGAATTGCAGTTGAAACTGGAGGCCTTGAGTGCACACAGGGATGCCGGAATTCATGGTGTAGCGGTGAAATGCTTAGATATCATGAAGAACTCCGATCGCGAAGGCAAGTGTCCGGGGTGCAACTGACGCTGAGGCTCGAAAGTGCGGGTATCAAACAGG
>OTU2154 14_448785
TAATTAGATACCCAGGTAGTCCGCTCATAGAGAGTGTGATGCTCTTCCGATCTATCACGCCTATGGGGCGCACCAGTATTAGATACCCATGTAGTCCGCTACCATTACGCCTACTTGACCTACGGGGTGCAGCAGTATTAGATACCCGTGTAGTCCATCACCGACTGCCCATAGAGAGAGGGTGATGCTCTTCCGATCTTAAGGTCCTACGGGACGCAGCAGT
>OTU2155 16_660678
GATTAGATACCCCAGTAGTCCGCTACCACGATGTCACCTACGGGGCGCAGCAGTATTAGATACCCAGGTAGTCCGCTCATAGAGAGTGATGCTCTTCCGATGTCCTACGGGGTGCACCAGCATTAGATACCCGCGTAGTCCGCTACCATGGCTACCCTATGGGGCGCACCAGTATTAGATACCCAGGTAGTCCATCAGTACAGTACCTACGGGATGCAGCAGTATTAGATACCCACGTAGTCCCGTACGACTTGACCTACGGGGCGCACCAGT
>OTU2156 17_668768
TATTAGATACCCCGGTAGTCCCGTGATGTACAGTGCCTATGGGATGCAGCAGTATTAGATACCCGAGTAGTCCGCTACCACGATGTCCTACGGGGGGCAGCAGTATTAGATACCCCCGTAGTCCGCTACCAACTGTCCATAGCTTCCTATGGGAGGCAGCAGTATTAGATACCCGGGTAGTCCGCTACCAACTGTCCATGGCTACCCTACGGGGGGCAGCAGT
>OTU2157 12_322553
TATTAGATACCCTGGTAGTCCATCAGTACAGTGCCTACGGGATGCACCAGTATTAGATACCCAGGTAGTCCCGAAACATCACGCCTACGGGATGCAGCAGTATTAGATACCCAGGTAGTCCATCAGTACAGTGCCTATGGGGTGCAGCAGTATTAGATACCCAGGTAGTCCGCTCATAGAGAGTGATGCTCTTCCGATCTTGTACCTACGGGGGGCAGCAGTA
>OTU2158 16_650891
TATTAGATACCCATGTAGTCCGCTACCGACTGTCCATAGCTTCCTACGGGGTGCAGCAGTATTAGATACCCCTGTAGTCCGCTACCACGATGTCCTACGGGGTGCAGCAGCATTAGATACCCCCGTAGTCCGCTACCAACTGATCAGCCTATGGGGTGCAGCAGTATTAGATACCCATGTAGTCCGCTCATAGAGAGAGGGTGATGCTCTTCTGATCAGCCTACGGGATGCAGCAGTA
>OTU2159 17_667260
TATTAGATACCCATGTAGTCCGCTACCACGATGTCCTACGGGATGCAGCAGTATTAGATACCCCCGTAGTCCGCTACCATCACGCCTATGGGAGGCAGCAGTAATTAGATACCCATGTAGTCCGCTCATAGAGAGGGTGATGCTCTTCCGATCTGGCTACCCTACGGGGTGCAGCAGTATTAGATACCCTAGTAGTCCGCTCATATGTAGTGATGCTCTTCCGATCTTGTACCTACGGGGTGCAGCAGT
>OTU216 8_65448
TGGGGAATATTGGGCAATGGGCGCAAGCCTGACCCAGCAACGCCGCGTGAAGGAAGAAGGCTTTCGGGTTGTAAACTTCTTTTAAGAGGGAAGAGCAGAAGACGGTACCTCTTGAATAAGCCACGGCTAACTACGTGCCAGCAGCCGCGGTAATACGTAGGTGGCAAGCGTTGTCCGGATTTACTGGGTGTAAAGGGCGTGCAGCCGGGAAGACAAGTCAGATGTGAAATCCCGCGGCTCAACCGCGGAACTGCATTTGAAACTGTTTTTCTTGAGTACCGGAGAGGTCATCGGAATTCCTTGTGTAGCGGTGAAATGCGTAGATATAAGGAAGAACACCAGTGGCGAAGGCGGATGACTGGACGGCAACTGACGGTGAGGCGCGAAAGCGTGGGGAGCAAACAGG
>OTU2160 18_778583
TATTAGATACCCAGGTAGTCCGCTACCGACTGTCAATAGGTACCTACGGGGTGCACCAGTATTAGATACCCGCGTAGTCCCGAAACAGAGGGGATGATGCTCTTCCGATCTTGTACCTACGGGACGCAGCAGTATTAGATACCCAGGTAGTCCTAGTTGGGGTACAGTGCCTATGGGGTGCACCAGTATTAGATACCCGGGTAGTCCATCAGTACAGTGCCTATGGGGTGCAGCAGT
>OTU2161 18_737386
TATTAGATACCCTTGTAGTCCGCTACCACGATGTCCTACGGGGTGCAGCAGTATTAGATACCCGGGTAGTCCCGAAACAACTTGATCAGCCTATGGGGCGCAGCAGTATTAGATACCCACGTAGTCCCGTACGCCTTGTACCTATGGGGGGCAGCAGCAATTAGATACCCAGGTAGTCCGATCATAGAGAGTGATGCTCTTCCGATGTCCTATGGGGTGCAGCAGTATTAGATACCCGAGTAGTCCATCAGTACAGTGCCTACGGGGTGCACCAGT
>OTU2162 16_637197
TAGTCCATTAGATACCCAGGTAGTCCGCTACCATGACCACCTATGGGAGGCAGCAGTAATTAGATACCCGGGTAGTCCGCTACCGACTGTCCATGGCTACCCTACGGGAGGCAGCAGTATTAGATACCCTCGTAGTCCGCTACCACGATGTCCTACGGGAGGCAGCAGCAATTAGATACCCGTGTAGTCCGCTCATAGAGAGTGATGCTATTCCGATCCCTTGTACCTATGGGACGCAGCAGT
>OTU2164 18_741405
TAATTAGATACCCCGGTAGTCCTAGTTGATGTACAGTGCCTACGGGATGCAGCAGTATTAGATACCCCTGTAGTCCGCTACCATAGATACCCTCGATGTCCTATGGGATGCAGCAGTATTAGATACCCACGTAGTCCGCTACCACGATGTCCTACGGGGTGCAGCAGTATTAGATACCCATGTAGTCCATCAGTACAGTACCTATGGGGTGCAGTAGTATTAGATACCCGTGTAGTCCCGAAACAGAGGGGGTGATGCTCTTCCGATCTTGTACCTACGGGACGCAGCAGT
>OTU2165 18_774392
TGATTAGATACCCTCGTAGTCCGCTACCTTAGATACCCTCGATGTCCTACGGGGTGCAGCAGTAATTAGATACCCTGGTAGTCCGCTACCACGATGTCCTATGGGAGGCAGCAGTATTAGATACCCCAGTAGTCCGCTCATAGAGGGCGATGCTCTTCCGATCTTGTACCTACGGGGGGCAGCAGTATTAGATACCCTCGTAGTCCCGAAACATCACGCCTATGGGGTGCAGCAGCAATTAGATACCCGTGTAGTCCCGTACGATCTGTCCTGCCAATCCTATGGGGGGCACCAGT
>OTU2166 18_781964
TAATTAGATACCCCTGTAGTCCGCTACCACGATGTCCTACGGGGTGCAGCAGTATTAGATACCCCAGTAGTCCGCTACCTTAGATACCCTCGATGTCCTATGGGGCAGCAGTATTAGATACCCCAGTAGTCCGCTACCTTAGATACCCTCGATGTCCTATGGGAGGCACCAGTATTAGATACCCAGGTAGTCCGCTACCACGATGTCCTACGGGATGCAGCAGTATTAGATACCCTGGTAGTCCATCAGTACAGTACCTATGGGAGGCAGCAGTATTAGATACCCGTGTAGTCCCGTACGACTTGACCTATGGGGGGCAGCAGT
>OTU2167 17_692882
TATTAGATACCCCAGTAGTCCGCTACCACGATGTCCTATGGGACGCAGCAGTATTAGATACCCTAGTAGTCCATCAGTACAGTGCCTACGGGAGGCAGCAGTATTAGATACCCTGGTAGTCCGCTACCACGATGTCCTACGGGGCGCACCAGTATTAGATACCCGAGTAGTCCGCTACCATGGCTACCCTACGGGGCGCAGCAGTATTAGATACCCCCGTAGTCCGCTACCGACTGTCCATGGCTACCCTATGGGGCGCAGCAGT
>OTU2168 16_645295
TATTAGATACCCTAGTAGTCCGCTACCACGATGTCCTATGGGAGGCACCAGTATTAGATACCCTTGTAGTCCGCTCATAGAGAGTGATGCTCTTCTGACCACCTACGGGGCGCAGCAGCATTAGATACCCTTGTAGTCCGCTCATATCACGCCTACGGGGTGCAGCAGTATTAGATACCCCGGTAGTCCGCTACCATCACTCCTACGGGACGCAGCAGT
>OTU2169 18_770391
TATTAGATACCCTGGTAGTCCATCAGTACAGTGCCTATGGGATGCAGCAGTATTAGATACCCTAGTAGTCCCTTTTGCGATGTCCTATGGGAGGCAGCAGTATTAGATACCCCTGTAGTCCGCTACCACGATGTCCTACGGGGTGCAGCAGTATTAGATACCCCGGTAGTCCGCTCATAGAGAGTGATGCTCTTCCGATCTTGTACCTATGGGACGCAGCAGC
>OTU217 13_343977
TGGGGAATATTGGACAATGGGGGGAACCCTGATCCAGCGACGCCGCGTGAGTGAAGAAGTATCTCGGTATGTAAAGCTCTATCAGCAGGGAAGAAAGAAATGACGGTACCTGACCAAGAAGCCCCGGCTAACTACGTGCCAGCAGCCGCGGTAATACGTAGGGGGCAAGCGTTATCCGGATTTACTGGGTGTAAAGGGAGCGTAGACGGTAATGCAAGTCTGGAGTGAAATGCAGGGGCTCAACCCCTGAACTGCTTTGGAAACTGTATGACTGGAGTGCAGGAGAGGTAAGTGGAATTCCTAGTGTAGCGGTGAAATGCGTAGATATTAGGAGGAACACCAGTGGCGAAGGCGGCTTACTGGACTGTAACTGACGTTGAGGCTCGAAAGCGTGGGGAGCAAACAGG
>OTU2170 18_737557
TAATTAGATACCCCCGTAGTCCGCTACCACGATGTCCTATGGGGGGCAGCAGTATTAGATACCCCTGTAGTCCGCTCATAGAGAGTGATGCTCTTCCGATCTTGTACCTACGGGAGGCACCAGTATTAGATACCCACGTAGTCCGCTCATAGAGAGTGATGCTCTTCCGATCTTGTACCTACGGGATGCAGCAGCATTAGATACCCACGTAGTCCGCTCATAGAGAGTGATGCTCTTCCGATCTTGTACCTACGGGATGCAGCAGC
>OTU2171 11_275076
TATTAGATACCCGTGTAGTCCGCTCATAGAGAGCGATGCTCTTCCGATCTACAGTGCCTATGGGATGCAGCAGTATTAGATACCCCAGTAGTCCATCAGTACAGTGCCTACGGGGCGCAGCAGTATTAGATACCCATGTAGTCCATCAGTACAGTGCCTACGGGATGCAGCAGTATTAGATACCCTTGTAGTCCGCTACCTTAGATACCCTCGATGTCCTACGGGGTGCAGCAGTATTAGATACCCCAGTAGTCCCGTGATGTACAGTACCTATGGGATGCAGCAGT
>OTU2172 15_512518
TAGGGAATCTTCCACAATGGGCGAAAGCCTGATGGAGCAACGCCGCGTGGGTGAAGAAGGTTTTCGGATCGTAAAGCACTGTTATTAGAGAAGAACAGCCGATAGAGTAACTGTTATCGGTTTGACGGTATCTAACCAGAAAGTGACGGCTAACTACGTGCCAGCAGCCGCGGTAATACGTAGGTGGCAAGCGTTGTCCGGATTTATTGGGCGTAAAGGGAGCGCAGGTGGTTTCTTAAGTCTGATGTGAAAGCCCACGGCTTAACCGTGGAGGGTCATTGGAAACTGGGAGACTTGAGTGCAGAAGAGGAGAGTGGAACTCCATGTGTAGCGGTGAAATGCGTAGATATATGGAAGAACACCAGTGGCGAAAGCGGCTCTCTGGTCTGTAACTGACGCTGAGGTTCGAAAGCGTGGGGAGCAAACAGG
>OTU2173 17_676167
TATTAGATACCCTAGTAGTCCGCTACCGACTGTCCATGGCTACCCTACGGGATGCAGCAGTATTAGATACCCCCGTAGTCCGCTACCACGATGTCCTACGGGGTGCAGCAGTAGATTAGATACCCGCGTAGTCCGCTCATAGAGAGTGATGCTCTTCCGATATGGCTACCCTACGGGGTGCAGCAGTATTAGATACCCGGGTAGTCCATCAGTACAGTGCCTACGGGGTGCAGCAGT
>OTU2174 17_729678
TATTAGATACCCTTGTAGTCCCGTACGACTTGGCTACCCTACGGGATGCACCAGTATTAGATACCCGGGTAGTCCCGTACGACTTGTACCTACGGGACGCAGCAGTATTAGATACCCAGGTAGTCCGCTACCACGATGTCCTACGGGAGGCAGCAGTATTAGATACCCATGTAGTCCATCAGTGCCAATCCTATGGGGTGCAGCAGT
>OTU2175 18_749215
TAATTAGATACCCGCGTAGTCCGCTACCACGATGTCCTACGGGAGGCACCAGTATTAGATACCCCGGTAGTCCGCTACCTTAGATACCCTCGATGTCCTATGGGATGCAGCAGTATTAGATACCCATGTAGTCCGCTCATAGAGAGTGATGCTCTTCCGACCTTGTACCTATGGGACGCAGCAGTAATTAGATACCCATGTAGTCCCGTACGTCTTGTACCTATGGGGGGCAGCAGT
>OTU2176 7_1108441
TATTAGATACCCTGGTAGTCCCGAAACAACTCGATGTCCTATGGGAGGCAGCAGTATTAGATACCCACGTAGTCCCGAAACATCACGCCTATGGGGTGCAGCAGCAATTAGATACCCATGTAGTCCGCTCATATCACGCCTATGGGGGGCAGCAGCAATTAGATACCCACGTAGTCCCGAAACATCACGCCTATGGGAGGCACCAGTCATTAGATACCCGTGTAGTCCCTTTTGGTGTACAGTGCCTACGGGAGGCAGCAGTATTAGATACCCGAGTAGTCCATCAGTACAGTGCCTATGGGGCGCAGCAGT
>OTU2178 12_306884
TATTAGATACCCACGTAGTCCATCAGTACAGTACCTACGGGAGGCACCAGTATTAGATACCCTTGTAGTCCGCTCATGACCACCTACGGGGTGCAGCAGTATTAGATACCCCGGTAGTCCCGTACGATCTGGCCTGCCAATCCTACGGGATGCACCAGTAATTAGATACCCGTGTAGTCCCGTACGATCTGTCCTGCCAATCCTACGGGGTGCACCAGT
>OTU2179 14_441733
TAATTAGATACCCTAGTAGTCCGCTACCACGATGTCCTACGGGGTGCAGCAGTATTAGATACCCTGGTAGTCCCGTACGACAGTACCTATGGGAGGCAGCAGTAATTAGATACCCTCGTAGTCCGCTACCACGATGTCCTACGGGGGGCACCAGGATTAGATACCCGTGTAGTCCCGAAATATCACGCCTACGGGATGCAGCAGTATTAGATACCCAGGTAGTCCATCAGTACAGTACCTATGGGGGGCAGCAGC
>OTU218 9_78300
TGGGGAATATTGCACAATGGGGGAAACCCTGATGCAGCGACGCCGCGTGAGTGAAGAAGTATCTCGGTATGTAAAGCTCTATCAGCAGGAAAGATAATGACGGTACCTGACTAAGAAGCCCCGGCTAACTACGTGCCAGCAGCCGCGGTAATACGTAGGGGGCAAGCGTTATCCGGATTTACTGGGTGTAAAGGGAGCGTAGACGGCAGCGCAAGTCTGGAGTGAAATGCCGGGGCCCAACCCCGGAACTGCTTTGGAAACTGTGCGGCTCGAGTGCGGGAGAGGTAGGCGGAATTCCTAGTGTAGCGGTGAAATGCGTAGATATTAGGAGGAACACCAGTGGCGAAGGCGGCTTACTGGACCGTAACTGACGTTGAGGCTCGAAAGCGTGGGGAGCAAACAGG
>OTU2180 18_765454
TAATTAGATACCCCAGTAGTCCGCTACCACGATGTCCTACGGGAGGCAGCAGTAATTAGATACCCTAGTAGTCCGCTACCACGATGTCCTACGGGATGCAGCAGCATTAGATACCCCGGTAGTCCGCTCATAGAGAGAGGGTGATGCTCTTCCGATCTTGTACCTACGGGGCGCAGCAGTAATTAGATACCCAGGTAGTCCGCTCATAGAGAGTGATGCTCTTCCGATCTTGTACCTACGGGAGGCAGCAGT
>OTU2181 16_638821
TATTAGATACCCAGGTAGTCCGCTACCACGATGTCCTATGGGATGCAGCAGTATTAGATACCCACGTAGTCCGCTCATAGAGAGTGATGCTCTTCTGACCACCTACGGGGTGCACCAGTATTAGATACCCACGTAGTCCGCTACCGCCTGTCCATGGCTACCCTACGGGACGCACCAGTAATTAGATACCCGGGTAGTCCATCAGTACGACTTGTACCTACGGGATGCAGCAGT
>OTU2182 17_688734
TATTAGATACCCTTGTAGTCCGCTCTGATCAACCTACGGGGCGCAGCAGTATTAGATACCCAGGTAGTCCGCTACCTTAGATACCCTCGATGTCCTACGGGACGCAGCAGTAATTAGATACCCAGGTAGTCCGCTACCGACTGTCCATGACTACCCTACGGGGTGCAGCAGATGCTCTTCCGATCTTGACCACCTATGGGACGCAGCAGTATTAGATACCCTTGTAGTCCGCTCTGATCAACCTACGGGGCGCAGCAGTATTAGATACCCAGGTAGTCCGCTACCTTAGATACCCTCGATGTCCTACGGGACGCAGCAGTAATTAGATACCCAGGTAGTCCGCTACCGACTGTCCATGACTACCCTACGGGGTGCAGCAGATGCTCTTCCGATCTTGACCACCTATGGGACGCAGCAGT
>OTU2186 18_748627
TAATTAGATACCCCCGTAGTCCGCTACCACGATGTCCTATGGGGCGCACCAGTATTAGATACCCGAGTAGTCCATCAGTACAGTGCCTATGGAGCGCACCAGTAGTCATTAGATACCCTCGTAGTCCGCTACCAACTGCCCCTATGTCACCTACGGGACGCACCAGTAATTAGATACCCCAGTAGTCCGCTACCACCTTGTACCTACGGGGGGCAGCAGT
>OTU2187 16_659268
TATTAGATACCCTTGTAGTCCGCTACCATGACCACCTACGGGAGGCACCAGTATTAGATACCCCAGTAGTCCGCTACCACGATGTCCTATGGGAGGCAGCAGTATTAGATACCCCAGTAGTCCGCTACCATTACGCCTACTTGACCTACGGGGCGCAGCAGCATTAGATACCCTGGTAGTCCGCTCATATCACGCCTATGGGAGGCAGCAGTATTAGATACCCTAGTAGTCCGCTCATAGAGAGTGATGCTCTTCTGATCAGCCTACGGGACGCACCAGATA
>OTU219 8_60165
TGGGGAATATTGCACAATGGGGGAAACCCTGATGCAGCGACGCCGCGTGAGTGAAGAAGTATTTCGGTATGTAAAGCTCTATCAGCAGGGAAGAAGCAAGACGGTACCTGACTAAGAAGCCCCGGCTAACTACGTGCCAGCAGCCGCGGTAATACGTAGGGGGCAAGCGTTATCCGGATTTACTGGGTGTAAAGGGAGCGTAGACGGTATGGCAAGTCTGAAGTGAAAGCCCAGGGCTTAACCCTGGGACTGCTTTGGAAACTGTTAGACTAGAGTGCTGGAGAGGTAAGTGGAATTCCTAGTGTAGCGGTGAAATGCGTAGATATTAGGAGGAACACCAGTGGCGAAGGCGGCTTACTGGACAGTAACTGACGTTGAGGCTCGAAAGCGTGGGGAGCAAACAGG
>OTU2190 16_605000
TGGGGGATATTGCACAATGGGGGAAACCCTGATGCAGCGACGCCGCGTGAGTGAAGAAGTATTTCGGTATGTAAAGCTCTATCAGCAGGGAAGAAGATGACAGTACCTGAGTAAGAAGCCCCGGCTAACTACGTGCCAGCAGCCGCGGTAATACGTAGGGGGCAAGCGTTATCCGGATTTACTGGGTGTAAAGGGAGCGTAGACGGCGAAGAAAGTCTGGAGTGAAAGCCCGCGGCTTAACCGCGGAACTGCTTTGGAAACTTTTTGGCTGGAGTACCGGAGAGGTAAGCGGAATTCCTAGTGTAGCGGTGAAATGCGTAGATATCAGGAGGAACACCGGTGGCGAAGGCGGCCAACTGGGCTTTAACTGACGCTGAGGCTCGAAAGTGTGGGGAGCAAACAGG
>OTU2192 18_745613
TAATTAGATACCCAGGTAGTCCCGTACGACTTGACCACCTACGGGAGGCAGCAGCATTAGATACCCTCGTAGTCCCGTACGACTTGACCTATGGGAGGCAGCAGTATTAGATACCCAGGTAGTCCGCTACCGACTGTCGATAGGTACCTACGGGGGGCACCAGTAATTAGATACCCGTGTAGTCCCGTACGACTTGTACCTATGGGAGGCAGCAGTATTAGATACCCATGTAGTCCGCTACCATAGATACCCTCGATGTCCTACGGGGCGCAGCAGT
>OTU2193 16_643687
TATTAGATACCCTGGTAGTCCGCTACCGACTGCCCATAGAGAGAGGATGATGCTCTTCCGATCTACAGTGCCTATGGGAGGCAGCAGTATTAGATACCCATGTAGTCCGCTACCACGATGTCCTATGGGGGGCAGCAGTATTAGATACCCCAGTAGTCCGCTACCACGATGTCCTACGGGGTGCACCAGTAATTAGATACCCTTGTAGTCCGCTACCATTACGCCCACTTGACCTACGGGACGCAGCAGT
>OTU2195 17_687471
TATTAGATACCCTTGTAGTCCGCTACCACGATGTCCTATGGGGCGCAGCAGTATTAGATACCCGAGTAGTCCGCTACCGACTGTCCATGGCTACCCTATGGGGGGCACCAGTATTAGATACCCATGTAGTCCGCTACCTTAGATACCCTCGATGTCCTACGGGAGGCACCAGTATTAGATACCCAGGTAGTCCCGTGATGTACAGTGCCAATCCTATGGGGCAGCAGTATTAGATACCCGTGTAGTCCATCAGTACAGTGCCTATGGGGGGCAGCAGT
>OTU2196 14_437388
TAATTAGATACCCGAGTAGTCCCGAAACATAACGCCTACGGGGTGCAGCAGTATTAGATACCCATGTAGTCCGCTACCACCTTGTACCTACGGGGGGCACCAGTATTAGATACCCTCGTAGTCCATCAGTACAGTGCCTATGGGGTGCAGCAGTATTAGATACCCGGGTAGTCCCGAAACAGAGGGGATGATGCTCTTCCGATCTTGTACCTACGGGATGCAGCAGTATTAGATACCCTAGTAGTCCGCTACCACGATGTCCTACGGGACGCACCAGT
>OTU2197 17_694714
TAATTAGATACCCGTGTAGTCCCGAAACATCACGCCTACGGGGCGCACCAGTATTAGATACCCGAGTAGTCCGCTACCGACTGTCCATGGCTACCCTATGGGGCGCAGCAGTATTAGATACCCTCGTAGTCCATCAGTACAGTGCCTATGGGGGGCACCAGTATTAGATACCCCCGTAGTCCGCTACCACGATGTCCTATGGGAGGCAGCAGTAATTAGATACCCGGGTAGTCCGCTACCGACTGTCCATGGCTACCCTACGGGGGGCACCAGT
>OTU22 8_1387
TGGGGAATATTGCACAATGGGCGCAAGCCTGATGCAGCGACGCCGCGTGCGGGATGGAGGCCTTCGGGTTGTAAACCGCTTTTGTTCAAGGGCAAGGCACGGTCTTTGGCCGTGTTGAGTGGATTGTTCGAATAAGCACCGGCTAACTACGTGCCAGCAGCCGCGGTAATACGTAGGGTGCAAGCGTTATCCGGATTTATTGGGCGTAAAGGGCTCGTAGGCGGTTCGTCGCGTCCGGTGTGAAAGTCCATCGCTTAACGGTGGATCCGCGCCGGGTACGGGCGGGCTTGAGTGCGGTAGGGGAGACTGGAATTCCCGGTGTAACGGTGGAATGTGTAGATATCGGGAAGAACACCAATGGCGAAGGCAGGTCTCTGGGCCGTTACTGACGCTGAGGAGCGAAAGCGTGGGGAGCGAACAGG
>OTU220 14_424234
TGGGGGATATTGCACAATGGGGGAAACCCTGATGCAGCGACGCCGCGTGAGTGAAGAAGTATTTCGGTATGTAAAGCTCTATCAGCAGGGACGAAAATGACGGTACCTGAGTAAGAAGCCCCGGCTAACTACGTGCCAGCAGCCGCGGTAATACGTAGGGGGCAAGCGTTATCCGGATTTACTGGGTGTAAAGGGAGCGTAGACGGTTATGCAAGTCTGGAGTGAAAGGCGGGGGCTCAACCCCCGGACTGCTCTGGAAACTGTAGAACTAGAGTGCAGGAGGGGTAAGTGGAATTCCGAGTGTAGCGGTGAAATGCGTAGATATTAGGAGGAACACCAGTGGCGAAGGCGGCTTACTGGACTGTAACTGACGTTGAGGCTCGAAAGCGTGGGGAGCAAACAGG
>OTU2200 12_296142
TATTAGATACCCTAGTAGTCCATCAGTGCCAATCCTATGGGGCGCAGCAGTAATTAGATACCCCAGTAGTCCCGTGATGTACAGTACCTATGGGGTGCAGCAGTATTAGATACCCGGGTAGTCCCGAAACATCACGCCTATGGGGCGCAGCAGTATTAGATACCCGTGTAGTCCATCAGTGCCTGCCTATGTCACCTACGGGATGCAGCAGTATTAGATACCCGTGTAGTCCGCTCATGGAGAGCGATGCTATTCCGATCACTTGTACCTACGGGGTGCAGCAGTATTAGATACCCTCGTAGTCCGCTCATAGAGAGTGATGCTCTTCCGATCTTGACCTATGGGAGGCAGCAGTA
>OTU2201 11_269404
TATTAGATACCCCTGTAGTCCGCTCATAGAGAGTGATGCTCTTCCGACCTTGTACCTACGGGGTGCAGCAGTATTAGATACCCTCGTAGTCCGATACCACGATGTCCTACGGGGTGCAGCAGGATTAGATACCCCAGTAGTCCGCTCATAGAGAGGGGGTGATGCTCTTCCTGTCTATCACGCCTACGGGATGCACCAGTATTAGATACCCTCGTAGTCCGCTCATAGAGAGTGATGCTCTTCCGATGTCCTATGGGGTGCAGCAGT
>OTU2202 17_710305
TATTAGATACCCTGGTAGTCCGCTACCACGATGTCCTATGGGGTGCAGCAGTATTAGATACCCTTGTAGTCCCGTACGACTTGACCTATGGGATGCAGCAGTATTAGATACCCTGGTAGTCCGCTACCATGGCTACCCTACGGGACGCAGCAGTATTAGATACCCGTGTAGTCCTAGTTGCCAATCCTATGGGAGGCACCAGTATTAGATACCCTGGTAGTCCGCTACCACGATGTCCTATGGGGTGCAGCAGTATTAGATACCCTTGTAGTCCCGTACGACTTGACCTATGGGATGCAGCAGTATTAGATACCCTGGTAGTCCGCTACCATGGCTACCCTACGGGACGCAGCAGTATTAGATACCCGTGTAGTCCTAGTTGCCAATCCTATGGGAGGCACCAGT
>OTU2203 12_294073
TATTAGATACCCTGGTAGTCCTAGTTGAGGTACAGTGCCTATGGGATGCAGCAGTATTAGATACCCTCGTAGTCCCGAAACATCACGCCTATGGGAGGCACCAGTATTAGATACCCGAGTAGTCCATCAGTACAGTGCCTATGGGGCGCACCAGTAATTAGATACCCTAGTAGTCCATCAGTGACTGCACATAGCTTCCTACGGGGTGCAGCAGTATTAGATACCCGTGTAGTCCGCTACCTTAGATACCCTCGATGTCCTACGGGGCGCACCAGTA
>OTU2204 13_352384
GATTAGATACCCGGGTAGTCCTAGTTGATGTACAGTGCCAATCCTACGGGACGCACCAGTATTAGATACCCACGTAGTCCGCTACCACGATGTCACCTACGGGGTGCAGCAGTAATTAGATACCCGTGTAGTCCTAGTTGGTGTACAGTGCCTACGGGGCGCAGCAGTAATTAGATACCCATGTAGTCCGCTCATAGAGAGGGTGATGCTCTTCCGATCTTGTACCTATGGGAGGCAGCAGT
>OTU2205 18_773760
TATTAGATACCCCTGTAGTCCCGAAACATCACACCTATGGGAGGCAGCAGTATTAGATACCCGAGTAGTCCGCTACCACGATGTCCTACGGGATGCACCAGTATTAGATACCCGGGTAGTCCGCTACCACGATGTCCTACGGGATGCAGCAGTATTAGATACCCCGGTAGTCCCGTACGACTTGACCTATGGGGGGCAGCAGTAATTAGATACCCCTGTAGTCCGCTACCACGATGTCCTACGGGGTGCAGCAGTATTAGATACCCTTGTAGTCCGCTCATGATCAGCCTACGGGACGCAGCAGT
>OTU2206 17_712738
TATTAGATACCCTCGTAGTCCGCTCATGACCACCTACGGGATGCAGCAGTATTAGATACCCTGGTAGTCCGCTACCATCACGCCTATGGGAGGCACCAGTATTAGATACCCGTGTAGTCCCGTACGTCTTGTACCTATGGGGGGCAGCAGTATTAGATACCCCAGTAGTCCCGTACGATCTGTCCTGCCAATCCTATGGGAGGCACCAGTATTAGATACCCTCGTAGTCCGCTCATGACCACCTACGGGATGCAGCAGTATTAGATACCCTGGTAGTCCGCTACCATCACGCCTATGGGAGGCACCAGTATTAGATACCCGTGTAGTCCCGTACGTCTTGTACCTATGGGGGGCAGCAGTATTAGATACCCCAGTAGTCCCGTACGATCTGTCCTGCCAATCCTATGGGAGGCACCAGT
>OTU2207 16_656380
TATTAGATACCCCGGTAGTCCGCTACCATGACCACCTACGGGACGCAGCAGTATTAGATACCCTTGTAGTCCGCTACCACGATGTCCTACGGGGTGCACCAGTATTAGATACCCCAGTAGTCCGCTCATATCACGCCTACGGGATGCAGCAGTAATTAGATACCCAGGTAGTCCGCTACCATGGCTACCCTACGGGATGCAGCAGTATTAGATACCCTTGTAGTCCATCAGTACAGTGCCTATGGGATGCAGCAGT
>OTU2208 18_762269
TAATTAGATACCCACGTAGTCCGCTCATAGAGAGGGATGCATCGATGTCCTATGGGAGGCAGCAGTATTAGATACCCAGGTAGTCCGCTACCACGATGTCCTATGGGGTGCAGCAGTATTAGATACCCGCGTAGTCAATCAGTACTTGACCTACGGGGGGCAGCAGCAATTAGATACCCCTGTAGTCCGCTACCAACTGATCAGCCTATGTGACGCAGCAGTATTAGATACCCTCGTAGTCCCGTACTACTTGACCACCTATGGGAGGCAGCAGTATTAGATACCCTAGTAGTCCGCTCATAGAGAGAGAGTGATGCTCTTCTGATCAACCTACGGGGGGCAGCAGT
>OTU2209 17_711665
TATTAGATACCCCAGTAGTCCGCTACCACGATGTCCTACGGGGTGCAGCAGGATTAGATACCCAGGTAGTCCGCTACCGACTGTCCATGGCTACCCTACGGGGTGCAGCAGCATTAGATACCCATGTAGTCCGCTACCAACTGTCCATGGCTACCCTATGGGAGGCAGCAGTATTAGATACCCGTGTAGTCCCGTACGACTTGACCTATGGGATGCAGCAGT
>OTU221 9_75319
TGGGGAATATTGGGCAATGGGCGCAAGCCTGACCCAGCAACGCCGCGTGAAGGAAGAAGGCTTTCGGGTTGTAAACTTCTTTTCTGGGGGACGAACAAATGACGGTACCCCAGGAATAAGCCACGGCTAACTACGTGCCAGCAGCCGCGGTAATACGTAGGTGGCAAGCGTTATCCGGATTTATTGGGTGTAAAGGGCGTGTAGGCGGGAATGCAAGTCAGATGTGAAAACTATGGGCTCAACCCATAGCCTGCATTTGAAACTGTATTTCTTGAGTGCTGGAGAGGCAATCGGAATTCCGTGTGTAGCGGTGAAATGCGTAGATATACGGAGGAACACCAGTGGCGAAGGCGGATTGCTGGACAGTAACTGACGCTGAGGCGCGAAAGCGTGGGGAGCAAACAGG
>OTU2210 8_11045
TATTAGATACCCCTGTAGTCCGCTACCGTCACGCCTATGGGGGGCAGCAGTATTAGATACCCAGGTAGTCCGCTACCACGATGTCCTATGGGGCGCAGCAGTATTAGATACCCACGTAGTCCGCTACCACGATGTCCTACGGGATGCAGCAGTATTAGATACCCCGGTAGTCCGCTACCACGATGTCCTACGGGATGCACCAGTAATTAGATACCCCCGTAGTCCCGAAACAGAGGGGATGATGCTCTTCCGATGTCCTATGGGGTGCAGCAGCA
>OTU2211 16_639349
TATTAGATACCCGTGTAGTCCATCAGTACAGTGCCTATGGGGTGCAGCAGTATTAGATACCCTCGTAGTCCGCTACCACGATGTCCTACGGGATGCAGCAGTATTAGATACCCATGTAGTCCGCTACCACGATGTCCTATGGGACGCAGCAGTCCATTAGATACCCCAGTAGTCCGCTCATGCACAGTGCCTACGGGAGGCAGCAGTATTAGATACCCGTGTAGTCCATCAGTACAGTGCCTATGGGGTGCAGCAGTATTAGATACCCTCGTAGTCCGCTACCACGATGTCCTACGGGATGCAGCAGTATTAGATACCCATGTAGTCCGCTACCACGATGTCCTATGGGACGCAGCAGTCCATTAGATACCCCAGTAGTCCGCTCATGCACAGTGCCTACGGGAGGCAGCAGT
>OTU2213 14_446160
TATTAGATACCCAGGTAGTCCGCTCTTGACCACCTACGGGAGGCAGCAGCATTAGATACCCTTGTAGTCCACTACCAACTGCCCATATGTCACCTACGGGGGGCAGCAGTAATTAGATACCCGTGTAGTCCCGTACGACTTGTACCTATGGGGTGCAGCAGTATTAGATACCCGTGTAGTCCGCTACCTTAGACACCCTCGATGTCCTACGGGGTGCAGCAGT
>OTU2215 16_605262
GACATTAGATACCCCAGTAGTCCGCTACCTTAGATACCATCGATGTCCTATGGGAGGCAGCAGTATTAGATACCCAGGTAGTCCATCAGTACAGTGCCTACGGGATGCAGCAGTATTAGATACCCAGGTAGTCCGCTACCACGATCTCGTACCTACGGGACGCAGCAGTATTAGATACCCCTGTAGTCCGCTACCATGACCACCTATGGGACGCACCAGT
>OTU2216 7_1154311
TATTAGATACCCACGTAGTCCCGAAACATCACGCCTATGGGAGGCAGCAGTATTAGATACCCTAGTAGTCCCGTACGACTTGACCTATGGGGTGCAGCAGTATTAGATACCCTTGTAGTCCGCTACCACGATGTCCTATGGGGCGCACCAGTATTAGATACCCGAGTAGTCCCGTACGATCTGTCTTGCCAATCCTATGGGGTGCAGCAGATGCTCTTCCGATCTATGTCACCTATGGGGTGCAGCAGTA
>OTU2217 16_610157
GATTAGATACCCGCGTAGTCCGCTACCACGATGTCCTATGGGGGGCAGCAGTATTAGATACCCAGGTAGTCCGCTACCATGACCACCTACGGGATGCACCAGTATTAGATACCCATGTAGTCCGCTACCTTAGATACCCTCGATGTCCTACGGGGTGCAGCAGTATTAGATACCCCTGTAGTCCCGTGATGTACAGTGTCAACCTATGGGGTGCACCAGTATTAGATACCCGGGTAGTCCATCAGTACAGTGCCTACGGGGTGCAGCAGT
>OTU2218 9_83281
TATTAGATACCCCAGTAGTCCATCAGTACAGTGCCTATGGGGCGCAGCAGTAATTAGATACCCGTGTAGTCCCGAAACATCACGCATATGGGACGCAGCAGTATTAGATACCCGCGTAGTCCGCTACCATAGATACCCTCGATGTCCTATGGGAGGCAGCAGTAATTAGATACCCGGGTAGTCCCGTACGACTGTACCTACGGGACGCAGCAGCAATTAGATACCCCAGTAGTCCCGTACGACTTGACCTATGGGACGCAGCAGCTTGTACCTATGGGACGCAGCAGT
>OTU2219 16_618425
TATTAGATACCCCGGTAGTCCGCTACCACGATGTCCTACGGGGTGCAGCAGTATTAGATACCCTGGTAGTCCGCTACCACGATGTCCTACGGGGGGCACCAGCATTAGATACCCGGGTAGTCCGCTACCGATGTCCTATGGGGGGCAGCAGTATTAGATACCCTCGTAGTCCATCAGTACAGTGCCTATGGGATGCAGCAGTAGATTAGATACCCATGTAGTCCGCTCATAGAGAGAGGGTGATGCTCTTCCGATGTCCTATGGGAGGCAGCAGT
>OTU222 11_217878
TGGGGGATATTGGACAATGGGGGAAACCCTGATCCAGCGATGCCGCGTGAGGGAAGAAGGTTTTCGGATTGTAAACCTCTGTGGAGGGGGACGATAATGACGGTACCCCTTTAGGAAGCCACGGCTAACTACGTGCCAGCAGCCGCGGTAATACGTAGGTGGCGAGCGTTGTCCGGAATTACTGGGTGTAAAGGGAGTGTAGGCGGGAAAGCAAGTCAGAAGTGAAAACTATGGGCTTAACCTATAGCCTGCTTTTGAAACTGTTTTTCTTGAGTGAAGTAGAGGCAAGCGGAATTCCTAGTGTAGCGGTGAAATGCGTAGATATTAGGAGGAACACCAGTGGCGAAGGCGGCTTGCTGGGCTTTTACTGACGCTGAGGCTCGAAAGCGTGGGGAGCAAACAGG
>OTU2220 16_640601
TATTAGATACCCGAGTAGTCCGCTACCATGGCTACCCTATGGGACGCACCAGTAATTAGATACCCAGGTAGTCCGCTCATAGAGAGTGATGCTCTTCCGATCTTGTACCTATGGGGCGCAGCAGTATTAGATACCCTCGTAGTCCGCTACCACGATGTCCTACGGGACGCAGCAGTATTAGATACCCTAGTAGTCCGCTACCTTAGATACCCTCGATGTCCTATGGGGGGCAGCAGT
>OTU2221 16_608151
TATTAGATACCCCAGTAGTCCGCTACCACGATGTCCTATGGGAGGCAGCAGTATTAGATACCCACGTAGTCCGCTACCTTAGATACCCTCGATGTCCTACGGGATGCACCAGTATTAGATACCCTAGTAGTCCGCTCATAGAGAGAGTGATGCTCTTCTGATCAGCCTACGGGGTGCACCAGTATTAGATACCCTAGTAGTCCGCTACCACGATGTCCTACGGGGGGCACCAGTATTAGATACCCATGTAGTCCGCTCATTGGCTACCCTATGGGGCGCACCAGTATTAGATACCCAGGTAGTCCATCAGTACAGTGCCTATGGGAGGCAGCAGT
>OTU2222 18_748194
TATTAGATACCCGGGTAGTCCGCTACCTTAGATACCCTCGATGTCCTACGGGATGCAGCAGTATTAGATACCCCTGTAGTCCGCTACCATGACCACCTATGGGGCGCAGCAGTATTAGATACCCTTGTAGTCCATCAGTACGGTACCTAGCTTGTACCTACGGGAGGCAGCAGTAATTAGATACCCCCGTAGTCCGCTACCATGACCACCTACGGGATGCAGCAGT
>OTU2223 16_618096
TATTAGATACCCCAGTAGTCCGCTACCAACTGTCCATAGCTTCCTATGGGGTGCAGCAGTAATTAGATACCCGTGTAGTCCGCTACCACGATGTCCTATGGGGTGCAGCAGTAATTAGATACCCAAGTAGTCCGCTCATATTAGATACCCTCGTAGTCCATCAGTACATTGCCTACGGGACGCAGCAGTATTAGATACCCAGGTAGTCCGCTACCACGATGTCCTACGGGATGCAGCAGT
>OTU2224 14_463851
TAATTAGATACCCTCGTAGTCCGCTACCATGATCAGCCTATGGGGTGCAGCAGTATTAGATACCCGAGTAGTCCGCTACCTTAGACACCCTCGATGTCCTATGGGGCGCAGCAGTATTAGATACCCATGTAGTCCATCAGTACAGTGCCTATGGGGGGCAGCAGCATTAGATACCCATGTAGTCCCGTACGACTTGTACCTACGGGGTGCAGCAGTATTAGATACCCTTGTAGTCCGCTCATAGAGAGGGATGCTCTTCCGATGTCCTATGGGGTGCAGCAGT
>OTU2225 16_610861
TATTAGATACCCGAGTAGTCCGCTACCACGATGTCCTACGGGAGGCAGCAGTATTAGATACCCGTGTAGTCCGCTACCTTAGATACCCTGGCTACCCTATGGGACGCACCAGTATTAGATACCCAAGTAGTCCGCTACCGACTGTCAATAGCTTCCTACGGGGGGCAGCAGTATTAGATACCCATGTAGTCCATCAGTACAGTGCCTACGGGACGCAGCAGTAATTAGATACCCATGTAGTCCGCTACCACGATGTCCTATGGGGCGCACCAGTATTAGATACCCCTGTAGTCCAGGAATAGATACCCTCGATGTCCTATGGGGGGCACCAGT
>OTU2229 8_51786
TATTAGATACCCCTGTAGTCCGCTCATGACCACCTACGGGAGGCAGCAGTATTAGATACCCGAGTAGTCCTAGTTGCCAATCCTACGGGGTGCAGCAGTAATTAGATACCCAGGTAGTCCTCTACCATTACGCCTACTTGACCTATGGGACGCAGCAGTATTAGATACCCTGGTAGTCCATCAGTACAGTGCCTATGGGGGGCAGCAGTATTAGATACCCCTGTAGTCCGCTCATGACCACCTACGGGAGGCAGCAGTATTAGATACCCGAGTAGTCCTAGTTGCCAATCCTACGGGGTGCAGCAGTAATTAGATACCCAGGTAGTCCTCTACCATTACGCCTACTTGACCTATGGGACGCAGCAGTATTAGATACCCTGGTAGTCCATCAGTACAGTGCCTATGGGGGGCAGCAGT
>OTU223 7_1102491
TGGGGAATCTTCCGCAATGGACGAAAGTCTGACGGAGCAACGCCGCGTGAGTGAAGACGGCCTTCGGGTTGTAAAGCTCTGTGATCCGGGACGAAAGAGCCTGAGGTTAATAGCCTAAGGAAGTGACGGTACCGGAAAAGCAAGCCACGGCTAACTACGTGCCAGCAGCCGCGGTAATACGTAGGTGGCAAGCGTTGTCCGGAATTATTGGGCGTAAAGCGCGCGCAGGCGGCTTCCTAAGTCCATCTTAAAAGTGCGGGGCTTAACCCCGTGATGGGATGGAAACTGGGAAGCTGGAGTATCGGAGAGGAAAGTGGAATTCCTAGTGTAGCGGTGAAATGCGTAGAGATTAGGAAGAACACCGGTGGCGAAGGCGACTTTCTGGACGAAAACTGACGCTGAGGCGCGAAAGCGTGGGGAGCAAACAGG
>OTU2230 17_713153
TATTAGATACCCGAGTAGTCCGCTCATGTGCAGTGCCTACGGGATGCAGCAGGATTAGATACCCTGGTAGTCCGCTACCTTAGATACCCTCGATGTCCTACGGGGTGCAGCAGTATTAGATACCCACGTAGTCCGCTACCTGGCTACCCTATGGGGTGCAGCAGTATTAGATACCCCAGTAGTCCGCTCATGACCACCTACGGGAGGCAGCAGCATTAGATACCCAGGTAGTCCGCTACCTTAGATACCATCGATGTCCTACGGGAGGCAGCAGT
>OTU2231 18_780954
TAATTAGATACCCGGGTAGTCCGCTACCACGATGTCCTATGGGACGCAGCAGTATTAGATACCCGTGTAGTCCTAGTTGACGTACAATGCCAATCCTACGGGACGCAGCAGTATTAGATACCCCCGTAGTCCGCTACCACCTTGTACCTACGGGGGGCAGCAGTATTAGATACCCTGGTAGTCCGCTCATAGAGAGGGGATGATGCTCTTCCGATCTTGTACCTATGGGGCGCAGCAGT
>OTU2232 18_769956
TAATTAGATACCCTTGTAGTCCCGAGACATCACGCCTATGGGGGGCAGCAGTATTAGATACCCACGTAGTCCGCTACTATCACGCCTATGGGACGCACCAGTAATTAGATACCCCGGTAGTCCGCTACCACGATGTCCTACGGGGCGCAGCAGTATTAGATACCCTGGTAGTCCGCTCATAGAGAGCGATGCTATTCCGACCTCTTGTACCTATGGGAGGCACCAGT
>OTU2233 18_743300
TATTAGATACCCCCGTAGTCCATCAGTACAGTACCTACGGGGCGCACCAGTAATTAGATACCCTGGTAGTCCGCTCATAGAGAGATGGTGATGCTCTTCTGATCAGCCTACGGGATGCAGCAGTATTAGATACCCGTGTAGTCCTCTACCACGATGTCCTATGGGGGGCAGCAGCAATTAGATACCCTGGTAGTCCGCTACCACGATGTCCTACGGGACGCACCAGTA
>OTU2235 17_700821
TATTAGATACCCAGGTAGTCCATCAGTACAGTACCTACGGGGGGCAGCAGTATTAGATACCCCCGTAGTCCGCTCATAGAGAGAGGGTGATGCTCTTCTGACCACCTACGGGATGCAGCAGTATTAGATACCCAGGTAGTCCGCTACCACGATGTCCTATGGGGGGCAGCAGGATTAGATACCCATGTAGTCCATCAGTACGACCTGGCTACCCTATGGGAGGCACCAGT
>OTU2237 18_771779
TAATTAGATACCCTTGTAGTCCGCTCATAGAGAGAGGGCGATGCTCTTCCGATCTTGTACCTATGGGACGCAGCAGTATTAGATACCCTCGTAGTCCGCTACCACGATGTCCTACGGGGTGCAGCAGCAATTAGATACCCTCGTAGTCCGCTACCACGATGTCCTATGGGGTGCAGCAGTATTAGATACCCACGTAGTCCCGTGATGTACAGTGCCTATGGGATGCAGCAGTA
>OTU2239 14_472055
TATTAGATACCCAGGTAGTCCGCTCATAGAGAGAGGGTGATGCTCTTCCGATCTACAGTGCCTACGGGATGCAGCAGTATTAGATACCCTTGTAGTCCCGTACGACTTGACCTACGGGGGGCAGCAGTATTAGATACCCACGTAGTCCCGTGATGTACAGTGCCTATGGGAGGCAGCAGTATTAGATACCCAGGTAGTCCATCAGTACAGTGCCTACGGGATGCACCAGTATTAGATACCCATGTAGTCCGCTACCATTACGCCTACTTGACCTATGGGACGCAGCAGT
>OTU224 13_395916
TCGGGAATATTGCGCAATGGAGGAAACTCTGACGCAGTGACGCCGCGTATAGGAAGAAGGTTTTCGGATTGTAAACTATTGTCGTTAGGGAAGAAAAAAGACAGTACCTAAGGAGGAAGCTCCGGCTAACTACGTGCCAGCAGCCGCGGTAATACGTAGGGAGCAAGCGTTATCCGGAATTATTGGGTGTAAAGGGTGCGTAGACGGGAGTCTAAGTTAGTTGTGAAATCCCTCGGCTTAACTGAGGAACTGCAACTAAAACTGGATTTCTTGAGTGCAGGAGAGGAAAGTGGAATTCCTAGTGTAGCGGTGAAATGCGTAGATATTAGGAGGAACACCAGTGGCGAAGGCGGCTTTCTGGACTGTAACTGACGTTGAGGCACGAAAGTGTGGGGAGCAAACAGG
>OTU2240 17_698395
TATTAGATACCCCAGTAGTCCCGTACGACCTGACCACCTACGGGACGCACCAGTATTAGATACCCGAGTAGTCCGCTACCAACTGTCCATGGCTACCCTATGGGAGGCAGCAGTATTAGATACCCATGTAGTCCCGTACGACTTGACCTATGGGGGGCAGCAGTATTAGATACCCAGGTAGTCCTAGTTGACATGACCACCTACGGGACGCAGCAGTA
>OTU2241 13_352252
TATTAGATACCCACGTAGTCCATCAGTACGACTTGTACCTATGGGAGGCACCAGTATTAGATACCCGGGTAGTCCGCTACCACGATGTCCTACGGGATGCACCAGTATTAGATACCCTTGTAGTCCGCTACCACGATGTCCTATGGGGCGCAGCAGGATTAGATACCCATGTAGTCCCGAAACATCACGCCTACGGGATGCACCAGATGCTCTTCCGATCTTTCTCCCCTACGGGAGGCAGCAGT
>OTU2242 11_266544
TATTAGATACCCCGGTAGTCCGCTACCACGTTGACCTACGGGAGGCAGCAGTATTAGATACCCGAGTAGTCCCTTACGACTTGACCTACGGGATGCAGCAGTATTAGATACCCGCGTAGTCCGCTACCAGATGCTCTTCCGATCTTGCCATCCTATGGGATGCAGCAGTATTAGATACCCTCGTAGTCCATCAGTACAGTGCCTATGGGGTGCACCAGTATTAGATACCCAGGTAGTCCAGGAATATCACGCCTATGGGAGGCAGCAG
>OTU2244 14_461634
TATTAGATACCCACGTAGTCCCGTACGATTAGATACCCAAGTAGTACATCAGTACTTGACCTATGGGGCGCAGCAGGATTAGATACCCACGTAGTCCATCAGTACAGTGCCTATGGGAGGCAGCAGTATTAGATACCCTAGTAGTCCGCTCATAGAGAGTGATGCTCTTCCGATCTACTTGACCTACGGGACGCAGCAGGATTAGATACCCCCGTAGTCCGCTACCATGGCTACCCTACGGGAGGCACCAGTA
>OTU2246 18_760069
CATTAGATACCCGGGTAGTCCAGGAACATCACGCCTATGGGAGGCAGCAGTAATTAGATACCCCAGTAGTCCCGTACGACTTGACCTACGGGGTGCAGCAGTATTAGATACCCTAGTAGTCCGCTACCTTAGATACCATCGATGTCCTATGGGGGGCAGCAGTATTAGATACCCCCGTAGTCCGCTACCACTGACCATGGCTACCCTACGGGGTGCACCAGTATTAGATACCCATGTAGTCCCGAAACAGAGGGGATGATGCTTTTCCGATCTTGTACCTATGGGAGGCAGCAGT
>OTU2249 18_776056
CAATTAGATACCCCAGTAGTCCGCTACCACGATGTCCTACGGGATGCAGCAGTATTAGATACCCTGGTAGTCCATCAGTACAGTGCCTATGGGAGGCAGCAGTATTAGATACCCTAGTAGTCCGCTCATAGAGAGAGGGTGATGCTCTTCTGACCACCTATGGGGTGCAGCAGTATTAGATACCCGTGTAGTCCGCTACCGACTGTCCATGGCTACCCTATGGGAGGCAGCAGT
>OTU225 7_1102623
TGGGGAATATTGCACAATGGAGGGAACTCTGATGCAGCGACGCCGCGTGAGTGATGAAGGAATTCGTTTCGTAAAACTCTGTTCTATGGGAAGAAAAGGACTGTACCATAGGAGAAAGCTCCGGCTAAATACGTGCCAGCAGCCGCGGTAATACGTATGGAGCGAGCGTTGTCCGGAATTATTGGGCGTAAAGGGTGCGCAGGCGGCTTTACAAGTTGGATGTGAAATATTGTGGCTCAACCACAAACGTGCATCCAAAACTGCAAAGCTTGAGTTAAGGAGAGGTAAGTGGAATTCCTGGTGTAGCGGTGGAATGCGTAGATATCAGGAGGAATACCGGTGGCGAAGGCGACTTACTGGACTTAAACTGACGCTCATGCACGAAAGCGTGGGGAGCAAACAGG
>OTU2250 17_685265
TATTAGATACCCCAGTAGTCCGCTACCACGATGTCCTACGGGATGCAGCAGTATTAGATACCCTCGTAGTCCATCAGTACAGTGCCTACGGGAGGCAGCAGTATTAGATACCCGTGTAGTCCATCAGTACAGTGCCTATGGGGGGCAGCAGTATTAGATACCCCTGTAGTCCGCTCATAGAGAGTGATGCTCTTCCGATCTACAGTGCCTATGGGAGGCAGCAGTATTAGATACCCGGGTAGTCCCGTACGGCTTGACCACCTACGGGGTGCAGCAGTATTAGATACCCGTGTAGTCCATCACTGGCTACCCTACGGGAGGCAGCAGT
>OTU2251 16_646627
TATTAGATACCCATGTAGTCCGCTACCATGACCACCTACGGGAGGCAGCAGTATTAGATACCCTGGTAGTCCCGAAACATCACGCCTATGGGATGCAGCAGTAATTAGATACCCGTGTAGTCCGCTACCACGATGTCCTACGGGGTGCAGCAGTATTAGATACCCAGGTAGTCCGCTACCAACTGACCATGGCTACCCTACGGGGGGCACCAGTATTAGATACCCAGGTAGTCCGCTCATAGAGAGTGATGCTCTTCTGATCAGCCTATGGGGGGCAGCAGT
>OTU2253 12_291873
TATTAGATACCCTTGTAGTCCATCAGTACAGTGCCTATGGGGTGCAGCAGTATTAGATACCCTAGTAGTCCGCTACCACGCACAGTGCCTATGGGGGGCAGCAGTATTAGATACCCCCGTAGTCCCGAAACAGAGGGGATGATGCTCTTCTGACCACCTACGGGATGCAGCAGTATTAGATACCCACGTAGTCCGCTCATAGAGAGTGATGCTCTTCCGGCTACCCTATGGGAGGCAGCAGTATTAGATACCCGTGTAGTCCATCAGTACAGTACCTACGGGGGGCACCAGT
>OTU2255 13_369722
TGGGGGATATTGCACAATGGGGGAAACCCTGATGCAGCGACGCCGCGTGAGTGAAGAAGTATTTCGGTATGTAAAGCTCTATCAGCAGGGAAGAAAGAAATGACAGTACCTGACTAAGAAGCCCCGGCTAACTACGTGCCAGCAGCCGCGGTAATACGTAGGGGGCAAGCGTTATCCGGATTTACTGGGTGTAAAGGGAGCGTAGGCGGCTTAGTAAGTCAGAAGTGAAAGCCCGCAGCTCAACTGCGGGACTGCTTTTGAAACTGCCAGGCTAGAGTGTCGGAGAGGTAAGTGGAATTCCTAGTGTAGCGGTGAAATGCGTAGATATTAGGAGGAACACCAGTGGCGAAGGCGGCTTACTGGACGATGACTGACGCTGAGGCTCGAAAGCGTGGGGAGCAAACAGG
>OTU2256 12_328238
TATTAGATACCCGTGTAGTCCCGTACGATGCCAATCCTACGGGGGGCAGCAGTAGTCATTAGATACCCCAGTAGTCCCGTGATGTACAGTGCCTATGGGAGCAGCAGTATTAGATACCCTTGTAGTCCCGAAACATCACGCCTATGGGGCGCACCAGTATTAGATACCCACGTAGTCCCGTGATGTACAGTGCCTACGGGGGGCAGCAGTATTAGATACCCTGGTAGTCCGCTACCTTAGATACCCTCGATGTCCTACGGGACGCAGCAGT
>OTU2259 18_744697
TAGGGAATCTTCCACAATGGACGAAAGTCTGATGGAGCAACGCCGCGTGAGTGAAGAAGTCATTCGTGATGTAAAGCTCTATCAGCAGGGAAGAAAATGACGGTACCTGAGTAAGAAGCCCCGGCTAACTACGTGCCAGCAGCCGCGGTAATACGTAGGGGGCAAGCGTTATCCGGATTTACTGGGTGTAAAGGGAGCGTAGACGGCCTGCCAAGTCTGATGTGAAATACCGGGGCTCAACCCCGGGGCTGCATTGGAAACTGGCAGGCTGGAGTGTCGGAGAGGCAAGTGGAATTCCTAGTGTAGCGGTGAAATGCGTAGATATCAGGAGGAACACCGGCGGCGAAGGCGGCCTGCTGGACTGAAGCTGACGTTGAGGCTCGAAAGCGTGGGTAGCAAACAGG
>OTU226 1_575675
TGAGGAATATTGGTCAATGGGCGCGAGCCTGAACCAGCCAAGTCGCGTGAGGGAAGACGGTCCTATGGATTGTAAACCTCTTTTGTCGGGGAGCAAAAGGCGCCACGTGTGGCGTTCCGAGAGTACCCGAAGAAAAAGCATCGGCTAACTCCGTGCCAGCAGCCGCGGTAATACGGAGGATGCGAGCGTTATCCGGATTTATTGGGTTTAAAGGGTGCGCAGGCGGAAGATCAAGTCAGCGTTAAAATTGAGAGGCTCAACCTCTTCGAGCCGTTGAAACTGGTTTTCTTGAGTGAGCGAGAAGTATGCGGAATGCGTGGTGTAGCGGTGAAATGCATAGATATCACGCAGAACTCCGATTGCGAAGGCAGCATACCGGCGCTCAACTGACGCTCATGCACGAAAGTGTGGGTATCGAACAGG
>OTU2260 8_34849
TAGGGAATATTGCACAATGGGGGAAACCCTGATGCAGCGACGCCGCGTGAAGGAAGAAAGGCGGATGAAGGAAATGACATCCGAGTGACGGTACTTTATGAGAAAGCCACGGCTAACTACGTGCCAGCAGCCGCGGTAATACGTAGGGAGCAAGCGTTATCCGGATTTATTGGGTGTAAAGGGTGCGTAGACGGGCAAACAAGTTAGTTGTGAAATCCCTCGGCTTAACTGAGGAACTGCAACCAAAACTATTTCCCTTGAGTGTCGGAGAGGAAAGTGGAATTCCTAGTGTAGCGGTGAAATGCGTAGATATTAGGAGGAACACCAGTGGCGAAGGCGACTTTCTGGACCGTAACTGACGTTGAGGCACGAAAGTGTGGGTAGCAAACAGG
>OTU2261 12_330848
TATTAGATACCCTTGTAGTCCGCTACCACGATGTCCTATGGGAGGCAGCAGTATTAGATACCCTGGTAGTCCGCTACCTTAGATACCCTCGATGTCCTACGGGAGGCAGCAGTATTAGATACCCGCGTAGTCCGCTACCACTTGTACCTACGGGGTGCAGCAGTATTAGATACCCTAGTAGTCCGCTCATAGAGAGCGATGCTCTTCCGACTTGACCTACGGGAGGCACCAGTA
>OTU2262 12_296290
TATTAGATACCCCTGTAGTCCATCAGTGCCAATCCTATGGGGCGCAGCAGCATTAGATACCCACGTAGTCCCGATCTACTTGACCTACGGGATGCACCAGTAATTAGATACCCACGTAGTCCGCTCATGATCAGCCTATGGGACGCACCAGTATTAGATACCCGTGTAGTCCGCTCATAGAGAGTGATGCTCTTCTGACCACCTATGGGAGGCACCAGTATTAGATACCCCAGTAGTCCCGTACGACTTGTACCTACGGGAGGCAGCAGT
>OTU2263 16_636439
TGGGGGATATTGCACAATGGGGGGAACCCTGATGCAGCGACGCCGCGTGAGTGAAGAAGTATTTCGGTATGTAAAGCTCTATCAGCAGGGAAGAAAATGACGGTACCTGACTAAGAAGCCCCGGCTAACTACGTGCCAGCAGCCGCGGTAATACGTAGGGGGCAAGCGTTATCCGGATTTACTGGGTGTAAAGGGAGCGTAGACGGCAATGCAAGTCTGGAGTGAAAGCCCAAGGCCCAACCATGGGACTGCTCTGGAAACTGTGTAGCTTGAGTGCAGGAGGGGTAAGCGGAATTCCTAGTGTAGCGGTGAAATGCGTAGATATTAGGAGGAACACCGGTGGCGAAGGCGGCTTACTGGACTGCAACTGACGTTGAGGCTCGAAGGCGTGGGGAGCAAACAGG
>OTU2264 12_282826
TATTAGATACCCGAGTAGTCCCGAAACAGAGGGGATGATGCTCTTCCGATCTTGTACCTACGGGGTGCAGCAGTATTAGATACCCCGGTAGTCCATCAGTACAGTGCCTACGGGGTGCACCAGTATTAGATACCCGGGTAGTCCATCAGTACAGTGCCTATGGGGCGCAGCAGTAATTAGATACCCGGGTAGTCCCGAAACATCACGCCTATGGGATGCAGCAGTA
>OTU2265 18_773532
TGAGGAATATTGGTCAATGGGCGTAAGCCTGAACCAGCCAAGTCGCGTGAGGGATGAAGGATCTATGGTTCGTAAACCTCTTTTATAAGGGAATAAAGTGCGGGACGTGTCCTGTTTTGTATGTACCTTATGAATAAGGATCGGCTAACTCCGTGCCAGCAGCCGCGGTAATACGGAGGATCCGAGCGTTATCCGGATTTATTGGGTTTAAAGGGAGCGTAGGTGGGTTGTTAAGTCAGTTGTGAAAGTTTGCGGCTCAACCGTAAAATTGCAGTTGATACTGGCAGCCTTGAGTACACGCAGGGAAGCCTGAATTCATGGTGTAGCGGTGAAATGCTTAGATATCATGAAGACGACCGATCGCGAAGGCAGGTTTCCGGAGTGTAACTGACGCTGAGGCTCGAAAGTGCGGGTATCAAACAGG
>OTU2267 7_1140268
TATTAGATACCCGTGTAGTCCGCTACCACGATGTCCTATGGGAGGCAGCAGTAATTAGATACCCACGTAGTCCCGTGATGTACAGTGCCTATGGGACGCACCAGTATTAGATACCCTAGTAGTCCACATCGATGTCCTACGGGATGCAGCAGTATTAGATACCCATGTAGTCCATCAGTACAGTGCCTACGGGGCGCAGCAGTATTAGATACCCTGGTAGTCCTAGTTGATGTACGGTGCCTATGGGACGCACCAGTA
>OTU2268 17_726031
TATTAGATACCCTTGTAGTCCATCAGTACAGTGCCTACGGGGCGCAGCAGCATTAGATACCCTAGTAGTCCCGTGGTGTACAGTGCCTATGGGACGCAGCAGTATTAGATACCCTGGTAGTCCGCTACCACGATGTCCTACGGGAGGCACCAGAATTAGATACCCTCGTAGTCCGCTACCTTAGACACCCTCGATGTCCTACGGGGTGCAGCAGTATTAGATACCCTGGTAGTCCGCTACCTTAGATACCCTGGCTACCCTATGGGGCGCAGCAGT
>OTU2269 18_755892
TAATTAGATACCCGCGTAGTCCGCTACCTTAGATACCATCGATGTCCTACGGGGTGCAGCAGCATTAGATACCCACGTAGTCCGCTACCAACTGTCCATGCCAATCCTATGGGACGCAGCAGTAATTAGATACCCACGTAGTCCCGTGATGTACTTGACCTACGGGATGCAGCAGTATTAGATACCCCAGTAGTCCGCTACCACGATGTCCTACGGGATGCAGCAGC
>OTU227 8_4877
TGGGGAATATTGGACAATGGGCGAAAGCCTGATCCAGCCATGCCGCGTGTGTGAAGAAGGTCTTCGGATTGTAAAGCACTTTAAGTTGGGAGGAAGGGCAGTAAATTAATACTTTGCTGTTTTGACGTTACCGACAGAATAAGCACCGGCTAACTCTGTGCCAGCAGCCGCGGTAATACAGAGGGTGCAAGCGTTAATCGGAATTACTGGGCGTAAAGCGCGCGTAGGTGGTTCGTTAAGTTGGATGTGAAATCCCCGGGCTCAACCTGGGAACTGCATTCAAAACTGACGAGCTAGAGTATGGTAGAGGGTGGTGGAATTTCCTGTGTAGCGGTGAAATGCGTAGATATAGGAAGGAACACCAGTGGCGAAGGCGACCACCTGGACTGATACTGACACTGAGGTGCGAAAGCGTGGGGAGCAAACAGG
>OTU2270 17_711899
TGATTAGATACCCGTGTAGTCCATCAGTACAGTGCCTATGGGACGCACCAGTATTAGATACCCTCGTAGTCCATCAGTACAGTACCTACGGGGTGCACCAGTATTAGATACCCTCGTAGTCCGCTCATAGAGGGCGATGCTCTTCTGGCTACCCTACGGGGTGCAGCAGCATTAGATACCCAGGTAGTCCGCTACCACCTTGTACCTATGGGACGCACCAGT
>OTU2271 18_783978
GATTAGATACCCACGTAGTCCGCTACCACCTTGTACCTACGGGGTGCACCAGTATTAGATACCCACGTAGTCCGCTACCACGATGTCCTATGGTATGCAGCAGTATTAGATACCCGTGTAGTCCCGTACGACTTGACCTATGGGGTGCAGCAGTATTAGATACCCACGTAGTCCGCTACCACGATGTCCTATGGGATGCAGCAGTATTAGATACCCTTGTAGTCCCGCCACGATGTCATATGGGGTGCAGCAGT
>OTU2274 18_735017
TATTAGATACCCACGTAGTCCGCTACCATTGCTACCCTACGGGAGGCAGCAGTATTAGATACCCCGGTAGTCCGCTACCACGATGTCCTACGGTAGGCAGCAGCAATTAGATACCCCTGTAGTCCCGTACGACTTGTACCTACGGGGTGCAGCAGTATTAGATACCCTCGTAGTCCGCTACCACGATGTCCTACGGGGTGCACCAGCATTAGATACCCACGTAGTCCGCTACCATGACCACCTATGGGATGCAGCAGT
>OTU2276 15_480225
TGGGGAATATTGCGCAATGGGCGAAAGCCTGACGCAGCGACGCCGCGTGAGGGATGAAGGTCTTCGGATCGTAAACCTCTGTCAGCAGGGAAGAACGGTCACTGTGCTAATCAGCAGTGAATTGACGGTACCTGTATAAGCAGCCCCGGCTAACTCCGTGCCAGCAGCCGCGGTAATACGGAGGGGGCGAGCGTTGTTCGGAGTGACTGGGCGTAAAGAGCACGTAGGCGGTGTTGTAAGTCAAGGGTGAAATCCCCGCGCTCAACGTGGGAACTGCCTTTGAAACTGGCAAACTGGAGTGTGTGAGAGGATAGTGGAATTCCAGGTGTAGGAGTGAAATCCGTAGATATCTGGAGGAACATCAGTGGCGAAGGCGACTATCTGGCACATAACTGACGCTGAGGAGCGAAAGCGTGGGTAGCAAACAGG
>OTU2277 17_677072
TAATTAGATACCCTTGTAGTCCCGTACGACTTGACCTACGGGAGGCAGCAGTATTAGATACCCTGGTAGTCCGCTACCTTAGATACCCTCGATGTCCTATGGGGGGCAGCAGTATTAGATACCCACGTAGTCCGCTCATAGAGAGTGATGCTCTTCCGATCTGGCTACCCTACGGGATGCACCAGTATTAGATACCCTCGTAGTCCTAGTTGGCTACCCTACGGGAGGCACCAGTAATTAGATACCCACGTAGTCCATCAGTACAGTGCCTATGGGACGCAGCAGTA
>OTU2278 7_1142159
TATTAGATACCCTAGTAGTCCATCAGTACAGTGCCTACGGGGCGCAGCAGTATTAGATACCCTAGTAGTCCCGAAACATCACGCCTATGGGACGCAGCAGCAATTAGATACCCACGTAGTCCATCAGTACGACTTGTACCTATGGGGTGCAGCAGTATTAGATACCCTAGTAGTCCCGAAACAGAGGGGATGATGCTCTTCCGATCTTGTACCTACGGGACGCAGCAGT
>OTU2279 17_722897
TGGGGAATATTGGACAATGGGGGGAACCCTGATGCAGCGACGCCGCGTGAAGGATGAAGTATTTCGGTATGTAAACTTCTATCAGCAGGGAAGAAAATGACGGTACCTGACTAAGAAGCCCCGGCTAACTACGTGCCAGCAGCCGCGGTAATACGTAGGGGGCAAGCGTTATCCGGAATTACTGGGTGTAAAGGGAGCGTAGACGGTAATGTAAGTCTGGAGTGAAAGGCGGGGGCCCAACCCCCGGACTGCTCTGGAAACTATGTTACTGGAGTGCAGGAGAGGTAAGCGGAATTCCTAGTGTAGCGGTGAAATGCGTAGATATATGGAAGAACACCAGTGGCGAAGGCGGCCGCCTGGCCTGTTGCTGACGCTGAGGCACGAAAGCGTGGGGAGCAAATAGG
>OTU228 11_235588
TAGGGAATCTTCGGCAATGGGCGAAAGCCTGACCGAGCAACGCCGCGTGAATGAAGAAGGCCTTCGGGTTGTAAAATTCTGTTATAAGGGAAGAAAGGTGATAGGAGGAAATGACTATCAATTGACGGTACCTTATGAGAAAGCCACGGCTAACTACGTGCCAGCAGCCGCGGTAATACGTAGGTGGCAAGCGTTATCCGGAATTATTGGGCGTAAAGAGCGCGCAGGTGGTTAATTAAGTCTGATGTGAAAGCCCACGGCTTAACCGTGGAGGGTCATTGGAAACTGGTTGACTTGAGTGCAGAAGAGGGAAGTGGAATTCCATGTGTAGCGGTGAAATGCGTAGAGATATGGAGGAACACCAGTGGCGAAGGCGGCTTCCTGGTCTGCAACTGACACTGAGGCGCGAAAGCGTGGGGAGCAAACAGG
>OTU2280 15_533858
TGAGGAATATTGTACAATGGGGGAAACCCTGATGCAGCGACGCCGCGTGAGTGAAGAAGTAATTCGTTATGTAAAGCTCTATCAGCAGGGAAGAAAATGACGGTACCTGAGTAAGAAGCCCCGGCTAACTACGTGCCAGCAGCCGCGGTAATACGTAGGGGGCAAGCGTTATCCGGATTTACTGGGTGTAAAGGGAGCGTAGACGGCAGTGCAAGTCTGGAGTGAAAGGCGGGGGCTCAACCCCCGGACTGCTCTGGAAACTGTATGACTGGAGTGCAGGAGAGGTAAGCGGAATTCCTAGTGTAGCGGTGAAATGCGTAGATATTAGGAGGAACACCAGTGGCGAAGGCGGCTTGCTGGACCGTGAATGACGCTGAGGCTCGAAAGTGTGGGGAGCAAACAGG
>OTU2281 14_467592
TAATTAGATACCCGGGTAGTCCGCTACCACGATGTCCTATGGGGTGCAGCAGTATTAGATACCCAGGTAGTCCCGAAACATCACGCCTATGGGATGCAGCAGTAATTAGATACCCCGGTAGTCCGCTCATGGATGCCCTGGTAGTCCGCTCATGTCACCTACGGGAGGCAGCAGTAATTAGATACCCGGGTAGTCCTAGTTGATGTGCAGTACCTATGGGGGGCAGCAGTA
>OTU2283 17_673341
TATTAGATACCCCAGTAGTCCGCTACCACTGACCATGGCTACCCTACGGGGGGCAGCAGTATTAGATACCCCGGTAGTCCCGAAACATCACGCCTACGGGAGGCAGCAGTATTAGATACCCGGGTAGTCCATCAGCACAGTGCCTACGGGAGGCAGCAGTATTAGATACCCGAGTAGTCCATCAGTACAGCACCTACGGGACGCAGCAGTATTAGATACCCCAGTAGTCCGCTACCACTGACCATGGCTACCCTACGGGGGGCAGCAGTATTAGATACCCCGGTAGTCCCGAAACATCACGCCTACGGGAGGCAGCAGTATTAGATACCCGGGTAGTCCATCAGCACAGTGCCTACGGGAGGCAGCAGTATTAGATACCCGAGTAGTCCATCAGTACAGCACCTACGGGACGCAGCAGC
>OTU2284 11_235937
TATTAGATACCCTTGTAGTCCATCAGCACAGTGCCTACGGGGTGCAGCAGTAATTAGATACCCAGGTAGTCCCGAAACAGAGGGGATGATGCTCTTCCGATCTTAGCTTCCTATGGGGCGCAGCAGTATTAGATACCCCAGTAGTCCGCTACCACGATGTCCTATGGGGCGCACCAGTATTAGATACCCGTGTAGTCCATCAGTACAGTGCCTACGGGATGCACCAGT
>OTU2285 17_715935
TGGGGGATATTGCACAATGGGGGAAACCCTGATGCAGCGACGCCGCGTGGACGAAGAAGTATTTCGGTATGTAAAGTCCTATCAGCAGGGAAGAAGAAATGACGGTACCTGACTAAGAAGCCCCGGCTAACTACGTGCCAGCAGCCGCGGTAATACGTAGGGGGCAAGCGTTATCCGGATTTACTGGGTGTAAAGGGAGCGCAGGCGGCAGCGCAAGTCTGATGTGAAAGCCCGTGGCTCAACCGCGGAACTGCTTTGGAAACTGTAAAGCTGGAGTACTGGAGAGGCAGGCGGAATTCCTAGTGTAGCGGTGAAATGCGTAGATATTAGGAGGAACACCAGTGGCGAAGGCGGCCTGCTGGACTGCAACTGACGTTGAGGCTCGAAGGCGTGGGGAGCAAACAGG
>OTU2286 14_420130
CATTAGATACCCGAGTAGTCCATCAGTGCCAATCCTACGGGGTGCAGCAGATTAGATACCCCTGTAGTCCGCTACCACGATGTCCTATGGGGGGCAGCAGTATTAGATACCCCAGTAGTCCGCTACCACAGTGCCTACGGGATGCAGCAGTATTAGATACCCCTGTAGTCCATCAGTACAGCGTCAACCTATGGGGGGCACCAGATTAGATACCCACGTAGTCCATCAGTACAGTGCCTACGGGACGCAGCAGTG
>OTU2289 12_318789
TATTAGATACCCATGTAGTCCCGTACGACTTGACCTATGGGGGGCAGCAGTATTAGATACCCGCGTAGTCCATCAGTACAGTGCCTATGGGGGGCAGCAGTATTAGATACCCATGTAGTCCATCAGTACAGTACCTATGGGACGCAGCAGTATTAGATACCCGAGTAGTCCATCAGTACAGTGCCTACGGGATGCAGCAGTATTAGATACCCACGTAGTCCATCAGTGCCAATCCTATGGGGTGCAGCAGTATTAGATACCCTCGTAGTCCGCTCATGACCACCTACGGGGCGCAGCAGT
>OTU229 10_175471
TAGGGAATTTTCGTCAATGGGGGGAACCCTGAACGAGCAATGCCGCGTGAGTGAAGAAGGTTTTCGGATCGTAAAGCTCTGTTGTAAGAGAAAAAGGGTGATAACAGGAAATGGTTAACACTTGATGGTATCTTACGAGGAAGCCACGGCTAACTACGTGCCAGCAGCCGCGGTAATACGTAGGTGGCGAGCGTTATCCGGAATGATTGGGCGTAAAGGGTGCGCAGGCGGTTGTATAAGTCTGAAGTAAAAGCCATCGGCTCAACCGATGTAAGCTTTGGAAACTGTGTAACTAGAGTGCAGGAGAGGGCAGTGGAATTCCATGTGTAGCGGTAAAATGCGTAGATATATGGAGGAACACCAGTGGCGAAGGCGGCTGCCTGGCCTGTAACTGACGCTGAGGCACGAAAGCGTGGGGAGCAAATAGG
>OTU2291 17_707344
TATTAGATACCCCGGTAGTCCATCAGTACAGTGCCTATGGGGTGCAGCAGTGTTAGACACCCACGTAGTCCGCTCATGACCACCTACGGGAGGCAGCAGTATTAGATACCCACGTAGTCCGCTACCTTAGATACCCTGGCTACCCTACGGGGTGCAGCAGAATTAGATACCCGCGTAGTCCGCTCATATCACGCCTACGGGATGCAGCAGCATTAGATACCCTCGTAGTCCATCAGTACAGTACCTATGGGGTGCAGCAGTAATTAGATACCCGCGTAGTCCGCTACCAACTGATCAGCCTATGGGGTGCAGCAGT
>OTU2292 18_758811
TAATTAGATACCCCAGTAGTCCGCTCATAGAGAGAGGGTGATGCTCTTCTGACCACCTACGGGGTGCAGCAGTATTAGATACCCACGTAGTCCATCAGTACAGTACCTACGGGATGCACCAGTATTAGATACCCATGTAGTCCGCTCATAGAGAGTGATGCTCTTCTGGCTACCCTACGGGATGCAGCAGTAATTAGATACCCCTGTAGTCCATCAGTACAGTGCCTACGGGATGCAGCAGC
>OTU2293 12_336905
TATTAGATACCCCAGTAGTCCCGTACGACTTGTACCTACGGGAGGCAGCAGTATTAGATACCCATGTAGTCCATCAGTGCCAATCCTATGGGAGGCAGCAGTATTAGATACCCCTGTAGTCCATCAGTGCAGTGCCTATGGGATGCAGCAGTATTAGATACCCATGTAGTCCATCAGTGCAGTGCCTATGGGATGCAGCAGTATTAGATACCCAGGTAGTCCATCAGTACAGTGCCTACGGGGTGCAGCAGT
>OTU2294 17_694628
TATTAGATACCCTAGTAGTCCGCTCATAGAGAGTGACGCTCTTCCGATCTACTTGACCTATGGGATGCAGCAGTATTAGATACCCCTGTAGTCCGCTACCACGATGTCCTATGGGAGGCAGCAGTAATTAGATACCCAGGTAGTCCGCTACCTTAGATACCCTGGCTACCCTACGGGGGGCACCAGTATTAGATACCCAGGTAGTCCGCTACCATGCCAATCCTACGGGGTGCAGCAGTATTAGATACCCGAGTAGTCCCGTACGACTTGTACCTACGGGAGGCAGCAGTA
>OTU2296 17_698342
TGAGGAATATTGGTCAATGGGCAGACGCCTGAACCAGCCAAGTCGCGTGAAGAAGAATGACGGTAGCTAAGGAGCAAGCCACGGCTAACTACGTGCCAGCAGCCGCGGTAATACGTAGGTGGCAAGCGTTGTCCGGAATTACTGGGTGTAAAGGGTGCGCAGGCGGACTGTTAAGTCAGCGGTAAAATTGCGGGGCTCAACCCCGCCGAGCCGTTGAAACTGGCGGTCTGGAGTAGGCGAGAAGTATGCGGAATGCGTGGTGTAGCGGTGAAATGCTTAGATATCACGAAGAACTCCGATTGCGAAGGCAGCCTGCTGGACTGTCACTGACGCTGATGCTCGAAAGTGTGGGTATCAAACAGG
>OTU2297 12_299664
TAATTAGATACCCATGTAGTCCATCAGTACAGTGCCTATGGGGGGCAGCAGTAATTAGATACCCCTGTAGTCCCTTTTGATGCCAATCCTACGGGGCGCAGCAGTATTAGATACCCATGTAGTCCCGAAACATCACGCCTACGGGATGCACCAGTATTAGATACCCGAGTAGTCCATCAGTACAGTGCCTACGGTATGCAGCAGTATTAGATACCCCGGTAGTCCATCAGCACAGTGCCTACGGGGCGCAGCAGTATTAGATACCCAGGTAGTCCCGTGATGCACAGTACCTATGGGGCGCACCAGT
>OTU23 8_58
TAGGGAATTTTCGTCAATGGGGGAAACCCTGAACGAGCAATGCCGCGTGAGTGAAGAAGGTCTTCGGATCGTAAAGCTCTGTTGTAAGTGAAGAACGGCTCATAGAGGAAATGCTATGGGAGTGACGGTAGCTTACCAGAAAGCCACGGCTAACTACGTGCCAGCAGCCGCGGTAATACGTAGGTGGCAAGCGTTATCCGGAATCATTGGGCGTAAAGGGTGCGTAGGTGGCGTACTAAGTCTGTAGTAAAAGGCAATGGCTCAACCATTGTAAGCTATGGAAACTGGTATGCTGGAGTGCAGAAGAGGGCGATGGAATTCCATGTGTAGCGGTAAAATGCGTAGATATATGGAGGAACACCAGTGGCGAAGGCGGTCGCCTGGTCTGTAACTGACACTGAGGCACGAAAGCGTGGGGAGCAAATAGG
>OTU230 8_45777
TGGGGAATATTGGGCAATGGGCGCAAGCCTGACCCAGCAACGCCGCGTGAAGGAAGAAGGCTTTCGGGTTGTAAACTTCTTTTATTCGGGACGAAGCAAGTGACGGTACCGAATGAATAAGCCACGGCTAACTACGTGCCAGCAGCCGCGGTAATACGTAGGTGGCGAGCGTTATCCGGATTTACTGGGTGTAAAGGGCGTGTAGGCGGGAGTGCAAGTCAGATGTGAAAACTATGGGCTCAACCCATAGCCTGCATTTGAAACTGTACTTCTTGAGTGCTGGAGAGGCAATCGGAATTCCGTGTGTAGCGGTGAAATGCGTAGATATACGGAGGAACACCAGTGGCGAAGGCGGATTGCTGGACAGTAACTGACGCTGAGGCGCGAAAGCGTGGGGAGCAAACAGG
>OTU2300 16_642165
GATTAGATACCCTTGTAGTCCGCTACCATGACCACCTACGGGGGGCACCAGCATTAGATACCCTAGTAGTCCGCTCATAGAGAGTGATGCTCTTCCGACCTTGTACCTATGGGAGGCAGCAGTATTAGATACCCTCGTAGTCCCGAACGACTTGACCTACGGGGTGCAGCAGTAATTAGATACCCCCGTAGTCCGCTACCATAGATACCCTCGATGTCCTATGGGGTGCAGCAGT
>OTU2302 15_528085
TGAGGAATATTGGGCAATGGGCGCAAGCCTGACCCAGCAACGCCGCGTGAAGGAAGAAGGCTTTCGGGTTGTAAACTTCTTTTCTCAGGGACGAAGAAAGTGACGGTACCTGAGGAATAAGCATCGGCTAACTACGTGCCAGCAGCCGCGGTAATACGTAGGATGCGAGCGTTATCCGGAATTACTGGGTGTAAAGGGAGCGTAGACGGCATGGCAAGCCAGATGTGAAATACCGGGGCTCAACCCCGGGACTGCATTTGGAACTGTTAAGCTGGAGTGTCGGAGAGGCAGGCGGAATTCCTAGTGTAGCGGTGAAATGCGTAGATATTCGGAGGAACACCAGTGGCGAAGGCGGCTTGCTGGGCTCTAACTGACGCTGAGGCTCGAAAGTGTGGGGAGCAAACAGG
>OTU2303 14_420752
TAATTAGATACCCGAGTAGTCCTAGTTGATGTACAGTGCCTATGGGGTGCAGCAGTATTAGATACCCATGTAGTCCGCTCATAGAGAGTGATGCTCTTCCGATCTTGTACCTACGGGGGGCACCAGTATTAGATACCCAAGTAGTCCATCAGTGCCAATCCTATGGGACGCAGCAGGATTAGATACCCCGGTAGTCCATCAGTACAGTGCCTATGGGACGCAGCAGT
>OTU2304 16_614675
TATTAGATACCCGAGTAGTCCGCTCATAGAGAGGGTGATGCTCTTCCGATCTTGTACCTACGGGGGGCACCAGTATTAGATACCCCTGTAGTCCGCTCATTATCAACCTACGGGAGGCAGCAGCATTAGATACCCTAGTAGTCCGCTACCACGATGTCCTATGGGACGCAGCAGTATTAGATACCCGTGTAGTCCCGAAATATCACGCCTACGGGATGCAGCAGTATTAGATACCCAGGTAGTCCATCAGTACAGTACCTACGGGAGGCAGCAGT
>OTU2306 16_647389
TAATTAGATACCCCGGTAGTCCGCTACCACGATGTCCTATGGGGCGCAGCAGTATTAGATACCCTGGTAGTCCGCTACCTTAGATACCACCGATGTCCTACGGGGTGCAGCAGTATTAGATACCCCAGTAGTCCCCTACCTTAGATACCCTCGATGTCCTACGGGGCGCACCAGTATTAGATACCCGCGTAGTCCATCAGTACAGGCCTACGGGGCGCACCAGT
>OTU2309 18_747328
CATTAGATACCCCGGTAGTCCGCTACCTTAGATACCCTCGATGTCCTATGGGAGGCAGCAGTATTAGATACCCATGTAGTCCGCTACCACGATGTCCTACGGGGTGCAGCAGTATTAGATACCCTTGTAGTCCGCTACCACGATGTCCTATGGGGCACAGCAGTATTAGATACCCTGGTAGTCCCGTACGACTTGACCTATGGGGGGCAGCAGCATTAGATACCCATGTAGTCCATCAGTGCCAATCCTATGGGGGGCAGCAGT
>OTU231 10_153018
TGAGGAATATTGGTCAATGGACGCAAGTCTGAACCAGCCATGCCGCGTGCAGGAAGACGGCTCTATGAGTTGTAAACTGCTTTTGTATTAGGGTAAACTCAGGTACGTGTACCTGACTGAAAGTATAATACGAATAAGGATCGGCTAACTCCGTGCCAGCAGCCGCGGTAATACGGAGGATCCAAGCGTTATCCGGATTTATTGGGTTTAAAGGGTGCGTAGGCGGTTTGATAAGTTAGAGGTGAAAGACCGGGGCTTAACTCCGGAACTGCCTCTAATACTGTTGAACTAGAGAGTAGTTGCGGTAGGCGGAATGTATGGTGTAGCGGTGAAATGCTTAGAGATCATACAGAACACCGATTGCGAAGGCAGCTTACCAAACTATATCTGACGTTGAGGCACGAAAGCGTGGGGAGCAAACAGG
>OTU2310 16_630972
TATTAGATACCCCAGTAGTCCGCTACCACGATGACCTATGGGACGCAGCAGTATTAGATACCCTCGTAGTCCGCTACCTTAGATACCCTCGATGTCCTACGGGATGCAGCAGTAATTAGATACCCGTGTAGTCCGCTACCACGATGTCCTATGGGGTGCAGCAGTATTAGATACCCAGGTAGTCCGCTACCATGGCTACCCTATGGGGTGCAGCAGTATTAGATACCCCTGTAGTCCCGAAACAGAGGGGATGATGCTCTTCCGATCTTGTACCTACGGGGGGCACCAGT
>OTU2311 13_355787
TGAGGAATATTGGTCAATGGACGAGAGTCTGAACCAGCCAAGTAGCGTGAAGGATGACAGCCCTATGGGTTTTAAACTTCTTTTGCAGGGGAATAAAGTGTGGTACGCGTTACCATTTTGTATGTACCCTGCGAATAAGCATCGGCTAATTCCGTGCCAGCAGCCGCGGTAATACGGAGGATTCGAGCGTTATCCGGATTTATTGGGTTTAAAGGGTGCGTAGGCGGTTAGGTAAGTTAGAGGTGAAAGGTCAGGGCTTAACCCTGGGACTGCCTCTGATACTGTCTGACTGGAGAATAGATGCAGCAGGCGGAATGAGTAGTGTAGCGGTGAAATGCTTAGATATTACTCAGAACACCGATTGCGAAGGCAGCTCACTGGACTGCAACTGACACTGAGGCTCGAAAGTGTGGGTACCAAACAGG
>OTU2314 17_690609
CATTAGATACCCAGGTAGTCCATCAGTACAGTGCCTATGGGGGGCACCAGTATTAGATACCCCCGTAGTCCGCTACCATGGCTACCCTACGGGATGCAGCAGTAATTAGATACCCTAGTAGTCCCGCTACCTCAGATACCCTCGATGTCCTACGGGGGGCACCAGTAATTAGATACCCCCGTAGTCCGCTACCATTACGCCCACTTGACCTACGGGACGCAGCAGT
>OTU2315 17_726867
GATTAGATACCCTTGTAGTCCGCTACCACGATGTCCTACGGGAGGCAGCAGTATTAGATACCCGTGTAGTCCGCTACCAACTGTCCATGGCTACCCTATGGGGGGCAGCAGTAATTAGATACCCCGGTAGTCCATCAGTACAGTGCCTACGGGAGGCAGCAGTATTAGATACCCGAGTAGTCCGCTCATAGAGAGGGGGTGATGCTCTTCCTGTCTATCACGCCTACGGGATGCACCAGTAGTC
>OTU2317 17_682121
TATTAGATACCCAGGTAGTCCGCTCATAGAGAGTGATGCTCTTCTGACCACCTACGGGATGCAGCAGTATTAGATACCCAGGTAGTCCGCTCATGATCAACCTATGGGGCGCAGCAGTATTAGATACCCATGTAGTCCTAGTTGGCTACCCTACGGGAGGCAGCAGTATTAGATACCCCTGTAGTCCGCTACCGACTGTCCACGGCTACCCTATGGGACGCAGCAGT
>OTU2318 16_649495
TATTAGATACCCGTGTAGTCCGCTACCACGATGTCCTATGGGAGGCACTTGACCTACGGGAGGCACCAGTATTAGATACCCTGGTAGTCCGCTACCTTAGATACCCTGGCTACCCTATGGGAGGCAGCAGTATTAGATACCCACGTAGTCCGCTACCACGATGTCCTACGGGGCGCACCAGTAATTAGATACCCCGGTAGTCCGCTCATAGAGAGTGATGCTCTTCCGATGTCCTACGGGGCGCACCAGT
>OTU2319 18_745377
TAATTAGATACCCCAGTAGTCCGCTACCTTAGATACCCTCGATGTCCTACGGGAGGCACCAGTATTAGATACCCTAGTAGTCCCGTACGCCTTGTACCTATGGGATGCAGCAGTAATTAGATACCCGTGTAGTCCGCTACCACGATGTCCTATGGGGTGCAGCAGTATTAGATACCCCCGTAGTCCGCTACCACGATGTCCTACGGGGTGCAGCAGTATTAGATACCCCTGTAGTCCCGTACGATCTGTCCTGCCAATCCTATGGGGTGCAGCAGT
>OTU232 8_11916
TGGGGAATATTGCACAATGGGGGAAACCCTGATGCAGCAACGCCGCGTGGGTGAAGGAGCGTTTCGGCGCGTAAAGCCCTGTCAGCGGGGAAGAAGAAAGACGGTACCCGACCAAGAAGCCCCGGCTAACTACGTGCCAGCAGCCGCGGTAATACGTAGGGGGCGAGCGTTATCCGGAATTACTGGGTGTAAAGGGAGCGTAGACGGCGAGGTAAGCCTGAAGTGGAAGCCCGCGGCCCAACCGCGGAACTGCTTTGGGAACTGTTTTGCTGGAGTATGGGAGGGGTAAGCGGAATTCCTGGTGTAGCGGTGAAATGCGTAGATATCAGGAGGAACACCGGTGGCGAAGGCGGCTTACTGGACCATAACTGACGTTGAGGCTCGAAAGCGTGGGGAGCGAACAGG
>OTU2320 16_618859
TATTAGATACCCATGTAGTCCGCTACCACGATGTCCTATGGGAGGCAGCAGTATTAGATACCCCAGTAGTCCGCTACCGTTACGCCTACTTGACCTATGGGGCGCAGCAGTATTAGATACCCAGGTAGTCCGCTACCATCACGCCTACGGGGTGCAGCAGTATTAGATACCCCAGTAGTCCGCTACCTTAGATACCCTCGATGTCCTATGGGACGCAGCAGT
>OTU2321 12_320575
TATTAGATACCCAGGTAGTCCCGTACGACTTGACCTACGGGACGCAGCAGTAATTAGATACCCGAGTAGTCCCGAAACATCACGCCTATGGGGGGCAGCAGTAATTAGATACCCGGGTAGTCCGCTACCTTAGATACCCTCGATGTCCATCAGTACAGTGCCTACGGGATGCAGCAGTATTAGATACCCTGGTAGTCCGCTACCATGATGTCCTACGGGGTGCAGCAGT
>OTU2322 8_40139
CATTAGATACCCAAGTAGTCCGCTCATAGAGAGTGATGCTCTTCCGATCTTGACCACCTATGGGGCGCACCAGTATTAGATACCCCAGTAGTCCCTACCACGATGTCCTATGGGACGCACCAGTATTAGATACCCGGGTAGTCCCGTGATGTACTATGGGATGCAGCAGTATTAGATACCCGCGTAGTCCATCAGTACAGTGCCTACGGGATGCAGCAGTATTAGATACCCGGGTAGTCCTAGTTGGTGTACAGTGCCTATGGGGCGCACCAGT
>OTU2323 11_265943
TAGGGAATCTTCCACAATGGACGAAAGTCTGATGGAGCAACGCCGCGTGAGTGAAGAAGGGTTTCGGCTCGTAAAGCTCTGTTGGTAGTGAAGAAAGATAGAGGTAGTAACTGGCCTTTATTTGACGGTAATTACTTAGAAAGTCACGGCTAACTACGTGCCAGCAGCCGCGGTAATACGTAGGGGGCAAGCGTTATCCGGATTTACTGGGTGTAAAGGGAGCGTAGACGGTAATGTAAGTCTGATGTGAAAGCCCGGGGCTCAACCCCGGGACTGCATTGGAAACTGGGAGACTTGAGTGCAGAAGAGGAGAGTGGAACTCCATGTGTAGCGGTGAAATGCGTAGATATATGGAAGAACACCAGTGGCGAAAGCGGCTCTCTGGTCTGTAACTGACGCTGAGGTTCGAAAGCGTGGGTAGCAAACAGG
>OTU2324 16_609731
TATTAGATACCCGTGTAGTCCCGAAACAGAGGGGATGGTGCTCTTCCGATCTCGACCACCTATGGGGTGCAGCAGTATTAGATACCCATGTAGTCCGCTACCACGTTGACCTACGGGGTGCAGCAGTATTAGATACCCTTGTAGTCCGCTACCACGATGTCCTATGGGAGGCAGCAGTATTAGATACCCGGGTAGTCCGCTACCGACTGTCCATGGCTACCCTACGGGACGCACCAGC
>OTU2325 16_631450
TAATTAGATACCCCCGTAGTCCGCTACCACGATGTCCTACGGGGGGCAGCAGTATTAGATACCCGGGTAGTCCGCTACCTTAGACACCCTCTTGTACCTATGGGGTGCAGCAGTATTAGATACCCGGGTAGTCCATCAGTACAGTGCCAATCCTATGGGGCGCAGCAGTAATTAGATACCCGTGTAGTCCCGTACGATCTGGCCTGCCAATCCTACGGGGTGCACCAGTATTAGATACCCGTGTAGTCCGCTACCACGATGACCTATGGGACGCAGCAGT
>OTU2326 18_776642
TAATTAGATACCCTAGTAGTCCGCTACCACGATGCCCTACGGGGTGCAGCAGGATTAGATACCCAGGTAGTCCGCTCATAGAGAGTGATGCTCTTCTGATCAGCCTACGGGGTGCAGCAGTATTAGATACCCGTGTAGTCCGCTACCGACTGACCATGGCTACCCTACGGGGCGCACCAGTAATTAGATACCCGAGTAGTCCCGTACGACAGTGCCTATGGGACGCACCAGT
>OTU2327 17_700794
TATTAGATACCCAGGTAGTCCCGTACGATCTGGCCTGGCTACCCTACGGGAGGCAGCAGTATTAGATACCCAGGTAGTCCGCTACCGACTGCCCATGGCTACCCTATGGGGTGCAGCAGTATTAGATACCCATGTAGTCCGCTACCGACTGTCCATGGCTACCCTATGGGGTGCAGCAGTAATTAGATACCCACGTAGTCCATCAGTACAGTGCCTATGGGGGGCAGCAGT
>OTU2328 18_760171
TATTAGATACCCATGTAGTCCGCTCATAGAGAGTGATGCTCTTCCTGTCTATCACGCCTATGGGATGCAGCAGTATTAGATACCCGAGTAGTCCGCTCATAGAGAGAGGATGACGCTCTTCCGATCTTGACCACCTACGGGGTGCAGCATTATTAGATACCCGCGTAGTCCGCTACCACGATGTCCTACGGGGGGCAGCAGTATTAGATACCCCAGTAGTCCATCAGTACAGTGCCTACGGGAGGCAGCAGG
>OTU2329 8_65258
TGGGGAATATTGCACAATGGGCGCAAGCCTGATGCAGCCATGCCGCGTGTGTGAAGAAGGCCTTCGGGTTGTAAAGCACTTTCAGCGAGGAGGAAGGGCATGAAGTTAATAGCTTCATGCATTGACGTTACTCGCAGAAGAAGCACCGGCTAACTCTGTGCCAGCAGCCGCGGTAATACAGAGGGTGCAAGCGTTAATCGGAATTACTGGGCGTAAAGCGCGCGTAGGTGGTTTGTTAAGTTGGATGTGAAATCCCCGGGCTCAACCTGGGAACTGCATTCAAAACTGACTGACTAGAGTATGGTAGAGGGTGGTGGAATTTCCTGTGTAGCGGTGAAATGCGTAGATATAGGAAGGAACACCAGTGGCGAAGGCGACCACCTGGACTGATACTGACACTGAGGTGCGAAAGCGTGGGGAGCAAACAGG
>OTU233 8_21326
TCGGGAATATTGCGCAATGGAGGAAACTCTGACGCAGTGACGCCGCGTATAGGAAGAAGGTCTTCGGATTGTAAACTATTGTCGTTAGGGAAGAAAAAGGACAGTACCTAAGGAGGAAGCTCCGGCTAACTACGTGCCAGCAGCCGCGGTAATACGTAGGGAGCAAGCGTTATCCGGATTTATTGGGTGTAAAGGGTGCGTAGACGGGAAAATAAGTTAGTTGTGAAATCCCTCGGCTCAACTGAGGAACTGCAACTAAAACTGTTTTTCTTGAGTGTTGGAGAGGAAAGCGGAATTCCTAGTGTAGCGGTGAAATGCGTAGATATTAGGAGGAACACCAGTGGCGAAGGCGGCTTTCTGGACAATAACTGACGTTGAGGCACGAAAGTGTGGGGAGCAAACAGG
>OTU2331 17_712183
TATTAGATACCCGTGTAGTCCATCAGTACAGTGCCTACGGGGTGCACCAGTATTAGATACCCTAGTAGTCCGCTACCGACTGTCCATGGCTACCCTACGGGGTGCAGCAGTAATTAGATACCCTGGTAGTCCGCTACCACGATGTCCTACGGGGTGCAGCAGTAGTAATTAGATACCCGGGTAGTCCGCTCATAGAGAGAGAGTGATGCTCTTCCGACCTTGTACCTATGGGACGCAGCAGT
>OTU2332 7_1156298
TATTAGATACCCCGGTAGTCCATCAGTACGACTTGTACCTATGGGGTGCAGCAGTATTAGATACCCGGGTAGTCCCGAAACATCACGCCTATGGGGGGCAGCAGCATTAGATACCCCAGTAGTCCGCTACCACGATGTCCTATGGGGCGCACCAGTATTAGATACCCCAGTAGTCCGCTCATAGAGGGCGATGCTCTTCTGACCACCTATGGGACGCAGCAGT
>OTU2333 18_754307
TATTAGATACCCGAGTAGTCCGCTACCTTAGATACCCTCGATGTCCTACGGGGGGCACCAGTATTAGATACCCTCGTAGTCCGCTACCACGATGTCCTACGGGGGGCAGCAGTATTAGATACCCACGTAGTCCGCTCATAGAGAGTGATGCTCTTCTGACCACCTACGGGAGGCACCAGTATTAGATACCCGGGTAGTCCCGTGATGTACAGTACCTACGGGGCGCACCAGC
>OTU2335 17_690112
CAATTAGATACCCTTGTAGTCCGCTCATGACCACCTACGGGGTGCACCAGTATTAGATACCCCTGTAGTCCGCTACCACGATGTCCTACGGGGTGCAGCAGTATTAGATACCCACGTAGTCCGCTACCAACTGATCAGCCTACGGGACGCACCAGTATTAGATACCCTCGTAGTCCGCTACCGACTGTCCATGGCTACCCTATGGGACGCAGCAGTAATTAGATACCCTAGTAGTCCGCTACCATGCCAATCCTATGGGGCGCAGCAGTA
>OTU2336 11_234664
TAATTAGATACCCAGGTAGTCCGCTACCGAATGTCCATAGCTTCCTATGGGGGGCAGCAGCATTAGATACCCCAGTAGTCCGCTACCACGATGTCCTATGGGATGCAGCAGTAATTAGATACCCGCGTAGTCCATCAGTACAGTGCCTATGGGGTGCAGCAGTATTAGATACCCCTGTAGTCCCGAAACAGAGGGGATGATGCTCTTCCGATCTTGTACCTATGGGGCGCAGCAGCA
>OTU2339 18_763409
TATTAGATACCCTGGTAGTCCGCTACCACGATGTCCTACGGGGGGCACCAGTATTAGATACCCACGTAGTCCGCTCATAGGGAGTGATGCTCTTCCGATCTGGCTACCCTATGGGAGGCAGCAGTATTAGATACCCTCGTAGTCCGCTACCACCTTGTACCTATGGGAGGCAGCAGTATTAGATACCCACGTAGTCCTAGCTGATGTACAGTGCCTACGGGATGCAGCAGCATTAGATACCCTTGTAGTCCGCTACCACCTTGTACCTACGGGACGCACCAGT
>OTU234 11_276206
TGAGGAATATTGGTCAATGGGCGCAAGCCTGAACCAGCCAAGTCGCGTGAGGGAAGACGGCCCTACGGGTTGTAAACCTCTTTTGCCGGGGAGCAAGCCTGAGCACGTGTGCCCAGGCGGAGAGTACCCGGAGAAAAAGCATCGGCTAACTCCGTGCCAGCAGCCGCGGTAATACGGAGGATGCGAGCGTTATCCGGATTTATTGGGTTTAAAGGGTGCGCAGGCGGGCTGTTAAGCCGGCGGTAAAAATTCAGGGCTCAACCCTGTCGAGCCGTCGGAACTGGCAGTCTTGAGTGGGCGAGAAGTATGCGGAATGCGTGGTGTAGCGGTGAAATGCATAGATATCACGCAGAACGCCGATTGCGAAGGCAGCATACCGGCGCCCAACTGACGCTGAGGCACGAAAGCGTGGGGATCGAACAGG
>OTU2340 16_645271
TATTAGATACCCACGTAGTCCGCTACCTTAGATACCCTCGATGTCCTATGGGAGGCAGCAGTATTAGATACCCGAGTAGTCCGCTACCACGATGTCCTATGGGACGCAGCAGTATTAGATACCCGCGTAGTCCATCAGTACAGGCCTACGGGGCGCACCAGTATTAGATACCCCGGTAGTCCGCTACCACAGTGCCTATGGGAGGCAGCAGTATTAGATACCCAGGTAGTCCATCAGTGCCAATCCTACGGGATGCACCAGTATTAGATACCCGCGTAGTCCCGTACGATGCCAATCCTACGGGGGGCAGCAGT
>OTU2341 17_683144
TATTAGATACCCTTGTAGTCCCGTACGACTTGTACCTACGGGGTGCAGCAGCATTAGATACCCAGGTAGTCCGCTACCATGGCTACCCTATGGGAGGCACCAGTATTAGATACCCTAGTAGTCCGCTACCATGGCTACCCTATGGGACGCACCAGTATTAGATACCCTCGATGTCCTACGGGAGGCAGCAGTATTAGATACCCCAGTAGTCCGCTACCACGATGTCCTATGGGGGGCAGCAGTATTAGATACCCTTGTAGTCCCGAAACATCACGCCTATGGGAGGCAGCAGT
>OTU2342 11_259173
TAATTAGATACCCGTGTAGTCCCGTGATGTACAGTGCCTACGGGGGGCAGCAGTATTAGATACCCTGGTAGTCCGCTACCGACTGCCCATAGAGAGCGATGCTCTTCCGATCTACAGTACCTATGGGGCGCACCAGTATTAGATACCCATGTAGTCCGCTACCTTAGATACCCTCGATGTCCTACGGGACGCAGCAGTATTAGATACCCGCGTAGTCCGCTACCACAGTGCCTACGGGATGCAGCAGTATTAGATACCCTCGTAGTCCGCTCATAGAGAGTGATGCTCTTCTGATCAGCCTATGGGACGCACCAGTA
>OTU2343 17_683436
TATTAGATACCCCAGTAGTCCGCTACCACGATGTCCTATGGGAGGCAGCAGTATTAGATACCCGCGTAGTCCGCTCATAGAGAGTGATGCTCTTCCGACCTTGTACCTACGGGGTGCAGCAGTATTAGATACCCGTGTAGTCCTAGTTGCCAATCCTACGGGGGGCAGCAGTATTAGATACCCCGGTAGTCCGCTACCATGGCTACCCTACGGGGCGCAGCAGC
>OTU2344 13_345566
TAGGGAATTTTCGGCAATGGGGGAAACCCTGACCGAGCAACGCCGCGTGAGGGAGGAAGTATTTCGGTACGTAAAGCTCTATCAGCAGGGAAGAAAAAAGGACGGTACCTGAGTAAGAAGCCCCGGCTAACTACGTGCCAGCAGCCGCGGTAATACGTAGGGGGCAAGCGTTATCCGGATTTACTGGGTGTAAAGGGAGCGTAGACGGCGATGCAAGCCTGGAGTGAAAGGCGGGGGCTCAACCCCCGGACTGCTTTGGGAACTGCATGGCTAGAGTGTCGGAGAGGCAGGCGGAATTCCTAGTGTAGCGGTGAAATGCGTAGATATTAGGAGGAACACCAGTGGCGAAGGCGGTCTGCTGGACAGCAACTGACGCTGAGGCGCGAAAGCGTGGGGAGCAAATAGG
>OTU2345 16_618667
TGGGGAATATTGCACAATGGGCGCAAGCCTGATGCAGCCATGCCGCGTGTATGAAGAAGGCCTTCGGGTTGTAAAGTACTTTCAGCGGGGAGGAAGGGAGTAAAGTTAATACCTTTGCTCATTGACGTTACCCGCAGAAGAAGCACCGGCTAACTCCGTGCCAGCAGCCGCGGTAATACGGAGGGTGCAAGCGTTATCCGGATTTATTGGGCGTAAAGGGAGCGTAGGCGGATACTTAAGTGGGATGTGAAATACTTGGGCTCAACCCGAGTACTGCATTCCAAACTGAGTATCTAGAGTGCAGGAGAGGAGAGTGGAATTCCTAGTGTAGCGGTGAAATGCGTAGAGATTAGGAAGAACACCAGTGGCGAAGGCGACTCTCTGGACTGTAACTGACGCTGAGGCTCGAAAGCGTGGGGAGCGAACAGG
>OTU2346 7_1106602
TAATTAGATACCCACGTAGTCCCGAAACATCACGCCTACGGGACGCAGCAGTATTAGATACCCAGGTAGTCCATCAGTACAGTGCCTACGGGGTGCAGCAGATTAGATACCCGTGTAGTCCCGAAACATCACGCCTATGGGGTGCAGCAGTAATTAGATACCCAGGTAGTCCCGAAACATCACGCCTATGGGGGGCAGCAGTATTAGATACCCTGGTAGTCCGCTACCTTAGATACCCTGGCTACCCTACGGGGCGCACCAGT
>OTU2347 18_738490
TATTAGATACCCCTGTAGTCCGCTACCACGATGTCACCTACGGGATGCAGCAGTATTAGATACCCACGTAGTCCGCTACCATGACCACCTATGGGAGGCAGCAGTATTAGATACCCACGTAGTCCGCTACCACGATGTCCTATGGGAGGCAGCAGTATTAGATACCCCTGTAGTCCGCTCATAGAGGGTGATGCTCTTCCGATCTTGTACCTACGGGGCGCAGCAGCATTAGATACCCTCGTAGTCCGCTACCAACTGCCCACATCACGCCTACGGGACGCAGCAGTA
>OTU2348 17_699835
TAATTAGATACCCGGGTAGTCCGCTACCTTAGATACCCTGGCTACCCTACGGGGTGCAGCAGTATTAGATACCCGTGTAGTCCATCAGTGCAGTGCCTATGGGGTGCAGCAGCAATTAGATACCCTGGTAGTCCCGTACGATCTGTCCTGCCAATCCTACGGGGCGCAGCAGTATTAGATACCCACGTAGTCCCTTTTGATATCCTCGATGTCCTATGGGGTGCACCAGTATTAGATACCCACGTAGTCCGCTACCATGGCTACCCTATGGGAGGCAGCAGTA
>OTU2349 16_644818
TATTAGATACCCCAGTAGTCCGCTACCACGATGTCCTACGGGATGCAGCAGTATTAGATACCCCCGTAGTCCGCTCATAGAGAGTGATGCTCTTCCGATCTTGTACCTACGGGATGCAGCAGTATTAGATACCCGAGTAGTCCGCTCATAGAGAGTGCCTACGGGAGGCAGCAGTATTAGATACCCCAGTAGTCCCGTACGACTTGTACCTATGGGGCGCAGCAGT
>OTU235 8_27037
TGAGGAATATTGGTCAATGGGCGCGAGCCTGAACCAGCCAAGTAGCGTGAAGGATGACTGCCCTACGGGTTGTAAACTTCTTTTATAAAGGAATAAAGTGAGGCACGTGTGCCTTTTTGTATGTACTTTATGAATAAGGATCGGCTAACTCCGTGCCAGCAGCCGCGGTAATACGGAGGATCCGAGCGTTCTCCGGATTTATTGGGTTTAAAGGGAGCGTAGATGGGTTGTTAAGTCAGTTGTGAAAGTTTGCGGCTCAACCGTAAAATTGCAATTGATACTGGCAGTCTTGAGTACAGTTGAGGTAGGCGGAATTCGTGGTGTAGCGGTGAAATGCTTAGATATCACGAAGAACTCCGATTGCGAAGGCAGCTTACTAAACTGCCACTGACATTGATGCTCGAAAGTGTGGGTATCAAACAGG
>OTU2351 17_666528
TATTAGATACCCCAGTAGTCCGCTACCATCACGCCTATGGGACGCAGCAGTATTAGATACCCACGTAGTCCGCTACCATGACCACCTATGGGACGCAGCAGGATTAGATACCCGTGTAGTCCCGTACGACTTGGCTACCCTATGGGGGGCAGCAGTATTAGATACCCATGTAGTCCCGTACGACTTGTACCTATGGGACGCACCAGTATTAGATACCCCAGTAGTCCGCTACCATCACGCCTATGGGACGCAGCAGTATTAGATACCCACGTAGTCCGCTACCATGACCACCTATGGGACGCAGCAGGATTAGATACCCGTGTAGTCCCGTACGACTTGGCTACCCTATGGGGGGCAGCAGTATTAGATACCCATGTAGTCCCGTACGACTTGTACCTATGGGACGCAGCAGT
>OTU2352 7_1164571
TATTAGATACCCTAGTAGTCCCGAAACATCACGCCTATGGGGCGCAGCAGTATTAGATACCCTGGTAGTCCCGAAACATCACGCCTATGGGACGCACCAGTATTAGATACCCAGGTAGTCCCGAAACATCACGCCTACGGGGCGCAGCAGTATTAGATACCCCAGTAGTCCCGTGATGTACAGTGCCAATCCTACGGGGGGCAGCAGTATTAGATACCCACGTAGTCCCGTACGACTTGACCTACGGGGCGCAGCAGT
>OTU2354 18_734581
TATTAGATACCCATGTAGTCCGCTCATAGAGAGATGGTGATGCTCTTCTGATCAGCCTATGGGGCGCACCAGTATTAGATACCCTGGTAGTCCGCTACCACGATGTCCTATGGGATGCAGCAGTATTAGATACCCACGTAGTCCGCTCATAGAGAGAGATGCTCTTCCGATCGTGATCAGCCTACGGGACGCATCAGTATTAGATACCCACGTAGTCCATCAGTACAGTACCTACGGGGTGCAGCAGT
>OTU2355 15_485246
TATTAGATACCCATGTAGTCCATCAGTGCCAATCCTACGGGAGGCAGCAGTAATTAGATACCCCCGTAGTCCCGTACGACTTGTACCTATGGGGGGCACCAGTATTAGATACCCCGGTAGTCCGCTACCACGATGTCCTACGGGGTGCAGCAGTATTAGATACCCAGGTAGTCCGCTACCACGATGTCCTACGGGGTGCAGCAGTATTAGATACCCAGGTAGTCCGCTACCATGATGTCCTACGGGATGCAGCAGT
>OTU2356 18_764397
TATTAGATACCCTGGTAGTCCGCTACCTTAGATACCATCGATGTCCCGTACGATTAGATACCCACGTAGTCCGCTACCAACTGTCCATGGCTACCCTATGGGAGGCAGCAGTATTAGATACCCGTGTAGTCCGCTCATAGAGAGCGATGCTATTCCGACCCCTTGTACCTACGGGATGCAGCAGTATTAGATACCCATGTAGTCCCGAAACATCACGCCTATGGGAGGCAGCAGT
>OTU2357 16_634767
TATTAGATACCCCCGTAGTCCGCTACCACGATGTCCTACGGGATGCAGCAGTATTAGATACCCACGTAGTCCGCTCATAGAGAGTGATGCTCTTCTGGCTACCCTACGGGATGCAGCAGTATTAGATACCCGGGTAGTCCGCTACCACCTTGTACCTACGGGACGCACCAGTATTAGATACCCCGGTAGTCCCGTACGATCTGTCCTGCCAATCCTATGGGGGGCAGCAGC
>OTU2358 17_695877
TATTAGATACCCGAGTAGTCCATCAGTACAGTGCCTACGGGGGGCAGCAGTATTAGATACCCCGGTAGTCCGCTACCGACTGTCCATGGCTACCCTACGGGACGCAGCAGTATTAGATACCCACGTAGTCCGCTCATATCACGCCTACGGGGGGCAGCAGTATTAGATACCCGAGTAGTCCGCTACCGACTGTCCATGGCTACCCTATGGGATGCAGCAGTATTAGATACCCAGGTAGTCCAGTACGACTTGACCTATGGGACGCAGCAGTA
>OTU2359 11_215941
TATTAGATACCCTTGTAGTCCTAGTTGCCAATCCTACGGGAGGCACCAGTATTAGATACCCCCGTAGTCCCGTGATGTACAGTGCCTACGGGAGGCAGCAGTATTAGATACCCTAGTAGTCCCGAAACATCACGCCTATGTGGTGCAGCAGTAATTAGATACCCGTGTAGTCCCGTGATGTACAGTACCTATGGGAGGCACCAGCATTAGATACCCACGTAGTCCCGTACGACTTGTACCTATGGGGTGCAGCAGTAGATTAGATACCCTGGTAGTCCGCTCATAGAGTGCGATGCTCTTCCGATCTGGCTACCCTACGGGACGCAGCAGT
>OTU236 8_14398
TGAGGAATATTGGTCAATGGGCGGAAGCCTGAACCAGCCAAGTCGCGTGAGGGAAGACGGCCCTACGGGTTGTAAACCTCTTTTGCCGGGGAGCAAAGGCGGGTATGTATACCCGGATGAGAGTACCCGGAGAAAAAGCATCGGCTAACTCCGTGCCAGCAGCCGCGGTAATACGGAGGATGCGAGCGTTATCCGGATTTATTGGGTTTAAAGGGTGCGCAGGCGGACTGTTAAGTCAGCGGTAAACTTGCGGGGCTCAACCCCGCCGAGCCGTTGAAACTGGCGGTCTGGAGTAGGCGAGAAGTATGCGGAATGCGTGGTGTAGCGGTGAAATGCATAGATATCACGCAGAACTCCGATTGCGAAGGCAGCATACCGGCGCCTTACTGACGCTCAGGCACGAAAGCGTGGGTATCGAACAGG
>OTU2360 7_1159400
CAATTAGATACCCAGGTAGTCCCGAACGACTTGACCTACGGGGGGCAGCAGTATTAGATACCCGTGTAGTCCGCTCATAGAGAGTGATGCTATTCCGATCCCTTGTACCTACGGGGGGCAGCAGTATTAGATACCCCAGTAGTCCCGTACGACTTGTACCTACGGGGTGCAGCAGTAATTAGATACCCAGGTAGTCCGCTACAACGATGTCCTATGGGGGGCAGCAGT
>OTU2361 14_434342
TATTAGATACCCAAGTAGTCCATCAGTACAGTACCTATGGGTGCAGCAGTATTAGATACCCTTGTAGTCCGCTACCTTAGATACCCTGGCTACCCTACGGGGGGCAGCAGTAATTAGATACCCACGTAGTCCCGTACGAATTGACCTATGGGGGGCAGCAGTATTAGATACCCGTGTAGTCCGCTACCTTAGATACCCTCGATGTCCTATGGGATGCAGCAGT
>OTU2362 18_752213
TAATTAGATACCCATGTAGTCCCGTACGACTTGACCTATGGGATGCACTGACCACCTATGGGAGGCAGCAGTATTAGATACCCTTGTAGTCCGCTCATGATCAACCTATGGGGGGCAGCAGTATTAGATACCCGAGTAGTCCCGAAACATCACGCCTATGGGACGCAGCAGTATTAGATACCCCAGTAGTCCCGTACGACTTGACCTACGGGGGGCAGCAGTCC
>OTU2363 16_633341
TATTAGATACCCTAGTAGTCCGCTACCACGATGTCCTATGGGGCGCAGCAGTATTAGATACCCATGTAGTCCCGTACGCCTTGTACCTACGGGGTGCAGCAGTATTAGATACCCTGGTAGTCCGCTACCGACTGTCAATAGGTACCTACGGGGGGCAGCAGTATTAGATACCAACGTAGTCCCGAAACAGAGGGGATGATGCTCTTCCGATCTTGTACCTACGGGACGCAGCAGTC
>OTU2364 16_640937
TATTAGATACCCTTGTAGTCCGCTACCTTAGATACCCTCGATGTCCTATGGGAGGCAGCAGTATTAGATACCCAGGTAGTCCGCTACCGACTGACCATGGCTACCCTACGGGGTGCAGCAGTAATTAGATACCCACGTAGTCCGCTACCTTAGATACCCTCGATGTCCTACGGGATGCACCAGCATTAGATACCCTTGTAGTCCCTTTTGCGATGTCCTATGGGGTGCAGCAGT
>OTU2365 14_420608
TATTAGATACCCTCGTAGTCCCGTACGTCTTGTACCTACGGGACGCAGCAGTATTAGATACCCATGTAGTCCCGTGATGTACAGTGCCTACGGGATGCAGCAGTATTAGATACCCTTGTAGTCCGCTACCTTAGATACCCTGGCTACCCTACGGGAGGCAGCAGTATTAGATACCCCTGTAGTCCTCAAGTTCGTACAGTGCCTACGGGACGCAGCAGTA
>OTU2366 17_679993
TATTAGATACCCCCGTAGTCCGCTACCACAGTGCCTACGGGATGCACCAGTATTAGATACCCTAGTAGTCCAGTGATGTACAGTGCCTACGGGAGGCAGCAGTATTAGATACCCACGTAGTCCGCTACCGACTGTCCATGGCTACCCTACGGGATGCAGCAGTATTAGATACCCCCGTAGTCCTAGTTGATGTACAGCGCCAATCCTACGGGGTGCAGCAGTAGTCCATCAGT
>OTU237 8_5588
TGGGGAATATTGGGCAATGGGCGAAAGCCTGACCCAGCAATGCCGCGTGAATGAAGAAGGTCTTAGGATTGTAAAATTCTGTCCTATGGGAAGAAACAAATGACGGTACCATAGGAGGAAGCCCCGGCTAACTACGTGCCAGCAGCCGCGGTAATACGTAGGGGGCGAGCGTTGTCCGGAATTACTGGGCGTAAAGAGAGCGTAGGCGGCACTACAAGTCTCATGTGAAATACCCGGGCTTAACTTGGGGGTTGCATGGGAAACTGTAGAGCTTGAGTACAGGAGAGGCAAGCGGAATTCCTAGTGTAGCGGTGAAATGCATAGATATTAGGAGGAACACCAGTGGCGAAGGCGGCTTGCTGGACTGAAACTGACGCTGAGGCTCGAAAGCGTGGGGAGCAAACAGG
>OTU2370 7_1164638
TAATTAGATACCCAGGTAGTCCATCAGTACAGTGCCTACGGGGCGCAGCAGTATTAGATACCCGCGTAGTCCGCTACCGACTGTCCATAGCTTCCTATGGGGTGCACCAGTATTAGATACCCACGTAGTCCCGAAACATCACGCCTATGGGGGGCAGCAGTAATTAGATACCCATGTAGTCCATCAGTACAGTGCCTACGGGGTGCACCAGTATTAGATACCCTGGTAGTCCGCTACCATGATGTCCTACGGGATGCAGCAGT
>OTU2371 8_41542
TAATTAGATACCCATGTAGTCCGCTACCAACTGCCCATAGAGAGCGATGCTCTTCTGATCAGCCTATGGGGGGCAGCAGTAATTAGATACCCTAGTAGTCCATCAGTACAGTGCCTACGGGATGCAGCAGTATTAGATACCCCCGTAGTCCGCTACCACGATGTCCTACGGGAGGCAGCAGTATTAGATACCCCGGTAGTCCATCAGTACAGTGCCTACGGGACGCACCAGTATTAGATACCCGCGTAGTCCGCTACCACGATGTCCTATGGGGCGCAGCAGT
>OTU2372 14_455939
TATTAGATACCCACGTAGTCCATCAGTACAGTACCTATGGGACGCACCAGTATTAGATACCCTAGTAGTCCGCTACCACGATGCCCTATGGGATGCAGCAGTATTAGATACCCTAGTAGTCCATCAGTACGACTTGACCTACGGGATGCACCAGTAGTCCGCTACCATTAGATACCCTTGTAGTCCGCTCATAGAGAGGGGGTGATGCTCTTCCTATCTATCACGCCTATGGGGGGCAGCAGT
>OTU2375 17_670976
CAATTAGATACCCGTGTAGTCCATCAGTACAGTGCCTACGGGGCGCAGCAGTGATTAGATACCCAAGTAGTCCATCAGTACAGTGCCTATGGGGTGCAGCAGGATTAGATACCCCTGTAGTCCGCTACCAGATGCTCTTCCGATCCCTTGTACCTATGGGACGCAGCAGTATTAGATACCCATGTAGTCCGCTACCACGATGTCCTATGGGATGCAGCAGT
>OTU2376 17_710329
TATTAGATACCCTCGTAGTCCCGTGATGTACAGTGCCTACGGGGGGCAGCAGTATTAGATACCCAGGTAGTCCGCTACCACGATGTCCTACGGGATGCAGCAGTAGTCCATTAGATACCCTCGTAGTCCGCTACCAACTGACCATGGCTACCCTACGGGGCGCACCAGTAATTAGATACCCTGGTAGTCCGCTCACAGAGAGAGGGGATGATGCTCTTCCGATCTTGACCACCTACGGGGTGCACCAGTAATTAGATACCCTTGTAGTCCATCAGTACGACTTGACCACCTACGGGAGGCAGCAGT
>OTU2377 14_436871
TATTAGATACCCGTGTAGTCCATCAGTACAGTGCCTACGGGGTGCAGCAGTATTAGATACCCTAGTAGTCCCGAAACATCACGCCTATGGGGTGCACCAGTATTAGATACCCATGTAGTCCCGTACGACTTGACCTACGGGGGGCACCAGCAATTAGATACCCTCGTAGTCCGCTACCAGATGCTCTTCCGATCCCTTGTACCTACGGGATGCAGCAGT
>OTU2379 16_637550
TAATTAGATACCCCAGTAGTCCGCTACCACGATGTCCTACGGGGGGCAGCAGTATTAGATACCCAAGTAGTCCATCAGTACAGTGCCTACGGGGCGCAGCAGGATTAGATACCCCGGTAGTCCGCTACCACGATGTCCTACGGGAGGCAGCAGTATTAGATACCCTCGTAGTCCCGAAACATCACGCCTATGGGGGGCAGCAGCAATTAGATACCCACGTAGTCCCGTACGACTTGACCTACGGGGCGCAGCAGT
>OTU238 10_149207
[truncated: 497,873 more chars]
