# Supplementary material for: β-sitosterol inhibits trimethylamine production by regulating the gut microbiota and attenuates atherosclerosis in ApoE–/– mice
Source: Front Cardiovasc Med. 2022 Nov 1;9:986905. doi: 10.3389/fcvm.2022.986905 (PMC9663806; doi:10.3389/fcvm.2022.986905)
Supplement: Supplementary file 1 [file Data_Sheet_1.ZIP › Source data/gut microbiota diversity analysis/CON-EXP/01.OTU_Taxa/02.normalize/otu_table.biom]

{"id": "None","format": "Biological Observation Matrix 1.0.0","format_url": "http://biom-format.org","matrix_type": "sparse","generated_by": "BIOM-Format 2.1.7","date": "2022-05-11T16:13:57.122495","type": "OTU table","matrix_element_type": "float","shape": [2590, 12],"data": [[0,0,11913.0],[0,1,14254.0],[0,2,21775.0],[0,3,13481.0],[0,4,13327.0],[0,5,15294.0],[0,6,242.0],[0,7,456.0],[0,8,225.0],[0,9,403.0],[0,10,234.0],[0,11,411.0],[1,0,784.0],[1,1,67.0],[1,2,21.0],[1,3,471.0],[1,4,482.0],[1,5,161.0],[1,6,306.0],[1,7,222.0],[1,8,207.0],[1,9,289.0],[1,10,427.0],[1,11,1450.0],[2,0,979.0],[2,1,92.0],[2,2,50.0],[2,3,588.0],[2,4,468.0],[2,5,241.0],[2,6,541.0],[2,7,252.0],[2,8,244.0],[2,9,382.0],[2,10,537.0],[2,11,1161.0],[3,0,4887.0],[3,1,1317.0],[3,2,1668.0],[3,3,7470.0],[3,4,7429.0],[3,5,3389.0],[3,6,7693.0],[3,7,15721.0],[3,8,10417.0],[3,9,2883.0],[3,10,11561.0],[3,11,8818.0],[4,0,7325.0],[4,1,8471.0],[4,2,14664.0],[4,3,9315.0],[4,4,7438.0],[4,5,9608.0],[4,6,74.0],[4,7,218.0],[4,8,99.0],[4,9,235.0],[4,10,108.0],[4,11,125.0],[5,0,2795.0],[5,1,721.0],[5,2,885.0],[5,3,4027.0],[5,4,4825.0],[5,5,1823.0],[5,6,5016.0],[5,7,11892.0],[5,8,6408.0],[5,9,1640.0],[5,10,8481.0],[5,11,6501.0],[6,0,639.0],[6,1,845.0],[6,2,277.0],[6,3,1307.0],[6,4,2707.0],[6,5,5278.0],[6,6,4022.0],[6,7,274.0],[6,8,281.0],[6,9,323.0],[6,10,8089.0],[6,11,2879.0],[7,0,1332.0],[7,1,3287.0],[7,2,1293.0],[7,3,727.0],[7,4,728.0],[7,5,456.0],[7,6,1074.0],[7,7,867.0],[7,8,5553.0],[7,9,7008.0],[7,10,905.0],[7,11,2766.0],[8,0,1336.0],[8,1,1225.0],[8,2,369.0],[8,3,488.0],[8,4,430.0],[8,5,439.0],[8,6,5166.0],[8,7,4080.0],[8,8,2236.0],[8,9,2297.0],[8,10,594.0],[8,11,4310.0],[9,0,140.0],[9,1,985.0],[9,2,235.0],[9,3,126.0],[9,4,167.0],[9,5,160.0],[9,6,2200.0],[9,7,425.0],[9,8,3984.0],[9,9,4620.0],[9,10,2313.0],[9,11,1683.0],[10,0,1086.0],[10,1,4406.0],[10,2,619.0],[10,3,310.0],[10,4,793.0],[10,5,2325.0],[10,6,374.0],[10,7,161.0],[10,8,655.0],[10,9,1765.0],[10,10,254.0],[10,11,574.0],[11,0,302.0],[11,1,384.0],[11,2,514.0],[11,3,1637.0],[11,4,1445.0],[11,5,2010.0],[11,6,2202.0],[11,7,200.0],[11,8,157.0],[11,9,159.0],[11,10,723.0],[11,11,1580.0],[12,0,606.0],[12,1,144.0],[12,2,131.0],[12,3,844.0],[12,4,1006.0],[12,5,351.0],[12,6,789.0],[12,7,1910.0],[12,8,1264.0],[12,9,225.0],[12,10,930.0],[12,11,1053.0],[13,0,218.0],[13,1,61.0],[13,2,46.0],[13,3,112.0],[13,4,47.0],[13,5,58.0],[13,6,130.0],[13,7,96.0],[13,8,152.0],[13,9,181.0],[13,10,165.0],[13,11,234.0],[14,0,110.0],[14,1,100.0],[14,2,28.0],[14,3,110.0],[14,4,71.0],[14,5,78.0],[14,6,856.0],[14,7,3470.0],[14,8,568.0],[14,9,275.0],[14,10,1244.0],[14,11,1468.0],[15,0,269.0],[15,1,439.0],[15,2,54.0],[15,3,289.0],[15,4,202.0],[15,5,280.0],[15,6,3944.0],[15,7,1273.0],[15,8,361.0],[15,9,137.0],[15,10,220.0],[15,11,441.0],[16,0,83.0],[16,1,6.0],[16,2,1.0],[16,3,43.0],[16,4,44.0],[16,5,19.0],[16,6,31.0],[16,7,21.0],[16,8,21.0],[16,9,34.0],[16,10,43.0],[16,11,101.0],[17,0,369.0],[17,1,324.0],[17,2,430.0],[17,3,668.0],[17,4,542.0],[17,5,749.0],[17,6,163.0],[17,7,304.0],[17,8,240.0],[17,9,247.0],[17,10,1156.0],[17,11,355.0],[18,0,2.0],[18,1,3.0],[18,2,3.0],[18,3,6.0],[18,4,5.0],[18,5,1.0],[18,6,21.0],[18,7,4.0],[18,8,33.0],[18,9,301.0],[18,10,16.0],[18,11,99.0],[19,0,1.0],[19,1,7.0],[19,2,4.0],[19,3,3.0],[19,4,4.0],[19,5,3.0],[19,6,32.0],[19,7,7.0],[19,8,30.0],[19,9,313.0],[19,10,16.0],[19,11,75.0],[20,1,53.0],[20,2,36.0],[20,3,4.0],[20,4,1.0],[20,5,7.0],[20,6,10.0],[20,7,48.0],[20,8,70.0],[20,9,10.0],[20,10,68.0],[20,11,56.0],[21,0,50.0],[21,1,8.0],[21,2,7.0],[21,3,149.0],[21,4,40.0],[21,5,63.0],[21,6,11.0],[21,7,27.0],[21,8,108.0],[21,9,13.0],[21,10,19.0],[21,11,92.0],[22,0,442.0],[22,1,2671.0],[22,2,117.0],[22,3,142.0],[22,4,73.0],[22,5,40.0],[22,6,90.0],[22,7,46.0],[22,8,46.0],[22,9,89.0],[22,10,49.0],[22,11,75.0],[23,0,90.0],[23,1,136.0],[23,2,134.0],[23,3,550.0],[23,4,479.0],[23,5,641.0],[23,6,947.0],[23,7,91.0],[23,8,44.0],[23,9,39.0],[23,10,337.0],[23,11,698.0],[24,1,38.0],[24,3,12.0],[24,6,2.0],[24,8,3.0],[24,9,7.0],[24,10,5.0],[24,11,16.0],[25,0,122.0],[25,1,92.0],[25,2,64.0],[25,3,67.0],[25,4,63.0],[25,5,47.0],[25,6,451.0],[25,7,98.0],[25,8,1336.0],[25,9,706.0],[25,10,130.0],[25,11,270.0],[26,0,137.0],[26,1,75.0],[26,2,33.0],[26,3,57.0],[26,4,56.0],[26,5,35.0],[26,6,134.0],[26,7,97.0],[26,8,66.0],[26,9,2435.0],[26,10,169.0],[26,11,71.0],[27,0,7.0],[27,1,90.0],[27,2,28.0],[27,3,13.0],[27,4,20.0],[27,5,22.0],[27,6,21.0],[27,7,18.0],[27,8,28.0],[27,9,26.0],[27,10,16.0],[27,11,28.0],[28,0,72.0],[28,1,162.0],[28,2,28.0],[28,3,23.0],[28,4,14.0],[28,5,25.0],[28,6,263.0],[28,7,39.0],[28,8,1424.0],[28,9,27.0],[28,10,45.0],[28,11,60.0],[29,0,2.0],[29,1,9.0],[29,2,37.0],[29,3,28.0],[29,4,8.0],[29,5,11.0],[29,6,136.0],[29,7,171.0],[29,8,88.0],[29,9,72.0],[29,10,48.0],[29,11,391.0],[30,0,79.0],[30,1,32.0],[30,2,23.0],[30,3,36.0],[30,4,49.0],[30,5,48.0],[30,6,152.0],[30,7,67.0],[30,8,284.0],[30,9,1813.0],[30,10,78.0],[30,11,187.0],[31,0,17.0],[31,1,91.0],[31,2,26.0],[31,3,72.0],[31,4,37.0],[31,5,3.0],[31,6,66.0],[31,7,53.0],[31,8,51.0],[31,9,49.0],[31,10,80.0],[31,11,27.0],[32,0,4.0],[32,1,3.0],[32,2,2.0],[32,4,1.0],[32,6,13.0],[32,7,1.0],[32,8,10.0],[32,9,12.0],[32,10,11.0],[32,11,31.0],[33,0,28.0],[33,1,97.0],[33,2,11.0],[33,3,16.0],[33,4,9.0],[33,5,15.0],[33,6,621.0],[33,7,74.0],[33,8,344.0],[33,9,73.0],[33,10,693.0],[33,11,488.0],[34,0,16.0],[34,1,72.0],[34,2,7.0],[34,3,3.0],[34,4,10.0],[34,5,12.0],[34,6,10.0],[34,7,14.0],[34,8,17.0],[34,9,27.0],[34,10,17.0],[34,11,29.0],[35,0,276.0],[35,1,771.0],[35,2,121.0],[35,3,192.0],[35,4,325.0],[35,5,93.0],[35,6,131.0],[35,7,21.0],[35,8,62.0],[35,9,106.0],[35,10,65.0],[35,11,44.0],[36,0,11.0],[36,1,6.0],[36,2,1.0],[36,3,3.0],[36,4,2.0],[36,5,2.0],[36,6,8.0],[36,7,6.0],[36,8,5.0],[36,9,19.0],[36,10,4.0],[36,11,16.0],[37,6,5.0],[37,8,5.0],[37,9,11.0],[37,10,2.0],[37,11,2.0],[38,0,131.0],[38,1,22.0],[38,2,22.0],[38,3,26.0],[38,4,14.0],[38,5,18.0],[38,6,163.0],[38,7,50.0],[38,8,124.0],[38,9,1106.0],[38,10,203.0],[38,11,103.0],[39,0,6.0],[39,1,6.0],[39,2,33.0],[39,3,8.0],[39,4,4.0],[39,5,12.0],[39,6,22.0],[39,7,20.0],[39,8,19.0],[39,9,19.0],[39,10,46.0],[39,11,55.0],[40,2,11.0],[40,3,7.0],[40,4,11.0],[40,5,4.0],[40,6,41.0],[40,7,12.0],[40,8,37.0],[40,9,51.0],[40,10,12.0],[40,11,9.0],[41,0,359.0],[41,1,582.0],[41,2,107.0],[41,3,137.0],[41,4,180.0],[41,5,145.0],[41,6,68.0],[41,7,36.0],[41,8,30.0],[41,9,77.0],[41,10,33.0],[41,11,37.0],[42,0,146.0],[42,1,70.0],[42,2,45.0],[42,3,475.0],[42,4,517.0],[42,5,453.0],[42,7,3.0],[42,8,1.0],[42,9,2.0],[42,10,1.0],[43,0,44.0],[43,1,21.0],[43,2,19.0],[43,3,20.0],[43,4,16.0],[43,5,23.0],[43,6,365.0],[43,7,21.0],[43,8,388.0],[43,9,534.0],[43,10,37.0],[43,11,88.0],[44,0,40.0],[44,1,97.0],[44,2,56.0],[44,3,47.0],[44,4,110.0],[44,5,23.0],[44,6,60.0],[44,7,60.0],[44,8,55.0],[44,9,198.0],[44,10,74.0],[44,11,114.0],[45,0,24.0],[45,1,189.0],[45,2,16.0],[45,3,66.0],[45,4,70.0],[45,5,92.0],[45,6,55.0],[45,7,34.0],[45,8,156.0],[45,9,123.0],[45,10,20.0],[45,11,68.0],[46,0,137.0],[46,1,260.0],[46,2,193.0],[46,3,264.0],[46,4,118.0],[46,5,199.0],[46,6,68.0],[46,7,28.0],[46,8,23.0],[46,9,86.0],[46,10,53.0],[46,11,52.0],[47,0,22.0],[47,2,1.0],[47,3,4.0],[47,4,5.0],[47,5,6.0],[47,6,5.0],[47,7,4.0],[47,8,5.0],[47,9,8.0],[47,10,9.0],[47,11,18.0],[48,4,1.0],[48,5,1.0],[48,6,2.0],[48,7,1.0],[48,8,10.0],[48,9,6.0],[48,10,10.0],[48,11,13.0],[49,0,48.0],[49,1,31.0],[49,2,38.0],[49,3,17.0],[49,4,19.0],[49,5,13.0],[49,6,555.0],[49,7,363.0],[49,8,33.0],[49,9,59.0],[49,10,41.0],[49,11,207.0],[50,0,62.0],[50,1,41.0],[50,2,14.0],[50,3,12.0],[50,4,14.0],[50,5,22.0],[50,6,273.0],[50,7,58.0],[50,8,305.0],[50,9,300.0],[50,10,78.0],[50,11,178.0],[51,0,5.0],[51,2,2.0],[51,3,2.0],[51,4,12.0],[51,5,2.0],[51,6,31.0],[51,7,57.0],[51,8,24.0],[51,9,50.0],[51,10,6.0],[51,11,63.0],[52,0,64.0],[52,1,20.0],[52,2,30.0],[52,3,13.0],[52,4,26.0],[52,5,16.0],[52,6,131.0],[52,7,35.0],[52,8,258.0],[52,9,612.0],[52,10,35.0],[52,11,63.0],[53,0,3.0],[53,3,2.0],[53,4,2.0],[53,5,1.0],[53,6,1.0],[53,7,3.0],[53,8,4.0],[53,9,4.0],[53,10,3.0],[53,11,10.0],[54,0,306.0],[54,1,481.0],[54,2,362.0],[54,3,27.0],[54,4,16.0],[54,5,3.0],[54,6,1.0],[54,11,3.0],[55,0,23.0],[55,1,23.0],[55,2,12.0],[55,3,16.0],[55,4,9.0],[55,5,4.0],[55,6,26.0],[55,7,42.0],[55,8,146.0],[55,9,41.0],[55,10,14.0],[55,11,57.0],[56,0,33.0],[56,1,7.0],[56,2,18.0],[56,3,13.0],[56,4,13.0],[56,5,7.0],[56,6,28.0],[56,7,11.0],[56,8,998.0],[56,9,32.0],[56,10,12.0],[56,11,17.0],[57,0,70.0],[57,1,25.0],[57,2,30.0],[57,3,11.0],[57,4,24.0],[57,5,36.0],[57,6,87.0],[57,7,73.0],[57,8,237.0],[57,9,223.0],[57,10,58.0],[57,11,417.0],[58,1,1.0],[58,5,1.0],[58,6,2.0],[58,8,5.0],[58,9,8.0],[58,10,13.0],[58,11,7.0],[59,1,5.0],[59,2,7.0],[59,3,6.0],[59,4,14.0],[59,5,1.0],[59,6,6.0],[59,7,15.0],[59,8,16.0],[59,9,27.0],[59,10,9.0],[59,11,18.0],[60,0,38.0],[60,1,23.0],[60,2,7.0],[60,3,55.0],[60,4,130.0],[60,5,192.0],[60,6,154.0],[60,7,20.0],[60,8,18.0],[60,9,10.0],[60,10,353.0],[60,11,114.0],[61,0,45.0],[61,1,112.0],[61,2,19.0],[61,3,21.0],[61,4,23.0],[61,5,17.0],[61,6,59.0],[61,7,41.0],[61,8,221.0],[61,9,409.0],[61,10,60.0],[61,11,109.0],[62,0,161.0],[62,1,65.0],[62,2,91.0],[62,3,98.0],[62,4,80.0],[62,5,31.0],[62,6,104.0],[62,7,60.0],[62,8,49.0],[62,9,199.0],[62,10,41.0],[62,11,61.0],[63,0,152.0],[63,1,6.0],[63,2,5.0],[63,3,100.0],[63,4,97.0],[63,5,30.0],[63,6,32.0],[63,7,22.0],[63,8,33.0],[63,9,17.0],[63,10,61.0],[63,11,107.0],[64,0,19.0],[64,1,78.0],[64,2,19.0],[64,3,27.0],[64,4,25.0],[64,5,26.0],[64,6,16.0],[64,7,33.0],[64,8,123.0],[64,9,72.0],[64,10,34.0],[64,11,34.0],[65,0,11.0],[65,1,2.0],[65,2,9.0],[65,3,3.0],[65,5,4.0],[65,6,49.0],[65,7,64.0],[65,8,12.0],[65,9,69.0],[65,10,22.0],[65,11,42.0],[66,0,46.0],[66,1,30.0],[66,2,51.0],[66,3,29.0],[66,4,22.0],[66,5,14.0],[66,6,204.0],[66,7,35.0],[66,8,107.0],[66,9,268.0],[66,10,43.0],[66,11,87.0],[67,0,9.0],[67,1,43.0],[67,2,18.0],[67,3,8.0],[67,4,7.0],[67,5,11.0],[67,6,137.0],[67,7,19.0],[67,8,225.0],[67,9,252.0],[67,10,129.0],[67,11,68.0],[68,3,2.0],[68,4,1.0],[68,6,2.0],[68,7,3.0],[68,8,1.0],[68,9,4.0],[68,10,3.0],[68,11,18.0],[69,1,51.0],[69,3,2.0],[69,4,124.0],[69,6,164.0],[69,7,27.0],[69,8,38.0],[69,9,28.0],[69,10,24.0],[69,11,2.0],[70,0,44.0],[70,1,19.0],[70,2,22.0],[70,3,70.0],[70,4,63.0],[70,5,45.0],[70,6,85.0],[70,7,197.0],[70,8,145.0],[70,9,31.0],[70,10,115.0],[70,11,100.0],[71,1,1.0],[71,2,61.0],[71,3,27.0],[71,4,1.0],[71,5,16.0],[71,6,49.0],[71,7,119.0],[71,8,3.0],[71,9,14.0],[71,10,57.0],[71,11,65.0],[72,0,44.0],[72,1,20.0],[72,2,13.0],[72,3,22.0],[72,4,15.0],[72,5,16.0],[72,6,125.0],[72,7,27.0],[72,8,159.0],[72,9,316.0],[72,10,41.0],[72,11,132.0],[73,0,28.0],[73,1,13.0],[73,2,15.0],[73,3,21.0],[73,4,22.0],[73,5,10.0],[73,6,93.0],[73,7,223.0],[73,8,97.0],[73,9,94.0],[73,10,23.0],[73,11,74.0],[74,0,7.0],[74,1,22.0],[74,2,24.0],[74,3,42.0],[74,4,15.0],[74,5,12.0],[74,6,24.0],[74,7,95.0],[74,8,29.0],[74,9,28.0],[74,10,91.0],[74,11,49.0],[75,0,11.0],[75,1,44.0],[75,2,24.0],[75,3,9.0],[75,4,13.0],[75,5,21.0],[75,6,150.0],[75,7,24.0],[75,8,200.0],[75,9,184.0],[75,10,71.0],[75,11,50.0],[76,0,149.0],[76,1,33.0],[76,2,15.0],[76,3,31.0],[76,4,51.0],[76,5,22.0],[76,6,82.0],[76,7,21.0],[76,8,35.0],[76,9,134.0],[76,10,165.0],[76,11,111.0],[77,0,79.0],[77,1,48.0],[77,2,61.0],[77,3,39.0],[77,4,24.0],[77,5,18.0],[77,6,135.0],[77,7,56.0],[77,8,47.0],[77,9,118.0],[77,10,65.0],[77,11,115.0],[78,0,5.0],[78,1,58.0],[78,2,4.0],[78,3,3.0],[78,5,1.0],[78,6,125.0],[78,7,192.0],[78,8,12.0],[78,9,16.0],[78,10,209.0],[78,11,8.0],[79,1,26.0],[79,2,13.0],[79,3,16.0],[79,4,87.0],[79,6,3.0],[79,7,2.0],[79,8,32.0],[79,9,8.0],[79,10,4.0],[79,11,6.0],[80,1,49.0],[80,2,2.0],[80,3,1.0],[80,5,3.0],[80,6,6.0],[80,7,57.0],[80,8,83.0],[80,9,1.0],[80,10,4.0],[80,11,193.0],[81,0,1.0],[81,1,7.0],[81,2,11.0],[81,3,17.0],[81,4,24.0],[81,5,20.0],[81,6,47.0],[81,8,31.0],[81,9,255.0],[81,10,113.0],[81,11,134.0],[82,0,66.0],[82,1,57.0],[82,2,115.0],[82,3,37.0],[82,4,23.0],[82,5,10.0],[82,6,161.0],[82,7,23.0],[82,8,62.0],[82,9,97.0],[82,10,15.0],[82,11,58.0],[83,0,10.0],[83,1,7.0],[83,2,9.0],[83,3,9.0],[83,4,2.0],[83,5,9.0],[83,6,18.0],[83,7,40.0],[83,8,23.0],[83,9,16.0],[83,10,15.0],[83,11,18.0],[84,0,2.0],[84,1,2.0],[84,2,5.0],[84,4,2.0],[84,5,4.0],[84,6,5.0],[84,7,3.0],[84,8,39.0],[84,9,26.0],[84,10,2.0],[84,11,9.0],[85,0,10.0],[85,1,1.0],[85,2,11.0],[85,3,11.0],[85,4,15.0],[85,5,153.0],[85,6,151.0],[85,7,19.0],[85,8,197.0],[85,9,69.0],[85,10,18.0],[85,11,13.0],[86,0,78.0],[86,1,84.0],[86,2,28.0],[86,3,46.0],[86,4,88.0],[86,5,52.0],[86,6,64.0],[86,7,34.0],[86,8,34.0],[86,9,74.0],[86,10,49.0],[86,11,62.0],[87,0,27.0],[87,1,15.0],[87,2,8.0],[87,3,15.0],[87,4,6.0],[87,5,13.0],[87,6,42.0],[87,7,13.0],[87,8,58.0],[87,9,487.0],[87,10,27.0],[87,11,24.0],[88,0,88.0],[88,1,69.0],[88,2,21.0],[88,3,10.0],[88,4,29.0],[88,5,13.0],[88,6,69.0],[88,7,15.0],[88,8,181.0],[88,9,120.0],[88,10,34.0],[88,11,37.0],[89,0,3.0],[89,1,14.0],[89,2,11.0],[89,3,5.0],[89,4,41.0],[89,5,10.0],[89,6,42.0],[89,7,32.0],[89,8,13.0],[89,9,113.0],[89,10,34.0],[89,11,44.0],[90,0,8.0],[90,1,15.0],[90,3,2.0],[90,4,1.0],[90,6,9.0],[90,7,6.0],[90,8,4.0],[90,9,60.0],[90,10,5.0],[90,11,27.0],[91,0,76.0],[91,1,96.0],[91,2,115.0],[91,3,82.0],[91,4,66.0],[91,5,87.0],[91,6,4.0],[91,7,2.0],[91,8,1.0],[91,9,2.0],[91,10,2.0],[91,11,1.0],[92,1,35.0],[92,2,1.0],[92,6,1.0],[92,7,11.0],[92,8,67.0],[92,9,1.0],[92,10,16.0],[92,11,5.0],[93,0,38.0],[93,1,42.0],[93,2,11.0],[93,3,12.0],[93,4,13.0],[93,5,3.0],[93,6,38.0],[93,7,14.0],[93,8,265.0],[93,9,134.0],[93,10,17.0],[93,11,37.0],[94,0,21.0],[94,1,8.0],[94,2,31.0],[94,3,29.0],[94,4,56.0],[94,5,3.0],[94,6,18.0],[94,7,68.0],[94,9,57.0],[94,10,2.0],[94,11,135.0],[95,8,10.0],[95,9,2.0],[95,10,1.0],[95,11,4.0],[96,1,1.0],[96,2,10.0],[96,6,8.0],[96,7,18.0],[96,8,27.0],[96,9,17.0],[96,10,10.0],[96,11,17.0],[97,0,10.0],[97,1,24.0],[97,2,13.0],[97,3,16.0],[97,4,4.0],[97,5,7.0],[97,6,12.0],[97,7,13.0],[97,8,40.0],[97,9,26.0],[97,10,4.0],[97,11,19.0],[98,0,5.0],[98,1,8.0],[98,2,5.0],[98,3,2.0],[98,4,6.0],[98,5,3.0],[98,6,29.0],[98,7,23.0],[98,8,16.0],[98,9,20.0],[98,10,14.0],[98,11,60.0],[99,0,19.0],[99,1,8.0],[99,2,15.0],[99,3,15.0],[99,4,16.0],[99,5,5.0],[99,6,7.0],[99,7,67.0],[99,8,4.0],[99,9,55.0],[99,10,47.0],[100,0,142.0],[100,1,45.0],[100,2,73.0],[100,3,86.0],[100,4,52.0],[100,5,32.0],[100,6,18.0],[100,7,13.0],[100,8,13.0],[100,9,32.0],[100,10,16.0],[100,11,24.0],[101,0,6.0],[101,2,431.0],[101,8,1.0],[101,9,38.0],[101,10,1.0],[102,0,7.0],[102,7,1.0],[102,8,1.0],[102,9,1.0],[102,11,8.0],[103,6,3.0],[103,7,2.0],[103,9,409.0],[103,10,51.0],[103,11,3.0],[104,0,59.0],[104,1,40.0],[104,2,110.0],[104,3,73.0],[104,4,59.0],[104,5,91.0],[104,6,1.0],[104,7,3.0],[104,9,4.0],[104,10,1.0],[104,11,1.0],[105,0,20.0],[105,1,11.0],[105,2,9.0],[105,3,6.0],[105,4,11.0],[105,5,10.0],[105,6,34.0],[105,7,12.0],[105,8,56.0],[105,9,296.0],[105,10,22.0],[105,11,33.0],[106,0,75.0],[106,1,25.0],[106,2,18.0],[106,3,88.0],[106,4,36.0],[106,5,109.0],[106,6,35.0],[106,7,11.0],[106,8,22.0],[106,9,41.0],[106,10,33.0],[106,11,27.0],[107,0,21.0],[107,1,5.0],[107,2,20.0],[107,3,17.0],[107,4,10.0],[107,5,9.0],[107,6,49.0],[107,7,17.0],[107,8,50.0],[107,9,251.0],[107,10,32.0],[107,11,17.0],[108,0,1.0],[108,3,1.0],[108,4,2.0],[108,7,2.0],[108,8,2.0],[108,9,4.0],[108,10,2.0],[108,11,10.0],[109,0,6.0],[109,1,17.0],[109,2,8.0],[109,3,4.0],[109,4,1.0],[109,5,9.0],[109,6,16.0],[109,7,7.0],[109,8,46.0],[109,9,226.0],[109,10,79.0],[109,11,21.0],[110,0,43.0],[110,1,26.0],[110,2,34.0],[110,3,9.0],[110,4,18.0],[110,5,9.0],[110,6,34.0],[110,7,21.0],[110,8,66.0],[110,9,142.0],[110,10,37.0],[110,11,41.0],[111,0,15.0],[111,1,41.0],[111,2,59.0],[111,3,21.0],[111,4,52.0],[111,5,8.0],[111,6,58.0],[111,7,14.0],[111,8,52.0],[111,9,67.0],[111,10,18.0],[111,11,53.0],[112,0,79.0],[112,1,50.0],[112,2,57.0],[112,3,85.0],[112,4,79.0],[112,5,96.0],[112,6,1.0],[112,7,5.0],[112,9,2.0],[112,10,1.0],[113,0,19.0],[113,1,26.0],[113,2,3.0],[113,3,4.0],[113,4,10.0],[113,5,6.0],[113,6,73.0],[113,7,33.0],[113,8,78.0],[113,9,27.0],[113,10,10.0],[113,11,26.0],[114,7,2.0],[114,9,1.0],[114,10,2.0],[114,11,6.0],[115,0,24.0],[115,1,4.0],[115,2,14.0],[115,3,10.0],[115,4,2.0],[115,5,4.0],[115,6,31.0],[115,7,37.0],[115,8,102.0],[115,9,65.0],[115,10,111.0],[115,11,52.0],[116,0,18.0],[116,1,6.0],[116,2,4.0],[116,3,13.0],[116,4,10.0],[116,5,6.0],[116,6,33.0],[116,7,19.0],[116,8,12.0],[116,9,240.0],[116,10,11.0],[116,11,66.0],[117,0,69.0],[117,1,10.0],[117,2,35.0],[117,3,83.0],[117,4,14.0],[117,5,8.0],[117,6,71.0],[117,7,24.0],[117,9,72.0],[117,10,13.0],[117,11,15.0],[118,0,4.0],[118,3,1.0],[118,5,1.0],[118,6,3.0],[118,7,1.0],[118,8,1.0],[118,9,1.0],[118,10,1.0],[118,11,4.0],[119,0,20.0],[119,1,95.0],[119,2,18.0],[119,3,30.0],[119,4,43.0],[119,5,5.0],[119,6,28.0],[119,7,11.0],[119,8,51.0],[119,9,23.0],[119,10,43.0],[119,11,26.0],[120,0,7.0],[120,1,10.0],[120,2,3.0],[120,3,2.0],[120,4,2.0],[120,5,1.0],[120,6,11.0],[120,7,7.0],[120,8,8.0],[120,9,18.0],[120,10,321.0],[120,11,108.0],[121,0,7.0],[121,1,1.0],[121,2,11.0],[121,3,3.0],[121,4,1.0],[121,5,5.0],[121,6,7.0],[121,7,1.0],[121,8,15.0],[121,9,6.0],[121,10,2.0],[121,11,13.0],[122,0,4.0],[122,1,2.0],[122,3,4.0],[122,4,2.0],[122,5,2.0],[122,7,2.0],[122,8,4.0],[122,9,2.0],[122,10,1.0],[122,11,7.0],[123,0,82.0],[123,1,135.0],[123,2,28.0],[123,3,33.0],[123,4,31.0],[123,5,34.0],[123,6,21.0],[123,7,1.0],[123,8,4.0],[123,9,34.0],[123,10,18.0],[123,11,17.0],[124,0,19.0],[124,1,14.0],[124,2,14.0],[124,3,17.0],[124,4,7.0],[124,5,14.0],[124,6,13.0],[124,7,26.0],[124,8,21.0],[124,9,17.0],[124,10,16.0],[124,11,14.0],[125,0,56.0],[125,1,14.0],[125,2,4.0],[125,3,10.0],[125,4,17.0],[125,5,13.0],[125,6,100.0],[125,7,14.0],[125,8,57.0],[125,9,55.0],[125,10,38.0],[125,11,40.0],[126,0,27.0],[126,1,5.0],[126,2,7.0],[126,3,28.0],[126,4,5.0],[126,5,10.0],[126,6,16.0],[126,7,7.0],[126,8,215.0],[126,9,51.0],[126,10,10.0],[126,11,39.0],[127,0,47.0],[127,1,106.0],[127,2,65.0],[127,3,44.0],[127,4,15.0],[127,5,24.0],[127,6,23.0],[127,7,6.0],[127,8,9.0],[127,9,26.0],[127,10,22.0],[127,11,14.0],[128,0,415.0],[129,0,94.0],[129,1,103.0],[129,2,19.0],[129,3,38.0],[129,4,49.0],[129,5,94.0],[130,0,8.0],[130,1,1.0],[130,2,22.0],[130,3,9.0],[130,4,1.0],[130,5,1.0],[130,6,13.0],[130,7,50.0],[130,9,38.0],[130,10,1.0],[130,11,115.0],[131,0,27.0],[131,1,6.0],[131,2,11.0],[131,3,11.0],[131,4,6.0],[131,5,12.0],[131,6,36.0],[131,7,33.0],[131,8,60.0],[131,9,136.0],[131,10,26.0],[131,11,64.0],[132,0,30.0],[132,1,183.0],[132,2,32.0],[132,3,58.0],[132,4,25.0],[132,5,10.0],[132,6,13.0],[132,7,6.0],[132,8,4.0],[132,9,14.0],[132,10,5.0],[132,11,12.0],[133,0,17.0],[133,1,7.0],[133,2,11.0],[133,3,7.0],[133,4,3.0],[133,5,4.0],[133,6,39.0],[133,7,2.0],[133,8,9.0],[133,9,217.0],[133,10,46.0],[133,11,8.0],[134,0,23.0],[134,1,7.0],[134,2,4.0],[134,3,7.0],[134,4,2.0],[134,5,1.0],[134,6,31.0],[134,7,12.0],[134,8,9.0],[134,9,270.0],[134,10,10.0],[134,11,54.0],[135,0,18.0],[135,1,3.0],[135,3,10.0],[135,4,14.0],[135,5,6.0],[135,6,2.0],[135,7,2.0],[135,8,1.0],[135,9,2.0],[135,10,9.0],[135,11,13.0],[136,0,3.0],[136,1,4.0],[136,2,6.0],[136,3,7.0],[136,5,2.0],[136,6,36.0],[136,7,28.0],[136,8,9.0],[136,9,21.0],[136,10,19.0],[136,11,15.0],[137,1,1.0],[137,3,15.0],[137,4,11.0],[137,5,87.0],[137,6,111.0],[137,7,10.0],[137,8,7.0],[137,9,8.0],[137,10,69.0],[137,11,67.0],[138,0,14.0],[138,1,11.0],[138,2,6.0],[138,3,6.0],[138,4,8.0],[138,5,2.0],[138,6,35.0],[138,7,13.0],[138,8,110.0],[138,9,146.0],[138,10,30.0],[138,11,22.0],[139,0,58.0],[139,1,67.0],[139,2,37.0],[139,3,42.0],[139,4,52.0],[139,5,31.0],[139,6,17.0],[139,7,5.0],[139,8,10.0],[139,9,17.0],[139,10,13.0],[139,11,8.0],[140,0,9.0],[140,1,4.0],[140,2,13.0],[140,3,20.0],[140,4,10.0],[140,5,2.0],[140,6,58.0],[140,7,19.0],[140,8,24.0],[140,9,140.0],[140,10,24.0],[140,11,42.0],[141,0,13.0],[141,1,3.0],[141,2,1.0],[141,3,8.0],[141,4,4.0],[141,5,3.0],[141,6,88.0],[141,7,7.0],[141,8,76.0],[141,9,96.0],[141,10,21.0],[141,11,30.0],[142,0,71.0],[142,1,2.0],[142,2,9.0],[142,3,3.0],[142,4,5.0],[142,5,1.0],[142,6,50.0],[142,7,8.0],[142,8,61.0],[142,9,131.0],[142,10,18.0],[142,11,21.0],[143,0,26.0],[143,1,38.0],[143,2,10.0],[143,3,64.0],[143,4,127.0],[143,5,25.0],[143,6,13.0],[143,7,3.0],[143,8,6.0],[143,9,23.0],[143,10,25.0],[143,11,5.0],[144,0,6.0],[144,1,7.0],[144,2,2.0],[144,3,3.0],[144,4,6.0],[144,5,12.0],[144,6,138.0],[144,7,62.0],[144,8,15.0],[144,9,20.0],[144,10,36.0],[144,11,67.0],[145,0,28.0],[145,1,89.0],[145,2,17.0],[145,3,8.0],[145,4,13.0],[145,5,41.0],[145,6,22.0],[145,8,52.0],[145,9,67.0],[145,10,7.0],[145,11,15.0],[146,0,17.0],[146,1,10.0],[146,2,6.0],[146,3,12.0],[146,4,14.0],[146,5,14.0],[146,6,61.0],[146,7,31.0],[146,8,47.0],[146,9,41.0],[146,10,28.0],[146,11,24.0],[147,0,17.0],[147,1,7.0],[147,2,3.0],[147,3,25.0],[147,4,31.0],[147,5,75.0],[147,6,49.0],[147,7,4.0],[147,8,4.0],[147,10,93.0],[147,11,30.0],[148,0,5.0],[148,1,15.0],[148,2,7.0],[148,3,36.0],[148,4,12.0],[148,5,22.0],[148,6,20.0],[148,7,51.0],[148,8,32.0],[148,9,56.0],[148,10,12.0],[148,11,51.0],[149,0,5.0],[149,1,4.0],[149,2,10.0],[149,3,5.0],[149,4,5.0],[149,5,4.0],[149,6,25.0],[149,7,3.0],[149,8,29.0],[149,9,203.0],[149,10,39.0],[149,11,20.0],[150,0,316.0],[150,1,2.0],[150,2,1.0],[150,3,3.0],[150,4,1.0],[150,6,1.0],[150,7,2.0],[150,8,1.0],[150,9,15.0],[150,10,9.0],[150,11,2.0],[151,1,1.0],[151,3,4.0],[151,4,1.0],[151,5,4.0],[151,6,31.0],[151,7,5.0],[151,8,4.0],[151,9,30.0],[151,10,2.0],[151,11,16.0],[152,0,10.0],[152,1,45.0],[152,2,2.0],[152,3,5.0],[152,4,2.0],[152,5,12.0],[152,6,8.0],[152,8,12.0],[152,9,10.0],[152,11,7.0],[153,0,34.0],[153,1,30.0],[153,2,7.0],[153,3,7.0],[153,4,18.0],[153,5,10.0],[153,6,27.0],[153,7,13.0],[153,8,86.0],[153,9,54.0],[153,10,11.0],[153,11,41.0],[154,0,11.0],[154,1,78.0],[154,2,3.0],[154,3,12.0],[154,4,12.0],[154,5,18.0],[154,6,9.0],[154,7,6.0],[154,8,82.0],[154,9,35.0],[154,10,11.0],[154,11,25.0],[155,0,100.0],[155,1,1.0],[155,7,12.0],[155,8,7.0],[155,9,57.0],[155,10,99.0],[155,11,1.0],[156,1,5.0],[156,2,5.0],[156,3,10.0],[156,4,14.0],[156,6,13.0],[156,7,29.0],[156,8,4.0],[156,9,10.0],[156,10,5.0],[156,11,12.0],[157,0,42.0],[157,2,19.0],[157,3,7.0],[157,5,60.0],[157,6,16.0],[157,7,3.0],[157,8,4.0],[157,9,40.0],[157,10,1.0],[157,11,16.0],[158,0,31.0],[158,1,53.0],[158,2,40.0],[158,3,43.0],[158,4,50.0],[158,5,30.0],[158,6,13.0],[158,7,9.0],[158,8,3.0],[158,9,14.0],[158,10,7.0],[158,11,7.0],[159,0,18.0],[159,1,1.0],[159,2,3.0],[159,3,6.0],[159,4,9.0],[159,5,11.0],[159,6,42.0],[159,7,5.0],[159,8,103.0],[159,9,79.0],[159,10,5.0],[159,11,15.0],[160,0,313.0],[160,1,2.0],[161,0,48.0],[161,1,46.0],[161,2,4.0],[161,3,29.0],[161,4,2.0],[161,5,3.0],[161,6,1.0],[161,7,4.0],[161,8,3.0],[161,9,84.0],[161,10,37.0],[161,11,3.0],[162,0,16.0],[162,2,8.0],[162,3,1.0],[162,4,2.0],[162,5,24.0],[162,6,24.0],[162,7,9.0],[162,8,25.0],[162,9,124.0],[162,10,19.0],[162,11,32.0],[163,0,29.0],[163,1,1.0],[163,2,11.0],[163,3,27.0],[163,4,24.0],[163,5,18.0],[163,6,23.0],[163,7,44.0],[163,8,38.0],[163,9,17.0],[163,10,36.0],[163,11,25.0],[164,0,2.0],[164,1,4.0],[164,2,9.0],[164,3,6.0],[164,4,6.0],[164,5,4.0],[164,6,13.0],[164,7,4.0],[164,8,14.0],[164,9,8.0],[164,11,88.0],[165,0,1.0],[165,1,9.0],[165,2,1.0],[165,3,3.0],[165,5,2.0],[165,6,41.0],[165,7,7.0],[165,8,70.0],[165,9,69.0],[165,10,37.0],[165,11,24.0],[166,1,1.0],[166,2,1.0],[166,3,14.0],[166,4,7.0],[166,6,9.0],[166,10,81.0],[166,11,8.0],[167,0,9.0],[167,1,11.0],[167,2,32.0],[167,3,8.0],[167,4,4.0],[167,5,4.0],[167,6,22.0],[167,7,11.0],[167,8,61.0],[167,9,49.0],[167,10,28.0],[167,11,27.0],[168,6,1.0],[168,8,4.0],[168,9,13.0],[168,10,1.0],[168,11,1.0],[169,0,270.0],[169,2,2.0],[169,3,1.0],[169,4,1.0],[169,7,3.0],[169,8,1.0],[169,9,17.0],[169,10,3.0],[169,11,9.0],[170,0,63.0],[170,1,3.0],[170,2,4.0],[170,3,28.0],[170,4,41.0],[170,5,9.0],[170,6,7.0],[170,7,13.0],[170,8,14.0],[170,9,6.0],[170,10,27.0],[170,11,29.0],[171,0,1.0],[171,1,8.0],[171,2,4.0],[171,4,3.0],[171,5,1.0],[171,6,1.0],[171,7,3.0],[171,8,2.0],[171,9,7.0],[171,10,1.0],[171,11,3.0],[172,0,28.0],[172,1,5.0],[172,2,11.0],[172,3,3.0],[172,4,2.0],[172,5,2.0],[172,6,32.0],[172,7,6.0],[172,8,39.0],[172,9,115.0],[172,10,18.0],[172,11,8.0],[173,0,5.0],[173,1,75.0],[173,2,21.0],[173,3,4.0],[173,4,7.0],[173,5,8.0],[173,6,21.0],[173,7,6.0],[173,8,34.0],[173,9,44.0],[173,10,18.0],[173,11,16.0],[174,0,3.0],[174,1,1.0],[174,2,7.0],[174,3,17.0],[174,4,1.0],[174,5,3.0],[174,6,37.0],[174,7,2.0],[174,8,18.0],[174,9,134.0],[174,10,1.0],[174,11,16.0],[175,0,3.0],[175,1,2.0],[175,2,8.0],[175,4,3.0],[175,5,5.0],[175,6,9.0],[175,7,11.0],[175,8,48.0],[175,9,14.0],[175,10,15.0],[175,11,42.0],[176,1,1.0],[176,2,26.0],[176,3,11.0],[176,4,2.0],[176,5,1.0],[176,6,34.0],[176,8,10.0],[176,9,31.0],[176,10,115.0],[176,11,5.0],[177,0,259.0],[177,1,1.0],[177,3,1.0],[177,6,3.0],[177,7,5.0],[177,9,10.0],[177,10,4.0],[177,11,2.0],[178,0,7.0],[178,1,2.0],[178,2,8.0],[178,3,3.0],[178,4,5.0],[178,5,5.0],[178,6,10.0],[178,7,12.0],[178,8,46.0],[178,9,139.0],[178,10,9.0],[178,11,3.0],[179,1,138.0],[179,3,1.0],[179,5,1.0],[179,8,91.0],[180,0,7.0],[180,1,4.0],[180,2,3.0],[180,3,4.0],[180,4,3.0],[180,5,1.0],[180,6,27.0],[180,7,5.0],[180,8,50.0],[180,9,68.0],[180,10,25.0],[180,11,27.0],[181,6,192.0],[181,8,3.0],[181,9,1.0],[181,10,7.0],[181,11,1.0],[182,3,54.0],[182,6,1.0],[182,7,1.0],[182,8,143.0],[182,9,2.0],[182,11,1.0],[183,0,7.0],[183,1,23.0],[183,2,1.0],[183,3,2.0],[183,4,4.0],[183,6,44.0],[183,7,25.0],[183,8,9.0],[183,9,49.0],[183,10,7.0],[183,11,17.0],[184,0,17.0],[184,1,1.0],[184,2,4.0],[184,3,3.0],[184,4,12.0],[184,5,2.0],[184,6,9.0],[184,7,4.0],[184,8,6.0],[184,9,199.0],[184,10,9.0],[184,11,4.0],[185,0,8.0],[185,1,1.0],[185,2,3.0],[185,3,9.0],[185,4,4.0],[185,5,23.0],[185,6,29.0],[185,7,7.0],[185,8,33.0],[185,9,60.0],[185,10,48.0],[185,11,22.0],[186,0,63.0],[186,1,5.0],[186,2,7.0],[186,3,2.0],[186,4,3.0],[186,5,7.0],[186,6,25.0],[186,7,12.0],[186,8,21.0],[186,9,53.0],[186,10,23.0],[186,11,27.0],[187,2,4.0],[187,6,40.0],[187,8,10.0],[187,9,86.0],[187,10,42.0],[187,11,1.0],[188,0,32.0],[188,1,16.0],[188,2,13.0],[188,3,15.0],[188,4,10.0],[188,5,8.0],[188,6,24.0],[188,7,26.0],[188,8,23.0],[188,9,19.0],[188,10,20.0],[188,11,22.0],[189,1,18.0],[189,2,5.0],[189,4,4.0],[189,5,7.0],[189,7,15.0],[189,9,1.0],[189,10,16.0],[189,11,114.0],[190,3,8.0],[190,4,1.0],[190,6,154.0],[190,7,14.0],[190,8,10.0],[190,9,7.0],[190,11,10.0],[191,0,28.0],[191,1,6.0],[191,2,5.0],[191,3,6.0],[191,4,9.0],[191,5,5.0],[191,6,12.0],[191,7,5.0],[191,8,34.0],[191,9,76.0],[191,10,16.0],[191,11,20.0],[192,0,7.0],[192,2,3.0],[192,4,1.0],[192,5,2.0],[192,6,8.0],[192,7,7.0],[192,8,16.0],[192,9,23.0],[192,10,4.0],[192,11,5.0],[193,0,6.0],[193,1,9.0],[193,3,2.0],[193,6,70.0],[193,8,35.0],[193,9,8.0],[193,10,1.0],[194,0,78.0],[194,1,33.0],[194,2,9.0],[194,3,18.0],[194,4,46.0],[194,5,13.0],[194,6,3.0],[194,8,1.0],[194,11,1.0],[195,0,70.0],[195,1,1.0],[195,2,1.0],[195,3,2.0],[195,6,45.0],[195,7,1.0],[195,8,8.0],[195,9,19.0],[195,10,6.0],[195,11,58.0],[196,0,7.0],[196,1,10.0],[196,2,1.0],[196,3,2.0],[196,4,4.0],[196,5,2.0],[196,6,38.0],[196,7,2.0],[196,8,21.0],[196,9,120.0],[196,10,18.0],[196,11,6.0],[197,0,9.0],[197,1,100.0],[197,2,25.0],[197,3,46.0],[197,4,5.0],[197,5,5.0],[197,6,9.0],[197,7,1.0],[197,9,6.0],[197,10,1.0],[197,11,6.0],[198,0,13.0],[198,1,1.0],[198,2,10.0],[198,3,7.0],[198,4,1.0],[198,5,1.0],[198,6,7.0],[198,7,6.0],[198,8,44.0],[198,9,24.0],[198,10,82.0],[198,11,13.0],[199,0,24.0],[199,1,65.0],[199,2,19.0],[199,3,18.0],[199,4,90.0],[199,6,1.0],[199,8,3.0],[199,9,3.0],[199,10,6.0],[199,11,3.0],[200,0,13.0],[200,1,2.0],[200,2,5.0],[200,3,2.0],[200,4,10.0],[200,5,1.0],[200,6,31.0],[200,7,6.0],[200,8,28.0],[200,9,101.0],[200,10,5.0],[200,11,33.0],[201,0,16.0],[201,1,3.0],[201,2,1.0],[201,3,4.0],[201,4,1.0],[201,5,2.0],[201,6,34.0],[201,7,20.0],[201,8,36.0],[201,9,71.0],[201,10,12.0],[201,11,34.0],[202,0,1.0],[202,6,2.0],[202,7,21.0],[202,8,15.0],[202,9,11.0],[202,10,121.0],[202,11,1.0],[203,0,1.0],[203,1,3.0],[203,4,8.0],[203,6,12.0],[203,7,14.0],[203,8,1.0],[203,9,22.0],[203,10,58.0],[203,11,17.0],[204,0,4.0],[204,1,1.0],[204,2,1.0],[204,3,4.0],[204,4,2.0],[204,6,4.0],[204,8,3.0],[204,9,3.0],[204,10,3.0],[204,11,4.0],[205,0,17.0],[205,1,9.0],[205,2,4.0],[205,3,3.0],[205,4,5.0],[205,5,2.0],[205,6,26.0],[205,7,7.0],[205,8,44.0],[205,9,41.0],[205,10,10.0],[205,11,38.0],[206,0,6.0],[206,1,5.0],[206,3,19.0],[206,4,1.0],[206,5,2.0],[206,6,5.0],[206,7,25.0],[206,8,29.0],[206,9,23.0],[206,10,1.0],[206,11,5.0],[207,2,3.0],[207,3,3.0],[207,4,3.0],[207,6,17.0],[207,7,29.0],[207,8,1.0],[207,9,7.0],[207,10,5.0],[207,11,4.0],[208,0,220.0],[208,10,1.0],[209,0,37.0],[209,1,1.0],[209,2,4.0],[209,3,6.0],[209,4,3.0],[209,5,8.0],[209,6,16.0],[209,7,23.0],[209,8,29.0],[209,9,37.0],[209,10,9.0],[209,11,42.0],[210,0,17.0],[210,1,2.0],[210,2,16.0],[210,3,1.0],[210,4,4.0],[210,5,3.0],[210,6,16.0],[210,7,9.0],[210,8,31.0],[210,9,74.0],[210,10,19.0],[210,11,5.0],[211,1,1.0],[211,4,2.0],[211,6,2.0],[211,7,1.0],[211,8,2.0],[211,9,8.0],[211,11,3.0],[212,0,2.0],[212,1,10.0],[212,2,2.0],[212,3,1.0],[212,4,18.0],[212,5,5.0],[212,6,16.0],[212,7,16.0],[212,9,23.0],[212,10,49.0],[212,11,9.0],[213,1,1.0],[213,3,1.0],[213,5,2.0],[213,6,6.0],[213,7,21.0],[213,9,7.0],[213,10,11.0],[213,11,157.0],[214,0,5.0],[214,1,8.0],[214,2,6.0],[214,3,5.0],[214,4,3.0],[214,5,3.0],[214,6,5.0],[214,7,42.0],[214,8,11.0],[214,9,41.0],[214,10,8.0],[214,11,47.0],[215,0,11.0],[215,1,3.0],[215,2,6.0],[215,4,5.0],[215,5,3.0],[215,6,25.0],[215,7,6.0],[215,8,38.0],[215,9,32.0],[215,10,39.0],[215,11,17.0],[216,6,126.0],[216,8,7.0],[216,9,13.0],[217,0,8.0],[217,2,3.0],[217,4,4.0],[217,5,1.0],[217,6,61.0],[217,7,2.0],[217,8,33.0],[217,9,12.0],[217,10,4.0],[217,11,31.0],[218,0,9.0],[218,1,3.0],[218,2,7.0],[218,3,3.0],[218,4,3.0],[218,6,10.0],[218,7,5.0],[218,8,26.0],[218,9,95.0],[218,10,20.0],[218,11,12.0],[219,0,2.0],[219,5,1.0],[219,7,15.0],[219,8,12.0],[219,9,8.0],[219,10,108.0],[219,11,1.0],[220,0,12.0],[220,1,3.0],[220,2,13.0],[220,3,4.0],[220,4,3.0],[220,5,3.0],[220,6,14.0],[220,7,2.0],[220,8,21.0],[220,9,84.0],[220,10,13.0],[220,11,20.0],[221,2,1.0],[221,4,5.0],[221,5,2.0],[221,6,48.0],[221,9,50.0],[221,10,35.0],[221,11,3.0],[222,0,182.0],[223,5,4.0],[223,6,4.0],[223,7,1.0],[223,8,1.0],[223,9,14.0],[223,11,22.0],[224,0,194.0],[225,0,1.0],[225,1,4.0],[225,2,2.0],[225,3,2.0],[225,5,2.0],[225,6,4.0],[225,7,2.0],[225,9,4.0],[225,10,1.0],[225,11,6.0],[226,0,47.0],[226,1,19.0],[226,2,9.0],[226,3,32.0],[226,4,34.0],[226,5,34.0],[226,7,1.0],[226,8,2.0],[227,0,7.0],[227,1,5.0],[227,3,5.0],[227,4,6.0],[227,6,16.0],[227,7,5.0],[227,8,62.0],[227,9,35.0],[227,10,15.0],[227,11,28.0],[228,3,5.0],[228,4,1.0],[228,6,126.0],[228,7,6.0],[228,8,8.0],[228,9,1.0],[228,11,10.0],[229,0,3.0],[229,1,2.0],[229,3,2.0],[229,4,6.0],[229,5,5.0],[229,6,19.0],[229,7,1.0],[229,8,9.0],[229,9,83.0],[229,10,40.0],[229,11,4.0],[230,0,4.0],[230,1,2.0],[230,3,33.0],[230,4,2.0],[230,6,9.0],[230,7,21.0],[230,8,22.0],[230,9,19.0],[230,10,3.0],[230,11,8.0],[231,0,8.0],[231,1,2.0],[231,2,2.0],[231,3,2.0],[231,4,4.0],[231,5,2.0],[231,6,7.0],[231,7,6.0],[231,8,46.0],[231,9,60.0],[231,10,16.0],[231,11,16.0],[232,0,2.0],[232,1,2.0],[232,2,3.0],[232,3,1.0],[232,4,7.0],[232,6,20.0],[232,7,6.0],[232,8,9.0],[232,9,79.0],[232,10,9.0],[232,11,19.0],[233,4,3.0],[233,6,16.0],[233,7,16.0],[233,8,4.0],[233,10,28.0],[234,0,1.0],[234,1,17.0],[234,3,12.0],[234,4,66.0],[234,6,7.0],[234,7,3.0],[234,9,8.0],[234,10,19.0],[234,11,3.0],[235,0,2.0],[235,1,11.0],[235,2,2.0],[235,3,1.0],[235,5,1.0],[235,6,23.0],[235,7,2.0],[235,8,41.0],[235,9,39.0],[235,10,19.0],[235,11,16.0],[236,0,15.0],[236,1,12.0],[236,2,6.0],[236,3,3.0],[236,4,10.0],[236,5,8.0],[236,6,28.0],[236,7,6.0],[236,8,5.0],[236,9,15.0],[236,10,14.0],[236,11,34.0],[237,0,26.0],[237,1,9.0],[237,2,2.0],[237,3,18.0],[237,4,15.0],[237,5,14.0],[237,6,2.0],[237,7,5.0],[237,9,1.0],[237,10,1.0],[237,11,1.0],[238,0,6.0],[238,1,4.0],[238,2,1.0],[238,3,3.0],[238,4,3.0],[238,6,6.0],[238,7,10.0],[238,8,29.0],[238,9,16.0],[238,10,16.0],[238,11,47.0],[239,0,3.0],[239,1,2.0],[239,2,3.0],[239,3,1.0],[239,4,1.0],[239,6,18.0],[239,7,4.0],[239,8,20.0],[239,9,35.0],[239,10,5.0],[239,11,16.0],[240,11,2.0],[241,1,3.0],[241,4,5.0],[241,6,71.0],[241,8,41.0],[242,1,1.0],[242,6,1.0],[242,11,1.0],[243,4,21.0],[243,6,1.0],[243,8,1.0],[243,9,81.0],[243,10,10.0],[243,11,1.0],[244,1,21.0],[244,4,1.0],[244,6,4.0],[244,8,2.0],[244,9,8.0],[244,10,4.0],[244,11,3.0],[245,0,21.0],[245,1,3.0],[245,2,7.0],[245,3,10.0],[245,4,7.0],[245,6,13.0],[245,7,5.0],[245,8,20.0],[245,9,39.0],[245,10,15.0],[245,11,11.0],[246,0,8.0],[246,1,3.0],[246,2,2.0],[246,3,3.0],[246,4,2.0],[246,5,4.0],[246,6,23.0],[246,7,13.0],[246,8,23.0],[246,9,21.0],[246,10,9.0],[246,11,30.0],[247,0,3.0],[247,1,20.0],[247,2,1.0],[247,3,5.0],[247,4,23.0],[247,5,1.0],[247,6,28.0],[247,7,3.0],[247,8,15.0],[247,9,7.0],[247,10,14.0],[247,11,5.0],[248,7,1.0],[248,8,1.0],[248,9,3.0],[248,10,1.0],[249,0,74.0],[249,1,3.0],[249,3,3.0],[249,4,2.0],[249,5,4.0],[249,6,10.0],[249,7,4.0],[249,9,21.0],[249,10,27.0],[250,0,145.0],[251,0,1.0],[251,3,2.0],[251,4,3.0],[251,5,4.0],[251,6,15.0],[251,7,62.0],[251,8,10.0],[251,9,6.0],[251,10,24.0],[251,11,22.0],[252,0,38.0],[252,1,10.0],[252,2,2.0],[252,3,9.0],[252,4,3.0],[252,6,6.0],[252,7,1.0],[252,8,10.0],[252,9,20.0],[252,10,19.0],[252,11,13.0],[253,0,10.0],[253,1,2.0],[253,2,6.0],[253,3,10.0],[253,4,13.0],[253,5,6.0],[253,6,12.0],[253,7,32.0],[253,8,17.0],[253,9,4.0],[253,10,14.0],[253,11,17.0],[254,2,2.0],[254,6,4.0],[254,7,4.0],[254,8,1.0],[254,9,8.0],[255,0,17.0],[255,2,12.0],[255,3,4.0],[255,4,1.0],[255,5,5.0],[255,6,5.0],[255,7,8.0],[255,8,22.0],[255,9,36.0],[255,10,8.0],[255,11,13.0],[256,0,7.0],[256,1,4.0],[256,2,3.0],[256,3,8.0],[256,4,10.0],[256,5,5.0],[256,6,30.0],[256,7,12.0],[256,8,11.0],[256,9,17.0],[256,10,14.0],[256,11,11.0],[257,0,6.0],[257,3,6.0],[257,5,11.0],[257,6,6.0],[257,7,4.0],[257,8,3.0],[257,9,35.0],[257,11,8.0],[258,0,4.0],[258,1,5.0],[258,2,2.0],[258,3,2.0],[258,4,1.0],[258,5,2.0],[258,6,3.0],[258,7,4.0],[258,8,103.0],[258,9,6.0],[258,11,3.0],[259,0,15.0],[259,1,23.0],[259,2,22.0],[259,3,24.0],[259,4,3.0],[259,5,6.0],[259,6,10.0],[259,7,1.0],[259,8,5.0],[259,9,12.0],[259,10,9.0],[259,11,11.0],[260,2,1.0],[260,3,1.0],[260,6,21.0],[260,7,5.0],[260,8,2.0],[260,9,26.0],[260,11,16.0],[261,0,86.0],[261,1,3.0],[261,2,5.0],[261,3,1.0],[261,4,2.0],[261,5,5.0],[261,6,7.0],[261,7,3.0],[261,8,2.0],[261,9,11.0],[261,10,4.0],[261,11,8.0],[262,0,26.0],[262,1,47.0],[262,2,10.0],[262,3,15.0],[262,4,14.0],[262,5,4.0],[262,6,4.0],[262,7,2.0],[262,8,5.0],[262,11,3.0],[263,0,18.0],[263,1,5.0],[263,2,3.0],[263,3,4.0],[263,4,1.0],[263,5,3.0],[263,6,15.0],[263,7,7.0],[263,8,17.0],[263,9,43.0],[263,10,6.0],[263,11,19.0],[264,0,45.0],[264,2,3.0],[264,6,1.0],[264,8,5.0],[264,10,62.0],[264,11,1.0],[265,0,5.0],[265,1,5.0],[265,3,4.0],[265,4,4.0],[265,5,1.0],[265,6,13.0],[265,7,12.0],[265,8,16.0],[265,9,57.0],[265,10,6.0],[265,11,19.0],[266,0,16.0],[266,1,1.0],[266,2,9.0],[266,3,2.0],[266,4,1.0],[266,5,7.0],[266,6,10.0],[266,7,2.0],[266,8,6.0],[266,9,35.0],[266,10,26.0],[266,11,5.0],[267,0,69.0],[267,1,37.0],[267,2,13.0],[267,3,5.0],[267,4,7.0],[267,5,2.0],[267,10,1.0],[268,0,5.0],[268,2,2.0],[268,3,1.0],[268,6,4.0],[268,7,3.0],[268,8,4.0],[268,9,2.0],[268,10,6.0],[268,11,18.0],[269,0,24.0],[269,2,1.0],[269,3,2.0],[269,4,1.0],[269,5,5.0],[269,6,12.0],[269,7,13.0],[269,8,1.0],[269,9,40.0],[269,10,27.0],[269,11,11.0],[270,0,3.0],[270,2,10.0],[270,3,18.0],[270,5,29.0],[270,6,26.0],[270,7,1.0],[270,8,2.0],[270,9,4.0],[270,11,13.0],[271,1,5.0],[271,2,3.0],[271,3,12.0],[271,4,5.0],[271,5,1.0],[271,6,6.0],[271,7,2.0],[271,8,6.0],[271,9,17.0],[271,10,18.0],[271,11,1.0],[272,0,1.0],[272,3,1.0],[272,5,4.0],[272,7,3.0],[272,9,37.0],[272,10,53.0],[272,11,1.0],[273,0,6.0],[273,1,1.0],[273,2,2.0],[273,3,1.0],[273,4,1.0],[273,5,2.0],[273,6,9.0],[273,7,29.0],[273,8,1.0],[273,9,36.0],[273,10,14.0],[273,11,42.0],[274,0,13.0],[274,1,2.0],[274,2,2.0],[274,4,4.0],[274,5,3.0],[274,6,16.0],[274,7,15.0],[274,8,21.0],[274,9,23.0],[274,10,7.0],[274,11,27.0],[275,0,128.0],[275,5,2.0],[276,0,24.0],[276,1,1.0],[276,2,1.0],[276,3,5.0],[276,4,10.0],[276,5,4.0],[276,6,9.0],[276,7,19.0],[276,8,27.0],[276,9,11.0],[276,10,4.0],[276,11,20.0],[277,0,9.0],[277,1,5.0],[277,2,6.0],[277,3,2.0],[277,4,5.0],[277,5,2.0],[277,6,22.0],[277,7,10.0],[277,8,24.0],[277,9,22.0],[277,10,18.0],[277,11,6.0],[278,0,4.0],[278,1,5.0],[278,2,6.0],[278,3,5.0],[278,4,1.0],[278,5,3.0],[278,6,4.0],[278,7,6.0],[278,8,16.0],[278,9,10.0],[278,11,18.0],[279,8,2.0],[280,0,129.0],[280,4,2.0],[281,0,10.0],[281,1,3.0],[281,2,3.0],[281,3,2.0],[281,4,1.0],[281,5,4.0],[281,6,30.0],[281,7,4.0],[281,8,24.0],[281,9,18.0],[281,10,21.0],[281,11,6.0],[282,0,32.0],[282,2,9.0],[282,3,10.0],[282,4,1.0],[282,5,11.0],[282,6,12.0],[282,7,3.0],[282,8,3.0],[282,9,1.0],[282,10,31.0],[282,11,4.0],[283,8,1.0],[283,9,7.0],[284,6,1.0],[284,7,2.0],[284,9,4.0],[284,11,7.0],[285,0,13.0],[285,1,25.0],[285,2,4.0],[285,3,12.0],[285,4,50.0],[285,5,1.0],[285,6,3.0],[285,7,1.0],[285,8,1.0],[285,9,7.0],[285,10,5.0],[285,11,2.0],[286,10,1.0],[286,11,1.0],[287,0,6.0],[287,3,1.0],[287,4,3.0],[287,6,1.0],[287,7,1.0],[287,8,2.0],[287,9,1.0],[287,10,4.0],[287,11,4.0],[288,0,30.0],[288,1,1.0],[288,2,1.0],[288,3,1.0],[288,4,1.0],[288,5,42.0],[288,6,1.0],[288,7,1.0],[288,8,4.0],[288,9,11.0],[288,10,18.0],[288,11,1.0],[289,1,2.0],[289,4,4.0],[289,6,12.0],[289,7,1.0],[289,8,16.0],[289,9,16.0],[289,10,1.0],[289,11,9.0],[290,0,14.0],[290,1,42.0],[290,3,28.0],[290,4,9.0],[290,5,2.0],[290,6,14.0],[290,8,2.0],[290,9,4.0],[290,10,11.0],[290,11,2.0],[291,4,2.0],[291,6,13.0],[291,9,36.0],[291,10,4.0],[291,11,3.0],[292,0,1.0],[292,1,1.0],[292,3,1.0],[292,4,2.0],[292,5,2.0],[292,6,3.0],[292,7,4.0],[292,8,1.0],[292,9,12.0],[292,10,1.0],[292,11,13.0],[293,0,7.0],[293,1,29.0],[293,2,1.0],[293,3,2.0],[293,4,5.0],[293,5,35.0],[293,6,1.0],[293,7,2.0],[293,8,5.0],[293,9,2.0],[293,11,3.0],[294,0,113.0],[295,2,3.0],[295,3,2.0],[295,6,7.0],[295,7,25.0],[295,9,1.0],[295,11,9.0],[296,0,1.0],[296,1,2.0],[296,5,6.0],[296,6,10.0],[296,7,10.0],[296,8,9.0],[296,9,4.0],[296,10,2.0],[296,11,8.0],[297,0,12.0],[297,1,4.0],[297,2,4.0],[297,3,12.0],[297,4,2.0],[297,6,27.0],[297,9,9.0],[297,10,1.0],[297,11,16.0],[298,0,99.0],[298,5,1.0],[298,9,4.0],[299,0,1.0],[299,1,13.0],[299,2,2.0],[299,3,9.0],[299,4,10.0],[299,5,11.0],[299,6,3.0],[299,7,2.0],[299,8,12.0],[299,9,10.0],[299,11,2.0],[300,1,1.0],[300,3,4.0],[300,5,1.0],[300,6,4.0],[300,7,2.0],[300,8,7.0],[300,9,2.0],[300,11,4.0],[301,0,32.0],[301,2,1.0],[301,6,17.0],[301,7,1.0],[301,9,13.0],[301,10,28.0],[301,11,9.0],[302,0,32.0],[302,1,1.0],[302,2,10.0],[302,3,1.0],[302,4,1.0],[302,5,8.0],[302,6,7.0],[302,7,1.0],[302,8,5.0],[302,9,13.0],[302,10,18.0],[302,11,16.0],[303,0,70.0],[303,2,8.0],[303,3,1.0],[303,5,4.0],[303,6,9.0],[303,7,2.0],[303,8,1.0],[303,9,4.0],[303,10,3.0],[303,11,6.0],[304,0,2.0],[304,1,35.0],[304,2,3.0],[304,3,28.0],[304,4,13.0],[304,5,7.0],[304,7,2.0],[304,9,3.0],[304,11,1.0],[305,0,1.0],[305,1,1.0],[305,4,3.0],[305,6,1.0],[305,8,8.0],[305,9,1.0],[305,10,2.0],[305,11,5.0],[306,0,1.0],[306,3,7.0],[306,4,2.0],[306,7,2.0],[306,8,2.0],[306,9,10.0],[306,11,7.0],[307,0,11.0],[307,1,2.0],[307,2,2.0],[307,3,4.0],[307,4,3.0],[307,5,3.0],[307,6,10.0],[307,8,42.0],[307,9,10.0],[307,10,7.0],[307,11,8.0],[308,6,1.0],[308,8,1.0],[308,9,8.0],[308,10,1.0],[308,11,6.0],[309,6,17.0],[309,7,8.0],[309,8,1.0],[309,9,20.0],[309,10,2.0],[309,11,4.0],[310,0,5.0],[310,1,5.0],[310,2,1.0],[310,3,2.0],[310,4,1.0],[310,5,1.0],[310,6,8.0],[310,7,4.0],[310,8,2.0],[310,9,46.0],[310,10,4.0],[310,11,11.0],[311,1,1.0],[311,2,32.0],[311,3,6.0],[311,5,4.0],[311,6,9.0],[311,9,27.0],[311,10,2.0],[311,11,3.0],[312,0,5.0],[312,1,3.0],[312,2,2.0],[312,3,4.0],[312,5,2.0],[312,6,9.0],[312,7,19.0],[312,8,2.0],[312,9,47.0],[312,10,8.0],[312,11,6.0],[313,8,1.0],[313,9,2.0],[313,10,1.0],[313,11,1.0],[314,0,9.0],[314,1,1.0],[314,2,1.0],[314,3,1.0],[314,5,1.0],[314,6,2.0],[314,7,2.0],[314,8,11.0],[314,9,18.0],[314,10,35.0],[314,11,5.0],[315,0,14.0],[315,1,59.0],[315,2,2.0],[315,3,7.0],[315,5,2.0],[315,6,2.0],[315,7,2.0],[315,8,2.0],[315,11,2.0],[316,1,1.0],[316,2,1.0],[316,6,40.0],[316,7,1.0],[316,8,1.0],[316,9,5.0],[316,10,1.0],[316,11,1.0],[317,0,3.0],[317,1,3.0],[317,2,2.0],[317,3,2.0],[317,4,7.0],[317,5,2.0],[317,6,11.0],[317,8,26.0],[317,9,38.0],[317,11,4.0],[318,0,4.0],[318,2,3.0],[318,3,2.0],[318,6,3.0],[318,7,25.0],[318,8,39.0],[318,9,8.0],[318,10,3.0],[318,11,11.0],[319,2,11.0],[319,3,30.0],[319,4,2.0],[319,6,5.0],[319,8,1.0],[319,10,13.0],[319,11,5.0],[320,0,6.0],[320,1,1.0],[320,2,1.0],[320,3,1.0],[320,4,1.0],[320,5,1.0],[320,6,20.0],[320,7,10.0],[320,8,11.0],[320,9,26.0],[320,10,5.0],[320,11,7.0],[321,0,2.0],[321,2,48.0],[321,6,4.0],[321,7,10.0],[321,8,1.0],[321,9,3.0],[321,10,8.0],[321,11,2.0],[322,0,2.0],[322,1,1.0],[322,2,1.0],[322,3,4.0],[322,4,2.0],[322,5,4.0],[322,6,4.0],[322,7,7.0],[322,8,51.0],[322,9,14.0],[322,10,5.0],[322,11,2.0],[323,4,15.0],[323,6,12.0],[323,7,8.0],[323,8,5.0],[323,9,22.0],[323,10,2.0],[324,0,5.0],[324,1,40.0],[324,3,3.0],[324,4,25.0],[324,5,1.0],[324,6,1.0],[324,9,4.0],[324,10,3.0],[324,11,1.0],[325,9,87.0],[326,0,12.0],[326,2,6.0],[326,4,12.0],[326,5,2.0],[326,6,1.0],[326,7,4.0],[326,8,27.0],[326,9,10.0],[326,10,6.0],[326,11,22.0],[327,10,2.0],[327,11,1.0],[328,3,13.0],[328,6,9.0],[328,9,63.0],[328,11,1.0],[329,0,10.0],[329,1,1.0],[329,2,1.0],[329,4,1.0],[329,6,38.0],[329,7,6.0],[329,9,19.0],[329,10,2.0],[329,11,4.0],[330,0,85.0],[330,7,2.0],[331,0,4.0],[331,1,1.0],[331,2,2.0],[331,3,10.0],[331,4,9.0],[331,5,1.0],[331,6,11.0],[331,7,6.0],[331,8,11.0],[331,9,15.0],[331,10,4.0],[331,11,9.0],[332,0,2.0],[332,1,19.0],[332,3,10.0],[332,4,28.0],[332,6,4.0],[332,7,2.0],[332,9,1.0],[333,2,1.0],[333,6,1.0],[333,7,1.0],[333,8,4.0],[333,9,1.0],[333,10,1.0],[333,11,1.0],[334,0,18.0],[334,5,1.0],[334,6,1.0],[334,7,2.0],[334,9,9.0],[334,10,40.0],[334,11,4.0],[335,0,22.0],[335,1,34.0],[335,2,9.0],[335,3,1.0],[335,4,5.0],[335,5,5.0],[335,6,3.0],[335,9,4.0],[335,10,3.0],[335,11,1.0],[336,0,80.0],[336,9,2.0],[337,0,1.0],[337,1,4.0],[337,4,14.0],[337,6,5.0],[337,7,5.0],[337,8,3.0],[337,9,39.0],[337,10,1.0],[337,11,1.0],[338,0,7.0],[338,1,9.0],[338,2,5.0],[338,3,2.0],[338,4,3.0],[338,5,1.0],[338,6,12.0],[338,7,2.0],[338,8,12.0],[338,9,29.0],[338,10,7.0],[338,11,4.0],[339,0,6.0],[339,1,7.0],[339,2,4.0],[339,3,4.0],[339,4,7.0],[339,5,14.0],[339,6,16.0],[339,7,2.0],[339,8,2.0],[339,9,4.0],[339,10,12.0],[339,11,8.0],[340,3,4.0],[340,5,6.0],[340,6,19.0],[340,7,3.0],[340,9,2.0],[340,11,9.0],[341,0,11.0],[341,1,4.0],[341,2,2.0],[341,3,4.0],[341,4,2.0],[341,5,1.0],[341,6,7.0],[341,7,9.0],[341,8,8.0],[341,9,11.0],[341,10,2.0],[341,11,15.0],[342,3,1.0],[342,7,5.0],[342,8,1.0],[342,9,1.0],[343,0,6.0],[343,1,13.0],[343,2,4.0],[343,3,1.0],[343,4,1.0],[343,5,1.0],[343,6,4.0],[343,7,3.0],[343,8,18.0],[343,9,19.0],[343,10,4.0],[343,11,5.0],[344,0,18.0],[344,3,5.0],[344,4,17.0],[344,5,5.0],[344,6,3.0],[344,7,4.0],[344,8,5.0],[344,10,7.0],[344,11,3.0],[345,0,6.0],[345,1,4.0],[345,2,2.0],[345,3,1.0],[345,4,3.0],[345,6,6.0],[345,7,3.0],[345,8,18.0],[345,9,34.0],[345,10,4.0],[345,11,13.0],[346,1,4.0],[346,3,2.0],[346,6,3.0],[346,7,1.0],[346,9,1.0],[346,10,18.0],[347,0,4.0],[347,1,1.0],[347,2,1.0],[347,3,3.0],[347,4,5.0],[347,5,2.0],[347,6,5.0],[347,7,7.0],[347,8,6.0],[347,9,5.0],[347,10,3.0],[347,11,4.0],[348,0,12.0],[348,1,4.0],[348,2,3.0],[348,3,15.0],[348,4,9.0],[348,5,8.0],[348,6,4.0],[348,7,2.0],[348,8,5.0],[348,9,6.0],[348,10,6.0],[348,11,2.0],[349,2,1.0],[349,3,13.0],[349,4,2.0],[349,5,1.0],[349,6,20.0],[349,7,1.0],[349,8,3.0],[349,9,23.0],[349,10,6.0],[349,11,6.0],[350,1,7.0],[350,3,4.0],[350,6,17.0],[350,9,42.0],[350,11,6.0],[351,0,2.0],[351,1,10.0],[351,2,1.0],[351,3,1.0],[351,4,3.0],[351,5,2.0],[351,6,5.0],[351,7,3.0],[351,8,21.0],[351,9,19.0],[351,10,4.0],[351,11,9.0],[352,0,3.0],[352,1,3.0],[352,2,1.0],[352,3,7.0],[352,4,2.0],[352,6,10.0],[352,7,2.0],[352,8,6.0],[352,9,38.0],[352,10,12.0],[352,11,1.0],[353,0,66.0],[353,1,3.0],[353,7,1.0],[353,9,1.0],[353,10,1.0],[354,0,23.0],[354,1,7.0],[354,2,5.0],[354,3,2.0],[354,4,22.0],[354,6,4.0],[354,7,5.0],[354,8,4.0],[354,9,2.0],[354,10,1.0],[354,11,3.0],[355,1,1.0],[355,4,1.0],[355,6,1.0],[355,8,1.0],[355,10,1.0],[355,11,1.0],[356,0,6.0],[356,1,1.0],[356,3,1.0],[356,5,1.0],[356,6,7.0],[356,7,4.0],[356,8,15.0],[356,9,34.0],[356,10,7.0],[356,11,5.0],[357,0,13.0],[357,1,4.0],[357,2,5.0],[357,3,17.0],[357,4,12.0],[357,5,4.0],[357,6,1.0],[357,7,6.0],[357,8,1.0],[357,9,3.0],[357,10,1.0],[357,11,8.0],[358,0,7.0],[358,1,2.0],[358,2,4.0],[358,4,1.0],[358,6,6.0],[358,7,1.0],[358,8,13.0],[358,9,11.0],[358,10,7.0],[358,11,4.0],[359,0,2.0],[359,1,8.0],[359,2,1.0],[359,3,5.0],[359,4,5.0],[359,5,9.0],[359,6,1.0],[359,7,1.0],[359,8,12.0],[359,9,7.0],[359,10,4.0],[359,11,5.0],[360,0,11.0],[360,2,1.0],[360,3,3.0],[360,4,1.0],[360,5,1.0],[360,6,13.0],[360,7,6.0],[360,8,4.0],[360,9,10.0],[360,10,12.0],[360,11,5.0],[361,0,13.0],[361,1,1.0],[361,3,1.0],[361,4,2.0],[361,6,5.0],[361,7,3.0],[361,8,11.0],[361,9,22.0],[361,10,5.0],[361,11,4.0],[362,0,6.0],[362,1,2.0],[362,4,3.0],[362,6,11.0],[362,7,3.0],[362,8,1.0],[362,9,21.0],[362,10,2.0],[362,11,14.0],[363,0,11.0],[363,2,1.0],[363,5,1.0],[363,6,11.0],[363,7,3.0],[363,8,8.0],[363,9,24.0],[363,10,4.0],[363,11,10.0],[364,0,66.0],[364,9,1.0],[365,11,15.0],[366,0,73.0],[366,6,1.0],[366,9,1.0],[367,6,54.0],[367,8,1.0],[368,0,11.0],[368,1,2.0],[368,2,5.0],[368,4,1.0],[368,5,3.0],[368,6,1.0],[368,7,3.0],[368,8,1.0],[368,9,6.0],[368,10,4.0],[368,11,7.0],[369,0,2.0],[369,1,7.0],[369,3,2.0],[369,4,2.0],[369,5,1.0],[369,6,10.0],[369,7,7.0],[369,8,12.0],[369,9,10.0],[369,10,10.0],[369,11,7.0],[370,0,6.0],[370,1,2.0],[370,3,2.0],[370,5,16.0],[370,9,6.0],[370,10,20.0],[370,11,7.0],[371,0,68.0],[371,9,1.0],[371,11,1.0],[372,0,1.0],[372,3,1.0],[372,6,8.0],[372,7,4.0],[372,8,13.0],[372,9,14.0],[372,10,1.0],[372,11,3.0],[373,1,1.0],[373,6,2.0],[373,7,3.0],[373,8,1.0],[373,11,6.0],[374,0,14.0],[374,1,50.0],[374,7,5.0],[375,6,1.0],[375,9,58.0],[375,11,2.0],[376,1,2.0],[376,3,7.0],[376,4,3.0],[376,5,4.0],[376,7,2.0],[376,8,3.0],[376,9,2.0],[376,10,1.0],[376,11,6.0],[377,0,1.0],[377,1,1.0],[377,2,1.0],[377,4,2.0],[377,5,1.0],[377,6,7.0],[377,7,3.0],[377,8,2.0],[377,9,22.0],[377,11,12.0],[378,3,5.0],[378,5,2.0],[378,6,15.0],[378,7,1.0],[378,8,9.0],[378,9,6.0],[378,10,12.0],[378,11,9.0],[379,0,2.0],[379,1,3.0],[379,2,5.0],[379,4,4.0],[379,6,7.0],[379,7,8.0],[379,8,3.0],[379,9,15.0],[379,10,15.0],[379,11,3.0],[380,1,1.0],[380,11,9.0],[381,0,1.0],[381,1,1.0],[381,3,2.0],[381,4,2.0],[381,6,4.0],[381,7,3.0],[381,8,15.0],[381,9,12.0],[381,10,1.0],[381,11,18.0],[382,1,1.0],[382,2,1.0],[382,3,4.0],[382,5,3.0],[382,6,4.0],[382,7,5.0],[382,8,7.0],[382,9,29.0],[382,10,1.0],[382,11,4.0],[383,0,6.0],[383,1,1.0],[383,2,1.0],[383,5,3.0],[383,6,10.0],[383,7,8.0],[383,8,4.0],[383,9,5.0],[383,10,20.0],[383,11,6.0],[384,0,10.0],[384,1,2.0],[384,2,1.0],[384,4,1.0],[384,5,1.0],[384,6,10.0],[384,7,2.0],[384,8,10.0],[384,9,9.0],[384,10,13.0],[384,11,2.0],[385,0,52.0],[385,2,1.0],[385,4,1.0],[385,8,5.0],[386,0,9.0],[386,3,1.0],[386,5,1.0],[386,6,7.0],[386,7,9.0],[386,8,8.0],[386,9,11.0],[386,10,7.0],[386,11,5.0],[387,0,3.0],[387,1,2.0],[387,4,1.0],[387,5,1.0],[387,6,2.0],[387,8,2.0],[387,9,17.0],[387,10,7.0],[388,0,4.0],[388,3,3.0],[388,4,4.0],[388,5,2.0],[388,7,1.0],[388,8,4.0],[388,10,6.0],[388,11,3.0],[389,5,3.0],[389,8,1.0],[389,11,77.0],[390,6,6.0],[390,8,2.0],[390,9,3.0],[391,0,4.0],[391,1,1.0],[391,2,4.0],[391,4,3.0],[391,5,1.0],[391,6,3.0],[391,7,9.0],[391,8,9.0],[391,9,22.0],[391,10,1.0],[391,11,8.0],[392,6,53.0],[393,0,61.0],[393,9,1.0],[394,0,2.0],[394,1,1.0],[394,2,6.0],[394,3,1.0],[394,5,1.0],[394,6,6.0],[394,7,4.0],[394,8,5.0],[394,9,21.0],[394,10,4.0],[394,11,4.0],[395,0,4.0],[395,1,1.0],[395,2,1.0],[395,3,4.0],[395,5,2.0],[395,7,2.0],[395,8,5.0],[395,9,15.0],[395,10,4.0],[395,11,9.0],[396,0,1.0],[396,2,1.0],[396,5,2.0],[396,6,1.0],[396,7,8.0],[396,9,6.0],[396,11,2.0],[397,0,2.0],[397,1,2.0],[397,2,4.0],[397,3,4.0],[397,4,4.0],[397,5,10.0],[397,6,2.0],[397,7,4.0],[397,9,1.0],[397,10,2.0],[397,11,13.0],[398,0,3.0],[398,2,2.0],[398,5,1.0],[398,6,5.0],[398,7,1.0],[398,8,4.0],[398,9,41.0],[398,10,2.0],[398,11,3.0],[399,1,13.0],[399,3,32.0],[399,4,11.0],[400,0,38.0],[400,1,10.0],[400,2,1.0],[400,3,2.0],[400,4,4.0],[400,7,1.0],[400,9,3.0],[400,10,1.0],[400,11,1.0],[401,0,64.0],[402,0,51.0],[402,1,10.0],[402,4,1.0],[402,7,2.0],[403,0,9.0],[403,2,2.0],[403,3,3.0],[403,4,2.0],[403,5,1.0],[403,6,4.0],[403,7,2.0],[403,8,15.0],[403,9,10.0],[403,10,7.0],[403,11,1.0],[404,8,1.0],[404,11,3.0],[405,0,1.0],[405,1,3.0],[405,3,5.0],[405,4,5.0],[405,5,1.0],[405,6,5.0],[405,7,10.0],[405,8,14.0],[405,9,3.0],[405,10,3.0],[405,11,8.0],[406,1,12.0],[406,2,3.0],[406,3,1.0],[406,4,4.0],[406,5,7.0],[406,7,1.0],[406,8,2.0],[406,9,5.0],[406,10,2.0],[407,0,6.0],[407,1,13.0],[407,2,2.0],[407,3,5.0],[407,4,3.0],[407,5,9.0],[407,6,2.0],[407,7,3.0],[407,8,3.0],[407,9,2.0],[407,10,3.0],[407,11,5.0],[408,0,4.0],[408,1,13.0],[408,5,6.0],[408,6,1.0],[408,7,1.0],[408,8,1.0],[408,9,5.0],[408,11,3.0],[409,7,41.0],[409,10,7.0],[410,0,2.0],[410,2,2.0],[410,3,1.0],[410,4,1.0],[410,5,2.0],[410,6,5.0],[410,7,3.0],[410,8,9.0],[410,9,20.0],[410,10,4.0],[410,11,9.0],[411,0,21.0],[411,2,4.0],[411,5,1.0],[411,6,5.0],[411,8,2.0],[411,9,2.0],[411,10,16.0],[411,11,3.0],[412,0,1.0],[412,1,1.0],[412,2,2.0],[412,4,1.0],[412,6,9.0],[412,8,7.0],[412,9,34.0],[412,10,2.0],[412,11,8.0],[413,2,1.0],[413,3,6.0],[413,5,5.0],[413,6,1.0],[413,7,5.0],[413,9,7.0],[413,10,4.0],[414,0,36.0],[414,1,2.0],[414,2,2.0],[414,6,1.0],[414,8,2.0],[414,9,3.0],[414,10,4.0],[415,0,1.0],[415,1,1.0],[415,3,2.0],[415,4,4.0],[415,5,4.0],[415,6,1.0],[415,7,4.0],[415,9,5.0],[415,10,7.0],[416,0,3.0],[416,2,2.0],[416,6,2.0],[416,7,3.0],[416,8,23.0],[416,9,1.0],[416,10,2.0],[416,11,6.0],[417,0,58.0],[417,11,1.0],[418,2,8.0],[418,6,2.0],[418,7,16.0],[418,8,2.0],[418,9,2.0],[418,10,4.0],[418,11,11.0],[419,0,1.0],[419,1,9.0],[419,2,2.0],[419,3,7.0],[419,4,4.0],[419,5,1.0],[419,6,1.0],[419,7,2.0],[419,8,8.0],[419,9,14.0],[419,10,3.0],[419,11,5.0],[420,0,1.0],[420,1,1.0],[420,3,3.0],[420,4,1.0],[420,5,1.0],[420,6,8.0],[420,7,4.0],[420,8,9.0],[420,9,4.0],[420,10,10.0],[420,11,8.0],[421,0,2.0],[421,1,2.0],[421,2,2.0],[421,3,2.0],[421,6,9.0],[421,7,3.0],[421,8,15.0],[421,9,3.0],[421,10,7.0],[421,11,8.0],[422,2,1.0],[422,7,1.0],[422,8,7.0],[422,9,4.0],[422,10,1.0],[422,11,1.0],[423,6,1.0],[423,7,39.0],[423,8,2.0],[423,11,3.0],[424,0,3.0],[424,2,1.0],[424,4,3.0],[424,6,2.0],[424,7,2.0],[424,8,12.0],[424,9,23.0],[424,10,1.0],[424,11,4.0],[425,0,1.0],[425,1,1.0],[425,3,1.0],[425,4,3.0],[425,6,5.0],[425,7,2.0],[425,8,2.0],[425,9,28.0],[425,11,3.0],[426,2,25.0],[426,3,1.0],[426,6,7.0],[426,9,7.0],[426,10,8.0],[427,0,2.0],[427,3,7.0],[427,4,1.0],[427,6,4.0],[427,7,1.0],[427,8,4.0],[427,9,3.0],[427,10,4.0],[428,3,4.0],[428,6,8.0],[428,9,26.0],[428,10,10.0],[429,0,1.0],[429,3,1.0],[429,5,2.0],[429,6,7.0],[429,7,1.0],[429,8,5.0],[429,9,17.0],[429,10,17.0],[429,11,1.0],[430,0,1.0],[430,3,3.0],[430,5,2.0],[430,6,3.0],[430,7,1.0],[430,8,1.0],[430,11,3.0],[431,0,8.0],[431,1,1.0],[431,4,2.0],[431,5,1.0],[431,6,4.0],[431,7,1.0],[431,8,6.0],[431,9,30.0],[431,10,7.0],[432,6,2.0],[433,0,1.0],[433,2,1.0],[433,4,1.0],[433,6,3.0],[433,7,1.0],[433,9,15.0],[433,11,3.0],[434,0,25.0],[434,2,2.0],[434,4,1.0],[434,5,1.0],[434,6,4.0],[434,7,1.0],[434,8,1.0],[434,9,8.0],[434,10,2.0],[434,11,4.0],[435,0,56.0],[435,3,1.0],[435,9,1.0],[436,0,1.0],[436,3,2.0],[436,5,2.0],[436,6,32.0],[436,9,1.0],[436,10,6.0],[436,11,4.0],[437,0,6.0],[437,5,3.0],[437,6,4.0],[437,7,9.0],[437,8,16.0],[437,9,4.0],[438,0,2.0],[438,1,1.0],[438,2,2.0],[438,3,3.0],[438,6,8.0],[438,7,2.0],[438,8,2.0],[438,9,23.0],[438,11,5.0],[439,0,1.0],[439,4,1.0],[439,5,1.0],[439,6,23.0],[439,7,1.0],[439,8,2.0],[439,9,18.0],[439,10,1.0],[440,0,37.0],[440,1,2.0],[440,2,1.0],[440,3,1.0],[440,4,1.0],[440,5,1.0],[440,6,2.0],[440,8,2.0],[440,9,1.0],[440,11,3.0],[441,2,1.0],[441,3,3.0],[441,4,6.0],[441,6,5.0],[441,7,3.0],[441,8,3.0],[441,9,19.0],[441,10,3.0],[441,11,6.0],[442,0,4.0],[442,1,3.0],[442,2,1.0],[442,3,1.0],[442,4,2.0],[442,7,3.0],[442,8,9.0],[442,9,22.0],[442,10,3.0],[442,11,5.0],[443,0,4.0],[443,2,8.0],[443,3,2.0],[443,5,1.0],[443,6,6.0],[443,7,5.0],[443,8,6.0],[443,9,14.0],[443,10,6.0],[443,11,2.0],[444,2,1.0],[444,4,1.0],[444,7,8.0],[444,8,3.0],[444,9,1.0],[444,10,1.0],[445,0,13.0],[445,1,19.0],[445,2,1.0],[445,3,6.0],[445,5,2.0],[445,7,2.0],[445,9,3.0],[445,10,3.0],[446,0,4.0],[446,1,3.0],[446,3,1.0],[446,4,1.0],[446,6,3.0],[446,7,1.0],[446,8,1.0],[446,9,21.0],[446,11,4.0],[447,0,2.0],[447,2,2.0],[447,3,1.0],[447,4,2.0],[447,6,3.0],[447,7,4.0],[447,8,7.0],[447,9,20.0],[447,10,3.0],[447,11,2.0],[448,0,3.0],[448,2,2.0],[448,4,1.0],[448,5,3.0],[448,6,5.0],[448,7,1.0],[448,8,10.0],[448,9,26.0],[448,10,1.0],[449,0,22.0],[449,1,6.0],[449,3,1.0],[449,4,1.0],[449,6,11.0],[449,8,10.0],[449,9,3.0],[450,6,42.0],[450,7,2.0],[451,0,10.0],[451,2,4.0],[451,3,4.0],[451,4,2.0],[451,5,2.0],[451,8,7.0],[451,9,9.0],[451,10,11.0],[451,11,1.0],[452,3,8.0],[452,6,8.0],[452,7,8.0],[452,8,1.0],[452,9,1.0],[452,10,2.0],[452,11,1.0],[453,3,17.0],[453,5,3.0],[453,6,12.0],[453,7,2.0],[453,8,4.0],[454,0,1.0],[454,2,4.0],[454,3,1.0],[454,4,1.0],[454,7,2.0],[454,8,3.0],[454,9,1.0],[454,10,4.0],[455,6,8.0],[455,9,2.0],[456,6,8.0],[456,7,2.0],[456,8,25.0],[456,9,2.0],[456,10,3.0],[456,11,5.0],[457,6,2.0],[457,7,2.0],[457,9,1.0],[457,11,6.0],[458,6,1.0],[458,8,1.0],[458,9,2.0],[458,10,3.0],[458,11,3.0],[459,2,38.0],[459,3,1.0],[459,4,1.0],[459,5,1.0],[460,0,6.0],[460,1,4.0],[460,2,6.0],[460,4,3.0],[460,5,4.0],[460,6,2.0],[460,7,5.0],[460,9,12.0],[460,10,2.0],[460,11,4.0],[461,1,1.0],[461,4,1.0],[461,6,6.0],[461,7,2.0],[461,8,7.0],[461,9,26.0],[461,10,3.0],[461,11,3.0],[462,0,11.0],[462,4,1.0],[462,5,14.0],[462,6,5.0],[462,9,4.0],[462,10,10.0],[463,0,3.0],[463,1,2.0],[463,2,1.0],[463,3,1.0],[463,5,3.0],[463,6,5.0],[463,7,8.0],[463,8,1.0],[463,9,13.0],[463,10,6.0],[463,11,7.0],[464,1,1.0],[464,6,1.0],[464,7,5.0],[464,8,4.0],[464,11,10.0],[465,0,1.0],[465,1,3.0],[465,3,1.0],[465,4,6.0],[465,5,6.0],[465,6,3.0],[465,7,2.0],[465,10,15.0],[465,11,10.0],[466,2,2.0],[466,3,1.0],[466,4,1.0],[466,5,1.0],[466,7,3.0],[466,8,1.0],[466,9,2.0],[466,10,3.0],[466,11,3.0],[467,0,7.0],[467,1,10.0],[467,3,3.0],[467,4,2.0],[467,5,3.0],[467,6,4.0],[467,7,1.0],[467,8,3.0],[467,10,4.0],[467,11,1.0],[468,4,1.0],[468,8,3.0],[468,9,4.0],[468,10,4.0],[468,11,5.0],[469,3,1.0],[469,6,1.0],[469,8,9.0],[469,9,2.0],[469,10,19.0],[469,11,3.0],[470,0,2.0],[470,2,2.0],[470,3,1.0],[470,4,1.0],[470,5,1.0],[470,6,5.0],[470,7,1.0],[470,8,7.0],[470,9,18.0],[470,10,2.0],[471,2,33.0],[471,8,1.0],[471,9,4.0],[472,0,4.0],[472,2,2.0],[472,3,1.0],[472,6,9.0],[472,7,1.0],[472,8,11.0],[472,9,11.0],[472,10,1.0],[472,11,2.0],[473,11,1.0],[474,0,46.0],[475,0,6.0],[475,9,12.0],[475,10,5.0],[475,11,8.0],[476,0,1.0],[476,1,1.0],[476,2,1.0],[476,5,1.0],[476,6,8.0],[476,7,3.0],[476,8,3.0],[476,9,23.0],[476,10,1.0],[476,11,5.0],[477,11,1.0],[478,2,9.0],[478,3,1.0],[478,8,9.0],[478,10,2.0],[479,7,8.0],[479,8,14.0],[479,9,10.0],[479,10,2.0],[479,11,1.0],[480,1,43.0],[481,2,1.0],[481,4,2.0],[481,6,1.0],[481,7,11.0],[481,8,15.0],[481,9,8.0],[481,10,1.0],[482,9,33.0],[482,10,8.0],[482,11,1.0],[483,0,2.0],[483,1,3.0],[483,2,1.0],[483,3,2.0],[483,4,2.0],[483,5,10.0],[483,6,2.0],[483,7,3.0],[483,8,2.0],[483,9,5.0],[483,11,4.0],[484,0,11.0],[484,1,7.0],[484,2,2.0],[484,3,3.0],[484,4,4.0],[484,5,4.0],[484,6,2.0],[484,7,2.0],[484,8,2.0],[484,9,6.0],[484,10,3.0],[484,11,2.0],[485,0,1.0],[485,4,1.0],[485,6,2.0],[485,9,14.0],[485,11,1.0],[486,6,2.0],[486,10,14.0],[487,0,12.0],[487,2,2.0],[487,3,2.0],[487,5,3.0],[487,7,5.0],[487,8,3.0],[487,9,4.0],[487,10,7.0],[487,11,2.0],[488,0,5.0],[488,2,2.0],[488,3,1.0],[488,4,3.0],[488,5,1.0],[488,6,2.0],[488,7,12.0],[488,8,3.0],[488,9,2.0],[488,10,4.0],[488,11,2.0],[489,0,21.0],[489,6,2.0],[489,9,25.0],[490,0,3.0],[490,6,3.0],[490,8,9.0],[490,9,15.0],[490,10,6.0],[490,11,11.0],[491,1,3.0],[491,2,2.0],[491,4,1.0],[491,5,1.0],[491,6,4.0],[491,7,4.0],[491,8,2.0],[491,9,4.0],[491,10,8.0],[491,11,5.0],[492,0,1.0],[492,4,1.0],[492,5,1.0],[492,6,3.0],[492,7,2.0],[492,8,5.0],[492,9,10.0],[492,10,8.0],[492,11,2.0],[493,0,5.0],[493,2,1.0],[493,4,1.0],[493,6,3.0],[493,7,1.0],[493,8,6.0],[493,9,16.0],[493,10,2.0],[493,11,4.0],[494,0,36.0],[494,3,2.0],[494,11,1.0],[495,3,1.0],[495,5,2.0],[495,6,1.0],[495,7,2.0],[495,9,2.0],[495,10,20.0],[495,11,9.0],[496,3,1.0],[496,6,4.0],[496,7,5.0],[496,8,11.0],[496,9,6.0],[496,10,4.0],[497,2,3.0],[497,5,3.0],[497,9,1.0],[497,11,42.0],[498,0,2.0],[498,2,1.0],[498,4,1.0],[498,8,4.0],[498,9,1.0],[498,11,2.0],[499,0,8.0],[499,1,1.0],[499,3,2.0],[499,4,2.0],[499,6,3.0],[499,7,1.0],[499,8,5.0],[499,9,7.0],[499,10,2.0],[499,11,8.0],[500,0,13.0],[500,2,3.0],[500,3,4.0],[500,6,3.0],[500,9,8.0],[500,10,2.0],[501,1,8.0],[501,2,2.0],[501,3,1.0],[501,4,13.0],[501,6,6.0],[501,8,1.0],[501,9,5.0],[502,6,5.0],[502,8,4.0],[502,9,1.0],[502,11,5.0],[503,3,1.0],[503,4,6.0],[503,8,1.0],[504,0,2.0],[504,1,1.0],[504,2,1.0],[504,3,11.0],[504,4,3.0],[504,5,2.0],[504,6,6.0],[504,8,1.0],[504,9,3.0],[504,10,1.0],[504,11,10.0],[505,0,3.0],[505,2,3.0],[505,3,1.0],[505,5,1.0],[505,6,4.0],[505,7,1.0],[505,8,10.0],[505,9,8.0],[505,10,5.0],[506,3,14.0],[506,5,1.0],[506,6,2.0],[506,8,2.0],[506,9,1.0],[506,10,15.0],[507,0,1.0],[507,1,2.0],[507,4,2.0],[507,6,1.0],[507,7,12.0],[507,8,4.0],[507,9,13.0],[507,11,3.0],[508,0,4.0],[508,1,2.0],[508,4,1.0],[508,5,1.0],[508,6,1.0],[508,8,4.0],[508,9,20.0],[508,10,1.0],[508,11,1.0],[509,1,2.0],[510,0,1.0],[510,1,2.0],[510,6,1.0],[510,9,6.0],[510,10,12.0],[510,11,11.0],[511,0,6.0],[511,1,7.0],[511,4,4.0],[511,5,7.0],[511,6,1.0],[511,9,1.0],[512,6,3.0],[512,8,2.0],[512,9,7.0],[512,10,5.0],[512,11,6.0],[513,2,3.0],[513,6,6.0],[513,7,2.0],[513,9,2.0],[513,11,5.0],[514,0,5.0],[514,1,1.0],[514,2,1.0],[514,4,1.0],[514,6,1.0],[514,8,7.0],[514,9,9.0],[514,10,8.0],[514,11,1.0],[515,0,4.0],[515,1,3.0],[515,7,1.0],[515,9,5.0],[515,11,1.0],[516,9,10.0],[516,10,5.0],[517,5,1.0],[517,6,5.0],[517,8,1.0],[517,9,1.0],[517,11,9.0],[518,0,33.0],[518,2,1.0],[518,3,1.0],[518,6,1.0],[518,8,1.0],[519,0,10.0],[519,1,10.0],[519,2,1.0],[519,3,5.0],[519,4,5.0],[519,5,3.0],[520,6,4.0],[520,7,2.0],[520,8,8.0],[520,10,18.0],[521,0,2.0],[521,1,2.0],[521,2,1.0],[521,4,1.0],[521,6,2.0],[521,7,2.0],[521,8,8.0],[521,9,15.0],[521,10,2.0],[521,11,1.0],[522,4,1.0],[522,6,12.0],[522,9,9.0],[522,10,3.0],[522,11,10.0],[523,0,2.0],[523,1,2.0],[523,2,2.0],[523,4,1.0],[523,6,4.0],[523,7,1.0],[523,8,1.0],[523,9,15.0],[523,10,2.0],[523,11,4.0],[524,0,1.0],[524,1,2.0],[524,3,3.0],[524,4,1.0],[524,5,2.0],[524,6,12.0],[524,8,2.0],[524,9,4.0],[524,10,2.0],[524,11,7.0],[525,2,19.0],[525,3,1.0],[525,6,4.0],[525,10,3.0],[526,1,1.0],[526,3,4.0],[526,4,11.0],[526,5,14.0],[526,6,5.0],[526,8,1.0],[526,9,2.0],[526,11,1.0],[527,0,6.0],[527,1,1.0],[527,2,1.0],[527,3,3.0],[527,4,1.0],[527,5,2.0],[527,7,4.0],[527,8,2.0],[527,9,8.0],[527,10,2.0],[527,11,1.0],[528,0,4.0],[528,3,2.0],[528,4,1.0],[528,5,2.0],[528,6,1.0],[528,7,2.0],[528,8,4.0],[528,9,10.0],[528,10,1.0],[528,11,9.0],[529,2,1.0],[529,6,1.0],[529,7,1.0],[529,9,20.0],[529,10,9.0],[529,11,1.0],[530,1,3.0],[530,7,1.0],[530,8,4.0],[530,11,9.0],[531,0,1.0],[531,5,1.0],[531,6,3.0],[531,8,3.0],[531,9,19.0],[531,10,4.0],[531,11,4.0],[532,0,10.0],[532,1,2.0],[532,3,1.0],[532,4,2.0],[532,5,1.0],[532,6,3.0],[532,7,2.0],[532,8,3.0],[532,9,4.0],[532,10,2.0],[533,2,2.0],[533,6,19.0],[533,8,2.0],[533,10,1.0],[533,11,13.0],[534,1,5.0],[534,7,1.0],[534,8,3.0],[534,11,6.0],[535,6,2.0],[535,7,1.0],[535,8,1.0],[535,9,2.0],[535,10,2.0],[535,11,1.0],[536,0,3.0],[536,2,1.0],[536,3,5.0],[536,4,1.0],[536,5,2.0],[536,6,3.0],[536,7,5.0],[536,8,4.0],[536,9,1.0],[536,10,2.0],[536,11,3.0],[537,1,2.0],[537,2,28.0],[537,3,1.0],[537,5,1.0],[538,0,5.0],[538,1,3.0],[538,2,3.0],[538,3,1.0],[538,4,3.0],[538,5,1.0],[538,6,5.0],[538,8,3.0],[538,9,3.0],[538,10,2.0],[539,0,1.0],[539,2,1.0],[539,7,1.0],[539,8,3.0],[539,9,7.0],[539,10,1.0],[539,11,6.0],[540,0,2.0],[540,1,2.0],[540,3,1.0],[540,4,1.0],[540,5,3.0],[540,6,4.0],[540,7,3.0],[540,8,6.0],[540,9,3.0],[540,10,5.0],[540,11,2.0],[541,1,10.0],[541,3,5.0],[541,4,4.0],[541,6,2.0],[541,9,6.0],[541,10,1.0],[541,11,2.0],[542,8,1.0],[543,2,3.0],[543,3,5.0],[543,5,6.0],[543,6,8.0],[543,9,7.0],[543,10,2.0],[544,3,13.0],[544,6,1.0],[544,10,11.0],[545,4,1.0],[546,0,34.0],[547,0,3.0],[547,1,6.0],[547,3,3.0],[547,4,1.0],[547,5,1.0],[547,6,3.0],[547,7,2.0],[547,8,4.0],[547,9,11.0],[547,11,3.0],[548,4,2.0],[548,6,1.0],[548,9,3.0],[548,11,1.0],[549,6,1.0],[549,9,13.0],[549,11,1.0],[550,0,1.0],[550,2,2.0],[550,6,1.0],[550,8,6.0],[550,9,16.0],[550,10,1.0],[550,11,2.0],[551,0,1.0],[551,2,1.0],[551,3,3.0],[551,5,2.0],[551,6,1.0],[551,8,5.0],[551,9,7.0],[551,11,3.0],[552,0,31.0],[552,2,1.0],[553,2,2.0],[553,3,1.0],[553,6,2.0],[553,7,3.0],[553,8,1.0],[553,11,27.0],[554,0,3.0],[554,4,1.0],[554,5,1.0],[554,7,1.0],[554,8,1.0],[554,9,21.0],[554,10,1.0],[555,2,1.0],[555,3,3.0],[555,6,4.0],[555,7,1.0],[555,8,2.0],[555,9,2.0],[556,6,4.0],[556,9,6.0],[556,11,1.0],[557,0,2.0],[557,1,1.0],[557,3,1.0],[557,4,1.0],[557,6,2.0],[557,8,4.0],[557,9,12.0],[557,10,3.0],[557,11,1.0],[558,0,2.0],[558,1,2.0],[558,5,1.0],[558,6,2.0],[558,7,2.0],[558,8,6.0],[558,9,6.0],[558,10,2.0],[558,11,3.0],[559,0,4.0],[559,2,4.0],[559,3,1.0],[559,4,1.0],[559,5,2.0],[559,6,1.0],[559,8,1.0],[559,9,2.0],[559,10,4.0],[559,11,4.0],[560,4,1.0],[560,6,23.0],[560,9,1.0],[560,11,2.0],[561,0,4.0],[561,1,24.0],[562,2,2.0],[562,3,6.0],[562,5,2.0],[562,6,1.0],[562,7,3.0],[562,8,1.0],[562,9,9.0],[562,10,3.0],[562,11,3.0],[563,0,1.0],[563,2,1.0],[563,6,2.0],[563,8,4.0],[563,9,10.0],[563,10,5.0],[563,11,3.0],[564,6,27.0],[565,3,1.0],[565,4,1.0],[565,5,2.0],[565,6,3.0],[565,7,3.0],[565,8,3.0],[565,9,1.0],[565,10,2.0],[566,1,1.0],[566,6,4.0],[566,8,18.0],[566,9,4.0],[566,10,1.0],[567,0,4.0],[567,1,1.0],[567,2,1.0],[567,6,2.0],[567,7,1.0],[567,8,4.0],[567,9,5.0],[567,10,10.0],[567,11,2.0],[568,5,2.0],[568,6,6.0],[568,7,1.0],[568,8,2.0],[568,9,3.0],[568,11,6.0],[569,0,24.0],[569,3,4.0],[569,5,1.0],[569,7,1.0],[570,7,1.0],[571,1,4.0],[571,7,2.0],[571,8,3.0],[571,10,2.0],[572,1,4.0],[572,7,1.0],[572,8,4.0],[572,9,3.0],[572,10,2.0],[572,11,2.0],[573,0,2.0],[573,6,1.0],[573,7,2.0],[573,8,3.0],[573,9,3.0],[573,10,11.0],[573,11,2.0],[574,0,2.0],[574,1,6.0],[574,4,3.0],[574,5,4.0],[574,6,3.0],[574,8,5.0],[574,9,4.0],[574,10,2.0],[575,7,15.0],[575,10,3.0],[576,1,1.0],[576,2,2.0],[576,3,3.0],[576,4,2.0],[576,6,1.0],[576,7,6.0],[576,11,4.0],[577,0,1.0],[577,2,1.0],[577,6,3.0],[577,7,6.0],[577,8,4.0],[577,9,7.0],[577,10,2.0],[577,11,1.0],[578,6,7.0],[578,7,10.0],[578,8,6.0],[578,11,2.0],[579,0,1.0],[579,2,1.0],[579,3,1.0],[579,4,7.0],[579,5,14.0],[579,6,1.0],[579,8,1.0],[579,10,3.0],[580,0,9.0],[580,1,7.0],[580,2,1.0],[580,3,1.0],[580,4,2.0],[580,5,2.0],[580,6,2.0],[580,7,1.0],[580,9,1.0],[580,11,1.0],[581,3,2.0],[581,4,9.0],[581,8,8.0],[581,11,1.0],[582,10,27.0],[583,1,4.0],[583,7,2.0],[583,8,1.0],[583,9,7.0],[583,11,2.0],[584,0,1.0],[584,1,1.0],[584,3,4.0],[584,5,3.0],[584,6,7.0],[584,7,2.0],[584,8,4.0],[585,0,26.0],[586,0,24.0],[587,6,3.0],[587,9,3.0],[588,2,2.0],[588,3,1.0],[588,4,2.0],[588,6,2.0],[588,8,2.0],[588,9,15.0],[588,10,4.0],[588,11,2.0],[589,2,9.0],[589,3,3.0],[589,7,1.0],[589,8,1.0],[589,9,8.0],[589,10,1.0],[590,1,4.0],[590,3,8.0],[590,4,1.0],[590,7,4.0],[590,10,2.0],[591,5,4.0],[591,6,2.0],[591,8,2.0],[591,9,10.0],[591,10,1.0],[591,11,4.0],[592,0,3.0],[592,1,1.0],[592,4,1.0],[592,6,3.0],[592,8,7.0],[592,9,6.0],[592,10,3.0],[593,3,1.0],[593,9,1.0],[593,10,1.0],[593,11,1.0],[594,0,3.0],[594,1,2.0],[594,6,6.0],[594,8,6.0],[594,9,5.0],[594,10,3.0],[594,11,1.0],[595,6,22.0],[596,1,5.0],[597,1,2.0],[597,3,3.0],[597,4,1.0],[597,10,15.0],[597,11,1.0],[598,0,2.0],[598,1,1.0],[598,3,1.0],[598,6,1.0],[598,8,3.0],[598,9,6.0],[598,10,6.0],[599,7,7.0],[599,9,1.0],[599,11,2.0],[600,2,14.0],[600,9,8.0],[600,10,1.0],[601,3,1.0],[601,6,1.0],[601,8,1.0],[602,0,4.0],[602,1,2.0],[602,3,2.0],[602,6,2.0],[602,7,1.0],[602,8,6.0],[602,9,5.0],[602,11,1.0],[603,1,3.0],[603,9,9.0],[604,0,14.0],[604,6,1.0],[604,8,1.0],[604,10,6.0],[605,3,1.0],[605,7,13.0],[605,10,2.0],[606,0,9.0],[606,1,1.0],[606,9,8.0],[606,10,2.0],[607,7,2.0],[607,8,3.0],[607,9,3.0],[608,5,1.0],[608,6,2.0],[608,9,7.0],[608,10,2.0],[608,11,9.0],[609,3,1.0],[609,6,1.0],[609,8,1.0],[609,9,3.0],[610,1,1.0],[610,3,1.0],[610,7,13.0],[610,9,4.0],[611,1,1.0],[611,3,1.0],[611,4,2.0],[611,5,1.0],[611,9,13.0],[611,10,1.0],[611,11,2.0],[612,6,12.0],[612,10,1.0],[612,11,2.0],[613,2,1.0],[613,6,3.0],[613,7,5.0],[613,8,1.0],[613,9,4.0],[613,10,1.0],[613,11,2.0],[614,2,5.0],[614,9,4.0],[614,10,7.0],[615,0,2.0],[615,2,1.0],[615,6,1.0],[615,7,1.0],[615,8,4.0],[615,9,8.0],[615,10,3.0],[616,0,5.0],[616,3,1.0],[616,4,4.0],[616,5,12.0],[616,7,1.0],[616,9,1.0],[617,0,3.0],[617,3,1.0],[617,6,4.0],[617,8,2.0],[617,9,4.0],[617,10,1.0],[617,11,6.0],[618,0,23.0],[619,1,1.0],[619,4,1.0],[619,5,2.0],[619,6,2.0],[619,9,4.0],[619,10,8.0],[620,0,1.0],[620,2,1.0],[620,3,4.0],[620,4,3.0],[620,5,4.0],[620,7,1.0],[620,10,3.0],[620,11,1.0],[621,0,7.0],[621,2,1.0],[621,5,4.0],[621,9,2.0],[621,10,2.0],[622,0,1.0],[622,3,6.0],[622,5,1.0],[622,6,1.0],[622,7,1.0],[622,10,5.0],[623,0,3.0],[623,2,1.0],[623,6,1.0],[623,7,1.0],[623,8,5.0],[623,9,4.0],[623,10,4.0],[624,8,1.0],[625,0,3.0],[625,1,5.0],[625,3,1.0],[625,4,2.0],[625,6,1.0],[625,7,2.0],[625,9,2.0],[625,10,1.0],[625,11,4.0],[626,0,4.0],[626,1,1.0],[626,2,1.0],[626,4,1.0],[626,6,5.0],[626,9,2.0],[626,11,2.0],[627,6,1.0],[628,0,5.0],[628,1,4.0],[628,2,5.0],[628,3,4.0],[628,4,1.0],[628,5,2.0],[629,0,2.0],[629,1,10.0],[629,2,2.0],[629,3,1.0],[629,5,2.0],[629,6,1.0],[629,11,1.0],[630,2,2.0],[630,8,2.0],[630,9,6.0],[630,10,6.0],[630,11,2.0],[631,0,2.0],[631,4,1.0],[631,5,1.0],[631,6,4.0],[631,9,4.0],[631,10,1.0],[631,11,1.0],[632,3,1.0],[632,7,1.0],[632,11,22.0],[633,7,1.0],[633,11,3.0],[634,0,17.0],[634,1,3.0],[634,5,1.0],[635,0,2.0],[635,1,6.0],[635,2,2.0],[635,3,1.0],[635,4,5.0],[635,5,3.0],[635,11,1.0],[636,0,1.0],[636,1,5.0],[636,3,6.0],[636,11,4.0],[637,0,7.0],[637,1,2.0],[637,6,5.0],[637,7,1.0],[637,9,1.0],[637,10,1.0],[638,3,1.0],[638,4,4.0],[638,8,1.0],[638,9,6.0],[638,10,1.0],[639,3,3.0],[639,4,1.0],[639,7,3.0],[639,8,1.0],[639,9,1.0],[639,11,9.0],[640,3,2.0],[640,9,3.0],[640,10,2.0],[641,0,5.0],[641,4,1.0],[641,6,1.0],[641,10,1.0],[641,11,1.0],[642,0,1.0],[642,2,2.0],[642,3,1.0],[642,4,1.0],[642,5,1.0],[642,6,1.0],[642,8,1.0],[642,9,2.0],[642,10,3.0],[642,11,1.0],[643,1,1.0],[643,3,1.0],[643,5,1.0],[643,6,2.0],[643,7,1.0],[643,8,4.0],[643,9,4.0],[643,10,1.0],[643,11,1.0],[644,0,3.0],[644,2,2.0],[644,5,1.0],[644,8,1.0],[644,9,2.0],[644,10,3.0],[645,11,1.0],[646,2,1.0],[646,3,2.0],[646,4,1.0],[646,5,1.0],[646,8,5.0],[646,9,5.0],[646,10,1.0],[647,0,10.0],[647,3,2.0],[647,6,2.0],[647,9,1.0],[647,10,2.0],[647,11,4.0],[648,0,4.0],[648,2,1.0],[648,6,3.0],[648,9,3.0],[648,10,3.0],[649,0,16.0],[650,5,1.0],[650,6,1.0],[650,8,3.0],[650,9,10.0],[651,11,1.0],[652,0,1.0],[652,2,1.0],[652,3,2.0],[652,6,1.0],[652,8,2.0],[652,9,1.0],[652,10,8.0],[653,1,2.0],[653,8,5.0],[653,9,1.0],[653,10,4.0],[653,11,2.0],[654,0,1.0],[654,11,15.0],[655,0,4.0],[655,3,2.0],[655,7,2.0],[655,9,2.0],[655,10,2.0],[656,0,4.0],[656,1,2.0],[656,4,2.0],[656,10,5.0],[657,0,1.0],[657,1,1.0],[657,6,7.0],[657,7,3.0],[657,8,1.0],[657,10,1.0],[657,11,5.0],[658,1,3.0],[658,2,3.0],[658,3,8.0],[658,4,3.0],[658,11,1.0],[659,6,6.0],[659,8,5.0],[659,10,3.0],[660,6,2.0],[660,7,1.0],[660,9,10.0],[660,10,5.0],[661,4,9.0],[661,9,1.0],[661,10,3.0],[662,0,8.0],[662,1,3.0],[662,2,2.0],[662,4,1.0],[662,5,1.0],[663,0,16.0],[663,6,1.0],[664,0,3.0],[664,2,3.0],[664,3,5.0],[664,4,2.0],[664,5,4.0],[665,0,14.0],[666,11,2.0],[667,0,2.0],[667,3,2.0],[667,5,2.0],[667,6,1.0],[667,8,3.0],[667,10,2.0],[667,11,2.0],[668,6,5.0],[668,7,1.0],[668,8,1.0],[668,9,7.0],[668,11,1.0],[669,0,3.0],[669,6,5.0],[669,8,1.0],[669,9,4.0],[669,10,1.0],[669,11,4.0],[670,9,1.0],[670,10,1.0],[671,11,1.0],[672,0,2.0],[672,5,1.0],[672,6,2.0],[672,7,1.0],[672,9,7.0],[672,10,1.0],[673,1,1.0],[673,2,1.0],[674,10,11.0],[675,2,5.0],[676,1,1.0],[676,2,1.0],[676,8,3.0],[676,10,1.0],[676,11,1.0],[677,6,1.0],[677,7,1.0],[677,8,7.0],[677,9,1.0],[678,3,1.0],[678,10,9.0],[679,11,1.0],[680,3,1.0],[680,8,8.0],[680,10,1.0],[680,11,1.0],[681,6,2.0],[681,8,12.0],[681,11,1.0],[682,1,3.0],[682,4,2.0],[682,5,5.0],[682,9,3.0],[683,0,4.0],[683,3,3.0],[683,4,1.0],[683,5,1.0],[683,7,1.0],[684,0,2.0],[684,5,2.0],[684,7,2.0],[684,8,1.0],[684,9,7.0],[684,10,2.0],[685,3,3.0],[685,6,1.0],[685,9,9.0],[686,8,1.0],[687,0,1.0],[687,3,1.0],[687,8,1.0],[687,9,9.0],[687,11,5.0],[688,4,3.0],[688,5,1.0],[688,6,1.0],[688,9,1.0],[688,11,2.0],[689,8,1.0],[689,10,1.0],[690,0,8.0],[690,2,2.0],[690,5,1.0],[690,9,2.0],[690,10,1.0],[691,0,2.0],[691,3,1.0],[691,7,1.0],[691,9,6.0],[691,10,2.0],[691,11,2.0],[692,1,9.0],[692,3,3.0],[693,10,1.0],[694,6,6.0],[694,8,3.0],[695,0,2.0],[695,4,2.0],[695,6,1.0],[695,8,5.0],[695,9,1.0],[696,0,5.0],[696,5,7.0],[696,9,1.0],[696,11,2.0],[697,0,1.0],[697,6,3.0],[697,8,2.0],[697,9,1.0],[697,11,2.0],[698,0,2.0],[698,6,1.0],[698,9,3.0],[698,11,2.0],[699,6,4.0],[699,7,1.0],[699,8,1.0],[699,9,2.0],[700,11,2.0],[701,7,10.0],[702,0,1.0],[702,9,5.0],[702,10,2.0],[702,11,1.0],[703,7,2.0],[703,9,1.0],[703,10,2.0],[704,3,3.0],[704,8,5.0],[704,9,2.0],[704,10,2.0],[705,6,5.0],[706,2,10.0],[706,9,2.0],[707,0,1.0],[707,6,1.0],[707,7,3.0],[707,8,1.0],[707,9,3.0],[707,10,3.0],[708,1,9.0],[708,9,1.0],[709,8,6.0],[709,9,4.0],[710,7,1.0],[710,11,3.0],[711,0,14.0],[712,11,1.0],[713,1,1.0],[713,6,6.0],[713,9,3.0],[713,10,1.0],[713,11,1.0],[714,5,1.0],[714,9,6.0],[714,10,1.0],[715,11,2.0],[716,0,2.0],[716,1,1.0],[716,2,1.0],[716,9,2.0],[716,10,3.0],[717,1,1.0],[717,2,1.0],[717,7,7.0],[717,8,2.0],[718,9,1.0],[718,11,1.0],[719,4,1.0],[719,6,3.0],[719,7,1.0],[719,8,1.0],[719,9,3.0],[719,11,1.0],[720,0,10.0],[721,6,2.0],[721,9,4.0],[721,10,1.0],[721,11,5.0],[722,5,1.0],[722,6,8.0],[722,9,4.0],[723,0,6.0],[723,6,2.0],[724,9,1.0],[724,11,1.0],[725,7,11.0],[726,7,1.0],[726,10,7.0],[727,0,3.0],[727,3,1.0],[727,4,2.0],[727,7,1.0],[727,8,1.0],[727,11,1.0],[728,2,1.0],[728,6,1.0],[728,8,2.0],[728,9,2.0],[728,10,1.0],[729,11,1.0],[730,9,1.0],[730,11,1.0],[731,0,2.0],[731,3,1.0],[731,5,1.0],[731,8,1.0],[731,10,2.0],[732,3,3.0],[732,4,4.0],[732,5,3.0],[732,9,1.0],[732,10,2.0],[733,6,1.0],[734,4,1.0],[734,7,2.0],[734,8,2.0],[734,9,2.0],[734,10,1.0],[735,1,2.0],[735,2,2.0],[735,6,3.0],[735,7,1.0],[735,9,1.0],[735,11,2.0],[736,0,2.0],[736,2,2.0],[736,3,2.0],[736,4,1.0],[736,6,1.0],[736,7,1.0],[736,9,3.0],[737,7,2.0],[737,11,2.0],[738,6,1.0],[738,8,5.0],[738,9,1.0],[738,11,3.0],[739,0,1.0],[739,1,1.0],[739,2,3.0],[739,4,1.0],[739,5,4.0],[740,0,6.0],[740,3,5.0],[741,11,1.0],[742,2,1.0],[742,6,1.0],[742,8,3.0],[742,10,1.0],[742,11,2.0],[743,6,2.0],[743,9,2.0],[743,10,8.0],[743,11,2.0],[744,8,2.0],[744,11,5.0],[745,0,12.0],[745,9,1.0],[746,0,4.0],[746,4,4.0],[746,6,1.0],[747,1,2.0],[747,3,2.0],[747,4,5.0],[748,3,1.0],[748,4,1.0],[748,5,2.0],[748,6,3.0],[748,10,3.0],[748,11,1.0],[749,0,3.0],[749,2,1.0],[749,5,2.0],[749,6,2.0],[749,8,1.0],[749,10,1.0],[749,11,2.0],[750,1,1.0],[750,4,5.0],[751,6,1.0],[751,9,1.0],[751,11,1.0],[752,1,5.0],[752,4,2.0],[752,5,3.0],[752,7,1.0],[752,9,1.0],[753,1,2.0],[753,6,2.0],[753,7,3.0],[753,8,3.0],[753,9,1.0],[754,9,5.0],[754,11,1.0],[755,6,3.0],[755,9,1.0],[756,9,1.0],[757,0,1.0],[757,6,5.0],[757,8,1.0],[758,4,2.0],[758,5,1.0],[758,6,2.0],[758,9,1.0],[759,0,5.0],[759,1,2.0],[759,4,1.0],[760,0,4.0],[760,1,1.0],[760,3,1.0],[760,10,1.0],[761,6,1.0],[761,9,3.0],[762,1,1.0],[762,2,5.0],[762,4,4.0],[762,5,1.0],[763,0,9.0],[764,0,7.0],[764,6,1.0],[764,11,1.0],[765,1,1.0],[765,2,1.0],[765,6,1.0],[765,9,2.0],[765,10,1.0],[765,11,1.0],[766,7,1.0],[766,11,9.0],[767,6,1.0],[767,8,6.0],[767,9,2.0],[767,11,1.0],[768,0,1.0],[768,1,1.0],[768,6,4.0],[768,8,3.0],[768,9,1.0],[769,6,1.0],[769,8,4.0],[769,10,1.0],[769,11,1.0],[770,9,7.0],[770,11,2.0],[771,1,1.0],[771,11,1.0],[772,8,1.0],[773,2,1.0],[773,4,2.0],[773,9,6.0],[774,0,5.0],[774,2,1.0],[774,11,4.0],[775,5,1.0],[775,6,3.0],[775,8,1.0],[775,11,3.0],[776,0,5.0],[776,1,1.0],[776,2,1.0],[777,0,7.0],[777,9,1.0],[778,8,6.0],[779,0,2.0],[779,6,1.0],[779,8,3.0],[780,6,1.0],[780,7,2.0],[780,9,1.0],[780,11,2.0],[781,11,1.0],[782,0,1.0],[782,1,2.0],[782,8,3.0],[782,9,3.0],[783,6,1.0],[783,9,6.0],[783,11,2.0],[784,9,2.0],[784,10,6.0],[784,11,2.0],[785,6,1.0],[785,9,4.0],[786,3,1.0],[786,10,3.0],[787,6,1.0],[787,9,1.0],[787,11,2.0],[788,1,5.0],[788,3,1.0],[788,8,1.0],[788,11,2.0],[789,5,1.0],[789,6,2.0],[789,7,1.0],[790,0,1.0],[790,1,1.0],[790,2,1.0],[790,4,2.0],[790,5,1.0],[790,10,1.0],[791,2,1.0],[791,4,1.0],[791,6,1.0],[791,7,1.0],[792,1,1.0],[792,2,1.0],[792,3,1.0],[792,6,3.0],[792,9,2.0],[793,7,4.0],[793,10,3.0],[794,3,1.0],[794,9,6.0],[795,5,2.0],[795,11,5.0],[796,6,2.0],[796,10,3.0],[796,11,3.0],[797,6,1.0],[797,8,2.0],[797,9,4.0],[797,11,1.0],[798,0,3.0],[798,2,3.0],[798,4,1.0],[798,5,2.0],[799,8,5.0],[799,9,4.0],[800,6,1.0],[800,8,3.0],[800,9,2.0],[800,11,2.0],[801,1,1.0],[801,2,1.0],[802,6,3.0],[803,4,2.0],[803,11,5.0],[804,6,1.0],[804,8,3.0],[804,9,3.0],[804,11,1.0],[805,1,4.0],[805,6,2.0],[805,8,1.0],[805,9,2.0],[806,0,1.0],[806,2,1.0],[806,6,1.0],[806,8,1.0],[806,9,3.0],[806,10,1.0],[807,0,1.0],[807,3,1.0],[807,6,1.0],[807,9,1.0],[807,11,1.0],[808,5,1.0],[808,6,1.0],[808,9,1.0],[808,10,2.0],[809,3,2.0],[809,4,1.0],[809,7,1.0],[810,0,1.0],[810,2,1.0],[810,3,1.0],[810,5,3.0],[810,9,2.0],[810,10,1.0],[810,11,1.0],[811,11,1.0],[812,7,1.0],[812,8,2.0],[812,9,1.0],[812,10,2.0],[812,11,1.0],[813,0,1.0],[813,4,1.0],[813,6,1.0],[813,8,2.0],[813,10,1.0],[813,11,2.0],[814,3,1.0],[814,4,1.0],[814,5,3.0],[814,10,1.0],[815,0,1.0],[815,5,2.0],[815,6,1.0],[815,8,1.0],[815,9,2.0],[816,8,5.0],[817,1,2.0],[817,7,1.0],[817,8,1.0],[817,9,1.0],[817,10,1.0],[817,11,3.0],[818,11,1.0],[819,4,2.0],[819,7,1.0],[819,8,1.0],[819,10,1.0],[819,11,1.0],[820,1,1.0],[820,8,1.0],[820,11,1.0],[821,0,1.0],[821,2,1.0],[821,6,1.0],[821,7,3.0],[821,8,1.0],[821,9,1.0],[822,3,2.0],[822,7,1.0],[823,0,3.0],[823,2,1.0],[823,9,1.0],[824,11,1.0],[825,6,1.0],[825,9,1.0],[826,1,1.0],[826,6,2.0],[826,10,2.0],[826,11,1.0],[827,1,1.0],[827,8,3.0],[827,9,1.0],[827,11,3.0],[828,0,2.0],[828,1,2.0],[828,3,2.0],[828,5,2.0],[829,3,1.0],[829,5,1.0],[829,6,2.0],[829,7,2.0],[830,4,1.0],[830,9,2.0],[831,1,4.0],[831,4,3.0],[831,9,1.0],[832,1,1.0],[832,6,1.0],[832,8,1.0],[832,10,3.0],[833,0,1.0],[833,7,2.0],[833,9,3.0],[833,11,1.0],[834,0,1.0],[834,2,2.0],[834,3,1.0],[834,4,3.0],[835,2,1.0],[835,7,3.0],[835,9,1.0],[835,11,1.0],[836,3,2.0],[836,4,1.0],[836,6,1.0],[836,7,1.0],[837,4,2.0],[837,6,1.0],[837,9,2.0],[837,10,1.0],[837,11,1.0],[838,0,2.0],[838,6,1.0],[838,7,1.0],[838,11,1.0],[839,8,3.0],[839,10,4.0],[840,0,8.0],[840,11,1.0],[841,6,3.0],[841,9,1.0],[842,0,4.0],[842,11,2.0],[843,0,6.0],[844,11,3.0],[845,0,2.0],[845,2,2.0],[845,7,1.0],[845,8,1.0],[845,11,2.0],[846,0,3.0],[846,1,2.0],[846,2,1.0],[846,4,1.0],[846,11,1.0],[847,0,4.0],[847,3,1.0],[848,0,2.0],[848,4,1.0],[848,10,3.0],[849,0,2.0],[849,1,1.0],[849,6,1.0],[849,8,1.0],[850,3,1.0],[850,5,1.0],[850,6,1.0],[850,9,3.0],[850,11,1.0],[851,1,1.0],[851,8,2.0],[851,9,1.0],[851,10,3.0],[852,2,1.0],[852,3,2.0],[852,6,1.0],[853,8,1.0],[853,9,4.0],[853,10,1.0],[854,1,3.0],[854,8,3.0],[855,5,1.0],[855,6,2.0],[855,9,4.0],[856,0,4.0],[856,2,2.0],[857,9,1.0],[857,11,1.0],[858,0,7.0],[859,0,7.0],[860,6,2.0],[860,7,1.0],[861,0,2.0],[861,1,1.0],[861,3,1.0],[861,9,1.0],[862,9,1.0],[863,0,3.0],[863,2,3.0],[863,5,1.0],[863,6,1.0],[864,9,1.0],[865,8,3.0],[865,11,2.0],[866,11,7.0],[867,6,1.0],[867,8,3.0],[868,0,1.0],[868,1,2.0],[868,8,3.0],[869,11,3.0],[870,0,1.0],[870,6,2.0],[870,8,1.0],[870,11,1.0],[871,0,7.0],[872,7,1.0],[872,9,5.0],[873,9,6.0],[874,10,5.0],[874,11,1.0],[875,3,1.0],[875,5,1.0],[875,10,2.0],[875,11,1.0],[876,7,1.0],[876,8,2.0],[877,10,3.0],[878,4,1.0],[878,5,3.0],[878,10,1.0],[879,0,1.0],[879,8,1.0],[879,10,1.0],[879,11,2.0],[880,5,1.0],[880,10,5.0],[881,0,1.0],[881,3,2.0],[881,8,1.0],[882,9,4.0],[882,10,1.0],[883,7,1.0],[883,11,4.0],[884,0,3.0],[884,3,3.0],[885,0,4.0],[885,11,1.0],[886,1,4.0],[886,4,1.0],[886,5,1.0],[887,0,2.0],[887,1,1.0],[887,4,2.0],[887,9,2.0],[888,0,1.0],[888,5,2.0],[888,8,1.0],[889,4,1.0],[889,11,3.0],[890,0,1.0],[890,6,2.0],[890,9,2.0],[891,0,4.0],[892,3,1.0],[892,4,3.0],[892,9,1.0],[893,1,1.0],[893,4,3.0],[893,6,1.0],[893,10,1.0],[894,0,3.0],[894,3,1.0],[894,11,1.0],[895,2,6.0],[896,0,1.0],[896,1,2.0],[896,4,1.0],[896,11,1.0],[897,6,1.0],[897,8,3.0],[897,9,3.0],[898,0,1.0],[898,9,2.0],[898,11,2.0],[899,10,6.0],[900,6,1.0],[900,9,5.0],[900,10,1.0],[901,1,2.0],[901,6,1.0],[901,7,2.0],[901,11,2.0],[902,0,6.0],[903,5,1.0],[903,10,1.0],[903,11,3.0],[904,0,1.0],[904,2,1.0],[904,8,2.0],[904,9,1.0],[904,11,2.0],[905,5,1.0],[905,6,6.0],[906,11,1.0],[907,7,1.0],[907,9,3.0],[907,10,1.0],[908,0,1.0],[908,6,1.0],[908,11,3.0],[909,0,4.0],[910,10,3.0],[911,10,1.0],[911,11,5.0],[912,0,1.0],[912,3,1.0],[912,10,2.0],[913,8,2.0],[914,0,1.0],[914,5,2.0],[914,11,2.0],[915,8,5.0],[915,9,1.0],[916,0,1.0],[916,8,4.0],[917,0,1.0],[917,9,3.0],[917,11,1.0],[918,9,1.0],[919,2,2.0],[919,7,2.0],[920,8,1.0],[920,9,5.0],[921,5,1.0],[921,10,2.0],[921,11,1.0],[922,0,3.0],[922,2,1.0],[922,7,1.0],[923,0,4.0],[923,10,1.0],[924,0,1.0],[925,0,1.0],[925,1,1.0],[925,5,3.0],[926,1,2.0],[926,6,1.0],[926,8,1.0],[926,11,1.0],[927,0,2.0],[927,5,2.0],[927,9,2.0],[928,8,4.0],[929,6,1.0],[929,9,1.0],[929,10,4.0],[930,0,1.0],[930,2,1.0],[931,0,3.0],[931,9,1.0],[931,11,1.0],[932,8,3.0],[933,2,1.0],[933,4,1.0],[933,6,1.0],[933,10,1.0],[934,0,3.0],[934,3,1.0],[934,4,1.0],[934,5,1.0],[935,0,2.0],[935,5,1.0],[935,9,1.0],[936,11,6.0],[937,0,1.0],[937,9,1.0],[937,10,2.0],[938,10,3.0],[939,6,1.0],[939,10,1.0],[940,8,3.0],[941,8,1.0],[941,9,3.0],[942,6,2.0],[942,10,1.0],[942,11,1.0],[943,8,1.0],[943,9,1.0],[943,11,2.0],[944,7,1.0],[944,10,1.0],[945,4,1.0],[945,7,1.0],[946,1,1.0],[946,7,1.0],[946,8,1.0],[946,9,1.0],[947,9,5.0],[948,5,2.0],[949,0,3.0],[949,4,1.0],[950,3,1.0],[950,6,1.0],[950,11,1.0],[951,0,3.0],[952,1,1.0],[953,5,1.0],[954,0,1.0],[954,9,2.0],[954,10,1.0],[955,9,1.0],[955,10,1.0],[955,11,1.0],[956,5,1.0],[956,7,1.0],[956,10,3.0],[957,0,2.0],[958,11,5.0],[959,0,3.0],[959,10,1.0],[960,0,2.0],[960,11,3.0],[961,8,1.0],[961,11,3.0],[962,7,4.0],[963,5,5.0],[964,1,1.0],[964,3,1.0],[964,4,1.0],[964,6,1.0],[965,6,1.0],[965,9,1.0],[966,9,1.0],[967,9,3.0],[968,4,1.0],[968,5,3.0],[969,8,1.0],[969,10,3.0],[970,6,1.0],[970,8,4.0],[971,0,2.0],[971,9,1.0],[972,1,1.0],[972,9,2.0],[973,5,4.0],[974,9,2.0],[974,10,1.0],[974,11,1.0],[975,10,4.0],[975,11,1.0],[976,2,2.0],[976,4,1.0],[977,7,4.0],[977,10,1.0],[978,8,1.0],[978,10,1.0],[978,11,1.0],[979,6,4.0],[980,5,5.0],[981,0,3.0],[981,5,1.0],[982,0,1.0],[982,1,1.0],[982,6,1.0],[982,10,2.0],[983,0,1.0],[983,2,1.0],[984,7,1.0],[984,9,3.0],[984,11,1.0],[985,3,1.0],[985,10,3.0],[986,0,1.0],[986,10,3.0],[987,7,2.0],[987,9,1.0],[988,6,1.0],[988,8,1.0],[988,9,1.0],[988,11,1.0],[989,9,4.0],[990,1,1.0],[990,6,1.0],[990,7,1.0],[990,10,1.0],[991,0,3.0],[992,6,1.0],[993,7,1.0],[994,7,2.0],[994,9,1.0],[994,10,1.0],[995,7,2.0],[996,0,1.0],[996,5,1.0],[996,10,1.0],[997,0,2.0],[997,7,1.0],[997,11,1.0],[998,9,1.0],[998,11,1.0],[999,3,2.0],[999,9,1.0],[1000,0,1.0],[1000,4,1.0],[1000,5,2.0],[1001,0,4.0],[1002,8,1.0],[1002,9,3.0],[1003,7,1.0],[1004,2,1.0],[1004,5,1.0],[1005,5,2.0],[1006,10,4.0],[1007,2,1.0],[1007,3,2.0],[1008,10,3.0],[1009,9,3.0],[1010,5,1.0],[1010,8,2.0],[1010,10,1.0],[1011,0,2.0],[1011,10,2.0],[1012,9,3.0],[1012,11,1.0],[1013,8,3.0],[1013,9,1.0],[1014,1,3.0],[1015,9,3.0],[1016,7,3.0],[1016,11,1.0],[1017,6,1.0],[1017,11,3.0],[1018,9,3.0],[1019,4,3.0],[1020,5,1.0],[1021,0,1.0],[1021,10,1.0],[1021,11,2.0],[1022,1,1.0],[1022,5,3.0],[1023,7,1.0],[1023,9,1.0],[1024,8,1.0],[1025,9,1.0],[1025,11,3.0],[1026,0,1.0],[1026,11,2.0],[1027,0,4.0],[1028,10,3.0],[1029,9,3.0],[1029,11,1.0],[1030,6,1.0],[1031,6,2.0],[1031,8,1.0],[1032,10,2.0],[1033,11,4.0],[1034,0,2.0],[1034,5,1.0],[1035,9,3.0],[1035,11,1.0],[1036,10,3.0],[1037,9,3.0],[1038,0,2.0],[1039,5,1.0],[1039,11,3.0],[1040,7,1.0],[1040,10,1.0],[1041,9,2.0],[1042,8,3.0],[1043,4,2.0],[1044,5,1.0],[1045,1,1.0],[1045,3,2.0],[1045,4,1.0],[1046,9,3.0],[1047,10,1.0],[1047,11,2.0],[1048,11,4.0],[1049,4,2.0],[1050,9,4.0],[1051,11,4.0],[1052,0,1.0],[1052,4,2.0],[1052,6,1.0],[1053,0,1.0],[1053,11,3.0],[1054,9,1.0],[1054,11,3.0],[1055,9,4.0],[1056,9,1.0],[1057,0,1.0],[1057,5,3.0],[1058,1,2.0],[1058,11,1.0],[1059,9,2.0],[1060,4,1.0],[1060,9,2.0],[1061,3,1.0],[1061,4,1.0],[1062,11,3.0],[1063,9,3.0],[1064,0,3.0],[1065,3,1.0],[1066,10,3.0],[1067,9,4.0],[1068,5,1.0],[1069,8,1.0],[1069,9,2.0],[1070,2,1.0],[1070,9,2.0],[1071,0,2.0],[1071,10,2.0],[1072,10,1.0],[1072,11,3.0],[1073,7,1.0],[1073,9,2.0],[1073,11,1.0],[1074,7,3.0],[1075,0,1.0],[1076,5,2.0],[1076,11,1.0],[1077,7,1.0],[1077,11,3.0],[1078,9,2.0],[1079,11,4.0],[1080,7,2.0],[1080,8,1.0],[1080,9,1.0],[1081,9,3.0],[1082,10,4.0],[1083,4,1.0],[1083,5,2.0],[1084,7,2.0],[1084,9,1.0],[1085,9,2.0],[1086,11,4.0],[1087,9,1.0],[1088,9,3.0],[1089,11,4.0],[1090,11,4.0],[1091,9,2.0],[1092,9,1.0],[1092,10,1.0],[1093,11,3.0],[1094,7,1.0],[1095,9,1.0],[1095,11,3.0],[1096,10,1.0],[1096,11,3.0],[1097,9,4.0],[1098,0,1.0],[1098,4,1.0],[1098,8,1.0],[1099,9,3.0],[1099,11,1.0],[1100,9,1.0],[1100,11,3.0],[1101,11,4.0],[1102,7,4.0],[1103,9,4.0],[1104,7,1.0],[1104,11,3.0],[1105,10,4.0],[1106,3,1.0],[1106,10,1.0],[1106,11,2.0],[1107,1,2.0],[1107,9,1.0],[1108,10,4.0],[1109,9,2.0],[1110,9,2.0],[1110,10,1.0],[1111,9,2.0],[1111,11,2.0],[1112,1,1.0],[1112,3,3.0],[1113,7,2.0],[1113,10,1.0],[1114,7,2.0],[1114,10,1.0],[1114,11,1.0],[1115,10,4.0],[1116,10,1.0],[1116,11,3.0],[1117,0,1.0],[1117,1,1.0],[1117,4,1.0],[1118,10,3.0],[1119,10,1.0],[1119,11,1.0],[1120,6,1.0],[1120,8,1.0],[1120,9,1.0],[1121,9,1.0],[1121,11,3.0],[1122,5,1.0],[1123,7,1.0],[1123,10,1.0],[1124,0,1.0],[1124,1,1.0],[1124,7,1.0],[1125,8,3.0],[1126,4,1.0],[1127,8,2.0],[1128,4,1.0],[1128,9,3.0],[1129,9,2.0],[1129,10,1.0],[1130,4,4.0],[1131,11,4.0],[1132,11,4.0],[1133,9,1.0],[1133,10,2.0],[1134,3,1.0],[1134,8,1.0],[1134,9,1.0],[1134,11,1.0],[1135,0,4.0],[1136,5,1.0],[1136,11,3.0],[1137,3,1.0],[1138,6,3.0],[1139,5,1.0],[1140,1,1.0],[1140,7,2.0],[1141,5,1.0],[1141,10,1.0],[1141,11,1.0],[1142,7,1.0],[1142,10,3.0],[1143,9,2.0],[1143,11,1.0],[1144,5,2.0],[1144,6,1.0],[1145,10,2.0],[1145,11,1.0],[1146,9,2.0],[1147,9,1.0],[1147,11,2.0],[1148,0,1.0],[1148,9,1.0],[1149,5,2.0],[1150,11,3.0],[1151,10,1.0],[1152,11,1.0],[1153,0,1.0],[1154,11,2.0],[1155,10,2.0],[1156,0,1.0],[1157,0,2.0],[1158,11,2.0],[1159,5,2.0],[1159,10,1.0],[1160,11,3.0],[1161,7,3.0],[1162,10,3.0],[1163,11,2.0],[1164,5,2.0],[1165,9,1.0],[1166,0,2.0],[1167,10,3.0],[1168,1,2.0],[1169,11,3.0],[1170,9,2.0],[1171,7,2.0],[1172,0,1.0],[1172,10,1.0],[1173,5,1.0],[1173,9,1.0],[1174,0,1.0],[1174,9,1.0],[1175,10,2.0],[1176,9,1.0],[1176,10,2.0],[1177,7,2.0],[1177,11,1.0],[1178,9,1.0],[1178,10,1.0],[1179,10,2.0],[1180,7,2.0],[1181,11,3.0],[1182,9,2.0],[1183,9,2.0],[1184,11,3.0],[1185,10,2.0],[1186,10,1.0],[1187,0,2.0],[1187,9,1.0],[1188,7,2.0],[1189,9,3.0],[1190,11,3.0],[1191,8,3.0],[1192,9,2.0],[1192,11,1.0],[1193,2,3.0],[1194,0,2.0],[1194,10,1.0],[1195,11,1.0],[1196,11,3.0],[1197,6,1.0],[1197,10,2.0],[1198,9,1.0],[1198,11,1.0],[1199,0,1.0],[1199,10,2.0],[1200,11,3.0],[1201,5,2.0],[1202,5,1.0],[1202,10,1.0],[1203,10,2.0],[1204,0,1.0],[1204,2,1.0],[1205,10,3.0],[1206,9,2.0],[1207,5,1.0],[1207,11,1.0],[1208,11,3.0],[1209,6,2.0],[1209,9,1.0],[1210,10,1.0],[1210,11,2.0],[1211,5,1.0],[1211,10,2.0],[1212,11,3.0],[1213,10,2.0],[1214,7,3.0],[1215,8,2.0],[1216,7,1.0],[1216,9,2.0],[1217,11,3.0],[1218,7,2.0],[1218,9,1.0],[1219,10,3.0],[1220,5,2.0],[1221,11,3.0],[1222,9,3.0],[1223,11,3.0],[1224,10,1.0],[1225,5,2.0],[1225,11,1.0],[1226,0,2.0],[1227,7,2.0],[1227,10,1.0],[1228,9,3.0],[1229,0,3.0],[1230,7,1.0],[1230,11,1.0],[1231,11,3.0],[1232,10,2.0],[1233,4,2.0],[1234,0,2.0],[1235,6,3.0],[1236,5,2.0],[1236,9,1.0],[1237,11,3.0],[1238,9,3.0],[1239,5,2.0],[1240,7,2.0],[1241,11,3.0],[1242,9,3.0],[1243,0,2.0],[1244,9,1.0],[1244,11,2.0],[1245,11,3.0],[1246,9,2.0],[1246,10,1.0],[1247,9,3.0],[1248,9,1.0],[1248,11,1.0],[1249,5,3.0],[1250,11,3.0],[1251,10,2.0],[1252,0,1.0],[1252,5,2.0],[1253,11,3.0],[1254,9,3.0],[1255,9,1.0],[1255,11,1.0],[1256,3,2.0],[1256,7,1.0],[1257,11,3.0],[1258,5,2.0],[1259,9,2.0],[1260,11,3.0],[1261,5,3.0],[1262,9,2.0],[1263,10,3.0],[1264,11,3.0],[1265,3,2.0],[1266,5,3.0],[1267,9,3.0],[1268,9,2.0],[1268,11,1.0],[1269,11,1.0],[1270,11,2.0],[1271,11,3.0],[1272,11,3.0],[1273,11,1.0],[1274,4,1.0],[1275,8,1.0],[1275,11,2.0],[1276,10,1.0],[1276,11,2.0],[1277,11,3.0],[1278,11,1.0],[1279,10,2.0],[1280,1,2.0],[1281,5,2.0],[1281,9,1.0],[1282,10,3.0],[1283,7,3.0],[1284,8,2.0],[1285,9,1.0],[1285,10,1.0],[1286,9,1.0],[1286,10,1.0],[1287,7,1.0],[1287,9,2.0],[1288,7,1.0],[1289,9,2.0],[1290,7,1.0],[1290,10,1.0],[1291,11,3.0],[1292,0,2.0],[1293,0,1.0],[1293,10,2.0],[1294,7,3.0],[1295,9,2.0],[1296,9,3.0],[1297,11,3.0],[1298,6,3.0],[1299,10,2.0],[1299,11,1.0],[1300,5,3.0],[1301,1,3.0],[1302,9,1.0],[1303,11,3.0],[1304,5,3.0],[1305,0,3.0],[1306,0,1.0],[1307,0,1.0],[1307,5,2.0],[1308,3,3.0],[1309,0,1.0],[1309,11,2.0],[1310,5,2.0],[1311,1,2.0],[1312,9,3.0],[1313,7,2.0],[1314,11,2.0],[1315,6,2.0],[1315,7,1.0],[1316,0,1.0],[1316,5,1.0],[1317,9,3.0],[1318,7,1.0],[1319,10,3.0],[1320,10,3.0],[1321,5,3.0],[1322,4,1.0],[1322,8,2.0],[1323,11,3.0],[1324,10,3.0],[1325,9,2.0],[1326,8,1.0],[1326,10,2.0],[1327,8,2.0],[1328,0,1.0],[1329,0,2.0],[1330,11,3.0],[1331,0,1.0],[1332,11,3.0],[1333,0,2.0],[1334,5,3.0],[1335,0,1.0],[1335,11,2.0],[1336,8,2.0],[1337,11,3.0],[1338,0,2.0],[1339,10,2.0],[1340,0,2.0],[1341,11,2.0],[1342,11,1.0],[1343,0,1.0],[1343,10,2.0],[1344,3,1.0],[1345,0,2.0],[1345,7,1.0],[1346,11,3.0],[1347,5,2.0],[1348,5,1.0],[1349,11,3.0],[1350,9,3.0],[1351,9,2.0],[1351,11,1.0],[1352,6,3.0],[1353,7,1.0],[1353,11,2.0],[1354,0,2.0],[1354,5,1.0],[1355,10,1.0],[1356,11,2.0],[1357,11,2.0],[1358,11,3.0],[1359,9,1.0],[1359,10,1.0],[1360,0,3.0],[1361,11,3.0],[1362,0,3.0],[1363,9,1.0],[1363,10,1.0],[1364,1,1.0],[1365,10,1.0],[1365,11,1.0],[1366,7,2.0],[1367,5,2.0],[1368,9,1.0],[1369,11,3.0],[1370,9,2.0],[1371,9,1.0],[1371,10,1.0],[1372,5,3.0],[1373,10,1.0],[1373,11,1.0],[1374,0,1.0],[1375,9,2.0],[1376,8,3.0],[1377,11,3.0],[1378,11,3.0],[1379,10,2.0],[1379,11,1.0],[1380,5,3.0],[1381,10,3.0],[1382,9,2.0],[1383,1,2.0],[1384,11,3.0],[1385,8,3.0],[1386,0,3.0],[1387,11,3.0],[1388,10,2.0],[1389,0,2.0],[1390,1,2.0],[1391,9,1.0],[1391,11,2.0],[1392,9,2.0],[1393,11,3.0],[1394,9,3.0],[1395,5,1.0],[1396,11,3.0],[1397,10,2.0],[1398,3,1.0],[1399,11,1.0],[1400,10,2.0],[1401,0,2.0],[1402,11,3.0],[1403,11,3.0],[1404,5,2.0],[1404,9,1.0],[1405,9,2.0],[1406,0,3.0],[1407,9,3.0],[1408,10,3.0],[1409,9,1.0],[1409,11,2.0],[1410,9,2.0],[1411,9,1.0],[1411,11,2.0],[1412,10,1.0],[1413,11,1.0],[1414,9,1.0],[1414,11,2.0],[1415,9,2.0],[1416,7,3.0],[1417,7,1.0],[1417,9,2.0],[1418,10,3.0],[1419,5,2.0],[1419,10,1.0],[1420,11,2.0],[1421,1,1.0],[1421,11,2.0],[1422,10,2.0],[1423,5,3.0],[1424,9,1.0],[1424,10,1.0],[1425,9,3.0],[1426,11,2.0],[1427,11,3.0],[1428,0,1.0],[1428,5,2.0],[1429,5,2.0],[1430,7,3.0],[1431,11,3.0],[1432,10,2.0],[1433,11,3.0],[1434,9,3.0],[1435,5,2.0],[1435,10,1.0],[1436,10,3.0],[1437,3,3.0],[1438,9,3.0],[1439,10,2.0],[1440,11,3.0],[1441,9,1.0],[1441,10,1.0],[1442,9,2.0],[1443,7,3.0],[1444,7,2.0],[1445,4,2.0],[1446,8,2.0],[1447,1,2.0],[1448,11,3.0],[1449,6,2.0],[1450,10,2.0],[1450,11,1.0],[1451,9,1.0],[1452,5,3.0],[1453,9,3.0],[1454,5,1.0],[1455,11,3.0],[1456,6,1.0],[1457,0,1.0],[1457,4,1.0],[1458,9,1.0],[1459,9,3.0],[1460,0,1.0],[1460,1,2.0],[1461,0,3.0],[1462,3,2.0],[1462,10,1.0],[1463,0,1.0],[1463,11,2.0],[1464,10,3.0],[1465,11,3.0],[1466,0,1.0],[1466,10,2.0],[1467,5,2.0],[1468,0,3.0],[1469,5,1.0],[1469,9,1.0],[1470,10,3.0],[1471,0,1.0],[1471,5,1.0],[1472,10,1.0],[1473,8,1.0],[1473,11,2.0],[1474,11,3.0],[1475,9,2.0],[1476,10,3.0],[1477,11,3.0],[1478,9,2.0],[1479,11,3.0],[1480,9,2.0],[1481,9,2.0],[1482,11,3.0],[1483,11,3.0],[1484,11,1.0],[1485,6,2.0],[1486,9,2.0],[1487,9,1.0],[1487,10,2.0],[1488,9,1.0],[1489,5,1.0],[1489,10,2.0],[1490,8,1.0],[1491,11,3.0],[1492,5,2.0],[1493,0,3.0],[1494,10,2.0],[1495,7,1.0],[1496,6,1.0],[1497,9,1.0],[1497,10,2.0],[1498,9,1.0],[1498,10,2.0],[1499,0,3.0],[1500,5,2.0],[1501,3,2.0],[1501,11,1.0],[1502,10,2.0],[1503,11,3.0],[1504,7,1.0],[1505,11,1.0],[1506,6,1.0],[1506,11,2.0],[1507,7,3.0],[1508,1,1.0],[1508,11,2.0],[1509,9,2.0],[1509,11,1.0],[1510,10,3.0],[1511,11,2.0],[1512,9,2.0],[1513,0,3.0],[1514,9,3.0],[1515,2,3.0],[1516,0,2.0],[1516,11,1.0],[1517,0,2.0],[1517,11,1.0],[1518,9,3.0],[1519,11,3.0],[1520,11,3.0],[1521,6,2.0],[1522,9,2.0],[1523,11,2.0],[1524,11,2.0],[1525,0,1.0],[1526,9,1.0],[1527,5,2.0],[1528,9,2.0],[1529,9,2.0],[1530,0,2.0],[1531,10,2.0],[1532,11,2.0],[1533,11,2.0],[1534,4,2.0],[1535,7,1.0],[1536,10,1.0],[1537,4,2.0],[1538,5,2.0],[1539,9,2.0],[1540,11,2.0],[1541,4,1.0],[1542,11,2.0],[1543,10,2.0],[1544,9,1.0],[1545,8,2.0],[1546,9,2.0],[1547,11,2.0],[1548,11,2.0],[1549,11,2.0],[1550,11,2.0],[1551,0,2.0],[1552,9,2.0],[1553,11,2.0],[1554,7,2.0],[1555,2,1.0],[1556,10,2.0],[1557,11,2.0],[1558,5,2.0],[1559,7,2.0],[1560,9,2.0],[1561,10,2.0],[1562,10,1.0],[1563,11,2.0],[1564,0,1.0],[1565,5,1.0],[1566,11,2.0],[1567,8,1.0],[1568,0,2.0],[1569,7,2.0],[1570,0,1.0],[1571,10,1.0],[1572,11,2.0],[1573,0,1.0],[1573,9,1.0],[1574,10,2.0],[1575,10,2.0],[1576,7,1.0],[1577,11,2.0],[1578,6,1.0],[1579,10,2.0],[1580,3,2.0],[1581,10,1.0],[1582,0,2.0],[1583,10,1.0],[1584,10,1.0],[1585,10,2.0],[1586,0,2.0],[1587,8,2.0],[1588,5,2.0],[1589,7,1.0],[1590,9,2.0],[1591,11,2.0],[1592,7,2.0],[1593,11,2.0],[1594,9,2.0],[1595,9,2.0],[1596,10,2.0],[1597,8,2.0],[1598,9,2.0],[1599,9,2.0],[1600,0,1.0],[1601,5,1.0],[1602,10,2.0],[1603,10,1.0],[1604,9,2.0],[1605,5,2.0],[1606,0,1.0],[1607,1,1.0],[1608,11,2.0],[1609,9,2.0],[1610,10,1.0],[1611,0,1.0],[1612,5,1.0],[1613,10,2.0],[1614,7,1.0],[1615,11,2.0],[1616,3,1.0],[1617,11,2.0],[1618,5,2.0],[1619,10,2.0],[1620,9,2.0],[1621,4,1.0],[1621,6,1.0],[1622,11,2.0],[1623,0,2.0],[1624,10,2.0],[1625,11,2.0],[1626,10,1.0],[1627,9,2.0],[1628,0,2.0],[1629,9,1.0],[1630,5,2.0],[1631,8,2.0],[1632,11,2.0],[1633,11,2.0],[1634,10,2.0],[1635,0,2.0],[1636,8,2.0],[1637,0,2.0],[1638,10,1.0],[1639,0,1.0],[1640,5,2.0],[1641,5,1.0],[1642,9,2.0],[1643,1,1.0],[1644,9,2.0],[1645,11,2.0],[1646,0,1.0],[1647,5,2.0],[1648,6,1.0],[1648,8,1.0],[1649,4,2.0],[1650,8,1.0],[1651,4,2.0],[1652,10,1.0],[1653,8,1.0],[1654,7,2.0],[1655,5,1.0],[1656,10,2.0],[1657,9,2.0],[1658,0,2.0],[1659,11,2.0],[1660,9,2.0],[1661,9,2.0],[1662,10,1.0],[1663,10,1.0],[1664,9,1.0],[1665,11,2.0],[1666,10,2.0],[1667,6,2.0],[1668,9,2.0],[1669,11,2.0],[1670,9,2.0],[1671,7,2.0],[1672,10,2.0],[1673,5,1.0],[1674,10,2.0],[1675,7,2.0],[1676,9,2.0],[1677,4,1.0],[1678,9,1.0],[1679,10,2.0],[1680,9,2.0],[1681,0,2.0],[1682,0,2.0],[1683,4,1.0],[1684,9,2.0],[1685,11,2.0],[1686,10,2.0],[1687,10,2.0],[1688,10,2.0],[1689,10,2.0],[1690,0,1.0],[1691,0,2.0],[1692,9,2.0],[1693,10,2.0],[1694,9,1.0],[1695,0,2.0],[1696,9,2.0],[1697,6,1.0],[1698,11,2.0],[1699,0,2.0],[1700,3,1.0],[1701,5,2.0],[1702,8,1.0],[1703,11,2.0],[1704,0,2.0],[1705,5,2.0],[1706,11,2.0],[1707,11,2.0],[1708,11,2.0],[1709,10,2.0],[1710,7,1.0],[1711,9,2.0],[1712,5,2.0],[1713,9,2.0],[1714,4,2.0],[1715,10,2.0],[1716,5,2.0],[1717,11,2.0],[1718,11,2.0],[1719,9,2.0],[1720,9,2.0],[1721,0,2.0],[1722,10,1.0],[1723,11,2.0],[1724,11,2.0],[1725,10,1.0],[1726,8,1.0],[1727,5,1.0],[1728,7,2.0],[1729,8,1.0],[1730,10,2.0],[1731,10,2.0],[1732,4,1.0],[1733,5,2.0],[1734,9,2.0],[1735,11,2.0],[1736,9,1.0],[1737,11,2.0],[1738,0,2.0],[1739,5,2.0],[1740,3,2.0],[1741,11,2.0],[1742,11,2.0],[1743,7,2.0],[1744,9,2.0],[1745,5,2.0],[1746,9,2.0],[1747,5,1.0],[1748,9,2.0],[1749,5,2.0],[1750,7,2.0],[1751,10,2.0],[1752,0,1.0],[1753,11,2.0],[1754,9,1.0],[1755,5,2.0],[1756,10,2.0],[1757,1,2.0],[1758,10,2.0],[1759,4,2.0],[1760,7,1.0],[1761,11,2.0],[1762,7,2.0],[1763,11,2.0],[1764,10,2.0],[1765,9,2.0],[1766,11,2.0],[1767,9,2.0],[1768,4,2.0],[1769,11,2.0],[1770,9,2.0],[1771,10,2.0],[1772,10,1.0],[1773,10,2.0],[1774,10,2.0],[1775,7,1.0],[1776,10,2.0],[1777,0,1.0],[1778,9,2.0],[1779,10,1.0],[1780,11,2.0],[1781,0,1.0],[1782,11,2.0],[1783,11,2.0],[1784,5,1.0],[1785,10,2.0],[1786,10,1.0],[1787,9,2.0],[1788,6,2.0],[1789,0,2.0],[1790,9,2.0],[1791,5,2.0],[1792,11,2.0],[1793,7,2.0],[1794,0,2.0],[1795,9,2.0],[1796,5,2.0],[1797,0,2.0],[1798,9,2.0],[1799,11,2.0],[1800,5,1.0],[1801,11,2.0],[1802,11,2.0],[1803,7,1.0],[1804,9,1.0],[1805,11,2.0],[1806,5,2.0],[1807,10,2.0],[1808,2,1.0],[1808,5,1.0],[1809,11,2.0],[1810,5,2.0],[1811,9,2.0],[1812,9,2.0],[1813,0,2.0],[1814,10,1.0],[1815,8,1.0],[1816,9,2.0],[1817,9,2.0],[1818,9,2.0],[1819,9,1.0],[1820,11,2.0],[1821,6,2.0],[1822,10,1.0],[1823,4,2.0],[1824,11,2.0],[1825,1,1.0],[1826,11,2.0],[1827,5,1.0],[1828,9,2.0],[1829,1,2.0],[1830,7,1.0],[1831,7,1.0],[1832,1,2.0],[1833,0,2.0],[1834,10,2.0],[1835,11,2.0],[1836,11,2.0],[1837,10,1.0],[1838,5,2.0],[1839,0,1.0],[1840,5,2.0],[1841,10,2.0],[1842,7,2.0],[1843,7,1.0],[1844,9,1.0],[1845,10,2.0],[1846,5,1.0],[1847,9,1.0],[1848,10,1.0],[1849,11,2.0],[1850,11,2.0],[1851,9,2.0],[1852,11,2.0],[1853,11,2.0],[1854,11,2.0],[1855,10,1.0],[1856,9,1.0],[1857,11,2.0],[1858,11,2.0],[1859,4,2.0],[1860,8,1.0],[1861,10,2.0],[1862,10,1.0],[1863,11,2.0],[1864,0,2.0],[1865,5,2.0],[1866,7,2.0],[1867,11,2.0],[1868,9,2.0],[1869,10,2.0],[1870,11,2.0],[1871,9,1.0],[1872,9,2.0],[1873,11,2.0],[1874,9,2.0],[1875,10,1.0],[1876,7,1.0],[1877,10,2.0],[1878,5,2.0],[1879,4,2.0],[1880,10,1.0],[1881,5,1.0],[1882,6,2.0],[1883,11,2.0],[1884,10,2.0],[1885,9,2.0],[1886,11,2.0],[1887,10,2.0],[1888,1,1.0],[1889,9,1.0],[1890,7,2.0],[1891,9,2.0],[1892,0,1.0],[1893,9,2.0],[1894,2,2.0],[1895,9,2.0],[1896,9,2.0],[1897,9,2.0],[1898,11,2.0],[1899,9,1.0],[1899,11,1.0],[1900,7,2.0],[1901,9,2.0],[1902,1,2.0],[1903,10,1.0],[1904,11,2.0],[1905,11,2.0],[1906,11,2.0],[1907,10,2.0],[1908,11,2.0],[1909,7,2.0],[1910,10,2.0],[1911,6,2.0],[1912,4,1.0],[1913,7,2.0],[1914,11,2.0],[1915,11,2.0],[1916,10,2.0],[1917,9,2.0],[1918,5,2.0],[1919,6,1.0],[1920,5,2.0],[1921,11,2.0],[1922,1,1.0],[1923,5,2.0],[1924,5,1.0],[1925,9,1.0],[1926,5,2.0],[1927,11,2.0],[1928,0,2.0],[1929,10,2.0],[1930,11,2.0],[1931,10,2.0],[1932,11,2.0],[1933,11,2.0],[1934,8,2.0],[1935,10,2.0],[1936,0,1.0],[1937,10,1.0],[1938,8,2.0],[1939,7,2.0],[1940,10,2.0],[1941,4,1.0],[1942,10,1.0],[1943,7,2.0],[1944,5,2.0],[1945,10,2.0],[1946,11,2.0],[1947,5,2.0],[1948,10,2.0],[1949,10,1.0],[1950,5,2.0],[1951,9,1.0],[1952,8,2.0],[1953,7,2.0],[1954,9,2.0],[1955,9,2.0],[1956,11,2.0],[1957,9,2.0],[1958,6,2.0],[1959,10,1.0],[1960,10,2.0],[1961,10,2.0],[1962,9,1.0],[1963,11,2.0],[1964,9,1.0],[1965,5,2.0],[1966,1,2.0],[1967,4,2.0],[1968,9,1.0],[1969,9,1.0],[1970,11,2.0],[1971,10,1.0],[1972,11,2.0],[1973,0,1.0],[1974,10,1.0],[1975,0,1.0],[1976,11,2.0],[1977,10,1.0],[1978,4,2.0],[1979,11,2.0],[1980,9,2.0],[1981,10,1.0],[1982,4,1.0],[1983,10,1.0],[1984,6,2.0],[1985,9,2.0],[1986,0,2.0],[1987,11,2.0],[1988,10,2.0],[1989,9,2.0],[1990,10,2.0],[1991,0,2.0],[1992,11,2.0],[1993,8,1.0],[1994,11,2.0],[1995,9,2.0],[1996,10,2.0],[1997,4,2.0],[1998,0,2.0],[1999,7,1.0],[2000,11,2.0],[2001,9,1.0],[2002,9,2.0],[2003,7,1.0],[2004,10,1.0],[2005,0,1.0],[2006,1,1.0],[2007,7,2.0],[2008,10,1.0],[2009,10,2.0],[2010,7,2.0],[2011,9,2.0],[2012,9,1.0],[2013,6,2.0],[2014,10,1.0],[2015,5,2.0],[2016,5,1.0],[2017,10,1.0],[2018,11,2.0],[2019,7,2.0],[2020,11,2.0],[2021,6,2.0],[2022,10,2.0],[2023,11,2.0],[2024,7,2.0],[2025,11,2.0],[2026,9,1.0],[2027,10,2.0],[2028,11,2.0],[2029,10,2.0],[2030,11,2.0],[2031,11,2.0],[2032,11,2.0],[2033,0,2.0],[2034,5,1.0],[2035,7,1.0],[2036,9,2.0],[2037,10,2.0],[2038,11,2.0],[2039,9,2.0],[2040,5,2.0],[2041,6,2.0],[2042,11,2.0],[2043,6,2.0],[2044,11,2.0],[2045,10,2.0],[2046,10,2.0],[2047,10,1.0],[2048,2,2.0],[2049,9,2.0],[2050,9,2.0],[2051,8,2.0],[2052,11,2.0],[2053,9,2.0],[2054,10,1.0],[2055,0,2.0],[2056,0,1.0],[2057,11,2.0],[2058,5,2.0],[2059,9,2.0],[2060,11,2.0],[2061,8,1.0],[2062,10,2.0],[2063,9,2.0],[2064,10,1.0],[2065,11,2.0],[2066,7,2.0],[2067,11,2.0],[2068,3,2.0],[2069,5,1.0],[2070,11,2.0],[2071,10,1.0],[2072,9,1.0],[2073,11,2.0],[2074,11,2.0],[2075,11,2.0],[2076,10,2.0],[2077,11,2.0],[2078,11,2.0],[2079,5,2.0],[2080,0,1.0],[2081,10,1.0],[2082,10,1.0],[2083,8,1.0],[2084,11,1.0],[2085,1,1.0],[2086,11,2.0],[2087,9,2.0],[2088,5,2.0],[2089,10,2.0],[2090,7,2.0],[2091,9,1.0],[2092,9,2.0],[2093,0,2.0],[2094,10,2.0],[2095,10,2.0],[2096,10,2.0],[2097,10,2.0],[2098,5,2.0],[2099,0,2.0],[2100,11,2.0],[2101,9,2.0],[2102,10,2.0],[2103,9,2.0],[2104,11,2.0],[2105,11,2.0],[2106,10,2.0],[2107,0,2.0],[2108,7,1.0],[2109,11,2.0],[2110,9,2.0],[2111,10,1.0],[2112,1,2.0],[2113,11,2.0],[2114,2,1.0],[2115,0,2.0],[2116,11,2.0],[2117,11,2.0],[2118,7,1.0],[2119,11,2.0],[2120,11,2.0],[2121,5,2.0],[2122,10,2.0],[2123,10,2.0],[2124,10,2.0],[2125,11,2.0],[2126,10,1.0],[2127,11,2.0],[2128,11,2.0],[2129,11,2.0],[2130,11,2.0],[2131,10,2.0],[2132,11,2.0],[2133,7,1.0],[2134,10,1.0],[2135,5,2.0],[2136,11,2.0],[2137,10,2.0],[2138,9,2.0],[2139,11,2.0],[2140,9,2.0],[2141,9,1.0],[2142,11,2.0],[2143,8,2.0],[2144,9,1.0],[2145,10,1.0],[2146,9,2.0],[2147,0,2.0],[2148,1,2.0],[2149,7,2.0],[2150,11,2.0],[2151,11,2.0],[2152,7,1.0],[2153,9,1.0],[2154,10,2.0],[2155,5,2.0],[2156,7,1.0],[2157,10,1.0],[2158,9,2.0],[2159,10,1.0],[2160,11,2.0],[2161,10,1.0],[2162,9,2.0],[2163,11,2.0],[2164,5,2.0],[2165,10,1.0],[2166,9,2.0],[2167,10,2.0],[2168,10,1.0],[2169,11,2.0],[2170,11,2.0],[2171,0,2.0],[2172,11,2.0],[2173,11,2.0],[2174,9,1.0],[2175,7,2.0],[2176,5,2.0],[2177,0,2.0],[2178,10,1.0],[2179,10,1.0],[2180,7,2.0],[2181,11,2.0],[2182,5,2.0],[2183,11,2.0],[2184,0,2.0],[2185,9,2.0],[2186,10,2.0],[2187,5,2.0],[2188,11,2.0],[2189,0,1.0],[2189,9,1.0],[2190,11,2.0],[2191,11,2.0],[2192,9,2.0],[2193,9,2.0],[2194,0,2.0],[2195,11,2.0],[2196,2,2.0],[2197,0,2.0],[2198,6,1.0],[2199,9,2.0],[2200,11,2.0],[2201,4,2.0],[2202,11,2.0],[2203,5,2.0],[2204,8,2.0],[2205,5,2.0],[2206,5,2.0],[2207,5,2.0],[2208,3,2.0],[2209,10,2.0],[2210,5,2.0],[2211,5,2.0],[2212,10,1.0],[2213,7,1.0],[2214,7,1.0],[2215,10,2.0],[2216,3,2.0],[2217,11,2.0],[2218,11,2.0],[2219,10,1.0],[2220,11,2.0],[2221,9,1.0],[2222,8,1.0],[2223,10,2.0],[2224,10,2.0],[2225,8,2.0],[2226,5,2.0],[2227,11,2.0],[2228,1,1.0],[2229,11,2.0],[2230,7,2.0],[2231,0,2.0],[2232,9,2.0],[2233,0,1.0],[2234,5,1.0],[2235,5,2.0],[2236,4,2.0],[2237,10,2.0],[2238,9,2.0],[2239,11,2.0],[2240,9,2.0],[2241,11,2.0],[2242,9,2.0],[2243,7,2.0],[2244,10,1.0],[2245,9,2.0],[2246,3,2.0],[2247,11,2.0],[2248,10,2.0],[2249,9,2.0],[2250,1,2.0],[2251,11,2.0],[2252,10,2.0],[2253,4,1.0],[2253,9,1.0],[2254,11,2.0],[2255,0,2.0],[2256,9,2.0],[2257,8,2.0],[2258,1,2.0],[2259,9,2.0],[2260,0,1.0],[2261,10,2.0],[2262,10,1.0],[2263,9,1.0],[2264,5,1.0],[2265,4,2.0],[2266,9,2.0],[2267,7,1.0],[2268,9,2.0],[2269,11,2.0],[2270,10,1.0],[2271,10,2.0],[2272,3,2.0],[2273,5,2.0],[2274,0,1.0],[2275,10,2.0],[2276,11,2.0],[2277,7,2.0],[2278,11,2.0],[2279,11,2.0],[2280,0,1.0],[2281,10,1.0],[2282,11,2.0],[2283,9,1.0],[2284,9,2.0],[2285,10,2.0],[2286,11,2.0],[2287,11,2.0],[2288,5,2.0],[2289,0,1.0],[2290,11,2.0],[2291,9,1.0],[2292,10,2.0],[2293,10,2.0],[2294,0,2.0],[2295,11,2.0],[2296,11,2.0],[2297,9,1.0],[2298,7,2.0],[2299,0,2.0],[2300,11,2.0],[2301,3,2.0],[2302,10,2.0],[2303,11,2.0],[2304,11,2.0],[2305,3,1.0],[2306,11,2.0],[2307,11,2.0],[2308,9,2.0],[2309,11,2.0],[2310,5,2.0],[2311,11,2.0],[2312,5,2.0],[2313,8,1.0],[2314,0,1.0],[2315,3,2.0],[2316,11,2.0],[2317,7,1.0],[2318,5,2.0],[2319,7,2.0],[2320,11,2.0],[2321,7,1.0],[2322,10,2.0],[2323,9,1.0],[2324,5,2.0],[2325,9,2.0],[2326,6,2.0],[2327,11,2.0],[2328,11,2.0],[2329,4,1.0],[2330,10,2.0],[2331,10,2.0],[2332,9,1.0],[2333,7,2.0],[2334,9,2.0],[2335,5,2.0],[2336,9,2.0],[2337,10,2.0],[2338,5,2.0],[2339,10,2.0],[2340,11,2.0],[2341,10,2.0],[2342,10,2.0],[2343,0,2.0],[2344,9,2.0],[2345,7,1.0],[2346,11,2.0],[2347,10,2.0],[2348,10,2.0],[2349,11,2.0],[2350,5,2.0],[2351,9,1.0],[2352,11,2.0],[2353,9,2.0],[2354,9,2.0],[2355,6,1.0],[2356,5,1.0],[2357,10,1.0],[2358,9,1.0],[2359,7,2.0],[2360,9,2.0],[2361,9,2.0],[2362,10,1.0],[2363,9,2.0],[2364,11,2.0],[2365,11,2.0],[2366,0,2.0],[2367,10,2.0],[2368,11,2.0],[2369,9,1.0],[2370,7,1.0],[2371,5,2.0],[2372,7,1.0],[2373,4,1.0],[2374,8,1.0],[2375,9,2.0],[2376,0,2.0],[2377,10,1.0],[2378,9,2.0],[2379,10,2.0],[2380,5,2.0],[2381,11,2.0],[2382,10,2.0],[2383,5,2.0],[2384,0,1.0],[2385,9,2.0],[2386,9,2.0],[2387,11,2.0],[2388,10,2.0],[2389,8,2.0],[2390,10,2.0],[2391,7,2.0],[2392,0,2.0],[2393,10,2.0],[2394,9,1.0],[2395,7,1.0],[2396,9,1.0],[2397,9,2.0],[2398,11,2.0],[2399,9,2.0],[2400,11,2.0],[2401,5,2.0],[2402,11,2.0],[2403,9,2.0],[2404,8,2.0],[2405,5,1.0],[2406,5,2.0],[2407,10,2.0],[2408,5,2.0],[2409,11,2.0],[2410,10,1.0],[2411,0,1.0],[2412,9,2.0],[2413,11,2.0],[2414,10,1.0],[2415,5,2.0],[2416,9,1.0],[2417,11,2.0],[2418,11,2.0],[2419,11,2.0],[2420,10,2.0],[2421,10,1.0],[2422,8,2.0],[2423,1,1.0],[2424,10,1.0],[2425,0,1.0],[2426,11,2.0],[2427,11,2.0],[2428,5,1.0],[2429,11,2.0],[2430,9,2.0],[2431,5,2.0],[2432,11,2.0],[2433,11,2.0],[2434,2,1.0],[2435,11,2.0],[2436,9,2.0],[2437,11,2.0],[2438,0,2.0],[2439,7,2.0],[2440,3,2.0],[2441,8,2.0],[2442,5,2.0],[2443,5,2.0],[2444,5,2.0],[2445,11,2.0],[2446,7,2.0],[2447,11,2.0],[2448,11,2.0],[2449,11,2.0],[2450,9,1.0],[2451,10,2.0],[2452,11,2.0],[2453,11,2.0],[2454,10,2.0],[2455,1,1.0],[2456,11,2.0],[2457,11,2.0],[2458,8,2.0],[2459,10,2.0],[2460,8,1.0],[2461,10,1.0],[2462,8,1.0],[2463,6,2.0],[2464,11,2.0],[2465,11,2.0],[2466,3,2.0],[2467,9,2.0],[2468,11,2.0],[2469,10,2.0],[2470,10,1.0],[2471,10,2.0],[2472,5,2.0],[2473,0,1.0],[2474,11,2.0],[2475,9,2.0],[2476,7,1.0],[2477,5,2.0],[2478,7,2.0],[2479,10,2.0],[2480,0,2.0],[2481,4,1.0],[2482,11,2.0],[2483,0,2.0],[2484,11,2.0],[2485,3,2.0],[2486,9,1.0],[2487,11,2.0],[2488,10,2.0],[2489,11,2.0],[2490,9,1.0],[2491,5,2.0],[2492,5,2.0],[2493,9,2.0],[2494,7,1.0],[2495,7,2.0],[2496,9,2.0],[2497,11,2.0],[2498,4,2.0],[2499,9,2.0],[2500,10,2.0],[2501,7,2.0],[2502,10,2.0],[2503,10,2.0],[2504,6,2.0],[2505,11,2.0],[2506,9,2.0],[2507,9,2.0],[2508,5,1.0],[2509,7,2.0],[2510,7,1.0],[2511,8,2.0],[2512,9,2.0],[2513,9,2.0],[2514,10,1.0],[2515,10,1.0],[2516,1,2.0],[2517,11,2.0],[2518,10,2.0],[2519,5,1.0],[2520,10,1.0],[2521,4,1.0],[2522,11,2.0],[2523,9,1.0],[2524,7,1.0],[2525,8,1.0],[2526,11,2.0],[2527,10,2.0],[2528,9,2.0],[2529,11,2.0],[2530,8,2.0],[2531,9,2.0],[2532,2,1.0],[2533,9,1.0],[2534,7,2.0],[2535,0,1.0],[2536,9,1.0],[2537,9,2.0],[2538,9,2.0],[2539,4,2.0],[2540,0,2.0],[2541,11,2.0],[2542,10,1.0],[2543,10,1.0],[2544,5,2.0],[2545,0,1.0],[2546,9,2.0],[2547,7,1.0],[2548,10,2.0],[2549,1,1.0],[2550,1,1.0],[2551,5,2.0],[2552,0,1.0],[2553,11,2.0],[2554,7,2.0],[2555,9,1.0],[2556,11,2.0],[2557,4,2.0],[2558,10,1.0],[2559,6,2.0],[2560,10,1.0],[2561,10,2.0],[2562,3,2.0],[2563,1,2.0],[2564,8,1.0],[2565,5,1.0],[2566,6,1.0],[2567,10,2.0],[2568,11,2.0],[2569,11,2.0],[2570,3,1.0],[2571,9,2.0],[2572,11,2.0],[2573,9,2.0],[2574,7,2.0],[2575,9,2.0],[2576,1,2.0],[2577,11,2.0],[2578,11,2.0],[2579,11,2.0],[2580,10,1.0],[2581,10,1.0],[2582,11,2.0],[2583,11,2.0],[2584,9,1.0],[2585,11,2.0],[2586,9,2.0],[2587,0,2.0],[2588,9,2.0],[2589,0,2.0]],"rows": [{"id": "OTU1", "metadata": null},{"id": "OTU2", "metadata": null},{"id": "OTU3", "metadata": null},{"id": "OTU4", "metadata": null},{"id": "OTU5", "metadata": null},{"id": "OTU6", "metadata": null},{"id": "OTU7", "metadata": null},{"id": "OTU8", "metadata": null},{"id": "OTU9", "metadata": null},{"id": "OTU10", "metadata": null},{"id": "OTU11", "metadata": null},{"id": "OTU12", "metadata": null},{"id": "OTU13", "metadata": null},{"id": "OTU14", "metadata": null},{"id": "OTU15", "metadata": null},{"id": "OTU16", "metadata": null},{"id": "OTU17", "metadata": null},{"id": "OTU18", "metadata": null},{"id": "OTU19", "metadata": null},{"id": "OTU20", "metadata": null},{"id": "OTU21", "metadata": null},{"id": "OTU22", "metadata": null},{"id": "OTU23", "metadata": null},{"id": "OTU24", "metadata": null},{"id": "OTU25", "metadata": null},{"id": "OTU26", "metadata": null},{"id": "OTU27", "metadata": null},{"id": "OTU28", "metadata": null},{"id": "OTU29", "metadata": null},{"id": "OTU30", "metadata": null},{"id": "OTU31", "metadata": null},{"id": "OTU32", "metadata": null},{"id": "OTU33", "metadata": null},{"id": "OTU34", "metadata": null},{"id": "OTU35", "metadata": null},{"id": "OTU36", "metadata": null},{"id": "OTU37", "metadata": null},{"id": "OTU38", "metadata": null},{"id": "OTU39", "metadata": null},{"id": "OTU40", "metadata": null},{"id": "OTU41", "metadata": null},{"id": "OTU42", "metadata": null},{"id": "OTU43", "metadata": null},{"id": "OTU44", "metadata": null},{"id": "OTU45", "metadata": null},{"id": "OTU46", "metadata": null},{"id": "OTU47", "metadata": null},{"id": "OTU48", "metadata": null},{"id": "OTU49", "metadata": null},{"id": "OTU50", "metadata": null},{"id": "OTU51", "metadata": null},{"id": "OTU52", "metadata": null},{"id": "OTU53", "metadata": null},{"id": "OTU54", "metadata": null},{"id": "OTU55", "metadata": null},{"id": "OTU56", "metadata": null},{"id": "OTU57", "metadata": null},{"id": "OTU58", "metadata": null},{"id": "OTU59", "metadata": null},{"id": "OTU60", "metadata": null},{"id": "OTU61", "metadata": null},{"id": "OTU62", "metadata": null},{"id": "OTU63", "metadata": null},{"id": "OTU64", "metadata": null},{"id": "OTU65", "metadata": null},{"id": "OTU66", "metadata": null},{"id": "OTU67", "metadata": null},{"id": "OTU68", "metadata": null},{"id": "OTU69", "metadata": null},{"id": "OTU70", "metadata": null},{"id": "OTU71", "metadata": null},{"id": "OTU72", "metadata": null},{"id": "OTU73", "metadata": null},{"id": "OTU74", "metadata": null},{"id": "OTU75", "metadata": null},{"id": "OTU76", "metadata": null},{"id": "OTU77", "metadata": null},{"id": "OTU78", "metadata": null},{"id": "OTU79", "metadata": null},{"id": "OTU80", "metadata": null},{"id": "OTU81", "metadata": null},{"id": "OTU82", "metadata": null},{"id": "OTU83", "metadata": null},{"id": "OTU84", "metadata": null},{"id": "OTU85", "metadata": null},{"id": "OTU86", "metadata": null},{"id": "OTU87", "metadata": null},{"id": "OTU88", "metadata": null},{"id": "OTU89", "metadata": null},{"id": "OTU90", "metadata": null},{"id": "OTU91", "metadata": null},{"id": "OTU92", "metadata": null},{"id": "OTU93", "metadata": null},{"id": "OTU94", "metadata": null},{"id": "OTU95", "metadata": null},{"id": "OTU96", "metadata": null},{"id": "OTU97", "metadata": null},{"id": "OTU98", "metadata": null},{"id": "OTU99", "metadata": null},{"id": "OTU100", "metadata": null},{"id": "OTU101", "metadata": null},{"id": "OTU102", "metadata": null},{"id": "OTU103", "metadata": null},{"id": "OTU104", "metadata": null},{"id": "OTU105", "metadata": null},{"id": "OTU106", "metadata": null},{"id": "OTU107", "metadata": null},{"id": "OTU108", "metadata": null},{"id": "OTU109", "metadata": null},{"id": "OTU110", "metadata": null},{"id": "OTU111", "metadata": null},{"id": "OTU112", "metadata": null},{"id": "OTU113", "metadata": null},{"id": "OTU114", "metadata": null},{"id": "OTU115", "metadata": null},{"id": "OTU116", "metadata": null},{"id": "OTU117", "metadata": null},{"id": "OTU118", "metadata": null},{"id": "OTU119", "metadata": null},{"id": "OTU120", "metadata": null},{"id": "OTU121", "metadata": null},{"id": "OTU122", "metadata": null},{"id": "OTU123", "metadata": null},{"id": "OTU124", "metadata": null},{"id": "OTU125", "metadata": null},{"id": "OTU126", "metadata": null},{"id": "OTU127", "metadata": null},{"id": "OTU128", "metadata": null},{"id": "OTU129", "metadata": null},{"id": "OTU130", "metadata": null},{"id": "OTU131", "metadata": null},{"id": "OTU132", "metadata": null},{"id": "OTU133", "metadata": null},{"id": "OTU134", "metadata": null},{"id": "OTU135", "metadata": null},{"id": "OTU136", "metadata": null},{"id": "OTU137", "metadata": null},{"id": "OTU138", "metadata": null},{"id": "OTU139", "metadata": null},{"id": "OTU140", "metadata": null},{"id": "OTU141", "metadata": null},{"id": "OTU142", "metadata": null},{"id": "OTU143", "metadata": null},{"id": "OTU144", "metadata": null},{"id": "OTU145", "metadata": null},{"id": "OTU146", "metadata": null},{"id": "OTU147", "metadata": null},{"id": "OTU148", "metadata": null},{"id": "OTU149", "metadata": null},{"id": "OTU150", "metadata": null},{"id": "OTU151", "metadata": null},{"id": "OTU152", "metadata": null},{"id": "OTU153", "metadata": null},{"id": "OTU154", "metadata": null},{"id": "OTU155", "metadata": null},{"id": "OTU156", "metadata": null},{"id": "OTU157", "metadata": null},{"id": "OTU158", "metadata": null},{"id": "OTU159", "metadata": null},{"id": "OTU160", "metadata": null},{"id": "OTU161", "metadata": null},{"id": "OTU162", "metadata": null},{"id": "OTU163", "metadata": null},{"id": "OTU164", "metadata": null},{"id": "OTU165", "metadata": null},{"id": "OTU166", "metadata": null},{"id": "OTU167", "metadata": null},{"id": "OTU168", "metadata": null},{"id": "OTU169", "metadata": null},{"id": "OTU170", "metadata": null},{"id": "OTU171", "metadata": null},{"id": "OTU172", "metadata": null},{"id": "OTU173", "metadata": null},{"id": "OTU174", "metadata": null},{"id": "OTU175", "metadata": null},{"id": "OTU176", "metadata": null},{"id": "OTU177", "metadata": null},{"id": "OTU178", "metadata": null},{"id": "OTU179", "metadata": null},{"id": "OTU180", "metadata": null},{"id": "OTU181", "metadata": null},{"id": "OTU182", "metadata": null},{"id": "OTU183", "metadata": null},{"id": "OTU184", "metadata": null},{"id": "OTU185", "metadata": null},{"id": "OTU186", "metadata": null},{"id": "OTU187", "metadata": null},{"id": "OTU188", "metadata": null},{"id": "OTU189", "metadata": null},{"id": "OTU190", "metadata": null},{"id": "OTU191", "metadata": null},{"id": "OTU192", "metadata": null},{"id": "OTU193", "metadata": null},{"id": "OTU194", "metadata": null},{"id": "OTU195", "metadata": null},{"id": "OTU196", "metadata": null},{"id": "OTU197", "metadata": null},{"id": "OTU198", "metadata": null},{"id": "OTU199", "metadata": null},{"id": "OTU200", "metadata": null},{"id": "OTU201", "metadata": null},{"id": "OTU202", "metadata": null},{"id": "OTU203", "metadata": null},{"id": "OTU204", "metadata": null},{"id": "OTU205", "metadata": null},{"id": "OTU206", "metadata": null},{"id": "OTU207", "metadata": null},{"id": "OTU208", "metadata": null},{"id": "OTU209", "metadata": null},{"id": "OTU210", "metadata": null},{"id": "OTU211", "metadata": null},{"id": "OTU212", "metadata": null},{"id": "OTU213", "metadata": null},{"id": "OTU214", "metadata": null},{"id": "OTU215", "metadata": null},{"id": "OTU216", "metadata": null},{"id": "OTU217", "metadata": null},{"id": "OTU218", "metadata": null},{"id": "OTU219", "metadata": null},{"id": "OTU220", "metadata": null},{"id": "OTU221", "metadata": null},{"id": "OTU222", "metadata": null},{"id": "OTU223", "metadata": null},{"id": "OTU224", "metadata": null},{"id": "OTU225", "metadata": null},{"id": "OTU226", "metadata": null},{"id": "OTU227", "metadata": null},{"id": "OTU228", "metadata": null},{"id": "OTU229", "metadata": null},{"id": "OTU230", "metadata": null},{"id": "OTU231", "metadata": null},{"id": "OTU232", "metadata": null},{"id": "OTU233", "metadata": null},{"id": "OTU234", "metadata": null},{"id": "OTU235", "metadata": null},{"id": "OTU236", "metadata": null},{"id": "OTU237", "metadata": null},{"id": "OTU238", "metadata": null},{"id": "OTU239", "metadata": null},{"id": "OTU240", "metadata": null},{"id": "OTU241", "metadata": null},{"id": "OTU242", "metadata": null},{"id": "OTU243", "metadata": null},{"id": "OTU244", "metadata": null},{"id": "OTU245", "metadata": null},{"id": "OTU246", "metadata": null},{"id": "OTU247", "metadata": null},{"id": "OTU248", "metadata": null},{"id": "OTU249", "metadata": null},{"id": "OTU250", "metadata": null},{"id": "OTU251", "metadata": null},{"id": "OTU252", "metadata": null},{"id": "OTU253", "metadata": null},{"id": "OTU254", "metadata": null},{"id": "OTU255", "metadata": null},{"id": "OTU256", "metadata": null},{"id": "OTU257", "metadata": null},{"id": "OTU258", "metadata": null},{"id": "OTU259", "metadata": null},{"id": "OTU260", "metadata": null},{"id": "OTU261", "metadata": null},{"id": "OTU262", "metadata": null},{"id": "OTU263", "metadata": null},{"id": "OTU264", "metadata": null},{"id": "OTU265", "metadata": null},{"id": "OTU266", "metadata": null},{"id": "OTU267", "metadata": null},{"id": "OTU268", "metadata": null},{"id": "OTU269", "metadata": null},{"id": "OTU270", "metadata": null},{"id": "OTU271", "metadata": null},{"id": "OTU272", "metadata": null},{"id": "OTU273", "metadata": null},{"id": "OTU274", "metadata": null},{"id": "OTU275", "metadata": null},{"id": "OTU276", "metadata": null},{"id": "OTU277", "metadata": null},{"id": "OTU278", "metadata": null},{"id": "OTU279", "metadata": null},{"id": "OTU280", "metadata": null},{"id": "OTU281", "metadata": null},{"id": "OTU282", "metadata": null},{"id": "OTU283", "metadata": null},{"id": "OTU284", "metadata": null},{"id": "OTU285", "metadata": null},{"id": "OTU286", "metadata": null},{"id": "OTU287", "metadata": null},{"id": "OTU288", "metadata": null},{"id": "OTU289", "metadata": null},{"id": "OTU290", "metadata": null},{"id": "OTU291", "metadata": null},{"id": "OTU292", "metadata": null},{"id": "OTU293", "metadata": null},{"id": "OTU294", "metadata": null},{"id": "OTU295", "metadata": null},{"id": "OTU296", "metadata": null},{"id": "OTU297", "metadata": null},{"id": "OTU298", "metadata": null},{"id": "OTU299", "metadata": null},{"id": "OTU300", "metadata": null},{"id": "OTU301", "metadata": null},{"id": "OTU302", "metadata": null},{"id": "OTU303", "metadata": null},{"id": "OTU304", "metadata": null},{"id": "OTU305", "metadata": null},{"id": "OTU306", "metadata": null},{"id": "OTU307", "metadata": null},{"id": "OTU308", "metadata": null},{"id": "OTU309", "metadata": null},{"id": "OTU310", "metadata": null},{"id": "OTU311", "metadata": null},{"id": "OTU312", "metadata": null},{"id": "OTU313", "metadata": null},{"id": "OTU314", "metadata": null},{"id": "OTU315", "metadata": null},{"id": "OTU316", "metadata": null},{"id": "OTU317", "metadata": null},{"id": "OTU318", "metadata": null},{"id": "OTU319", "metadata": null},{"id": "OTU320", "metadata": null},{"id": "OTU321", "metadata": null},{"id": "OTU322", "metadata": null},{"id": "OTU323", "metadata": null},{"id": "OTU324", "metadata": null},{"id": "OTU325", "metadata": null},{"id": "OTU326", "metadata": null},{"id": "OTU327", "metadata": null},{"id": "OTU328", "metadata": null},{"id": "OTU329", "metadata": null},{"id": "OTU330", "metadata": null},{"id": "OTU331", "metadata": null},{"id": "OTU332", "metadata": null},{"id": "OTU333", "metadata": null},{"id": "OTU334", "metadata": null},{"id": "OTU335", "metadata": null},{"id": "OTU336", "metadata": null},{"id": "OTU337", "metadata": null},{"id": "OTU338", "metadata": null},{"id": "OTU339", "metadata": null},{"id": "OTU340", "metadata": null},{"id": "OTU341", "metadata": null},{"id": "OTU342", "metadata": null},{"id": "OTU343", "metadata": null},{"id": "OTU344", "metadata": null},{"id": "OTU345", "metadata": null},{"id": "OTU346", "metadata": null},{"id": "OTU347", "metadata": null},{"id": "OTU348", "metadata": null},{"id": "OTU349", "metadata": null},{"id": "OTU350", "metadata": null},{"id": "OTU351", "metadata": null},{"id": "OTU352", "metadata": null},{"id": "OTU353", "metadata": null},{"id": "OTU354", "metadata": null},{"id": "OTU355", "metadata": null},{"id": "OTU356", "metadata": null},{"id": "OTU358", "metadata": null},{"id": "OTU359", "metadata": null},{"id": "OTU360", "metadata": null},{"id": "OTU361", "metadata": null},{"id": "OTU362", "metadata": null},{"id": "OTU363", "metadata": null},{"id": "OTU364", "metadata": null},{"id": "OTU365", "metadata": null},{"id": "OTU366", "metadata": null},{"id": "OTU367", "metadata": null},{"id": "OTU368", "metadata": null},{"id": "OTU369", "metadata": null},{"id": "OTU370", "metadata": null},{"id": "OTU371", "metadata": null},{"id": "OTU372", "metadata": null},{"id": "OTU373", "metadata": null},{"id": "OTU374", "metadata": null},{"id": "OTU375", "metadata": null},{"id": "OTU376", "metadata": null},{"id": "OTU377", "metadata": null},{"id": "OTU378", "metadata": null},{"id": "OTU379", "metadata": null},{"id": "OTU380", "metadata": null},{"id": "OTU381", "metadata": null},{"id": "OTU382", "metadata": null},{"id": "OTU383", "metadata": null},{"id": "OTU384", "metadata": null},{"id": "OTU385", "metadata": null},{"id": "OTU386", "metadata": null},{"id": "OTU387", "metadata": null},{"id": "OTU388", "metadata": null},{"id": "OTU389", "metadata": null},{"id": "OTU390", "metadata": null},{"id": "OTU391", "metadata": null},{"id": "OTU392", "metadata": null},{"id": "OTU393", "metadata": null},{"id": "OTU394", "metadata": null},{"id": "OTU395", "metadata": null},{"id": "OTU396", "metadata": null},{"id": "OTU397", "metadata": null},{"id": "OTU398", "metadata": null},{"id": "OTU399", "metadata": null},{"id": "OTU400", "metadata": null},{"id": "OTU401", "metadata": null},{"id": "OTU402", "metadata": null},{"id": "OTU403", "metadata": null},{"id": "OTU404", "metadata": null},{"id": "OTU405", "metadata": null},{"id": "OTU406", "metadata": null},{"id": "OTU407", "metadata": null},{"id": "OTU408", "metadata": null},{"id": "OTU409", "metadata": null},{"id": "OTU410", "metadata": null},{"id": "OTU411", "metadata": null},{"id": "OTU412", "metadata": null},{"id": "OTU413", "metadata": null},{"id": "OTU414", "metadata": null},{"id": "OTU415", "metadata": null},{"id": "OTU416", "metadata": null},{"id": "OTU417", "metadata": null},{"id": "OTU418", "metadata": null},{"id": "OTU419", "metadata": null},{"id": "OTU420", "metadata": null},{"id": "OTU421", "metadata": null},{"id": "OTU422", "metadata": null},{"id": "OTU423", "metadata": null},{"id": "OTU424", "metadata": null},{"id": "OTU425", "metadata": null},{"id": "OTU426", "metadata": null},{"id": "OTU427", "metadata": null},{"id": "OTU428", "metadata": null},{"id": "OTU429", "metadata": null},{"id": "OTU430", "metadata": null},{"id": "OTU431", "metadata": null},{"id": "OTU432", "metadata": null},{"id": "OTU433", "metadata": null},{"id": "OTU434", "metadata": null},{"id": "OTU435", "metadata": null},{"id": "OTU436", "metadata": null},{"id": "OTU437", "metadata": null},{"id": "OTU438", "metadata": null},{"id": "OTU439", "metadata": null},{"id": "OTU440", "metadata": null},{"id": "OTU441", "metadata": null},{"id": "OTU442", "metadata": null},{"id": "OTU443", "metadata": null},{"id": "OTU444", "metadata": null},{"id": "OTU445", "metadata": null},{"id": "OTU446", "metadata": null},{"id": "OTU447", "metadata": null},{"id": "OTU448", "metadata": null},{"id": "OTU449", "metadata": null},{"id": "OTU450", "metadata": null},{"id": "OTU452", "metadata": null},{"id": "OTU453", "metadata": null},{"id": "OTU455", "metadata": null},{"id": "OTU456", "metadata": null},{"id": "OTU457", "metadata": null},{"id": "OTU458", "metadata": null},{"id": "OTU459", "metadata": null},{"id": "OTU460", "metadata": null},{"id": "OTU461", "metadata": null},{"id": "OTU462", "metadata": null},{"id": "OTU463", "metadata": null},{"id": "OTU464", "metadata": null},{"id": "OTU465", "metadata": null},{"id": "OTU466", "metadata": null},{"id": "OTU467", "metadata": null},{"id": "OTU468", "metadata": null},{"id": "OTU469", "metadata": null},{"id": "OTU470", "metadata": null},{"id": "OTU471", "metadata": null},{"id": "OTU472", "metadata": null},{"id": "OTU473", "metadata": null},{"id": "OTU474", "metadata": null},{"id": "OTU475", "metadata": null},{"id": "OTU476", "metadata": null},{"id": "OTU477", "metadata": null},{"id": "OTU478", "metadata": null},{"id": "OTU479", "metadata": null},{"id": "OTU480", "metadata": null},{"id": "OTU481", "metadata": null},{"id": "OTU482", "metadata": null},{"id": "OTU483", "metadata": null},{"id": "OTU484", "metadata": null},{"id": "OTU485", "metadata": null},{"id": "OTU486", "metadata": null},{"id": "OTU487", "metadata": null},{"id": "OTU488", "metadata": null},{"id": "OTU489", "metadata": null},{"id": "OTU490", "metadata": null},{"id": "OTU491", "metadata": null},{"id": "OTU492", "metadata": null},{"id": "OTU493", "metadata": null},{"id": "OTU494", "metadata": null},{"id": "OTU495", "metadata": null},{"id": "OTU496", "metadata": null},{"id": "OTU498", "metadata": null},{"id": "OTU499", "metadata": null},{"id": "OTU500", "metadata": null},{"id": "OTU501", "metadata": null},{"id": "OTU502", "metadata": null},{"id": "OTU503", "metadata": null},{"id": "OTU504", "metadata": null},{"id": "OTU505", "metadata": null},{"id": "OTU506", "metadata": null},{"id": "OTU507", "metadata": null},{"id": "OTU508", "metadata": null},{"id": "OTU509", "metadata": null},{"id": "OTU510", "metadata": null},{"id": "OTU511", "metadata": null},{"id": "OTU512", "metadata": null},{"id": "OTU513", "metadata": null},{"id": "OTU514", "metadata": null},{"id": "OTU515", "metadata": null},{"id": "OTU516", "metadata": null},{"id": "OTU517", "metadata": null},{"id": "OTU518", "metadata": null},{"id": "OTU519", "metadata": null},{"id": "OTU520", "metadata": null},{"id": "OTU521", "metadata": null},{"id": "OTU522", "metadata": null},{"id": "OTU523", "metadata": null},{"id": "OTU524", "metadata": null},{"id": "OTU525", "metadata": null},{"id": "OTU526", "metadata": null},{"id": "OTU527", "metadata": null},{"id": "OTU528", "metadata": null},{"id": "OTU530", "metadata": null},{"id": "OTU532", "metadata": null},{"id": "OTU533", "metadata": null},{"id": "OTU534", "metadata": null},{"id": "OTU535", "metadata": null},{"id": "OTU536", "metadata": null},{"id": "OTU537", "metadata": null},{"id": "OTU538", "metadata": null},{"id": "OTU539", "metadata": null},{"id": "OTU540", "metadata": null},{"id": "OTU541", "metadata": null},{"id": "OTU542", "metadata": null},{"id": "OTU543", "metadata": null},{"id": "OTU544", "metadata": null},{"id": "OTU545", "metadata": null},{"id": "OTU546", "metadata": null},{"id": "OTU548", "metadata": null},{"id": "OTU549", "metadata": null},{"id": "OTU550", "metadata": null},{"id": "OTU551", "metadata": null},{"id": "OTU553", "metadata": null},{"id": "OTU554", "metadata": null},{"id": "OTU555", "metadata": null},{"id": "OTU556", "metadata": null},{"id": "OTU557", "metadata": null},{"id": "OTU558", "metadata": null},{"id": "OTU559", "metadata": null},{"id": "OTU560", "metadata": null},{"id": "OTU561", "metadata": null},{"id": "OTU562", "metadata": null},{"id": "OTU563", "metadata": null},{"id": "OTU564", "metadata": null},{"id": "OTU565", "metadata": null},{"id": "OTU566", "metadata": null},{"id": "OTU567", "metadata": null},{"id": "OTU568", "metadata": null},{"id": "OTU569", "metadata": null},{"id": "OTU570", "metadata": null},{"id": "OTU571", "metadata": null},{"id": "OTU572", "metadata": null},{"id": "OTU573", "metadata": null},{"id": "OTU574", "metadata": null},{"id": "OTU575", "metadata": null},{"id": "OTU576", "metadata": null},{"id": "OTU577", "metadata": null},{"id": "OTU578", "metadata": null},{"id": "OTU579", "metadata": null},{"id": "OTU580", "metadata": null},{"id": "OTU581", "metadata": null},{"id": "OTU582", "metadata": null},{"id": "OTU583", "metadata": null},{"id": "OTU584", "metadata": null},{"id": "OTU585", "metadata": null},{"id": "OTU586", "metadata": null},{"id": "OTU588", "metadata": null},{"id": "OTU589", "metadata": null},{"id": "OTU590", "metadata": null},{"id": "OTU591", "metadata": null},{"id": "OTU592", "metadata": null},{"id": "OTU593", "metadata": null},{"id": "OTU594", "metadata": null},{"id": "OTU595", "metadata": null},{"id": "OTU596", "metadata": null},{"id": "OTU597", "metadata": null},{"id": "OTU598", "metadata": null},{"id": "OTU599", "metadata": null},{"id": "OTU601", "metadata": null},{"id": "OTU604", "metadata": null},{"id": "OTU605", "metadata": null},{"id": "OTU606", "metadata": null},{"id": "OTU607", "metadata": null},{"id": "OTU608", "metadata": null},{"id": "OTU609", "metadata": null},{"id": "OTU610", "metadata": null},{"id": "OTU611", "metadata": null},{"id": "OTU612", "metadata": null},{"id": "OTU613", "metadata": null},{"id": "OTU615", "metadata": null},{"id": "OTU617", "metadata": null},{"id": "OTU618", "metadata": null},{"id": "OTU619", "metadata": null},{"id": "OTU620", "metadata": null},{"id": "OTU621", "metadata": null},{"id": "OTU622", "metadata": null},{"id": "OTU623", "metadata": null},{"id": "OTU624", "metadata": null},{"id": "OTU625", "metadata": null},{"id": "OTU626", "metadata": null},{"id": "OTU627", "metadata": null},{"id": "OTU629", "metadata": null},{"id": "OTU630", "metadata": null},{"id": "OTU631", "metadata": null},{"id": "OTU632", "metadata": null},{"id": "OTU633", "metadata": null},{"id": "OTU634", "metadata": null},{"id": "OTU635", "metadata": null},{"id": "OTU636", "metadata": null},{"id": "OTU637", "metadata": null},{"id": "OTU638", "metadata": null},{"id": "OTU639", "metadata": null},{"id": "OTU640", "metadata": null},{"id": "OTU641", "metadata": null},{"id": "OTU642", "metadata": null},{"id": "OTU643", "metadata": null},{"id": "OTU645", "metadata": null},{"id": "OTU646", "metadata": null},{"id": "OTU647", "metadata": null},{"id": "OTU648", "metadata": null},{"id": "OTU649", "metadata": null},{"id": "OTU650", "metadata": null},{"id": "OTU651", "metadata": null},{"id": "OTU652", "metadata": null},{"id": "OTU653", "metadata": null},{"id": "OTU654", "metadata": null},{"id": "OTU655", "metadata": null},{"id": "OTU656", "metadata": null},{"id": "OTU657", "metadata": null},{"id": "OTU658", "metadata": null},{"id": "OTU659", "metadata": null},{"id": "OTU660", "metadata": null},{"id": "OTU662", "metadata": null},{"id": "OTU663", "metadata": null},{"id": "OTU664", "metadata": null},{"id": "OTU665", "metadata": null},{"id": "OTU666", "metadata": null},{"id": "OTU667", "metadata": null},{"id": "OTU668", "metadata": null},{"id": "OTU669", "metadata": null},{"id": "OTU670", "metadata": null},{"id": "OTU671", "metadata": null},{"id": "OTU673", "metadata": null},{"id": "OTU674", "metadata": null},{"id": "OTU675", "metadata": null},{"id": "OTU676", "metadata": null},{"id": "OTU677", "metadata": null},{"id": "OTU678", "metadata": null},{"id": "OTU679", "metadata": null},{"id": "OTU680", "metadata": null},{"id": "OTU681", "metadata": null},{"id": "OTU682", "metadata": null},{"id": "OTU683", "metadata": null},{"id": "OTU684", "metadata": null},{"id": "OTU685", "metadata": null},{"id": "OTU686", "metadata": null},{"id": "OTU687", "metadata": null},{"id": "OTU688", "metadata": null},{"id": "OTU689", "metadata": null},{"id": "OTU690", "metadata": null},{"id": "OTU691", "metadata": null},{"id": "OTU692", "metadata": null},{"id": "OTU693", "metadata": null},{"id": "OTU695", "metadata": null},{"id": "OTU696", "metadata": null},{"id": "OTU697", "metadata": null},{"id": "OTU698", "metadata": null},{"id": "OTU699", "metadata": null},{"id": "OTU700", "metadata": null},{"id": "OTU701", "metadata": null},{"id": "OTU702", "metadata": null},{"id": "OTU703", "metadata": null},{"id": "OTU705", "metadata": null},{"id": "OTU706", "metadata": null},{"id": "OTU707", "metadata": null},{"id": "OTU708", "metadata": null},{"id": "OTU709", "metadata": null},{"id": "OTU710", "metadata": null},{"id": "OTU711", "metadata": null},{"id": "OTU712", "metadata": null},{"id": "OTU714", "metadata": null},{"id": "OTU715", "metadata": null},{"id": "OTU716", "metadata": null},{"id": "OTU717", "metadata": null},{"id": "OTU719", "metadata": null},{"id": "OTU721", "metadata": null},{"id": "OTU722", "metadata": null},{"id": "OTU723", "metadata": null},{"id": "OTU724", "metadata": null},{"id": "OTU725", "metadata": null},{"id": "OTU726", "metadata": null},{"id": "OTU727", "metadata": null},{"id": "OTU728", "metadata": null},{"id": "OTU729", "metadata": null},{"id": "OTU730", "metadata": null},{"id": "OTU731", "metadata": null},{"id": "OTU732", "metadata": null},{"id": "OTU733", "metadata": null},{"id": "OTU734", "metadata": null},{"id": "OTU736", "metadata": null},{"id": "OTU737", "metadata": null},{"id": "OTU738", "metadata": null},{"id": "OTU739", "metadata": null},{"id": "OTU740", "metadata": null},{"id": "OTU742", "metadata": null},{"id": "OTU743", "metadata": null},{"id": "OTU745", "metadata": null},{"id": "OTU746", "metadata": null},{"id": "OTU747", "metadata": null},{"id": "OTU748", "metadata": null},{"id": "OTU749", "metadata": null},{"id": "OTU750", "metadata": null},{"id": "OTU751", "metadata": null},{"id": "OTU753", "metadata": null},{"id": "OTU755", "metadata": null},{"id": "OTU756", "metadata": null},{"id": "OTU757", "metadata": null},{"id": "OTU758", "metadata": null},{"id": "OTU759", "metadata": null},{"id": "OTU760", "metadata": null},{"id": "OTU762", "metadata": null},{"id": "OTU763", "metadata": null},{"id": "OTU764", "metadata": null},{"id": "OTU765", "metadata": null},{"id": "OTU767", "metadata": null},{"id": "OTU768", "metadata": null},{"id": "OTU769", "metadata": null},{"id": "OTU770", "metadata": null},{"id": "OTU771", "metadata": null},{"id": "OTU772", "metadata": null},{"id": "OTU773", "metadata": null},{"id": "OTU774", "metadata": null},{"id": "OTU776", "metadata": null},{"id": "OTU777", "metadata": null},{"id": "OTU778", "metadata": null},{"id": "OTU779", "metadata": null},{"id": "OTU780", "metadata": null},{"id": "OTU782", "metadata": null},{"id": "OTU783", "metadata": null},{"id": "OTU784", "metadata": null},{"id": "OTU785", "metadata": null},{"id": "OTU787", "metadata": null},{"id": "OTU788", "metadata": null},{"id": "OTU790", "metadata": null},{"id": "OTU791", "metadata": null},{"id": "OTU793", "metadata": null},{"id": "OTU794", "metadata": null},{"id": "OTU795", "metadata": null},{"id": "OTU796", "metadata": null},{"id": "OTU797", "metadata": null},{"id": "OTU798", "metadata": null},{"id": "OTU799", "metadata": null},{"id": "OTU800", "metadata": null},{"id": "OTU801", "metadata": null},{"id": "OTU802", "metadata": null},{"id": "OTU803", "metadata": null},{"id": "OTU804", "metadata": null},{"id": "OTU805", "metadata": null},{"id": "OTU806", "metadata": null},{"id": "OTU807", "metadata": null},{"id": "OTU808", "metadata": null},{"id": "OTU809", "metadata": null},{"id": "OTU810", "metadata": null},{"id": "OTU811", "metadata": null},{"id": "OTU813", "metadata": null},{"id": "OTU814", "metadata": null},{"id": "OTU817", "metadata": null},{"id": "OTU818", "metadata": null},{"id": "OTU819", "metadata": null},{"id": "OTU820", "metadata": null},{"id": "OTU821", "metadata": null},{"id": "OTU822", "metadata": null},{"id": "OTU824", "metadata": null},{"id": "OTU825", "metadata": null},{"id": "OTU826", "metadata": null},{"id": "OTU828", "metadata": null},{"id": "OTU829", "metadata": null},{"id": "OTU831", "metadata": null},{"id": "OTU832", "metadata": null},{"id": "OTU833", "metadata": null},{"id": "OTU834", "metadata": null},{"id": "OTU835", "metadata": null},{"id": "OTU836", "metadata": null},{"id": "OTU837", "metadata": null},{"id": "OTU838", "metadata": null},{"id": "OTU839", "metadata": null},{"id": "OTU841", "metadata": null},{"id": "OTU842", "metadata": null},{"id": "OTU843", "metadata": null},{"id": "OTU845", "metadata": null},{"id": "OTU847", "metadata": null},{"id": "OTU848", "metadata": null},{"id": "OTU849", "metadata": null},{"id": "OTU850", "metadata": null},{"id": "OTU851", "metadata": null},{"id": "OTU852", "metadata": null},{"id": "OTU853", "metadata": null},{"id": "OTU856", "metadata": null},{"id": "OTU858", "metadata": null},{"id": "OTU859", "metadata": null},{"id": "OTU860", "metadata": null},{"id": "OTU861", "metadata": null},{"id": "OTU862", "metadata": null},{"id": "OTU863", "metadata": null},{"id": "OTU864", "metadata": null},{"id": "OTU865", "metadata": null},{"id": "OTU866", "metadata": null},{"id": "OTU867", "metadata": null},{"id": "OTU868", "metadata": null},{"id": "OTU869", "metadata": null},{"id": "OTU871", "metadata": null},{"id": "OTU874", "metadata": null},{"id": "OTU875", "metadata": null},{"id": "OTU876", "metadata": null},{"id": "OTU878", "metadata": null},{"id": "OTU880", "metadata": null},{"id": "OTU881", "metadata": null},{"id": "OTU883", "metadata": null},{"id": "OTU885", "metadata": null},{"id": "OTU886", "metadata": null},{"id": "OTU887", "metadata": null},{"id": "OTU888", "metadata": null},{"id": "OTU891", "metadata": null},{"id": "OTU892", "metadata": null},{"id": "OTU895", "metadata": null},{"id": "OTU896", "metadata": null},{"id": "OTU897", "metadata": null},{"id": "OTU898", "metadata": null},{"id": "OTU899", "metadata": null},{"id": "OTU900", "metadata": null},{"id": "OTU901", "metadata": null},{"id": "OTU902", "metadata": null},{"id": "OTU903", "metadata": null},{"id": "OTU905", "metadata": null},{"id": "OTU906", "metadata": null},{"id": "OTU908", "metadata": null},{"id": "OTU909", "metadata": null},{"id": "OTU910", "metadata": null},{"id": "OTU911", "metadata": null},{"id": "OTU912", "metadata": null},{"id": "OTU913", "metadata": null},{"id": "OTU914", "metadata": null},{"id": "OTU915", "metadata": null},{"id": "OTU916", "metadata": null},{"id": "OTU917", "metadata": null},{"id": "OTU918", "metadata": null},{"id": "OTU919", "metadata": null},{"id": "OTU920", "metadata": null},{"id": "OTU921", "metadata": null},{"id": "OTU922", "metadata": null},{"id": "OTU923", "metadata": null},{"id": "OTU926", "metadata": null},{"id": "OTU927", "metadata": null},{"id": "OTU928", "metadata": null},{"id": "OTU929", "metadata": null},{"id": "OTU931", "metadata": null},{"id": "OTU933", "metadata": null},{"id": "OTU934", "metadata": null},{"id": "OTU935", "metadata": null},{"id": "OTU936", "metadata": null},{"id": "OTU937", "metadata": null},{"id": "OTU939", "metadata": null},{"id": "OTU940", "metadata": null},{"id": "OTU941", "metadata": null},{"id": "OTU942", "metadata": null},{"id": "OTU943", "metadata": null},{"id": "OTU944", "metadata": null},{"id": "OTU946", "metadata": null},{"id": "OTU947", "metadata": null},{"id": "OTU948", "metadata": null},{"id": "OTU949", "metadata": null},{"id": "OTU950", "metadata": null},{"id": "OTU951", "metadata": null},{"id": "OTU952", "metadata": null},{"id": "OTU953", "metadata": null},{"id": "OTU954", "metadata": null},{"id": "OTU955", "metadata": null},{"id": "OTU957", "metadata": null},{"id": "OTU959", "metadata": null},{"id": "OTU960", "metadata": null},{"id": "OTU961", "metadata": null},{"id": "OTU962", "metadata": null},{"id": "OTU963", "metadata": null},{"id": "OTU964", "metadata": null},{"id": "OTU965", "metadata": null},{"id": "OTU966", "metadata": null},{"id": "OTU968", "metadata": null},{"id": "OTU969", "metadata": null},{"id": "OTU971", "metadata": null},{"id": "OTU972", "metadata": null},{"id": "OTU974", "metadata": null},{"id": "OTU975", "metadata": null},{"id": "OTU976", "metadata": null},{"id": "OTU977", "metadata": null},{"id": "OTU979", "metadata": null},{"id": "OTU980", "metadata": null},{"id": "OTU983", "metadata": null},{"id": "OTU984", "metadata": null},{"id": "OTU985", "metadata": null},{"id": "OTU987", "metadata": null},{"id": "OTU988", "metadata": null},{"id": "OTU989", "metadata": null},{"id": "OTU990", "metadata": null},{"id": "OTU991", "metadata": null},{"id": "OTU992", "metadata": null},{"id": "OTU995", "metadata": null},{"id": "OTU996", "metadata": null},{"id": "OTU997", "metadata": null},{"id": "OTU998", "metadata": null},{"id": "OTU999", "metadata": null},{"id": "OTU1001", "metadata": null},{"id": "OTU1002", "metadata": null},{"id": "OTU1003", "metadata": null},{"id": "OTU1004", "metadata": null},{"id": "OTU1005", "metadata": null},{"id": "OTU1006", "metadata": null},{"id": "OTU1009", "metadata": null},{"id": "OTU1010", "metadata": null},{"id": "OTU1011", "metadata": null},{"id": "OTU1012", "metadata": null},{"id": "OTU1014", "metadata": null},{"id": "OTU1015", "metadata": null},{"id": "OTU1016", "metadata": null},{"id": "OTU1019", "metadata": null},{"id": "OTU1020", "metadata": null},{"id": "OTU1021", "metadata": null},{"id": "OTU1024", "metadata": null},{"id": "OTU1025", "metadata": null},{"id": "OTU1027", "metadata": null},{"id": "OTU1029", "metadata": null},{"id": "OTU1030", "metadata": null},{"id": "OTU1031", "metadata": null},{"id": "OTU1033", "metadata": null},{"id": "OTU1034", "metadata": null},{"id": "OTU1036", "metadata": null},{"id": "OTU1039", "metadata": null},{"id": "OTU1041", "metadata": null},{"id": "OTU1042", "metadata": null},{"id": "OTU1043", "metadata": null},{"id": "OTU1044", "metadata": null},{"id": "OTU1045", "metadata": null},{"id": "OTU1046", "metadata": null},{"id": "OTU1047", "metadata": null},{"id": "OTU1048", "metadata": null},{"id": "OTU1049", "metadata": null},{"id": "OTU1050", "metadata": null},{"id": "OTU1051", "metadata": null},{"id": "OTU1053", "metadata": null},{"id": "OTU1055", "metadata": null},{"id": "OTU1057", "metadata": null},{"id": "OTU1058", "metadata": null},{"id": "OTU1059", "metadata": null},{"id": "OTU1060", "metadata": null},{"id": "OTU1061", "metadata": null},{"id": "OTU1062", "metadata": null},{"id": "OTU1063", "metadata": null},{"id": "OTU1064", "metadata": null},{"id": "OTU1065", "metadata": null},{"id": "OTU1066", "metadata": null},{"id": "OTU1067", "metadata": null},{"id": "OTU1068", "metadata": null},{"id": "OTU1069", "metadata": null},{"id": "OTU1070", "metadata": null},{"id": "OTU1071", "metadata": null},{"id": "OTU1072", "metadata": null},{"id": "OTU1074", "metadata": null},{"id": "OTU1075", "metadata": null},{"id": "OTU1077", "metadata": null},{"id": "OTU1078", "metadata": null},{"id": "OTU1079", "metadata": null},{"id": "OTU1080", "metadata": null},{"id": "OTU1082", "metadata": null},{"id": "OTU1083", "metadata": null},{"id": "OTU1084", "metadata": null},{"id": "OTU1085", "metadata": null},{"id": "OTU1086", "metadata": null},{"id": "OTU1087", "metadata": null},{"id": "OTU1090", "metadata": null},{"id": "OTU1091", "metadata": null},{"id": "OTU1092", "metadata": null},{"id": "OTU1093", "metadata": null},{"id": "OTU1095", "metadata": null},{"id": "OTU1097", "metadata": null},{"id": "OTU1098", "metadata": null},{"id": "OTU1099", "metadata": null},{"id": "OTU1100", "metadata": null},{"id": "OTU1102", "metadata": null},{"id": "OTU1103", "metadata": null},{"id": "OTU1104", "metadata": null},{"id": "OTU1105", "metadata": null},{"id": "OTU1106", "metadata": null},{"id": "OTU1107", "metadata": null},{"id": "OTU1108", "metadata": null},{"id": "OTU1109", "metadata": null},{"id": "OTU1110", "metadata": null},{"id": "OTU1111", "metadata": null},{"id": "OTU1113", "metadata": null},{"id": "OTU1115", "metadata": null},{"id": "OTU1116", "metadata": null},{"id": "OTU1117", "metadata": null},{"id": "OTU1118", "metadata": null},{"id": "OTU1119", "metadata": null},{"id": "OTU1123", "metadata": null},{"id": "OTU1124", "metadata": null},{"id": "OTU1125", "metadata": null},{"id": "OTU1126", "metadata": null},{"id": "OTU1127", "metadata": null},{"id": "OTU1128", "metadata": null},{"id": "OTU1129", "metadata": null},{"id": "OTU1130", "metadata": null},{"id": "OTU1131", "metadata": null},{"id": "OTU1132", "metadata": null},{"id": "OTU1133", "metadata": null},{"id": "OTU1134", "metadata": null},{"id": "OTU1135", "metadata": null},{"id": "OTU1136", "metadata": null},{"id": "OTU1137", "metadata": null},{"id": "OTU1138", "metadata": null},{"id": "OTU1139", "metadata": null},{"id": "OTU1140", "metadata": null},{"id": "OTU1141", "metadata": null},{"id": "OTU1142", "metadata": null},{"id": "OTU1143", "metadata": null},{"id": "OTU1144", "metadata": null},{"id": "OTU1145", "metadata": null},{"id": "OTU1146", "metadata": null},{"id": "OTU1147", "metadata": null},{"id": "OTU1149", "metadata": null},{"id": "OTU1150", "metadata": null},{"id": "OTU1151", "metadata": null},{"id": "OTU1152", "metadata": null},{"id": "OTU1153", "metadata": null},{"id": "OTU1154", "metadata": null},{"id": "OTU1155", "metadata": null},{"id": "OTU1156", "metadata": null},{"id": "OTU1157", "metadata": null},{"id": "OTU1158", "metadata": null},{"id": "OTU1159", "metadata": null},{"id": "OTU1160", "metadata": null},{"id": "OTU1161", "metadata": null},{"id": "OTU1162", "metadata": null},{"id": "OTU1163", "metadata": null},{"id": "OTU1164", "metadata": null},{"id": "OTU1165", "metadata": null},{"id": "OTU1167", "metadata": null},{"id": "OTU1168", "metadata": null},{"id": "OTU1169", "metadata": null},{"id": "OTU1170", "metadata": null},{"id": "OTU1171", "metadata": null},{"id": "OTU1172", "metadata": null},{"id": "OTU1173", "metadata": null},{"id": "OTU1174", "metadata": null},{"id": "OTU1175", "metadata": null},{"id": "OTU1176", "metadata": null},{"id": "OTU1177", "metadata": null},{"id": "OTU1179", "metadata": null},{"id": "OTU1180", "metadata": null},{"id": "OTU1181", "metadata": null},{"id": "OTU1182", "metadata": null},{"id": "OTU1183", "metadata": null},{"id": "OTU1186", "metadata": null},{"id": "OTU1187", "metadata": null},{"id": "OTU1188", "metadata": null},{"id": "OTU1189", "metadata": null},{"id": "OTU1190", "metadata": null},{"id": "OTU1191", "metadata": null},{"id": "OTU1192", "metadata": null},{"id": "OTU1193", "metadata": null},{"id": "OTU1194", "metadata": null},{"id": "OTU1195", "metadata": null},{"id": "OTU1197", "metadata": null},{"id": "OTU1199", "metadata": null},{"id": "OTU1200", "metadata": null},{"id": "OTU1202", "metadata": null},{"id": "OTU1203", "metadata": null},{"id": "OTU1204", "metadata": null},{"id": "OTU1205", "metadata": null},{"id": "OTU1206", "metadata": null},{"id": "OTU1207", "metadata": null},{"id": "OTU1208", "metadata": null},{"id": "OTU1209", "metadata": null},{"id": "OTU1211", "metadata": null},{"id": "OTU1212", "metadata": null},{"id": "OTU1213", "metadata": null},{"id": "OTU1214", "metadata": null},{"id": "OTU1215", "metadata": null},{"id": "OTU1216", "metadata": null},{"id": "OTU1218", "metadata": null},{"id": "OTU1219", "metadata": null},{"id": "OTU1220", "metadata": null},{"id": "OTU1221", "metadata": null},{"id": "OTU1222", "metadata": null},{"id": "OTU1223", "metadata": null},{"id": "OTU1224", "metadata": null},{"id": "OTU1225", "metadata": null},{"id": "OTU1226", "metadata": null},{"id": "OTU1227", "metadata": null},{"id": "OTU1228", "metadata": null},{"id": "OTU1229", "metadata": null},{"id": "OTU1230", "metadata": null},{"id": "OTU1231", "metadata": null},{"id": "OTU1232", "metadata": null},{"id": "OTU1233", "metadata": null},{"id": "OTU1234", "metadata": null},{"id": "OTU1235", "metadata": null},{"id": "OTU1236", "metadata": null},{"id": "OTU1237", "metadata": null},{"id": "OTU1238", "metadata": null},{"id": "OTU1239", "metadata": null},{"id": "OTU1240", "metadata": null},{"id": "OTU1241", "metadata": null},{"id": "OTU1243", "metadata": null},{"id": "OTU1245", "metadata": null},{"id": "OTU1246", "metadata": null},{"id": "OTU1248", "metadata": null},{"id": "OTU1249", "metadata": null},{"id": "OTU1250", "metadata": null},{"id": "OTU1252", "metadata": null},{"id": "OTU1253", "metadata": null},{"id": "OTU1254", "metadata": null},{"id": "OTU1255", "metadata": null},{"id": "OTU1256", "metadata": null},{"id": "OTU1257", "metadata": null},{"id": "OTU1258", "metadata": null},{"id": "OTU1259", "metadata": null},{"id": "OTU1260", "metadata": null},{"id": "OTU1261", "metadata": null},{"id": "OTU1262", "metadata": null},{"id": "OTU1263", "metadata": null},{"id": "OTU1264", "metadata": null},{"id": "OTU1266", "metadata": null},{"id": "OTU1269", "metadata": null},{"id": "OTU1270", "metadata": null},{"id": "OTU1271", "metadata": null},{"id": "OTU1272", "metadata": null},{"id": "OTU1273", "metadata": null},{"id": "OTU1276", "metadata": null},{"id": "OTU1277", "metadata": null},{"id": "OTU1279", "metadata": null},{"id": "OTU1280", "metadata": null},{"id": "OTU1281", "metadata": null},{"id": "OTU1282", "metadata": null},{"id": "OTU1283", "metadata": null},{"id": "OTU1284", "metadata": null},{"id": "OTU1285", "metadata": null},{"id": "OTU1286", "metadata": null},{"id": "OTU1287", "metadata": null},{"id": "OTU1288", "metadata": null},{"id": "OTU1289", "metadata": null},{"id": "OTU1290", "metadata": null},{"id": "OTU1291", "metadata": null},{"id": "OTU1292", "metadata": null},{"id": "OTU1293", "metadata": null},{"id": "OTU1295", "metadata": null},{"id": "OTU1296", "metadata": null},{"id": "OTU1297", "metadata": null},{"id": "OTU1299", "metadata": null},{"id": "OTU1300", "metadata": null},{"id": "OTU1301", "metadata": null},{"id": "OTU1302", "metadata": null},{"id": "OTU1303", "metadata": null},{"id": "OTU1304", "metadata": null},{"id": "OTU1305", "metadata": null},{"id": "OTU1306", "metadata": null},{"id": "OTU1307", "metadata": null},{"id": "OTU1308", "metadata": null},{"id": "OTU1309", "metadata": null},{"id": "OTU1310", "metadata": null},{"id": "OTU1311", "metadata": null},{"id": "OTU1312", "metadata": null},{"id": "OTU1313", "metadata": null},{"id": "OTU1314", "metadata": null},{"id": "OTU1315", "metadata": null},{"id": "OTU1316", "metadata": null},{"id": "OTU1318", "metadata": null},{"id": "OTU1319", "metadata": null},{"id": "OTU1320", "metadata": null},{"id": "OTU1321", "metadata": null},{"id": "OTU1322", "metadata": null},{"id": "OTU1323", "metadata": null},{"id": "OTU1325", "metadata": null},{"id": "OTU1326", "metadata": null},{"id": "OTU1327", "metadata": null},{"id": "OTU1328", "metadata": null},{"id": "OTU1329", "metadata": null},{"id": "OTU1331", "metadata": null},{"id": "OTU1332", "metadata": null},{"id": "OTU1334", "metadata": null},{"id": "OTU1335", "metadata": null},{"id": "OTU1336", "metadata": null},{"id": "OTU1337", "metadata": null},{"id": "OTU1338", "metadata": null},{"id": "OTU1339", "metadata": null},{"id": "OTU1340", "metadata": null},{"id": "OTU1341", "metadata": null},{"id": "OTU1342", "metadata": null},{"id": "OTU1344", "metadata": null},{"id": "OTU1345", "metadata": null},{"id": "OTU1347", "metadata": null},{"id": "OTU1348", "metadata": null},{"id": "OTU1349", "metadata": null},{"id": "OTU1350", "metadata": null},{"id": "OTU1351", "metadata": null},{"id": "OTU1352", "metadata": null},{"id": "OTU1354", "metadata": null},{"id": "OTU1355", "metadata": null},{"id": "OTU1357", "metadata": null},{"id": "OTU1358", "metadata": null},{"id": "OTU1360", "metadata": null},{"id": "OTU1362", "metadata": null},{"id": "OTU1364", "metadata": null},{"id": "OTU1365", "metadata": null},{"id": "OTU1366", "metadata": null},{"id": "OTU1368", "metadata": null},{"id": "OTU1369", "metadata": null},{"id": "OTU1370", "metadata": null},{"id": "OTU1372", "metadata": null},{"id": "OTU1373", "metadata": null},{"id": "OTU1375", "metadata": null},{"id": "OTU1376", "metadata": null},{"id": "OTU1377", "metadata": null},{"id": "OTU1378", "metadata": null},{"id": "OTU1379", "metadata": null},{"id": "OTU1381", "metadata": null},{"id": "OTU1382", "metadata": null},{"id": "OTU1384", "metadata": null},{"id": "OTU1385", "metadata": null},{"id": "OTU1386", "metadata": null},{"id": "OTU1387", "metadata": null},{"id": "OTU1389", "metadata": null},{"id": "OTU1392", "metadata": null},{"id": "OTU1393", "metadata": null},{"id": "OTU1394", "metadata": null},{"id": "OTU1396", "metadata": null},{"id": "OTU1397", "metadata": null},{"id": "OTU1398", "metadata": null},{"id": "OTU1400", "metadata": null},{"id": "OTU1401", "metadata": null},{"id": "OTU1402", "metadata": null},{"id": "OTU1403", "metadata": null},{"id": "OTU1404", "metadata": null},{"id": "OTU1405", "metadata": null},{"id": "OTU1406", "metadata": null},{"id": "OTU1407", "metadata": null},{"id": "OTU1408", "metadata": null},{"id": "OTU1409", "metadata": null},{"id": "OTU1411", "metadata": null},{"id": "OTU1412", "metadata": null},{"id": "OTU1413", "metadata": null},{"id": "OTU1414", "metadata": null},{"id": "OTU1415", "metadata": null},{"id": "OTU1416", "metadata": null},{"id": "OTU1417", "metadata": null},{"id": "OTU1418", "metadata": null},{"id": "OTU1419", "metadata": null},{"id": "OTU1420", "metadata": null},{"id": "OTU1421", "metadata": null},{"id": "OTU1422", "metadata": null},{"id": "OTU1423", "metadata": null},{"id": "OTU1424", "metadata": null},{"id": "OTU1426", "metadata": null},{"id": "OTU1427", "metadata": null},{"id": "OTU1429", "metadata": null},{"id": "OTU1430", "metadata": null},{"id": "OTU1432", "metadata": null},{"id": "OTU1433", "metadata": null},{"id": "OTU1434", "metadata": null},{"id": "OTU1436", "metadata": null},{"id": "OTU1437", "metadata": null},{"id": "OTU1438", "metadata": null},{"id": "OTU1439", "metadata": null},{"id": "OTU1440", "metadata": null},{"id": "OTU1441", "metadata": null},{"id": "OTU1442", "metadata": null},{"id": "OTU1443", "metadata": null},{"id": "OTU1444", "metadata": null},{"id": "OTU1445", "metadata": null},{"id": "OTU1446", "metadata": null},{"id": "OTU1447", "metadata": null},{"id": "OTU1448", "metadata": null},{"id": "OTU1451", "metadata": null},{"id": "OTU1452", "metadata": null},{"id": "OTU1454", "metadata": null},{"id": "OTU1455", "metadata": null},{"id": "OTU1456", "metadata": null},{"id": "OTU1457", "metadata": null},{"id": "OTU1458", "metadata": null},{"id": "OTU1459", "metadata": null},{"id": "OTU1460", "metadata": null},{"id": "OTU1462", "metadata": null},{"id": "OTU1463", "metadata": null},{"id": "OTU1464", "metadata": null},{"id": "OTU1467", "metadata": null},{"id": "OTU1468", "metadata": null},{"id": "OTU1470", "metadata": null},{"id": "OTU1471", "metadata": null},{"id": "OTU1472", "metadata": null},{"id": "OTU1473", "metadata": null},{"id": "OTU1474", "metadata": null},{"id": "OTU1475", "metadata": null},{"id": "OTU1476", "metadata": null},{"id": "OTU1478", "metadata": null},{"id": "OTU1479", "metadata": null},{"id": "OTU1480", "metadata": null},{"id": "OTU1481", "metadata": null},{"id": "OTU1482", "metadata": null},{"id": "OTU1483", "metadata": null},{"id": "OTU1484", "metadata": null},{"id": "OTU1485", "metadata": null},{"id": "OTU1486", "metadata": null},{"id": "OTU1487", "metadata": null},{"id": "OTU1490", "metadata": null},{"id": "OTU1491", "metadata": null},{"id": "OTU1492", "metadata": null},{"id": "OTU1494", "metadata": null},{"id": "OTU1495", "metadata": null},{"id": "OTU1496", "metadata": null},{"id": "OTU1498", "metadata": null},{"id": "OTU1499", "metadata": null},{"id": "OTU1500", "metadata": null},{"id": "OTU1501", "metadata": null},{"id": "OTU1502", "metadata": null},{"id": "OTU1503", "metadata": null},{"id": "OTU1504", "metadata": null},{"id": "OTU1505", "metadata": null},{"id": "OTU1507", "metadata": null},{"id": "OTU1508", "metadata": null},{"id": "OTU1509", "metadata": null},{"id": "OTU1510", "metadata": null},{"id": "OTU1511", "metadata": null},{"id": "OTU1512", "metadata": null},{"id": "OTU1514", "metadata": null},{"id": "OTU1517", "metadata": null},{"id": "OTU1520", "metadata": null},{"id": "OTU1522", "metadata": null},{"id": "OTU1523", "metadata": null},{"id": "OTU1524", "metadata": null},{"id": "OTU1525", "metadata": null},{"id": "OTU1526", "metadata": null},{"id": "OTU1527", "metadata": null},{"id": "OTU1529", "metadata": null},{"id": "OTU1531", "metadata": null},{"id": "OTU1532", "metadata": null},{"id": "OTU1533", "metadata": null},{"id": "OTU1534", "metadata": null},{"id": "OTU1536", "metadata": null},{"id": "OTU1537", "metadata": null},{"id": "OTU1538", "metadata": null},{"id": "OTU1541", "metadata": null},{"id": "OTU1542", "metadata": null},{"id": "OTU1543", "metadata": null},{"id": "OTU1546", "metadata": null},{"id": "OTU1547", "metadata": null},{"id": "OTU1550", "metadata": null},{"id": "OTU1551", "metadata": null},{"id": "OTU1552", "metadata": null},{"id": "OTU1553", "metadata": null},{"id": "OTU1554", "metadata": null},{"id": "OTU1555", "metadata": null},{"id": "OTU1556", "metadata": null},{"id": "OTU1557", "metadata": null},{"id": "OTU1558", "metadata": null},{"id": "OTU1560", "metadata": null},{"id": "OTU1563", "metadata": null},{"id": "OTU1564", "metadata": null},{"id": "OTU1565", "metadata": null},{"id": "OTU1568", "metadata": null},{"id": "OTU1569", "metadata": null},{"id": "OTU1570", "metadata": null},{"id": "OTU1571", "metadata": null},{"id": "OTU1572", "metadata": null},{"id": "OTU1573", "metadata": null},{"id": "OTU1574", "metadata": null},{"id": "OTU1576", "metadata": null},{"id": "OTU1577", "metadata": null},{"id": "OTU1578", "metadata": null},{"id": "OTU1579", "metadata": null},{"id": "OTU1581", "metadata": null},{"id": "OTU1582", "metadata": null},{"id": "OTU1583", "metadata": null},{"id": "OTU1586", "metadata": null},{"id": "OTU1587", "metadata": null},{"id": "OTU1588", "metadata": null},{"id": "OTU1590", "metadata": null},{"id": "OTU1591", "metadata": null},{"id": "OTU1593", "metadata": null},{"id": "OTU1594", "metadata": null},{"id": "OTU1595", "metadata": null},{"id": "OTU1596", "metadata": null},{"id": "OTU1599", "metadata": null},{"id": "OTU1600", "metadata": null},{"id": "OTU1601", "metadata": null},{"id": "OTU1602", "metadata": null},{"id": "OTU1603", "metadata": null},{"id": "OTU1604", "metadata": null},{"id": "OTU1605", "metadata": null},{"id": "OTU1606", "metadata": null},{"id": "OTU1607", "metadata": null},{"id": "OTU1608", "metadata": null},{"id": "OTU1609", "metadata": null},{"id": "OTU1610", "metadata": null},{"id": "OTU1611", "metadata": null},{"id": "OTU1612", "metadata": null},{"id": "OTU1614", "metadata": null},{"id": "OTU1615", "metadata": null},{"id": "OTU1616", "metadata": null},{"id": "OTU1618", "metadata": null},{"id": "OTU1619", "metadata": null},{"id": "OTU1620", "metadata": null},{"id": "OTU1621", "metadata": null},{"id": "OTU1622", "metadata": null},{"id": "OTU1623", "metadata": null},{"id": "OTU1624", "metadata": null},{"id": "OTU1626", "metadata": null},{"id": "OTU1627", "metadata": null},{"id": "OTU1628", "metadata": null},{"id": "OTU1629", "metadata": null},{"id": "OTU1631", "metadata": null},{"id": "OTU1633", "metadata": null},{"id": "OTU1634", "metadata": null},{"id": "OTU1635", "metadata": null},{"id": "OTU1636", "metadata": null},{"id": "OTU1637", "metadata": null},{"id": "OTU1638", "metadata": null},{"id": "OTU1639", "metadata": null},{"id": "OTU1640", "metadata": null},{"id": "OTU1641", "metadata": null},{"id": "OTU1643", "metadata": null},{"id": "OTU1644", "metadata": null},{"id": "OTU1645", "metadata": null},{"id": "OTU1646", "metadata": null},{"id": "OTU1648", "metadata": null},{"id": "OTU1649", "metadata": null},{"id": "OTU1650", "metadata": null},{"id": "OTU1651", "metadata": null},{"id": "OTU1652", "metadata": null},{"id": "OTU1653", "metadata": null},{"id": "OTU1654", "metadata": null},{"id": "OTU1655", "metadata": null},{"id": "OTU1656", "metadata": null},{"id": "OTU1657", "metadata": null},{"id": "OTU1658", "metadata": null},{"id": "OTU1660", "metadata": null},{"id": "OTU1661", "metadata": null},{"id": "OTU1662", "metadata": null},{"id": "OTU1663", "metadata": null},{"id": "OTU1664", "metadata": null},{"id": "OTU1665", "metadata": null},{"id": "OTU1666", "metadata": null},{"id": "OTU1667", "metadata": null},{"id": "OTU1668", "metadata": null},{"id": "OTU1669", "metadata": null},{"id": "OTU1670", "metadata": null},{"id": "OTU1672", "metadata": null},{"id": "OTU1673", "metadata": null},{"id": "OTU1674", "metadata": null},{"id": "OTU1675", "metadata": null},{"id": "OTU1676", "metadata": null},{"id": "OTU1677", "metadata": null},{"id": "OTU1679", "metadata": null},{"id": "OTU1680", "metadata": null},{"id": "OTU1681", "metadata": null},{"id": "OTU1685", "metadata": null},{"id": "OTU1686", "metadata": null},{"id": "OTU1690", "metadata": null},{"id": "OTU1692", "metadata": null},{"id": "OTU1693", "metadata": null},{"id": "OTU1697", "metadata": null},{"id": "OTU1699", "metadata": null},{"id": "OTU1700", "metadata": null},{"id": "OTU1701", "metadata": null},{"id": "OTU1703", "metadata": null},{"id": "OTU1704", "metadata": null},{"id": "OTU1705", "metadata": null},{"id": "OTU1706", "metadata": null},{"id": "OTU1707", "metadata": null},{"id": "OTU1710", "metadata": null},{"id": "OTU1711", "metadata": null},{"id": "OTU1712", "metadata": null},{"id": "OTU1713", "metadata": null},{"id": "OTU1715", "metadata": null},{"id": "OTU1716", "metadata": null},{"id": "OTU1717", "metadata": null},{"id": "OTU1718", "metadata": null},{"id": "OTU1719", "metadata": null},{"id": "OTU1720", "metadata": null},{"id": "OTU1722", "metadata": null},{"id": "OTU1723", "metadata": null},{"id": "OTU1724", "metadata": null},{"id": "OTU1725", "metadata": null},{"id": "OTU1726", "metadata": null},{"id": "OTU1727", "metadata": null},{"id": "OTU1728", "metadata": null},{"id": "OTU1729", "metadata": null},{"id": "OTU1730", "metadata": null},{"id": "OTU1731", "metadata": null},{"id": "OTU1732", "metadata": null},{"id": "OTU1733", "metadata": null},{"id": "OTU1735", "metadata": null},{"id": "OTU1736", "metadata": null},{"id": "OTU1737", "metadata": null},{"id": "OTU1738", "metadata": null},{"id": "OTU1742", "metadata": null},{"id": "OTU1743", "metadata": null},{"id": "OTU1744", "metadata": null},{"id": "OTU1745", "metadata": null},{"id": "OTU1746", "metadata": null},{"id": "OTU1748", "metadata": null},{"id": "OTU1750", "metadata": null},{"id": "OTU1751", "metadata": null},{"id": "OTU1752", "metadata": null},{"id": "OTU1753", "metadata": null},{"id": "OTU1754", "metadata": null},{"id": "OTU1755", "metadata": null},{"id": "OTU1756", "metadata": null},{"id": "OTU1758", "metadata": null},{"id": "OTU1759", "metadata": null},{"id": "OTU1760", "metadata": null},{"id": "OTU1761", "metadata": null},{"id": "OTU1762", "metadata": null},{"id": "OTU1764", "metadata": null},{"id": "OTU1765", "metadata": null},{"id": "OTU1766", "metadata": null},{"id": "OTU1767", "metadata": null},{"id": "OTU1768", "metadata": null},{"id": "OTU1769", "metadata": null},{"id": "OTU1770", "metadata": null},{"id": "OTU1771", "metadata": null},{"id": "OTU1773", "metadata": null},{"id": "OTU1774", "metadata": null},{"id": "OTU1775", "metadata": null},{"id": "OTU1776", "metadata": null},{"id": "OTU1777", "metadata": null},{"id": "OTU1778", "metadata": null},{"id": "OTU1779", "metadata": null},{"id": "OTU1780", "metadata": null},{"id": "OTU1781", "metadata": null},{"id": "OTU1782", "metadata": null},{"id": "OTU1783", "metadata": null},{"id": "OTU1784", "metadata": null},{"id": "OTU1785", "metadata": null},{"id": "OTU1787", "metadata": null},{"id": "OTU1788", "metadata": null},{"id": "OTU1789", "metadata": null},{"id": "OTU1790", "metadata": null},{"id": "OTU1791", "metadata": null},{"id": "OTU1792", "metadata": null},{"id": "OTU1794", "metadata": null},{"id": "OTU1796", "metadata": null},{"id": "OTU1797", "metadata": null},{"id": "OTU1798", "metadata": null},{"id": "OTU1800", "metadata": null},{"id": "OTU1802", "metadata": null},{"id": "OTU1803", "metadata": null},{"id": "OTU1804", "metadata": null},{"id": "OTU1805", "metadata": null},{"id": "OTU1807", "metadata": null},{"id": "OTU1808", "metadata": null},{"id": "OTU1809", "metadata": null},{"id": "OTU1810", "metadata": null},{"id": "OTU1811", "metadata": null},{"id": "OTU1813", "metadata": null},{"id": "OTU1816", "metadata": null},{"id": "OTU1817", "metadata": null},{"id": "OTU1819", "metadata": null},{"id": "OTU1820", "metadata": null},{"id": "OTU1821", "metadata": null},{"id": "OTU1822", "metadata": null},{"id": "OTU1823", "metadata": null},{"id": "OTU1824", "metadata": null},{"id": "OTU1825", "metadata": null},{"id": "OTU1827", "metadata": null},{"id": "OTU1830", "metadata": null},{"id": "OTU1832", "metadata": null},{"id": "OTU1833", "metadata": null},{"id": "OTU1834", "metadata": null},{"id": "OTU1835", "metadata": null},{"id": "OTU1836", "metadata": null},{"id": "OTU1838", "metadata": null},{"id": "OTU1839", "metadata": null},{"id": "OTU1840", "metadata": null},{"id": "OTU1841", "metadata": null},{"id": "OTU1842", "metadata": null},{"id": "OTU1843", "metadata": null},{"id": "OTU1844", "metadata": null},{"id": "OTU1845", "metadata": null},{"id": "OTU1846", "metadata": null},{"id": "OTU1848", "metadata": null},{"id": "OTU1849", "metadata": null},{"id": "OTU1850", "metadata": null},{"id": "OTU1851", "metadata": null},{"id": "OTU1852", "metadata": null},{"id": "OTU1853", "metadata": null},{"id": "OTU1854", "metadata": null},{"id": "OTU1855", "metadata": null},{"id": "OTU1857", "metadata": null},{"id": "OTU1858", "metadata": null},{"id": "OTU1859", "metadata": null},{"id": "OTU1860", "metadata": null},{"id": "OTU1861", "metadata": null},{"id": "OTU1862", "metadata": null},{"id": "OTU1863", "metadata": null},{"id": "OTU1864", "metadata": null},{"id": "OTU1865", "metadata": null},{"id": "OTU1866", "metadata": null},{"id": "OTU1867", "metadata": null},{"id": "OTU1868", "metadata": null},{"id": "OTU1870", "metadata": null},{"id": "OTU1871", "metadata": null},{"id": "OTU1872", "metadata": null},{"id": "OTU1873", "metadata": null},{"id": "OTU1874", "metadata": null},{"id": "OTU1875", "metadata": null},{"id": "OTU1876", "metadata": null},{"id": "OTU1877", "metadata": null},{"id": "OTU1878", "metadata": null},{"id": "OTU1879", "metadata": null},{"id": "OTU1880", "metadata": null},{"id": "OTU1881", "metadata": null},{"id": "OTU1882", "metadata": null},{"id": "OTU1884", "metadata": null},{"id": "OTU1885", "metadata": null},{"id": "OTU1886", "metadata": null},{"id": "OTU1887", "metadata": null},{"id": "OTU1888", "metadata": null},{"id": "OTU1889", "metadata": null},{"id": "OTU1890", "metadata": null},{"id": "OTU1892", "metadata": null},{"id": "OTU1893", "metadata": null},{"id": "OTU1894", "metadata": null},{"id": "OTU1895", "metadata": null},{"id": "OTU1897", "metadata": null},{"id": "OTU1898", "metadata": null},{"id": "OTU1900", "metadata": null},{"id": "OTU1901", "metadata": null},{"id": "OTU1902", "metadata": null},{"id": "OTU1903", "metadata": null},{"id": "OTU1904", "metadata": null},{"id": "OTU1905", "metadata": null},{"id": "OTU1906", "metadata": null},{"id": "OTU1907", "metadata": null},{"id": "OTU1908", "metadata": null},{"id": "OTU1909", "metadata": null},{"id": "OTU1910", "metadata": null},{"id": "OTU1911", "metadata": null},{"id": "OTU1912", "metadata": null},{"id": "OTU1913", "metadata": null},{"id": "OTU1914", "metadata": null},{"id": "OTU1915", "metadata": null},{"id": "OTU1917", "metadata": null},{"id": "OTU1918", "metadata": null},{"id": "OTU1919", "metadata": null},{"id": "OTU1920", "metadata": null},{"id": "OTU1921", "metadata": null},{"id": "OTU1923", "metadata": null},{"id": "OTU1925", "metadata": null},{"id": "OTU1926", "metadata": null},{"id": "OTU1927", "metadata": null},{"id": "OTU1928", "metadata": null},{"id": "OTU1929", "metadata": null},{"id": "OTU1930", "metadata": null},{"id": "OTU1932", "metadata": null},{"id": "OTU1933", "metadata": null},{"id": "OTU1934", "metadata": null},{"id": "OTU1936", "metadata": null},{"id": "OTU1938", "metadata": null},{"id": "OTU1939", "metadata": null},{"id": "OTU1940", "metadata": null},{"id": "OTU1941", "metadata": null},{"id": "OTU1943", "metadata": null},{"id": "OTU1944", "metadata": null},{"id": "OTU1945", "metadata": null},{"id": "OTU1946", "metadata": null},{"id": "OTU1947", "metadata": null},{"id": "OTU1949", "metadata": null},{"id": "OTU1951", "metadata": null},{"id": "OTU1952", "metadata": null},{"id": "OTU1954", "metadata": null},{"id": "OTU1956", "metadata": null},{"id": "OTU1957", "metadata": null},{"id": "OTU1958", "metadata": null},{"id": "OTU1960", "metadata": null},{"id": "OTU1961", "metadata": null},{"id": "OTU1962", "metadata": null},{"id": "OTU1964", "metadata": null},{"id": "OTU1967", "metadata": null},{"id": "OTU1968", "metadata": null},{"id": "OTU1969", "metadata": null},{"id": "OTU1972", "metadata": null},{"id": "OTU1974", "metadata": null},{"id": "OTU1975", "metadata": null},{"id": "OTU1976", "metadata": null},{"id": "OTU1977", "metadata": null},{"id": "OTU1978", "metadata": null},{"id": "OTU1979", "metadata": null},{"id": "OTU1980", "metadata": null},{"id": "OTU1982", "metadata": null},{"id": "OTU1984", "metadata": null},{"id": "OTU1986", "metadata": null},{"id": "OTU1987", "metadata": null},{"id": "OTU1989", "metadata": null},{"id": "OTU1990", "metadata": null},{"id": "OTU1991", "metadata": null},{"id": "OTU1992", "metadata": null},{"id": "OTU1994", "metadata": null},{"id": "OTU1996", "metadata": null},{"id": "OTU1997", "metadata": null},{"id": "OTU1998", "metadata": null},{"id": "OTU2000", "metadata": null},{"id": "OTU2002", "metadata": null},{"id": "OTU2003", "metadata": null},{"id": "OTU2005", "metadata": null},{"id": "OTU2006", "metadata": null},{"id": "OTU2008", "metadata": null},{"id": "OTU2009", "metadata": null},{"id": "OTU2010", "metadata": null},{"id": "OTU2011", "metadata": null},{"id": "OTU2013", "metadata": null},{"id": "OTU2015", "metadata": null},{"id": "OTU2017", "metadata": null},{"id": "OTU2018", "metadata": null},{"id": "OTU2019", "metadata": null},{"id": "OTU2020", "metadata": null},{"id": "OTU2021", "metadata": null},{"id": "OTU2023", "metadata": null},{"id": "OTU2024", "metadata": null},{"id": "OTU2026", "metadata": null},{"id": "OTU2027", "metadata": null},{"id": "OTU2028", "metadata": null},{"id": "OTU2029", "metadata": null},{"id": "OTU2030", "metadata": null},{"id": "OTU2031", "metadata": null},{"id": "OTU2032", "metadata": null},{"id": "OTU2033", "metadata": null},{"id": "OTU2034", "metadata": null},{"id": "OTU2035", "metadata": null},{"id": "OTU2036", "metadata": null},{"id": "OTU2037", "metadata": null},{"id": "OTU2038", "metadata": null},{"id": "OTU2039", "metadata": null},{"id": "OTU2040", "metadata": null},{"id": "OTU2041", "metadata": null},{"id": "OTU2042", "metadata": null},{"id": "OTU2043", "metadata": null},{"id": "OTU2044", "metadata": null},{"id": "OTU2045", "metadata": null},{"id": "OTU2047", "metadata": null},{"id": "OTU2048", "metadata": null},{"id": "OTU2049", "metadata": null},{"id": "OTU2050", "metadata": null},{"id": "OTU2052", "metadata": null},{"id": "OTU2053", "metadata": null},{"id": "OTU2055", "metadata": null},{"id": "OTU2056", "metadata": null},{"id": "OTU2057", "metadata": null},{"id": "OTU2058", "metadata": null},{"id": "OTU2059", "metadata": null},{"id": "OTU2060", "metadata": null},{"id": "OTU2061", "metadata": null},{"id": "OTU2062", "metadata": null},{"id": "OTU2063", "metadata": null},{"id": "OTU2064", "metadata": null},{"id": "OTU2065", "metadata": null},{"id": "OTU2066", "metadata": null},{"id": "OTU2068", "metadata": null},{"id": "OTU2070", "metadata": null},{"id": "OTU2071", "metadata": null},{"id": "OTU2072", "metadata": null},{"id": "OTU2075", "metadata": null},{"id": "OTU2076", "metadata": null},{"id": "OTU2077", "metadata": null},{"id": "OTU2078", "metadata": null},{"id": "OTU2079", "metadata": null},{"id": "OTU2080", "metadata": null},{"id": "OTU2084", "metadata": null},{"id": "OTU2085", "metadata": null},{"id": "OTU2086", "metadata": null},{"id": "OTU2087", "metadata": null},{"id": "OTU2088", "metadata": null},{"id": "OTU2089", "metadata": null},{"id": "OTU2092", "metadata": null},{"id": "OTU2093", "metadata": null},{"id": "OTU2094", "metadata": null},{"id": "OTU2095", "metadata": null},{"id": "OTU2097", "metadata": null},{"id": "OTU2098", "metadata": null},{"id": "OTU2099", "metadata": null},{"id": "OTU2100", "metadata": null},{"id": "OTU2101", "metadata": null},{"id": "OTU2104", "metadata": null},{"id": "OTU2105", "metadata": null},{"id": "OTU2106", "metadata": null},{"id": "OTU2107", "metadata": null},{"id": "OTU2108", "metadata": null},{"id": "OTU2110", "metadata": null},{"id": "OTU2111", "metadata": null},{"id": "OTU2112", "metadata": null},{"id": "OTU2113", "metadata": null},{"id": "OTU2116", "metadata": null},{"id": "OTU2117", "metadata": null},{"id": "OTU2118", "metadata": null},{"id": "OTU2119", "metadata": null},{"id": "OTU2120", "metadata": null},{"id": "OTU2121", "metadata": null},{"id": "OTU2122", "metadata": null},{"id": "OTU2125", "metadata": null},{"id": "OTU2126", "metadata": null},{"id": "OTU2127", "metadata": null},{"id": "OTU2128", "metadata": null},{"id": "OTU2129", "metadata": null},{"id": "OTU2130", "metadata": null},{"id": "OTU2131", "metadata": null},{"id": "OTU2132", "metadata": null},{"id": "OTU2133", "metadata": null},{"id": "OTU2134", "metadata": null},{"id": "OTU2136", "metadata": null},{"id": "OTU2137", "metadata": null},{"id": "OTU2138", "metadata": null},{"id": "OTU2139", "metadata": null},{"id": "OTU2140", "metadata": null},{"id": "OTU2141", "metadata": null},{"id": "OTU2144", "metadata": null},{"id": "OTU2145", "metadata": null},{"id": "OTU2146", "metadata": null},{"id": "OTU2147", "metadata": null},{"id": "OTU2148", "metadata": null},{"id": "OTU2149", "metadata": null},{"id": "OTU2150", "metadata": null},{"id": "OTU2151", "metadata": null},{"id": "OTU2152", "metadata": null},{"id": "OTU2153", "metadata": null},{"id": "OTU2154", "metadata": null},{"id": "OTU2155", "metadata": null},{"id": "OTU2156", "metadata": null},{"id": "OTU2157", "metadata": null},{"id": "OTU2158", "metadata": null},{"id": "OTU2159", "metadata": null},{"id": "OTU2160", "metadata": null},{"id": "OTU2161", "metadata": null},{"id": "OTU2162", "metadata": null},{"id": "OTU2164", "metadata": null},{"id": "OTU2165", "metadata": null},{"id": "OTU2166", "metadata": null},{"id": "OTU2167", "metadata": null},{"id": "OTU2168", "metadata": null},{"id": "OTU2169", "metadata": null},{"id": "OTU2170", "metadata": null},{"id": "OTU2171", "metadata": null},{"id": "OTU2172", "metadata": null},{"id": "OTU2173", "metadata": null},{"id": "OTU2174", "metadata": null},{"id": "OTU2175", "metadata": null},{"id": "OTU2176", "metadata": null},{"id": "OTU2178", "metadata": null},{"id": "OTU2179", "metadata": null},{"id": "OTU2180", "metadata": null},{"id": "OTU2181", "metadata": null},{"id": "OTU2182", "metadata": null},{"id": "OTU2186", "metadata": null},{"id": "OTU2187", "metadata": null},{"id": "OTU2190", "metadata": null},{"id": "OTU2192", "metadata": null},{"id": "OTU2193", "metadata": null},{"id": "OTU2195", "metadata": null},{"id": "OTU2196", "metadata": null},{"id": "OTU2197", "metadata": null},{"id": "OTU2200", "metadata": null},{"id": "OTU2201", "metadata": null},{"id": "OTU2202", "metadata": null},{"id": "OTU2203", "metadata": null},{"id": "OTU2204", "metadata": null},{"id": "OTU2205", "metadata": null},{"id": "OTU2206", "metadata": null},{"id": "OTU2207", "metadata": null},{"id": "OTU2208", "metadata": null},{"id": "OTU2209", "metadata": null},{"id": "OTU2210", "metadata": null},{"id": "OTU2211", "metadata": null},{"id": "OTU2213", "metadata": null},{"id": "OTU2215", "metadata": null},{"id": "OTU2216", "metadata": null},{"id": "OTU2217", "metadata": null},{"id": "OTU2218", "metadata": null},{"id": "OTU2219", "metadata": null},{"id": "OTU2220", "metadata": null},{"id": "OTU2221", "metadata": null},{"id": "OTU2222", "metadata": null},{"id": "OTU2223", "metadata": null},{"id": "OTU2224", "metadata": null},{"id": "OTU2225", "metadata": null},{"id": "OTU2229", "metadata": null},{"id": "OTU2230", "metadata": null},{"id": "OTU2231", "metadata": null},{"id": "OTU2232", "metadata": null},{"id": "OTU2233", "metadata": null},{"id": "OTU2235", "metadata": null},{"id": "OTU2237", "metadata": null},{"id": "OTU2239", "metadata": null},{"id": "OTU2240", "metadata": null},{"id": "OTU2241", "metadata": null},{"id": "OTU2242", "metadata": null},{"id": "OTU2244", "metadata": null},{"id": "OTU2246", "metadata": null},{"id": "OTU2249", "metadata": null},{"id": "OTU2250", "metadata": null},{"id": "OTU2251", "metadata": null},{"id": "OTU2253", "metadata": null},{"id": "OTU2255", "metadata": null},{"id": "OTU2256", "metadata": null},{"id": "OTU2259", "metadata": null},{"id": "OTU2260", "metadata": null},{"id": "OTU2261", "metadata": null},{"id": "OTU2262", "metadata": null},{"id": "OTU2263", "metadata": null},{"id": "OTU2264", "metadata": null},{"id": "OTU2265", "metadata": null},{"id": "OTU2267", "metadata": null},{"id": "OTU2268", "metadata": null},{"id": "OTU2269", "metadata": null},{"id": "OTU2270", "metadata": null},{"id": "OTU2271", "metadata": null},{"id": "OTU2274", "metadata": null},{"id": "OTU2276", "metadata": null},{"id": "OTU2277", "metadata": null},{"id": "OTU2278", "metadata": null},{"id": "OTU2279", "metadata": null},{"id": "OTU2280", "metadata": null},{"id": "OTU2281", "metadata": null},{"id": "OTU2283", "metadata": null},{"id": "OTU2284", "metadata": null},{"id": "OTU2285", "metadata": null},{"id": "OTU2286", "metadata": null},{"id": "OTU2289", "metadata": null},{"id": "OTU2291", "metadata": null},{"id": "OTU2292", "metadata": null},{"id": "OTU2293", "metadata": null},{"id": "OTU2294", "metadata": null},{"id": "OTU2296", "metadata": null},{"id": "OTU2297", "metadata": null},{"id": "OTU2300", "metadata": null},{"id": "OTU2302", "metadata": null},{"id": "OTU2303", "metadata": null},{"id": "OTU2304", "metadata": null},{"id": "OTU2306", "metadata": null},{"id": "OTU2309", "metadata": null},{"id": "OTU2310", "metadata": null},{"id": "OTU2311", "metadata": null},{"id": "OTU2314", "metadata": null},{"id": "OTU2315", "metadata": null},{"id": "OTU2317", "metadata": null},{"id": "OTU2318", "metadata": null},{"id": "OTU2319", "metadata": null},{"id": "OTU2320", "metadata": null},{"id": "OTU2321", "metadata": null},{"id": "OTU2322", "metadata": null},{"id": "OTU2323", "metadata": null},{"id": "OTU2324", "metadata": null},{"id": "OTU2325", "metadata": null},{"id": "OTU2326", "metadata": null},{"id": "OTU2327", "metadata": null},{"id": "OTU2328", "metadata": null},{"id": "OTU2329", "metadata": null},{"id": "OTU2331", "metadata": null},{"id": "OTU2332", "metadata": null},{"id": "OTU2333", "metadata": null},{"id": "OTU2335", "metadata": null},{"id": "OTU2336", "metadata": null},{"id": "OTU2339", "metadata": null},{"id": "OTU2340", "metadata": null},{"id": "OTU2341", "metadata": null},{"id": "OTU2342", "metadata": null},{"id": "OTU2343", "metadata": null},{"id": "OTU2344", "metadata": null},{"id": "OTU2345", "metadata": null},{"id": "OTU2346", "metadata": null},{"id": "OTU2347", "metadata": null},{"id": "OTU2348", "metadata": null},{"id": "OTU2349", "metadata": null},{"id": "OTU2351", "metadata": null},{"id": "OTU2352", "metadata": null},{"id": "OTU2354", "metadata": null},{"id": "OTU2355", "metadata": null},{"id": "OTU2356", "metadata": null},{"id": "OTU2357", "metadata": null},{"id": "OTU2358", "metadata": null},{"id": "OTU2359", "metadata": null},{"id": "OTU2360", "metadata": null},{"id": "OTU2361", "metadata": null},{"id": "OTU2362", "metadata": null},{"id": "OTU2363", "metadata": null},{"id": "OTU2364", "metadata": null},{"id": "OTU2365", "metadata": null},{"id": "OTU2366", "metadata": null},{"id": "OTU2370", "metadata": null},{"id": "OTU2371", "metadata": null},{"id": "OTU2372", "metadata": null},{"id": "OTU2375", "metadata": null},{"id": "OTU2376", "metadata": null},{"id": "OTU2377", "metadata": null},{"id": "OTU2379", "metadata": null},{"id": "OTU2380", "metadata": null},{"id": "OTU2381", "metadata": null},{"id": "OTU2382", "metadata": null},{"id": "OTU2384", "metadata": null},{"id": "OTU2387", "metadata": null},{"id": "OTU2389", "metadata": null},{"id": "OTU2390", "metadata": null},{"id": "OTU2392", "metadata": null},{"id": "OTU2393", "metadata": null},{"id": "OTU2394", "metadata": null},{"id": "OTU2395", "metadata": null},{"id": "OTU2396", "metadata": null},{"id": "OTU2398", "metadata": null},{"id": "OTU2399", "metadata": null},{"id": "OTU2400", "metadata": null},{"id": "OTU2401", "metadata": null},{"id": "OTU2402", "metadata": null},{"id": "OTU2404", "metadata": null},{"id": "OTU2405", "metadata": null},{"id": "OTU2406", "metadata": null},{"id": "OTU2407", "metadata": null},{"id": "OTU2408", "metadata": null},{"id": "OTU2409", "metadata": null},{"id": "OTU2410", "metadata": null},{"id": "OTU2411", "metadata": null},{"id": "OTU2412", "metadata": null},{"id": "OTU2413", "metadata": null},{"id": "OTU2415", "metadata": null},{"id": "OTU2418", "metadata": null},{"id": "OTU2419", "metadata": null},{"id": "OTU2421", "metadata": null},{"id": "OTU2422", "metadata": null},{"id": "OTU2423", "metadata": null},{"id": "OTU2424", "metadata": null},{"id": "OTU2426", "metadata": null},{"id": "OTU2427", "metadata": null},{"id": "OTU2428", "metadata": null},{"id": "OTU2429", "metadata": null},{"id": "OTU2430", "metadata": null},{"id": "OTU2431", "metadata": null},{"id": "OTU2432", "metadata": null},{"id": "OTU2433", "metadata": null},{"id": "OTU2434", "metadata": null},{"id": "OTU2435", "metadata": null},{"id": "OTU2436", "metadata": null},{"id": "OTU2438", "metadata": null},{"id": "OTU2439", "metadata": null},{"id": "OTU2440", "metadata": null},{"id": "OTU2441", "metadata": null},{"id": "OTU2442", "metadata": null},{"id": "OTU2443", "metadata": null},{"id": "OTU2444", "metadata": null},{"id": "OTU2445", "metadata": null},{"id": "OTU2446", "metadata": null},{"id": "OTU2447", "metadata": null},{"id": "OTU2450", "metadata": null},{"id": "OTU2451", "metadata": null},{"id": "OTU2452", "metadata": null},{"id": "OTU2457", "metadata": null},{"id": "OTU2458", "metadata": null},{"id": "OTU2459", "metadata": null},{"id": "OTU2460", "metadata": null},{"id": "OTU2461", "metadata": null},{"id": "OTU2462", "metadata": null},{"id": "OTU2463", "metadata": null},{"id": "OTU2464", "metadata": null},{"id": "OTU2465", "metadata": null},{"id": "OTU2466", "metadata": null},{"id": "OTU2468", "metadata": null},{"id": "OTU2469", "metadata": null},{"id": "OTU2470", "metadata": null},{"id": "OTU2471", "metadata": null},{"id": "OTU2472", "metadata": null},{"id": "OTU2473", "metadata": null},{"id": "OTU2474", "metadata": null},{"id": "OTU2475", "metadata": null},{"id": "OTU2476", "metadata": null},{"id": "OTU2477", "metadata": null},{"id": "OTU2478", "metadata": null},{"id": "OTU2479", "metadata": null},{"id": "OTU2480", "metadata": null},{"id": "OTU2481", "metadata": null},{"id": "OTU2482", "metadata": null},{"id": "OTU2484", "metadata": null},{"id": "OTU2487", "metadata": null},{"id": "OTU2488", "metadata": null},{"id": "OTU2489", "metadata": null},{"id": "OTU2490", "metadata": null},{"id": "OTU2492", "metadata": null},{"id": "OTU2493", "metadata": null},{"id": "OTU2495", "metadata": null},{"id": "OTU2496", "metadata": null},{"id": "OTU2497", "metadata": null},{"id": "OTU2498", "metadata": null},{"id": "OTU2499", "metadata": null},{"id": "OTU2500", "metadata": null},{"id": "OTU2502", "metadata": null},{"id": "OTU2504", "metadata": null},{"id": "OTU2505", "metadata": null},{"id": "OTU2506", "metadata": null},{"id": "OTU2507", "metadata": null},{"id": "OTU2509", "metadata": null},{"id": "OTU2510", "metadata": null},{"id": "OTU2511", "metadata": null},{"id": "OTU2512", "metadata": null},{"id": "OTU2513", "metadata": null},{"id": "OTU2514", "metadata": null},{"id": "OTU2515", "metadata": null},{"id": "OTU2517", "metadata": null},{"id": "OTU2519", "metadata": null},{"id": "OTU2520", "metadata": null},{"id": "OTU2521", "metadata": null},{"id": "OTU2522", "metadata": null},{"id": "OTU2525", "metadata": null},{"id": "OTU2526", "metadata": null},{"id": "OTU2527", "metadata": null},{"id": "OTU2528", "metadata": null},{"id": "OTU2529", "metadata": null},{"id": "OTU2530", "metadata": null},{"id": "OTU2531", "metadata": null},{"id": "OTU2532", "metadata": null},{"id": "OTU2533", "metadata": null},{"id": "OTU2534", "metadata": null},{"id": "OTU2536", "metadata": null},{"id": "OTU2537", "metadata": null},{"id": "OTU2538", "metadata": null},{"id": "OTU2539", "metadata": null},{"id": "OTU2541", "metadata": null},{"id": "OTU2543", "metadata": null},{"id": "OTU2544", "metadata": null},{"id": "OTU2545", "metadata": null},{"id": "OTU2546", "metadata": null},{"id": "OTU2547", "metadata": null},{"id": "OTU2548", "metadata": null},{"id": "OTU2549", "metadata": null},{"id": "OTU2550", "metadata": null},{"id": "OTU2552", "metadata": null},{"id": "OTU2554", "metadata": null},{"id": "OTU2555", "metadata": null},{"id": "OTU2556", "metadata": null},{"id": "OTU2557", "metadata": null},{"id": "OTU2558", "metadata": null},{"id": "OTU2559", "metadata": null},{"id": "OTU2561", "metadata": null},{"id": "OTU2562", "metadata": null},{"id": "OTU2563", "metadata": null},{"id": "OTU2564", "metadata": null},{"id": "OTU2565", "metadata": null},{"id": "OTU2567", "metadata": null},{"id": "OTU2568", "metadata": null},{"id": "OTU2569", "metadata": null},{"id": "OTU2570", "metadata": null},{"id": "OTU2571", "metadata": null},{"id": "OTU2572", "metadata": null},{"id": "OTU2573", "metadata": null},{"id": "OTU2574", "metadata": null},{"id": "OTU2575", "metadata": null},{"id": "OTU2576", "metadata": null},{"id": "OTU2577", "metadata": null},{"id": "OTU2579", "metadata": null},{"id": "OTU2580", "metadata": null},{"id": "OTU2581", "metadata": null},{"id": "OTU2582", "metadata": null},{"id": "OTU2584", "metadata": null},{"id": "OTU2586", "metadata": null},{"id": "OTU2587", "metadata": null},{"id": "OTU2589", "metadata": null},{"id": "OTU2590", "metadata": null},{"id": "OTU2592", "metadata": null},{"id": "OTU2593", "metadata": null},{"id": "OTU2594", "metadata": null},{"id": "OTU2595", "metadata": null},{"id": "OTU2596", "metadata": null},{"id": "OTU2598", "metadata": null},{"id": "OTU2600", "metadata": null},{"id": "OTU2602", "metadata": null},{"id": "OTU2603", "metadata": null},{"id": "OTU2604", "metadata": null},{"id": "OTU2605", "metadata": null},{"id": "OTU2608", "metadata": null},{"id": "OTU2610", "metadata": null},{"id": "OTU2611", "metadata": null},{"id": "OTU2613", "metadata": null},{"id": "OTU2614", "metadata": null},{"id": "OTU2615", "metadata": null},{"id": "OTU2616", "metadata": null},{"id": "OTU2617", "metadata": null},{"id": "OTU2618", "metadata": null},{"id": "OTU2619", "metadata": null},{"id": "OTU2620", "metadata": null},{"id": "OTU2621", "metadata": null},{"id": "OTU2622", "metadata": null},{"id": "OTU2623", "metadata": null},{"id": "OTU2624", "metadata": null},{"id": "OTU2625", "metadata": null},{"id": "OTU2626", "metadata": null},{"id": "OTU2628", "metadata": null},{"id": "OTU2629", "metadata": null},{"id": "OTU2630", "metadata": null},{"id": "OTU2631", "metadata": null},{"id": "OTU2632", "metadata": null},{"id": "OTU2633", "metadata": null},{"id": "OTU2634", "metadata": null},{"id": "OTU2636", "metadata": null},{"id": "OTU2637", "metadata": null},{"id": "OTU2641", "metadata": null},{"id": "OTU2642", "metadata": null},{"id": "OTU2644", "metadata": null},{"id": "OTU2645", "metadata": null},{"id": "OTU2646", "metadata": null},{"id": "OTU2647", "metadata": null},{"id": "OTU2648", "metadata": null},{"id": "OTU2650", "metadata": null},{"id": "OTU2651", "metadata": null},{"id": "OTU2652", "metadata": null},{"id": "OTU2653", "metadata": null},{"id": "OTU2655", "metadata": null},{"id": "OTU2656", "metadata": null},{"id": "OTU2657", "metadata": null},{"id": "OTU2658", "metadata": null},{"id": "OTU2659", "metadata": null},{"id": "OTU2660", "metadata": null},{"id": "OTU2661", "metadata": null},{"id": "OTU2662", "metadata": null},{"id": "OTU2663", "metadata": null},{"id": "OTU2664", "metadata": null},{"id": "OTU2665", "metadata": null},{"id": "OTU2666", "metadata": null},{"id": "OTU2667", "metadata": null},{"id": "OTU2668", "metadata": null},{"id": "OTU2669", "metadata": null},{"id": "OTU2670", "metadata": null},{"id": "OTU2671", "metadata": null},{"id": "OTU2672", "metadata": null},{"id": "OTU2673", "metadata": null},{"id": "OTU2674", "metadata": null},{"id": "OTU2675", "metadata": null},{"id": "OTU2676", "metadata": null},{"id": "OTU2677", "metadata": null},{"id": "OTU2678", "metadata": null},{"id": "OTU2679", "metadata": null},{"id": "OTU2680", "metadata": null},{"id": "OTU2681", "metadata": null},{"id": "OTU2682", "metadata": null},{"id": "OTU2683", "metadata": null},{"id": "OTU2684", "metadata": null},{"id": "OTU2685", "metadata": null},{"id": "OTU2686", "metadata": null},{"id": "OTU2689", "metadata": null},{"id": "OTU2690", "metadata": null},{"id": "OTU2691", "metadata": null},{"id": "OTU2692", "metadata": null},{"id": "OTU2693", "metadata": null},{"id": "OTU2694", "metadata": null},{"id": "OTU2695", "metadata": null},{"id": "OTU2696", "metadata": null},{"id": "OTU2698", "metadata": null},{"id": "OTU2699", "metadata": null},{"id": "OTU2700", "metadata": null},{"id": "OTU2701", "metadata": null},{"id": "OTU2702", "metadata": null},{"id": "OTU2703", "metadata": null},{"id": "OTU2705", "metadata": null},{"id": "OTU2706", "metadata": null},{"id": "OTU2707", "metadata": null},{"id": "OTU2708", "metadata": null},{"id": "OTU2709", "metadata": null},{"id": "OTU2710", "metadata": null},{"id": "OTU2711", "metadata": null},{"id": "OTU2712", "metadata": null},{"id": "OTU2713", "metadata": null},{"id": "OTU2714", "metadata": null},{"id": "OTU2716", "metadata": null},{"id": "OTU2717", "metadata": null},{"id": "OTU2718", "metadata": null},{"id": "OTU2721", "metadata": null},{"id": "OTU2723", "metadata": null},{"id": "OTU2724", "metadata": null},{"id": "OTU2725", "metadata": null},{"id": "OTU2726", "metadata": null},{"id": "OTU2727", "metadata": null},{"id": "OTU2728", "metadata": null},{"id": "OTU2729", "metadata": null},{"id": "OTU2730", "metadata": null},{"id": "OTU2731", "metadata": null},{"id": "OTU2733", "metadata": null},{"id": "OTU2734", "metadata": null},{"id": "OTU2735", "metadata": null},{"id": "OTU2736", "metadata": null},{"id": "OTU2737", "metadata": null},{"id": "OTU2738", "metadata": null},{"id": "OTU2739", "metadata": null},{"id": "OTU2740", "metadata": null},{"id": "OTU2741", "metadata": null},{"id": "OTU2743", "metadata": null},{"id": "OTU2745", "metadata": null},{"id": "OTU2746", "metadata": null},{"id": "OTU2747", "metadata": null},{"id": "OTU2750", "metadata": null},{"id": "OTU2751", "metadata": null},{"id": "OTU2752", "metadata": null},{"id": "OTU2755", "metadata": null},{"id": "OTU2756", "metadata": null},{"id": "OTU2757", "metadata": null},{"id": "OTU2759", "metadata": null},{"id": "OTU2760", "metadata": null},{"id": "OTU2762", "metadata": null},{"id": "OTU2763", "metadata": null},{"id": "OTU2764", "metadata": null},{"id": "OTU2765", "metadata": null},{"id": "OTU2766", "metadata": null},{"id": "OTU2767", "metadata": null},{"id": "OTU2768", "metadata": null},{"id": "OTU2769", "metadata": null},{"id": "OTU2770", "metadata": null},{"id": "OTU2771", "metadata": null},{"id": "OTU2772", "metadata": null},{"id": "OTU2773", "metadata": null},{"id": "OTU2774", "metadata": null},{"id": "OTU2776", "metadata": null},{"id": "OTU2777", "metadata": null},{"id": "OTU2779", "metadata": null},{"id": "OTU2780", "metadata": null},{"id": "OTU2781", "metadata": null},{"id": "OTU2783", "metadata": null},{"id": "OTU2784", "metadata": null},{"id": "OTU2785", "metadata": null},{"id": "OTU2786", "metadata": null},{"id": "OTU2787", "metadata": null},{"id": "OTU2788", "metadata": null},{"id": "OTU2789", "metadata": null},{"id": "OTU2791", "metadata": null},{"id": "OTU2792", "metadata": null},{"id": "OTU2793", "metadata": null},{"id": "OTU2794", "metadata": null},{"id": "OTU2796", "metadata": null},{"id": "OTU2797", "metadata": null},{"id": "OTU2798", "metadata": null},{"id": "OTU2800", "metadata": null},{"id": "OTU2801", "metadata": null},{"id": "OTU2802", "metadata": null},{"id": "OTU2803", "metadata": null},{"id": "OTU2806", "metadata": null},{"id": "OTU2807", "metadata": null},{"id": "OTU2808", "metadata": null},{"id": "OTU2809", "metadata": null},{"id": "OTU2810", "metadata": null},{"id": "OTU2811", "metadata": null},{"id": "OTU2813", "metadata": null},{"id": "OTU2814", "metadata": null},{"id": "OTU2815", "metadata": null},{"id": "OTU2816", "metadata": null},{"id": "OTU2817", "metadata": null},{"id": "OTU2820", "metadata": null},{"id": "OTU2822", "metadata": null},{"id": "OTU2823", "metadata": null},{"id": "OTU2824", "metadata": null},{"id": "OTU2825", "metadata": null},{"id": "OTU2826", "metadata": null},{"id": "OTU2827", "metadata": null},{"id": "OTU2828", "metadata": null},{"id": "OTU2829", "metadata": null},{"id": "OTU2830", "metadata": null},{"id": "OTU2831", "metadata": null},{"id": "OTU2832", "metadata": null},{"id": "OTU2833", "metadata": null},{"id": "OTU2835", "metadata": null},{"id": "OTU2836", "metadata": null},{"id": "OTU2838", "metadata": null},{"id": "OTU2839", "metadata": null},{"id": "OTU2840", "metadata": null},{"id": "OTU2841", "metadata": null},{"id": "OTU2843", "metadata": null},{"id": "OTU2845", "metadata": null},{"id": "OTU2846", "metadata": null},{"id": "OTU2847", "metadata": null},{"id": "OTU2849", "metadata": null},{"id": "OTU2850", "metadata": null},{"id": "OTU2851", "metadata": null},{"id": "OTU2852", "metadata": null},{"id": "OTU2853", "metadata": null},{"id": "OTU2854", "metadata": null},{"id": "OTU2855", "metadata": null},{"id": "OTU2856", "metadata": null},{"id": "OTU2857", "metadata": null},{"id": "OTU2858", "metadata": null},{"id": "OTU2859", "metadata": null},{"id": "OTU2861", "metadata": null},{"id": "OTU2862", "metadata": null},{"id": "OTU2863", "metadata": null},{"id": "OTU2864", "metadata": null},{"id": "OTU2865", "metadata": null},{"id": "OTU2866", "metadata": null},{"id": "OTU2867", "metadata": null},{"id": "OTU2869", "metadata": null},{"id": "OTU2870", "metadata": null},{"id": "OTU2873", "metadata": null},{"id": "OTU2874", "metadata": null},{"id": "OTU2876", "metadata": null},{"id": "OTU2877", "metadata": null},{"id": "OTU2878", "metadata": null},{"id": "OTU2879", "metadata": null},{"id": "OTU2880", "metadata": null},{"id": "OTU2881", "metadata": null},{"id": "OTU2882", "metadata": null},{"id": "OTU2883", "metadata": null},{"id": "OTU2884", "metadata": null},{"id": "OTU2886", "metadata": null},{"id": "OTU2888", "metadata": null},{"id": "OTU2889", "metadata": null},{"id": "OTU2890", "metadata": null},{"id": "OTU2891", "metadata": null},{"id": "OTU2892", "metadata": null},{"id": "OTU2893", "metadata": null},{"id": "OTU2894", "metadata": null},{"id": "OTU2896", "metadata": null},{"id": "OTU2897", "metadata": null},{"id": "OTU2898", "metadata": null},{"id": "OTU2900", "metadata": null},{"id": "OTU2901", "metadata": null},{"id": "OTU2902", "metadata": null},{"id": "OTU2903", "metadata": null},{"id": "OTU2904", "metadata": null},{"id": "OTU2905", "metadata": null},{"id": "OTU2906", "metadata": null},{"id": "OTU2907", "metadata": null},{"id": "OTU2909", "metadata": null},{"id": "OTU2910", "metadata": null},{"id": "OTU2911", "metadata": null},{"id": "OTU2913", "metadata": null},{"id": "OTU2916", "metadata": null},{"id": "OTU2917", "metadata": null},{"id": "OTU2918", "metadata": null},{"id": "OTU2919", "metadata": null},{"id": "OTU2920", "metadata": null},{"id": "OTU2921", "metadata": null},{"id": "OTU2922", "metadata": null},{"id": "OTU2923", "metadata": null},{"id": "OTU2925", "metadata": null},{"id": "OTU2926", "metadata": null},{"id": "OTU2927", "metadata": null},{"id": "OTU2928", "metadata": null},{"id": "OTU2929", "metadata": null},{"id": "OTU2930", "metadata": null},{"id": "OTU2931", "metadata": null},{"id": "OTU2932", "metadata": null},{"id": "OTU2933", "metadata": null},{"id": "OTU2934", "metadata": null},{"id": "OTU2935", "metadata": null},{"id": "OTU2937", "metadata": null},{"id": "OTU2938", "metadata": null},{"id": "OTU2939", "metadata": null},{"id": "OTU2940", "metadata": null},{"id": "OTU2941", "metadata": null},{"id": "OTU2942", "metadata": null},{"id": "OTU2944", "metadata": null},{"id": "OTU2945", "metadata": null},{"id": "OTU2947", "metadata": null},{"id": "OTU2949", "metadata": null},{"id": "OTU2951", "metadata": null},{"id": "OTU2952", "metadata": null},{"id": "OTU2954", "metadata": null},{"id": "OTU2956", "metadata": null},{"id": "OTU2957", "metadata": null},{"id": "OTU2958", "metadata": null},{"id": "OTU2959", "metadata": null},{"id": "OTU2960", "metadata": null},{"id": "OTU2961", "metadata": null},{"id": "OTU2963", "metadata": null},{"id": "OTU2964", "metadata": null},{"id": "OTU2965", "metadata": null},{"id": "OTU2966", "metadata": null},{"id": "OTU2967", "metadata": null},{"id": "OTU2968", "metadata": null},{"id": "OTU2969", "metadata": null},{"id": "OTU2970", "metadata": null},{"id": "OTU2971", "metadata": null},{"id": "OTU2972", "metadata": null},{"id": "OTU2974", "metadata": null},{"id": "OTU2975", "metadata": null},{"id": "OTU2976", "metadata": null},{"id": "OTU2977", "metadata": null},{"id": "OTU2978", "metadata": null},{"id": "OTU2979", "metadata": null},{"id": "OTU2981", "metadata": null},{"id": "OTU2982", "metadata": null},{"id": "OTU2983", "metadata": null},{"id": "OTU2984", "metadata": null},{"id": "OTU2985", "metadata": null},{"id": "OTU2986", "metadata": null},{"id": "OTU2987", "metadata": null},{"id": "OTU2988", "metadata": null},{"id": "OTU2989", "metadata": null},{"id": "OTU2990", "metadata": null},{"id": "OTU2991", "metadata": null},{"id": "OTU2992", "metadata": null},{"id": "OTU2993", "metadata": null},{"id": "OTU2994", "metadata": null},{"id": "OTU2995", "metadata": null},{"id": "OTU2997", "metadata": null},{"id": "OTU2998", "metadata": null},{"id": "OTU2999", "metadata": null},{"id": "OTU3000", "metadata": null},{"id": "OTU3001", "metadata": null},{"id": "OTU3002", "metadata": null},{"id": "OTU3003", "metadata": null},{"id": "OTU3004", "metadata": null},{"id": "OTU3005", "metadata": null},{"id": "OTU3006", "metadata": null},{"id": "OTU3009", "metadata": null},{"id": "OTU3010", "metadata": null},{"id": "OTU3011", "metadata": null},{"id": "OTU3012", "metadata": null},{"id": "OTU3013", "metadata": null},{"id": "OTU3014", "metadata": null},{"id": "OTU3016", "metadata": null},{"id": "OTU3017", "metadata": null},{"id": "OTU3018", "metadata": null},{"id": "OTU3020", "metadata": null},{"id": "OTU3021", "metadata": null},{"id": "OTU3022", "metadata": null},{"id": "OTU3023", "metadata": null},{"id": "OTU3024", "metadata": null},{"id": "OTU3025", "metadata": null},{"id": "OTU3026", "metadata": null},{"id": "OTU3027", "metadata": null},{"id": "OTU3028", "metadata": null},{"id": "OTU3029", "metadata": null},{"id": "OTU3030", "metadata": null},{"id": "OTU3031", "metadata": null},{"id": "OTU3032", "metadata": null},{"id": "OTU3033", "metadata": null},{"id": "OTU3034", "metadata": null},{"id": "OTU3035", "metadata": null},{"id": "OTU3036", "metadata": null},{"id": "OTU3037", "metadata": null},{"id": "OTU3038", "metadata": null},{"id": "OTU3039", "metadata": null},{"id": "OTU3040", "metadata": null},{"id": "OTU3041", "metadata": null},{"id": "OTU3042", "metadata": null},{"id": "OTU3044", "metadata": null},{"id": "OTU3045", "metadata": null},{"id": "OTU3047", "metadata": null},{"id": "OTU3050", "metadata": null},{"id": "OTU3051", "metadata": null},{"id": "OTU3053", "metadata": null},{"id": "OTU3055", "metadata": null},{"id": "OTU3056", "metadata": null},{"id": "OTU3057", "metadata": null},{"id": "OTU3059", "metadata": null},{"id": "OTU3060", "metadata": null},{"id": "OTU3061", "metadata": null},{"id": "OTU3062", "metadata": null},{"id": "OTU3063", "metadata": null},{"id": "OTU3065", "metadata": null},{"id": "OTU3066", "metadata": null},{"id": "OTU3067", "metadata": null},{"id": "OTU3069", "metadata": null},{"id": "OTU3072", "metadata": null},{"id": "OTU3073", "metadata": null},{"id": "OTU3074", "metadata": null},{"id": "OTU3075", "metadata": null},{"id": "OTU3077", "metadata": null},{"id": "OTU3078", "metadata": null},{"id": "OTU3079", "metadata": null},{"id": "OTU3080", "metadata": null},{"id": "OTU3081", "metadata": null},{"id": "OTU3082", "metadata": null},{"id": "OTU3083", "metadata": null},{"id": "OTU3085", "metadata": null},{"id": "OTU3087", "metadata": null},{"id": "OTU3090", "metadata": null},{"id": "OTU3091", "metadata": null},{"id": "OTU3092", "metadata": null},{"id": "OTU3093", "metadata": null},{"id": "OTU3094", "metadata": null},{"id": "OTU3095", "metadata": null}],"columns": [{"id": "7", "metadata": null},{"id": "8", "metadata": null},{"id": "9", "metadata": null},{"id": "10", "metadata": null},{"id": "11", "metadata": null},{"id": "12", "metadata": null},{"id": "13", "metadata": null},{"id": "14", "metadata": null},{"id": "15", "metadata": null},{"id": "16", "metadata": null},{"id": "17", "metadata": null},{"id": "18", "metadata": null}]}
