# Supplementary material for: β-sitosterol inhibits trimethylamine production by regulating the gut microbiota and attenuates atherosclerosis in ApoE–/– mice
Source: Front Cardiovasc Med. 2022 Nov 1;9:986905. doi: 10.3389/fcvm.2022.986905 (PMC9663806; doi:10.3389/fcvm.2022.986905)
Supplement: Supplementary file 1 [file Data_Sheet_1.ZIP › Source data/gut microbiota diversity analysis/CON-EXP/01.OTU_Taxa/02.normalize/otu_taxa_table.xls]

OTU ID	7	8	9	10	11	12	13	14	15	16	17	18	taxonomy
OTU1	11913	14254	21775	13481	13327	15294	242	456	225	403	234	411	d__Bacteria; p__Verrucomicrobiota; c__Verrucomicrobiae; o__Verrucomicrobiales; f__Akkermansiaceae; g__Akkermansia; s__uncultured bacterium
OTU2	784	67	21	471	482	161	306	222	207	289	427	1450	d__Bacteria; p__Firmicutes; c__Bacilli; o__Lactobacillales; f__Lactobacillaceae; g__Lactobacillus
OTU3	979	92	50	588	468	241	541	252	244	382	537	1161	d__Bacteria; p__Firmicutes; c__Bacilli; o__Lactobacillales; f__Lactobacillaceae; g__Lactobacillus; s__uncultured bacterium
OTU4	4887	1317	1668	7470	7429	3389	7693	15721	10417	2883	11561	8818	d__Bacteria; p__Firmicutes; c__Bacilli; o__Lactobacillales; f__Lactobacillaceae; g__Ligilactobacillus; s__Lactobacillus murinus
OTU5	7325	8471	14664	9315	7438	9608	74	218	99	235	108	125	d__Bacteria; p__Verrucomicrobiota; c__Verrucomicrobiae; o__Verrucomicrobiales; f__Akkermansiaceae; g__Akkermansia
OTU6	2795	721	885	4027	4825	1823	5016	11892	6408	1640	8481	6501	d__Bacteria; p__Firmicutes; c__Bacilli; o__Lactobacillales; f__Lactobacillaceae; g__Ligilactobacillus; s__uncultured bacterium
OTU7	639	845	277	1307	2707	5278	4022	274	281	323	8089	2879	d__Bacteria; p__Firmicutes; c__Bacilli; o__Erysipelotrichales; f__Erysipelotrichaceae; g__Faecalibaculum; s__uncultured bacterium
OTU8	1332	3287	1293	727	728	456	1074	867	5553	7008	905	2766	d__Bacteria; p__Desulfobacterota; c__Desulfovibrionia; o__Desulfovibrionales; f__Desulfovibrionaceae; g__uncultured; s__uncultured bacterium
OTU9	1336	1225	369	488	430	439	5166	4080	2236	2297	594	4310	d__Bacteria; p__Firmicutes; c__Clostridia; o__Oscillospirales; f__[Eubacterium] coprostanoligenes group; g__norank; s__uncultured bacterium
OTU10	140	985	235	126	167	160	2200	425	3984	4620	2313	1683	d__Bacteria; p__Bacteroidota; c__Bacteroidia; o__Bacteroidales; f__Muribaculaceae; g__norank; s__uncultured bacterium
OTU11	1086	4406	619	310	793	2325	374	161	655	1765	254	574	d__Bacteria; p__Bacteroidota; c__Bacteroidia; o__Bacteroidales; f__Muribaculaceae; g__norank; s__uncultured bacterium
OTU12	302	384	514	1637	1445	2010	2202	200	157	159	723	1580	d__Bacteria; p__Firmicutes; c__Bacilli; o__Erysipelotrichales; f__Erysipelotrichaceae; g__Dubosiella; s__uncultured bacterium
OTU13	606	144	131	844	1006	351	789	1910	1264	225	930	1053	d__Bacteria; p__Firmicutes; c__Bacilli; o__Lactobacillales; f__Lactobacillaceae; g__Ligilactobacillus; s__uncultured bacterium
OTU14	218	61	46	112	47	58	130	96	152	181	165	234	d__Bacteria; p__Firmicutes; c__Bacilli; o__Lactobacillales; f__Lactobacillaceae; g__Limosilactobacillus
OTU15	110	100	28	110	71	78	856	3470	568	275	1244	1468	d__Bacteria; p__Firmicutes; c__Bacilli; o__Erysipelotrichales; f__Erysipelatoclostridiaceae; g__Erysipelatoclostridium; s__uncultured bacterium
OTU16	269	439	54	289	202	280	3944	1273	361	137	220	441	d__Bacteria; p__Firmicutes; c__Bacilli; o__Erysipelotrichales; f__Erysipelatoclostridiaceae; g__Erysipelatoclostridium; s__uncultured bacterium
OTU17	83	6	1	43	44	19	31	21	21	34	43	101	d__Bacteria; p__Firmicutes; c__Bacilli; o__Lactobacillales; f__Lactobacillaceae; g__Lactobacillus
OTU18	369	324	430	668	542	749	163	304	240	247	1156	355	d__Bacteria; p__Proteobacteria; c__Gammaproteobacteria; o__Enterobacterales; f__Enterobacteriaceae; g__Escherichia-Shigella; s__Escherichia coli
OTU19	2	3	3	6	5	1	21	4	33	301	16	99	d__Bacteria; p__Bacteroidota; c__Bacteroidia; o__Bacteroidales; f__Muribaculaceae; g__norank; s__uncultured bacterium
OTU20	1	7	4	3	4	3	32	7	30	313	16	75	d__Bacteria; p__Bacteroidota; c__Bacteroidia; o__Bacteroidales; f__Muribaculaceae; g__norank; s__uncultured bacterium
OTU21	0	53	36	4	1	7	10	48	70	10	68	56	d__Bacteria; p__Bacteroidota; c__Bacteroidia; o__Bacteroidales; f__Muribaculaceae; g__norank; s__uncultured bacterium
OTU22	50	8	7	149	40	63	11	27	108	13	19	92	d__Bacteria; p__Actinobacteriota; c__Actinobacteria; o__Bifidobacteriales; f__Bifidobacteriaceae; g__Bifidobacterium; s__Bifidobacterium pseudolongum PV8-2
OTU23	442	2671	117	142	73	40	90	46	46	89	49	75	d__Bacteria; p__Firmicutes; c__Bacilli; o__Erysipelotrichales; f__Erysipelotrichaceae; g__[Clostridium] innocuum group
OTU24	90	136	134	550	479	641	947	91	44	39	337	698	d__Bacteria; p__Firmicutes; c__Bacilli; o__Erysipelotrichales; f__Erysipelotrichaceae; g__Dubosiella; s__uncultured bacterium
OTU25	0	38	0	12	0	0	2	0	3	7	5	16	d__Bacteria; p__Bacteroidota; c__Bacteroidia; o__Bacteroidales; f__Muribaculaceae; g__norank; s__uncultured bacterium
OTU26	122	92	64	67	63	47	451	98	1336	706	130	270	d__Bacteria; p__Firmicutes; c__Clostridia; o__Oscillospirales; f__Oscillospiraceae; g__Colidextribacter; s__uncultured bacterium
OTU27	137	75	33	57	56	35	134	97	66	2435	169	71	d__Bacteria; p__Firmicutes; c__Clostridia; o__Oscillospirales; f__[Eubacterium] coprostanoligenes group; g__norank; s__uncultured bacterium
OTU28	7	90	28	13	20	22	21	18	28	26	16	28	d__Bacteria; p__Bacteroidota; c__Bacteroidia; o__Bacteroidales; f__Muribaculaceae; g__norank; s__uncultured bacterium
OTU29	72	162	28	23	14	25	263	39	1424	27	45	60	d__Bacteria; p__Bacteroidota; c__Bacteroidia; o__Bacteroidales; f__Prevotellaceae; g__Alloprevotella; s__uncultured bacterium
OTU30	2	9	37	28	8	11	136	171	88	72	48	391	d__Bacteria; p__Bacteroidota; c__Bacteroidia; o__Bacteroidales; f__Muribaculaceae; g__norank; s__uncultured bacterium
OTU31	79	32	23	36	49	48	152	67	284	1813	78	187	d__Bacteria; p__Firmicutes; c__Bacilli; o__Lactobacillales; f__Aerococcaceae; g__Aerococcus; s__Aerococcus urinaeequi
OTU32	17	91	26	72	37	3	66	53	51	49	80	27	d__Bacteria; p__Bacteroidota; c__Bacteroidia; o__Bacteroidales; f__Muribaculaceae; g__norank; s__uncultured bacterium
OTU33	4	3	2	0	1	0	13	1	10	12	11	31	d__Bacteria; p__Bacteroidota; c__Bacteroidia; o__Bacteroidales; f__Prevotellaceae; g__Prevotellaceae UCG-001; s__uncultured bacterium
OTU34	28	97	11	16	9	15	621	74	344	73	693	488	d__Bacteria; p__Firmicutes; c__Bacilli; o__Erysipelotrichales; f__Erysipelotrichaceae; g__Ileibacterium; s__Ileibacterium valens
OTU35	16	72	7	3	10	12	10	14	17	27	17	29	d__Bacteria; p__Bacteroidota; c__Bacteroidia; o__Bacteroidales; f__Muribaculaceae; g__norank; s__uncultured bacterium
OTU36	276	771	121	192	325	93	131	21	62	106	65	44	d__Bacteria; p__Firmicutes; c__Clostridia; o__Lachnospirales; f__Lachnospiraceae
OTU37	11	6	1	3	2	2	8	6	5	19	4	16	d__Bacteria; p__Firmicutes; c__Bacilli; o__Lactobacillales; f__Lactobacillaceae; g__HT002; s__uncultured bacterium
OTU38	0	0	0	0	0	0	5	0	5	11	2	2	d__Bacteria; p__Bacteroidota; c__Bacteroidia; o__Bacteroidales; f__Prevotellaceae; g__Prevotellaceae NK3B31 group; s__uncultured bacterium
OTU39	131	22	22	26	14	18	163	50	124	1106	203	103	d__Bacteria; p__Firmicutes; c__Clostridia; o__Oscillospirales; f__Oscillospiraceae; g__uncultured
OTU40	6	6	33	8	4	12	22	20	19	19	46	55	d__Bacteria; p__Bacteroidota; c__Bacteroidia; o__Bacteroidales; f__Muribaculaceae; g__norank; s__uncultured bacterium
OTU41	0	0	11	7	11	4	41	12	37	51	12	9	d__Bacteria; p__Bacteroidota; c__Bacteroidia; o__Bacteroidales; f__Muribaculaceae; g__norank; s__uncultured bacterium
OTU42	359	582	107	137	180	145	68	36	30	77	33	37	d__Bacteria; p__Firmicutes; c__Clostridia; o__Lachnospirales; f__Lachnospiraceae; g__[Ruminococcus] torques group; s__uncultured bacterium
OTU43	146	70	45	475	517	453	0	3	1	2	1	0	d__Bacteria; p__Proteobacteria; c__Gammaproteobacteria; o__Enterobacterales; f__Yersiniaceae; g__Rahnella1; s__Rahnella aquatilis
OTU44	44	21	19	20	16	23	365	21	388	534	37	88	d__Bacteria; p__Firmicutes; c__Clostridia; o__Lachnospirales; f__Lachnospiraceae; g__Lachnospiraceae NK4A136 group; s__uncultured bacterium
OTU45	40	97	56	47	110	23	60	60	55	198	74	114	d__Bacteria; p__Bacteroidota; c__Bacteroidia; o__Bacteroidales; f__Bacteroidaceae; g__Bacteroides; s__uncultured bacterium
OTU46	24	189	16	66	70	92	55	34	156	123	20	68	d__Bacteria; p__Bacteroidota; c__Bacteroidia; o__Bacteroidales; f__Muribaculaceae; g__norank; s__uncultured bacterium
OTU47	137	260	193	264	118	199	68	28	23	86	53	52	d__Bacteria; p__Firmicutes; c__Clostridia; o__Clostridiales; f__Clostridiaceae; g__Clostridium sensu stricto 13
OTU48	22	0	1	4	5	6	5	4	5	8	9	18	d__Bacteria; p__Firmicutes; c__Bacilli; o__Lactobacillales; f__Lactobacillaceae; g__Lactobacillus; s__uncultured bacterium
OTU49	0	0	0	0	1	1	2	1	10	6	10	13	d__Bacteria; p__Bacteroidota; c__Bacteroidia; o__Bacteroidales; f__Muribaculaceae; g__norank; s__uncultured bacterium
OTU50	48	31	38	17	19	13	555	363	33	59	41	207	d__Bacteria; p__Firmicutes; c__Clostridia; o__Lachnospirales; f__Lachnospiraceae; g__uncultured; s__uncultured bacterium
OTU51	62	41	14	12	14	22	273	58	305	300	78	178	d__Bacteria; p__Firmicutes; c__Clostridia; o__Oscillospirales; f__Oscillospiraceae; g__Colidextribacter; s__uncultured bacterium
OTU52	5	0	2	2	12	2	31	57	24	50	6	63	d__Bacteria; p__Bacteroidota; c__Bacteroidia; o__Bacteroidales; f__Muribaculaceae; g__norank; s__uncultured bacterium
OTU53	64	20	30	13	26	16	131	35	258	612	35	63	d__Bacteria; p__Actinobacteriota; c__Actinobacteria; o__Corynebacteriales; f__Corynebacteriaceae; g__Corynebacterium
OTU54	3	0	0	2	2	1	1	3	4	4	3	10	d__Bacteria; p__Firmicutes; c__Bacilli; o__Lactobacillales; f__Lactobacillaceae; g__Lactobacillus; s__uncultured bacterium
OTU55	306	481	362	27	16	3	1	0	0	0	0	3	d__Bacteria; p__Proteobacteria; c__Gammaproteobacteria; o__Enterobacterales; f__Yersiniaceae; g__Serratia
OTU56	23	23	12	16	9	4	26	42	146	41	14	57	d__Bacteria; p__Bacteroidota; c__Bacteroidia; o__Bacteroidales; f__Muribaculaceae; g__norank; s__uncultured bacterium
OTU57	33	7	18	13	13	7	28	11	998	32	12	17	d__Bacteria; p__Firmicutes; c__Clostridia; o__Lachnospirales; f__Lachnospiraceae; g__Lachnospiraceae NK4A136 group; s__uncultured bacterium
OTU58	70	25	30	11	24	36	87	73	237	223	58	417	d__Bacteria; p__Firmicutes; c__Clostridia; o__Lachnospirales; f__Lachnospiraceae; g__Blautia; s__uncultured bacterium
OTU59	0	1	0	0	0	1	2	0	5	8	13	7	d__Bacteria; p__Bacteroidota; c__Bacteroidia; o__Bacteroidales; f__Muribaculaceae; g__norank; s__uncultured bacterium
OTU60	0	5	7	6	14	1	6	15	16	27	9	18	d__Bacteria; p__Bacteroidota; c__Bacteroidia; o__Bacteroidales; f__Muribaculaceae; g__norank; s__uncultured bacterium
OTU61	38	23	7	55	130	192	154	20	18	10	353	114	d__Bacteria; p__Firmicutes; c__Bacilli; o__Erysipelotrichales; f__Erysipelotrichaceae; g__Faecalibaculum; s__uncultured bacterium
OTU62	45	112	19	21	23	17	59	41	221	409	60	109	d__Bacteria; p__Firmicutes; c__Clostridia; o__Oscillospirales; f__Oscillospiraceae; g__Colidextribacter; s__uncultured bacterium
OTU63	161	65	91	98	80	31	104	60	49	199	41	61	d__Bacteria; p__Firmicutes; c__Clostridia; o__Oscillospirales; f__Oscillospiraceae; g__NK4A214 group; s__uncultured bacterium
OTU64	152	6	5	100	97	30	32	22	33	17	61	107	d__Bacteria; p__Firmicutes; c__Bacilli; o__Lactobacillales; f__Lactobacillaceae
OTU65	19	78	19	27	25	26	16	33	123	72	34	34	d__Bacteria; p__Bacteroidota; c__Bacteroidia; o__Bacteroidales; f__Muribaculaceae; g__norank; s__uncultured bacterium
OTU66	11	2	9	3	0	4	49	64	12	69	22	42	d__Bacteria; p__Bacteroidota; c__Bacteroidia; o__Bacteroidales; f__Muribaculaceae; g__norank; s__uncultured bacterium
OTU67	46	30	51	29	22	14	204	35	107	268	43	87	d__Bacteria; p__Firmicutes; c__Clostridia; o__Oscillospirales; f__Oscillospiraceae; g__Colidextribacter; s__uncultured bacterium
OTU68	9	43	18	8	7	11	137	19	225	252	129	68	d__Bacteria; p__Bacteroidota; c__Bacteroidia; o__Bacteroidales; f__Muribaculaceae; g__norank; s__uncultured bacterium
OTU69	0	0	0	2	1	0	2	3	1	4	3	18	d__Bacteria; p__Firmicutes; c__Bacilli; o__Lactobacillales; f__Lactobacillaceae; g__Lactobacillus; s__uncultured bacterium
OTU70	0	51	0	2	124	0	164	27	38	28	24	2	d__Bacteria; p__Firmicutes; c__Clostridia; o__Clostridia UCG-014; f__norank; g__norank; s__uncultured bacterium
OTU71	44	19	22	70	63	45	85	197	145	31	115	100	d__Bacteria; p__Firmicutes; c__Bacilli; o__Lactobacillales; f__Lactobacillaceae; g__Ligilactobacillus; s__uncultured bacterium
OTU72	0	1	61	27	1	16	49	119	3	14	57	65	d__Bacteria; p__Bacteroidota; c__Bacteroidia; o__Bacteroidales; f__Prevotellaceae; g__Prevotella; s__uncultured bacterium
OTU73	44	20	13	22	15	16	125	27	159	316	41	132	d__Bacteria; p__Firmicutes; c__Clostridia; o__Oscillospirales; f__Oscillospiraceae; g__uncultured; s__uncultured bacterium
OTU74	28	13	15	21	22	10	93	223	97	94	23	74	d__Bacteria; p__Bacteroidota; c__Bacteroidia; o__Bacteroidales; f__Tannerellaceae; g__Parabacteroides; s__uncultured bacterium
OTU75	7	22	24	42	15	12	24	95	29	28	91	49	d__Bacteria; p__Bacteroidota; c__Bacteroidia; o__Bacteroidales; f__Prevotellaceae; g__Alloprevotella; s__uncultured bacterium
OTU76	11	44	24	9	13	21	150	24	200	184	71	50	d__Bacteria; p__Bacteroidota; c__Bacteroidia; o__Bacteroidales; f__Muribaculaceae; g__norank; s__uncultured bacterium
OTU77	149	33	15	31	51	22	82	21	35	134	165	111	d__Bacteria; p__Firmicutes; c__Clostridia; o__Lachnospirales; f__Lachnospiraceae; g__uncultured; s__uncultured bacterium
OTU78	79	48	61	39	24	18	135	56	47	118	65	115	d__Bacteria; p__Firmicutes; c__Clostridia; o__Oscillospirales; f__Oscillospiraceae; g__Colidextribacter; s__uncultured bacterium
OTU79	5	58	4	3	0	1	125	192	12	16	209	8	d__Bacteria; p__Firmicutes; c__Clostridia; o__Oscillospirales; f__[Eubacterium] coprostanoligenes group; g__norank; s__uncultured bacterium
OTU80	0	26	13	16	87	0	3	2	32	8	4	6	d__Bacteria; p__Bacteroidota; c__Bacteroidia; o__Bacteroidales; f__Muribaculaceae; g__norank; s__uncultured bacterium
OTU81	0	49	2	1	0	3	6	57	83	1	4	193	d__Bacteria; p__Bacteroidota; c__Bacteroidia; o__Bacteroidales; f__Muribaculaceae; g__norank; s__uncultured bacterium
OTU82	1	7	11	17	24	20	47	0	31	255	113	134	d__Bacteria; p__Campylobacterota; c__Campylobacteria; o__Campylobacterales; f__Helicobacteraceae; g__Helicobacter; s__Helicobacter typhlonius
OTU83	66	57	115	37	23	10	161	23	62	97	15	58	d__Bacteria; p__Firmicutes; c__Clostridia; o__Oscillospirales; f__Oscillospiraceae; g__Colidextribacter; s__uncultured bacterium
OTU84	10	7	9	9	2	9	18	40	23	16	15	18	d__Bacteria; p__Bacteroidota; c__Bacteroidia; o__Bacteroidales; f__Muribaculaceae; g__norank; s__uncultured bacterium
OTU85	2	2	5	0	2	4	5	3	39	26	2	9	d__Bacteria; p__Bacteroidota; c__Bacteroidia; o__Bacteroidales; f__Muribaculaceae; g__norank; s__uncultured bacterium
OTU86	10	1	11	11	15	153	151	19	197	69	18	13	d__Bacteria; p__Firmicutes; c__Clostridia; o__Lachnospirales; f__Lachnospiraceae; g__Lachnospiraceae NK4A136 group; s__uncultured bacterium
OTU87	78	84	28	46	88	52	64	34	34	74	49	62	d__Bacteria; p__Firmicutes; c__Clostridia; o__Peptostreptococcales-Tissierellales; f__Anaerovoracaceae; g__[Eubacterium] nodatum group; s__uncultured bacterium
OTU88	27	15	8	15	6	13	42	13	58	487	27	24	d__Bacteria; p__Proteobacteria; c__Gammaproteobacteria; o__Pseudomonadales; f__Moraxellaceae; g__Psychrobacter; s__uncultured bacterium
OTU89	88	69	21	10	29	13	69	15	181	120	34	37	d__Bacteria; p__Firmicutes; c__Clostridia; o__Oscillospirales; f__Oscillospiraceae; g__Colidextribacter; s__uncultured bacterium
OTU90	3	14	11	5	41	10	42	32	13	113	34	44	d__Bacteria; p__Firmicutes; c__Clostridia; o__Clostridia UCG-014; f__norank; g__norank; s__uncultured bacterium
OTU91	8	15	0	2	1	0	9	6	4	60	5	27	d__Bacteria; p__Firmicutes; c__Clostridia; o__Clostridia UCG-014; f__norank; g__norank; s__uncultured bacterium
OTU92	76	96	115	82	66	87	4	2	1	2	2	1	d__Bacteria; p__Verrucomicrobiota; c__Verrucomicrobiae; o__Verrucomicrobiales; f__Akkermansiaceae; g__Akkermansia; s__uncultured bacterium
OTU93	0	35	1	0	0	0	1	11	67	1	16	5	d__Bacteria; p__Bacteroidota; c__Bacteroidia; o__Bacteroidales; f__Muribaculaceae; g__norank; s__uncultured bacterium
OTU94	38	42	11	12	13	3	38	14	265	134	17	37	d__Bacteria; p__Firmicutes; c__Clostridia; o__Oscillospirales; f__Oscillospiraceae; g__uncultured; s__uncultured bacterium
OTU95	21	8	31	29	56	3	18	68	0	57	2	135	d__Bacteria; p__Bacteroidota; c__Bacteroidia; o__Bacteroidales; f__Bacteroidaceae; g__Bacteroides; s__uncultured organism
OTU96	0	0	0	0	0	0	0	0	10	2	1	4	d__Bacteria; p__Bacteroidota; c__Bacteroidia; o__Bacteroidales; f__Muribaculaceae; g__norank; s__uncultured bacterium
OTU97	0	1	10	0	0	0	8	18	27	17	10	17	d__Bacteria; p__Bacteroidota; c__Bacteroidia; o__Bacteroidales; f__Muribaculaceae; g__norank; s__uncultured bacterium
OTU98	10	24	13	16	4	7	12	13	40	26	4	19	d__Bacteria; p__Bacteroidota; c__Bacteroidia; o__Bacteroidales; f__Muribaculaceae; g__norank; s__uncultured bacterium
OTU99	5	8	5	2	6	3	29	23	16	20	14	60	d__Bacteria; p__Bacteroidota; c__Bacteroidia; o__Bacteroidales; f__Muribaculaceae; g__norank; s__uncultured bacterium
OTU100	19	8	15	15	16	5	7	67	4	55	47	0	d__Bacteria; p__Bacteroidota; c__Bacteroidia; o__Bacteroidales; f__Muribaculaceae; g__norank; s__uncultured bacterium
OTU101	142	45	73	86	52	32	18	13	13	32	16	24	d__Bacteria; p__Firmicutes; c__Clostridia; o__Oscillospirales; f__Ruminococcaceae; g__UBA1819
OTU102	6	0	431	0	0	0	0	0	1	38	1	0	d__Bacteria; p__Firmicutes; c__Clostridia; o__Lachnospirales; f__Lachnospiraceae; g__Lachnospiraceae NK4A136 group; s__uncultured bacterium
OTU103	7	0	0	0	0	0	0	1	1	1	0	8	d__Bacteria; p__Firmicutes; c__Bacilli; o__Lactobacillales; f__Lactobacillaceae; g__Lactobacillus; s__uncultured bacterium
OTU104	0	0	0	0	0	0	3	2	0	409	51	3	d__Bacteria; p__Firmicutes; c__Clostridia; o__Oscillospirales; f__Oscillospiraceae; g__uncultured; s__uncultured bacterium
OTU105	59	40	110	73	59	91	1	3	0	4	1	1	d__Bacteria; p__Verrucomicrobiota; c__Verrucomicrobiae; o__Verrucomicrobiales; f__Akkermansiaceae; g__Akkermansia; s__Akkermansia muciniphila
OTU106	20	11	9	6	11	10	34	12	56	296	22	33	d__Bacteria; p__Firmicutes; c__Bacilli; o__Lactobacillales; f__Aerococcaceae; g__Facklamia
OTU107	75	25	18	88	36	109	35	11	22	41	33	27	d__Bacteria; p__Firmicutes; c__Clostridia; o__Peptostreptococcales-Tissierellales; f__Peptostreptococcaceae; g__Romboutsia; s__uncultured bacterium
OTU108	21	5	20	17	10	9	49	17	50	251	32	17	d__Bacteria; p__Firmicutes; c__Clostridia; o__Oscillospirales; f__Oscillospiraceae; g__uncultured; s__uncultured bacterium
OTU109	1	0	0	1	2	0	0	2	2	4	2	10	d__Bacteria; p__Bacteroidota; c__Bacteroidia; o__Bacteroidales; f__Muribaculaceae; g__norank; s__uncultured bacterium
OTU110	6	17	8	4	1	9	16	7	46	226	79	21	d__Bacteria; p__Firmicutes; c__Clostridia; o__Lachnospirales; f__Lachnospiraceae; g__Lachnospiraceae NK4A136 group; s__uncultured bacterium
OTU111	43	26	34	9	18	9	34	21	66	142	37	41	d__Bacteria; p__Firmicutes; c__Clostridia; o__Oscillospirales; f__Oscillospiraceae; g__Oscillibacter; s__uncultured bacterium
OTU112	15	41	59	21	52	8	58	14	52	67	18	53	d__Bacteria; p__Proteobacteria; c__Gammaproteobacteria; o__Burkholderiales; f__Sutterellaceae; g__Parasutterella; s__uncultured bacterium
OTU113	79	50	57	85	79	96	1	5	0	2	1	0	d__Bacteria; p__Verrucomicrobiota; c__Verrucomicrobiae; o__Verrucomicrobiales; f__Akkermansiaceae; g__Akkermansia; s__uncultured bacterium
OTU114	19	26	3	4	10	6	73	33	78	27	10	26	d__Bacteria; p__Bacteroidota; c__Bacteroidia; o__Bacteroidales; f__Tannerellaceae; g__Parabacteroides
OTU115	0	0	0	0	0	0	0	2	0	1	2	6	d__Bacteria; p__Bacteroidota; c__Bacteroidia; o__Bacteroidales; f__Muribaculaceae; g__norank; s__uncultured bacterium
OTU116	24	4	14	10	2	4	31	37	102	65	111	52	d__Bacteria; p__Firmicutes; c__Clostridia; o__Lachnospirales; f__Lachnospiraceae; g__Lachnospiraceae NK4A136 group; s__uncultured bacterium
OTU117	18	6	4	13	10	6	33	19	12	240	11	66	d__Bacteria; p__Firmicutes; c__Clostridia; o__Clostridia UCG-014; f__norank; g__norank; s__uncultured bacterium
OTU118	69	10	35	83	14	8	71	24	0	72	13	15	d__Bacteria; p__Campylobacterota; c__Campylobacteria; o__Campylobacterales; f__Helicobacteraceae; g__Helicobacter; s__Helicobacter ganmani
OTU119	4	0	0	1	0	1	3	1	1	1	1	4	d__Bacteria; p__Firmicutes; c__Bacilli; o__Lactobacillales; f__Lactobacillaceae; g__HT002
OTU120	20	95	18	30	43	5	28	11	51	23	43	26	d__Bacteria; p__Bacteroidota; c__Bacteroidia; o__Bacteroidales; f__Bacteroidaceae; g__Bacteroides
OTU121	7	10	3	2	2	1	11	7	8	18	321	108	d__Bacteria; p__Firmicutes; c__Bacilli; o__Erysipelotrichales; f__Erysipelatoclostridiaceae; g__Erysipelatoclostridium; s__uncultured bacterium
OTU122	7	1	11	3	1	5	7	1	15	6	2	13	d__Bacteria; p__Bacteroidota; c__Bacteroidia; o__Bacteroidales; f__Muribaculaceae; g__norank; s__uncultured bacterium
OTU123	4	2	0	4	2	2	0	2	4	2	1	7	d__Bacteria; p__Firmicutes; c__Bacilli; o__Lactobacillales; f__Lactobacillaceae; g__Limosilactobacillus; s__uncultured bacterium
OTU124	82	135	28	33	31	34	21	1	4	34	18	17	d__Bacteria; p__Firmicutes; c__Clostridia; o__Clostridiales; f__Clostridiaceae; g__Clostridium sensu stricto 1; s__Clostridium tertium
OTU125	19	14	14	17	7	14	13	26	21	17	16	14	d__Bacteria; p__Bacteroidota; c__Bacteroidia; o__Bacteroidales; f__Muribaculaceae; g__Muribaculum; s__Muribaculum intestinale
OTU126	56	14	4	10	17	13	100	14	57	55	38	40	d__Bacteria; p__Firmicutes; c__Clostridia; o__Peptococcales; f__Peptococcaceae; g__uncultured; s__uncultured bacterium
OTU127	27	5	7	28	5	10	16	7	215	51	10	39	d__Bacteria; p__Campylobacterota; c__Campylobacteria; o__Campylobacterales; f__Helicobacteraceae; g__Helicobacter
OTU128	47	106	65	44	15	24	23	6	9	26	22	14	d__Bacteria; p__Firmicutes; c__Clostridia; o__Peptostreptococcales-Tissierellales; f__Peptostreptococcaceae; g__Terrisporobacter; s__uncultured bacterium
OTU129	415	0	0	0	0	0	0	0	0	0	0	0	d__Bacteria; p__Firmicutes; c__Clostridia; o__Peptostreptococcales-Tissierellales; f__Family XI; g__Finegoldia
OTU130	94	103	19	38	49	94	0	0	0	0	0	0	d__Bacteria; p__Proteobacteria; c__Gammaproteobacteria; o__Pseudomonadales; f__Pseudomonadaceae; g__Pseudomonas
OTU131	8	1	22	9	1	1	13	50	0	38	1	115	d__Bacteria; p__Bacteroidota; c__Bacteroidia; o__Bacteroidales; f__Bacteroidaceae; g__Bacteroides; s__uncultured organism
OTU132	27	6	11	11	6	12	36	33	60	136	26	64	d__Bacteria; p__Firmicutes; c__Clostridia; o__Oscillospirales; f__Oscillospiraceae; g__uncultured; s__uncultured bacterium
OTU133	30	183	32	58	25	10	13	6	4	14	5	12	d__Bacteria; p__Firmicutes; c__Bacilli; o__Erysipelotrichales; f__Erysipelatoclostridiaceae; g__Coprobacillus
OTU134	17	7	11	7	3	4	39	2	9	217	46	8	d__Bacteria; p__Firmicutes; c__Clostridia; o__Lachnospirales; f__Lachnospiraceae; g__Lachnospiraceae NK4A136 group; s__uncultured bacterium
OTU135	23	7	4	7	2	1	31	12	9	270	10	54	d__Bacteria; p__Firmicutes; c__Bacilli; o__RF39; f__norank; g__norank; s__uncultured bacterium
OTU136	18	3	0	10	14	6	2	2	1	2	9	13	d__Bacteria; p__Firmicutes; c__Bacilli; o__Lactobacillales; f__Lactobacillaceae; g__Lactobacillus; s__uncultured bacterium
OTU137	3	4	6	7	0	2	36	28	9	21	19	15	d__Bacteria; p__Bacteroidota; c__Bacteroidia; o__Bacteroidales; f__Muribaculaceae; g__norank; s__uncultured bacterium
OTU138	0	1	0	15	11	87	111	10	7	8	69	67	d__Bacteria; p__Firmicutes; c__Bacilli; o__Erysipelotrichales; f__Erysipelotrichaceae; g__uncultured; s__uncultured bacterium
OTU139	14	11	6	6	8	2	35	13	110	146	30	22	d__Bacteria; p__Firmicutes; c__Clostridia; o__Lachnospirales; f__Lachnospiraceae; g__uncultured; s__uncultured bacterium
OTU140	58	67	37	42	52	31	17	5	10	17	13	8	d__Bacteria; p__Firmicutes; c__Clostridia; o__Oscillospirales; f__Ruminococcaceae; g__Paludicola
OTU141	9	4	13	20	10	2	58	19	24	140	24	42	d__Bacteria; p__Firmicutes; c__Clostridia; o__Oscillospirales; f__Oscillospiraceae; g__Colidextribacter; s__uncultured bacterium
OTU142	13	3	1	8	4	3	88	7	76	96	21	30	d__Bacteria; p__Firmicutes; c__Clostridia; o__Lachnospirales; f__Lachnospiraceae; g__uncultured; s__uncultured bacterium
OTU143	71	2	9	3	5	1	50	8	61	131	18	21	d__Bacteria; p__Firmicutes; c__Clostridia; o__Lachnospirales; f__Lachnospiraceae; g__GCA-900066575; s__uncultured bacterium
OTU144	26	38	10	64	127	25	13	3	6	23	25	5	d__Bacteria; p__Firmicutes; c__Clostridia; o__Lachnospirales; f__Lachnospiraceae; g__uncultured
OTU145	6	7	2	3	6	12	138	62	15	20	36	67	d__Bacteria; p__Firmicutes; c__Bacilli; o__Erysipelotrichales; f__Erysipelatoclostridiaceae; g__uncultured; s__uncultured bacterium
OTU146	28	89	17	8	13	41	22	0	52	67	7	15	d__Bacteria; p__Bacteroidota; c__Bacteroidia; o__Bacteroidales; f__Muribaculaceae; g__norank; s__uncultured bacterium
OTU147	17	10	6	12	14	14	61	31	47	41	28	24	d__Bacteria; p__Actinobacteriota; c__Coriobacteriia; o__Coriobacteriales; f__Eggerthellaceae; g__Enterorhabdus; s__uncultured bacterium
OTU148	17	7	3	25	31	75	49	4	4	0	93	30	d__Bacteria; p__Firmicutes; c__Bacilli; o__Erysipelotrichales; f__Erysipelotrichaceae; g__Faecalibaculum; s__uncultured bacterium
OTU149	5	15	7	36	12	22	20	51	32	56	12	51	d__Bacteria; p__Bacteroidota; c__Bacteroidia; o__Bacteroidales; f__Bacteroidaceae; g__Bacteroides; s__uncultured bacterium
OTU150	5	4	10	5	5	4	25	3	29	203	39	20	d__Bacteria; p__Firmicutes; c__Clostridia; o__Oscillospirales; f__Oscillospiraceae; g__Oscillibacter; s__uncultured bacterium
OTU151	316	2	1	3	1	0	1	2	1	15	9	2	d__Bacteria; p__Firmicutes; c__Clostridia; o__Lachnospirales; f__Lachnospiraceae; g__Agathobacter; s__uncultured bacterium
OTU152	0	1	0	4	1	4	31	5	4	30	2	16	d__Bacteria; p__Patescibacteria; c__Saccharimonadia; o__Saccharimonadales; f__Saccharimonadaceae; g__Candidatus Saccharimonas; s__uncultured bacterium
OTU153	10	45	2	5	2	12	8	0	12	10	0	7	d__Bacteria; p__Bacteroidota; c__Bacteroidia; o__Bacteroidales; f__Muribaculaceae; g__norank; s__uncultured bacterium
OTU154	34	30	7	7	18	10	27	13	86	54	11	41	d__Bacteria; p__Desulfobacterota; c__Desulfovibrionia; o__Desulfovibrionales; f__Desulfovibrionaceae; g__uncultured; s__uncultured bacterium
OTU155	11	78	3	12	12	18	9	6	82	35	11	25	d__Bacteria; p__Bacteroidota; c__Bacteroidia; o__Bacteroidales; f__Muribaculaceae; g__norank; s__uncultured bacterium
OTU156	100	1	0	0	0	0	0	12	7	57	99	1	d__Bacteria; p__Firmicutes; c__Clostridia; o__Oscillospirales; f__Ruminococcaceae; g__[Eubacterium] siraeum group; s__uncultured bacterium
OTU157	0	5	5	10	14	0	13	29	4	10	5	12	d__Bacteria; p__Bacteroidota; c__Bacteroidia; o__Bacteroidales; f__Muribaculaceae; g__norank; s__uncultured bacterium
OTU158	42	0	19	7	0	60	16	3	4	40	1	16	d__Bacteria; p__Bacteroidota; c__Bacteroidia; o__Bacteroidales; f__Marinifilaceae; g__Odoribacter; s__uncultured bacterium
OTU159	31	53	40	43	50	30	13	9	3	14	7	7	d__Bacteria; p__Firmicutes; c__Clostridia; o__Lachnospirales; f__Lachnospiraceae; g__Blautia; s__uncultured bacterium
OTU160	18	1	3	6	9	11	42	5	103	79	5	15	d__Bacteria; p__Actinobacteriota; c__Actinobacteria; o__Corynebacteriales; f__Corynebacteriaceae; g__Corynebacterium; s__Corynebacterium glutamicum
OTU161	313	2	0	0	0	0	0	0	0	0	0	0	d__Bacteria; p__Firmicutes; c__Clostridia; o__Peptostreptococcales-Tissierellales; f__Family XI; g__Murdochiella; s__uncultured bacterium
OTU162	48	46	4	29	2	3	1	4	3	84	37	3	d__Bacteria; p__Bacteroidota; c__Bacteroidia; o__Bacteroidales; f__Bacteroidaceae; g__Bacteroides; s__uncultured organism
OTU163	16	0	8	1	2	24	24	9	25	124	19	32	d__Bacteria; p__Firmicutes; c__Clostridia; o__Lachnospirales; f__Lachnospiraceae; g__uncultured; s__uncultured bacterium
OTU164	29	1	11	27	24	18	23	44	38	17	36	25	d__Bacteria; p__Firmicutes; c__Bacilli; o__Lactobacillales; f__Lactobacillaceae; g__Ligilactobacillus; s__uncultured bacterium
OTU165	2	4	9	6	6	4	13	4	14	8	0	88	d__Bacteria; p__Bacteroidota; c__Bacteroidia; o__Bacteroidales; f__Rikenellaceae; g__Rikenellaceae RC9 gut group
OTU166	1	9	1	3	0	2	41	7	70	69	37	24	d__Bacteria; p__Bacteroidota; c__Bacteroidia; o__Bacteroidales; f__Muribaculaceae; g__norank; s__uncultured bacterium
OTU167	0	1	1	14	7	0	9	0	0	0	81	8	d__Bacteria; p__Bacteroidota; c__Bacteroidia; o__Bacteroidales; f__Muribaculaceae; g__norank; s__uncultured bacterium
OTU168	9	11	32	8	4	4	22	11	61	49	28	27	d__Bacteria; p__Firmicutes; c__Clostridia; o__Oscillospirales; f__Oscillospiraceae; g__uncultured; s__uncultured bacterium
OTU169	0	0	0	0	0	0	1	0	4	13	1	1	d__Bacteria; p__Bacteroidota; c__Bacteroidia; o__Bacteroidales; f__Muribaculaceae; g__norank; s__uncultured bacterium
OTU170	270	0	2	1	1	0	0	3	1	17	3	9	d__Bacteria; p__Firmicutes; c__Clostridia; o__Oscillospirales; f__Ruminococcaceae; g__Faecalibacterium; s__uncultured bacterium
OTU171	63	3	4	28	41	9	7	13	14	6	27	29	d__Bacteria; p__Firmicutes; c__Bacilli; o__Lactobacillales; f__Lactobacillaceae; g__Ligilactobacillus
OTU172	1	8	4	0	3	1	1	3	2	7	1	3	d__Bacteria; p__Bacteroidota; c__Bacteroidia; o__Bacteroidales; f__Muribaculaceae; g__norank; s__uncultured bacterium
OTU173	28	5	11	3	2	2	32	6	39	115	18	8	d__Bacteria; p__Firmicutes; c__Clostridia; o__Lachnospirales; f__Lachnospiraceae; g__GCA-900066575; s__uncultured bacterium
OTU174	5	75	21	4	7	8	21	6	34	44	18	16	d__Bacteria; p__Firmicutes; c__Clostridia; o__Oscillospirales; f__Oscillospiraceae; g__uncultured; s__uncultured bacterium
OTU175	3	1	7	17	1	3	37	2	18	134	1	16	d__Bacteria; p__Firmicutes; c__Clostridia; o__Oscillospirales; f__Ruminococcaceae; g__Anaerotruncus; s__uncultured bacterium
OTU176	3	2	8	0	3	5	9	11	48	14	15	42	d__Bacteria; p__Bacteroidota; c__Bacteroidia; o__Bacteroidales; f__Muribaculaceae; g__norank; s__uncultured bacterium
OTU177	0	1	26	11	2	1	34	0	10	31	115	5	d__Bacteria; p__Firmicutes; c__Clostridia; o__Lachnospirales; f__Lachnospiraceae; g__Lachnospiraceae NK4A136 group; s__uncultured bacterium
OTU178	259	1	0	1	0	0	3	5	0	10	4	2	d__Bacteria; p__Firmicutes; c__Clostridia; o__Oscillospirales; f__Ruminococcaceae; g__Faecalibacterium; s__uncultured bacterium
OTU179	7	2	8	3	5	5	10	12	46	139	9	3	d__Bacteria; p__Firmicutes; c__Clostridia; o__Lachnospirales; f__Lachnospiraceae; g__Lachnospiraceae NK4A136 group; s__uncultured bacterium
OTU180	0	138	0	1	0	1	0	0	91	0	0	0	d__Bacteria; p__Firmicutes; c__Bacilli; o__Erysipelotrichales; f__Erysipelotrichaceae; g__Allobaculum; s__uncultured bacterium
OTU181	7	4	3	4	3	1	27	5	50	68	25	27	d__Bacteria; p__Firmicutes; c__Clostridia; o__Oscillospirales; f__Oscillospiraceae; g__uncultured; s__uncultured bacterium
OTU182	0	0	0	0	0	0	192	0	3	1	7	1	d__Bacteria; p__Firmicutes; c__Clostridia; o__Lachnospirales; f__Lachnospiraceae; g__uncultured; s__uncultured bacterium
OTU183	0	0	0	54	0	0	1	1	143	2	0	1	d__Bacteria; p__Firmicutes; c__Clostridia; o__Lachnospirales; f__Lachnospiraceae; g__Lachnospiraceae NK4A136 group; s__uncultured bacterium
OTU184	7	23	1	2	4	0	44	25	9	49	7	17	d__Bacteria; p__Firmicutes; c__Clostridia; o__Clostridia UCG-014; f__norank; g__norank; s__unidentified
OTU185	17	1	4	3	12	2	9	4	6	199	9	4	d__Bacteria; p__Firmicutes; c__Clostridia; o__Lachnospirales; f__Lachnospiraceae; g__Lachnospiraceae NK4A136 group; s__uncultured bacterium
OTU186	8	1	3	9	4	23	29	7	33	60	48	22	d__Bacteria; p__Firmicutes; c__Clostridia; o__Lachnospirales; f__Lachnospiraceae; g__uncultured; s__uncultured bacterium
OTU187	63	5	7	2	3	7	25	12	21	53	23	27	d__Bacteria; p__Firmicutes; c__Clostridia; o__Lachnospirales; f__Lachnospiraceae; g__Lachnoclostridium; s__uncultured bacterium
OTU188	0	0	4	0	0	0	40	0	10	86	42	1	d__Bacteria; p__Firmicutes; c__Clostridia; o__Lachnospirales; f__Lachnospiraceae; g__[Eubacterium] xylanophilum group; s__uncultured bacterium
OTU189	32	16	13	15	10	8	24	26	23	19	20	22	d__Bacteria; p__Firmicutes; c__Clostridia; o__Lachnospirales; f__Lachnospiraceae; g__Marvinbryantia; s__uncultured bacterium
OTU190	0	18	5	0	4	7	0	15	0	1	16	114	d__Bacteria; p__Bacteroidota; c__Bacteroidia; o__Bacteroidales; f__Tannerellaceae; g__Parabacteroides; s__uncultured bacterium
OTU191	0	0	0	8	1	0	154	14	10	7	0	10	d__Bacteria; p__Firmicutes; c__Clostridia; o__Lachnospirales; f__Lachnospiraceae; g__Lachnospiraceae NK4A136 group; s__uncultured bacterium
OTU192	28	6	5	6	9	5	12	5	34	76	16	20	d__Bacteria; p__Firmicutes; c__Clostridia; o__Lachnospirales; f__Lachnospiraceae; g__uncultured; s__uncultured bacterium
OTU193	7	0	3	0	1	2	8	7	16	23	4	5	d__Bacteria; p__Bacteroidota; c__Bacteroidia; o__Bacteroidales; f__Muribaculaceae; g__norank; s__uncultured bacterium
OTU194	6	9	0	2	0	0	70	0	35	8	1	0	d__Bacteria; p__Firmicutes; c__Bacilli; o__Lactobacillales; f__Lactobacillaceae; g__Lactobacillus
OTU195	78	33	9	18	46	13	3	0	1	0	0	1	d__Bacteria; p__Proteobacteria; c__Gammaproteobacteria; o__Pseudomonadales; f__Pseudomonadaceae; g__Pseudomonas; s__Pseudomonas fluorescens
OTU196	70	1	1	2	0	0	45	1	8	19	6	58	d__Bacteria; p__Firmicutes; c__Clostridia; o__Lachnospirales; f__Lachnospiraceae; g__Lachnospiraceae NK4A136 group; s__uncultured bacterium
OTU197	7	10	1	2	4	2	38	2	21	120	18	6	d__Bacteria; p__Firmicutes; c__Clostridia; o__Lachnospirales; f__Lachnospiraceae; g__Lachnospiraceae NK4A136 group; s__uncultured bacterium
OTU198	9	100	25	46	5	5	9	1	0	6	1	6	d__Bacteria; p__Firmicutes; c__Clostridia; o__Lachnospirales; f__Lachnospiraceae
OTU199	13	1	10	7	1	1	7	6	44	24	82	13	d__Bacteria; p__Firmicutes; c__Clostridia; o__Lachnospirales; f__Lachnospiraceae; g__Lachnospiraceae NK4A136 group; s__uncultured bacterium
OTU200	24	65	19	18	90	0	1	0	3	3	6	3	d__Bacteria; p__Firmicutes; c__Clostridia; o__Oscillospirales; f__Oscillospiraceae; g__Flavonifractor
OTU201	13	2	5	2	10	1	31	6	28	101	5	33	d__Bacteria; p__Firmicutes; c__Clostridia; o__Oscillospirales; f__Oscillospiraceae; g__Colidextribacter; s__uncultured bacterium
OTU202	16	3	1	4	1	2	34	20	36	71	12	34	d__Bacteria; p__Firmicutes; c__Clostridia; o__Lachnospirales; f__Lachnospiraceae; g__uncultured; s__uncultured bacterium
OTU203	1	0	0	0	0	0	2	21	15	11	121	1	d__Bacteria; p__Firmicutes; c__Clostridia; o__Lachnospirales; f__Lachnospiraceae; g__Lachnospiraceae NK4A136 group; s__uncultured bacterium
OTU204	1	3	0	0	8	0	12	14	1	22	58	17	d__Bacteria; p__Firmicutes; c__Clostridia; o__Clostridia UCG-014; f__norank; g__norank; s__uncultured bacterium
OTU205	4	1	1	4	2	0	4	0	3	3	3	4	d__Bacteria; p__Firmicutes; c__Bacilli; o__Lactobacillales; f__Lactobacillaceae; g__Limosilactobacillus; s__uncultured bacterium
OTU206	17	9	4	3	5	2	26	7	44	41	10	38	d__Bacteria; p__Firmicutes; c__Clostridia; o__Oscillospirales; f__Oscillospiraceae; g__uncultured; s__uncultured bacterium
OTU207	6	5	0	19	1	2	5	25	29	23	1	5	d__Bacteria; p__Bacteroidota; c__Bacteroidia; o__Bacteroidales; f__Rikenellaceae; g__Alistipes; s__uncultured bacterium
OTU208	0	0	3	3	3	0	17	29	1	7	5	4	d__Bacteria; p__Bacteroidota; c__Bacteroidia; o__Bacteroidales; f__Muribaculaceae; g__norank; s__uncultured bacterium
OTU209	220	0	0	0	0	0	0	0	0	0	1	0	d__Bacteria; p__Firmicutes; c__Clostridia; o__Peptostreptococcales-Tissierellales; f__Family XI; g__Peptoniphilus; s__uncultured bacterium
OTU210	37	1	4	6	3	8	16	23	29	37	9	42	d__Bacteria; p__Firmicutes; c__Clostridia; o__Lachnospirales; f__Lachnospiraceae; g__Lachnospiraceae UCG-006; s__uncultured bacterium
OTU211	17	2	16	1	4	3	16	9	31	74	19	5	d__Bacteria; p__Firmicutes; c__Clostridia; o__Oscillospirales; f__Oscillospiraceae; g__uncultured; s__uncultured bacterium
OTU212	0	1	0	0	2	0	2	1	2	8	0	3	d__Bacteria; p__Bacteroidota; c__Bacteroidia; o__Bacteroidales; f__Muribaculaceae; g__norank; s__uncultured bacterium
OTU213	2	10	2	1	18	5	16	16	0	23	49	9	d__Bacteria; p__Firmicutes; c__Clostridia; o__Oscillospirales; f__Ruminococcaceae; g__Incertae Sedis; s__uncultured bacterium
OTU214	0	1	0	1	0	2	6	21	0	7	11	157	d__Bacteria; p__Firmicutes; c__Bacilli; o__Lactobacillales; f__Streptococcaceae; g__Lactococcus; s__uncultured bacterium
OTU215	5	8	6	5	3	3	5	42	11	41	8	47	d__Bacteria; p__Bacteroidota; c__Bacteroidia; o__Bacteroidales; f__Bacteroidaceae; g__Bacteroides; s__uncultured bacterium
OTU216	11	3	6	0	5	3	25	6	38	32	39	17	d__Bacteria; p__Firmicutes; c__Clostridia; o__Oscillospirales; f__Oscillospiraceae; g__Oscillibacter; s__uncultured bacterium
OTU217	0	0	0	0	0	0	126	0	7	13	0	0	d__Bacteria; p__Firmicutes; c__Clostridia; o__Lachnospirales; f__Lachnospiraceae; g__Lachnospiraceae NK4A136 group; s__uncultured bacterium
OTU218	8	0	3	0	4	1	61	2	33	12	4	31	d__Bacteria; p__Firmicutes; c__Clostridia; o__Lachnospirales; f__Lachnospiraceae; g__Lachnospiraceae NK4A136 group; s__uncultured bacterium
OTU219	9	3	7	3	3	0	10	5	26	95	20	12	d__Bacteria; p__Firmicutes; c__Clostridia; o__Lachnospirales; f__Lachnospiraceae
OTU220	2	0	0	0	0	1	0	15	12	8	108	1	d__Bacteria; p__Firmicutes; c__Clostridia; o__Lachnospirales; f__Lachnospiraceae; g__Lachnospiraceae NK4A136 group; s__uncultured bacterium
OTU221	12	3	13	4	3	3	14	2	21	84	13	20	d__Bacteria; p__Firmicutes; c__Clostridia; o__Oscillospirales; f__Oscillospiraceae; g__uncultured; s__uncultured bacterium
OTU222	0	0	1	0	5	2	48	0	0	50	35	3	d__Bacteria; p__Firmicutes; c__Clostridia; o__Oscillospirales; f__Ruminococcaceae; g__[Eubacterium] siraeum group; s__uncultured bacterium
OTU223	182	0	0	0	0	0	0	0	0	0	0	0	d__Bacteria; p__Firmicutes; c__Negativicutes; o__Veillonellales-Selenomonadales; f__Veillonellaceae; g__Dialister; s__Dialister propionicifaciens
OTU224	0	0	0	0	0	4	4	1	1	14	0	22	d__Bacteria; p__Firmicutes; c__Clostridia; o__Clostridia UCG-014; f__norank; g__norank; s__uncultured rumen bacterium
OTU225	194	0	0	0	0	0	0	0	0	0	0	0	d__Bacteria; p__Firmicutes; c__Clostridia; o__Peptostreptococcales-Tissierellales; f__Family XI; g__Ezakiella; s__uncultured bacterium
OTU226	1	4	2	2	0	2	4	2	0	4	1	6	d__Bacteria; p__Bacteroidota; c__Bacteroidia; o__Bacteroidales; f__Muribaculaceae; g__norank; s__uncultured bacterium
OTU227	47	19	9	32	34	34	0	1	2	0	0	0	d__Bacteria; p__Proteobacteria; c__Gammaproteobacteria; o__Pseudomonadales; f__Pseudomonadaceae; g__Pseudomonas; s__Pseudomonas sp. NC02
OTU228	7	5	0	5	6	0	16	5	62	35	15	28	d__Bacteria; p__Firmicutes; c__Bacilli; o__Erysipelotrichales; f__Erysipelotrichaceae; g__Turicibacter; s__uncultured bacterium
OTU229	0	0	0	5	1	0	126	6	8	1	0	10	d__Bacteria; p__Firmicutes; c__Bacilli; o__Erysipelotrichales; f__Erysipelotrichaceae; g__uncultured; s__uncultured bacterium
OTU230	3	2	0	2	6	5	19	1	9	83	40	4	d__Bacteria; p__Firmicutes; c__Clostridia; o__Oscillospirales; f__Oscillospiraceae; g__uncultured; s__uncultured bacterium
OTU231	4	2	0	33	2	0	9	21	22	19	3	8	d__Bacteria; p__Bacteroidota; c__Bacteroidia; o__Bacteroidales; f__Rikenellaceae; g__Alistipes; s__uncultured bacterium
OTU232	8	2	2	2	4	2	7	6	46	60	16	16	d__Bacteria; p__Firmicutes; c__Clostridia; o__Lachnospirales; f__Lachnospiraceae; g__Blautia; s__uncultured bacterium
OTU233	2	2	3	1	7	0	20	6	9	79	9	19	d__Bacteria; p__Firmicutes; c__Clostridia; o__Clostridia UCG-014; f__norank; g__norank; s__uncultured bacterium
OTU234	0	0	0	0	3	0	16	16	4	0	28	0	d__Bacteria; p__Bacteroidota; c__Bacteroidia; o__Bacteroidales; f__Muribaculaceae; g__norank; s__uncultured bacterium
OTU235	1	17	0	12	66	0	7	3	0	8	19	3	d__Bacteria; p__Bacteroidota; c__Bacteroidia; o__Bacteroidales; f__Bacteroidaceae; g__Bacteroides; s__Bacteroides sartorii
OTU236	2	11	2	1	0	1	23	2	41	39	19	16	d__Bacteria; p__Bacteroidota; c__Bacteroidia; o__Bacteroidales; f__Muribaculaceae; g__norank; s__uncultured bacterium
OTU237	15	12	6	3	10	8	28	6	5	15	14	34	d__Bacteria; p__Firmicutes; c__Clostridia; o__Christensenellales; f__Christensenellaceae; g__Christensenellaceae R-7 group; s__uncultured rumen bacterium
OTU238	26	9	2	18	15	14	2	5	0	1	1	1	d__Bacteria; p__Verrucomicrobiota; c__Verrucomicrobiae; o__Verrucomicrobiales; f__Akkermansiaceae; g__Akkermansia; s__uncultured bacterium
OTU239	6	4	1	3	3	0	6	10	29	16	16	47	d__Bacteria; p__Firmicutes; c__Clostridia; o__Clostridiales; f__Clostridiaceae; g__Candidatus Arthromitus
OTU240	3	2	3	1	1	0	18	4	20	35	5	16	d__Bacteria; p__Firmicutes; c__Bacilli; o__RF39; f__norank; g__norank; s__uncultured bacterium
OTU241	0	0	0	0	0	0	0	0	0	0	0	2	d__Bacteria; p__Bacteroidota; c__Bacteroidia; o__Bacteroidales; f__Muribaculaceae; g__norank; s__uncultured bacterium
OTU242	0	3	0	0	5	0	71	0	41	0	0	0	d__Bacteria; p__Firmicutes; c__Bacilli; o__Erysipelotrichales; f__Erysipelotrichaceae; g__Dubosiella
OTU243	0	1	0	0	0	0	1	0	0	0	0	1	d__Bacteria; p__Bacteroidota; c__Bacteroidia; o__Bacteroidales; f__Muribaculaceae; g__norank; s__uncultured bacterium
OTU244	0	0	0	0	21	0	1	0	1	81	10	1	d__Bacteria; p__Firmicutes; c__Clostridia; o__Clostridia UCG-014; f__norank; g__norank; s__uncultured bacterium
OTU245	0	21	0	0	1	0	4	0	2	8	4	3	d__Bacteria; p__Firmicutes; c__Clostridia; o__Clostridia UCG-014; f__norank; g__norank; s__uncultured bacterium
OTU246	21	3	7	10	7	0	13	5	20	39	15	11	d__Bacteria; p__Firmicutes; c__Clostridia; o__Oscillospirales; f__Oscillospiraceae; g__Colidextribacter; s__uncultured bacterium
OTU247	8	3	2	3	2	4	23	13	23	21	9	30	d__Bacteria; p__Firmicutes; c__Clostridia; o__Peptococcales; f__Peptococcaceae; g__uncultured; s__uncultured bacterium
OTU248	3	20	1	5	23	1	28	3	15	7	14	5	d__Bacteria; p__Proteobacteria; c__Gammaproteobacteria; o__Burkholderiales; f__Sutterellaceae; g__Parasutterella
OTU249	0	0	0	0	0	0	0	1	1	3	1	0	d__Bacteria; p__Bacteroidota; c__Bacteroidia; o__Bacteroidales; f__Marinifilaceae; g__Odoribacter; s__uncultured bacterium
OTU250	74	3	0	3	2	4	10	4	0	21	27	0	d__Bacteria; p__Firmicutes; c__Clostridia; o__Clostridia vadinBB60 group; f__norank; g__norank; s__uncultured bacterium
OTU251	145	0	0	0	0	0	0	0	0	0	0	0	d__Bacteria; p__Firmicutes; c__Clostridia; o__Peptostreptococcales-Tissierellales; f__Anaerovoracaceae; g__S5-A14a
OTU252	1	0	0	2	3	4	15	62	10	6	24	22	d__Bacteria; p__Firmicutes; c__Bacilli; o__Erysipelotrichales; f__Erysipelatoclostridiaceae; g__Erysipelatoclostridium; s__uncultured bacterium
OTU253	38	10	2	9	3	0	6	1	10	20	19	13	d__Bacteria; p__Firmicutes; c__Clostridia; o__Oscillospirales; f__Ruminococcaceae; g__uncultured; s__uncultured bacterium
OTU254	10	2	6	10	13	6	12	32	17	4	14	17	d__Bacteria; p__Firmicutes; c__Bacilli; o__Lactobacillales; f__Lactobacillaceae; g__Ligilactobacillus; s__uncultured bacterium
OTU255	0	0	2	0	0	0	4	4	1	8	0	0	d__Bacteria; p__Firmicutes; c__Clostridia; o__Clostridia UCG-014; f__norank; g__norank; s__uncultured bacterium
OTU256	17	0	12	4	1	5	5	8	22	36	8	13	d__Bacteria; p__Firmicutes; c__Clostridia; o__Oscillospirales; f__Oscillospiraceae; g__uncultured; s__uncultured bacterium
OTU257	7	4	3	8	10	5	30	12	11	17	14	11	d__Bacteria; p__Firmicutes; c__Clostridia; o__Peptostreptococcales-Tissierellales; f__Anaerovoracaceae; g__Family XIII AD3011 group; s__uncultured bacterium
OTU258	6	0	0	6	0	11	6	4	3	35	0	8	d__Bacteria; p__Bacteroidota; c__Bacteroidia; o__Bacteroidales; f__Rikenellaceae; g__Alistipes; s__uncultured bacterium
OTU259	4	5	2	2	1	2	3	4	103	6	0	3	d__Bacteria; p__Firmicutes; c__Clostridia; o__Lachnospirales; f__Lachnospiraceae; g__Lachnospiraceae NK4A136 group; s__uncultured bacterium
OTU260	15	23	22	24	3	6	10	1	5	12	9	11	d__Bacteria; p__Firmicutes; c__Clostridia; o__Peptostreptococcales-Tissierellales; f__Peptostreptococcaceae; g__Clostridioides; s__Clostridioides difficile
OTU261	0	0	1	1	0	0	21	5	2	26	0	16	d__Bacteria; p__Bacteroidota; c__Bacteroidia; o__Bacteroidales; f__Rikenellaceae; g__Rikenella; s__Rikenella microfusus DSM 15922
OTU262	86	3	5	1	2	5	7	3	2	11	4	8	d__Bacteria; p__Firmicutes; c__Clostridia; o__Lachnospirales; f__Lachnospiraceae; g__uncultured; s__uncultured bacterium
OTU263	26	47	10	15	14	4	4	2	5	0	0	3	d__Bacteria; p__Firmicutes; c__Clostridia; o__Lachnospirales; f__Lachnospiraceae; g__[Ruminococcus] torques group; s__uncultured bacterium
OTU264	18	5	3	4	1	3	15	7	17	43	6	19	d__Bacteria; p__Firmicutes; c__Clostridia; o__Oscillospirales; f__Ruminococcaceae; g__uncultured; s__uncultured bacterium
OTU265	45	0	3	0	0	0	1	0	5	0	62	1	d__Bacteria; p__Deferribacterota; c__Deferribacteres; o__Deferribacterales; f__Deferribacteraceae; g__Mucispirillum; s__uncultured bacterium
OTU266	5	5	0	4	4	1	13	12	16	57	6	19	d__Bacteria; p__Firmicutes; c__Bacilli; o__Staphylococcales; f__Staphylococcaceae; g__Jeotgalicoccus
OTU267	16	1	9	2	1	7	10	2	6	35	26	5	d__Bacteria; p__Firmicutes; c__Clostridia; o__Oscillospirales; f__Ruminococcaceae; g__Incertae Sedis; s__uncultured bacterium
OTU268	69	37	13	5	7	2	0	0	0	0	1	0	d__Bacteria; p__Proteobacteria; c__Gammaproteobacteria; o__Xanthomonadales; f__Xanthomonadaceae; g__Stenotrophomonas
OTU269	5	0	2	1	0	0	4	3	4	2	6	18	d__Bacteria; p__Bacteroidota; c__Bacteroidia; o__Bacteroidales; f__Muribaculaceae; g__norank; s__uncultured bacterium
OTU270	24	0	1	2	1	5	12	13	1	40	27	11	d__Bacteria; p__Firmicutes; c__Clostridia; o__Lachnospirales; f__Lachnospiraceae; g__[Ruminococcus] gnavus group; s__uncultured bacterium
OTU271	3	0	10	18	0	29	26	1	2	4	0	13	d__Bacteria; p__Bacteroidota; c__Bacteroidia; o__Bacteroidales; f__Rikenellaceae; g__Rikenella; s__Rikenella microfusus DSM 15922
OTU272	0	5	3	12	5	1	6	2	6	17	18	1	d__Bacteria; p__Bacteroidota; c__Bacteroidia; o__Bacteroidales; f__Prevotellaceae; g__Prevotellaceae UCG-003; s__uncultured bacterium
OTU273	1	0	0	1	0	4	0	3	0	37	53	1	d__Bacteria; p__Firmicutes; c__Clostridia; o__Lachnospirales; f__Lachnospiraceae; g__Lachnospiraceae NK4A136 group; s__uncultured bacterium
OTU274	6	1	2	1	1	2	9	29	1	36	14	42	d__Bacteria; p__Firmicutes; c__Bacilli; o__Erysipelotrichales; f__Erysipelotrichaceae; g__uncultured; s__uncultured bacterium
OTU275	13	2	2	0	4	3	16	15	21	23	7	27	d__Bacteria; p__Firmicutes; c__Clostridia; o__Lachnospirales; f__Lachnospiraceae; g__Roseburia; s__uncultured bacterium
OTU276	128	0	0	0	0	2	0	0	0	0	0	0	d__Bacteria; p__Firmicutes; c__Clostridia; o__Peptostreptococcales-Tissierellales; f__Family XI; g__Peptoniphilus; s__uncultured bacterium
OTU277	24	1	1	5	10	4	9	19	27	11	4	20	d__Bacteria; p__Firmicutes; c__Clostridia; o__Lachnospirales; f__Lachnospiraceae; g__Roseburia; s__uncultured bacterium
OTU278	9	5	6	2	5	2	22	10	24	22	18	6	d__Bacteria; p__Firmicutes; c__Clostridia; o__Oscillospirales; f__Oscillospiraceae; g__Colidextribacter; s__uncultured bacterium
OTU279	4	5	6	5	1	3	4	6	16	10	0	18	d__Bacteria; p__Bacteroidota; c__Bacteroidia; o__Bacteroidales; f__Rikenellaceae; g__Alistipes; s__uncultured bacterium
OTU280	0	0	0	0	0	0	0	0	2	0	0	0	d__Bacteria; p__Firmicutes; c__Bacilli; o__Lactobacillales; f__Lactobacillaceae; g__HT002; s__uncultured bacterium
OTU281	129	0	0	0	2	0	0	0	0	0	0	0	d__Bacteria; p__Firmicutes; c__Clostridia; o__Peptostreptococcales-Tissierellales; f__Family XI; g__Anaerococcus; s__Anaerococcus vaginalis
OTU282	10	3	3	2	1	4	30	4	24	18	21	6	d__Bacteria; p__Firmicutes; c__Clostridia; o__Oscillospirales; f__Oscillospiraceae; g__Colidextribacter; s__uncultured bacterium
OTU283	32	0	9	10	1	11	12	3	3	1	31	4	d__Bacteria; p__Desulfobacterota; c__Desulfovibrionia; o__Desulfovibrionales; f__Desulfovibrionaceae; g__Desulfovibrio
OTU284	0	0	0	0	0	0	0	0	1	7	0	0	d__Bacteria; p__Firmicutes; c__Clostridia; o__Clostridia UCG-014; f__norank; g__norank; s__uncultured bacterium
OTU285	0	0	0	0	0	0	1	2	0	4	0	7	d__Bacteria; p__Firmicutes; c__Clostridia; o__Clostridia UCG-014; f__norank; g__norank; s__uncultured rumen bacterium
OTU286	13	25	4	12	50	1	3	1	1	7	5	2	d__Bacteria; p__Firmicutes; c__Clostridia; o__Oscillospirales; f__Oscillospiraceae; g__Flavonifractor; s__uncultured bacterium
OTU287	0	0	0	0	0	0	0	0	0	0	1	1	d__Bacteria; p__Bacteroidota; c__Bacteroidia; o__Bacteroidales; f__Muribaculaceae; g__norank; s__uncultured bacterium
OTU288	6	0	0	1	3	0	1	1	2	1	4	4	d__Bacteria; p__Firmicutes; c__Bacilli; o__Lactobacillales; f__Lactobacillaceae; g__HT002; s__uncultured bacterium
OTU289	30	1	1	1	1	42	1	1	4	11	18	1	d__Bacteria; p__Firmicutes; c__Clostridia; o__Lachnospirales; f__Lachnospiraceae; g__uncultured; s__uncultured bacterium
OTU290	0	2	0	0	4	0	12	1	16	16	1	9	d__Bacteria; p__Firmicutes; c__Clostridia; o__Clostridia UCG-014; f__norank; g__norank; s__uncultured bacterium
OTU291	14	42	0	28	9	2	14	0	2	4	11	2	d__Bacteria; p__Desulfobacterota; c__Desulfovibrionia; o__Desulfovibrionales; f__Desulfovibrionaceae; g__uncultured; s__uncultured bacterium
OTU292	0	0	0	0	2	0	13	0	0	36	4	3	d__Bacteria; p__Firmicutes; c__Clostridia; o__Clostridia UCG-014; f__norank; g__norank; s__uncultured bacterium
OTU293	1	1	0	1	2	2	3	4	1	12	1	13	d__Bacteria; p__Firmicutes; c__Clostridia; o__Clostridia UCG-014; f__norank; g__norank; s__uncultured bacterium
OTU294	7	29	1	2	5	35	1	2	5	2	0	3	d__Bacteria; p__Bacteroidota; c__Bacteroidia; o__Bacteroidales; f__Muribaculaceae; g__norank; s__uncultured bacterium
OTU295	113	0	0	0	0	0	0	0	0	0	0	0	d__Bacteria; p__Firmicutes; c__Clostridia; o__Peptostreptococcales-Tissierellales; f__Family XI; g__Fenollaria; s__uncultured bacterium
OTU296	0	0	3	2	0	0	7	25	0	1	0	9	d__Bacteria; p__Bacteroidota; c__Bacteroidia; o__Bacteroidales; f__Prevotellaceae; g__Prevotellaceae UCG-001
OTU297	1	2	0	0	0	6	10	10	9	4	2	8	d__Bacteria; p__Bacteroidota; c__Bacteroidia; o__Bacteroidales; f__Muribaculaceae; g__norank; s__uncultured bacterium
OTU298	12	4	4	12	2	0	27	0	0	9	1	16	d__Bacteria; p__Firmicutes; c__Clostridia; o__Clostridia vadinBB60 group; f__norank; g__norank; s__uncultured bacterium
OTU299	99	0	0	0	0	1	0	0	0	4	0	0	d__Bacteria; p__Firmicutes; c__Clostridia; o__Lachnospirales; f__Lachnospiraceae; g__Fusicatenibacter; s__uncultured bacterium
OTU300	1	13	2	9	10	11	3	2	12	10	0	2	d__Bacteria; p__Bacteroidota; c__Bacteroidia; o__Bacteroidales; f__Muribaculaceae; g__norank; s__uncultured bacterium
OTU301	0	1	0	4	0	1	4	2	7	2	0	4	d__Bacteria; p__Bacteroidota; c__Bacteroidia; o__Bacteroidales; f__Muribaculaceae; g__norank; s__uncultured bacterium
OTU302	32	0	1	0	0	0	17	1	0	13	28	9	d__Bacteria; p__Firmicutes; c__Clostridia; o__Clostridia vadinBB60 group; f__norank; g__norank; s__uncultured bacterium
OTU303	32	1	10	1	1	8	7	1	5	13	18	16	d__Bacteria; p__Firmicutes; c__Clostridia; o__Oscillospirales; f__Butyricicoccaceae; g__Butyricicoccus; s__uncultured bacterium
OTU304	70	0	8	1	0	4	9	2	1	4	3	6	d__Bacteria; p__Firmicutes; c__Clostridia; o__Oscillospirales; f__Butyricicoccaceae; g__Butyricicoccus; s__uncultured bacterium
OTU305	2	35	3	28	13	7	0	2	0	3	0	1	d__Bacteria; p__Proteobacteria; c__Gammaproteobacteria; o__Enterobacterales; f__Enterobacteriaceae; g__Enterobacter
OTU306	1	1	0	0	3	0	1	0	8	1	2	5	d__Bacteria; p__Firmicutes; c__Clostridia; o__Clostridia UCG-014; f__norank; g__norank; s__uncultured bacterium
OTU307	1	0	0	7	2	0	0	2	2	10	0	7	d__Bacteria; p__Bacteroidota; c__Bacteroidia; o__Bacteroidales; f__Rikenellaceae; g__Alistipes; s__uncultured bacterium
OTU308	11	2	2	4	3	3	10	0	42	10	7	8	d__Bacteria; p__Firmicutes; c__Clostridia; o__Oscillospirales; f__Oscillospiraceae; g__Colidextribacter; s__uncultured bacterium
OTU309	0	0	0	0	0	0	1	0	1	8	1	6	d__Bacteria; p__Firmicutes; c__Clostridia; o__Clostridia UCG-014; f__norank; g__norank; s__uncultured bacterium
OTU310	0	0	0	0	0	0	17	8	1	20	2	4	d__Bacteria; p__Firmicutes; c__Clostridia; o__Clostridia UCG-014; f__norank; g__norank; s__uncultured bacterium
OTU311	5	5	1	2	1	1	8	4	2	46	4	11	d__Bacteria; p__Firmicutes; c__Clostridia; o__Clostridia UCG-014; f__norank; g__norank; s__uncultured bacterium
OTU312	0	1	32	6	0	4	9	0	0	27	2	3	d__Bacteria; p__Firmicutes; c__Clostridia; o__Lachnospirales; f__Lachnospiraceae; g__[Eubacterium] xylanophilum group; s__uncultured bacterium
OTU313	5	3	2	4	0	2	9	19	2	47	8	6	d__Bacteria; p__Firmicutes; c__Clostridia; o__Lachnospirales; f__Lachnospiraceae; g__uncultured; s__uncultured bacterium
OTU314	0	0	0	0	0	0	0	0	1	2	1	1	d__Bacteria; p__Bacteroidota; c__Bacteroidia; o__Bacteroidales; f__Muribaculaceae; g__norank; s__uncultured bacterium
OTU315	9	1	1	1	0	1	2	2	11	18	35	5	d__Bacteria; p__Firmicutes; c__Clostridia; o__Lachnospirales; f__Lachnospiraceae; g__Tuzzerella; s__uncultured bacterium
OTU316	14	59	2	7	0	2	2	2	2	0	0	2	d__Bacteria; p__Firmicutes; c__Bacilli; o__Erysipelotrichales; f__Erysipelotrichaceae; g__[Clostridium] innocuum group; s__uncultured bacterium
OTU317	0	1	1	0	0	0	40	1	1	5	1	1	d__Bacteria; p__Firmicutes; c__Clostridia; o__Lachnospirales; f__Lachnospiraceae; g__uncultured; s__uncultured bacterium
OTU318	3	3	2	2	7	2	11	0	26	38	0	4	d__Bacteria; p__Desulfobacterota; c__Desulfovibrionia; o__Desulfovibrionales; f__Desulfovibrionaceae; g__Desulfovibrio; s__uncultured bacterium
OTU319	4	0	3	2	0	0	3	25	39	8	3	11	d__Bacteria; p__Firmicutes; c__Clostridia; o__Lachnospirales; f__Lachnospiraceae; g__Roseburia; s__uncultured bacterium
OTU320	0	0	11	30	2	0	5	0	1	0	13	5	d__Bacteria; p__Bacteroidota; c__Bacteroidia; o__Bacteroidales; f__Prevotellaceae; g__Prevotellaceae Ga6A1 group; s__uncultured bacterium
OTU321	6	1	1	1	1	1	20	10	11	26	5	7	d__Bacteria; p__Firmicutes; c__Clostridia; o__Lachnospirales; f__Lachnospiraceae; g__uncultured; s__uncultured bacterium
OTU322	2	0	48	0	0	0	4	10	1	3	8	2	d__Bacteria; p__Firmicutes; c__Clostridia; o__Lachnospirales; f__Lachnospiraceae; g__Lachnospiraceae NK4A136 group; s__uncultured bacterium
OTU323	2	1	1	4	2	4	4	7	51	14	5	2	d__Bacteria; p__Firmicutes; c__Clostridia; o__Lachnospirales; f__Lachnospiraceae; g__Blautia; s__uncultured bacterium
OTU324	0	0	0	0	15	0	12	8	5	22	2	0	d__Bacteria; p__Firmicutes; c__Clostridia; o__Clostridia UCG-014; f__norank; g__norank; s__uncultured bacterium
OTU325	5	40	0	3	25	1	1	0	0	4	3	1	d__Bacteria; p__Bacteroidota; c__Bacteroidia; o__Bacteroidales; f__Tannerellaceae; g__Parabacteroides
OTU326	0	0	0	0	0	0	0	0	0	87	0	0	d__Bacteria; p__Firmicutes; c__Clostridia; o__Lachnospirales; f__Lachnospiraceae; g__Lachnospiraceae NK4A136 group; s__uncultured bacterium
OTU327	12	0	6	0	12	2	1	4	27	10	6	22	d__Bacteria; p__Deferribacterota; c__Deferribacteres; o__Deferribacterales; f__Deferribacteraceae; g__Mucispirillum
OTU328	0	0	0	0	0	0	0	0	0	0	2	1	d__Bacteria; p__Bacteroidota; c__Bacteroidia; o__Bacteroidales; f__Muribaculaceae; g__norank; s__uncultured bacterium
OTU329	0	0	0	13	0	0	9	0	0	63	0	1	d__Bacteria; p__Firmicutes; c__Clostridia; o__Clostridia vadinBB60 group; f__norank; g__norank; s__uncultured bacterium
OTU330	10	1	1	0	1	0	38	6	0	19	2	4	d__Bacteria; p__Firmicutes; c__Clostridia; o__Clostridia vadinBB60 group; f__norank; g__norank; s__unidentified
OTU331	85	0	0	0	0	0	0	2	0	0	0	0	d__Bacteria; p__Bacteroidota; c__Bacteroidia; o__Bacteroidales; f__Prevotellaceae; g__Prevotella; s__uncultured bacterium
OTU332	4	1	2	10	9	1	11	6	11	15	4	9	d__Bacteria; p__Firmicutes; c__Clostridia; o__Lachnospirales; f__Lachnospiraceae; g__Lachnoclostridium; s__uncultured bacterium
OTU333	2	19	0	10	28	0	4	2	0	1	0	0	d__Bacteria; p__Bacteroidota; c__Bacteroidia; o__Bacteroidales; f__Bacteroidaceae; g__Bacteroides; s__uncultured organism
OTU334	0	0	1	0	0	0	1	1	4	1	1	1	d__Bacteria; p__Bacteroidota; c__Bacteroidia; o__Bacteroidales; f__Muribaculaceae; g__norank; s__uncultured bacterium
OTU335	18	0	0	0	0	1	1	2	0	9	40	4	d__Bacteria; p__Firmicutes; c__Bacilli; o__Lactobacillales; f__Streptococcaceae; g__Streptococcus
OTU336	22	34	9	1	5	5	3	0	0	4	3	1	d__Bacteria; p__Firmicutes; c__Clostridia; o__Lachnospirales; f__Lachnospiraceae
OTU337	80	0	0	0	0	0	0	0	0	2	0	0	d__Bacteria; p__Firmicutes; c__Clostridia; o__Lachnospirales; f__Lachnospiraceae; g__[Eubacterium] eligens group
OTU338	1	4	0	0	14	0	5	5	3	39	1	1	d__Bacteria; p__Firmicutes; c__Clostridia; o__Christensenellales; f__Christensenellaceae; g__Christensenellaceae R-7 group
OTU339	7	9	5	2	3	1	12	2	12	29	7	4	d__Bacteria; p__Firmicutes; c__Clostridia; o__Lachnospirales; f__Lachnospiraceae; g__uncultured; s__uncultured bacterium
OTU340	6	7	4	4	7	14	16	2	2	4	12	8	d__Bacteria; p__Firmicutes; c__Bacilli; o__Erysipelotrichales; f__Erysipelotrichaceae; g__Faecalibaculum; s__uncultured bacterium
OTU341	0	0	0	4	0	6	19	3	0	2	0	9	d__Bacteria; p__Bacteroidota; c__Bacteroidia; o__Bacteroidales; f__Bacteroidaceae; g__Bacteroides; s__Bacteroides caecimuris
OTU342	11	4	2	4	2	1	7	9	8	11	2	15	d__Bacteria; p__Firmicutes; c__Clostridia; o__Christensenellales; f__Christensenellaceae; g__uncultured; s__uncultured bacterium
OTU343	0	0	0	1	0	0	0	5	1	1	0	0	d__Bacteria; p__Bacteroidota; c__Bacteroidia; o__Bacteroidales; f__Muribaculaceae; g__norank; s__uncultured bacterium
OTU344	6	13	4	1	1	1	4	3	18	19	4	5	d__Bacteria; p__Desulfobacterota; c__Desulfovibrionia; o__Desulfovibrionales; f__Desulfovibrionaceae; g__uncultured; s__uncultured bacterium
OTU345	18	0	0	5	17	5	3	4	5	0	7	3	d__Bacteria; p__Firmicutes; c__Bacilli; o__Lactobacillales; f__Lactobacillaceae; g__Ligilactobacillus; s__uncultured bacterium
OTU346	6	4	2	1	3	0	6	3	18	34	4	13	d__Bacteria; p__Firmicutes; c__Clostridia; o__Lachnospirales; f__Lachnospiraceae; g__uncultured; s__uncultured bacterium
OTU347	0	4	0	2	0	0	3	1	0	1	18	0	d__Bacteria; p__Bacteroidota; c__Bacteroidia; o__Bacteroidales; f__Prevotellaceae; g__Prevotella; s__uncultured bacterium
OTU348	4	1	1	3	5	2	5	7	6	5	3	4	d__Bacteria; p__Bacteroidota; c__Bacteroidia; o__Bacteroidales; f__Rikenellaceae; g__Rikenellaceae RC9 gut group; s__uncultured bacterium
OTU349	12	4	3	15	9	8	4	2	5	6	6	2	d__Bacteria; p__Firmicutes; c__Clostridia; o__Peptostreptococcales-Tissierellales; f__Anaerovoracaceae; g__[Eubacterium] brachy group; s__uncultured Eubacteriaceae bacterium
OTU350	0	0	1	13	2	1	20	1	3	23	6	6	d__Bacteria; p__Firmicutes; c__Clostridia; o__Clostridia vadinBB60 group; f__norank; g__norank; s__uncultured bacterium
OTU351	0	7	0	4	0	0	17	0	0	42	0	6	d__Bacteria; p__Firmicutes; c__Clostridia; o__Clostridia vadinBB60 group; f__norank; g__norank; s__uncultured bacterium
OTU352	2	10	1	1	3	2	5	3	21	19	4	9	d__Bacteria; p__Desulfobacterota; c__Desulfovibrionia; o__Desulfovibrionales; f__Desulfovibrionaceae; g__uncultured; s__uncultured bacterium
OTU353	3	3	1	7	2	0	10	2	6	38	12	1	d__Bacteria; p__Firmicutes; c__Clostridia; o__Peptostreptococcales-Tissierellales; f__Anaerovoracaceae; g__Anaerovorax; s__uncultured bacterium
OTU354	66	3	0	0	0	0	0	1	0	1	1	0	d__Bacteria; p__Firmicutes; c__Clostridia; o__Oscillospirales; f__Ruminococcaceae; g__Subdoligranulum; s__uncultured bacterium
OTU355	23	7	5	2	22	0	4	5	4	2	1	3	d__Bacteria; p__Firmicutes; c__Clostridia; o__Lachnospirales; f__Lachnospiraceae; g__Lachnoclostridium; s__uncultured bacterium
OTU356	0	1	0	0	1	0	1	0	1	0	1	1	d__Bacteria; p__Bacteroidota; c__Bacteroidia; o__Bacteroidales; f__Muribaculaceae; g__norank; s__uncultured bacterium
OTU358	6	1	0	1	0	1	7	4	15	34	7	5	d__Bacteria; p__Firmicutes; c__Clostridia; o__Lachnospirales; f__Lachnospiraceae; g__GCA-900066575; s__uncultured bacterium
OTU359	13	4	5	17	12	4	1	6	1	3	1	8	d__Bacteria; p__Bacteroidota; c__Bacteroidia; o__Bacteroidales; f__Bacteroidaceae; g__Bacteroides
OTU360	7	2	4	0	1	0	6	1	13	11	7	4	d__Bacteria; p__Firmicutes; c__Clostridia; o__Oscillospirales; f__Oscillospiraceae; g__Oscillibacter; s__uncultured bacterium
OTU361	2	8	1	5	5	9	1	1	12	7	4	5	d__Bacteria; p__Bacteroidota; c__Bacteroidia; o__Bacteroidales; f__Muribaculaceae; g__norank; s__uncultured bacterium
OTU362	11	0	1	3	1	1	13	6	4	10	12	5	d__Bacteria; p__Firmicutes; c__Clostridia; o__Lachnospirales; f__Lachnospiraceae; g__uncultured; s__uncultured bacterium
OTU363	13	1	0	1	2	0	5	3	11	22	5	4	d__Bacteria; p__Firmicutes; c__Clostridia; o__Lachnospirales; f__Lachnospiraceae; g__uncultured; s__uncultured bacterium
OTU364	6	2	0	0	3	0	11	3	1	21	2	14	d__Bacteria; p__Actinobacteriota; c__Coriobacteriia; o__Coriobacteriales; f__Eggerthellaceae; g__Adlercreutzia; s__uncultured bacterium
OTU365	11	0	1	0	0	1	11	3	8	24	4	10	d__Bacteria; p__Firmicutes; c__Clostridia; o__Lachnospirales; f__Lachnospiraceae; g__uncultured; s__uncultured bacterium
OTU366	66	0	0	0	0	0	0	0	0	1	0	0	d__Bacteria; p__Firmicutes; c__Clostridia; o__Lachnospirales; f__Lachnospiraceae; g__Anaerostipes; s__uncultured bacterium
OTU367	0	0	0	0	0	0	0	0	0	0	0	15	d__Bacteria; p__Firmicutes; c__Bacilli; o__RF39; f__norank; g__norank; s__uncultured bacterium
OTU368	73	0	0	0	0	0	1	0	0	1	0	0	d__Bacteria; p__Firmicutes; c__Clostridia; o__Lachnospirales; f__Lachnospiraceae; g__Blautia; s__uncultured bacterium
OTU369	0	0	0	0	0	0	54	0	1	0	0	0	d__Bacteria; p__Firmicutes; c__Clostridia; o__Lachnospirales; f__Lachnospiraceae; g__uncultured
OTU370	11	2	5	0	1	3	1	3	1	6	4	7	d__Bacteria; p__Actinobacteriota; c__Coriobacteriia; o__Coriobacteriales; f__Eggerthellaceae; g__Enterorhabdus; s__uncultured bacterium
OTU371	2	7	0	2	2	1	10	7	12	10	10	7	d__Bacteria; p__Firmicutes; c__Clostridia; o__Oscillospirales; f__Ruminococcaceae; g__Negativibacillus; s__uncultured bacterium
OTU372	6	2	0	2	0	16	0	0	0	6	20	7	d__Bacteria; p__Firmicutes; c__Clostridia; o__Clostridia vadinBB60 group; f__norank; g__norank; s__unidentified
OTU373	68	0	0	0	0	0	0	0	0	1	0	1	d__Bacteria; p__Firmicutes; c__Negativicutes; o__Veillonellales-Selenomonadales; f__Veillonellaceae; g__Dialister; s__uncultured organism
OTU374	1	0	0	1	0	0	8	4	13	14	1	3	d__Bacteria; p__Firmicutes; c__Clostridia; o__Lachnospirales; f__Lachnospiraceae; g__Lachnospiraceae NK4A136 group; s__uncultured bacterium
OTU375	0	1	0	0	0	0	2	3	1	0	0	6	d__Bacteria; p__Bacteroidota; c__Bacteroidia; o__Bacteroidales; f__Muribaculaceae; g__norank; s__uncultured bacterium
OTU376	14	50	0	0	0	0	0	5	0	0	0	0	d__Bacteria; p__Firmicutes; c__Clostridia; o__Lachnospirales; f__Lachnospiraceae; g__Blautia; s__uncultured bacterium
OTU377	0	0	0	0	0	0	1	0	0	58	0	2	d__Bacteria; p__Firmicutes; c__Clostridia; o__Clostridiales; f__Clostridiaceae; g__Clostridium sensu stricto 1
OTU378	0	2	0	7	3	4	0	2	3	2	1	6	d__Bacteria; p__Bacteroidota; c__Bacteroidia; o__Bacteroidales; f__Rikenellaceae; g__Alistipes; s__uncultured bacterium
OTU379	1	1	1	0	2	1	7	3	2	22	0	12	d__Bacteria; p__Actinobacteriota; c__Coriobacteriia; o__Coriobacteriales; f__Eggerthellaceae; g__Enterorhabdus; s__uncultured bacterium
OTU380	0	0	0	5	0	2	15	1	9	6	12	9	d__Bacteria; p__Firmicutes; c__Clostridia; o__Lachnospirales; f__Lachnospiraceae; g__ASF356; s__uncultured bacterium
OTU381	2	3	5	0	4	0	7	8	3	15	15	3	d__Bacteria; p__Firmicutes; c__Clostridia; o__Lachnospirales; f__Lachnospiraceae; g__uncultured; s__uncultured bacterium
OTU382	0	1	0	0	0	0	0	0	0	0	0	9	d__Bacteria; p__Bacteroidota; c__Bacteroidia; o__Bacteroidales; f__Muribaculaceae; g__norank; s__uncultured bacterium
OTU383	1	1	0	2	2	0	4	3	15	12	1	18	d__Bacteria; p__Firmicutes; c__Clostridia; o__Peptostreptococcales-Tissierellales; f__Anaerovoracaceae; g__Anaerovorax; s__uncultured bacterium
OTU384	0	1	1	4	0	3	4	5	7	29	1	4	d__Bacteria; p__Firmicutes; c__Clostridia; o__Lachnospirales; f__Lachnospiraceae; g__uncultured; s__uncultured bacterium
OTU385	6	1	1	0	0	3	10	8	4	5	20	6	d__Bacteria; p__Firmicutes; c__Clostridia; o__Lachnospirales; f__Lachnospiraceae; g__uncultured; s__uncultured bacterium
OTU386	10	2	1	0	1	1	10	2	10	9	13	2	d__Bacteria; p__Firmicutes; c__Clostridia; o__Oscillospirales; f__Ruminococcaceae; g__uncultured; s__uncultured bacterium
OTU387	52	0	1	0	1	0	0	0	5	0	0	0	d__Bacteria; p__Firmicutes; c__Clostridia; o__Lachnospirales; f__Lachnospiraceae; g__Lachnospiraceae NK4A136 group
OTU388	9	0	0	1	0	1	7	9	8	11	7	5	d__Bacteria; p__Firmicutes; c__Clostridia; o__Lachnospirales; f__Lachnospiraceae; g__uncultured; s__uncultured bacterium
OTU389	3	2	0	0	1	1	2	0	2	17	7	0	d__Bacteria; p__Firmicutes; c__Clostridia; o__Lachnospirales; f__Lachnospiraceae; g__Lachnospiraceae NK4A136 group; s__uncultured bacterium
OTU390	4	0	0	3	4	2	0	1	4	0	6	3	d__Bacteria; p__Firmicutes; c__Bacilli; o__Lactobacillales; f__Lactobacillaceae; g__Ligilactobacillus; s__uncultured bacterium
OTU391	0	0	0	0	0	3	0	0	1	0	0	77	d__Bacteria; p__Firmicutes; c__Clostridia; o__Lachnospirales; f__Lachnospiraceae; g__Lachnospiraceae NK4A136 group; s__uncultured bacterium
OTU392	0	0	0	0	0	0	6	0	2	3	0	0	d__Bacteria; p__Firmicutes; c__Clostridia; o__Clostridia UCG-014; f__norank; g__norank; s__uncultured bacterium
OTU393	4	1	4	0	3	1	3	9	9	22	1	8	d__Bacteria; p__Firmicutes; c__Clostridia; o__Oscillospirales; f__Butyricicoccaceae; g__UCG-009; s__uncultured bacterium
OTU394	0	0	0	0	0	0	53	0	0	0	0	0	d__Bacteria; p__Firmicutes; c__Clostridia; o__Lachnospirales; f__Lachnospiraceae; g__Lachnospiraceae NK4A136 group; s__uncultured bacterium
OTU395	61	0	0	0	0	0	0	0	0	1	0	0	d__Bacteria; p__Firmicutes; c__Clostridia; o__Lachnospirales; f__Lachnospiraceae; g__Lachnospira; s__uncultured bacterium
OTU396	2	1	6	1	0	1	6	4	5	21	4	4	d__Bacteria; p__Firmicutes; c__Clostridia; o__Oscillospirales; f__Oscillospiraceae; g__Oscillibacter; s__uncultured bacterium
OTU397	4	1	1	4	0	2	0	2	5	15	4	9	d__Bacteria; p__Firmicutes; c__Clostridia; o__Oscillospirales; f__UCG-010; g__norank; s__uncultured bacterium
OTU398	1	0	1	0	0	2	1	8	0	6	0	2	d__Bacteria; p__Bacteroidota; c__Bacteroidia; o__Bacteroidales; f__Muribaculaceae; g__norank; s__uncultured bacterium
OTU399	2	2	4	4	4	10	2	4	0	1	2	13	d__Bacteria; p__Actinobacteriota; c__Coriobacteriia; o__Coriobacteriales; f__Eggerthellaceae; g__Enterorhabdus; s__uncultured bacterium
OTU400	3	0	2	0	0	1	5	1	4	41	2	3	d__Bacteria; p__Firmicutes; c__Clostridia; o__Lachnospirales; f__Lachnospiraceae; g__[Eubacterium] xylanophilum group; s__uncultured bacterium
OTU401	0	13	0	32	11	0	0	0	0	0	0	0	d__Bacteria; p__Firmicutes; c__Clostridia; o__Lachnospirales; f__Lachnospiraceae; g__Lachnoclostridium; s__uncultured bacterium
OTU402	38	10	1	2	4	0	0	1	0	3	1	1	d__Bacteria; p__Firmicutes; c__Clostridia; o__Lachnospirales; f__Lachnospiraceae; g__[Ruminococcus] torques group; s__uncultured bacterium
OTU403	64	0	0	0	0	0	0	0	0	0	0	0	d__Bacteria; p__Firmicutes; c__Clostridia; o__Peptostreptococcales-Tissierellales; f__Family XI; g__Peptoniphilus
OTU404	51	10	0	0	1	0	0	2	0	0	0	0	d__Bacteria; p__Firmicutes; c__Bacilli; o__Acholeplasmatales; f__Acholeplasmataceae; g__Anaeroplasma; s__uncultured bacterium
OTU405	9	0	2	3	2	1	4	2	15	10	7	1	d__Bacteria; p__Desulfobacterota; c__Desulfovibrionia; o__Desulfovibrionales; f__Desulfovibrionaceae; g__Bilophila; s__uncultured bacterium
OTU406	0	0	0	0	0	0	0	0	1	0	0	3	d__Bacteria; p__Actinobacteriota; c__Actinobacteria; o__Bifidobacteriales; f__Bifidobacteriaceae; g__Bifidobacterium; s__Bifidobacterium pseudolongum PV8-2
OTU407	1	3	0	5	5	1	5	10	14	3	3	8	d__Bacteria; p__Firmicutes; c__Clostridia; o__Oscillospirales; f__Ruminococcaceae; g__uncultured; s__uncultured bacterium
OTU408	0	12	3	1	4	7	0	1	2	5	2	0	d__Bacteria; p__Bacteroidota; c__Bacteroidia; o__Bacteroidales; f__Muribaculaceae; g__norank; s__uncultured bacterium
OTU409	6	13	2	5	3	9	2	3	3	2	3	5	d__Bacteria; p__Firmicutes; c__Bacilli; o__Erysipelotrichales; f__Erysipelatoclostridiaceae; g__Erysipelatoclostridium; s__uncultured bacterium
OTU410	4	13	0	0	0	6	1	1	1	5	0	3	d__Bacteria; p__Bacteroidota; c__Bacteroidia; o__Bacteroidales; f__Muribaculaceae; g__norank; s__uncultured bacterium
OTU411	0	0	0	0	0	0	0	41	0	0	7	0	d__Bacteria; p__Firmicutes; c__Clostridia; o__Oscillospirales; f__Ruminococcaceae; g__Ruminococcus; s__uncultured bacterium
OTU412	2	0	2	1	1	2	5	3	9	20	4	9	d__Bacteria; p__Firmicutes; c__Clostridia; o__Lachnospirales; f__Lachnospiraceae; g__uncultured; s__uncultured bacterium
OTU413	21	0	4	0	0	1	5	0	2	2	16	3	d__Bacteria; p__Firmicutes; c__Clostridia; o__Oscillospirales; f__Ruminococcaceae; g__uncultured; s__uncultured bacterium
OTU414	1	1	2	0	1	0	9	0	7	34	2	8	d__Bacteria; p__Firmicutes; c__Clostridia; o__Lachnospirales; f__Lachnospiraceae; g__uncultured; s__uncultured bacterium
OTU415	0	0	1	6	0	5	1	5	0	7	4	0	d__Bacteria; p__Bacteroidota; c__Bacteroidia; o__Bacteroidales; f__Muribaculaceae; g__norank; s__uncultured bacterium
OTU416	36	2	2	0	0	0	1	0	2	3	4	0	d__Bacteria; p__Firmicutes; c__Clostridia; o__Oscillospirales; f__[Eubacterium] coprostanoligenes group; g__norank; s__uncultured organism
OTU417	1	1	0	2	4	4	1	4	0	5	7	0	d__Bacteria; p__Bacteroidota; c__Bacteroidia; o__Bacteroidales; f__Muribaculaceae; g__norank; s__uncultured bacterium
OTU418	3	0	2	0	0	0	2	3	23	1	2	6	d__Bacteria; p__Firmicutes; c__Clostridia; o__Lachnospirales; f__Lachnospiraceae; g__Roseburia; s__uncultured bacterium
OTU419	58	0	0	0	0	0	0	0	0	0	0	1	d__Bacteria; p__Firmicutes; c__Bacilli; o__Erysipelotrichales; f__Erysipelatoclostridiaceae; g__Erysipelotrichaceae UCG-003; s__uncultured bacterium
OTU420	0	0	8	0	0	0	2	16	2	2	4	11	d__Bacteria; p__Firmicutes; c__Clostridia; o__Lachnospirales; f__Lachnospiraceae; g__A2; s__uncultured bacterium
OTU421	1	9	2	7	4	1	1	2	8	14	3	5	d__Bacteria; p__Bacteroidota; c__Bacteroidia; o__Bacteroidales; f__Marinifilaceae; g__Odoribacter
OTU422	1	1	0	3	1	1	8	4	9	4	10	8	d__Bacteria; p__Firmicutes; c__Clostridia; o__Lachnospirales; f__Lachnospiraceae; g__Lachnoclostridium; s__uncultured bacterium
OTU423	2	2	2	2	0	0	9	3	15	3	7	8	d__Bacteria; p__Firmicutes; c__Clostridia; o__Oscillospirales; f__Ruminococcaceae; g__Harryflintia
OTU424	0	0	1	0	0	0	0	1	7	4	1	1	d__Bacteria; p__Bacteroidota; c__Bacteroidia; o__Bacteroidales; f__Muribaculaceae; g__norank; s__uncultured bacterium
OTU425	0	0	0	0	0	0	1	39	2	0	0	3	d__Bacteria; p__Firmicutes; c__Clostridia; o__Lachnospirales; f__Lachnospiraceae; g__Lachnospiraceae UCG-001; s__uncultured bacterium
OTU426	3	0	1	0	3	0	2	2	12	23	1	4	d__Bacteria; p__Firmicutes; c__Bacilli; o__Lactobacillales; f__Aerococcaceae; g__Aerosphaera; s__uncultured bacterium
OTU427	1	1	0	1	3	0	5	2	2	28	0	3	d__Bacteria; p__Firmicutes; c__Clostridia; o__Oscillospirales; f__Ruminococcaceae; g__Negativibacillus; s__uncultured bacterium
OTU428	0	0	25	1	0	0	7	0	0	7	8	0	d__Bacteria; p__Firmicutes; c__Clostridia; o__Lachnospirales; f__Lachnospiraceae; g__Lachnospiraceae NK4A136 group; s__uncultured bacterium
OTU429	2	0	0	7	1	0	4	1	4	3	4	0	d__Bacteria; p__Bacteroidota; c__Bacteroidia; o__Bacteroidales; f__Muribaculaceae; g__norank; s__uncultured bacterium
OTU430	0	0	0	4	0	0	8	0	0	26	10	0	d__Bacteria; p__Firmicutes; c__Clostridia; o__Oscillospirales; f__Oscillospiraceae; g__UCG-005; s__uncultured bacterium
OTU431	1	0	0	1	0	2	7	1	5	17	17	1	d__Bacteria; p__Firmicutes; c__Clostridia; o__Lachnospirales; f__Lachnospiraceae; g__uncultured; s__uncultured bacterium
OTU432	1	0	0	3	0	2	3	1	1	0	0	3	d__Bacteria; p__Bacteroidota; c__Bacteroidia; o__Bacteroidales; f__Rikenellaceae; g__Rikenella; s__uncultured bacterium
OTU433	8	1	0	0	2	1	4	1	6	30	7	0	d__Bacteria; p__Proteobacteria; c__Gammaproteobacteria; o__Burkholderiales; f__Alcaligenaceae; g__Paenalcaligenes; s__Paenalcaligenes hominis
OTU434	0	0	0	0	0	0	2	0	0	0	0	0	d__Bacteria; p__Bacteroidota; c__Bacteroidia; o__Bacteroidales; f__Muribaculaceae; g__norank; s__uncultured bacterium
OTU435	1	0	1	0	1	0	3	1	0	15	0	3	d__Bacteria; p__Bacteroidota; c__Bacteroidia; o__Bacteroidales; f__Muribaculaceae; g__norank; s__uncultured bacterium
OTU436	25	0	2	0	1	1	4	1	1	8	2	4	d__Bacteria; p__Firmicutes; c__Clostridia; o__Clostridia vadinBB60 group; f__norank; g__norank; s__uncultured bacterium
OTU437	56	0	0	1	0	0	0	0	0	1	0	0	d__Bacteria; p__Firmicutes; c__Clostridia; o__Lachnospirales; f__Lachnospiraceae; g__Blautia; s__uncultured bacterium
OTU438	1	0	0	2	0	2	32	0	0	1	6	4	d__Bacteria; p__Firmicutes; c__Clostridia; o__Lachnospirales; f__Lachnospiraceae; g__Lachnospiraceae NK4A136 group; s__uncultured bacterium
OTU439	6	0	0	0	0	3	4	9	16	4	0	0	d__Bacteria; p__Firmicutes; c__Clostridia; o__Lachnospirales; f__Lachnospiraceae; g__Lachnospiraceae NK4A136 group; s__uncultured bacterium
OTU440	2	1	2	3	0	0	8	2	2	23	0	5	d__Bacteria; p__Firmicutes; c__Clostridia; o__Oscillospirales; f__Ruminococcaceae; g__Anaerotruncus; s__uncultured bacterium
OTU441	1	0	0	0	1	1	23	1	2	18	1	0	d__Bacteria; p__Firmicutes; c__Clostridia; o__Lachnospirales; f__Lachnospiraceae; g__uncultured; s__uncultured bacterium
OTU442	37	2	1	1	1	1	2	0	2	1	0	3	d__Bacteria; p__Proteobacteria; c__Gammaproteobacteria; o__Burkholderiales; f__Burkholderiaceae; g__Ralstonia
OTU443	0	0	1	3	6	0	5	3	3	19	3	6	d__Bacteria; p__Firmicutes; c__Bacilli; o__Lactobacillales; f__Enterococcaceae; g__Enterococcus; s__Enterococcus faecalis
OTU444	4	3	1	1	2	0	0	3	9	22	3	5	d__Bacteria; p__Firmicutes; c__Bacilli; o__Lactobacillales; f__Aerococcaceae; g__Aerococcus; s__Aerococcus viridans
OTU445	4	0	8	2	0	1	6	5	6	14	6	2	d__Bacteria; p__Firmicutes; c__Clostridia; o__Oscillospirales; f__Oscillospiraceae; g__uncultured; s__uncultured bacterium
OTU446	0	0	1	0	1	0	0	8	3	1	1	0	d__Bacteria; p__Bacteroidota; c__Bacteroidia; o__Bacteroidales; f__Rikenellaceae; g__Alistipes; s__uncultured bacterium
OTU447	13	19	1	6	0	2	0	2	0	3	3	0	d__Bacteria; p__Firmicutes; c__Clostridia; o__Lachnospirales; f__Lachnospiraceae; g__Robinsoniella
OTU448	4	3	0	1	1	0	3	1	1	21	0	4	d__Bacteria; p__Firmicutes; c__Clostridia; o__Clostridia UCG-014; f__norank; g__norank; s__uncultured bacterium
OTU449	2	0	2	1	2	0	3	4	7	20	3	2	d__Bacteria; p__Firmicutes; c__Clostridia; o__Oscillospirales; f__Ruminococcaceae; g__Incertae Sedis
OTU450	3	0	2	0	1	3	5	1	10	26	1	0	d__Bacteria; p__Firmicutes; c__Clostridia; o__Lachnospirales; f__Lachnospiraceae; g__uncultured
OTU452	22	6	0	1	1	0	11	0	10	3	0	0	d__Bacteria; p__Proteobacteria; c__Gammaproteobacteria; o__Burkholderiales; f__Sutterellaceae; g__Parasutterella
OTU453	0	0	0	0	0	0	42	2	0	0	0	0	d__Bacteria; p__Firmicutes; c__Clostridia; o__Lachnospirales; f__Lachnospiraceae
OTU455	10	0	4	4	2	2	0	0	7	9	11	1	d__Bacteria; p__Firmicutes; c__Clostridia; o__Lachnospirales; f__Lachnospiraceae; g__uncultured; s__uncultured bacterium
OTU456	0	0	0	8	0	0	8	8	1	1	2	1	d__Bacteria; p__Bacteroidota; c__Bacteroidia; o__Bacteroidales; f__Muribaculaceae; g__norank; s__uncultured bacterium
OTU457	0	0	0	17	0	3	12	2	4	0	0	0	d__Bacteria; p__Firmicutes; c__Clostridia; o__Lachnospirales; f__Lachnospiraceae; g__Blautia; s__uncultured bacterium
OTU458	1	0	4	1	1	0	0	2	3	1	4	0	d__Bacteria; p__Bacteroidota; c__Bacteroidia; o__Bacteroidales; f__Muribaculaceae; g__norank; s__uncultured bacterium
OTU459	0	0	0	0	0	0	8	0	0	2	0	0	d__Bacteria; p__Firmicutes; c__Clostridia; o__Clostridia UCG-014; f__norank; g__norank; s__uncultured bacterium
OTU460	0	0	0	0	0	0	8	2	25	2	3	5	d__Bacteria; p__Firmicutes; c__Clostridia; o__Lachnospirales; f__Lachnospiraceae; g__Lachnospiraceae UCG-006; s__uncultured bacterium
OTU461	0	0	0	0	0	0	2	2	0	1	0	6	d__Bacteria; p__Bacteroidota; c__Bacteroidia; o__Bacteroidales; f__Marinifilaceae; g__Odoribacter; s__uncultured bacterium
OTU462	0	0	0	0	0	0	1	0	1	2	3	3	d__Bacteria; p__Cyanobacteria; c__Vampirivibrionia; o__Gastranaerophilales; f__norank; g__norank; s__uncultured bacterium
OTU463	0	0	38	1	1	1	0	0	0	0	0	0	Unclassified
OTU464	6	4	6	0	3	4	2	5	0	12	2	4	d__Bacteria; p__Firmicutes; c__Clostridia; o__Peptostreptococcales-Tissierellales; f__Anaerovoracaceae; g__[Eubacterium] brachy group; s__uncultured bacterium
OTU465	0	1	0	0	1	0	6	2	7	26	3	3	d__Bacteria; p__Firmicutes; c__Bacilli; o__Bacillales; f__Planococcaceae; g__Kurthia; s__uncultured bacterium
OTU466	11	0	0	0	1	14	5	0	0	4	10	0	d__Bacteria; p__Firmicutes; c__Clostridia; o__Clostridia vadinBB60 group; f__norank; g__norank; s__uncultured bacterium
OTU467	3	2	1	1	0	3	5	8	1	13	6	7	d__Bacteria; p__Firmicutes; c__Clostridia; o__Oscillospirales; f__Oscillospiraceae; g__UCG-005; s__uncultured bacterium
OTU468	0	1	0	0	0	0	1	5	4	0	0	10	d__Bacteria; p__Bacteroidota; c__Bacteroidia; o__Bacteroidales; f__Muribaculaceae; g__norank; s__uncultured bacterium
OTU469	1	3	0	1	6	6	3	2	0	0	15	10	d__Bacteria; p__Firmicutes; c__Bacilli; o__Erysipelotrichales; f__Erysipelotrichaceae; g__Faecalibaculum; s__uncultured bacterium
OTU470	0	0	2	1	1	1	0	3	1	2	3	3	d__Bacteria; p__Bacteroidota; c__Bacteroidia; o__Bacteroidales; f__Muribaculaceae; g__norank; s__uncultured bacterium
OTU471	7	10	0	3	2	3	4	1	3	0	4	1	d__Bacteria; p__Firmicutes; c__Bacilli; o__Staphylococcales; f__Staphylococcaceae; g__Staphylococcus
OTU472	0	0	0	0	1	0	0	0	3	4	4	5	d__Bacteria; p__Bacteroidota; c__Bacteroidia; o__Bacteroidales; f__Muribaculaceae; g__norank; s__uncultured bacterium
OTU473	0	0	0	1	0	0	1	0	9	2	19	3	d__Bacteria; p__Firmicutes; c__Clostridia; o__Lachnospirales; f__Lachnospiraceae; g__uncultured; s__uncultured bacterium
OTU474	2	0	2	1	1	1	5	1	7	18	2	0	d__Bacteria; p__Firmicutes; c__Clostridia; o__Lachnospirales; f__Lachnospiraceae; g__uncultured; s__uncultured bacterium
OTU475	0	0	33	0	0	0	0	0	1	4	0	0	d__Bacteria; p__Firmicutes; c__Clostridia; o__Lachnospirales; f__Lachnospiraceae; g__Lachnospiraceae NK4A136 group; s__uncultured bacterium
OTU476	4	0	2	1	0	0	9	1	11	11	1	2	d__Bacteria; p__Firmicutes; c__Clostridia; o__Oscillospirales; f__Oscillospiraceae; g__uncultured; s__uncultured bacterium
OTU477	0	0	0	0	0	0	0	0	0	0	0	1	d__Bacteria; p__Bacteroidota; c__Bacteroidia; o__Bacteroidales; f__Muribaculaceae; g__norank; s__uncultured bacterium
OTU478	46	0	0	0	0	0	0	0	0	0	0	0	d__Bacteria; p__Bacteroidota; c__Bacteroidia; o__Bacteroidales; f__Prevotellaceae; g__Prevotella; s__Prevotella timonensis
OTU479	6	0	0	0	0	0	0	0	0	12	5	8	d__Bacteria; p__Bacteroidota; c__Bacteroidia; o__Bacteroidales; f__Marinifilaceae; g__Odoribacter; s__uncultured bacterium
OTU480	1	1	1	0	0	1	8	3	3	23	1	5	d__Bacteria; p__Firmicutes; c__Clostridia; o__Lachnospirales; f__Lachnospiraceae; g__uncultured; s__uncultured bacterium
OTU481	0	0	0	0	0	0	0	0	0	0	0	1	d__Bacteria; p__Bacteroidota; c__Bacteroidia; o__Bacteroidales; f__Muribaculaceae; g__norank; s__uncultured bacterium
OTU482	0	0	9	1	0	0	0	0	9	0	2	0	d__Bacteria; p__Bacteroidota; c__Bacteroidia; o__Bacteroidales; f__Muribaculaceae; g__norank; s__uncultured bacterium
OTU483	0	0	0	0	0	0	0	8	14	10	2	1	d__Bacteria; p__Firmicutes; c__Clostridia; o__Lachnospirales; f__Lachnospiraceae; g__Roseburia; s__uncultured bacterium
OTU484	0	43	0	0	0	0	0	0	0	0	0	0	d__Bacteria; p__Firmicutes; c__Clostridia; o__Oscillospirales; f__Ruminococcaceae; g__Ruminococcus; s__uncultured rumen bacterium
OTU485	0	0	1	0	2	0	1	11	15	8	1	0	d__Bacteria; p__Firmicutes; c__Clostridia; o__Lachnospirales; f__Lachnospiraceae; g__uncultured; s__uncultured bacterium
OTU486	0	0	0	0	0	0	0	0	0	33	8	1	d__Bacteria; p__Firmicutes; c__Bacilli; o__Acholeplasmatales; f__Acholeplasmataceae; g__Anaeroplasma; s__uncultured bacterium
OTU487	2	3	1	2	2	10	2	3	2	5	0	4	d__Bacteria; p__Bacteroidota; c__Bacteroidia; o__Bacteroidales; f__Muribaculaceae; g__norank; s__uncultured bacterium
OTU488	11	7	2	3	4	4	2	2	2	6	3	2	d__Bacteria; p__Firmicutes; c__Clostridia; o__Lachnospirales; f__Lachnospiraceae; g__Lachnoclostridium; s__uncultured bacterium
OTU489	1	0	0	0	1	0	2	0	0	14	0	1	d__Bacteria; p__Firmicutes; c__Clostridia; o__Lachnospirales; f__Lachnospiraceae; g__[Eubacterium] xylanophilum group; s__uncultured bacterium
OTU490	0	0	0	0	0	0	2	0	0	0	14	0	d__Bacteria; p__Bacteroidota; c__Bacteroidia; o__Bacteroidales; f__Muribaculaceae; g__norank; s__uncultured bacterium
OTU491	12	0	2	2	0	3	0	5	3	4	7	2	d__Bacteria; p__Firmicutes; c__Clostridia; o__Lachnospirales; f__Lachnospiraceae; g__Lachnospiraceae NK4A136 group; s__uncultured bacterium
OTU492	5	0	2	1	3	1	2	12	3	2	4	2	d__Bacteria; p__Firmicutes; c__Bacilli; o__Lactobacillales; f__Lactobacillaceae; g__Ligilactobacillus; s__uncultured bacterium
OTU493	21	0	0	0	0	0	2	0	0	25	0	0	d__Bacteria; p__Firmicutes; c__Clostridia; o__Clostridia vadinBB60 group; f__norank; g__norank; s__uncultured bacterium
OTU494	3	0	0	0	0	0	3	0	9	15	6	11	d__Bacteria; p__Firmicutes; c__Clostridia; o__Lachnospirales; f__Lachnospiraceae; g__Eisenbergiella; s__uncultured bacterium
OTU495	0	3	2	0	1	1	4	4	2	4	8	5	d__Bacteria; p__Firmicutes; c__Bacilli; o__Lactobacillales; f__Streptococcaceae; g__Streptococcus; s__uncultured bacterium
OTU496	1	0	0	0	1	1	3	2	5	10	8	2	d__Bacteria; p__Firmicutes; c__Clostridia; o__Oscillospirales; f__Oscillospiraceae; g__Oscillibacter; s__uncultured bacterium
OTU498	5	0	1	0	1	0	3	1	6	16	2	4	d__Bacteria; p__Firmicutes; c__Clostridia; o__Oscillospirales; f__Butyricicoccaceae; g__UCG-009; s__uncultured bacterium
OTU499	36	0	0	2	0	0	0	0	0	0	0	1	d__Bacteria; p__Campylobacterota; c__Campylobacteria; o__Campylobacterales; f__Helicobacteraceae; g__Helicobacter; s__uncultured Helicobacter sp.
OTU500	0	0	0	1	0	2	1	2	0	2	20	9	d__Bacteria; p__Proteobacteria; c__Gammaproteobacteria; o__Enterobacterales; f__Morganellaceae; g__Candidatus Ishikawaella; s__Candidatus Ishikawaella capsulata Mpkobe
OTU501	0	0	0	1	0	0	4	5	11	6	4	0	d__Bacteria; p__Firmicutes; c__Clostridia; o__Lachnospirales; f__Lachnospiraceae; g__uncultured; s__uncultured bacterium
OTU502	0	0	3	0	0	3	0	0	0	1	0	42	d__Bacteria; p__Firmicutes; c__Clostridia; o__Lachnospirales; f__Lachnospiraceae; g__Lachnospiraceae NK4A136 group; s__uncultured bacterium
OTU503	2	0	1	0	1	0	0	0	4	1	0	2	d__Bacteria; p__Bacteroidota; c__Bacteroidia; o__Bacteroidales; f__Muribaculaceae; g__norank; s__uncultured bacterium
OTU504	8	1	0	2	2	0	3	1	5	7	2	8	d__Bacteria; p__Firmicutes; c__Clostridia; o__Lachnospirales; f__Lachnospiraceae; g__Lachnospiraceae UCG-006; s__uncultured bacterium
OTU505	13	0	3	4	0	0	3	0	0	8	2	0	d__Bacteria; p__Firmicutes; c__Clostridia; o__Oscillospirales; f__Ruminococcaceae; g__norank; s__uncultured bacterium
OTU506	0	8	2	1	13	0	6	0	1	5	0	0	d__Bacteria; p__Desulfobacterota; c__Desulfovibrionia; o__Desulfovibrionales; f__Desulfovibrionaceae; g__uncultured; s__uncultured bacterium
OTU507	0	0	0	0	0	0	5	0	4	1	0	5	d__Bacteria; p__Firmicutes; c__Bacilli; o__RF39; f__norank; g__norank; s__uncultured bacterium
OTU508	0	0	0	1	6	0	0	0	1	0	0	0	d__Bacteria; p__Bacteroidota; c__Bacteroidia; o__Bacteroidales; f__Muribaculaceae; g__norank; s__uncultured bacterium
OTU509	2	1	1	11	3	2	6	0	1	3	1	10	d__Bacteria; p__Firmicutes; c__Bacilli; o__Erysipelotrichales; f__Erysipelotrichaceae; g__Dubosiella; s__uncultured bacterium
OTU510	3	0	3	1	0	1	4	1	10	8	5	0	d__Bacteria; p__Firmicutes; c__Clostridia; o__Oscillospirales; f__Ruminococcaceae; g__uncultured; s__uncultured bacterium
OTU511	0	0	0	14	0	1	2	0	2	1	15	0	d__Bacteria; p__Firmicutes; c__Clostridia; o__Lachnospirales; f__Lachnospiraceae; g__Lachnospiraceae NK4A136 group; s__uncultured bacterium
OTU512	1	2	0	0	2	0	1	12	4	13	0	3	d__Bacteria; p__Firmicutes; c__Bacilli; o__Erysipelotrichales; f__Erysipelotrichaceae; g__uncultured; s__uncultured bacterium
OTU513	4	2	0	0	1	1	1	0	4	20	1	1	d__Bacteria; p__Firmicutes; c__Clostridia; o__Lachnospirales; f__Lachnospiraceae; g__Roseburia; s__uncultured bacterium
OTU514	0	2	0	0	0	0	0	0	0	0	0	0	d__Bacteria; p__Bacteroidota; c__Bacteroidia; o__Bacteroidales; f__Muribaculaceae; g__norank; s__uncultured bacterium
OTU515	1	2	0	0	0	0	1	0	0	6	12	11	d__Bacteria; p__Firmicutes; c__Bacilli; o__RF39; f__norank; g__norank
OTU516	6	7	0	0	4	7	1	0	0	1	0	0	d__Bacteria; p__Bacteroidota; c__Bacteroidia; o__Bacteroidales; f__Muribaculaceae; g__norank; s__uncultured bacterium
OTU517	0	0	0	0	0	0	3	0	2	7	5	6	d__Bacteria; p__Firmicutes; c__Bacilli; o__RF39; f__norank; g__norank; s__uncultured bacterium
OTU518	0	0	3	0	0	0	6	2	0	2	0	5	d__Bacteria; p__Bacteroidota; c__Bacteroidia; o__Bacteroidales; f__Muribaculaceae; g__norank; s__uncultured bacterium
OTU519	5	1	1	0	1	0	1	0	7	9	8	1	d__Bacteria; p__Firmicutes; c__Clostridia; o__Lachnospirales; f__Lachnospiraceae; g__uncultured; s__uncultured bacterium
OTU520	4	3	0	0	0	0	0	1	0	5	0	1	d__Bacteria; p__Bacteroidota; c__Bacteroidia; o__Bacteroidales; f__Rikenellaceae; g__Alistipes; s__uncultured bacterium
OTU521	0	0	0	0	0	0	0	0	0	10	5	0	d__Bacteria; p__Firmicutes; c__Bacilli; o__RF39; f__norank; g__norank
OTU522	0	0	0	0	0	1	5	0	1	1	0	9	d__Bacteria; p__Firmicutes; c__Clostridia; o__Clostridia UCG-014; f__norank; g__norank; s__uncultured bacterium
OTU523	33	0	1	1	0	0	1	0	1	0	0	0	d__Bacteria; p__Actinobacteriota; c__Actinobacteria; o__Bifidobacteriales; f__Bifidobacteriaceae; g__Bifidobacterium
OTU524	10	10	1	5	5	3	0	0	0	0	0	0	d__Bacteria; p__Verrucomicrobiota; c__Verrucomicrobiae; o__Verrucomicrobiales; f__Akkermansiaceae; g__Akkermansia; s__uncultured bacterium
OTU525	0	0	0	0	0	0	4	2	8	0	18	0	d__Bacteria; p__Firmicutes; c__Clostridia; o__Lachnospirales; f__Lachnospiraceae; g__uncultured; s__uncultured bacterium
OTU526	2	2	1	0	1	0	2	2	8	15	2	1	d__Bacteria; p__Firmicutes; c__Clostridia; o__Oscillospirales; f__Ruminococcaceae; g__UBA1819; s__uncultured bacterium
OTU527	0	0	0	0	1	0	12	0	0	9	3	10	d__Bacteria; p__Firmicutes; c__Clostridia; o__Oscillospirales; f__UCG-010; g__norank; s__uncultured bacterium
OTU528	2	2	2	0	1	0	4	1	1	15	2	4	d__Bacteria; p__Firmicutes; c__Clostridia; o__Oscillospirales; f__UCG-010; g__norank; s__uncultured bacterium
OTU530	1	2	0	3	1	2	12	0	2	4	2	7	d__Bacteria; p__Firmicutes; c__Bacilli; o__Erysipelotrichales; f__Erysipelotrichaceae; g__uncultured; s__uncultured bacterium
OTU532	0	0	19	1	0	0	4	0	0	0	3	0	d__Bacteria; p__Firmicutes; c__Clostridia; o__Lachnospirales; f__Lachnospiraceae; g__Lachnospiraceae NK4A136 group; s__uncultured bacterium
OTU533	0	1	0	4	11	14	5	0	1	2	0	1	d__Bacteria; p__Firmicutes; c__Bacilli; o__Erysipelotrichales; f__Erysipelotrichaceae; g__Dubosiella; s__uncultured bacterium
OTU534	6	1	1	3	1	2	0	4	2	8	2	1	d__Bacteria; p__Firmicutes; c__Clostridia; o__Oscillospirales; f__Ruminococcaceae; g__Candidatus Soleaferrea
OTU535	4	0	0	2	1	2	1	2	4	10	1	9	d__Bacteria; p__Firmicutes; c__Clostridia; o__Christensenellales; f__Christensenellaceae; g__uncultured; s__uncultured bacterium
OTU536	0	0	1	0	0	0	1	1	0	20	9	1	d__Bacteria; p__Firmicutes; c__Clostridia; o__Lachnospirales; f__Lachnospiraceae; g__Roseburia; s__uncultured bacterium
OTU537	0	3	0	0	0	0	0	1	4	0	0	9	d__Bacteria; p__Bacteroidota; c__Bacteroidia; o__Bacteroidales; f__Muribaculaceae; g__norank; s__uncultured bacterium
OTU538	1	0	0	0	0	1	3	0	3	19	4	4	d__Bacteria; p__Firmicutes; c__Clostridia; o__Oscillospirales; f__Oscillospiraceae; g__uncultured
OTU539	10	2	0	1	2	1	3	2	3	4	2	0	d__Bacteria; p__Firmicutes; c__Clostridia; o__Lachnospirales; f__Lachnospiraceae; g__uncultured; s__uncultured bacterium
OTU540	0	0	2	0	0	0	19	0	2	0	1	13	d__Bacteria; p__Firmicutes; c__Bacilli; o__Acholeplasmatales; f__Acholeplasmataceae; g__Anaeroplasma; s__uncultured bacterium
OTU541	0	5	0	0	0	0	0	1	3	0	0	6	d__Bacteria; p__Bacteroidota; c__Bacteroidia; o__Bacteroidales; f__Muribaculaceae; g__norank; s__uncultured bacterium
OTU542	0	0	0	0	0	0	2	1	1	2	2	1	d__Bacteria; p__Firmicutes; c__Clostridia; o__Lachnospirales; f__Lachnospiraceae; g__Lachnospiraceae NK4A136 group; s__uncultured bacterium
OTU543	3	0	1	5	1	2	3	5	4	1	2	3	d__Bacteria; p__Firmicutes; c__Bacilli; o__Lactobacillales; f__Lactobacillaceae; g__Ligilactobacillus; s__uncultured bacterium
OTU544	0	2	28	1	0	1	0	0	0	0	0	0	Unclassified
OTU545	5	3	3	1	3	1	5	0	3	3	2	0	d__Bacteria; p__Actinobacteriota; c__Coriobacteriia; o__Coriobacteriales; f__Atopobiaceae; g__Olsenella
OTU546	1	0	1	0	0	0	0	1	3	7	1	6	d__Bacteria; p__Bacteroidota; c__Bacteroidia; o__Bacteroidales; f__Muribaculaceae; g__norank; s__uncultured bacterium
OTU548	2	2	0	1	1	3	4	3	6	3	5	2	d__Bacteria; p__Firmicutes; c__Clostridia; o__Oscillospirales; f__Ruminococcaceae; g__Anaerotruncus; s__Anaerotruncus colihominis DSM 17241
OTU549	0	10	0	5	4	0	2	0	0	6	1	2	d__Bacteria; p__Firmicutes; c__Clostridia; o__Oscillospirales; f__Ruminococcaceae; g__Paludicola; s__uncultured bacterium
OTU550	0	0	0	0	0	0	0	0	1	0	0	0	d__Bacteria; p__Bacteroidota; c__Bacteroidia; o__Bacteroidales; f__Muribaculaceae; g__norank; s__uncultured bacterium
OTU551	0	0	3	5	0	6	8	0	0	7	2	0	d__Bacteria; p__Firmicutes; c__Clostridia; o__Clostridia vadinBB60 group; f__norank; g__norank; s__uncultured bacterium
OTU553	0	0	0	13	0	0	1	0	0	0	11	0	d__Bacteria; p__Firmicutes; c__Clostridia; o__Lachnospirales; f__Lachnospiraceae; g__Roseburia; s__uncultured bacterium
OTU554	0	0	0	0	1	0	0	0	0	0	0	0	d__Bacteria; p__Firmicutes; c__Bacilli; o__Lactobacillales; f__Lactobacillaceae; g__Limosilactobacillus; s__uncultured Lactobacillaceae bacterium
OTU555	34	0	0	0	0	0	0	0	0	0	0	0	d__Bacteria; p__Firmicutes; c__Clostridia; o__Peptostreptococcales-Tissierellales; f__Peptostreptococcaceae; g__Peptostreptococcus; s__uncultured bacterium
OTU556	3	6	0	3	1	1	3	2	4	11	0	3	d__Bacteria; p__Firmicutes; c__Clostridia; o__Oscillospirales; f__Ruminococcaceae; g__uncultured; s__uncultured bacterium
OTU557	0	0	0	0	2	0	1	0	0	3	0	1	d__Bacteria; p__Bacteroidota; c__Bacteroidia; o__Bacteroidales; f__Rikenellaceae; g__Alistipes; s__uncultured bacterium
OTU558	0	0	0	0	0	0	1	0	0	13	0	1	d__Bacteria; p__Firmicutes; c__Bacilli; o__RF39; f__norank; g__norank; s__uncultured bacterium
OTU559	1	0	2	0	0	0	1	0	6	16	1	2	d__Bacteria; p__Firmicutes; c__Clostridia; o__Oscillospirales; f__Oscillospiraceae; g__Colidextribacter; s__uncultured bacterium
OTU560	1	0	1	3	0	2	1	0	5	7	0	3	d__Bacteria; p__Firmicutes; c__Clostridia; o__Oscillospirales; f__Ruminococcaceae; g__uncultured; s__uncultured bacterium
OTU561	31	0	1	0	0	0	0	0	0	0	0	0	d__Bacteria; p__Firmicutes; c__Clostridia; o__Oscillospirales; f__Butyricicoccaceae; g__Butyricicoccus; s__uncultured bacterium
OTU562	0	0	2	1	0	0	2	3	1	0	0	27	d__Bacteria; p__Firmicutes; c__Clostridia; o__Clostridiales; f__Clostridiaceae; g__Clostridium sensu stricto 1; s__uncultured bacterium
OTU563	3	0	0	0	1	1	0	1	1	21	1	0	d__Bacteria; p__Firmicutes; c__Clostridia; o__Lachnospirales; f__Lachnospiraceae; g__Lachnospira; s__uncultured bacterium
OTU564	0	0	1	3	0	0	4	1	2	2	0	0	d__Bacteria; p__Bacteroidota; c__Bacteroidia; o__Bacteroidales; f__Muribaculaceae; g__norank; s__uncultured bacterium
OTU565	0	0	0	0	0	0	4	0	0	6	0	1	d__Bacteria; p__Firmicutes; c__Clostridia; o__Lachnospirales; f__Lachnospiraceae; g__[Eubacterium] xylanophilum group; s__uncultured bacterium
OTU566	2	1	0	1	1	0	2	0	4	12	3	1	d__Bacteria; p__Firmicutes; c__Clostridia; o__Lachnospirales; f__Lachnospiraceae; g__uncultured; s__uncultured bacterium
OTU567	2	2	0	0	0	1	2	2	6	6	2	3	d__Bacteria; p__Firmicutes; c__Clostridia; o__Lachnospirales; f__Lachnospiraceae; g__Lachnospiraceae UCG-006; s__uncultured bacterium
OTU568	4	0	4	1	1	2	1	0	1	2	4	4	d__Bacteria; p__Proteobacteria; c__Gammaproteobacteria; o__Enterobacterales; f__Enterobacteriaceae; g__Klebsiella; s__Klebsiella pneumoniae
OTU569	0	0	0	0	1	0	23	0	0	1	0	2	d__Bacteria; p__Firmicutes; c__Clostridia; o__Clostridia UCG-014; f__norank; g__norank; s__uncultured bacterium
OTU570	4	24	0	0	0	0	0	0	0	0	0	0	d__Bacteria; p__Firmicutes; c__Clostridia; o__Lachnospirales; f__Lachnospiraceae; g__Blautia; s__uncultured bacterium
OTU571	0	0	2	6	0	2	1	3	1	9	3	3	d__Bacteria; p__Firmicutes; c__Clostridia; o__Lachnospirales; f__Lachnospiraceae
OTU572	1	0	1	0	0	0	2	0	4	10	5	3	d__Bacteria; p__Firmicutes; c__Clostridia; o__Lachnospirales; f__Lachnospiraceae; g__uncultured; s__uncultured bacterium
OTU573	0	0	0	0	0	0	27	0	0	0	0	0	d__Bacteria; p__Firmicutes; c__Bacilli; o__RF39; f__norank; g__norank; s__uncultured bacterium
OTU574	0	0	0	1	1	2	3	3	3	1	2	0	d__Bacteria; p__Firmicutes; c__Bacilli; o__Lactobacillales; f__Lactobacillaceae; g__Ligilactobacillus; s__Lactobacillus murinus
OTU575	0	1	0	0	0	0	4	0	18	4	1	0	d__Bacteria; p__Firmicutes; c__Clostridia; o__Oscillospirales; f__Oscillospiraceae; g__uncultured; s__uncultured bacterium
OTU576	4	1	1	0	0	0	2	1	4	5	10	2	d__Bacteria; p__Firmicutes; c__Clostridia; o__Peptococcales; f__Peptococcaceae; g__uncultured; s__uncultured bacterium
OTU577	0	0	0	0	0	2	6	1	2	3	0	6	d__Bacteria; p__Actinobacteriota; c__Coriobacteriia; o__Coriobacteriales; f__Eggerthellaceae; g__Enterorhabdus; s__uncultured bacterium
OTU578	24	0	0	4	0	1	0	1	0	0	0	0	d__Bacteria; p__Firmicutes; c__Clostridia; o__Lachnospirales; f__Lachnospiraceae; g__Roseburia; s__uncultured bacterium
OTU579	0	0	0	0	0	0	0	1	0	0	0	0	d__Bacteria; p__Bacteroidota; c__Bacteroidia; o__Bacteroidales; f__Muribaculaceae; g__norank; s__uncultured bacterium
OTU580	0	4	0	0	0	0	0	2	3	0	2	0	d__Bacteria; p__Bacteroidota; c__Bacteroidia; o__Bacteroidales; f__Muribaculaceae; g__norank; s__uncultured bacterium
OTU581	0	4	0	0	0	0	0	1	4	3	2	2	d__Bacteria; p__Actinobacteriota; c__Coriobacteriia; o__Coriobacteriales; f__Eggerthellaceae; g__Enterorhabdus; s__uncultured bacterium
OTU582	2	0	0	0	0	0	1	2	3	3	11	2	d__Bacteria; p__Firmicutes; c__Clostridia; o__Lachnospirales; f__Lachnospiraceae; g__Lachnospiraceae NK4A136 group; s__uncultured bacterium
OTU583	2	6	0	0	3	4	3	0	5	4	2	0	d__Bacteria; p__Firmicutes; c__Clostridia; o__Lachnospirales; f__Lachnospiraceae
OTU584	0	0	0	0	0	0	0	15	0	0	3	0	d__Bacteria; p__Firmicutes; c__Clostridia; o__Lachnospirales; f__Lachnospiraceae; g__uncultured; s__uncultured bacterium
OTU585	0	1	2	3	2	0	1	6	0	0	0	4	d__Bacteria; p__Bacteroidota; c__Bacteroidia; o__Bacteroidales; f__Prevotellaceae; g__Paraprevotella
OTU586	1	0	1	0	0	0	3	6	4	7	2	1	d__Bacteria; p__Firmicutes; c__Clostridia; o__Lachnospirales; f__Lachnospiraceae; g__Lachnospiraceae FCS020 group; s__uncultured bacterium
OTU588	0	0	0	0	0	0	7	10	6	0	0	2	d__Bacteria; p__Firmicutes; c__Clostridia; o__Lachnospirales; f__Lachnospiraceae; g__Lachnospiraceae NK4A136 group; s__uncultured bacterium
OTU589	1	0	1	1	7	14	1	0	1	0	3	0	d__Bacteria; p__Firmicutes; c__Bacilli; o__Erysipelotrichales; f__Erysipelotrichaceae; g__Faecalibaculum; s__uncultured bacterium
OTU590	9	7	1	1	2	2	2	1	0	1	0	1	d__Bacteria; p__Firmicutes; c__Clostridia; o__Lachnospirales; f__Lachnospiraceae; g__Tyzzerella; s__uncultured organism
OTU591	0	0	0	2	9	0	0	0	8	0	0	1	d__Bacteria; p__Firmicutes; c__Clostridia; o__Clostridia UCG-014; f__norank; g__norank; s__uncultured bacterium
OTU592	0	0	0	0	0	0	0	0	0	0	27	0	d__Bacteria; p__Firmicutes; c__Clostridia; o__Clostridia vadinBB60 group; f__norank; g__norank; s__uncultured bacterium
OTU593	0	4	0	0	0	0	0	2	1	7	0	2	d__Bacteria; p__Bacteroidota; c__Bacteroidia; o__Bacteroidales; f__Tannerellaceae; g__Parabacteroides
OTU594	1	1	0	4	0	3	7	2	4	0	0	0	d__Bacteria; p__Firmicutes; c__Clostridia; o__Oscillospirales; f__Ruminococcaceae; g__uncultured; s__uncultured bacterium
OTU595	26	0	0	0	0	0	0	0	0	0	0	0	d__Bacteria; p__Firmicutes; c__Clostridia; o__Lachnospirales; f__Lachnospiraceae; g__Lachnospiraceae ND3007 group; s__uncultured bacterium
OTU596	24	0	0	0	0	0	0	0	0	0	0	0	d__Bacteria; p__Firmicutes; c__Clostridia; o__Peptostreptococcales-Tissierellales; f__Family XI; g__Anaerococcus; s__uncultured bacterium
OTU597	0	0	0	0	0	0	3	0	0	3	0	0	d__Bacteria; p__Firmicutes; c__Clostridia; o__Clostridia UCG-014; f__norank; g__norank; s__uncultured bacterium
OTU598	0	0	2	1	2	0	2	0	2	15	4	2	d__Bacteria; p__Firmicutes; c__Clostridia; o__Oscillospirales; f__Oscillospiraceae; g__uncultured; s__uncultured bacterium
OTU599	0	0	9	3	0	0	0	1	1	8	1	0	d__Bacteria; p__Firmicutes; c__Clostridia; o__Lachnospirales; f__Lachnospiraceae; g__uncultured; s__uncultured bacterium
OTU601	0	4	0	8	1	0	0	4	0	0	2	0	d__Bacteria; p__Bacteroidota; c__Bacteroidia; o__Bacteroidales; f__Bacteroidaceae; g__Bacteroides; s__Bacteroides intestinalis
OTU604	0	0	0	0	0	4	2	0	2	10	1	4	d__Bacteria; p__Firmicutes; c__Clostridia; o__Lachnospirales; f__Lachnospiraceae; g__uncultured; s__uncultured bacterium
OTU605	3	1	0	0	1	0	3	0	7	6	3	0	d__Bacteria; p__Firmicutes; c__Clostridia; o__Lachnospirales; f__Lachnospiraceae; g__Lachnoclostridium; s__uncultured bacterium
OTU606	0	0	0	1	0	0	0	0	0	1	1	1	d__Bacteria; p__Bacteroidota; c__Bacteroidia; o__Bacteroidales; f__Muribaculaceae; g__norank; s__uncultured bacterium
OTU607	3	2	0	0	0	0	6	0	6	5	3	1	d__Bacteria; p__Firmicutes; c__Clostridia; o__Oscillospirales; f__Butyricicoccaceae; g__Butyricicoccus; s__uncultured bacterium
OTU608	0	0	0	0	0	0	22	0	0	0	0	0	d__Bacteria; p__Firmicutes; c__Bacilli; o__RF39; f__norank; g__norank; s__uncultured bacterium
OTU609	0	5	0	0	0	0	0	0	0	0	0	0	d__Bacteria; p__Bacteroidota; c__Bacteroidia; o__Bacteroidales; f__Rikenellaceae; g__Alistipes; s__uncultured bacterium
OTU610	0	2	0	3	1	0	0	0	0	0	15	1	d__Bacteria; p__Proteobacteria; c__Alphaproteobacteria; o__Rhodospirillales; f__uncultured; g__norank
OTU611	2	1	0	1	0	0	1	0	3	6	6	0	d__Bacteria; p__Firmicutes; c__Clostridia; o__Lachnospirales; f__Lachnospiraceae; g__Lachnospiraceae NK4A136 group; s__uncultured bacterium
OTU612	0	0	0	0	0	0	0	7	0	1	0	2	d__Bacteria; p__Firmicutes; c__Clostridia; o__Clostridia UCG-014; f__norank; g__norank
OTU613	0	0	14	0	0	0	0	0	0	8	1	0	d__Bacteria; p__Firmicutes; c__Clostridia; o__Lachnospirales; f__Lachnospiraceae; g__Lachnospiraceae NK4A136 group; s__uncultured bacterium
OTU615	0	0	0	1	0	0	1	0	1	0	0	0	d__Bacteria; p__Firmicutes; c__Clostridia; o__Oscillospirales; f__Ruminococcaceae; g__Ruminococcus; s__uncultured bacterium
OTU617	4	2	0	2	0	0	2	1	6	5	0	1	d__Bacteria; p__Firmicutes; c__Clostridia; o__Oscillospirales; f__Oscillospiraceae; g__Colidextribacter; s__uncultured bacterium
OTU618	0	3	0	0	0	0	0	0	0	9	0	0	d__Bacteria; p__Bacteroidota; c__Bacteroidia; o__Bacteroidales; f__Muribaculaceae; g__norank; s__uncultured bacterium
OTU619	14	0	0	0	0	0	1	0	1	0	6	0	d__Bacteria; p__Firmicutes; c__Clostridia; o__Lachnospirales; f__Lachnospiraceae; g__Lachnospiraceae NK4A136 group; s__uncultured bacterium
OTU620	0	0	0	1	0	0	0	13	0	0	2	0	d__Bacteria; p__Firmicutes; c__Clostridia; o__Lachnospirales; f__Lachnospiraceae; g__uncultured; s__uncultured bacterium
OTU621	9	1	0	0	0	0	0	0	0	8	2	0	d__Bacteria; p__Bacteroidota; c__Bacteroidia; o__Bacteroidales; f__Bacteroidaceae; g__Bacteroides; s__uncultured bacterium
OTU622	0	0	0	0	0	0	0	2	3	3	0	0	d__Bacteria; p__Bacteroidota; c__Bacteroidia; o__Bacteroidales; f__Muribaculaceae; g__norank; s__uncultured bacterium
OTU623	0	0	0	0	0	1	2	0	0	7	2	9	d__Bacteria; p__Firmicutes; c__Clostridia; o__Lachnospirales; f__Lachnospiraceae; g__uncultured; s__uncultured bacterium
OTU624	0	0	0	1	0	0	1	0	1	3	0	0	d__Bacteria; p__Bacteroidota; c__Bacteroidia; o__Bacteroidales; f__Prevotellaceae; g__Prevotellaceae UCG-003; s__uncultured bacterium
OTU625	0	1	0	1	0	0	0	13	0	4	0	0	d__Bacteria; p__Firmicutes; c__Clostridia; o__Eubacteriales; f__Anaerofustaceae; g__Anaerofustis; s__Anaerofustis stercorihominis DSM 17244
OTU626	0	1	0	1	2	1	0	0	0	13	1	2	d__Bacteria; p__Bacteroidota; c__Bacteroidia; o__Bacteroidales; f__Bacteroidaceae; g__Bacteroides; s__uncultured organism
OTU627	0	0	0	0	0	0	12	0	0	0	1	2	d__Bacteria; p__Firmicutes; c__Clostridia; o__Oscillospirales; f__Ruminococcaceae; g__Ruminococcus; s__uncultured bacterium
OTU629	0	0	1	0	0	0	3	5	1	4	1	2	d__Bacteria; p__Firmicutes; c__Clostridia; o__Lachnospirales; f__Lachnospiraceae; g__uncultured; s__uncultured bacterium
OTU630	0	0	5	0	0	0	0	0	0	4	7	0	d__Bacteria; p__Firmicutes; c__Clostridia; o__Clostridia vadinBB60 group; f__norank; g__norank; s__uncultured Clostridiales bacterium
OTU631	2	0	1	0	0	0	1	1	4	8	3	0	d__Bacteria; p__Firmicutes; c__Clostridia; o__Lachnospirales; f__Lachnospiraceae; g__uncultured; s__uncultured bacterium
OTU632	5	0	0	1	4	12	0	1	0	1	0	0	d__Bacteria; p__Firmicutes; c__Bacilli; o__Erysipelotrichales; f__Erysipelotrichaceae; g__Faecalibaculum; s__uncultured bacterium
OTU633	3	0	0	1	0	0	4	0	2	4	1	6	d__Bacteria; p__Firmicutes; c__Clostridia; o__Lachnospirales; f__Lachnospiraceae; g__uncultured; s__uncultured bacterium
OTU634	23	0	0	0	0	0	0	0	0	0	0	0	d__Bacteria; p__Firmicutes; c__Negativicutes; o__Veillonellales-Selenomonadales; f__Veillonellaceae; g__Negativicoccus; s__Negativicoccus massiliensis
OTU635	0	1	0	0	1	2	2	0	0	4	8	0	d__Bacteria; p__Desulfobacterota; c__Desulfovibrionia; o__Desulfovibrionales; f__Desulfovibrionaceae; g__uncultured; s__uncultured bacterium
OTU636	1	0	1	4	3	4	0	1	0	0	3	1	d__Bacteria; p__Firmicutes; c__Bacilli; o__Erysipelotrichales; f__Erysipelotrichaceae; g__Faecalibaculum; s__uncultured bacterium
OTU637	7	0	1	0	0	4	0	0	0	2	2	0	d__Bacteria; p__Firmicutes; c__Clostridia; o__Lachnospirales; f__Lachnospiraceae; g__[Eubacterium] ventriosum group; s__uncultured bacterium
OTU638	1	0	0	6	0	1	1	1	0	0	5	0	d__Bacteria; p__Firmicutes; c__Clostridia; o__Lachnospirales; f__Lachnospiraceae; g__Lachnospiraceae UCG-001; s__uncultured bacterium
OTU639	3	0	1	0	0	0	1	1	5	4	4	0	d__Bacteria; p__Firmicutes; c__Clostridia; o__Lachnospirales; f__Lachnospiraceae; g__uncultured; s__uncultured bacterium
OTU640	0	0	0	0	0	0	0	0	1	0	0	0	d__Bacteria; p__Bacteroidota; c__Bacteroidia; o__Bacteroidales; f__Muribaculaceae; g__norank; s__uncultured bacterium
OTU641	3	5	0	1	2	0	1	2	0	2	1	4	d__Bacteria; p__Firmicutes; c__Clostridia; o__Lachnospirales; f__Lachnospiraceae; g__Marvinbryantia; s__uncultured bacterium
OTU642	4	1	1	0	1	0	5	0	0	2	0	2	d__Bacteria; p__Firmicutes; c__Clostridia; o__Peptostreptococcales-Tissierellales; f__Anaerovoracaceae; g__Family XIII UCG-001; s__uncultured bacterium
OTU643	0	0	0	0	0	0	1	0	0	0	0	0	d__Bacteria; p__Bacteroidota; c__Bacteroidia; o__Bacteroidales; f__Muribaculaceae; g__norank; s__uncultured bacterium
OTU645	5	4	5	4	1	2	0	0	0	0	0	0	d__Bacteria; p__Verrucomicrobiota; c__Verrucomicrobiae; o__Verrucomicrobiales; f__Akkermansiaceae; g__Akkermansia; s__uncultured bacterium
OTU646	2	10	2	1	0	2	1	0	0	0	0	1	d__Bacteria; p__Firmicutes; c__Clostridia; o__Lachnospirales; f__Lachnospiraceae; g__Tyzzerella; s__uncultured bacterium
OTU647	0	0	2	0	0	0	0	0	2	6	6	2	d__Bacteria; p__Firmicutes; c__Clostridia; o__Lachnospirales; f__Lachnospiraceae; g__uncultured; s__uncultured bacterium
OTU648	2	0	0	0	1	1	4	0	0	4	1	1	d__Bacteria; p__Firmicutes; c__Clostridia; o__Lachnospirales; f__Lachnospiraceae; g__Roseburia; s__uncultured bacterium
OTU649	0	0	0	1	0	0	0	1	0	0	0	22	d__Bacteria; p__Firmicutes; c__Bacilli; o__RF39; f__norank; g__norank; s__uncultured bacterium
OTU650	0	0	0	0	0	0	0	1	0	0	0	3	d__Bacteria; p__Bacteroidota; c__Bacteroidia; o__Bacteroidales; f__Muribaculaceae; g__norank; s__uncultured bacterium
OTU651	17	3	0	0	0	1	0	0	0	0	0	0	d__Bacteria; p__Firmicutes; c__Clostridia; o__Lachnospirales; f__Lachnospiraceae; g__Blautia; s__uncultured bacterium
OTU652	2	6	2	1	5	3	0	0	0	0	0	1	d__Bacteria; p__Firmicutes; c__Clostridia; o__Lachnospirales; f__Lachnospiraceae; g__[Ruminococcus] torques group; s__uncultured bacterium
OTU653	1	5	0	6	0	0	0	0	0	0	0	4	d__Bacteria; p__Firmicutes; c__Clostridia; o__Lachnospirales; f__Lachnospiraceae; g__Lachnoclostridium
OTU654	7	2	0	0	0	0	5	1	0	1	1	0	d__Bacteria; p__Firmicutes; c__Clostridia; o__Oscillospirales; f__Ruminococcaceae; g__uncultured; s__uncultured bacterium
OTU655	0	0	0	1	4	0	0	0	1	6	1	0	d__Bacteria; p__Desulfobacterota; c__Desulfovibrionia; o__Desulfovibrionales; f__Desulfovibrionaceae; g__Desulfovibrio
OTU656	0	0	0	3	1	0	0	3	1	1	0	9	d__Bacteria; p__Campylobacterota; c__Campylobacteria; o__Campylobacterales; f__Helicobacteraceae; g__Helicobacter; s__Helicobacter bilis
OTU657	0	0	0	2	0	0	0	0	0	3	2	0	d__Bacteria; p__Bacteroidota; c__Bacteroidia; o__Bacteroidales; f__Rikenellaceae; g__Alistipes; s__uncultured bacterium
OTU658	5	0	0	0	1	0	1	0	0	0	1	1	d__Bacteria; p__Firmicutes; c__Bacilli; o__Lactobacillales; f__Lactobacillaceae; g__Ligilactobacillus; s__uncultured bacterium
OTU659	1	0	2	1	1	1	1	0	1	2	3	1	d__Bacteria; p__Firmicutes; c__Clostridia; o__Peptococcales; f__Peptococcaceae; g__Peptococcus; s__uncultured bacterium
OTU660	0	1	0	1	0	1	2	1	4	4	1	1	d__Bacteria; p__Actinobacteriota; c__Coriobacteriia; o__Coriobacteriales; f__Eggerthellaceae; g__Parvibacter; s__uncultured bacterium
OTU662	3	0	2	0	0	1	0	0	1	2	3	0	d__Bacteria; p__Firmicutes; c__Clostridia; o__Oscillospirales; f__Oscillospiraceae; g__Oscillibacter; s__uncultured bacterium
OTU663	0	0	0	0	0	0	0	0	0	0	0	1	d__Bacteria; p__Bacteroidota; c__Bacteroidia; o__Bacteroidales; f__Muribaculaceae; g__norank; s__uncultured bacterium
OTU664	0	0	1	2	1	1	0	0	5	5	1	0	d__Bacteria; p__Firmicutes; c__Clostridia; o__Lachnospirales; f__Lachnospiraceae; g__uncultured; s__uncultured bacterium
OTU665	10	0	0	2	0	0	2	0	0	1	2	4	d__Bacteria; p__Firmicutes; c__Clostridia; o__Lachnospirales; f__Lachnospiraceae; g__uncultured; s__uncultured bacterium
OTU666	4	0	1	0	0	0	3	0	0	3	3	0	d__Bacteria; p__Firmicutes; c__Clostridia; o__Oscillospirales; f__Oscillospiraceae; g__UCG-005; s__uncultured bacterium
OTU667	16	0	0	0	0	0	0	0	0	0	0	0	d__Bacteria; p__Firmicutes; c__Clostridia; o__Lachnospirales; f__Lachnospiraceae; g__Roseburia; s__uncultured bacterium
OTU668	0	0	0	0	0	1	1	0	3	10	0	0	d__Bacteria; p__Firmicutes; c__Clostridia; o__uncultured; f__norank; g__norank; s__uncultured bacterium
OTU669	0	0	0	0	0	0	0	0	0	0	0	1	d__Bacteria; p__Firmicutes; c__Clostridia; o__Clostridia UCG-014; f__norank; g__norank; s__uncultured bacterium
OTU670	1	0	1	2	0	0	1	0	2	1	8	0	d__Bacteria; p__Firmicutes; c__Clostridia; o__Lachnospirales; f__Lachnospiraceae; g__Acetatifactor; s__uncultured bacterium
OTU671	0	2	0	0	0	0	0	0	5	1	4	2	d__Bacteria; p__Bacteroidota; c__Bacteroidia; o__Bacteroidales; f__Muribaculaceae; g__norank; s__uncultured bacterium
OTU673	1	0	0	0	0	0	0	0	0	0	0	15	d__Bacteria; p__Bacteroidota; c__Bacteroidia; o__Bacteroidales; f__Tannerellaceae; g__Parabacteroides
OTU674	4	0	0	2	0	0	0	2	0	2	2	0	d__Bacteria; p__Bacteroidota; c__Bacteroidia; o__Bacteroidales; f__Bacteroidaceae; g__Bacteroides; s__Bacteroides clarus
OTU675	4	2	0	0	2	0	0	0	0	0	5	0	d__Bacteria; p__Bacteroidota; c__Bacteroidia; o__Bacteroidales; f__Bacteroidaceae; g__Bacteroides
OTU676	1	1	0	0	0	0	7	3	1	0	1	5	d__Bacteria; p__Firmicutes; c__Clostridia; o__Monoglobales; f__Monoglobaceae; g__Monoglobus; s__uncultured bacterium
OTU677	0	3	3	8	3	0	0	0	0	0	0	1	d__Bacteria; p__Firmicutes; c__Clostridia; o__Lachnospirales; f__Lachnospiraceae; g__Lachnoclostridium; s__[Clostridium] algidixylanolyticum
OTU678	0	0	0	0	0	0	6	0	5	0	3	0	d__Bacteria; p__Firmicutes; c__Clostridia; o__Lachnospirales; f__Lachnospiraceae; g__Roseburia; s__uncultured bacterium
OTU679	0	0	0	0	0	0	2	1	0	10	5	0	d__Bacteria; p__Firmicutes; c__Clostridia; o__Oscillospirales; f__Oscillospiraceae; g__uncultured; s__uncultured bacterium
OTU680	0	0	0	0	9	0	0	0	0	1	3	0	d__Bacteria; p__Proteobacteria; c__Alphaproteobacteria; o__Rhodospirillales; f__uncultured; g__norank; s__uncultured bacterium
OTU681	8	3	2	0	1	1	0	0	0	0	0	0	d__Bacteria; p__Bacteroidota; c__Bacteroidia; o__Sphingobacteriales; f__Sphingobacteriaceae; g__Sphingobacterium
OTU682	16	0	0	0	0	0	1	0	0	0	0	0	d__Bacteria; p__Campylobacterota; c__Campylobacteria; o__Campylobacterales; f__Campylobacteraceae; g__Campylobacter; s__Campylobacter hominis ATCC BAA-381
OTU683	3	0	3	5	2	4	0	0	0	0	0	0	d__Bacteria; p__Verrucomicrobiota; c__Verrucomicrobiae; o__Verrucomicrobiales; f__Akkermansiaceae; g__Akkermansia; s__uncultured bacterium
OTU684	14	0	0	0	0	0	0	0	0	0	0	0	d__Bacteria; p__Firmicutes; c__Clostridia; o__Lachnospirales; f__Lachnospiraceae; g__Lachnospiraceae UCG-001; s__uncultured bacterium
OTU685	0	0	0	0	0	0	0	0	0	0	0	2	d__Bacteria; p__Bacteroidota; c__Bacteroidia; o__Bacteroidales; f__Muribaculaceae; g__norank; s__uncultured bacterium
OTU686	2	0	0	2	0	2	1	0	3	0	2	2	d__Bacteria; p__Firmicutes; c__Bacilli; o__Lactobacillales; f__Lactobacillaceae
OTU687	0	0	0	0	0	0	5	1	1	7	0	1	d__Bacteria; p__Firmicutes; c__Clostridia; o__Oscillospirales; f__Oscillospiraceae; g__NK4A214 group; s__uncultured bacterium
OTU688	3	0	0	0	0	0	5	0	1	4	1	4	d__Bacteria; p__Firmicutes; c__Clostridia; o__Lachnospirales; f__Lachnospiraceae; g__uncultured; s__uncultured bacterium
OTU689	0	0	0	0	0	0	0	0	0	1	1	0	d__Bacteria; p__Bacteroidota; c__Bacteroidia; o__Bacteroidales; f__Prevotellaceae; g__Prevotellaceae UCG-001; s__uncultured bacterium
OTU690	0	0	0	0	0	0	0	0	0	0	0	1	d__Bacteria; p__Bacteroidota; c__Bacteroidia; o__Bacteroidales; f__Muribaculaceae; g__norank; s__uncultured bacterium
OTU691	2	0	0	0	0	1	2	1	0	7	1	0	d__Bacteria; p__Firmicutes; c__Bacilli; o__Staphylococcales; f__Staphylococcaceae; g__Staphylococcus; s__Staphylococcus sciuri
OTU692	0	1	1	0	0	0	0	0	0	0	0	0	d__Bacteria; p__Bacteroidota; c__Bacteroidia; o__Bacteroidales; f__Muribaculaceae; g__norank; s__uncultured bacterium
OTU693	0	0	0	0	0	0	0	0	0	0	11	0	d__Bacteria; p__Firmicutes; c__Clostridia; o__Lachnospirales; f__Lachnospiraceae; g__Lachnospiraceae NK4A136 group; s__uncultured bacterium
OTU695	0	0	5	0	0	0	0	0	0	0	0	0	d__Bacteria; p__Firmicutes; c__Clostridia; o__Lachnospirales; f__Lachnospiraceae; g__uncultured; s__uncultured bacterium
OTU696	0	1	1	0	0	0	0	0	3	0	1	1	d__Bacteria; p__Bacteroidota; c__Bacteroidia; o__Bacteroidales; f__Muribaculaceae; g__norank; s__uncultured bacterium
OTU697	0	0	0	0	0	0	1	1	7	1	0	0	d__Bacteria; p__Firmicutes; c__Clostridia; o__Lachnospirales; f__Lachnospiraceae; g__Roseburia; s__uncultured bacterium
OTU698	0	0	0	1	0	0	0	0	0	0	9	0	d__Bacteria; p__Bacteroidota; c__Bacteroidia; o__Bacteroidales; f__Muribaculaceae; g__norank; s__uncultured bacterium
OTU699	0	0	0	0	0	0	0	0	0	0	0	1	d__Bacteria; p__Firmicutes; c__Bacilli; o__Lactobacillales; f__Lactobacillaceae; g__HT002
OTU700	0	0	0	1	0	0	0	0	8	0	1	1	d__Bacteria; p__Firmicutes; c__Clostridia; o__Lachnospirales; f__Lachnospiraceae; g__Lachnospiraceae NK4A136 group; s__uncultured bacterium
OTU701	0	0	0	0	0	0	2	0	12	0	0	1	d__Bacteria; p__Firmicutes; c__Bacilli; o__RF39; f__norank; g__norank; s__uncultured bacterium
OTU702	0	3	0	0	2	5	0	0	0	3	0	0	d__Bacteria; p__Bacteroidota; c__Bacteroidia; o__Bacteroidales; f__Muribaculaceae; g__norank; s__uncultured bacterium
OTU703	4	0	0	3	1	1	0	1	0	0	0	0	d__Bacteria; p__Proteobacteria; c__Gammaproteobacteria; o__Enterobacterales; f__Yersiniaceae; g__Serratia; s__Serratia liquefaciens
OTU705	2	0	0	0	0	2	0	2	1	7	2	0	d__Bacteria; p__Firmicutes; c__Clostridia; o__Lachnospirales; f__Lachnospiraceae; g__uncultured; s__uncultured bacterium
OTU706	0	0	0	3	0	0	1	0	0	9	0	0	d__Bacteria; p__Firmicutes; c__Clostridia; o__Monoglobales; f__Monoglobaceae; g__Monoglobus; s__uncultured bacterium
OTU707	0	0	0	0	0	0	0	0	1	0	0	0	d__Bacteria; p__Bacteroidota; c__Bacteroidia; o__Bacteroidales; f__Muribaculaceae; g__norank; s__uncultured bacterium
OTU708	1	0	0	1	0	0	0	0	1	9	0	5	d__Bacteria; p__Firmicutes; c__Clostridia; o__Lachnospirales; f__Lachnospiraceae; g__uncultured; s__uncultured bacterium
OTU709	0	0	0	0	3	1	1	0	0	1	0	2	d__Bacteria; p__Actinobacteriota; c__Coriobacteriia; o__Coriobacteriales; f__Eggerthellaceae; g__Enterorhabdus; s__uncultured bacterium
OTU710	0	0	0	0	0	0	0	0	1	0	1	0	d__Bacteria; p__Bacteroidota; c__Bacteroidia; o__Bacteroidales; f__Muribaculaceae; g__norank; s__uncultured bacterium
OTU711	8	0	2	0	0	1	0	0	0	2	1	0	d__Bacteria; p__Firmicutes; c__Clostridia; o__Lachnospirales; f__Lachnospiraceae; g__uncultured; s__uncultured bacterium
OTU712	2	0	0	1	0	0	0	1	0	6	2	2	d__Bacteria; p__Firmicutes; c__Clostridia; o__Lachnospirales; f__Lachnospiraceae; g__uncultured; s__uncultured bacterium
OTU714	0	9	0	3	0	0	0	0	0	0	0	0	d__Bacteria; p__Firmicutes; c__Clostridia; o__Lachnospirales; f__Lachnospiraceae
OTU715	0	0	0	0	0	0	0	0	0	0	1	0	d__Bacteria; p__Bacteroidota; c__Bacteroidia; o__Bacteroidales; f__Muribaculaceae; g__norank; s__uncultured bacterium
OTU716	0	0	0	0	0	0	6	0	3	0	0	0	d__Bacteria; p__Firmicutes; c__Clostridia; o__Lachnospirales; f__Lachnospiraceae; g__Lachnospiraceae NK4A136 group; s__uncultured bacterium
OTU717	2	0	0	0	2	0	1	0	5	1	0	0	d__Bacteria; p__Firmicutes; c__Clostridia; o__Oscillospirales; f__Oscillospiraceae; g__Colidextribacter; s__uncultured bacterium
OTU719	5	0	0	0	0	7	0	0	0	1	0	2	d__Bacteria; p__Firmicutes; c__Bacilli; o__Erysipelotrichales; f__Erysipelotrichaceae; g__uncultured; s__uncultured bacterium
OTU721	1	0	0	0	0	0	3	0	2	1	0	2	d__Bacteria; p__Actinobacteriota; c__Coriobacteriia; o__Coriobacteriales; f__Eggerthellaceae; g__uncultured
OTU722	2	0	0	0	0	0	1	0	0	3	0	2	d__Bacteria; p__Firmicutes; c__Clostridia; o__Oscillospirales; f__Ruminococcaceae; g__uncultured; s__uncultured bacterium
OTU723	0	0	0	0	0	0	4	1	1	2	0	0	d__Bacteria; p__Firmicutes; c__Clostridia; o__Lachnospirales; f__Lachnospiraceae; g__uncultured; s__uncultured bacterium
OTU724	0	0	0	0	0	0	0	0	0	0	0	2	d__Bacteria; p__Bacteroidota; c__Bacteroidia; o__Bacteroidales; f__Muribaculaceae; g__norank; s__uncultured bacterium
OTU725	0	0	0	0	0	0	0	10	0	0	0	0	d__Bacteria; p__Firmicutes; c__Clostridia; o__Lachnospirales; f__Lachnospiraceae; g__Lachnospiraceae UCG-001; s__uncultured bacterium
OTU726	1	0	0	0	0	0	0	0	0	5	2	1	d__Bacteria; p__Firmicutes; c__Clostridia; o__Lachnospirales; f__Lachnospiraceae; g__uncultured; s__uncultured bacterium
OTU727	0	0	0	0	0	0	0	2	0	1	2	0	d__Bacteria; p__Bacteroidota; c__Bacteroidia; o__Bacteroidales; f__Muribaculaceae; g__norank; s__uncultured bacterium
OTU728	0	0	0	3	0	0	0	0	5	2	2	0	d__Bacteria; p__Firmicutes; c__Clostridia; o__Lachnospirales; f__Lachnospiraceae; g__uncultured; s__uncultured bacterium
OTU729	0	0	0	0	0	0	5	0	0	0	0	0	d__Bacteria; p__Actinobacteriota; c__Coriobacteriia; o__Coriobacteriales; f__Eggerthellaceae; g__Enterorhabdus; s__uncultured bacterium
OTU730	0	0	10	0	0	0	0	0	0	2	0	0	d__Bacteria; p__Firmicutes; c__Clostridia; o__Lachnospirales; f__Lachnospiraceae; g__Lachnospiraceae NK4A136 group; s__uncultured bacterium
OTU731	1	0	0	0	0	0	1	3	1	3	3	0	d__Bacteria; p__Firmicutes; c__Clostridia; o__Lachnospirales; f__Lachnospiraceae; g__uncultured; s__uncultured bacterium
OTU732	0	9	0	0	0	0	0	0	0	1	0	0	d__Bacteria; p__Firmicutes; c__Bacilli; o__Erysipelotrichales; f__Erysipelotrichaceae; g__Allobaculum
OTU733	0	0	0	0	0	0	0	0	6	4	0	0	d__Bacteria; p__Firmicutes; c__Clostridia; o__Oscillospirales; f__Oscillospiraceae; g__Colidextribacter; s__uncultured bacterium
OTU734	0	0	0	0	0	0	0	1	0	0	0	3	d__Bacteria; p__Firmicutes; c__Clostridia; o__Clostridia UCG-014; f__norank; g__norank; s__uncultured bacterium
OTU736	14	0	0	0	0	0	0	0	0	0	0	0	d__Bacteria; p__Firmicutes; c__Clostridia; o__Peptococcales; f__Peptococcaceae; g__Peptococcus; s__Peptococcus niger
OTU737	0	0	0	0	0	0	0	0	0	0	0	1	d__Bacteria; p__Bacteroidota; c__Bacteroidia; o__Bacteroidales; f__Muribaculaceae; g__norank; s__uncultured bacterium
OTU738	0	1	0	0	0	0	6	0	0	3	1	1	d__Bacteria; p__Firmicutes; c__Clostridia; o__Oscillospirales; f__Ruminococcaceae; g__Harryflintia; s__uncultured bacterium
OTU739	0	0	0	0	0	1	0	0	0	6	1	0	d__Bacteria; p__Firmicutes; c__Clostridia; o__Peptostreptococcales-Tissierellales; f__Anaerovoracaceae; g__Family XIII AD3011 group; s__uncultured bacterium
OTU740	0	0	0	0	0	0	0	0	0	0	0	2	d__Bacteria; p__Firmicutes; c__Clostridia; o__Clostridia UCG-014; f__norank; g__norank; s__uncultured bacterium
OTU742	2	1	1	0	0	0	0	0	0	2	3	0	d__Bacteria; p__Firmicutes; c__Clostridia; o__Lachnospirales; f__Lachnospiraceae; g__Roseburia; s__uncultured bacterium
OTU743	0	1	1	0	0	0	0	7	2	0	0	0	d__Bacteria; p__Firmicutes; c__Bacilli; o__Erysipelotrichales; f__Erysipelatoclostridiaceae; g__Candidatus Stoquefichus; s__uncultured bacterium
OTU745	0	0	0	0	0	0	0	0	0	1	0	1	d__Bacteria; p__Bacteroidota; c__Bacteroidia; o__Bacteroidales; f__Muribaculaceae; g__norank; s__uncultured bacterium
OTU746	0	0	0	0	1	0	3	1	1	3	0	1	d__Bacteria; p__Actinobacteriota; c__Coriobacteriia; o__Coriobacteriales; f__Eggerthellaceae; g__Enterorhabdus; s__uncultured bacterium
OTU747	10	0	0	0	0	0	0	0	0	0	0	0	d__Bacteria; p__Firmicutes; c__Bacilli; o__Lactobacillales; f__Lactobacillaceae; g__Fructilactobacillus; s__Lactobacillus sanfranciscensis TMW 1.1304
OTU748	0	0	0	0	0	0	2	0	0	4	1	5	d__Bacteria; p__Firmicutes; c__Clostridia; o__Lachnospirales; f__Lachnospiraceae; g__uncultured; s__uncultured bacterium
OTU749	0	0	0	0	0	1	8	0	0	4	0	0	d__Bacteria; p__Firmicutes; c__Clostridia; o__Oscillospirales; f__Ruminococcaceae; g__Harryflintia; s__uncultured bacterium
OTU750	6	0	0	0	0	0	2	0	0	0	0	0	d__Bacteria; p__Firmicutes; c__Clostridia; o__Lachnospirales; f__Lachnospiraceae; g__Roseburia; s__uncultured bacterium
OTU751	0	0	0	0	0	0	0	0	0	1	0	1	d__Bacteria; p__Firmicutes; c__Clostridia; o__Clostridia UCG-014; f__norank; g__norank; s__uncultured bacterium
OTU753	0	0	0	0	0	0	0	11	0	0	0	0	d__Bacteria; p__Firmicutes; c__Clostridia; o__Lachnospirales; f__Lachnospiraceae; g__uncultured; s__uncultured bacterium
OTU755	0	0	0	0	0	0	0	1	0	0	7	0	d__Bacteria; p__Bacteroidota; c__Bacteroidia; o__Bacteroidales; f__Muribaculaceae; g__norank; s__uncultured bacterium
OTU756	3	0	0	1	2	0	0	1	1	0	0	1	d__Bacteria; p__Bacteroidota; c__Bacteroidia; o__Bacteroidales; f__Rikenellaceae; g__Alistipes; s__uncultured bacterium
OTU757	0	0	1	0	0	0	1	0	2	2	1	0	d__Bacteria; p__Actinobacteriota; c__Coriobacteriia; o__Coriobacteriales; f__Eggerthellaceae; g__Enterorhabdus; s__uncultured bacterium
OTU758	0	0	0	0	0	0	0	0	0	0	0	1	d__Bacteria; p__Bacteroidota; c__Bacteroidia; o__Bacteroidales; f__Muribaculaceae; g__norank; s__uncultured bacterium
OTU759	0	0	0	0	0	0	0	0	0	1	0	1	d__Bacteria; p__Bacteroidota; c__Bacteroidia; o__Bacteroidales; f__Muribaculaceae; g__norank; s__uncultured bacterium
OTU760	2	0	0	1	0	1	0	0	1	0	2	0	d__Bacteria; p__Firmicutes; c__Clostridia; o__Lachnospirales; f__Lachnospiraceae; g__uncultured; s__uncultured bacterium
OTU762	0	0	0	3	4	3	0	0	0	1	2	0	d__Bacteria; p__Firmicutes; c__Bacilli; o__Erysipelotrichales; f__Erysipelotrichaceae; g__Faecalibaculum; s__uncultured bacterium
OTU763	0	0	0	0	0	0	1	0	0	0	0	0	d__Bacteria; p__Firmicutes; c__Bacilli; o__RF39; f__norank; g__norank; s__uncultured bacterium
OTU764	0	0	0	0	1	0	0	2	2	2	1	0	d__Bacteria; p__Firmicutes; c__Clostridia; o__Lachnospirales; f__Lachnospiraceae; g__uncultured; s__uncultured bacterium
OTU765	0	2	2	0	0	0	3	1	0	1	0	2	d__Bacteria; p__Firmicutes; c__Clostridia; o__Oscillospirales; f__Ruminococcaceae; g__uncultured; s__uncultured bacterium
OTU767	2	0	2	2	1	0	1	1	0	3	0	0	d__Bacteria; p__Firmicutes; c__Clostridia; o__Lachnospirales; f__Lachnospiraceae; g__Anaerostipes
OTU768	0	0	0	0	0	0	0	2	0	0	0	2	d__Bacteria; p__Firmicutes; c__Bacilli; o__RF39; f__norank; g__norank; s__uncultured bacterium
OTU769	0	0	0	0	0	0	1	0	5	1	0	3	d__Bacteria; p__Bacteroidota; c__Bacteroidia; o__Bacteroidales; f__Muribaculaceae; g__norank; s__uncultured bacterium
OTU770	1	1	3	0	1	4	0	0	0	0	0	0	d__Bacteria; p__Verrucomicrobiota; c__Verrucomicrobiae; o__Verrucomicrobiales; f__Akkermansiaceae; g__Akkermansia; s__uncultured bacterium
OTU771	6	0	0	5	0	0	0	0	0	0	0	0	d__Bacteria; p__Proteobacteria; c__Alphaproteobacteria; o__Rhodospirillales; f__uncultured; g__norank; s__uncultured bacterium
OTU772	0	0	0	0	0	0	0	0	0	0	0	1	d__Bacteria; p__Firmicutes; c__Bacilli; o__Lactobacillales; f__Lactobacillaceae; g__Lactobacillus; s__uncultured bacterium
OTU773	0	0	1	0	0	0	1	0	3	0	1	2	d__Bacteria; p__Bacteroidota; c__Bacteroidia; o__Bacteroidales; f__Muribaculaceae; g__norank; s__uncultured bacterium
OTU774	0	0	0	0	0	0	2	0	0	2	8	2	d__Bacteria; p__Firmicutes; c__Clostridia; o__Clostridia vadinBB60 group; f__norank; g__norank; s__uncultured bacterium
OTU776	0	0	0	0	0	0	0	0	2	0	0	5	d__Bacteria; p__Firmicutes; c__Clostridia; o__Lachnospirales; f__Lachnospiraceae; g__Lachnospiraceae NK4A136 group; s__uncultured bacterium
OTU777	12	0	0	0	0	0	0	0	0	1	0	0	d__Bacteria; p__Proteobacteria; c__Gammaproteobacteria; o__Burkholderiales; f__Rhodocyclaceae; g__Methyloversatilis; s__uncultured bacterium
OTU778	4	0	0	0	4	0	1	0	0	0	0	0	d__Bacteria; p__Firmicutes; c__Clostridia; o__Lachnospirales; f__Lachnospiraceae; g__Lachnoclostridium; s__uncultured bacterium
OTU779	0	2	0	2	5	0	0	0	0	0	0	0	d__Bacteria; p__Proteobacteria; c__Gammaproteobacteria; o__Enterobacterales; f__Enterobacteriaceae; g__Escherichia-Shigella; s__uncultured bacterium
OTU780	0	0	0	1	1	2	3	0	0	0	3	1	d__Bacteria; p__Firmicutes; c__Bacilli; o__Erysipelotrichales; f__Erysipelotrichaceae; g__Faecalibaculum; s__uncultured bacterium
OTU782	3	0	1	0	0	2	2	0	1	0	1	2	d__Bacteria; p__Firmicutes; c__Clostridia; o__Oscillospirales; f__Ruminococcaceae; g__Anaerotruncus; s__uncultured bacterium
OTU783	0	1	0	0	5	0	0	0	0	0	0	0	d__Bacteria; p__Firmicutes; c__Clostridia; o__Christensenellales; f__Christensenellaceae; g__norank
OTU784	0	0	0	0	0	0	1	0	0	1	0	1	d__Bacteria; p__Bacteroidota; c__Bacteroidia; o__Bacteroidales; f__Rikenellaceae; g__Rikenella; s__uncultured bacterium
OTU785	0	5	0	0	2	3	0	1	0	1	0	0	d__Bacteria; p__Bacteroidota; c__Bacteroidia; o__Bacteroidales; f__Muribaculaceae; g__norank; s__uncultured bacterium
OTU787	0	2	0	0	0	0	2	3	3	1	0	0	d__Bacteria; p__Firmicutes; c__Bacilli; o__Erysipelotrichales; f__Erysipelatoclostridiaceae; g__Erysipelatoclostridium; s__uncultured bacterium
OTU788	0	0	0	0	0	0	0	0	0	5	0	1	d__Bacteria; p__Firmicutes; c__Clostridia; o__Clostridia UCG-014; f__norank; g__norank; s__uncultured bacterium
OTU790	0	0	0	0	0	0	3	0	0	1	0	0	d__Bacteria; p__Firmicutes; c__Clostridia; o__Lachnospirales; f__Lachnospiraceae; g__uncultured; s__uncultured bacterium
OTU791	0	0	0	0	0	0	0	0	0	1	0	0	d__Bacteria; p__Firmicutes; c__Clostridia; o__Clostridia UCG-014; f__norank; g__norank; s__uncultured bacterium
OTU793	1	0	0	0	0	0	5	0	1	0	0	0	d__Bacteria; p__Firmicutes; c__Bacilli; o__Lactobacillales; f__Lactobacillaceae; g__Ligilactobacillus; s__uncultured bacterium
OTU794	0	0	0	0	2	1	2	0	0	1	0	0	d__Bacteria; p__Actinobacteriota; c__Coriobacteriia; o__Coriobacteriales; f__Eggerthellaceae; g__Enterorhabdus; s__uncultured bacterium
OTU795	5	2	0	0	1	0	0	0	0	0	0	0	d__Bacteria; p__Firmicutes; c__Clostridia; o__Lachnospirales; f__Lachnospiraceae; g__[Ruminococcus] torques group; s__uncultured bacterium
OTU796	4	1	0	1	0	0	0	0	0	0	1	0	d__Bacteria; p__Firmicutes; c__Clostridia; o__Lachnospirales; f__Lachnospiraceae
OTU797	0	0	0	0	0	0	1	0	0	3	0	0	d__Bacteria; p__Firmicutes; c__Bacilli; o__RF39; f__norank; g__norank; s__uncultured bacterium
OTU798	0	1	5	0	4	1	0	0	0	0	0	0	Unclassified
OTU799	9	0	0	0	0	0	0	0	0	0	0	0	d__Bacteria; p__Actinobacteriota; c__Actinobacteria; o__Actinomycetales; f__Actinomycetaceae; g__Mobiluncus
OTU800	7	0	0	0	0	0	1	0	0	0	0	1	d__Bacteria; p__Actinobacteriota; c__Coriobacteriia; o__Coriobacteriales; f__Atopobiaceae; g__Atopobium; s__Atopobium minutum
OTU801	0	1	1	0	0	0	1	0	0	2	1	1	d__Bacteria; p__Desulfobacterota; c__Desulfovibrionia; o__Desulfovibrionales; f__Desulfovibrionaceae; g__uncultured; s__uncultured bacterium
OTU802	0	0	0	0	0	0	0	1	0	0	0	9	d__Bacteria; p__Firmicutes; c__Clostridia; o__Lachnospirales; f__Lachnospiraceae; g__uncultured; s__uncultured bacterium
OTU803	0	0	0	0	0	0	1	0	6	2	0	1	d__Bacteria; p__Firmicutes; c__Clostridia; o__Oscillospirales; f__Oscillospiraceae; g__Colidextribacter; s__uncultured bacterium
OTU804	1	1	0	0	0	0	4	0	3	1	0	0	d__Bacteria; p__Bacteroidota; c__Bacteroidia; o__Bacteroidales; f__Prevotellaceae; g__Alloprevotella; s__uncultured bacterium
OTU805	0	0	0	0	0	0	1	0	4	0	1	1	d__Bacteria; p__Bacteroidota; c__Bacteroidia; o__Bacteroidales; f__Prevotellaceae; g__Alloprevotella; s__uncultured bacterium
OTU806	0	0	0	0	0	0	0	0	0	7	0	2	d__Bacteria; p__Firmicutes; c__Bacilli; o__Bacillales; f__Planococcaceae; g__Sporosarcina; s__Sporosarcina luteola
OTU807	0	1	0	0	0	0	0	0	0	0	0	1	d__Bacteria; p__Bacteroidota; c__Bacteroidia; o__Bacteroidales; f__Muribaculaceae; g__norank; s__uncultured bacterium
OTU808	0	0	0	0	0	0	0	0	1	0	0	0	d__Bacteria; p__Bacteroidota; c__Bacteroidia; o__Bacteroidales; f__Muribaculaceae; g__norank; s__uncultured bacterium
OTU809	0	0	1	0	2	0	0	0	0	6	0	0	d__Bacteria; p__Firmicutes; c__Clostridia; o__Oscillospirales; f__Oscillospiraceae; g__Colidextribacter; s__uncultured bacterium
OTU810	5	0	1	0	0	0	0	0	0	0	0	4	d__Bacteria; p__Firmicutes; c__Clostridia; o__Clostridia vadinBB60 group; f__norank; g__norank; s__uncultured bacterium
OTU811	0	0	0	0	0	1	3	0	1	0	0	3	d__Bacteria; p__Firmicutes; c__Bacilli; o__Lactobacillales; f__Lactobacillaceae; g__Ligilactobacillus; s__uncultured bacterium
OTU813	5	1	1	0	0	0	0	0	0	0	0	0	d__Bacteria; p__Firmicutes; c__Bacilli; o__Lactobacillales; f__Carnobacteriaceae; g__Carnobacterium; s__Carnobacterium inhibens subsp. inhibens DSM 13024
OTU814	7	0	0	0	0	0	0	0	0	1	0	0	d__Bacteria; p__Bacteroidota; c__Bacteroidia; o__Bacteroidales; f__Barnesiellaceae; g__Barnesiella; s__uncultured organism
OTU817	0	0	0	0	0	0	0	0	6	0	0	0	d__Bacteria; p__Firmicutes; c__Clostridia; o__Clostridia UCG-014; f__norank; g__norank; s__uncultured bacterium
OTU818	2	0	0	0	0	0	1	0	3	0	0	0	d__Bacteria; p__Firmicutes; c__Clostridia; o__Lachnospirales; f__Lachnospiraceae; g__Roseburia; s__uncultured bacterium
OTU819	0	0	0	0	0	0	1	2	0	1	0	2	d__Bacteria; p__Firmicutes; c__Clostridia; o__Lachnospirales; f__Lachnospiraceae; g__uncultured; s__uncultured bacterium
OTU820	0	0	0	0	0	0	0	0	0	0	0	1	d__Bacteria; p__Firmicutes; c__Clostridia; o__Monoglobales; f__Monoglobaceae; g__Monoglobus; s__uncultured bacterium
OTU821	1	2	0	0	0	0	0	0	3	3	0	0	d__Bacteria; p__Firmicutes; c__Clostridia; o__Peptococcales; f__Peptococcaceae; g__Peptococcus; s__uncultured bacterium
OTU822	0	0	0	0	0	0	1	0	0	6	0	2	d__Bacteria; p__Firmicutes; c__Clostridia; o__Oscillospirales; f__Oscillospiraceae; g__uncultured; s__uncultured bacterium
OTU824	0	0	0	0	0	0	0	0	0	2	6	2	d__Bacteria; p__Firmicutes; c__Clostridia; o__Lachnospirales; f__Lachnospiraceae; g__Lachnospiraceae NK4A136 group; s__uncultured bacterium
OTU825	0	0	0	0	0	0	1	0	0	4	0	0	d__Bacteria; p__Firmicutes; c__Bacilli; o__RF39; f__norank; g__norank; s__uncultured bacterium
OTU826	0	0	0	1	0	0	0	0	0	0	3	0	d__Bacteria; p__Cyanobacteria; c__Vampirivibrionia; o__Gastranaerophilales; f__norank; g__norank; s__uncultured bacterium
OTU828	0	0	0	0	0	0	1	0	0	1	0	2	d__Bacteria; p__Firmicutes; c__Clostridia; o__Clostridia vadinBB60 group; f__norank; g__norank; s__uncultured bacterium
OTU829	0	5	0	1	0	0	0	0	1	0	0	2	d__Bacteria; p__Firmicutes; c__Bacilli; o__Erysipelotrichales; f__Erysipelotrichaceae; g__[Clostridium] innocuum group; s__uncultured bacterium
OTU831	0	0	0	0	0	1	2	1	0	0	0	0	d__Bacteria; p__Bacteroidota; c__Bacteroidia; o__Bacteroidales; f__Muribaculaceae; g__norank; s__uncultured bacterium
OTU832	1	1	1	0	2	1	0	0	0	0	1	0	d__Bacteria; p__Cyanobacteria; c__Cyanobacteriia; o__Chloroplast; f__norank; g__norank
OTU833	0	0	1	0	1	0	1	1	0	0	0	0	d__Bacteria; p__Bacteroidota; c__Bacteroidia; o__Bacteroidales; f__Tannerellaceae; g__Parabacteroides; s__uncultured bacterium
OTU834	0	1	1	1	0	0	3	0	0	2	0	0	d__Bacteria; p__Firmicutes; c__Clostridia; o__Oscillospirales; f__uncultured; g__norank
OTU835	0	0	0	0	0	0	0	4	0	0	3	0	d__Bacteria; p__Firmicutes; c__Clostridia; o__Lachnospirales; f__Lachnospiraceae; g__uncultured; s__uncultured bacterium
OTU836	0	0	0	1	0	0	0	0	0	6	0	0	d__Bacteria; p__Firmicutes; c__Clostridia; o__Oscillospirales; f__Ruminococcaceae; g__Ruminococcus; s__uncultured bacterium
OTU837	0	0	0	0	0	2	0	0	0	0	0	5	d__Bacteria; p__Firmicutes; c__Clostridia; o__Lachnospirales; f__Lachnospiraceae; g__Lachnospiraceae NK4A136 group; s__uncultured bacterium
OTU838	0	0	0	0	0	0	2	0	0	0	3	3	d__Bacteria; p__Actinobacteriota; c__Actinobacteria; o__Nitriliruptorales; f__Nitriliruptoraceae; g__Nitriliruptor
OTU839	0	0	0	0	0	0	1	0	2	4	0	1	d__Bacteria; p__Bacteroidota; c__Bacteroidia; o__Bacteroidales; f__Muribaculaceae; g__norank; s__uncultured bacterium
OTU841	3	0	3	0	1	2	0	0	0	0	0	0	d__Bacteria; p__Verrucomicrobiota; c__Verrucomicrobiae; o__Verrucomicrobiales; f__Akkermansiaceae; g__Akkermansia; s__uncultured bacterium
OTU842	0	0	0	0	0	0	0	0	5	4	0	0	d__Bacteria; p__Firmicutes; c__Clostridia; o__Lachnospirales; f__Lachnospiraceae; g__Lachnospiraceae NK4A136 group; s__uncultured bacterium
OTU843	0	0	0	0	0	0	1	0	3	2	0	2	d__Bacteria; p__Firmicutes; c__Clostridia; o__Lachnospirales; f__Lachnospiraceae; g__Lachnospiraceae UCG-008; s__uncultured bacterium
OTU845	0	1	1	0	0	0	0	0	0	0	0	0	d__Bacteria; p__Bacteroidota; c__Bacteroidia; o__Bacteroidales; f__Muribaculaceae; g__norank; s__uncultured bacterium
OTU847	0	0	0	0	0	0	3	0	0	0	0	0	d__Bacteria; p__Firmicutes; c__Clostridia; o__Lachnospirales; f__Lachnospiraceae; g__uncultured; s__uncultured bacterium
OTU848	0	0	0	0	2	0	0	0	0	0	0	5	d__Bacteria; p__Firmicutes; c__Bacilli; o__Erysipelotrichales; f__Erysipelatoclostridiaceae; g__Candidatus Stoquefichus
OTU849	0	0	0	0	0	0	1	0	3	3	0	1	d__Bacteria; p__Firmicutes; c__Bacilli; o__Lactobacillales; f__Carnobacteriaceae; g__Jeotgalibaca
OTU850	0	4	0	0	0	0	2	0	1	2	0	0	d__Bacteria; p__Bacteroidota; c__Bacteroidia; o__Bacteroidales; f__Muribaculaceae; g__norank; s__uncultured bacterium
OTU851	1	0	1	0	0	0	1	0	1	3	1	0	d__Bacteria; p__Firmicutes; c__Clostridia; o__Lachnospirales; f__Lachnospiraceae; g__uncultured; s__uncultured bacterium
OTU852	1	0	0	1	0	0	1	0	0	1	0	1	d__Bacteria; p__Actinobacteriota; c__Actinobacteria; o__Bifidobacteriales; f__Bifidobacteriaceae; g__Bifidobacterium
OTU853	0	0	0	0	0	1	1	0	0	1	2	0	d__Bacteria; p__Firmicutes; c__Clostridia; o__Oscillospirales; f__Ruminococcaceae; g__Harryflintia; s__uncultured bacterium
OTU856	0	0	0	2	1	0	0	1	0	0	0	0	d__Bacteria; p__Firmicutes; c__Clostridia; o__Clostridia vadinBB60 group; f__norank; g__norank; s__uncultured bacterium
OTU858	1	0	1	1	0	3	0	0	0	2	1	1	d__Bacteria; p__Firmicutes; c__Bacilli; o__Erysipelotrichales; f__Erysipelotrichaceae; g__Faecalibaculum; s__uncultured bacterium
OTU859	0	0	0	0	0	0	0	0	0	0	0	1	d__Bacteria; p__Bacteroidota; c__Bacteroidia; o__Bacteroidales; f__Muribaculaceae; g__norank; s__uncultured bacterium
OTU860	0	0	0	0	0	0	0	1	2	1	2	1	d__Bacteria; p__Actinobacteriota; c__Coriobacteriia; o__Coriobacteriales; f__Atopobiaceae; g__Coriobacteriaceae UCG-002; s__uncultured bacterium
OTU861	1	0	0	0	1	0	1	0	2	0	1	2	d__Bacteria; p__Firmicutes; c__Clostridia; o__Oscillospirales; f__[Eubacterium] coprostanoligenes group; g__norank; s__uncultured bacterium
OTU862	0	0	0	1	1	3	0	0	0	0	1	0	d__Bacteria; p__Proteobacteria; c__Gammaproteobacteria; o__Pseudomonadales; f__Moraxellaceae; g__Acinetobacter
OTU863	1	0	0	0	0	2	1	0	1	2	0	0	d__Bacteria; p__Firmicutes; c__Clostridia; o__Lachnospirales; f__Lachnospiraceae; g__uncultured; s__uncultured bacterium
OTU864	0	0	0	0	0	0	0	0	5	0	0	0	d__Bacteria; p__Firmicutes; c__Bacilli; o__Erysipelotrichales; f__Erysipelotrichaceae; g__Dubosiella; s__uncultured bacterium
OTU865	0	2	0	0	0	0	0	1	1	1	1	3	d__Bacteria; p__Firmicutes; c__Clostridia; o__Lachnospirales; f__Lachnospiraceae; g__uncultured
OTU866	0	0	0	0	0	0	0	0	0	0	0	1	d__Bacteria; p__Firmicutes; c__Bacilli; o__RF39; f__norank; g__norank; s__uncultured bacterium
OTU867	0	0	0	0	2	0	0	1	1	0	1	1	d__Bacteria; p__Firmicutes; c__Bacilli; o__Lactobacillales; f__Lactobacillaceae; g__Ligilactobacillus; s__uncultured bacterium
OTU868	0	1	0	0	0	0	0	0	1	0	0	1	d__Bacteria; p__Bacteroidota; c__Bacteroidia; o__Bacteroidales; f__Muribaculaceae; g__norank; s__uncultured bacterium
OTU869	1	0	1	0	0	0	1	3	1	1	0	0	d__Bacteria; p__Proteobacteria; c__Gammaproteobacteria; o__Enterobacterales; f__Morganellaceae; g__Morganella; s__Morganella morganii
OTU871	0	0	0	2	0	0	0	1	0	0	0	0	d__Bacteria; p__Bacteroidota; c__Bacteroidia; o__Flavobacteriales; f__Flavobacteriaceae; g__uncultured; s__gut metagenome
OTU874	3	0	1	0	0	0	0	0	0	1	0	0	d__Bacteria; p__Firmicutes; c__Clostridia; o__Lachnospirales; f__Lachnospiraceae; g__Lachnospiraceae UCG-004; s__uncultured bacterium
OTU875	0	0	0	0	0	0	0	0	0	0	0	1	d__Bacteria; p__Bacteroidota; c__Bacteroidia; o__Bacteroidales; f__Muribaculaceae; g__norank; s__uncultured bacterium
OTU876	0	0	0	0	0	0	1	0	0	1	0	0	d__Bacteria; p__Bacteroidota; c__Bacteroidia; o__Bacteroidales; f__Muribaculaceae; g__norank; s__uncultured bacterium
OTU878	0	1	0	0	0	0	2	0	0	0	2	1	d__Bacteria; p__Cyanobacteria; c__Vampirivibrionia; o__Gastranaerophilales; f__norank; g__norank; s__uncultured bacterium
OTU880	0	1	0	0	0	0	0	0	3	1	0	3	d__Bacteria; p__Bacteroidota; c__Bacteroidia; o__Bacteroidales; f__Muribaculaceae; g__norank; s__uncultured bacterium
OTU881	2	2	0	2	0	2	0	0	0	0	0	0	d__Bacteria; p__Firmicutes; c__Clostridia; o__Clostridiales; f__Clostridiaceae; g__Clostridium sensu stricto 13
OTU883	0	0	0	1	0	1	2	2	0	0	0	0	d__Bacteria; p__Cyanobacteria; c__Vampirivibrionia; o__Gastranaerophilales; f__norank; g__norank; s__uncultured bacterium
OTU885	0	0	0	0	1	0	0	0	0	2	0	0	d__Bacteria; p__Firmicutes; c__Clostridia; o__Peptococcales; f__Peptococcaceae; g__uncultured; s__uncultured bacterium
OTU886	0	4	0	0	3	0	0	0	0	1	0	0	d__Bacteria; p__Firmicutes; c__Clostridia; o__Peptostreptococcales-Tissierellales; f__Anaerovoracaceae; g__[Eubacterium] nodatum group; s__uncultured bacterium
OTU887	0	1	0	0	0	0	1	0	1	0	3	0	d__Bacteria; p__Proteobacteria; c__Gammaproteobacteria; o__Enterobacterales; f__Enterobacteriaceae; g__Escherichia-Shigella
OTU888	1	0	0	0	0	0	0	2	0	3	0	1	d__Bacteria; p__Bacteroidota; c__Bacteroidia; o__Bacteroidales; f__Bacteroidaceae; g__Bacteroides; s__uncultured bacterium
OTU891	1	0	2	1	3	0	0	0	0	0	0	0	d__Bacteria; p__Verrucomicrobiota; c__Verrucomicrobiae; o__Verrucomicrobiales; f__Akkermansiaceae; g__Akkermansia; s__uncultured bacterium
OTU892	0	0	1	0	0	0	0	3	0	1	0	1	d__Bacteria; p__Firmicutes; c__Clostridia; o__Lachnospirales; f__Lachnospiraceae; g__Roseburia; s__uncultured bacterium
OTU895	0	0	0	2	1	0	1	1	0	0	0	0	d__Bacteria; p__Firmicutes; c__Bacilli; o__Erysipelotrichales; f__Erysipelotrichaceae; g__Dubosiella; s__uncultured bacterium
OTU896	0	0	0	0	2	0	1	0	0	2	1	1	d__Bacteria; p__Firmicutes; c__Clostridia; o__Lachnospirales; f__Lachnospiraceae; g__Lachnospira; s__uncultured bacterium
OTU897	2	0	0	0	0	0	1	1	0	0	0	1	d__Bacteria; p__Firmicutes; c__Clostridia; o__Lachnospirales; f__Lachnospiraceae; g__uncultured; s__uncultured bacterium
OTU898	0	0	0	0	0	0	0	0	3	0	4	0	d__Bacteria; p__Firmicutes; c__Bacilli; o__Erysipelotrichales; f__Erysipelotrichaceae; g__uncultured; s__uncultured bacterium
OTU899	8	0	0	0	0	0	0	0	0	0	0	1	d__Bacteria; p__Bacteroidota; c__Bacteroidia; o__Bacteroidales; f__Porphyromonadaceae; g__Porphyromonas
OTU900	0	0	0	0	0	0	3	0	0	1	0	0	d__Bacteria; p__Firmicutes; c__Bacilli; o__RF39; f__norank; g__norank; s__uncultured bacterium
OTU901	4	0	0	0	0	0	0	0	0	0	0	2	d__Bacteria; p__Firmicutes; c__Clostridia; o__Oscillospirales; f__Ruminococcaceae; g__uncultured; s__uncultured bacterium
OTU902	6	0	0	0	0	0	0	0	0	0	0	0	d__Bacteria; p__Actinobacteriota; c__Actinobacteria; o__Actinomycetales; f__Actinomycetaceae; g__Varibaculum; s__uncultured bacterium
OTU903	0	0	0	0	0	0	0	0	0	0	0	3	d__Bacteria; p__Firmicutes; c__Bacilli; o__RF39; f__norank; g__norank
OTU905	2	0	2	0	0	0	0	1	1	0	0	2	d__Bacteria; p__Firmicutes; c__Clostridia; o__Lachnospirales; f__Lachnospiraceae; g__Roseburia; s__uncultured bacterium
OTU906	3	2	1	0	1	0	0	0	0	0	0	1	d__Bacteria; p__Proteobacteria; c__Gammaproteobacteria; o__Xanthomonadales; f__Xanthomonadaceae; g__Stenotrophomonas; s__Stenotrophomonas maltophilia
OTU908	4	0	0	1	0	0	0	0	0	0	0	0	d__Bacteria; p__Actinobacteriota; c__Actinobacteria; o__Corynebacteriales; f__Corynebacteriaceae; g__Lawsonella; s__uncultured bacterium
OTU909	2	0	0	0	1	0	0	0	0	0	3	0	d__Bacteria; p__Proteobacteria; c__Gammaproteobacteria; o__Enterobacterales; f__Vibrionaceae; g__Vibrio
OTU910	2	1	0	0	0	0	1	0	1	0	0	0	d__Bacteria; p__Bacteroidota; c__Bacteroidia; o__Bacteroidales; f__Muribaculaceae; g__norank; s__uncultured bacterium
OTU911	0	0	0	1	0	1	1	0	0	3	0	1	d__Bacteria; p__Firmicutes; c__Clostridia; o__Oscillospirales; f__UCG-010; g__norank; s__uncultured bacterium
OTU912	0	1	0	0	0	0	0	0	2	1	3	0	d__Bacteria; p__Firmicutes; c__Bacilli; o__Bacillales; f__Bacillaceae; g__Bacillus
OTU913	0	0	1	2	0	0	1	0	0	0	0	0	d__Bacteria; p__Firmicutes; c__Clostridia; o__Lachnospirales; f__Lachnospiraceae; g__Lachnospiraceae UCG-001; s__uncultured bacterium
OTU914	0	0	0	0	0	0	0	0	1	4	1	0	d__Bacteria; p__Firmicutes; c__Clostridia; o__Lachnospirales; f__Lachnospiraceae; g__Lachnospiraceae NK4A136 group; s__uncultured bacterium
OTU915	0	3	0	0	0	0	0	0	3	0	0	0	d__Bacteria; p__Firmicutes; c__Clostridia; o__Lachnospirales; f__Lachnospiraceae; g__Blautia; s__uncultured bacterium
OTU916	0	0	0	0	0	1	2	0	0	4	0	0	d__Bacteria; p__Firmicutes; c__Bacilli; o__Erysipelotrichales; f__Erysipelotrichaceae; g__Faecalitalea; s__Absiella dolichum
OTU917	4	0	2	0	0	0	0	0	0	0	0	0	d__Bacteria; p__Verrucomicrobiota; c__Verrucomicrobiae; o__Verrucomicrobiales; f__Akkermansiaceae; g__Akkermansia; s__uncultured bacterium
OTU918	0	0	0	0	0	0	0	0	0	1	0	1	Unclassified
OTU919	7	0	0	0	0	0	0	0	0	0	0	0	d__Bacteria; p__Firmicutes; c__Clostridia; o__Lachnospirales; f__Lachnospiraceae; g__Sellimonas; s__uncultured bacterium
OTU920	7	0	0	0	0	0	0	0	0	0	0	0	d__Bacteria; p__Nitrospirota; c__Nitrospiria; o__Nitrospirales; f__Nitrospiraceae; g__Nitrospira; s__uncultured bacterium
OTU921	0	0	0	0	0	0	2	1	0	0	0	0	d__Bacteria; p__Bacteroidota; c__Bacteroidia; o__Bacteroidales; f__Prevotellaceae; g__Prevotellaceae UCG-003; s__uncultured bacterium
OTU922	2	1	0	1	0	0	0	0	0	1	0	0	d__Bacteria; p__Bacteroidota; c__Bacteroidia; o__Bacteroidales; f__Rikenellaceae; g__Alistipes; s__uncultured bacterium
OTU923	0	0	0	0	0	0	0	0	0	1	0	0	d__Bacteria; p__Bacteroidota; c__Bacteroidia; o__Bacteroidales; f__Marinifilaceae; g__Odoribacter; s__uncultured bacterium
OTU926	3	0	3	0	0	1	1	0	0	0	0	0	d__Bacteria; p__Firmicutes; c__Clostridia; o__Lachnospirales; f__Lachnospiraceae; g__uncultured; s__uncultured bacterium
OTU927	0	0	0	0	0	0	0	0	0	1	0	0	d__Bacteria; p__Bacteroidota; c__Bacteroidia; o__Bacteroidales; f__Muribaculaceae; g__norank; s__uncultured bacterium
OTU928	0	0	0	0	0	0	0	0	3	0	0	2	d__Bacteria; p__Firmicutes; c__Clostridia; o__Oscillospirales; f__Oscillospiraceae; g__uncultured; s__uncultured bacterium
OTU929	0	0	0	0	0	0	0	0	0	0	0	7	d__Bacteria; p__Firmicutes; c__Bacilli; o__Mycoplasmatales; f__Mycoplasmataceae; g__Ureaplasma; s__uncultured bacterium
OTU931	0	0	0	0	0	0	1	0	3	0	0	0	d__Bacteria; p__Firmicutes; c__Clostridia; o__Lachnospirales; f__Lachnospiraceae; g__Lachnospiraceae NK4A136 group; s__uncultured bacterium
OTU933	1	2	0	0	0	0	0	0	3	0	0	0	d__Bacteria; p__Bacteroidota; c__Bacteroidia; o__Bacteroidales; f__Muribaculaceae; g__norank; s__uncultured bacterium
OTU934	0	0	0	0	0	0	0	0	0	0	0	3	d__Bacteria; p__Firmicutes; c__Clostridia; o__Clostridia vadinBB60 group; f__norank; g__norank; s__uncultured bacterium
OTU935	1	0	0	0	0	0	2	0	1	0	0	1	d__Bacteria; p__Firmicutes; c__Clostridia; o__Lachnospirales; f__Lachnospiraceae; g__Roseburia; s__uncultured bacterium
OTU936	7	0	0	0	0	0	0	0	0	0	0	0	d__Bacteria; p__Firmicutes; c__Clostridia; o__Lachnospirales; f__Lachnospiraceae; g__uncultured; s__uncultured organism
OTU937	0	0	0	0	0	0	0	1	0	5	0	0	d__Bacteria; p__Bacteroidota; c__Bacteroidia; o__Bacteroidales; f__Bacteroidaceae; g__Bacteroides; s__uncultured bacterium
OTU939	0	0	0	0	0	0	0	0	0	6	0	0	d__Bacteria; p__Firmicutes; c__Clostridia; o__Clostridia vadinBB60 group; f__norank; g__norank; s__uncultured bacterium
OTU940	0	0	0	0	0	0	0	0	0	0	5	1	Unclassified
OTU941	0	0	0	1	0	1	0	0	0	0	2	1	Unclassified
OTU942	0	0	0	0	0	0	0	1	2	0	0	0	d__Bacteria; p__Firmicutes; c__Clostridia; o__Lachnospirales; f__Lachnospiraceae; g__Lachnospiraceae NK4A136 group; s__uncultured bacterium
OTU943	0	0	0	0	0	0	0	0	0	0	3	0	d__Bacteria; p__Firmicutes; c__Clostridia; o__Clostridia UCG-014; f__norank; g__norank; s__uncultured bacterium
OTU944	0	0	0	0	1	3	0	0	0	0	1	0	d__Bacteria; p__Verrucomicrobiota; c__Verrucomicrobiae; o__Verrucomicrobiales; f__Akkermansiaceae; g__Akkermansia; s__uncultured bacterium
OTU946	1	0	0	0	0	0	0	0	1	0	1	2	Unclassified
OTU947	0	0	0	0	0	1	0	0	0	0	5	0	Unclassified
OTU948	1	0	0	2	0	0	0	0	1	0	0	0	d__Bacteria; p__Firmicutes; c__Clostridia; o__Monoglobales; f__Monoglobaceae; g__Monoglobus; s__uncultured bacterium
OTU949	0	0	0	0	0	0	0	0	0	4	1	0	d__Bacteria; p__Firmicutes; c__Clostridia; o__Lachnospirales; f__Lachnospiraceae; g__Lachnospiraceae NK4A136 group; s__uncultured bacterium
OTU950	0	0	0	0	0	0	0	1	0	0	0	4	d__Bacteria; p__Bacteroidota; c__Bacteroidia; o__Bacteroidales; f__Bacteroidaceae; g__Bacteroides
OTU951	3	0	0	3	0	0	0	0	0	0	0	0	d__Bacteria; p__Proteobacteria; c__Gammaproteobacteria; o__Burkholderiales; f__Alcaligenaceae; g__Verticiella; s__uncultured bacterium
OTU952	4	0	0	0	0	0	0	0	0	0	0	1	d__Bacteria; p__Actinobacteriota; c__Coriobacteriia; o__Coriobacteriales; f__Coriobacteriaceae; g__Collinsella; s__uncultured bacterium
OTU953	0	4	0	0	1	1	0	0	0	0	0	0	d__Bacteria; p__Bacteroidota; c__Bacteroidia; o__Bacteroidales; f__Muribaculaceae; g__norank; s__uncultured bacterium
OTU954	2	1	0	0	2	0	0	0	0	2	0	0	d__Bacteria; p__Actinobacteriota; c__Actinobacteria; o__Micrococcales; f__Micrococcaceae; g__Glutamicibacter
OTU955	1	0	0	0	0	2	0	0	1	0	0	0	d__Bacteria; p__Proteobacteria; c__Gammaproteobacteria; o__Enterobacterales; f__Pasteurellaceae; g__Haemophilus
OTU957	0	0	0	0	1	0	0	0	0	0	0	3	d__Bacteria; p__Bacteroidota; c__Bacteroidia; o__Bacteroidales; f__Muribaculaceae; g__norank; s__uncultured bacterium
OTU959	1	0	0	0	0	0	2	0	0	2	0	0	d__Bacteria; p__Firmicutes; c__Clostridia; o__Oscillospirales; f__Oscillospiraceae; g__Intestinimonas
OTU960	4	0	0	0	0	0	0	0	0	0	0	0	d__Bacteria; p__Actinobacteriota; c__Coriobacteriia; o__Coriobacteriales; f__Eggerthellaceae; g__Slackia; s__Slackia piriformis
OTU961	0	0	0	1	3	0	0	0	0	1	0	0	d__Bacteria; p__Proteobacteria; c__Gammaproteobacteria; o__Burkholderiales; f__Burkholderiaceae; g__Cupriavidus; s__uncultured bacterium
OTU962	0	1	0	0	3	0	1	0	0	0	1	0	d__Bacteria; p__Bacteroidota; c__Bacteroidia; o__Bacteroidales; f__Muribaculaceae; g__norank; s__uncultured bacterium
OTU963	3	0	0	1	0	0	0	0	0	0	0	1	d__Bacteria; p__Proteobacteria; c__Gammaproteobacteria; o__Pseudomonadales; f__Moraxellaceae; g__Acinetobacter
OTU964	0	0	6	0	0	0	0	0	0	0	0	0	Unclassified
OTU965	1	2	0	0	1	0	0	0	0	0	0	1	d__Bacteria; p__Firmicutes; c__Bacilli; o__Erysipelotrichales; f__Erysipelotrichaceae; g__Faecalibaculum; s__uncultured bacterium
OTU966	0	0	0	0	0	0	1	0	3	3	0	0	d__Bacteria; p__Firmicutes; c__Clostridia; o__Oscillospirales; f__Oscillospiraceae
OTU968	1	0	0	0	0	0	0	0	0	2	0	2	Unclassified
OTU969	0	0	0	0	0	0	0	0	0	0	6	0	Unclassified
OTU971	0	0	0	0	0	0	1	0	0	5	1	0	d__Bacteria; p__Firmicutes; c__Clostridia; o__Lachnospirales; f__Lachnospiraceae; g__Lachnospiraceae UCG-006; s__uncultured bacterium
OTU972	0	2	0	0	0	0	1	2	0	0	0	2	d__Bacteria; p__Firmicutes; c__Clostridia; o__Lachnospirales; f__Lachnospiraceae; g__uncultured; s__uncultured bacterium
OTU974	6	0	0	0	0	0	0	0	0	0	0	0	d__Bacteria; p__Firmicutes; c__Clostridia; o__Peptostreptococcales-Tissierellales; f__Family XI; g__Peptoniphilus
OTU975	0	0	0	0	0	1	0	0	0	0	1	3	Unclassified
OTU976	1	0	1	0	0	0	0	0	2	1	0	2	d__Bacteria; p__Proteobacteria; c__Gammaproteobacteria; o__Pseudomonadales; f__Halomonadaceae; g__Halomonas; s__Halomonas sp. 1513
OTU977	0	0	0	0	0	1	6	0	0	0	0	0	d__Bacteria; p__Firmicutes; c__Clostridia; o__Lachnospirales; f__Lachnospiraceae; g__uncultured; s__uncultured bacterium
OTU979	0	0	0	0	0	0	0	0	0	0	0	1	d__Bacteria; p__Bacteroidota; c__Bacteroidia; o__Bacteroidales; f__Muribaculaceae; g__norank; s__uncultured bacterium
OTU980	0	0	0	0	0	0	0	1	0	3	1	0	d__Bacteria; p__Firmicutes; c__Clostridia; o__Peptostreptococcales-Tissierellales; f__Anaerovoracaceae; g__Family XIII AD3011 group; s__uncultured bacterium
OTU983	1	0	0	0	0	0	1	0	0	0	0	3	d__Bacteria; p__Firmicutes; c__Bacilli; o__Lactobacillales; f__Lactobacillaceae; g__Ligilactobacillus; s__uncultured bacterium
OTU984	4	0	0	0	0	0	0	0	0	0	0	0	d__Bacteria; p__Firmicutes; c__Clostridia; o__Peptostreptococcales-Tissierellales; f__Peptostreptococcaceae; g__Intestinibacter
OTU985	0	0	0	0	0	0	0	0	0	0	3	0	Unclassified
OTU987	0	0	0	0	0	0	0	0	0	0	1	5	d__Bacteria; p__Firmicutes; c__Clostridia; o__Lachnospirales; f__Lachnospiraceae; g__uncultured; s__uncultured bacterium
OTU988	1	0	0	1	0	0	0	0	0	0	2	0	d__Bacteria; p__Firmicutes; c__Clostridia; o__Peptostreptococcales-Tissierellales; f__Anaerovoracaceae; g__[Eubacterium] brachy group; s__uncultured bacterium
OTU989	0	0	0	0	0	0	0	0	2	0	0	0	d__Bacteria; p__Bacteroidota; c__Bacteroidia; o__Bacteroidales; f__Muribaculaceae; g__norank; s__uncultured bacterium
OTU990	1	0	0	0	0	2	0	0	0	0	0	2	Unclassified
OTU991	0	0	0	0	0	0	0	0	5	1	0	0	d__Bacteria; p__Firmicutes; c__Clostridia; o__Oscillospirales; f__Oscillospiraceae; g__Flavonifractor; s__uncultured bacterium
OTU992	1	0	0	0	0	0	0	0	4	0	0	0	d__Bacteria; p__Proteobacteria; c__Alphaproteobacteria; o__Rhizobiales; f__Rhizobiaceae; g__Mesorhizobium
OTU995	1	0	0	0	0	0	0	0	0	3	0	1	Unclassified
OTU996	0	0	0	0	0	0	0	0	0	1	0	0	Unclassified
OTU997	0	0	2	0	0	0	0	2	0	0	0	0	d__Bacteria; p__Firmicutes; c__Clostridia; o__Lachnospirales; f__Lachnospiraceae; g__uncultured; s__uncultured bacterium
OTU998	0	0	0	0	0	0	0	0	1	5	0	0	d__Bacteria; p__Firmicutes; c__Clostridia; o__Oscillospirales; f__[Clostridium] methylpentosum group; g__norank; s__uncultured bacterium
OTU999	0	0	0	0	0	1	0	0	0	0	2	1	Unclassified
OTU1001	3	0	1	0	0	0	0	1	0	0	0	0	d__Bacteria; p__Proteobacteria; c__Alphaproteobacteria; o__Rhizobiales; f__Rhizobiaceae; g__Allorhizobium-Neorhizobium-Pararhizobium-Rhizobium; s__Agrobacterium radiobacter
OTU1002	4	0	0	0	0	0	0	0	0	0	1	0	d__Bacteria; p__Firmicutes; c__Clostridia; o__Oscillospirales; f__Ruminococcaceae; g__uncultured
OTU1003	1	0	0	0	0	0	0	0	0	0	0	0	Unclassified
OTU1004	1	1	0	0	0	3	0	0	0	0	0	0	d__Bacteria; p__Firmicutes; c__Clostridia; o__Christensenellales; f__Christensenellaceae; g__Christensenellaceae R-7 group; s__uncultured rumen bacterium
OTU1005	0	2	0	0	0	0	1	0	1	0	0	1	d__Bacteria; p__Firmicutes; c__Bacilli; o__Lactobacillales; f__Lactobacillaceae; g__Ligilactobacillus; s__uncultured bacterium
OTU1006	2	0	0	0	0	2	0	0	0	2	0	0	d__Bacteria; p__Firmicutes; c__Clostridia; o__Lachnospirales; f__Lachnospiraceae; g__uncultured; s__uncultured bacterium
OTU1009	0	0	0	0	0	0	0	0	4	0	0	0	d__Bacteria; p__Firmicutes; c__Bacilli; o__Lactobacillales; f__Lactobacillaceae; g__Ligilactobacillus; s__uncultured bacterium
OTU1010	0	0	0	0	0	0	1	0	0	1	4	0	Unclassified
OTU1011	1	0	1	0	0	0	0	0	0	0	0	0	d__Bacteria; p__Firmicutes; c__Clostridia; o__Lachnospirales; f__Lachnospiraceae; g__A2; s__uncultured bacterium
OTU1012	3	0	0	0	0	0	0	0	0	1	0	1	d__Bacteria; p__Firmicutes; c__Clostridia; o__Lachnospirales; f__Lachnospiraceae; g__uncultured; s__uncultured bacterium
OTU1014	0	0	0	0	0	0	0	0	3	0	0	0	d__Bacteria; p__Firmicutes; c__Clostridia; o__Lachnospirales; f__Lachnospiraceae; g__Blautia; s__uncultured bacterium
OTU1015	0	0	1	0	1	0	1	0	0	0	1	0	d__Bacteria; p__Proteobacteria; c__Alphaproteobacteria; o__Rhodospirillales; f__uncultured; g__norank
OTU1016	3	0	0	1	1	1	0	0	0	0	0	0	d__Bacteria; p__Verrucomicrobiota; c__Verrucomicrobiae; o__Verrucomicrobiales; f__Akkermansiaceae; g__Akkermansia; s__uncultured bacterium
OTU1019	2	0	0	0	0	1	0	0	0	1	0	0	Unclassified
OTU1020	0	0	0	0	0	0	0	0	0	0	0	6	Unclassified
OTU1021	1	0	0	0	0	0	0	0	0	1	2	0	d__Bacteria; p__Firmicutes; c__Clostridia; o__Oscillospirales; f__Oscillospiraceae; g__uncultured; s__uncultured bacterium
OTU1024	0	0	0	0	0	0	0	0	0	0	3	0	Unclassified
OTU1025	0	0	0	0	0	0	1	0	0	0	1	0	d__Bacteria; p__Bacteroidota; c__Bacteroidia; o__Bacteroidales; f__Prevotellaceae; g__Alloprevotella; s__uncultured bacterium
OTU1027	0	0	0	0	0	0	0	0	3	0	0	0	d__Bacteria; p__Firmicutes; c__Clostridia; o__Oscillospirales; f__Oscillospiraceae; g__Colidextribacter; s__uncultured bacterium
OTU1029	0	0	0	0	0	0	0	0	1	3	0	0	d__Bacteria; p__Firmicutes; c__Clostridia; o__Oscillospirales; f__Oscillospiraceae; g__Colidextribacter; s__uncultured bacterium
OTU1030	0	0	0	0	0	0	2	0	0	0	1	1	d__Bacteria; p__Firmicutes; c__Clostridia; o__Lachnospirales; f__Lachnospiraceae; g__Lachnospiraceae UCG-010; s__uncultured bacterium
OTU1031	0	0	0	0	0	0	0	0	1	1	0	2	Unclassified
OTU1033	0	0	0	0	0	0	0	1	0	0	1	0	d__Bacteria; p__Proteobacteria; c__Alphaproteobacteria; o__Rhodospirillales; f__uncultured; g__norank; s__uncultured bacterium
OTU1034	0	0	0	0	1	0	0	1	0	0	0	0	Unclassified
OTU1036	0	1	0	0	0	0	0	1	1	1	0	0	d__Bacteria; p__Firmicutes; c__Clostridia; o__Lachnospirales; f__Lachnospiraceae; g__Roseburia; s__uncultured bacterium
OTU1039	0	0	0	0	0	0	0	0	0	5	0	0	Unclassified
OTU1041	0	0	0	0	0	2	0	0	0	0	0	0	d__Bacteria; p__Bacteroidota; c__Bacteroidia; o__Bacteroidales; f__Muribaculaceae; g__norank; s__uncultured bacterium
OTU1042	3	0	0	0	1	0	0	0	0	0	0	0	Unclassified
OTU1043	0	0	0	1	0	0	1	0	0	0	0	1	d__Bacteria; p__Actinobacteriota; c__Actinobacteria; o__Micrococcales; f__Micrococcaceae; g__Nesterenkonia; s__Nesterenkonia sp.
OTU1044	3	0	0	0	0	0	0	0	0	0	0	0	d__Bacteria; p__Firmicutes; c__Clostridia; o__Lachnospirales; f__Lachnospiraceae; g__uncultured; s__uncultured bacterium
OTU1045	0	1	0	0	0	0	0	0	0	0	0	0	Unclassified
OTU1046	0	0	0	0	0	1	0	0	0	0	0	0	Unclassified
OTU1047	1	0	0	0	0	0	0	0	0	2	1	0	d__Bacteria; p__Firmicutes; c__Negativicutes; o__Veillonellales-Selenomonadales; f__Selenomonadaceae; g__Mitsuokella
OTU1048	0	0	0	0	0	0	0	0	0	1	1	1	Unclassified
OTU1049	0	0	0	0	0	1	0	1	0	0	3	0	Unclassified
OTU1050	2	0	0	0	0	0	0	0	0	0	0	0	d__Bacteria; p__Actinobacteriota; c__Actinobacteria; o__Propionibacteriales; f__Propionibacteriaceae; g__Cutibacterium
OTU1051	0	0	0	0	0	0	0	0	0	0	0	5	Unclassified
OTU1053	3	0	0	0	0	0	0	0	0	0	1	0	d__Bacteria; p__Firmicutes; c__Clostridia; o__Clostridia vadinBB60 group; f__norank; g__norank; s__uncultured bacterium
OTU1055	2	0	0	0	0	0	0	0	0	0	0	3	Unclassified
OTU1057	0	0	0	0	0	0	0	0	1	0	0	3	d__Bacteria; p__Firmicutes; c__Clostridia; o__Lachnospirales; f__Lachnospiraceae; g__GCA-900066575; s__uncultured bacterium
OTU1058	0	0	0	0	0	0	0	4	0	0	0	0	d__Bacteria; p__Firmicutes; c__Clostridia; o__Lachnospirales; f__Lachnospiraceae; g__Marvinbryantia; s__uncultured bacterium
OTU1059	0	0	0	0	0	5	0	0	0	0	0	0	Unclassified
OTU1060	0	1	0	1	1	0	1	0	0	0	0	0	d__Bacteria; p__Firmicutes; c__Clostridia; o__Lachnospirales; f__Lachnospiraceae; g__Tyzzerella; s__uncultured bacterium
OTU1061	0	0	0	0	0	0	1	0	0	1	0	0	d__Bacteria; p__Firmicutes; c__Clostridia; o__Oscillospirales; f__Oscillospiraceae; g__Colidextribacter; s__uncultured bacterium
OTU1062	0	0	0	0	0	0	0	0	0	1	0	0	d__Bacteria; p__Bacteroidota; c__Bacteroidia; o__Bacteroidales; f__Muribaculaceae; g__norank; s__uncultured bacterium
OTU1063	0	0	0	0	0	0	0	0	0	3	0	0	d__Bacteria; p__Bacteroidota; c__Bacteroidia; o__Bacteroidales; f__Muribaculaceae; g__norank; s__uncultured bacterium
OTU1064	0	0	0	0	1	3	0	0	0	0	0	0	Unclassified
OTU1065	0	0	0	0	0	0	0	0	1	0	3	0	d__Bacteria; p__Firmicutes; c__Clostridia; o__Lachnospirales; f__Lachnospiraceae; g__GCA-900066575; s__uncultured bacterium
OTU1066	0	0	0	0	0	0	1	0	4	0	0	0	d__Bacteria; p__Firmicutes; c__Clostridia; o__Lachnospirales; f__Lachnospiraceae; g__Lachnospiraceae NK4A136 group; s__uncultured bacterium
OTU1067	2	0	0	0	0	0	0	0	0	1	0	0	Unclassified
OTU1068	0	1	0	0	0	0	0	0	0	2	0	0	Unclassified
OTU1069	0	0	0	0	0	4	0	0	0	0	0	0	Unclassified
OTU1070	0	0	0	0	0	0	0	0	0	2	1	1	Unclassified
OTU1071	0	0	0	0	0	0	0	0	0	0	4	1	d__Bacteria; p__Firmicutes; c__Clostridia; o__Lachnospirales; f__Lachnospiraceae; g__uncultured; s__uncultured bacterium
OTU1072	0	0	2	0	1	0	0	0	0	0	0	0	d__Bacteria; p__Firmicutes; c__Clostridia; o__Oscillospirales; f__Ruminococcaceae; g__Subdoligranulum; s__uncultured organism
OTU1074	0	0	0	0	0	0	0	4	0	0	1	0	Unclassified
OTU1075	0	0	0	0	0	0	0	0	1	0	1	1	Unclassified
OTU1077	0	0	0	0	0	0	4	0	0	0	0	0	d__Bacteria; p__Firmicutes; c__Clostridia; o__Lachnospirales; f__Lachnospiraceae; g__uncultured; s__uncultured bacterium
OTU1078	0	0	0	0	0	5	0	0	0	0	0	0	Unclassified
OTU1079	3	0	0	0	0	1	0	0	0	0	0	0	d__Bacteria; p__Actinobacteriota; c__Actinobacteria; o__Actinomycetales; f__Actinomycetaceae; g__Actinomyces
OTU1080	1	1	0	0	0	0	1	0	0	0	2	0	d__Bacteria; p__Firmicutes; c__Bacilli; o__Lactobacillales; f__Lactobacillaceae; g__Ligilactobacillus; s__uncultured bacterium
OTU1082	1	0	1	0	0	0	0	0	0	0	0	0	Unclassified
OTU1083	0	0	0	0	0	0	0	1	0	3	0	1	Unclassified
OTU1084	0	0	0	1	0	0	0	0	0	0	3	0	d__Bacteria; p__Firmicutes; c__Clostridia; o__Oscillospirales; f__Oscillospiraceae; g__uncultured; s__uncultured bacterium
OTU1085	1	0	0	0	0	0	0	0	0	0	3	0	Unclassified
OTU1086	0	0	0	0	0	0	0	2	0	1	0	0	Unclassified
OTU1087	0	0	0	0	0	0	1	0	1	1	0	1	d__Bacteria; p__Firmicutes; c__Clostridia; o__Oscillospirales; f__Oscillospiraceae; g__uncultured; s__uncultured bacterium
OTU1090	0	0	0	0	0	0	0	0	0	4	0	0	d__Bacteria; p__Firmicutes; c__Clostridia; o__Oscillospirales; f__Ruminococcaceae; g__uncultured; s__uncultured bacterium
OTU1091	0	1	0	0	0	0	1	1	0	0	1	0	Unclassified
OTU1092	3	0	0	0	0	0	0	0	0	0	0	0	d__Bacteria; p__Firmicutes; c__Clostridia; o__Peptococcales; f__Peptococcaceae; g__uncultured; s__uncultured bacterium
OTU1093	0	0	0	0	0	0	1	0	0	0	0	0	d__Bacteria; p__Bacteroidota; c__Bacteroidia; o__Bacteroidales; f__Muribaculaceae; g__norank; s__uncultured bacterium
OTU1095	0	0	0	0	0	0	0	1	0	0	0	0	d__Bacteria; p__Bacteroidota; c__Bacteroidia; o__Bacteroidales; f__Rikenellaceae; g__Alistipes; s__uncultured bacterium
OTU1097	0	0	0	0	0	0	0	2	0	1	1	0	Unclassified
OTU1098	0	0	0	0	0	0	0	2	0	0	0	0	d__Bacteria; p__Firmicutes; c__Bacilli; o__RF39; f__norank; g__norank; s__uncultured bacterium
OTU1099	1	0	0	0	0	1	0	0	0	0	1	0	Unclassified
OTU1100	2	0	0	0	0	0	0	1	0	0	0	1	Unclassified
OTU1102	0	0	0	0	0	0	0	0	0	1	0	1	d__Bacteria; p__Bacteroidota; c__Bacteroidia; o__Bacteroidales; f__Muribaculaceae; g__norank; s__uncultured bacterium
OTU1103	0	0	0	2	0	0	0	0	0	1	0	0	d__Bacteria; p__Firmicutes; c__Clostridia; o__Lachnospirales; f__Lachnospiraceae; g__Lachnospiraceae NK4A136 group
OTU1104	1	0	0	0	1	2	0	0	0	0	0	0	d__Bacteria; p__Verrucomicrobiota; c__Verrucomicrobiae; o__Verrucomicrobiales; f__Akkermansiaceae; g__Akkermansia; s__uncultured bacterium
OTU1105	4	0	0	0	0	0	0	0	0	0	0	0	Unclassified
OTU1106	0	0	0	0	0	0	0	0	1	3	0	0	Unclassified
OTU1107	0	0	0	0	0	0	0	1	0	0	0	0	Unclassified
OTU1108	0	0	1	0	0	1	0	0	0	0	0	0	Unclassified
OTU1109	0	0	0	0	0	2	0	0	0	0	0	0	Unclassified
OTU1110	0	0	0	0	0	0	0	0	0	0	4	0	Unclassified
OTU1111	0	0	1	2	0	0	0	0	0	0	0	0	d__Bacteria; p__Firmicutes; c__Clostridia; o__Oscillospirales
OTU1113	0	0	0	0	0	0	0	0	0	0	3	0	Unclassified
OTU1115	0	0	0	0	0	0	0	0	0	3	0	0	Unclassified
OTU1116	0	0	0	0	0	1	0	0	2	0	1	0	Unclassified
OTU1117	2	0	0	0	0	0	0	0	0	0	2	0	Unclassified
OTU1118	0	0	0	0	0	0	0	0	0	3	0	1	Unclassified
OTU1119	0	0	0	0	0	0	0	0	3	1	0	0	d__Bacteria; p__Firmicutes; c__Clostridia; o__Lachnospirales; f__Lachnospiraceae; g__GCA-900066575; s__uncultured bacterium
OTU1123	0	3	0	0	0	0	0	0	0	0	0	0	d__Bacteria; p__Bacteroidota; c__Bacteroidia; o__Bacteroidales; f__Muribaculaceae; g__norank; s__uncultured bacterium
OTU1124	0	0	0	0	0	0	0	0	0	3	0	0	Unclassified
OTU1125	0	0	0	0	0	0	0	3	0	0	0	1	Unclassified
OTU1126	0	0	0	0	0	0	1	0	0	0	0	3	d__Bacteria; p__Firmicutes; c__Clostridia; o__Lachnospirales; f__Lachnospiraceae; g__uncultured; s__uncultured bacterium
OTU1127	0	0	0	0	0	0	0	0	0	3	0	0	Unclassified
OTU1128	0	0	0	0	3	0	0	0	0	0	0	0	Unclassified
OTU1129	0	0	0	0	0	1	0	0	0	0	0	0	Unclassified
OTU1130	1	0	0	0	0	0	0	0	0	0	1	2	Unclassified
OTU1131	0	1	0	0	0	3	0	0	0	0	0	0	Unclassified
OTU1132	0	0	0	0	0	0	0	1	0	1	0	0	Unclassified
OTU1133	0	0	0	0	0	0	0	0	1	0	0	0	d__Bacteria; p__Bacteroidota; c__Bacteroidia; o__Bacteroidales; f__Muribaculaceae; g__norank; s__uncultured bacterium
OTU1134	0	0	0	0	0	0	0	0	0	1	0	3	Unclassified
OTU1135	1	0	0	0	0	0	0	0	0	0	0	2	Unclassified
OTU1136	4	0	0	0	0	0	0	0	0	0	0	0	Unclassified
OTU1137	0	0	0	0	0	0	0	0	0	0	3	0	Unclassified
OTU1138	0	0	0	0	0	0	0	0	0	3	0	1	Unclassified
OTU1139	0	0	0	0	0	0	1	0	0	0	0	0	d__Bacteria; p__Bacteroidota; c__Bacteroidia; o__Bacteroidales; f__Muribaculaceae; g__norank; s__uncultured bacterium
OTU1140	0	0	0	0	0	0	2	0	1	0	0	0	d__Bacteria; p__Firmicutes; c__Clostridia; o__Lachnospirales; f__Lachnospiraceae; g__uncultured; s__uncultured bacterium
OTU1141	0	0	0	0	0	0	0	0	0	0	2	0	Unclassified
OTU1142	0	0	0	0	0	0	0	0	0	0	0	4	Unclassified
OTU1143	2	0	0	0	0	1	0	0	0	0	0	0	Unclassified
OTU1144	0	0	0	0	0	0	0	0	0	3	0	1	Unclassified
OTU1145	0	0	0	0	0	0	0	0	0	0	3	0	Unclassified
OTU1146	0	0	0	0	0	0	0	0	0	3	0	0	Unclassified
OTU1147	2	0	0	0	0	0	0	0	0	0	0	0	Unclassified
OTU1149	0	0	0	0	0	1	0	0	0	0	0	3	Unclassified
OTU1150	0	0	0	0	0	0	0	1	0	0	1	0	Unclassified
OTU1151	0	0	0	0	0	0	0	0	0	2	0	0	Unclassified
OTU1152	0	0	0	0	0	0	0	0	3	0	0	0	Unclassified
OTU1153	0	0	0	0	2	0	0	0	0	0	0	0	d__Bacteria; p__Firmicutes; c__Clostridia; o__Lachnospirales; f__Lachnospiraceae
OTU1154	0	0	0	0	0	1	0	0	0	0	0	0	Unclassified
OTU1155	0	1	0	2	1	0	0	0	0	0	0	0	d__Bacteria; p__Actinobacteriota; c__Coriobacteriia; o__Coriobacteriales; f__Atopobiaceae; g__Olsenella; s__uncultured bacterium
OTU1156	0	0	0	0	0	0	0	0	0	3	0	0	Unclassified
OTU1157	0	0	0	0	0	0	0	0	0	0	1	2	Unclassified
OTU1158	0	0	0	0	0	0	0	0	0	0	0	4	d__Bacteria; p__Firmicutes; c__Clostridia; o__Oscillospirales; f__Oscillospiraceae; g__uncultured; s__uncultured bacterium
OTU1159	0	0	0	0	2	0	0	0	0	0	0	0	d__Bacteria; p__Bacteroidota; c__Bacteroidia; o__Bacteroidales; f__Tannerellaceae; g__Parabacteroides
OTU1160	0	0	0	0	0	0	0	0	0	4	0	0	Unclassified
OTU1161	0	0	0	0	0	0	0	0	0	0	0	4	d__Bacteria; p__Firmicutes; c__Bacilli; o__RF39; f__norank; g__norank; s__uncultured bacterium
OTU1162	1	0	0	0	2	0	1	0	0	0	0	0	d__Bacteria; p__Firmicutes; c__Bacilli; o__Lactobacillales; f__Lactobacillaceae; g__Ligilactobacillus; s__uncultured bacterium
OTU1163	1	0	0	0	0	0	0	0	0	0	0	3	Unclassified
OTU1164	0	0	0	0	0	0	0	0	0	1	0	3	Unclassified
OTU1165	0	0	0	0	0	0	0	0	0	4	0	0	d__Bacteria; p__Firmicutes; c__Clostridia; o__Oscillospirales; f__[Eubacterium] coprostanoligenes group; g__norank; s__uncultured bacterium
OTU1167	0	0	0	0	0	0	0	0	0	1	0	0	Unclassified
OTU1168	1	0	0	0	0	3	0	0	0	0	0	0	Unclassified
OTU1169	0	2	0	0	0	0	0	0	0	0	0	1	Unclassified
OTU1170	0	0	0	0	0	0	0	0	0	2	0	0	Unclassified
OTU1171	0	0	0	0	1	0	0	0	0	2	0	0	Unclassified
OTU1172	0	0	0	1	1	0	0	0	0	0	0	0	d__Bacteria; p__Verrucomicrobiota; c__Verrucomicrobiae; o__Verrucomicrobiales; f__Akkermansiaceae; g__Akkermansia; s__uncultured bacterium
OTU1173	0	0	0	0	0	0	0	0	0	0	0	3	Unclassified
OTU1174	0	0	0	0	0	0	0	0	0	3	0	0	Unclassified
OTU1175	3	0	0	0	0	0	0	0	0	0	0	0	d__Bacteria; p__Firmicutes; c__Clostridia; o__Oscillospirales; f__Ruminococcaceae; g__uncultured; s__uncultured bacterium
OTU1176	0	0	0	1	0	0	0	0	0	0	0	0	d__Bacteria; p__Firmicutes; c__Clostridia; o__Lachnospirales; f__Lachnospiraceae; g__Lachnoclostridium; s__Lachnoclostridium phytofermentans ISDg
OTU1177	0	0	0	0	0	0	0	0	0	0	3	0	Unclassified
OTU1179	0	0	0	0	0	0	0	0	0	4	0	0	Unclassified
OTU1180	0	0	0	0	0	1	0	0	0	0	0	0	Unclassified
OTU1181	0	0	0	0	0	0	0	0	1	2	0	0	d__Bacteria; p__Firmicutes; c__Clostridia; o__Oscillospirales; f__Oscillospiraceae; g__uncultured; s__uncultured bacterium
OTU1182	0	0	1	0	0	0	0	0	0	2	0	0	d__Bacteria; p__Firmicutes; c__Clostridia; o__Lachnospirales; f__Lachnospiraceae; g__Roseburia; s__uncultured bacterium
OTU1183	2	0	0	0	0	0	0	0	0	0	2	0	d__Bacteria; p__Firmicutes; c__Clostridia; o__Lachnospirales; f__Lachnospiraceae; g__Lachnospiraceae NK4A136 group; s__uncultured bacterium
OTU1186	0	0	0	0	0	0	0	0	0	0	1	3	Unclassified
OTU1187	0	0	0	0	0	0	0	1	0	2	0	1	d__Bacteria; p__Firmicutes; c__Clostridia; o__Peptostreptococcales-Tissierellales; f__Anaerovoracaceae; g__Family XIII AD3011 group; s__uncultured bacterium
OTU1188	0	0	0	0	0	0	0	3	0	0	0	0	Unclassified
OTU1189	1	0	0	0	0	0	0	0	0	0	0	0	d__Bacteria; p__Actinobacteriota; c__Actinobacteria; o__Corynebacteriales; f__Nocardiaceae; g__Rhodococcus; s__Rhodococcus erythropolis
OTU1190	0	0	0	0	0	2	0	0	0	0	0	1	Unclassified
OTU1191	0	0	0	0	0	0	0	1	0	0	0	3	Unclassified
OTU1192	0	0	0	0	0	0	0	0	0	2	0	0	Unclassified
OTU1193	0	0	0	0	0	0	0	0	0	0	0	4	Unclassified
OTU1194	0	0	0	0	0	0	0	2	1	1	0	0	Unclassified
OTU1195	0	0	0	0	0	0	0	0	0	3	0	0	Unclassified
OTU1197	0	0	0	0	0	0	0	0	0	0	4	0	Unclassified
OTU1199	0	0	0	0	1	2	0	0	0	0	0	0	d__Bacteria; p__Firmicutes; c__Bacilli; o__Acholeplasmatales; f__Acholeplasmataceae; g__Anaeroplasma; s__uncultured bacterium
OTU1200	0	0	0	0	0	0	0	2	0	1	0	0	Unclassified
OTU1202	0	0	0	0	0	0	0	0	0	2	0	0	Unclassified
OTU1203	0	0	0	0	0	0	0	0	0	0	0	4	Unclassified
OTU1204	0	0	0	0	0	0	0	0	0	1	0	0	Unclassified
OTU1205	0	0	0	0	0	0	0	0	0	3	0	0	Unclassified
OTU1206	0	0	0	0	0	0	0	0	0	0	0	4	Unclassified
OTU1207	0	0	0	0	0	0	0	0	0	0	0	4	Unclassified
OTU1208	0	0	0	0	0	0	0	0	0	2	0	0	Unclassified
OTU1209	0	0	0	0	0	0	0	0	0	1	1	0	Unclassified
OTU1211	0	0	0	0	0	0	0	0	0	0	0	3	Unclassified
OTU1212	0	0	0	0	0	0	0	1	0	0	0	0	Unclassified
OTU1213	0	0	0	0	0	0	0	0	0	1	0	3	Unclassified
OTU1214	0	0	0	0	0	0	0	0	0	0	1	3	Unclassified
OTU1215	0	0	0	0	0	0	0	0	0	4	0	0	Unclassified
OTU1216	1	0	0	0	1	0	0	0	1	0	0	0	d__Bacteria; p__Firmicutes; c__Clostridia; o__Oscillospirales; f__Oscillospiraceae; g__Colidextribacter; s__uncultured bacterium
OTU1218	0	0	0	0	0	0	0	0	0	3	0	1	Unclassified
OTU1219	0	0	0	0	0	0	0	0	0	1	0	3	Unclassified
OTU1220	0	0	0	0	0	0	0	0	0	0	0	4	Unclassified
OTU1221	0	0	0	0	0	0	0	4	0	0	0	0	Unclassified
OTU1222	0	0	0	0	0	0	0	0	0	4	0	0	Unclassified
OTU1223	0	0	0	0	0	0	0	1	0	0	0	3	Unclassified
OTU1224	0	0	0	0	0	0	0	0	0	0	4	0	Unclassified
OTU1225	0	0	0	1	0	0	0	0	0	0	1	2	Unclassified
OTU1226	0	2	0	0	0	0	0	0	0	1	0	0	d__Bacteria; p__Firmicutes; c__Clostridia; o__Lachnospirales; f__Lachnospiraceae; g__uncultured; s__uncultured bacterium
OTU1227	0	0	0	0	0	0	0	0	0	0	4	0	Unclassified
OTU1228	0	0	0	0	0	0	0	0	0	2	0	0	Unclassified
OTU1229	0	0	0	0	0	0	0	0	0	2	1	0	Unclassified
OTU1230	0	0	0	0	0	0	0	0	0	2	0	2	Unclassified
OTU1231	0	1	0	3	0	0	0	0	0	0	0	0	d__Bacteria; p__Proteobacteria; c__Alphaproteobacteria; o__Rhodospirillales; f__uncultured; g__norank; s__uncultured bacterium
OTU1232	0	0	0	0	0	0	0	2	0	0	1	0	Unclassified
OTU1233	0	0	0	0	0	0	0	2	0	0	1	1	d__Bacteria; p__Actinobacteriota; c__Actinobacteria; o__Corynebacteriales; f__Dietziaceae; g__Dietzia; s__Dietzia sp. JS16-p6b
OTU1234	0	0	0	0	0	0	0	0	0	0	4	0	Unclassified
OTU1235	0	0	0	0	0	0	0	0	0	0	1	3	Unclassified
OTU1236	1	1	0	0	1	0	0	0	0	0	0	0	d__Bacteria; p__Firmicutes; c__Clostridia; o__Lachnospirales; f__Lachnospiraceae
OTU1237	0	0	0	0	0	0	0	0	0	0	3	0	Unclassified
OTU1238	0	0	0	0	0	0	0	0	0	0	1	1	Unclassified
OTU1239	0	0	0	0	0	0	1	0	1	1	0	0	d__Bacteria; p__Firmicutes; c__Clostridia; o__Clostridia vadinBB60 group; f__norank; g__norank; s__uncultured bacterium
OTU1240	0	0	0	0	0	0	0	0	0	1	0	3	Unclassified
OTU1241	0	0	0	0	0	1	0	0	0	0	0	0	Unclassified
OTU1243	0	0	0	0	0	0	0	1	0	0	1	0	Unclassified
OTU1245	1	1	0	0	0	0	0	1	0	0	0	0	d__Bacteria; p__Firmicutes; c__Bacilli; o__Lactobacillales; f__Lactobacillaceae; g__Weissella; s__Weissella cibaria
OTU1246	0	0	0	0	0	0	0	0	3	0	0	0	d__Bacteria; p__Firmicutes; c__Clostridia; o__Oscillospirales; f__Oscillospiraceae; g__Colidextribacter; s__uncultured bacterium
OTU1248	0	0	0	0	1	0	0	0	0	0	0	0	d__Bacteria; p__Bacteroidota; c__Bacteroidia; o__Bacteroidales; f__Muribaculaceae; g__norank; s__uncultured bacterium
OTU1249	0	0	0	0	0	0	0	0	2	0	0	0	d__Bacteria; p__Bacteroidota; c__Bacteroidia; o__Bacteroidales; f__Muribaculaceae; g__norank; s__uncultured bacterium
OTU1250	0	0	0	0	1	0	0	0	0	3	0	0	d__Bacteria; p__Firmicutes; c__Clostridia; o__Oscillospirales; f__uncultured; g__norank
OTU1252	0	0	0	0	0	0	0	0	0	2	1	0	Unclassified
OTU1253	0	0	0	0	4	0	0	0	0	0	0	0	Unclassified
OTU1254	0	0	0	0	0	0	0	0	0	0	0	4	Unclassified
OTU1255	0	0	0	0	0	0	0	0	0	0	0	4	Unclassified
OTU1256	0	0	0	0	0	0	0	0	0	1	2	0	Unclassified
OTU1257	0	0	0	1	0	0	0	0	1	1	0	1	d__Bacteria; p__Firmicutes; c__Clostridia; o__Lachnospirales; f__Lachnospiraceae; g__Roseburia; s__uncultured bacterium
OTU1258	4	0	0	0	0	0	0	0	0	0	0	0	Unclassified
OTU1259	0	0	0	0	0	1	0	0	0	0	0	3	Unclassified
OTU1260	0	0	0	1	0	0	0	0	0	0	0	0	d__Bacteria; p__Bacteroidota; c__Bacteroidia; o__Bacteroidales; f__Muribaculaceae; g__norank; s__uncultured bacterium
OTU1261	0	0	0	0	0	0	3	0	0	0	0	0	d__Bacteria; p__Firmicutes; c__Clostridia; o__Lachnospirales; f__Lachnospiraceae; g__uncultured; s__uncultured bacterium
OTU1262	0	0	0	0	0	1	0	0	0	0	0	0	Unclassified
OTU1263	0	1	0	0	0	0	0	2	0	0	0	0	Unclassified
OTU1264	0	0	0	0	0	1	0	0	0	0	1	1	Unclassified
OTU1266	0	0	0	0	0	0	0	1	0	0	3	0	Unclassified
OTU1269	0	0	0	0	0	0	0	0	0	2	0	1	Unclassified
OTU1270	0	0	0	0	0	2	1	0	0	0	0	0	Unclassified
OTU1271	0	0	0	0	0	0	0	0	0	0	2	1	Unclassified
OTU1272	0	0	0	0	0	0	0	0	0	2	0	0	Unclassified
OTU1273	0	0	0	0	0	0	0	0	0	1	0	2	Unclassified
OTU1276	1	0	0	0	0	0	0	0	0	1	0	0	Unclassified
OTU1277	0	0	0	0	0	2	0	0	0	0	0	0	Unclassified
OTU1279	0	0	0	0	0	0	0	0	0	0	0	3	Unclassified
OTU1280	0	0	0	0	0	0	0	0	0	0	1	0	Unclassified
OTU1281	0	0	0	0	0	0	0	0	0	0	0	1	d__Bacteria; p__Firmicutes; c__Bacilli; o__Lactobacillales; f__Lactobacillaceae; g__Lactobacillus; s__uncultured bacterium
OTU1282	1	0	0	0	0	0	0	0	0	0	0	0	Unclassified
OTU1283	0	0	0	0	0	0	0	0	0	0	0	2	Unclassified
OTU1284	0	0	0	0	0	0	0	0	0	0	2	0	Unclassified
OTU1285	1	0	0	0	0	0	0	0	0	0	0	0	Unclassified
OTU1286	2	0	0	0	0	0	0	0	0	0	0	0	d__Bacteria; p__Firmicutes; c__Clostridia; o__Oscillospirales; f__[Eubacterium] coprostanoligenes group; g__norank; s__uncultured bacterium
OTU1287	0	0	0	0	0	0	0	0	0	0	0	2	Unclassified
OTU1288	0	0	0	0	0	2	0	0	0	0	1	0	Unclassified
OTU1289	0	0	0	0	0	0	0	0	0	0	0	3	Unclassified
OTU1290	0	0	0	0	0	0	0	3	0	0	0	0	Unclassified
OTU1291	0	0	0	0	0	0	0	0	0	0	3	0	Unclassified
OTU1292	0	0	0	0	0	0	0	0	0	0	0	2	Unclassified
OTU1293	0	0	0	0	0	2	0	0	0	0	0	0	Unclassified
OTU1295	0	0	0	0	0	0	0	0	0	1	0	0	Unclassified
OTU1296	2	0	0	0	0	0	0	0	0	0	0	0	d__Bacteria; p__Actinobacteriota; c__Actinobacteria; o__Corynebacteriales; f__Corynebacteriaceae; g__Corynebacterium; s__uncultured bacterium
OTU1297	0	0	0	0	0	0	0	0	0	0	3	0	Unclassified
OTU1299	0	2	0	0	0	0	0	0	0	0	0	0	Unclassified
OTU1300	0	0	0	0	0	0	0	0	0	0	0	3	Unclassified
OTU1301	0	0	0	0	0	0	0	0	0	2	0	0	Unclassified
OTU1302	0	0	0	0	0	0	0	2	0	0	0	0	Unclassified
OTU1303	1	0	0	0	0	0	0	0	0	0	1	0	Unclassified
OTU1304	0	0	0	0	0	1	0	0	0	1	0	0	d__Bacteria; p__Firmicutes; c__Clostridia; o__Oscillospirales; f__Oscillospiraceae; g__Oscillibacter; s__uncultured bacterium
OTU1305	1	0	0	0	0	0	0	0	0	1	0	0	Unclassified
OTU1306	0	0	0	0	0	0	0	0	0	0	2	0	Unclassified
OTU1307	0	0	0	0	0	0	0	0	0	1	2	0	d__Bacteria; p__Firmicutes; c__Clostridia; o__Oscillospirales; f__Oscillospiraceae; g__Colidextribacter; s__uncultured bacterium
OTU1308	0	0	0	0	0	0	0	2	0	0	0	1	Unclassified
OTU1309	0	0	0	0	0	0	0	0	0	1	1	0	Unclassified
OTU1310	0	0	0	0	0	0	0	0	0	0	2	0	Unclassified
OTU1311	0	0	0	0	0	0	0	2	0	0	0	0	Unclassified
OTU1312	0	0	0	0	0	0	0	0	0	0	0	3	Unclassified
OTU1313	0	0	0	0	0	0	0	0	0	2	0	0	Unclassified
OTU1314	0	0	0	0	0	0	0	0	0	2	0	0	Unclassified
OTU1315	0	0	0	0	0	0	0	0	0	0	0	3	Unclassified
OTU1316	0	0	0	0	0	0	0	0	0	0	2	0	Unclassified
OTU1318	0	0	0	0	0	0	0	0	0	0	1	0	Unclassified
OTU1319	2	0	0	0	0	0	0	0	0	1	0	0	Unclassified
OTU1320	0	0	0	0	0	0	0	2	0	0	0	0	Unclassified
OTU1321	0	0	0	0	0	0	0	0	0	3	0	0	Unclassified
OTU1322	0	0	0	0	0	0	0	0	0	0	0	3	Unclassified
OTU1323	0	0	0	0	0	0	0	0	3	0	0	0	d__Bacteria; p__Bacteroidota; c__Bacteroidia; o__Bacteroidales; f__Muribaculaceae; g__norank; s__uncultured bacterium
OTU1325	0	0	0	0	0	0	0	0	0	2	0	1	Unclassified
OTU1326	0	0	3	0	0	0	0	0	0	0	0	0	d__Bacteria; p__Bacteroidota; c__Bacteroidia; o__Bacteroidales; f__Muribaculaceae; g__norank; s__uncultured bacterium
OTU1327	2	0	0	0	0	0	0	0	0	0	1	0	Unclassified
OTU1328	0	0	0	0	0	0	0	0	0	0	0	1	Unclassified
OTU1329	0	0	0	0	0	0	0	0	0	0	0	3	Unclassified
OTU1331	0	0	0	0	0	0	1	0	0	0	2	0	Unclassified
OTU1332	0	0	0	0	0	0	0	0	0	1	0	1	Unclassified
OTU1334	1	0	0	0	0	0	0	0	0	0	2	0	Unclassified
OTU1335	0	0	0	0	0	0	0	0	0	0	0	3	Unclassified
OTU1336	0	0	0	0	0	2	0	0	0	0	0	0	Unclassified
OTU1337	0	0	0	0	0	1	0	0	0	0	1	0	Unclassified
OTU1338	0	0	0	0	0	0	0	0	0	0	2	0	Unclassified
OTU1339	1	0	1	0	0	0	0	0	0	0	0	0	d__Bacteria; p__Verrucomicrobiota; c__Verrucomicrobiae; o__Verrucomicrobiales; f__Akkermansiaceae; g__Akkermansia; s__uncultured bacterium
OTU1340	0	0	0	0	0	0	0	0	0	0	3	0	Unclassified
OTU1341	0	0	0	0	0	0	0	0	0	2	0	0	Unclassified
OTU1342	0	0	0	0	0	1	0	0	0	0	0	1	Unclassified
OTU1344	0	0	0	0	0	0	0	0	0	0	0	3	d__Bacteria; p__Firmicutes; c__Clostridia; o__Oscillospirales; f__[Eubacterium] coprostanoligenes group; g__norank; s__uncultured bacterium
OTU1345	0	0	0	0	0	0	2	0	0	1	0	0	d__Bacteria; p__Firmicutes; c__Bacilli; o__Erysipelotrichales; f__Erysipelotrichaceae; g__Faecalibaculum; s__uncultured bacterium
OTU1347	0	0	0	0	0	0	0	0	0	0	1	2	Unclassified
OTU1348	0	0	0	0	0	1	0	0	0	0	2	0	Unclassified
OTU1349	0	0	0	0	0	0	0	0	0	0	0	3	Unclassified
OTU1350	0	0	0	0	0	0	0	0	0	0	2	0	Unclassified
OTU1351	0	0	0	0	0	0	0	3	0	0	0	0	Unclassified
OTU1352	0	0	0	0	0	0	0	0	2	0	0	0	Unclassified
OTU1354	0	0	0	0	0	0	0	1	0	2	0	0	Unclassified
OTU1355	0	0	0	0	0	0	0	0	0	0	0	3	Unclassified
OTU1357	0	0	0	0	0	0	0	2	0	1	0	0	Unclassified
OTU1358	0	0	0	0	0	0	0	0	0	0	3	0	Unclassified
OTU1360	0	0	0	0	0	2	0	0	0	0	0	0	Unclassified
OTU1362	0	0	0	0	0	0	0	0	0	0	0	3	Unclassified
OTU1364	0	0	0	0	0	0	0	0	0	3	0	0	Unclassified
OTU1365	0	0	0	0	0	0	0	0	0	0	0	3	Unclassified
OTU1366	0	0	0	0	0	0	0	0	0	0	1	0	Unclassified
OTU1368	0	0	0	0	0	2	0	0	0	0	0	1	Unclassified
OTU1369	2	0	0	0	0	0	0	0	0	0	0	0	Unclassified
OTU1370	0	0	0	0	0	0	0	2	0	0	1	0	Unclassified
OTU1372	0	0	0	0	0	0	0	0	0	3	0	0	Unclassified
OTU1373	3	0	0	0	0	0	0	0	0	0	0	0	d__Bacteria; p__Firmicutes; c__Clostridia; o__Lachnospirales; f__Lachnospiraceae; g__[Ruminococcus] torques group; s__uncultured bacterium
OTU1375	0	0	0	0	0	0	0	1	0	0	0	1	Unclassified
OTU1376	0	0	0	0	0	0	0	0	0	0	0	3	Unclassified
OTU1377	0	0	0	0	0	0	0	0	0	0	2	0	Unclassified
OTU1378	0	0	0	0	2	0	0	0	0	0	0	0	Unclassified
OTU1379	2	0	0	0	0	0	0	0	0	0	0	0	Unclassified
OTU1381	0	0	0	0	0	0	3	0	0	0	0	0	d__Bacteria; p__Firmicutes; c__Clostridia; o__Lachnospirales; f__Lachnospiraceae; g__Lachnospiraceae NK4A136 group; s__uncultured bacterium
OTU1382	0	0	0	0	0	2	0	0	0	1	0	0	Unclassified
OTU1384	0	0	0	0	0	0	0	0	0	0	0	3	Unclassified
OTU1385	0	0	0	0	0	0	0	0	0	3	0	0	Unclassified
OTU1386	0	0	0	0	0	2	0	0	0	0	0	0	Unclassified
OTU1387	0	0	0	0	0	0	0	2	0	0	0	0	Unclassified
OTU1389	0	0	0	0	0	0	0	0	0	0	0	3	Unclassified
OTU1392	0	0	0	0	0	0	0	0	0	3	0	0	d__Bacteria; p__Bacteroidota; c__Bacteroidia; o__Bacteroidales; f__Bacteroidaceae; g__Bacteroides; s__uncultured bacterium
OTU1393	2	0	0	0	0	0	0	0	0	0	0	0	d__Bacteria; p__Proteobacteria; c__Alphaproteobacteria; o__Rhizobiales; f__Rhizobiaceae; g__Allorhizobium-Neorhizobium-Pararhizobium-Rhizobium
OTU1394	0	0	0	0	0	0	0	0	0	1	0	2	Unclassified
OTU1396	0	0	0	0	0	0	0	0	0	0	0	3	Unclassified
OTU1397	0	0	0	0	0	0	0	0	0	2	1	0	Unclassified
OTU1398	0	0	0	0	0	0	0	0	0	3	0	0	Unclassified
OTU1400	0	0	0	0	0	0	0	0	0	1	0	1	Unclassified
OTU1401	0	0	0	0	0	3	0	0	0	0	0	0	Unclassified
OTU1402	0	0	0	0	0	0	0	0	0	0	0	3	Unclassified
OTU1403	0	0	0	0	0	0	0	0	0	0	2	0	Unclassified
OTU1404	1	0	0	0	0	2	0	0	0	0	0	0	d__Bacteria; p__Verrucomicrobiota; c__Verrucomicrobiae; o__Verrucomicrobiales; f__Akkermansiaceae; g__Akkermansia; s__uncultured bacterium
OTU1405	0	0	0	0	0	0	0	0	0	0	0	3	Unclassified
OTU1406	0	0	0	0	0	0	0	0	0	3	0	0	d__Bacteria; p__Firmicutes; c__Clostridia; o__Oscillospirales; f__Oscillospiraceae; g__uncultured; s__uncultured bacterium
OTU1407	0	0	0	0	0	0	0	0	0	1	0	1	Unclassified
OTU1408	0	0	0	2	0	0	0	1	0	0	0	0	d__Bacteria; p__Firmicutes; c__Clostridia; o__Lachnospirales; f__Lachnospiraceae; g__uncultured
OTU1409	0	0	0	0	0	0	0	0	0	0	0	3	Unclassified
OTU1411	0	0	0	0	0	2	0	0	0	0	0	0	Unclassified
OTU1412	0	0	0	0	0	0	0	0	0	2	0	0	Unclassified
OTU1413	0	0	0	0	0	0	0	0	0	0	0	3	Unclassified
OTU1414	0	0	0	0	0	3	0	0	0	0	0	0	Unclassified
OTU1415	0	0	0	0	0	0	0	0	0	2	0	0	Unclassified
OTU1416	0	0	0	0	0	0	0	0	0	0	3	0	Unclassified
OTU1417	0	0	0	0	0	0	0	0	0	0	0	3	Unclassified
OTU1418	0	0	0	2	0	0	0	0	0	0	0	0	Unclassified
OTU1419	0	0	0	0	0	3	0	0	0	0	0	0	Unclassified
OTU1420	0	0	0	0	0	0	0	0	0	3	0	0	Unclassified
OTU1421	0	0	0	0	0	0	0	0	0	2	0	1	Unclassified
OTU1422	0	0	0	0	0	0	0	0	0	0	0	1	Unclassified
OTU1423	0	0	0	0	0	0	0	0	0	0	0	2	Unclassified
OTU1424	0	0	0	0	0	0	0	0	0	0	0	3	Unclassified
OTU1426	0	0	0	0	0	0	0	0	0	0	0	3	Unclassified
OTU1427	0	0	0	0	0	0	0	0	0	0	0	1	d__Bacteria; p__Firmicutes; c__Clostridia; o__Oscillospirales; f__Oscillospiraceae; g__uncultured; s__uncultured bacterium
OTU1429	0	0	0	0	1	0	0	0	0	0	0	0	Unclassified
OTU1430	0	0	0	0	0	0	0	0	1	0	0	2	Unclassified
OTU1432	0	0	0	0	0	0	0	0	0	0	1	2	Unclassified
OTU1433	0	0	0	0	0	0	0	0	0	0	0	3	Unclassified
OTU1434	0	0	0	0	0	0	0	0	0	0	0	1	Unclassified
OTU1436	0	0	0	0	0	0	0	0	0	0	2	0	Unclassified
OTU1437	0	2	0	0	0	0	0	0	0	0	0	0	Unclassified
OTU1438	0	0	0	0	0	2	0	0	0	1	0	0	Unclassified
OTU1439	0	0	0	0	0	0	0	0	0	0	3	0	Unclassified
OTU1440	0	0	0	0	0	0	0	3	0	0	0	0	Unclassified
OTU1441	0	0	0	0	0	0	0	0	2	0	0	0	Unclassified
OTU1442	0	0	0	0	0	0	0	0	0	1	1	0	Unclassified
OTU1443	0	0	0	0	0	0	0	0	0	1	1	0	Unclassified
OTU1444	0	0	0	0	0	0	0	1	0	2	0	0	Unclassified
OTU1445	0	0	0	0	0	0	0	1	0	0	0	0	Unclassified
OTU1446	0	0	0	0	0	0	0	0	0	2	0	0	Unclassified
OTU1447	0	0	0	0	0	0	0	1	0	0	1	0	Unclassified
OTU1448	0	0	0	0	0	0	0	0	0	0	0	3	Unclassified
OTU1451	2	0	0	0	0	0	0	0	0	0	0	0	Unclassified
OTU1452	1	0	0	0	0	0	0	0	0	0	2	0	Unclassified
OTU1454	0	0	0	0	0	0	0	3	0	0	0	0	Unclassified
OTU1455	0	0	0	0	0	0	0	0	0	2	0	0	Unclassified
OTU1456	0	0	0	0	0	0	0	0	0	3	0	0	Unclassified
OTU1457	0	0	0	0	0	0	0	0	0	0	0	3	Unclassified
OTU1458	0	0	0	0	0	0	3	0	0	0	0	0	d__Bacteria; p__Firmicutes; c__Bacilli; o__Erysipelotrichales; f__Erysipelatoclostridiaceae; g__Erysipelatoclostridium; s__uncultured bacterium
OTU1459	0	0	0	0	0	0	0	0	0	0	2	1	Unclassified
OTU1460	0	0	0	0	0	3	0	0	0	0	0	0	Unclassified
OTU1462	0	3	0	0	0	0	0	0	0	0	0	0	d__Bacteria; p__Bacteroidota; c__Bacteroidia; o__Bacteroidales; f__Muribaculaceae; g__norank; s__uncultured bacterium
OTU1463	0	0	0	0	0	0	0	0	0	1	0	0	Unclassified
OTU1464	0	0	0	0	0	0	0	0	0	0	0	3	Unclassified
OTU1467	0	0	0	0	0	3	0	0	0	0	0	0	d__Bacteria; p__Firmicutes; c__Bacilli; o__Erysipelotrichales; f__Erysipelotrichaceae; g__Dubosiella; s__uncultured bacterium
OTU1468	3	0	0	0	0	0	0	0	0	0	0	0	Unclassified
OTU1470	1	0	0	0	0	0	0	0	0	0	0	0	Unclassified
OTU1471	1	0	0	0	0	2	0	0	0	0	0	0	Unclassified
OTU1472	0	0	0	3	0	0	0	0	0	0	0	0	Unclassified
OTU1473	1	0	0	0	0	0	0	0	0	0	0	2	Unclassified
OTU1474	0	0	0	0	0	2	0	0	0	0	0	0	Unclassified
OTU1475	0	2	0	0	0	0	0	0	0	0	0	0	Unclassified
OTU1476	0	0	0	0	0	0	0	0	0	3	0	0	Unclassified
OTU1478	0	0	0	0	0	0	0	2	0	0	0	0	Unclassified
OTU1479	0	0	0	0	0	0	0	0	0	0	0	2	Unclassified
OTU1480	0	0	0	0	0	0	2	1	0	0	0	0	d__Bacteria; p__Firmicutes; c__Bacilli; o__Erysipelotrichales; f__Erysipelatoclostridiaceae; g__Erysipelatoclostridium; s__uncultured bacterium
OTU1481	1	0	0	0	0	1	0	0	0	0	0	0	d__Bacteria; p__Verrucomicrobiota; c__Verrucomicrobiae; o__Verrucomicrobiales; f__Akkermansiaceae; g__Akkermansia; s__uncultured bacterium
OTU1482	0	0	0	0	0	0	0	0	0	3	0	0	Unclassified
OTU1483	0	0	0	0	0	0	0	1	0	0	0	0	Unclassified
OTU1484	0	0	0	0	0	0	0	0	0	0	3	0	Unclassified
OTU1485	0	0	0	0	0	0	0	0	0	0	3	0	Unclassified
OTU1486	0	0	0	0	0	3	0	0	0	0	0	0	Unclassified
OTU1487	0	0	0	0	1	0	0	0	2	0	0	0	d__Bacteria; p__Firmicutes; c__Clostridia; o__Lachnospirales; f__Lachnospiraceae; g__Lachnospiraceae NK4A136 group; s__uncultured bacterium
OTU1490	0	0	0	0	0	0	0	0	0	0	0	3	Unclassified
OTU1491	0	0	0	0	0	0	0	0	0	0	3	0	Unclassified
OTU1492	0	0	0	0	0	0	0	0	0	2	0	0	Unclassified
OTU1494	0	0	0	0	0	0	0	0	1	0	2	0	Unclassified
OTU1495	0	0	0	0	0	0	0	0	2	0	0	0	Unclassified
OTU1496	1	0	0	0	0	0	0	0	0	0	0	0	Unclassified
OTU1498	2	0	0	0	0	0	0	0	0	0	0	0	Unclassified
OTU1499	0	0	0	0	0	0	0	0	0	0	0	3	Unclassified
OTU1500	1	0	0	0	0	0	0	0	0	0	0	0	Unclassified
OTU1501	0	0	0	0	0	0	0	0	0	0	0	3	Unclassified
OTU1502	2	0	0	0	0	0	0	0	0	0	0	0	Unclassified
OTU1503	0	0	0	0	0	3	0	0	0	0	0	0	Unclassified
OTU1504	1	0	0	0	0	0	0	0	0	0	0	2	Unclassified
OTU1505	0	0	0	0	0	0	0	0	2	0	0	0	d__Bacteria; p__Firmicutes; c__Clostridia; o__Oscillospirales; f__[Eubacterium] coprostanoligenes group; g__norank; s__uncultured bacterium
OTU1507	0	0	0	0	0	0	0	0	0	0	0	3	Unclassified
OTU1508	2	0	0	0	0	0	0	0	0	0	0	0	Unclassified
OTU1509	0	0	0	0	0	0	0	0	0	0	2	0	Unclassified
OTU1510	2	0	0	0	0	0	0	0	0	0	0	0	Unclassified
OTU1511	0	0	0	0	0	0	0	0	0	0	0	2	Unclassified
OTU1512	0	0	0	0	0	0	0	0	0	0	0	1	Unclassified
OTU1514	1	0	0	0	0	0	0	0	0	0	2	0	Unclassified
OTU1517	0	0	0	1	0	0	0	0	0	0	0	0	d__Bacteria; p__Bacteroidota; c__Bacteroidia; o__Bacteroidales; f__Paludibacteraceae; g__uncultured; s__uncultured bacterium
OTU1520	2	0	0	0	0	0	0	1	0	0	0	0	Unclassified
OTU1522	0	0	0	0	0	0	0	0	0	0	0	3	Unclassified
OTU1523	0	0	0	0	0	2	0	0	0	0	0	0	Unclassified
OTU1524	0	0	0	0	0	1	0	0	0	0	0	0	d__Bacteria; p__Firmicutes; c__Bacilli; o__Erysipelotrichales; f__Erysipelotrichaceae; g__Faecalibaculum; s__uncultured bacterium
OTU1525	0	0	0	0	0	0	0	0	0	0	0	3	Unclassified
OTU1526	0	0	0	0	0	0	0	0	0	3	0	0	Unclassified
OTU1527	0	0	0	0	0	0	0	0	0	2	0	1	Unclassified
OTU1529	0	0	0	0	0	0	3	0	0	0	0	0	Unclassified
OTU1531	0	0	0	0	0	0	0	1	0	0	0	2	Unclassified
OTU1532	2	0	0	0	0	1	0	0	0	0	0	0	Unclassified
OTU1533	0	0	0	0	0	0	0	0	0	0	1	0	Unclassified
OTU1534	0	0	0	0	0	0	0	0	0	0	0	2	d__Bacteria; p__Bacteroidota; c__Bacteroidia; o__Bacteroidales; f__Muribaculaceae; g__norank; s__uncultured bacterium
OTU1536	0	0	0	0	0	0	0	0	0	0	0	2	d__Bacteria; p__Bacteroidota; c__Bacteroidia; o__Bacteroidales; f__Muribaculaceae; g__norank; s__uncultured bacterium
OTU1537	0	0	0	0	0	0	0	0	0	0	0	3	Unclassified
OTU1538	0	0	0	0	0	0	0	0	0	1	1	0	Unclassified
OTU1541	3	0	0	0	0	0	0	0	0	0	0	0	Unclassified
OTU1542	0	0	0	0	0	0	0	0	0	0	0	3	Unclassified
OTU1543	3	0	0	0	0	0	0	0	0	0	0	0	d__Bacteria; p__Firmicutes; c__Clostridia; o__Clostridia vadinBB60 group; f__norank; g__norank; s__uncultured bacterium
OTU1546	0	0	0	0	0	0	0	0	0	1	1	0	Unclassified
OTU1547	0	1	0	0	0	0	0	0	0	0	0	0	d__Bacteria; p__Firmicutes; c__Clostridia; o__Lachnospirales; f__Lachnospiraceae; g__Blautia; s__uncultured bacterium
OTU1550	0	0	0	0	0	0	0	0	0	0	1	1	Unclassified
OTU1551	0	0	0	0	0	0	0	2	0	0	0	0	Unclassified
OTU1552	0	0	0	0	0	2	0	0	0	0	0	0	Unclassified
OTU1553	0	0	0	0	0	0	0	0	0	1	0	0	Unclassified
OTU1554	0	0	0	0	0	0	0	0	0	0	0	3	Unclassified
OTU1555	0	0	0	0	0	0	0	0	0	2	0	0	Unclassified
OTU1556	0	0	0	0	0	0	0	0	0	1	1	0	Unclassified
OTU1557	0	0	0	0	0	3	0	0	0	0	0	0	Unclassified
OTU1558	0	0	0	0	0	0	0	0	0	0	1	1	Unclassified
OTU1560	1	0	0	0	0	0	0	0	0	0	0	0	Unclassified
OTU1563	0	0	0	0	0	0	0	0	0	2	0	0	Unclassified
OTU1564	0	0	0	0	0	0	0	0	3	0	0	0	Unclassified
OTU1565	0	0	0	0	0	0	0	0	0	0	0	3	Unclassified
OTU1568	0	0	0	0	0	0	0	0	0	0	0	3	Unclassified
OTU1569	0	0	0	0	0	0	0	0	0	0	2	1	Unclassified
OTU1570	0	0	0	0	0	3	0	0	0	0	0	0	Unclassified
OTU1571	0	0	0	0	0	0	0	0	0	0	3	0	Unclassified
OTU1572	0	0	0	0	0	0	0	0	0	2	0	0	Unclassified
OTU1573	0	2	0	0	0	0	0	0	0	0	0	0	d__Bacteria; p__Firmicutes; c__Clostridia; o__Lachnospirales; f__Lachnospiraceae; g__Lachnotalea; s__uncultured bacterium
OTU1574	0	0	0	0	0	0	0	0	0	0	0	3	Unclassified
OTU1576	0	0	0	0	0	0	0	0	3	0	0	0	d__Bacteria; p__Bacteroidota; c__Bacteroidia; o__Bacteroidales; f__Bacteroidaceae; g__Bacteroides; s__Bacteroides fragilis YCH46
OTU1577	3	0	0	0	0	0	0	0	0	0	0	0	Unclassified
OTU1578	0	0	0	0	0	0	0	0	0	0	0	3	Unclassified
OTU1579	0	0	0	0	0	0	0	0	0	0	2	0	d__Bacteria; p__Firmicutes; c__Clostridia; o__Oscillospirales; f__[Eubacterium] coprostanoligenes group; g__norank; s__uncultured bacterium
OTU1581	2	0	0	0	0	0	0	0	0	0	0	0	d__Bacteria; p__Firmicutes; c__Clostridia; o__Lachnospirales; f__Lachnospiraceae; g__Lachnospiraceae UCG-001; s__uncultured bacterium
OTU1582	0	2	0	0	0	0	0	0	0	0	0	0	Unclassified
OTU1583	0	0	0	0	0	0	0	0	0	1	0	2	Unclassified
OTU1586	0	0	0	0	0	0	0	0	0	2	0	0	Unclassified
OTU1587	0	0	0	0	0	0	0	0	0	0	0	3	Unclassified
OTU1588	0	0	0	0	0	0	0	0	0	3	0	0	Unclassified
OTU1590	0	0	0	0	0	1	0	0	0	0	0	0	Unclassified
OTU1591	0	0	0	0	0	0	0	0	0	0	0	3	Unclassified
OTU1593	0	0	0	0	0	0	0	0	0	0	2	0	Unclassified
OTU1594	0	0	0	1	0	0	0	0	0	0	0	0	Unclassified
OTU1595	0	0	0	0	0	0	0	0	0	0	0	1	Unclassified
OTU1596	0	0	0	0	0	0	0	0	0	0	2	0	Unclassified
OTU1599	2	0	0	0	0	0	0	0	0	0	0	0	d__Bacteria; p__Latescibacterota; c__norank; o__norank; f__norank; g__norank; s__uncultured bacterium
OTU1600	0	0	0	0	0	0	0	0	0	0	0	3	Unclassified
OTU1601	0	0	0	0	0	0	0	0	0	0	0	3	Unclassified
OTU1602	0	0	0	0	0	2	0	0	0	1	0	0	Unclassified
OTU1603	0	0	0	0	0	0	0	0	0	2	0	0	Unclassified
OTU1604	3	0	0	0	0	0	0	0	0	0	0	0	Unclassified
OTU1605	0	0	0	0	0	0	0	0	0	3	0	0	Unclassified
OTU1606	0	0	0	0	0	0	0	0	0	0	3	0	Unclassified
OTU1607	0	0	0	0	0	0	0	0	0	1	0	2	Unclassified
OTU1608	0	0	0	0	0	0	0	0	0	2	0	0	Unclassified
OTU1609	0	0	0	0	0	0	0	0	0	1	0	2	Unclassified
OTU1610	0	0	0	0	0	0	0	0	0	0	1	0	Unclassified
OTU1611	0	0	0	0	0	0	0	0	0	0	0	1	Unclassified
OTU1612	0	0	0	0	0	0	0	0	0	1	0	2	Unclassified
OTU1614	0	0	0	0	0	0	0	0	0	2	0	0	Unclassified
OTU1615	0	0	0	0	0	0	0	3	0	0	0	0	Unclassified
OTU1616	0	0	0	0	0	0	0	1	0	2	0	0	Unclassified
OTU1618	0	0	0	0	0	0	0	0	0	0	3	0	Unclassified
OTU1619	0	0	0	0	0	2	0	0	0	0	1	0	Unclassified
OTU1620	0	0	0	0	0	0	0	0	0	0	0	2	d__Bacteria; p__Bacteroidota; c__Bacteroidia; o__Bacteroidales; f__Muribaculaceae; g__norank; s__uncultured bacterium
OTU1621	0	1	0	0	0	0	0	0	0	0	0	2	Unclassified
OTU1622	0	0	0	0	0	0	0	0	0	0	2	0	Unclassified
OTU1623	0	0	0	0	0	3	0	0	0	0	0	0	d__Bacteria; p__Firmicutes; c__Bacilli; o__Lactobacillales; f__Streptococcaceae; g__Streptococcus; s__Streptococcus parasanguinis
OTU1624	0	0	0	0	0	0	0	0	0	1	1	0	Unclassified
OTU1626	0	0	0	0	0	0	0	0	0	3	0	0	Unclassified
OTU1627	0	0	0	0	0	0	0	0	0	0	0	2	Unclassified
OTU1628	0	0	0	0	0	0	0	0	0	0	0	3	Unclassified
OTU1629	1	0	0	0	0	2	0	0	0	0	0	0	Unclassified
OTU1631	0	0	0	0	0	2	0	0	0	0	0	0	Unclassified
OTU1633	0	0	0	0	0	0	0	3	0	0	0	0	Unclassified
OTU1634	0	0	0	0	0	0	0	0	0	0	0	3	Unclassified
OTU1635	0	0	0	0	0	0	0	0	0	0	2	0	Unclassified
OTU1636	0	0	0	0	0	0	0	0	0	0	0	3	Unclassified
OTU1637	0	0	0	0	0	0	0	0	0	3	0	0	Unclassified
OTU1638	0	0	0	0	0	2	0	0	0	0	1	0	Unclassified
OTU1639	0	0	0	0	0	0	0	0	0	0	3	0	Unclassified
OTU1640	0	0	0	3	0	0	0	0	0	0	0	0	d__Bacteria; p__Firmicutes; c__Clostridia; o__Oscillospirales; f__Oscillospiraceae; g__Intestinimonas
OTU1641	0	0	0	0	0	0	0	0	0	3	0	0	Unclassified
OTU1643	0	0	0	0	0	0	0	0	0	0	2	0	Unclassified
OTU1644	0	0	0	0	0	0	0	0	0	0	0	3	Unclassified
OTU1645	0	0	0	0	0	0	0	0	0	1	1	0	Unclassified
OTU1646	0	0	0	0	0	0	0	0	0	2	0	0	Unclassified
OTU1648	0	0	0	0	0	0	0	3	0	0	0	0	Unclassified
OTU1649	0	0	0	0	0	0	0	2	0	0	0	0	Unclassified
OTU1650	0	0	0	0	2	0	0	0	0	0	0	0	d__Bacteria; p__Firmicutes; c__Clostridia; o__Peptostreptococcales-Tissierellales; f__Anaerovoracaceae; g__[Eubacterium] nodatum group; s__uncultured bacterium
OTU1651	0	0	0	0	0	0	0	0	2	0	0	0	d__Bacteria; p__Actinobacteriota; c__Actinobacteria; o__Pseudonocardiales; f__Pseudonocardiaceae; g__Saccharothrix
OTU1652	0	2	0	0	0	0	0	0	0	0	0	0	d__Bacteria; p__Firmicutes; c__Clostridia; o__Oscillospirales; f__Oscillospiraceae; g__Colidextribacter; s__uncultured bacterium
OTU1653	0	0	0	0	0	0	0	0	0	0	0	3	Unclassified
OTU1654	0	0	0	0	0	0	2	0	0	0	0	0	d__Bacteria; p__Firmicutes; c__Clostridia; o__Lachnospirales; f__Lachnospiraceae; g__uncultured; s__uncultured bacterium
OTU1655	0	0	0	0	0	0	0	0	0	0	2	1	Unclassified
OTU1656	0	0	0	0	0	0	0	0	0	1	0	0	Unclassified
OTU1657	0	0	0	0	0	3	0	0	0	0	0	0	Unclassified
OTU1658	0	0	0	0	0	0	0	0	0	3	0	0	Unclassified
OTU1660	0	0	0	0	0	1	0	0	0	0	0	0	Unclassified
OTU1661	0	0	0	0	0	0	0	0	0	0	0	3	Unclassified
OTU1662	0	0	0	0	0	0	1	0	0	0	0	0	d__Bacteria; p__Firmicutes; c__Bacilli; o__Lactobacillales; f__Lactobacillaceae; g__Ligilactobacillus; s__uncultured bacterium
OTU1663	1	0	0	0	1	0	0	0	0	0	0	0	d__Bacteria; p__Firmicutes; c__Bacilli; o__Lactobacillales; f__Lactobacillaceae; g__Limosilactobacillus; s__uncultured bacterium
OTU1664	0	0	0	0	0	0	0	0	0	1	0	0	Unclassified
OTU1665	0	0	0	0	0	0	0	0	0	3	0	0	Unclassified
OTU1666	1	2	0	0	0	0	0	0	0	0	0	0	Unclassified
OTU1667	3	0	0	0	0	0	0	0	0	0	0	0	d__Bacteria; p__Proteobacteria; c__Alphaproteobacteria; o__Defluviicoccales; f__uncultured; g__norank; s__uncultured bacterium
OTU1668	0	0	0	2	0	0	0	0	0	0	1	0	d__Bacteria; p__Proteobacteria; c__Alphaproteobacteria; o__Rhodobacterales; f__Rhodobacteraceae; g__Pseudooceanicola
OTU1669	1	0	0	0	0	0	0	0	0	0	0	2	Unclassified
OTU1670	0	0	0	0	0	0	0	0	0	0	3	0	Unclassified
OTU1672	0	0	0	0	0	0	0	0	0	0	0	3	Unclassified
OTU1673	1	0	0	0	0	0	0	0	0	0	2	0	Unclassified
OTU1674	0	0	0	0	0	2	0	0	0	0	0	0	Unclassified
OTU1675	3	0	0	0	0	0	0	0	0	0	0	0	d__Bacteria; p__Acidobacteriota; c__Acidobacteriae; o__Subgroup 12; f__norank; g__norank; s__uncultured bacterium
OTU1676	0	0	0	0	0	1	0	0	0	1	0	0	Unclassified
OTU1677	0	0	0	0	0	0	0	0	0	0	3	0	Unclassified
OTU1679	1	0	0	0	0	1	0	0	0	0	0	0	Unclassified
OTU1680	0	0	0	0	0	0	0	0	0	0	1	0	Unclassified
OTU1681	0	0	0	0	0	0	0	0	1	0	0	2	d__Bacteria; p__Actinobacteriota; c__Coriobacteriia; o__Coriobacteriales; f__Eggerthellaceae; g__Enterorhabdus; s__uncultured bacterium
OTU1685	0	0	0	0	0	0	0	0	0	0	0	3	Unclassified
OTU1686	0	0	0	0	0	0	0	0	0	2	0	0	Unclassified
OTU1690	0	0	0	0	0	0	0	0	0	0	3	0	Unclassified
OTU1692	0	0	0	0	0	0	0	0	0	0	0	3	Unclassified
OTU1693	0	0	0	0	0	0	0	0	0	2	0	0	Unclassified
OTU1697	0	0	0	0	0	0	0	0	0	0	0	3	Unclassified
OTU1699	0	0	0	0	0	0	0	0	0	2	0	0	Unclassified
OTU1700	0	0	0	0	0	0	0	0	0	2	0	0	Unclassified
OTU1701	0	0	0	0	0	0	0	0	0	0	0	3	Unclassified
OTU1703	0	0	0	0	0	0	0	0	0	0	0	3	Unclassified
OTU1704	0	0	0	0	0	0	0	0	0	0	0	1	Unclassified
OTU1705	0	0	0	0	0	0	2	0	0	0	0	0	Unclassified
OTU1706	0	0	0	0	0	0	0	0	0	2	0	0	Unclassified
OTU1707	0	0	0	0	0	0	0	0	0	1	2	0	Unclassified
OTU1710	0	0	0	0	0	0	0	0	0	1	0	0	Unclassified
OTU1711	0	0	0	0	0	1	0	0	0	0	2	0	Unclassified
OTU1712	0	0	0	0	0	0	0	0	1	0	0	0	d__Bacteria; p__Bacteroidota; c__Bacteroidia; o__Bacteroidales; f__Muribaculaceae; g__norank; s__uncultured bacterium
OTU1713	0	0	0	0	0	0	0	0	0	0	0	3	Unclassified
OTU1715	0	0	0	0	0	2	0	0	0	0	0	0	Unclassified
OTU1716	3	0	0	0	0	0	0	0	0	0	0	0	d__Bacteria; p__Actinobacteriota; c__Actinobacteria; o__Micrococcales; f__Sanguibacteraceae; g__Sanguibacter-Flavimobilis
OTU1717	0	0	0	0	0	0	0	0	0	0	2	0	Unclassified
OTU1718	0	0	0	0	0	0	0	1	0	0	0	0	Unclassified
OTU1719	0	0	0	0	0	0	1	0	0	0	0	0	Unclassified
OTU1720	0	0	0	0	0	0	0	0	0	1	2	0	Unclassified
OTU1722	0	0	0	0	0	0	0	0	0	1	2	0	Unclassified
OTU1723	3	0	0	0	0	0	0	0	0	0	0	0	Unclassified
OTU1724	0	0	0	0	0	2	0	0	0	0	0	0	Unclassified
OTU1725	0	0	0	2	0	0	0	0	0	0	0	1	d__Bacteria; p__Firmicutes; c__Clostridia; o__Oscillospirales; f__Oscillospiraceae; g__Colidextribacter; s__uncultured bacterium
OTU1726	0	0	0	0	0	0	0	0	0	0	2	0	Unclassified
OTU1727	0	0	0	0	0	0	0	0	0	0	0	3	Unclassified
OTU1728	0	0	0	0	0	0	0	1	0	0	0	0	Unclassified
OTU1729	0	0	0	0	0	0	0	0	0	0	0	1	Unclassified
OTU1730	0	0	0	0	0	0	1	0	0	0	0	2	d__Bacteria; p__Bacteroidota; c__Bacteroidia; o__Bacteroidales; f__Bacteroidaceae; g__Bacteroides; s__uncultured organism
OTU1731	0	0	0	0	0	0	0	3	0	0	0	0	Unclassified
OTU1732	0	1	0	0	0	0	0	0	0	0	0	2	Unclassified
OTU1733	0	0	0	0	0	0	0	0	0	2	0	1	Unclassified
OTU1735	0	0	0	0	0	0	0	0	0	0	3	0	Unclassified
OTU1736	0	0	0	0	0	0	0	0	0	0	0	2	Unclassified
OTU1737	0	0	0	0	0	0	0	0	0	2	0	0	Unclassified
OTU1738	3	0	0	0	0	0	0	0	0	0	0	0	Unclassified
OTU1742	0	0	0	0	0	0	0	0	0	3	0	0	Unclassified
OTU1743	0	0	3	0	0	0	0	0	0	0	0	0	d__Bacteria; p__Firmicutes; c__Clostridia; o__Oscillospirales; f__Ruminococcaceae; g__Paludicola
OTU1744	2	0	0	0	0	0	0	0	0	0	0	1	Unclassified
OTU1745	2	0	0	0	0	0	0	0	0	0	0	1	Unclassified
OTU1746	0	0	0	0	0	0	0	0	0	3	0	0	Unclassified
OTU1748	0	0	0	0	0	0	0	0	0	0	0	3	Unclassified
OTU1750	0	0	0	0	0	0	0	0	0	0	0	3	Unclassified
OTU1751	0	0	0	0	0	0	2	0	0	0	0	0	d__Bacteria; p__Firmicutes; c__Clostridia; o__Oscillospirales; f__Oscillospiraceae; g__Colidextribacter; s__uncultured bacterium
OTU1752	0	0	0	0	0	0	0	0	0	2	0	0	Unclassified
OTU1753	0	0	0	0	0	0	0	0	0	0	0	2	Unclassified
OTU1754	0	0	0	0	0	0	0	0	0	0	0	2	Unclassified
OTU1755	1	0	0	0	0	0	0	0	0	0	0	0	Unclassified
OTU1756	0	0	0	0	0	0	0	0	0	1	0	0	Unclassified
OTU1758	0	0	0	0	0	2	0	0	0	0	0	0	Unclassified
OTU1759	0	0	0	0	0	0	0	0	0	2	0	0	d__Bacteria; p__Bacteroidota; c__Bacteroidia; o__Bacteroidales; f__Bacteroidaceae; g__Bacteroides
OTU1760	0	0	0	0	0	0	0	0	0	2	0	0	Unclassified
OTU1761	2	0	0	0	0	0	0	0	0	0	0	0	Unclassified
OTU1762	0	0	0	0	0	0	0	0	0	0	2	0	Unclassified
OTU1764	0	0	0	0	0	0	0	0	0	0	0	2	Unclassified
OTU1765	0	0	0	0	0	0	0	0	0	0	0	2	Unclassified
OTU1766	0	0	0	0	2	0	0	0	0	0	0	0	Unclassified
OTU1767	0	0	0	0	0	0	0	1	0	0	0	0	d__Bacteria; p__Firmicutes; c__Bacilli; o__Lactobacillales; f__Lactobacillaceae; g__Ligilactobacillus; s__uncultured bacterium
OTU1768	0	0	0	0	0	0	0	0	0	0	1	0	Unclassified
OTU1769	0	0	0	0	2	0	0	0	0	0	0	0	Unclassified
OTU1770	0	0	0	0	0	2	0	0	0	0	0	0	Unclassified
OTU1771	0	0	0	0	0	0	0	0	0	2	0	0	Unclassified
OTU1773	0	0	0	0	0	0	0	0	0	0	0	2	Unclassified
OTU1774	0	0	0	0	1	0	0	0	0	0	0	0	Unclassified
OTU1775	0	0	0	0	0	0	0	0	0	0	0	2	Unclassified
OTU1776	0	0	0	0	0	0	0	0	0	0	2	0	Unclassified
OTU1777	0	0	0	0	0	0	0	0	0	1	0	0	Unclassified
OTU1778	0	0	0	0	0	0	0	0	2	0	0	0	d__Bacteria; p__Firmicutes; c__Clostridia; o__Lachnospirales; f__Lachnospiraceae
OTU1779	0	0	0	0	0	0	0	0	0	2	0	0	Unclassified
OTU1780	0	0	0	0	0	0	0	0	0	0	0	2	Unclassified
OTU1781	0	0	0	0	0	0	0	0	0	0	0	2	Unclassified
OTU1782	0	0	0	0	0	0	0	0	0	0	0	2	Unclassified
OTU1783	0	0	0	0	0	0	0	0	0	0	0	2	Unclassified
OTU1784	2	0	0	0	0	0	0	0	0	0	0	0	Unclassified
OTU1785	0	0	0	0	0	0	0	0	0	2	0	0	Unclassified
OTU1787	0	0	0	0	0	0	0	0	0	0	0	2	Unclassified
OTU1788	0	0	0	0	0	0	0	2	0	0	0	0	Unclassified
OTU1789	0	0	1	0	0	0	0	0	0	0	0	0	d__Bacteria; p__Proteobacteria; c__Alphaproteobacteria; o__Rhodobacterales; f__Rhodobacteraceae; g__Tropicibacter
OTU1790	0	0	0	0	0	0	0	0	0	0	2	0	Unclassified
OTU1791	0	0	0	0	0	0	0	0	0	0	0	2	Unclassified
OTU1792	0	0	0	0	0	2	0	0	0	0	0	0	Unclassified
OTU1794	0	0	0	0	0	0	0	2	0	0	0	0	Unclassified
OTU1796	0	0	0	0	0	0	0	0	0	2	0	0	Unclassified
OTU1797	0	0	0	0	0	0	0	0	0	0	2	0	Unclassified
OTU1798	0	0	0	0	0	0	0	0	0	0	1	0	Unclassified
OTU1800	0	0	0	0	0	0	0	0	0	0	0	2	Unclassified
OTU1802	1	0	0	0	0	0	0	0	0	0	0	0	Unclassified
OTU1803	0	0	0	0	0	1	0	0	0	0	0	0	Unclassified
OTU1804	0	0	0	0	0	0	0	0	0	0	0	2	Unclassified
OTU1805	0	0	0	0	0	0	0	0	1	0	0	0	Unclassified
OTU1807	2	0	0	0	0	0	0	0	0	0	0	0	Unclassified
OTU1808	0	0	0	0	0	0	0	2	0	0	0	0	Unclassified
OTU1809	1	0	0	0	0	0	0	0	0	0	0	0	Unclassified
OTU1810	0	0	0	0	0	0	0	0	0	0	1	0	Unclassified
OTU1811	0	0	0	0	0	0	0	0	0	0	0	2	Unclassified
OTU1813	1	0	0	0	0	0	0	0	0	1	0	0	d__Bacteria; p__Firmicutes; c__Clostridia; o__Oscillospirales; f__Ruminococcaceae; g__uncultured
OTU1816	0	0	0	0	0	0	0	0	0	0	2	0	Unclassified
OTU1817	0	0	0	0	0	0	0	0	0	0	2	0	Unclassified
OTU1819	0	0	0	0	0	0	0	1	0	0	0	0	Unclassified
OTU1820	0	0	0	0	0	0	0	0	0	0	0	2	Unclassified
OTU1821	0	0	0	0	0	0	1	0	0	0	0	0	d__Bacteria; p__Bacteroidota; c__Bacteroidia; o__Bacteroidales; f__Muribaculaceae; g__norank; s__uncultured bacterium
OTU1822	0	0	0	0	0	0	0	0	0	0	2	0	Unclassified
OTU1823	0	0	0	2	0	0	0	0	0	0	0	0	d__Bacteria; p__Firmicutes; c__Bacilli; o__Lactobacillales; f__Lactobacillaceae; g__Ligilactobacillus; s__uncultured bacterium
OTU1824	0	0	0	0	0	0	0	0	0	0	1	0	Unclassified
OTU1825	2	0	0	0	0	0	0	0	0	0	0	0	Unclassified
OTU1827	0	0	0	0	0	0	0	0	0	0	1	0	Unclassified
OTU1830	0	0	0	0	0	0	0	0	0	0	1	0	Unclassified
OTU1832	0	0	0	0	0	0	0	0	0	0	2	0	Unclassified
OTU1833	2	0	0	0	0	0	0	0	0	0	0	0	Unclassified
OTU1834	0	0	0	0	0	0	0	0	2	0	0	0	d__Bacteria; p__Actinobacteriota; c__Coriobacteriia; o__Coriobacteriales; f__Coriobacteriales Incertae Sedis; g__uncultured; s__uncultured bacterium
OTU1835	0	0	0	0	0	2	0	0	0	0	0	0	Unclassified
OTU1836	0	0	0	0	0	0	0	1	0	0	0	0	Unclassified
OTU1838	0	0	0	0	0	0	0	0	0	2	0	0	Unclassified
OTU1839	0	0	0	0	0	0	0	0	0	0	0	2	Unclassified
OTU1840	0	0	0	0	0	0	0	2	0	0	0	0	Unclassified
OTU1841	0	0	0	0	0	0	0	0	0	0	0	2	Unclassified
OTU1842	0	0	0	0	0	0	0	0	0	2	0	0	Unclassified
OTU1843	0	0	0	0	0	0	0	0	0	2	0	0	Unclassified
OTU1844	0	0	0	0	0	0	0	0	0	0	2	0	Unclassified
OTU1845	0	0	0	0	0	0	0	0	2	0	0	0	Unclassified
OTU1846	0	0	0	0	0	0	0	0	0	2	0	0	Unclassified
OTU1848	0	0	0	0	0	0	0	0	0	2	0	0	Unclassified
OTU1849	1	0	0	0	0	0	0	0	0	0	0	0	Unclassified
OTU1850	0	0	0	0	0	1	0	0	0	0	0	0	Unclassified
OTU1851	0	0	0	0	0	0	0	0	0	0	2	0	Unclassified
OTU1852	0	0	0	0	0	0	0	0	0	0	1	0	Unclassified
OTU1853	0	0	0	0	0	0	0	0	0	2	0	0	d__Bacteria; p__Firmicutes; c__Clostridia; o__Lachnospirales; f__Lachnospiraceae
OTU1854	0	0	0	0	0	2	0	0	0	0	0	0	Unclassified
OTU1855	1	0	0	0	0	0	0	0	0	0	0	0	Unclassified
OTU1857	0	1	0	0	0	0	0	0	0	0	0	0	Unclassified
OTU1858	0	0	0	0	0	0	0	0	0	0	0	2	Unclassified
OTU1859	0	0	0	0	0	0	0	0	0	2	0	0	Unclassified
OTU1860	0	0	0	0	0	0	0	0	0	0	1	0	Unclassified
OTU1861	1	0	0	0	0	0	0	0	0	0	0	0	Unclassified
OTU1862	0	0	0	0	0	1	0	0	0	0	0	0	Unclassified
OTU1863	0	0	0	0	0	0	0	0	0	0	2	0	Unclassified
OTU1864	0	0	0	0	0	0	0	1	0	0	0	0	Unclassified
OTU1865	0	0	0	0	0	0	0	0	0	0	0	2	Unclassified
OTU1866	0	0	0	1	0	0	0	0	0	0	0	0	Unclassified
OTU1867	0	0	0	0	0	0	0	0	0	0	0	2	Unclassified
OTU1868	0	0	0	0	0	2	0	0	0	0	0	0	Unclassified
OTU1870	0	0	0	0	0	0	0	0	0	0	2	0	Unclassified
OTU1871	0	0	0	0	0	0	0	0	0	2	0	0	Unclassified
OTU1872	0	0	0	0	1	0	1	0	0	0	0	0	d__Bacteria; p__Firmicutes; c__Clostridia; o__Monoglobales; f__Monoglobaceae; g__Monoglobus; s__uncultured bacterium
OTU1873	0	0	0	0	0	0	0	0	0	0	0	2	Unclassified
OTU1874	2	0	0	0	0	0	0	0	0	0	0	0	Unclassified
OTU1875	0	0	0	0	0	0	0	0	0	0	2	0	Unclassified
OTU1876	0	0	0	0	0	0	0	0	0	0	0	2	Unclassified
OTU1877	0	0	0	0	0	0	0	0	0	0	1	0	Unclassified
OTU1878	0	0	0	0	0	0	0	0	0	2	0	0	Unclassified
OTU1879	2	0	0	0	0	0	0	0	0	0	0	0	d__Bacteria; p__Firmicutes; c__Clostridia; o__Oscillospirales; f__Butyricicoccaceae; g__UCG-009; s__uncultured bacterium
OTU1880	0	0	0	0	0	0	0	0	0	1	0	0	Unclassified
OTU1881	0	0	0	0	0	2	0	0	0	0	0	0	Unclassified
OTU1882	0	0	0	0	0	0	0	0	2	0	0	0	Unclassified
OTU1884	0	0	0	0	0	0	0	0	0	0	0	2	Unclassified
OTU1885	0	0	0	0	0	0	0	0	0	0	0	2	Unclassified
OTU1886	0	0	0	0	0	0	0	0	0	0	2	0	Unclassified
OTU1887	2	0	0	0	0	0	0	0	0	0	0	0	Unclassified
OTU1888	0	0	0	0	0	0	0	0	2	0	0	0	d__Bacteria; p__Chloroflexi; c__Anaerolineae; o__Anaerolineales; f__Anaerolineaceae; g__uncultured; s__uncultured bacterium
OTU1889	2	0	0	0	0	0	0	0	0	0	0	0	d__Bacteria; p__Firmicutes; c__Clostridia; o__Peptostreptococcales-Tissierellales; f__Family XI; g__Peptoniphilus; s__uncultured bacterium
OTU1890	0	0	0	0	0	0	0	0	0	0	1	0	Unclassified
OTU1892	1	0	0	0	0	0	0	0	0	0	0	0	Unclassified
OTU1893	0	0	0	0	0	2	0	0	0	0	0	0	Unclassified
OTU1894	0	0	0	0	0	1	0	0	0	0	0	0	Unclassified
OTU1895	0	0	0	0	0	0	0	0	0	2	0	0	Unclassified
OTU1897	0	1	0	0	0	0	0	0	0	0	0	0	Unclassified
OTU1898	0	0	0	0	0	0	0	0	0	2	0	0	Unclassified
OTU1900	0	0	0	0	0	0	0	0	0	0	0	2	Unclassified
OTU1901	1	0	0	0	0	0	0	0	0	0	0	0	Unclassified
OTU1902	0	0	0	0	0	2	0	0	0	0	0	0	Unclassified
OTU1903	0	0	0	0	0	0	1	0	1	0	0	0	d__Bacteria; p__Firmicutes; c__Bacilli; o__Staphylococcales; f__Gemellaceae; g__Gemella
OTU1904	0	0	0	0	2	0	0	0	0	0	0	0	Unclassified
OTU1905	0	0	0	0	0	0	0	0	1	0	0	0	Unclassified
OTU1906	0	0	0	0	2	0	0	0	0	0	0	0	Unclassified
OTU1907	0	0	0	0	0	0	0	0	0	0	1	0	Unclassified
OTU1908	0	0	0	0	0	0	0	0	1	0	0	0	d__Bacteria; p__Firmicutes; c__Clostridia; o__Oscillospirales; f__Oscillospiraceae; g__Colidextribacter; s__uncultured bacterium
OTU1909	0	0	0	0	0	0	0	2	0	0	0	0	Unclassified
OTU1910	0	0	0	0	0	1	0	0	0	0	0	0	Unclassified
OTU1911	0	0	0	0	0	0	0	0	0	0	2	0	Unclassified
OTU1912	0	0	0	0	0	0	0	0	0	2	0	0	Unclassified
OTU1913	2	0	0	0	0	0	0	0	0	0	0	0	d__Bacteria; p__Firmicutes; c__Bacilli; o__Lactobacillales; f__Lactobacillaceae; g__Ligilactobacillus; s__uncultured bacterium
OTU1914	0	0	0	0	0	0	0	0	0	0	0	2	Unclassified
OTU1915	0	0	0	0	0	0	0	0	0	2	0	0	Unclassified
OTU1917	0	0	0	0	0	0	0	0	0	2	0	0	Unclassified
OTU1918	0	0	0	0	0	0	0	0	0	0	1	0	Unclassified
OTU1919	0	0	0	0	0	0	0	0	0	0	1	0	Unclassified
OTU1920	0	0	0	0	0	0	0	0	0	1	0	0	Unclassified
OTU1921	0	0	0	0	0	0	0	0	0	0	0	2	Unclassified
OTU1923	0	0	0	0	0	0	0	0	0	0	2	0	Unclassified
OTU1925	0	0	0	0	0	0	2	0	0	0	0	0	d__Bacteria; p__Firmicutes; c__Clostridia; o__Lachnospirales; f__Lachnospiraceae; g__Lachnospiraceae UCG-004; s__uncultured bacterium
OTU1926	0	0	0	0	0	0	0	0	0	2	0	0	Unclassified
OTU1927	0	0	0	0	0	0	0	0	0	0	0	2	Unclassified
OTU1928	0	0	0	0	0	0	0	0	0	2	0	0	Unclassified
OTU1929	0	0	0	0	0	0	0	2	0	0	0	0	Unclassified
OTU1930	0	0	0	0	0	0	0	0	0	0	2	0	Unclassified
OTU1932	0	0	0	0	0	1	0	0	0	0	0	0	Unclassified
OTU1933	0	0	0	0	0	0	0	0	0	0	2	0	Unclassified
OTU1934	0	0	0	0	0	0	0	2	0	0	0	0	Unclassified
OTU1936	0	0	0	0	0	0	0	0	0	2	0	0	Unclassified
OTU1938	0	0	0	0	1	0	0	0	0	0	0	0	Unclassified
OTU1939	0	0	0	0	0	0	0	0	0	1	0	0	Unclassified
OTU1940	0	0	0	0	0	0	0	0	0	0	2	0	Unclassified
OTU1941	0	0	0	0	0	0	0	0	0	2	0	0	Unclassified
OTU1943	2	0	0	0	0	0	0	0	0	0	0	0	Unclassified
OTU1944	2	0	0	0	0	0	0	0	0	0	0	0	Unclassified
OTU1945	0	0	0	0	1	0	0	0	0	0	0	0	Unclassified
OTU1946	0	0	0	0	0	0	0	0	0	2	0	0	Unclassified
OTU1947	0	0	0	0	0	0	0	0	0	0	0	2	Unclassified
OTU1949	0	0	0	0	0	0	0	0	0	0	2	0	Unclassified
OTU1951	0	0	0	0	0	0	0	0	0	0	2	0	Unclassified
OTU1952	0	0	0	0	0	0	0	0	0	0	2	0	Unclassified
OTU1954	0	0	0	0	0	0	0	0	0	0	2	0	Unclassified
OTU1956	1	0	0	0	0	0	0	0	0	0	0	0	Unclassified
OTU1957	2	0	0	0	0	0	0	0	0	0	0	0	Unclassified
OTU1958	0	0	0	0	0	0	0	0	0	2	0	0	Unclassified
OTU1960	0	0	0	0	0	0	0	0	0	0	2	0	Unclassified
OTU1961	0	0	0	0	0	0	0	0	0	1	0	0	Unclassified
OTU1962	2	0	0	0	0	0	0	0	0	0	0	0	Unclassified
OTU1964	0	0	0	0	0	0	0	0	0	2	0	0	Unclassified
OTU1967	0	0	0	0	0	0	1	0	0	0	0	0	d__Bacteria; p__Firmicutes; c__Clostridia; o__Oscillospirales; f__Oscillospiraceae; g__Colidextribacter; s__uncultured bacterium
OTU1968	0	0	0	0	0	0	0	0	0	0	0	2	Unclassified
OTU1969	2	0	0	0	0	0	0	0	0	0	0	0	d__Bacteria; p__Verrucomicrobiota; c__Verrucomicrobiae; o__Pedosphaerales; f__Pedosphaeraceae; g__ADurb.Bin063-1; s__uncultured bacterium
OTU1972	0	0	0	1	0	0	0	0	0	0	0	0	Unclassified
OTU1974	0	0	0	0	0	2	0	0	0	0	0	0	Unclassified
OTU1975	0	0	0	0	0	0	0	0	1	0	0	0	Unclassified
OTU1976	0	0	0	0	0	0	0	0	0	0	0	2	Unclassified
OTU1977	2	0	0	0	0	0	0	0	0	0	0	0	Unclassified
OTU1978	0	0	0	0	0	2	0	0	0	0	0	0	Unclassified
OTU1979	0	0	0	0	0	0	0	0	0	0	0	2	Unclassified
OTU1980	0	0	0	0	0	0	0	0	0	0	0	2	Unclassified
OTU1982	0	0	0	0	0	0	0	0	0	0	0	2	Unclassified
OTU1984	0	0	0	0	0	0	0	0	0	0	2	0	Unclassified
OTU1986	0	0	0	0	0	0	0	1	0	0	0	0	Unclassified
OTU1987	0	0	0	0	0	0	0	0	0	2	0	0	Unclassified
OTU1989	0	0	0	0	0	2	0	0	0	0	0	0	Unclassified
OTU1990	0	0	0	0	0	0	0	0	0	2	0	0	Unclassified
OTU1991	0	0	0	0	2	0	0	0	0	0	0	0	Unclassified
OTU1992	0	0	0	0	0	0	0	0	0	0	2	0	Unclassified
OTU1994	0	0	0	0	0	2	0	0	0	0	0	0	Unclassified
OTU1996	0	0	0	0	0	0	0	0	0	0	0	2	Unclassified
OTU1997	0	0	0	0	0	0	0	0	0	0	0	2	Unclassified
OTU1998	0	0	0	0	0	0	0	0	0	2	0	0	Unclassified
OTU2000	0	0	0	0	0	0	0	0	0	2	0	0	Unclassified
OTU2002	2	0	0	0	0	0	0	0	0	0	0	0	Unclassified
OTU2003	0	0	0	0	0	0	0	0	0	0	1	0	Unclassified
OTU2005	0	0	0	0	0	0	0	0	0	0	0	2	Unclassified
OTU2006	0	0	0	0	0	0	0	0	0	0	0	2	Unclassified
OTU2008	0	0	0	0	0	0	0	0	0	0	1	0	Unclassified
OTU2009	0	0	0	0	0	0	0	0	1	0	0	0	d__Bacteria; p__Bacteroidota; c__Bacteroidia; o__Bacteroidales; f__Muribaculaceae; g__norank; s__uncultured bacterium
OTU2010	0	0	0	0	0	1	0	0	0	0	0	0	d__Bacteria; p__Verrucomicrobiota; c__Verrucomicrobiae; o__Verrucomicrobiales; f__Akkermansiaceae; g__Akkermansia; s__uncultured bacterium
OTU2011	0	0	0	0	0	0	0	2	0	0	0	0	Unclassified
OTU2013	0	0	0	0	0	0	0	0	1	0	0	0	Unclassified
OTU2015	0	0	0	0	0	0	0	0	0	0	2	0	Unclassified
OTU2017	0	0	0	0	0	0	0	0	0	0	2	0	Unclassified
OTU2018	0	0	0	0	1	0	0	0	0	0	0	0	Unclassified
OTU2019	0	0	0	0	0	2	0	0	0	0	0	0	Unclassified
OTU2020	0	0	0	0	0	0	0	0	0	2	0	0	Unclassified
OTU2021	0	0	0	0	0	0	0	0	0	0	0	2	Unclassified
OTU2023	0	0	0	0	0	0	0	0	0	1	0	0	Unclassified
OTU2024	0	0	0	0	0	0	0	0	0	0	0	2	Unclassified
OTU2026	2	0	0	0	0	0	0	0	0	0	0	0	Unclassified
OTU2027	0	0	0	0	0	2	0	0	0	0	0	0	Unclassified
OTU2028	0	0	0	2	0	0	0	0	0	0	0	0	Unclassified
OTU2029	0	0	0	0	0	0	0	0	0	0	0	2	Unclassified
OTU2030	0	0	0	0	0	0	0	0	0	0	0	2	Unclassified
OTU2031	0	0	0	0	0	0	0	2	0	0	0	0	d__Bacteria; p__Firmicutes; c__Clostridia; o__Oscillospirales; f__[Eubacterium] coprostanoligenes group; g__norank; s__uncultured bacterium
OTU2032	0	0	0	0	0	0	0	0	0	2	0	0	Unclassified
OTU2033	0	0	0	0	0	2	0	0	0	0	0	0	Unclassified
OTU2034	0	0	0	0	0	0	0	0	0	2	0	0	Unclassified
OTU2035	0	0	0	0	0	1	0	0	0	0	0	0	Unclassified
OTU2036	0	0	0	0	0	0	0	0	0	2	0	0	Unclassified
OTU2037	0	0	0	0	0	2	0	0	0	0	0	0	Unclassified
OTU2038	0	0	0	0	0	0	0	2	0	0	0	0	Unclassified
OTU2039	0	0	0	0	0	0	0	0	0	0	2	0	Unclassified
OTU2040	1	0	0	0	0	0	0	0	0	0	0	0	Unclassified
OTU2041	0	0	0	0	0	0	0	0	0	0	0	2	Unclassified
OTU2042	0	0	0	0	0	0	0	0	0	1	0	0	Unclassified
OTU2043	0	0	0	0	0	2	0	0	0	0	0	0	Unclassified
OTU2044	0	0	0	0	0	0	0	0	0	0	2	0	Unclassified
OTU2045	0	2	0	0	0	0	0	0	0	0	0	0	Unclassified
OTU2047	0	0	0	0	0	0	0	0	0	0	2	0	Unclassified
OTU2048	0	0	0	0	2	0	0	0	0	0	0	0	Unclassified
OTU2049	0	0	0	0	0	0	0	1	0	0	0	0	Unclassified
OTU2050	0	0	0	0	0	0	0	0	0	0	0	2	Unclassified
OTU2052	0	0	0	0	0	0	0	2	0	0	0	0	Unclassified
OTU2053	0	0	0	0	0	0	0	0	0	0	0	2	Unclassified
OTU2055	0	0	0	0	0	0	0	0	0	0	2	0	Unclassified
OTU2056	0	0	0	0	0	0	0	0	0	2	0	0	Unclassified
OTU2057	0	0	0	0	0	0	0	0	0	0	0	2	Unclassified
OTU2058	0	0	0	0	0	0	0	0	0	2	0	0	Unclassified
OTU2059	0	0	0	0	2	0	0	0	0	0	0	0	Unclassified
OTU2060	0	0	0	0	0	0	0	0	0	0	0	2	Unclassified
OTU2061	0	0	0	0	0	0	0	0	0	2	0	0	Unclassified
OTU2062	0	0	0	0	0	0	0	0	0	0	2	0	Unclassified
OTU2063	0	0	0	0	0	0	0	0	0	0	1	0	Unclassified
OTU2064	0	0	0	0	0	0	0	0	0	0	2	0	Unclassified
OTU2065	0	0	0	0	0	0	0	0	0	0	2	0	Unclassified
OTU2066	0	0	0	0	0	0	0	1	0	0	0	0	Unclassified
OTU2068	0	0	0	0	0	0	0	0	0	0	2	0	Unclassified
OTU2070	1	0	0	0	0	0	0	0	0	0	0	0	d__Bacteria; p__Firmicutes; c__Bacilli; o__Lactobacillales; f__Lactobacillaceae; g__Ligilactobacillus; s__uncultured bacterium
OTU2071	0	0	0	0	0	0	0	0	0	2	0	0	Unclassified
OTU2072	0	0	0	0	0	0	0	0	0	0	1	0	Unclassified
OTU2075	0	0	0	0	0	0	0	0	0	0	0	2	Unclassified
OTU2076	1	0	0	0	0	0	0	0	0	0	0	0	Unclassified
OTU2077	0	0	0	0	0	0	0	0	0	0	0	2	Unclassified
OTU2078	0	0	0	0	0	0	0	0	0	0	0	2	Unclassified
OTU2079	0	0	0	0	0	1	0	0	0	0	0	0	Unclassified
OTU2080	0	0	0	0	0	0	0	0	0	0	2	0	Unclassified
OTU2084	0	0	0	0	0	0	0	0	0	0	1	0	Unclassified
OTU2085	0	0	0	0	0	0	0	0	0	2	0	0	Unclassified
OTU2086	0	0	0	0	0	0	2	0	0	0	0	0	Unclassified
OTU2087	2	0	0	0	0	0	0	0	0	0	0	0	Unclassified
OTU2088	0	0	0	0	0	0	0	0	0	2	0	0	Unclassified
OTU2089	0	0	0	0	0	2	0	0	0	0	0	0	Unclassified
OTU2092	0	0	0	0	0	0	0	0	0	0	0	2	Unclassified
OTU2093	0	0	0	0	0	0	0	2	0	0	0	0	Unclassified
OTU2094	2	0	0	0	0	0	0	0	0	0	0	0	Unclassified
OTU2095	0	0	0	0	0	0	0	0	0	2	0	0	Unclassified
OTU2097	0	0	0	0	0	2	0	0	0	0	0	0	Unclassified
OTU2098	2	0	0	0	0	0	0	0	0	0	0	0	Unclassified
OTU2099	0	0	0	0	0	0	0	0	0	2	0	0	Unclassified
OTU2100	0	0	0	0	0	0	0	0	0	0	0	2	Unclassified
OTU2101	0	0	0	0	0	1	0	0	0	0	0	0	Unclassified
OTU2104	0	0	0	0	0	0	0	0	0	0	0	2	Unclassified
OTU2105	0	0	0	0	0	0	0	0	0	0	0	2	Unclassified
OTU2106	0	0	0	0	0	0	0	1	0	0	0	0	Unclassified
OTU2107	0	0	0	0	0	0	0	0	0	1	0	0	Unclassified
OTU2108	0	0	0	0	0	0	0	0	0	0	0	2	Unclassified
OTU2110	0	0	0	0	0	2	0	0	0	0	0	0	Unclassified
OTU2111	0	0	0	0	0	0	0	0	0	0	2	0	Unclassified
OTU2112	0	0	1	0	0	1	0	0	0	0	0	0	Unclassified
OTU2113	0	0	0	0	0	0	0	0	0	0	0	2	Unclassified
OTU2116	0	0	0	0	0	2	0	0	0	0	0	0	Unclassified
OTU2117	0	0	0	0	0	0	0	0	0	2	0	0	Unclassified
OTU2118	0	0	0	0	0	0	0	0	0	2	0	0	Unclassified
OTU2119	2	0	0	0	0	0	0	0	0	0	0	0	Unclassified
OTU2120	0	0	0	0	0	0	0	0	0	0	1	0	Unclassified
OTU2121	0	0	0	0	0	0	0	0	1	0	0	0	Unclassified
OTU2122	0	0	0	0	0	0	0	0	0	2	0	0	Unclassified
OTU2125	0	0	0	0	0	0	0	0	0	2	0	0	Unclassified
OTU2126	0	0	0	0	0	0	0	0	0	2	0	0	Unclassified
OTU2127	0	0	0	0	0	0	0	0	0	1	0	0	Unclassified
OTU2128	0	0	0	0	0	0	0	0	0	0	0	2	Unclassified
OTU2129	0	0	0	0	0	0	2	0	0	0	0	0	d__Bacteria; p__Firmicutes; c__Clostridia; o__Clostridia UCG-014; f__norank; g__norank; s__uncultured rumen bacterium
OTU2130	0	0	0	0	0	0	0	0	0	0	1	0	Unclassified
OTU2131	0	0	0	0	2	0	0	0	0	0	0	0	Unclassified
OTU2132	0	0	0	0	0	0	0	0	0	0	0	2	Unclassified
OTU2133	0	1	0	0	0	0	0	0	0	0	0	0	Unclassified
OTU2134	0	0	0	0	0	0	0	0	0	0	0	2	Unclassified
OTU2136	0	0	0	0	0	1	0	0	0	0	0	0	Unclassified
OTU2137	0	0	0	0	0	0	0	0	0	2	0	0	Unclassified
OTU2138	0	2	0	0	0	0	0	0	0	0	0	0	Unclassified
OTU2139	0	0	0	0	0	0	0	1	0	0	0	0	Unclassified
OTU2140	0	0	0	0	0	0	0	1	0	0	0	0	Unclassified
OTU2141	0	2	0	0	0	0	0	0	0	0	0	0	Unclassified
OTU2144	2	0	0	0	0	0	0	0	0	0	0	0	Unclassified
OTU2145	0	0	0	0	0	0	0	0	0	0	2	0	Unclassified
OTU2146	0	0	0	0	0	0	0	0	0	0	0	2	Unclassified
OTU2147	0	0	0	0	0	0	0	0	0	0	0	2	d__Bacteria; p__Firmicutes; c__Bacilli; o__RF39; f__norank; g__norank; s__uncultured bacterium
OTU2148	0	0	0	0	0	0	0	0	0	0	1	0	Unclassified
OTU2149	0	0	0	0	0	2	0	0	0	0	0	0	Unclassified
OTU2150	1	0	0	0	0	0	0	0	0	0	0	0	Unclassified
OTU2151	0	0	0	0	0	2	0	0	0	0	0	0	Unclassified
OTU2152	0	0	0	0	0	0	0	0	0	0	2	0	Unclassified
OTU2153	0	0	0	0	0	0	0	2	0	0	0	0	d__Bacteria; p__Bacteroidota; c__Bacteroidia; o__Bacteroidales; f__Prevotellaceae; g__Alloprevotella; s__uncultured bacterium
OTU2154	0	0	0	0	0	0	0	1	0	0	0	0	Unclassified
OTU2155	0	0	0	0	0	0	0	0	0	1	0	0	Unclassified
OTU2156	0	0	0	0	0	0	0	0	0	0	2	0	Unclassified
OTU2157	0	0	0	0	0	1	0	0	0	0	0	0	Unclassified
OTU2158	0	0	0	0	0	0	0	0	0	1	0	0	Unclassified
OTU2159	0	0	0	0	0	0	0	0	0	0	1	0	Unclassified
OTU2160	0	0	0	0	0	0	0	0	0	0	0	2	Unclassified
OTU2161	0	0	0	0	0	0	0	0	0	0	0	2	Unclassified
OTU2162	0	0	0	0	0	0	0	0	0	2	0	0	Unclassified
OTU2164	0	0	0	0	0	0	0	0	0	0	0	2	Unclassified
OTU2165	0	0	0	0	0	0	0	0	0	0	0	2	Unclassified
OTU2166	0	0	0	0	0	0	0	0	0	0	0	2	Unclassified
OTU2167	0	0	0	0	0	0	0	0	0	0	1	0	Unclassified
OTU2168	0	0	0	0	0	0	0	0	0	1	0	0	Unclassified
OTU2169	0	0	0	0	0	0	0	0	0	0	0	2	Unclassified
OTU2170	0	0	0	0	0	0	0	0	0	0	0	2	Unclassified
OTU2171	0	0	0	0	2	0	0	0	0	0	0	0	Unclassified
OTU2172	0	0	0	0	0	0	0	0	1	0	0	0	d__Bacteria; p__Firmicutes; c__Bacilli; o__Lactobacillales; f__Lactobacillaceae; g__Ligilactobacillus; s__uncultured bacterium
OTU2173	0	0	0	0	0	0	0	0	0	0	2	0	Unclassified
OTU2174	0	0	0	0	0	0	0	0	0	0	1	0	Unclassified
OTU2175	0	0	0	0	0	0	0	0	0	0	0	2	Unclassified
OTU2176	2	0	0	0	0	0	0	0	0	0	0	0	Unclassified
OTU2178	0	0	0	0	0	2	0	0	0	0	0	0	Unclassified
OTU2179	0	0	0	0	0	0	0	2	0	0	0	0	Unclassified
OTU2180	0	0	0	0	0	0	0	0	0	0	0	2	Unclassified
OTU2181	0	0	0	0	0	0	0	0	0	2	0	0	Unclassified
OTU2182	0	0	0	0	0	0	0	0	0	0	2	0	Unclassified
OTU2186	0	0	0	0	0	0	0	0	0	0	0	2	Unclassified
OTU2187	0	0	0	0	0	0	0	0	0	1	0	0	Unclassified
OTU2190	0	0	0	0	0	0	0	0	0	2	0	0	d__Bacteria; p__Firmicutes; c__Clostridia; o__Lachnospirales; f__Lachnospiraceae; g__uncultured; s__uncultured bacterium
OTU2192	0	0	0	0	0	0	0	0	0	0	0	2	Unclassified
OTU2193	0	0	0	0	0	0	0	0	0	2	0	0	Unclassified
OTU2195	0	0	0	0	0	0	0	0	0	0	1	0	Unclassified
OTU2196	0	0	0	0	0	0	0	1	0	0	0	0	Unclassified
OTU2197	0	0	0	0	0	0	0	0	0	0	2	0	Unclassified
OTU2200	0	0	0	0	0	2	0	0	0	0	0	0	Unclassified
OTU2201	0	0	0	0	2	0	0	0	0	0	0	0	Unclassified
OTU2202	0	0	0	0	0	0	0	0	0	0	1	0	Unclassified
OTU2203	0	0	0	0	0	1	0	0	0	0	0	0	Unclassified
OTU2204	0	0	0	0	0	0	2	0	0	0	0	0	Unclassified
OTU2205	0	0	0	0	0	0	0	0	0	0	0	2	Unclassified
OTU2206	0	0	0	0	0	0	0	0	0	0	2	0	Unclassified
OTU2207	0	0	0	0	0	0	0	0	0	2	0	0	Unclassified
OTU2208	0	0	0	0	0	0	0	0	0	0	0	2	Unclassified
OTU2209	0	0	0	0	0	0	0	0	0	0	2	0	Unclassified
OTU2210	0	1	0	0	0	0	0	0	0	0	0	0	Unclassified
OTU2211	0	0	0	0	0	0	0	0	0	1	0	0	Unclassified
OTU2213	0	0	0	0	0	0	0	2	0	0	0	0	Unclassified
OTU2215	0	0	0	0	0	0	0	0	0	2	0	0	Unclassified
OTU2216	1	0	0	0	0	0	0	0	0	0	0	0	Unclassified
OTU2217	0	0	0	0	0	0	0	0	0	2	0	0	Unclassified
OTU2218	0	0	2	0	0	0	0	0	0	0	0	0	Unclassified
OTU2219	0	0	0	0	0	0	0	0	0	2	0	0	Unclassified
OTU2220	0	0	0	0	0	0	0	0	0	2	0	0	Unclassified
OTU2221	0	0	0	0	0	0	0	0	0	2	0	0	Unclassified
OTU2222	0	0	0	0	0	0	0	0	0	0	0	2	Unclassified
OTU2223	0	0	0	0	0	0	0	0	0	1	0	1	Unclassified
OTU2224	0	0	0	0	0	0	0	2	0	0	0	0	Unclassified
OTU2225	0	0	0	0	0	0	0	0	0	2	0	0	Unclassified
OTU2229	0	2	0	0	0	0	0	0	0	0	0	0	Unclassified
OTU2230	0	0	0	0	0	0	0	0	0	0	1	0	Unclassified
OTU2231	0	0	0	0	0	0	0	0	0	0	0	2	Unclassified
OTU2232	0	0	0	0	0	0	0	0	0	0	0	2	Unclassified
OTU2233	0	0	0	0	0	0	0	0	0	0	0	2	Unclassified
OTU2235	0	0	0	0	0	0	0	0	0	0	2	0	Unclassified
OTU2237	0	0	0	0	0	0	0	0	0	0	0	2	Unclassified
OTU2239	0	0	0	0	0	0	0	2	0	0	0	0	Unclassified
OTU2240	0	0	0	0	0	0	0	0	0	0	2	0	Unclassified
OTU2241	0	0	0	0	0	0	2	0	0	0	0	0	Unclassified
OTU2242	0	0	0	0	1	0	0	0	0	0	0	0	Unclassified
OTU2244	0	0	0	0	0	0	0	2	0	0	0	0	Unclassified
OTU2246	0	0	0	0	0	0	0	0	0	0	0	2	Unclassified
OTU2249	0	0	0	0	0	0	0	0	0	0	0	2	Unclassified
OTU2250	0	0	0	0	0	0	0	0	0	0	2	0	Unclassified
OTU2251	0	0	0	0	0	0	0	0	0	2	0	0	Unclassified
OTU2253	0	0	0	0	0	2	0	0	0	0	0	0	Unclassified
OTU2255	0	0	0	0	0	0	1	0	0	0	0	0	d__Bacteria; p__Firmicutes; c__Clostridia; o__Lachnospirales; f__Lachnospiraceae; g__uncultured; s__uncultured bacterium
OTU2256	0	0	0	0	0	2	0	0	0	0	0	0	Unclassified
OTU2259	0	0	0	0	0	0	0	0	0	0	0	2	d__Bacteria; p__Firmicutes; c__Clostridia; o__Lachnospirales; f__Lachnospiraceae; g__uncultured; s__uncultured bacterium
OTU2260	0	1	0	0	0	0	0	0	0	0	0	0	d__Bacteria; p__Firmicutes; c__Clostridia; o__Clostridia UCG-014; f__norank; g__norank; s__uncultured bacterium
OTU2261	0	0	0	0	0	2	0	0	0	0	0	0	Unclassified
OTU2262	0	0	0	0	0	1	0	0	0	0	0	0	Unclassified
OTU2263	0	0	0	0	0	0	0	0	0	1	0	0	d__Bacteria; p__Firmicutes; c__Clostridia; o__Lachnospirales; f__Lachnospiraceae; g__Lachnospiraceae NK4A136 group; s__uncultured bacterium
OTU2264	0	0	0	0	0	2	0	0	0	0	0	0	Unclassified
OTU2265	0	0	0	0	0	0	0	0	0	0	0	2	d__Bacteria; p__Bacteroidota; c__Bacteroidia; o__Bacteroidales; f__Bacteroidaceae; g__Bacteroides; s__uncultured bacterium
OTU2267	2	0	0	0	0	0	0	0	0	0	0	0	Unclassified
OTU2268	0	0	0	0	0	0	0	0	0	0	2	0	Unclassified
OTU2269	0	0	0	0	0	0	0	0	0	0	0	2	Unclassified
OTU2270	0	0	0	0	0	0	0	0	0	0	2	0	Unclassified
OTU2271	0	0	0	0	0	0	0	0	0	0	0	2	Unclassified
OTU2274	0	0	0	0	0	0	0	0	0	0	0	2	Unclassified
OTU2276	0	0	0	0	0	0	0	0	2	0	0	0	d__Bacteria; p__Desulfobacterota; c__Desulfovibrionia; o__Desulfovibrionales; f__Desulfovibrionaceae; g__uncultured; s__uncultured bacterium
OTU2277	0	0	0	0	0	0	0	0	0	0	2	0	Unclassified
OTU2278	1	0	0	0	0	0	0	0	0	0	0	0	Unclassified
OTU2279	0	0	0	0	0	0	0	0	0	0	1	0	d__Bacteria; p__Firmicutes; c__Clostridia; o__Lachnospirales; f__Lachnospiraceae; g__Lachnospiraceae NK4A136 group; s__uncultured bacterium
OTU2280	0	0	0	0	0	0	0	0	2	0	0	0	d__Bacteria; p__Firmicutes; c__Clostridia; o__Lachnospirales; f__Lachnospiraceae; g__Lachnospiraceae NK4A136 group; s__uncultured bacterium
OTU2281	0	0	0	0	0	0	0	2	0	0	0	0	Unclassified
OTU2283	0	0	0	0	0	0	0	0	0	0	2	0	Unclassified
OTU2284	0	0	0	0	1	0	0	0	0	0	0	0	Unclassified
OTU2285	0	0	0	0	0	0	0	0	0	0	1	0	d__Bacteria; p__Firmicutes; c__Clostridia; o__Lachnospirales; f__Lachnospiraceae; g__uncultured; s__uncultured bacterium
OTU2286	0	0	0	0	0	0	0	2	0	0	0	0	Unclassified
OTU2289	0	0	0	0	0	2	0	0	0	0	0	0	Unclassified
OTU2291	0	0	0	0	0	0	0	0	0	0	2	0	Unclassified
OTU2292	0	0	0	0	0	0	0	0	0	0	0	2	Unclassified
OTU2293	0	0	0	0	0	2	0	0	0	0	0	0	Unclassified
OTU2294	0	0	0	0	0	0	0	0	0	0	2	0	Unclassified
OTU2296	0	0	0	0	0	0	0	0	0	0	1	0	d__Bacteria; p__Bacteroidota; c__Bacteroidia; o__Bacteroidales
OTU2297	0	0	0	0	0	2	0	0	0	0	0	0	Unclassified
OTU2300	0	0	0	0	0	0	0	0	0	1	0	0	Unclassified
OTU2302	0	0	0	0	0	0	0	0	2	0	0	0	d__Bacteria; p__Firmicutes; c__Clostridia; o__Lachnospirales; f__Lachnospiraceae; g__[Eubacterium] oxidoreducens group; s__uncultured bacterium
OTU2303	0	0	0	0	0	0	0	2	0	0	0	0	Unclassified
OTU2304	0	0	0	0	0	0	0	0	0	2	0	0	Unclassified
OTU2306	0	0	0	0	0	0	0	0	0	2	0	0	Unclassified
OTU2309	0	0	0	0	0	0	0	0	0	0	0	2	Unclassified
OTU2310	0	0	0	0	0	0	0	0	0	2	0	0	Unclassified
OTU2311	0	0	0	0	0	0	2	0	0	0	0	0	d__Bacteria; p__Bacteroidota; c__Bacteroidia; o__Bacteroidales; f__Rikenellaceae
OTU2314	0	0	0	0	0	0	0	0	0	0	1	0	Unclassified
OTU2315	0	0	0	0	0	0	0	0	0	0	2	0	Unclassified
OTU2317	0	0	0	0	0	0	0	0	0	0	2	0	Unclassified
OTU2318	0	0	0	0	0	0	0	0	0	1	0	0	Unclassified
OTU2319	0	0	0	0	0	0	0	0	0	0	0	2	Unclassified
OTU2320	0	0	0	0	0	0	0	0	0	1	0	0	Unclassified
OTU2321	0	0	0	0	0	2	0	0	0	0	0	0	Unclassified
OTU2322	0	2	0	0	0	0	0	0	0	0	0	0	Unclassified
OTU2323	0	0	0	0	2	0	0	0	0	0	0	0	d__Bacteria; p__Firmicutes; c__Bacilli; o__Lactobacillales; f__Lactobacillaceae
OTU2324	0	0	0	0	0	0	0	0	0	1	0	0	Unclassified
OTU2325	0	0	0	0	0	0	0	0	0	1	0	0	Unclassified
OTU2326	0	0	0	0	0	0	0	0	0	0	0	2	Unclassified
OTU2327	0	0	0	0	0	0	0	0	0	0	1	0	Unclassified
OTU2328	0	0	0	0	0	0	0	0	0	0	0	2	Unclassified
OTU2329	1	0	0	0	0	0	0	0	0	0	0	0	d__Bacteria; p__Proteobacteria; c__Gammaproteobacteria; o__Pseudomonadales; f__Pseudomonadaceae; g__Pseudomonas
OTU2331	0	0	0	0	0	0	0	0	0	0	1	0	Unclassified
OTU2332	1	0	0	0	0	0	0	0	0	0	0	0	Unclassified
OTU2333	0	0	0	0	0	0	0	0	0	0	0	2	Unclassified
OTU2335	0	0	0	0	0	0	0	0	0	0	1	0	Unclassified
OTU2336	0	0	0	0	2	0	0	0	0	0	0	0	Unclassified
OTU2339	0	0	0	0	0	0	0	0	0	0	0	2	Unclassified
OTU2340	0	0	0	0	0	0	0	0	0	2	0	0	Unclassified
OTU2341	0	0	0	0	0	0	0	0	0	0	1	0	Unclassified
OTU2342	0	0	0	0	1	0	0	0	0	0	0	0	Unclassified
OTU2343	0	0	0	0	0	0	0	0	0	0	1	0	Unclassified
OTU2344	0	0	0	0	0	0	2	0	0	0	0	0	d__Bacteria; p__Firmicutes; c__Clostridia; o__Lachnospirales; f__Lachnospiraceae; g__uncultured; s__uncultured bacterium
OTU2345	0	0	0	0	0	0	0	0	0	2	0	0	d__Bacteria; p__Proteobacteria; c__Gammaproteobacteria; o__Enterobacterales; f__Enterobacteriaceae; g__Escherichia-Shigella; s__uncultured bacterium
OTU2346	2	0	0	0	0	0	0	0	0	0	0	0	Unclassified
OTU2347	0	0	0	0	0	0	0	0	0	0	0	2	Unclassified
OTU2348	0	0	0	0	0	0	0	0	0	0	2	0	Unclassified
OTU2349	0	0	0	0	0	0	0	0	0	2	0	0	Unclassified
OTU2351	0	0	0	0	0	0	0	0	0	0	2	0	Unclassified
OTU2352	2	0	0	0	0	0	0	0	0	0	0	0	Unclassified
OTU2354	0	0	0	0	0	0	0	0	0	0	0	2	Unclassified
OTU2355	0	0	0	0	0	0	0	0	1	0	0	0	Unclassified
OTU2356	0	0	0	0	0	0	0	0	0	0	0	2	Unclassified
OTU2357	0	0	0	0	0	0	0	0	0	2	0	0	Unclassified
OTU2358	0	0	0	0	0	0	0	0	0	0	2	0	Unclassified
OTU2359	0	0	0	0	2	0	0	0	0	0	0	0	Unclassified
OTU2360	2	0	0	0	0	0	0	0	0	0	0	0	Unclassified
[truncated: 591 more rows]
