# Supplementary material for: β-sitosterol inhibits trimethylamine production by regulating the gut microbiota and attenuates atherosclerosis in ApoE–/– mice
Source: Front Cardiovasc Med. 2022 Nov 1;9:986905. doi: 10.3389/fcvm.2022.986905 (PMC9663806; doi:10.3389/fcvm.2022.986905)
Supplement: Supplementary file 1 [file Data_Sheet_1.ZIP › Source data/gut microbiota diversity analysis/CON-EXP/01.OTU_Taxa/02.normalize/tax_summary_a/all.layer.stat.xls]

sample	domain	phylum	class	order	family	genus	species	otu
all	1	16	20	50	81	187	149	2590
10	1	9	12	31	47	106	85	494
11	1	10	13	32	48	104	77	494
12	1	10	13	30	46	100	68	595
13	1	10	13	31	49	120	80	655
14	1	10	13	32	47	110	73	640
15	1	13	16	33	56	117	72	633
16	1	10	14	32	53	128	85	1010
17	1	10	15	34	50	115	72	904
18	1	10	14	34	53	123	80	1035
7	1	12	15	38	64	152	111	729
8	1	9	13	33	48	105	73	487
9	1	9	12	29	45	105	73	437
