# Supplementary material for: β-sitosterol inhibits trimethylamine production by regulating the gut microbiota and attenuates atherosclerosis in ApoE–/– mice
Source: Front Cardiovasc Med. 2022 Nov 1;9:986905. doi: 10.3389/fcvm.2022.986905 (PMC9663806; doi:10.3389/fcvm.2022.986905)
Supplement: Supplementary file 1 [file Data_Sheet_1.ZIP › Source data/gut microbiota diversity analysis/CON-EXP/01.OTU_Taxa/02.normalize/tax_summary_a/class.layer.stat.xls]

class	order	family	genus	species	otu
Acidobacteriae	1	0	0	1	1
Actinobacteria	7	10	14	8	19
Alphaproteobacteria	4	2	5	2	13
Anaerolineae	1	1	0	1	1
Bacilli	7	13	33	34	156
Bacteroidia	3	11	17	25	260
Campylobacteria	1	2	2	5	6
Clostridia	10	15	76	86	573
Coriobacteriia	1	4	8	9	22
Cyanobacteriia	1	0	0	0	1
Deferribacteres	1	1	1	1	2
Desulfovibrionia	1	1	2	3	13
Endomicrobia	1	1	1	1	1
Gammaproteobacteria	4	13	20	18	32
Myxococcia	1	1	1	1	1
Negativicutes	1	2	3	3	4
Nitrospiria	1	1	1	1	1
Saccharimonadia	1	1	1	1	1
Vampirivibrionia	1	0	0	1	4
Verrucomicrobiae	2	2	2	3	24
