# Supplementary material for: β-sitosterol inhibits trimethylamine production by regulating the gut microbiota and attenuates atherosclerosis in ApoE–/– mice
Source: Front Cardiovasc Med. 2022 Nov 1;9:986905. doi: 10.3389/fcvm.2022.986905 (PMC9663806; doi:10.3389/fcvm.2022.986905)
Supplement: Supplementary file 1 [file Data_Sheet_1.ZIP › Source data/gut microbiota diversity analysis/CON-EXP/01.OTU_Taxa/02.normalize/tax_summary_a/class.xls]

OTU ID	7	8	9	10	11	12	13	14	15	16	17	18
Acidobacteriae	3	0	0	0	0	0	0	0	0	0	0	0
Actinobacteria	198	30	41	172	77	91	189	69	473	707	63	179
Alphaproteobacteria	16	3	3	13	11	0	1	2	4	1	21	1
Anaerolineae	0	0	0	0	0	0	0	0	2	0	0	0
Bacilli	13109	7710	4100	18181	19954	15081	28614	36302	21603	9726	35025	28503
Bacteroidia	2120	7380	1702	1470	1932	3245	4663	2692	8759	9787	4229	5389
Campylobacteria	149	22	53	133	44	38	135	34	247	379	136	198
Clostridia	9768	5445	3152	2968	2956	2290	12621	6895	10502	18169	5432	9099
Coriobacteriia	58	26	20	20	34	34	111	49	74	113	44	89
Cyanobacteriia	1	1	1	0	2	1	0	0	0	0	1	0
Deferribacteres	57	0	9	0	12	2	2	4	32	10	68	23
Desulfovibrionia	1432	3395	1321	781	787	487	1160	891	5728	7170	983	2833
Endomicrobia	0	0	0	0	0	0	0	0	1	0	0	0
Gammaproteobacteria	1258	1192	966	1347	1322	1391	316	347	393	857	1255	462
Latescibacterota_norank	3	0	0	0	0	0	0	0	0	0	0	0
Myxococcia	0	0	0	0	0	0	0	0	2	0	0	0
Negativicutes	274	0	0	0	0	0	0	0	0	3	1	1
Nitrospiria	7	0	0	0	0	0	0	0	0	0	0	0
Saccharimonadia	0	1	0	4	1	4	31	5	4	30	2	16
Unclassified	227	55	84	34	63	316	24	215	46	595	580	860
Vampirivibrionia	0	1	0	2	0	1	5	2	1	2	8	4
Verrucomicrobiae	19516	22935	36744	23071	21001	25215	324	689	325	647	348	539
