# Supplementary material for: β-sitosterol inhibits trimethylamine production by regulating the gut microbiota and attenuates atherosclerosis in ApoE–/– mice
Source: Front Cardiovasc Med. 2022 Nov 1;9:986905. doi: 10.3389/fcvm.2022.986905 (PMC9663806; doi:10.3389/fcvm.2022.986905)
Supplement: Supplementary file 1 [file Data_Sheet_1.ZIP › Source data/gut microbiota diversity analysis/CON-EXP/01.OTU_Taxa/02.normalize/tax_summary_a/domain.xls]

OTU ID	7	8	9	10	11	12	13	14	15	16	17	18
Bacteria	47969	48141	48112	48162	48133	47880	48172	47981	48150	47601	47616	47336
Unclassified	227	55	84	34	63	316	24	215	46	595	580	860
