# Supplementary material for: β-sitosterol inhibits trimethylamine production by regulating the gut microbiota and attenuates atherosclerosis in ApoE–/– mice
Source: Front Cardiovasc Med. 2022 Nov 1;9:986905. doi: 10.3389/fcvm.2022.986905 (PMC9663806; doi:10.3389/fcvm.2022.986905)
Supplement: Supplementary file 1 [file Data_Sheet_1.ZIP › Source data/gut microbiota diversity analysis/CON-EXP/01.OTU_Taxa/02.normalize/tax_summary_a/family.layer.stat.xls]

family	genus	species	otu
Acholeplasmataceae	1	1	4
Actinomycetaceae	3	1	3
Aerococcaceae	3	3	4
Akkermansiaceae	1	2	23
Alcaligenaceae	2	2	2
Anaerofustaceae	1	1	1
Anaerolineaceae	0	1	1
Anaeromyxobacteraceae	1	1	1
Anaerovoracaceae	6	6	15
Atopobiaceae	3	3	4
Bacillaceae	1	0	1
Bacteroidaceae	1	7	25
Barnesiellaceae	1	1	1
Bifidobacteriaceae	1	1	4
Burkholderiaceae	2	1	2
Butyricicoccaceae	2	2	7
Campylobacteraceae	1	1	1
Carnobacteriaceae	2	1	2
Christensenellaceae	1	3	7
Clostridiaceae	3	2	6
Coriobacteriaceae	1	1	1
Coriobacteriales Incertae Sedis	0	1	1
Corynebacteriaceae	2	3	4
Deferribacteraceae	1	1	2
Desulfovibrionaceae	2	3	13
Dietziaceae	1	1	1
Eggerthellaceae	4	4	16
Endomicrobiaceae	1	1	1
Enterobacteriaceae	3	3	6
Enterococcaceae	1	2	2
Erysipelatoclostridiaceae	4	4	13
Erysipelotrichaceae	7	8	40
Family XI	6	6	11
Flavobacteriaceae	0	1	1
Gemellaceae	1	0	1
Halomonadaceae	1	1	1
Helicobacteraceae	1	4	5
Lachnospiraceae	33	36	292
Lactobacillaceae	6	8	57
Marinifilaceae	1	1	6
Micrococcaceae	2	1	2
Monoglobaceae	1	1	5
Moraxellaceae	2	2	4
Morganellaceae	2	2	2
Muribaculaceae	1	2	175
Mycoplasmataceae	1	1	1
Nitriliruptoraceae	1	0	1
Nitrospiraceae	1	1	1
Nocardiaceae	1	1	1
Oscillospiraceae	6	7	83
Paludibacteraceae	0	1	1
Pasteurellaceae	1	0	1
Pedosphaeraceae	1	1	1
Peptococcaceae	1	3	8
Peptostreptococcaceae	5	4	5
Planococcaceae	2	2	2
Porphyromonadaceae	1	0	1
Prevotellaceae	7	7	19
Propionibacteriaceae	1	0	1
Pseudomonadaceae	1	2	4
Pseudonocardiaceae	1	0	1
Rhizobiaceae	3	1	4
Rhodobacteraceae	2	0	2
Rhodocyclaceae	1	1	1
Rikenellaceae	3	4	21
Ruminococcaceae	11	15	49
Saccharimonadaceae	1	1	1
Sanguibacteraceae	1	0	1
Selenomonadaceae	1	0	1
Sphingobacteriaceae	1	0	1
Staphylococcaceae	2	1	3
Streptococcaceae	2	3	4
Sutterellaceae	1	1	3
Tannerellaceae	1	1	8
UCG-010	0	1	5
Veillonellaceae	2	3	3
Vibrionaceae	1	0	1
Xanthomonadaceae	1	1	2
Yersiniaceae	2	2	3
[Clostridium] methylpentosum group	0	1	1
[Eubacterium] coprostanoligenes group	0	2	11
