# Supplementary material for: β-sitosterol inhibits trimethylamine production by regulating the gut microbiota and attenuates atherosclerosis in ApoE–/– mice
Source: Front Cardiovasc Med. 2022 Nov 1;9:986905. doi: 10.3389/fcvm.2022.986905 (PMC9663806; doi:10.3389/fcvm.2022.986905)
Supplement: Supplementary file 1 [file Data_Sheet_1.ZIP › Source data/gut microbiota diversity analysis/CON-EXP/01.OTU_Taxa/02.normalize/tax_summary_a/family.xls]

OTU ID	7	8	9	10	11	12	13	14	15	16	17	18
Acholeplasmataceae	51	10	2	0	2	2	19	2	2	33	9	14
Actinomycetaceae	18	0	0	0	0	1	0	0	0	0	0	0
Aerococcaceae	106	46	34	43	65	58	188	84	361	2154	104	229
Akkermansiaceae	19514	22935	36744	23071	21001	25215	324	689	325	647	348	539
Alcaligenaceae	11	1	0	3	2	1	4	1	6	30	7	0
Anaerofustaceae	0	1	0	1	0	0	0	13	0	4	0	0
Anaerolineaceae	0	0	0	0	0	0	0	0	2	0	0	0
Anaeromyxobacteraceae	0	0	0	0	0	0	0	0	2	0	0	0
Anaerovoracaceae	257	105	42	79	120	70	119	60	73	173	88	101
Atopobiaceae	12	4	3	3	4	1	6	1	5	4	4	2
Bacillaceae	0	1	0	0	0	0	0	0	2	1	3	0
Bacteroidaceae	181	318	149	239	338	71	179	310	156	547	209	522
Bacteroidales_Unclassified	0	0	0	0	0	0	0	0	0	0	1	0
Barnesiellaceae	7	0	0	0	0	0	0	0	0	1	0	0
Bifidobacteriaceae	84	8	8	151	40	63	13	27	110	14	19	96
Burkholderiaceae	37	2	1	2	4	1	2	0	2	2	0	3
Butyricicoccaceae	147	4	24	2	5	13	28	13	27	60	27	35
Campylobacteraceae	16	0	0	0	0	0	1	0	0	0	0	0
Carnobacteriaceae	5	1	1	0	0	0	1	0	3	3	0	1
Chloroplast_norank	1	1	1	0	2	1	0	0	0	0	1	0
Christensenellaceae	34	22	8	9	32	14	41	22	20	75	18	59
Clostridia UCG-014_norank	50	148	22	31	255	24	455	170	144	913	182	302
Clostridia vadinBB60 group_norank	202	17	18	54	10	42	161	14	5	254	141	64
Clostridia_norank	0	0	0	0	0	1	1	0	3	10	0	0
Clostridiaceae	227	401	224	303	152	235	98	42	57	194	87	145
Coriobacteriaceae	4	0	0	0	0	0	0	0	0	0	0	1
Coriobacteriales Incertae Sedis	0	0	0	0	0	0	0	0	2	0	0	0
Corynebacteriaceae	88	21	33	20	35	27	173	40	361	691	40	78
Deferribacteraceae	57	0	9	0	12	2	2	4	32	10	68	23
Defluviicoccales_uncultured	3	0	0	0	0	0	0	0	0	0	0	0
Desulfovibrionaceae	1432	3395	1321	781	787	487	1160	891	5728	7170	983	2833
Dietziaceae	0	0	0	0	0	0	0	2	0	0	1	1
Eggerthellaceae	42	22	17	17	30	33	105	48	67	109	40	86
Endomicrobiaceae	0	0	0	0	0	0	0	0	1	0	0	0
Enterobacteriaceae	375	362	437	699	561	758	165	306	242	254	1163	360
Enterococcaceae	2	0	1	3	6	0	5	3	3	19	3	6
Erysipelatoclostridiaceae	487	755	122	469	314	394	4986	4894	974	473	1853	2129
Erysipelotrichaceae	1608	4402	1075	3807	4949	8431	8472	782	1126	810	10481	6060
Family XI	1608	2	0	0	2	2	0	0	0	0	1	0
Flavobacteriaceae	0	0	0	2	0	0	0	1	0	0	0	0
Gastranaerophilales_norank	0	1	0	2	0	1	5	2	1	2	8	4
Gemellaceae	0	0	0	0	0	0	1	0	1	0	0	0
Halomonadaceae	1	0	1	0	0	0	0	0	2	1	0	2
Helicobacteraceae	133	22	53	133	44	38	134	34	247	379	136	198
Lachnospiraceae	3162	2107	1371	1022	1076	852	3429	1307	3877	4884	2135	2020
Lactobacillaceae	10791	2464	2856	13842	14607	6183	14790	30473	19056	5766	22462	19723
Latescibacterota_norank	3	0	0	0	0	0	0	0	0	0	0	0
Marinifilaceae	49	9	21	14	4	61	19	8	13	71	10	35
Micrococcaceae	2	1	0	1	2	0	1	0	0	2	0	1
Monoglobaceae	2	1	0	5	1	0	9	3	2	9	1	6
Moraxellaceae	30	15	8	17	7	18	42	13	58	487	28	25
Morganellaceae	1	0	1	1	0	2	2	5	1	3	20	9
Muribaculaceae	1559	6722	1344	932	1460	2977	3816	1717	6824	8763	3688	4192
Mycoplasmataceae	0	0	0	0	0	0	0	0	0	0	0	7
Nitriliruptoraceae	0	0	0	0	0	0	2	0	0	0	3	3
Nitrospiraceae	7	0	0	0	0	0	0	0	0	0	0	0
Nocardiaceae	1	0	0	0	0	0	0	0	0	0	0	0
Oscillospiraceae	1226	869	752	533	582	299	2348	677	3656	5991	1285	1653
Oscillospirales_Unclassified	0	0	1	2	0	0	0	0	0	0	0	0
Oscillospirales_uncultured	0	1	1	1	1	0	3	0	0	5	0	0
Paludibacteraceae	0	0	0	1	0	0	0	0	0	0	0	0
Pasteurellaceae	1	0	0	0	0	2	0	0	1	0	0	0
Pedosphaeraceae	2	0	0	0	0	0	0	0	0	0	0	0
Peptococcaceae	87	20	9	14	21	18	126	28	88	88	60	73
Peptostreptococcaceae	175	154	105	156	54	139	68	18	36	79	64	52
Peptostreptococcales-Tissierellales_Unclassified	0	0	0	0	0	0	0	0	0	1	0	0
Planococcaceae	0	1	0	0	1	0	6	2	7	33	3	5
Porphyromonadaceae	8	0	0	0	0	0	0	0	0	0	0	1
Prevotellaceae	215	199	134	142	40	54	385	293	1486	116	258	227
Propionibacteriaceae	2	0	0	0	0	0	0	0	0	0	0	0
Pseudomonadaceae	220	155	37	88	129	141	3	1	3	0	0	1
Pseudonocardiaceae	0	0	0	0	0	0	0	0	2	0	0	0
RF39_norank	27	11	7	9	3	1	116	21	47	350	37	143
Rhizobiaceae	7	0	1	0	0	0	0	1	4	0	0	0
Rhodobacteraceae	0	0	1	2	0	0	0	0	0	0	1	0
Rhodocyclaceae	12	0	0	0	0	0	0	0	0	1	0	0
Rhodospirillales_uncultured	6	3	1	11	11	0	1	1	0	1	20	1
Rikenellaceae	40	28	28	112	25	57	96	89	104	156	11	180
Ruminococcaceae	1068	230	164	203	156	103	291	154	187	627	355	170
Saccharimonadaceae	0	1	0	4	1	4	31	5	4	30	2	16
Sanguibacteraceae	3	0	0	0	0	0	0	0	0	0	0	0
Selenomonadaceae	1	0	0	0	0	0	0	0	0	2	1	0
Sphingobacteriaceae	8	3	2	0	1	1	0	0	0	0	0	0
Staphylococcaceae	14	15	0	7	6	5	19	14	19	64	11	20
Streptococcaceae	18	4	2	1	1	7	11	27	2	20	59	166
Subgroup 12_norank	3	0	0	0	0	0	0	0	0	0	0	0
Sutterellaceae	40	67	60	27	76	9	97	17	77	77	32	58
Tannerellaceae	53	101	24	28	64	24	168	274	176	133	52	232
UCG-010	6	3	3	5	2	3	17	3	6	42	9	25
Unclassified	227	55	84	34	63	316	24	215	46	595	580	860
Veillonellaceae	273	0	0	0	0	0	0	0	0	1	0	1
Vibrionaceae	2	0	0	0	1	0	0	0	0	0	3	0
Xanthomonadaceae	72	39	14	5	8	2	0	0	0	0	1	1
Yersiniaceae	456	551	407	505	534	457	1	4	1	2	1	3
[Clostridium] methylpentosum group	0	0	0	0	0	0	0	0	1	5	0	0
[Eubacterium] coprostanoligenes group	1517	1360	408	548	487	475	5427	4371	2320	4755	979	4394
