# Supplementary material for: β-sitosterol inhibits trimethylamine production by regulating the gut microbiota and attenuates atherosclerosis in ApoE–/– mice
Source: Front Cardiovasc Med. 2022 Nov 1;9:986905. doi: 10.3389/fcvm.2022.986905 (PMC9663806; doi:10.3389/fcvm.2022.986905)
Supplement: Supplementary file 1 [file Data_Sheet_1.ZIP › Source data/gut microbiota diversity analysis/CON-EXP/01.OTU_Taxa/02.normalize/tax_summary_a/genus.layer.stat.xls]

genus	species	otu
A2	1	2
ADurb.Bin063-1	1	1
ASF356	1	1
Acetatifactor	1	1
Acinetobacter	1	3
Actinomyces	0	1
Adlercreutzia	1	1
Aerococcus	2	2
Aerosphaera	1	1
Agathobacter	1	1
Akkermansia	2	23
Alistipes	1	14
Allobaculum	1	2
Alloprevotella	1	6
Allorhizobium-Neorhizobium-Pararhizobium-Rhizobium	1	2
Anaerococcus	2	2
Anaerofustis	1	1
Anaeromyxobacter	1	1
Anaeroplasma	1	4
Anaerostipes	1	2
Anaerotruncus	2	4
Anaerovorax	1	2
Atopobium	1	1
Bacillus	0	1
Bacteroides	7	25
Barnesiella	1	1
Bifidobacterium	1	4
Bilophila	1	1
Blautia	1	14
Butyricicoccus	1	4
Campylobacter	1	1
Candidatus Arthromitus	0	1
Candidatus Ishikawaella	1	1
Candidatus Saccharimonas	1	1
Candidatus Soleaferrea	0	1
Candidatus Stoquefichus	1	2
Carnobacterium	1	1
Christensenellaceae R-7 group	2	4
Clostridioides	1	1
Clostridium sensu stricto 1	2	3
Clostridium sensu stricto 13	0	2
Colidextribacter	1	34
Collinsella	1	1
Coprobacillus	0	1
Coriobacteriaceae UCG-002	1	1
Corynebacterium	2	3
Cupriavidus	1	1
Cutibacterium	0	1
Desulfovibrio	1	3
Dialister	2	2
Dietzia	1	1
Dubosiella	1	10
Eisenbergiella	1	1
Endomicrobium	1	1
Enterobacter	0	1
Enterococcus	2	2
Enterorhabdus	1	12
Erysipelatoclostridium	1	8
Erysipelotrichaceae UCG-003	1	1
Escherichia-Shigella	2	4
Ezakiella	1	1
Facklamia	0	1
Faecalibacterium	1	2
Faecalibaculum	1	15
Faecalitalea	1	1
Family XIII AD3011 group	1	4
Family XIII UCG-001	1	1
Fenollaria	1	1
Finegoldia	0	1
Flavonifractor	1	3
Fructilactobacillus	1	1
Fusicatenibacter	1	1
GCA-900066575	1	8
Gemella	0	1
Glutamicibacter	0	1
HT002	1	5
Haemophilus	0	1
Halomonas	1	1
Harryflintia	1	4
Helicobacter	4	5
Herbinix	1	1
Ileibacterium	1	1
Incertae Sedis	1	3
Intestinibacter	0	1
Intestinimonas	0	2
Jeotgalibaca	0	1
Jeotgalicoccus	0	1
Klebsiella	1	1
Kurthia	1	1
Lachnoclostridium	3	11
Lachnospira	1	3
Lachnospiraceae FCS020 group	1	1
Lachnospiraceae ND3007 group	1	1
Lachnospiraceae NK4A136 group	1	66
Lachnospiraceae UCG-001	1	6
Lachnospiraceae UCG-004	1	2
Lachnospiraceae UCG-006	1	5
Lachnospiraceae UCG-008	1	1
Lachnospiraceae UCG-010	1	1
Lachnotalea	1	1
Lactobacillus	1	12
Lactococcus	1	1
Lawsonella	1	1
Ligilactobacillus	2	28
Limosilactobacillus	2	6
Marvinbryantia	1	3
Mesorhizobium	0	1
Methyloversatilis	1	1
Mitsuokella	0	1
Mobiluncus	0	1
Monoglobus	1	5
Morganella	1	1
Mucispirillum	1	2
Murdochiella	1	1
Muribaculum	1	1
NK4A214 group	1	2
Negativibacillus	1	2
Negativicoccus	1	1
Neorhizobium	0	1
Nesterenkonia	1	1
Nitriliruptor	0	1
Nitrospira	1	1
Odoribacter	1	6
Olsenella	1	2
Oscillibacter	1	8
Paenalcaligenes	1	1
Paludicola	1	3
Parabacteroides	1	8
Paraprevotella	0	1
Parasutterella	1	3
Parvibacter	1	1
Peptococcus	2	3
Peptoniphilus	1	5
Peptostreptococcus	1	1
Porphyromonas	0	1
Prevotella	2	4
Prevotellaceae Ga6A1 group	1	1
Prevotellaceae NK3B31 group	1	1
Prevotellaceae UCG-001	1	3
Prevotellaceae UCG-003	1	3
Pseudomonas	2	4
Pseudooceanicola	0	1
Psychrobacter	1	1
Rahnella1	1	1
Ralstonia	0	1
Rhodococcus	1	1
Rikenella	2	4
Rikenellaceae RC9 gut group	1	2
Robinsoniella	0	1
Romboutsia	1	1
Roseburia	1	22
Ruminococcus	2	5
S5-A14a	0	1
Saccharothrix	0	1
Sanguibacter-Flavimobilis	0	1
Sellimonas	1	1
Serratia	1	2
Slackia	1	1
Sphingobacterium	0	1
Sporosarcina	1	1
Staphylococcus	1	2
Stenotrophomonas	1	2
Streptococcus	2	3
Subdoligranulum	2	2
Terrisporobacter	1	1
Tropicibacter	0	1
Turicibacter	1	1
Tuzzerella	1	1
Tyzzerella	2	3
UBA1819	1	2
UCG-005	1	3
UCG-009	1	3
Ureaplasma	1	1
Varibaculum	1	1
Verticiella	1	1
Vibrio	0	1
Weissella	1	1
[Clostridium] innocuum group	1	3
[Eubacterium] brachy group	2	3
[Eubacterium] eligens group	0	1
[Eubacterium] nodatum group	1	4
[Eubacterium] oxidoreducens group	1	1
[Eubacterium] siraeum group	1	2
[Eubacterium] ventriosum group	1	1
[Eubacterium] xylanophilum group	1	5
[Ruminococcus] gnavus group	1	2
[Ruminococcus] torques group	1	6
