# Supplementary material for: β-sitosterol inhibits trimethylamine production by regulating the gut microbiota and attenuates atherosclerosis in ApoE–/– mice
Source: Front Cardiovasc Med. 2022 Nov 1;9:986905. doi: 10.3389/fcvm.2022.986905 (PMC9663806; doi:10.3389/fcvm.2022.986905)
Supplement: Supplementary file 1 [file Data_Sheet_1.ZIP › Source data/gut microbiota diversity analysis/CON-EXP/01.OTU_Taxa/02.normalize/tax_summary_a/genus.xls]

OTU ID	7	8	9	10	11	12	13	14	15	16	17	18
A2	1	0	9	0	0	0	2	16	2	2	4	11
ADurb.Bin063-1	2	0	0	0	0	0	0	0	0	0	0	0
ASF356	0	0	0	5	0	2	15	1	9	6	12	9
Acetatifactor	1	0	1	2	0	0	1	0	2	1	8	0
Acinetobacter	3	0	0	2	1	5	0	0	0	0	1	1
Actinomyces	3	0	0	0	0	1	0	0	0	0	0	0
Adlercreutzia	6	2	0	0	3	0	11	3	1	21	2	14
Aerococcus	83	35	24	37	51	48	152	70	293	1835	81	192
Aerosphaera	3	0	1	0	3	0	2	2	12	23	1	4
Agathobacter	316	2	1	3	1	0	1	2	1	15	9	2
Akkermansia	19514	22935	36744	23071	21001	25215	324	689	325	647	348	539
Alistipes	30	23	7	81	14	20	25	71	79	112	8	55
Allobaculum	0	147	0	1	0	1	0	0	91	1	0	0
Alloprevotella	80	185	52	65	29	37	293	136	1460	56	138	110
Allorhizobium-Neorhizobium-Pararhizobium-Rhizobium	5	0	1	0	0	0	0	1	0	0	0	0
Anaerococcus	153	0	0	0	2	0	0	0	0	0	0	0
Anaerofustis	0	1	0	1	0	0	0	13	0	4	0	0
Anaerolineaceae_uncultured	0	0	0	0	0	0	0	0	2	0	0	0
Anaeromyxobacter	0	0	0	0	0	0	0	0	2	0	0	0
Anaeroplasma	51	10	2	0	2	2	19	2	2	33	9	14
Anaerostipes	68	0	2	2	1	0	1	1	0	4	0	0
Anaerotruncus	10	4	10	21	2	8	51	7	27	160	7	25
Anaerovorax	4	4	1	9	4	0	14	5	21	50	13	19
Atopobium	7	0	0	0	0	0	1	0	0	0	0	1
Bacillus	0	1	0	0	0	0	0	0	2	1	3	0
Bacteroidales_Unclassified	0	0	0	0	0	0	0	0	0	0	1	0
Bacteroides	181	318	149	239	338	71	179	310	156	547	209	522
Barnesiella	7	0	0	0	0	0	0	0	0	1	0	0
Bifidobacterium	84	8	8	151	40	63	13	27	110	14	19	96
Bilophila	9	0	2	3	2	1	4	2	15	10	7	1
Blautia	275	162	73	78	80	76	124	102	348	313	86	442
Butyricicoccus	136	3	19	2	1	12	22	3	12	22	24	23
Campylobacter	16	0	0	0	0	0	1	0	0	0	0	0
Candidatus Arthromitus	6	4	1	3	3	0	6	10	29	16	16	47
Candidatus Ishikawaella	0	0	0	1	0	2	1	2	0	2	20	9
Candidatus Saccharimonas	0	1	0	4	1	4	31	5	4	30	2	16
Candidatus Soleaferrea	6	1	1	3	1	2	0	4	2	8	2	1
Candidatus Stoquefichus	0	1	1	0	2	0	0	7	2	0	0	5
Carnobacterium	5	1	1	0	0	0	0	0	0	0	0	0
Chloroplast_norank	1	1	1	0	2	1	0	0	0	0	1	0
Christensenellaceae R-7 group	19	17	6	3	24	11	33	11	8	54	15	35
Christensenellaceae_norank	0	1	0	0	5	0	0	0	0	0	0	0
Christensenellaceae_uncultured	15	4	2	6	3	3	8	11	12	21	3	24
Clostridia UCG-014_norank	50	148	22	31	255	24	455	170	144	913	182	302
Clostridia vadinBB60 group_norank	202	17	18	54	10	42	161	14	5	254	141	64
Clostridia_norank	0	0	0	0	0	1	1	0	3	10	0	0
Clostridioides	15	23	22	24	3	6	10	1	5	12	9	11
Clostridium sensu stricto 1	82	135	30	34	31	34	24	4	5	92	18	46
Clostridium sensu stricto 13	139	262	193	266	118	201	68	28	23	86	53	52
Colidextribacter	589	474	384	259	239	153	1525	371	2461	2388	520	965
Collinsella	4	0	0	0	0	0	0	0	0	0	0	1
Coprobacillus	30	183	32	58	25	10	13	6	4	14	5	12
Coriobacteriaceae UCG-002	0	0	0	0	0	0	0	1	2	1	2	1
Coriobacteriales Incertae Sedis_uncultured	0	0	0	0	0	0	0	0	2	0	0	0
Corynebacterium	84	21	33	19	35	27	173	40	361	691	40	78
Cupriavidus	0	0	0	1	3	0	0	0	0	1	0	0
Cutibacterium	2	0	0	0	0	0	0	0	0	0	0	0
Defluviicoccales_norank	3	0	0	0	0	0	0	0	0	0	0	0
Desulfovibrio	35	3	11	13	12	13	23	3	30	45	32	8
Desulfovibrionaceae_uncultured	1388	3392	1308	765	773	473	1133	886	5683	7115	944	2824
Dialister	250	0	0	0	0	0	0	0	0	1	0	1
Dietzia	0	0	0	0	0	0	0	2	0	0	1	1
Dubosiella	394	525	649	2208	1944	2670	3232	292	249	203	1061	2289
Eggerthellaceae_uncultured	1	0	0	0	0	0	3	0	2	1	0	2
Eisenbergiella	3	0	0	0	0	0	3	0	9	15	6	11
Endomicrobium	0	0	0	0	0	0	0	0	1	0	0	0
Enterobacter	2	35	3	28	13	7	0	2	0	3	0	1
Enterococcus	2	0	1	3	6	0	5	3	3	19	3	6
Enterorhabdus	31	19	17	16	27	32	89	44	60	83	37	69
Erysipelatoclostridiaceae_uncultured	6	7	2	3	6	12	138	62	15	20	36	67
Erysipelatoclostridium	393	564	87	408	281	372	4835	4819	953	439	1812	2044
Erysipelotrichaceae UCG-003	58	0	0	0	0	0	0	0	0	0	0	1
Erysipelotrichaceae_uncultured	13	6	2	24	16	98	259	57	25	63	89	131
Escherichia-Shigella	369	327	430	670	547	749	164	304	241	249	1159	355
Ezakiella	194	0	0	0	0	0	0	0	0	0	0	0
Facklamia	20	11	9	6	11	10	34	12	56	296	22	33
Faecalibacterium	529	1	2	2	1	0	3	8	1	27	7	11
Faecalibaculum	710	887	294	1403	2901	5604	4250	306	306	342	8574	3045
Faecalitalea	0	0	0	0	0	1	2	0	0	4	0	0
Family XIII AD3011 group	7	4	3	8	10	6	30	14	11	28	16	12
Family XIII UCG-001	4	1	1	0	1	0	5	0	0	2	0	2
Fenollaria	113	0	0	0	0	0	0	0	0	0	0	0
Finegoldia	415	0	0	0	0	0	0	0	0	0	0	0
Flavobacteriaceae_uncultured	0	0	0	2	0	0	0	1	0	0	0	0
Flavonifractor	37	90	23	30	140	1	4	1	9	11	11	5
Fructilactobacillus	10	0	0	0	0	0	0	0	0	0	0	0
Fusicatenibacter	99	0	0	0	0	1	0	0	0	4	0	0
GCA-900066575	105	8	20	7	7	4	89	18	120	281	46	41
Gastranaerophilales_norank	0	1	0	2	0	1	5	2	1	2	8	4
Gemella	0	0	0	0	0	0	1	0	1	0	0	0
Glutamicibacter	2	1	0	0	2	0	0	0	0	2	0	0
HT002	21	6	1	5	5	3	12	8	10	21	9	25
Haemophilus	1	0	0	0	0	2	0	0	1	0	0	0
Halomonas	1	0	1	0	0	0	0	0	2	1	0	2
Harryflintia	2	3	2	2	0	2	24	3	15	11	10	9
Helicobacter	133	22	53	133	44	38	134	34	247	379	136	198
Herbinix	0	0	0	0	0	0	1	0	0	0	0	0
Ileibacterium	28	97	11	16	9	15	621	74	344	73	693	488
Incertae Sedis	20	11	13	4	21	12	29	22	13	78	78	16
Intestinibacter	4	0	0	0	0	0	0	0	0	0	0	0
Intestinimonas	1	0	0	3	0	0	2	0	0	2	0	0
Jeotgalibaca	0	0	0	0	0	0	1	0	3	3	0	1
Jeotgalicoccus	5	5	0	4	4	1	13	12	16	57	6	19
Klebsiella	4	0	4	1	1	2	1	0	1	2	4	4
Kurthia	0	1	0	0	1	0	6	2	7	26	3	3
Lachnoclostridium	110	43	19	67	58	13	54	29	54	86	44	54
Lachnospira	64	0	0	0	3	1	1	1	1	24	2	1
Lachnospiraceae FCS020 group	1	0	1	0	0	0	3	6	4	7	2	1
Lachnospiraceae ND3007 group	26	0	0	0	0	0	0	0	0	0	0	0
Lachnospiraceae NK4A136 group	367	81	724	183	83	237	1261	224	2290	1989	935	484
Lachnospiraceae UCG-001	17	0	1	8	0	1	3	50	2	0	5	3
Lachnospiraceae UCG-004	3	0	1	0	0	0	2	0	0	1	0	0
Lachnospiraceae UCG-006	47	4	4	8	5	9	30	28	65	57	17	58
Lachnospiraceae UCG-008	0	0	0	0	0	0	1	0	3	2	0	2
Lachnospiraceae UCG-010	0	0	0	0	0	0	2	0	0	0	1	1
Lachnospiraceae_Unclassified	323	925	164	252	344	109	199	32	97	226	95	66
Lachnospiraceae_uncultured	609	166	159	193	257	208	1412	629	637	1404	649	666
Lachnotalea	0	2	0	0	0	0	0	0	0	0	0	0
Lactobacillaceae_Unclassified	154	6	5	102	99	32	34	22	36	17	63	109
Lactobacillus	1902	177	73	1122	1016	434	960	508	519	732	1032	2781
Lactococcus	0	1	0	1	0	2	6	21	0	7	11	157
Latescibacterota_norank	3	0	0	0	0	0	0	0	0	0	0	0
Lawsonella	4	0	0	1	0	0	0	0	0	0	0	0
Ligilactobacillus	8476	2210	2730	12493	13432	5654	13650	29836	18332	4810	21189	16563
Limosilactobacillus	227	64	47	120	55	60	134	98	159	186	169	245
Marvinbryantia	35	21	13	16	12	8	25	32	23	21	21	26
Mesorhizobium	1	0	0	0	0	0	0	0	4	0	0	0
Methyloversatilis	12	0	0	0	0	0	0	0	0	1	0	0
Mitsuokella	1	0	0	0	0	0	0	0	0	2	1	0
Mobiluncus	9	0	0	0	0	0	0	0	0	0	0	0
Monoglobus	2	1	0	5	1	0	9	3	2	9	1	6
Morganella	1	0	1	0	0	0	1	3	1	1	0	0
Mucispirillum	57	0	9	0	12	2	2	4	32	10	68	23
Murdochiella	313	2	0	0	0	0	0	0	0	0	0	0
Muribaculaceae_norank	1540	6708	1330	915	1453	2963	3803	1691	6803	8746	3672	4178
Muribaculum	19	14	14	17	7	14	13	26	21	17	16	14
NK4A214 group	161	65	91	98	80	31	109	61	50	206	41	62
Negativibacillus	3	8	0	3	5	1	15	9	14	38	10	10
Negativicoccus	23	0	0	0	0	0	0	0	0	0	0	0
Neorhizobium	1	0	0	0	0	0	0	0	0	0	0	0
Nesterenkonia	0	0	0	1	0	0	1	0	0	0	0	1
Nitriliruptor	0	0	0	0	0	0	2	0	0	0	3	3
Nitrospira	7	0	0	0	0	0	0	0	0	0	0	0
Odoribacter	49	9	21	14	4	61	19	8	13	71	10	35
Olsenella	5	4	3	3	4	1	5	0	3	3	2	0
Oscillibacter	72	36	62	15	30	20	99	37	157	422	137	88
Oscillospiraceae_Unclassified	0	0	0	0	0	0	1	0	3	3	0	0
Oscillospiraceae_uncultured	359	202	190	123	93	91	592	199	975	2917	557	526
Oscillospirales_Unclassified	0	0	1	2	0	0	0	0	0	0	0	0
Oscillospirales_norank	0	1	1	1	1	0	3	0	0	5	0	0
Paenalcaligenes	8	1	0	0	2	1	4	1	6	30	7	0
Paludibacteraceae_uncultured	0	0	0	1	0	0	0	0	0	0	0	0
Paludicola	58	77	40	47	56	31	19	5	10	23	14	10
Parabacteroides	53	101	24	28	64	24	168	274	176	133	52	232
Paraprevotella	0	1	2	3	2	0	1	6	0	0	0	4
Parasutterella	40	67	60	27	76	9	97	17	77	77	32	58
Parvibacter	0	1	0	1	0	1	2	1	4	4	1	1
Peptococcaceae_uncultured	71	18	7	13	20	17	125	28	84	83	57	72
Peptococcus	16	2	2	1	1	1	1	0	4	5	3	1
Peptoniphilus	420	0	0	0	0	2	0	0	0	0	1	0
Peptostreptococcales-Tissierellales_Unclassified	0	0	0	0	0	0	0	0	0	1	0	0
Peptostreptococcus	34	0	0	0	0	0	0	0	0	0	0	0
Porphyromonas	8	0	0	0	0	0	0	0	0	0	0	1
Prevotella	131	5	61	29	1	16	52	122	3	15	75	65
Prevotellaceae Ga6A1 group	0	0	11	30	2	0	5	0	1	0	13	5
Prevotellaceae NK3B31 group	0	0	0	0	0	0	5	0	5	11	2	2
Prevotellaceae UCG-001	4	3	5	2	1	0	20	26	10	14	12	40
Prevotellaceae UCG-003	0	5	3	13	5	1	9	3	7	20	18	1
Pseudomonas	220	155	37	88	129	141	3	1	3	0	0	1
Pseudooceanicola	0	0	0	2	0	0	0	0	0	0	1	0
Psychrobacter	27	15	8	15	6	13	42	13	58	487	27	24
RF39_norank	27	11	7	9	3	1	116	21	47	350	37	143
Rahnella1	146	70	45	475	517	453	0	3	1	2	1	0
Ralstonia	37	2	1	1	1	1	2	0	2	1	0	3
Rhodococcus	1	0	0	0	0	0	0	0	0	0	0	0
Rhodospirillales_norank	6	3	1	11	11	0	1	1	0	1	20	1
Rikenella	4	0	11	22	0	31	51	7	5	31	0	33
Rikenellaceae RC9 gut group	6	5	10	9	11	6	18	11	20	13	3	92
Rikenellaceae_Unclassified	0	0	0	0	0	0	2	0	0	0	0	0
Robinsoniella	13	19	1	6	0	2	0	2	0	3	3	0
Romboutsia	75	25	18	88	36	109	35	11	22	41	33	27
Roseburia	103	7	14	25	16	10	49	78	147	105	46	73
Ruminococcaceae_norank	13	0	3	4	0	0	3	0	0	8	2	0
Ruminococcaceae_uncultured	117	31	16	29	11	13	66	27	76	113	64	57
Ruminococcus	0	43	0	2	0	0	13	41	1	6	8	2
S5-A14a	145	0	0	0	0	0	0	0	0	0	0	0
Saccharothrix	0	0	0	0	0	0	0	0	2	0	0	0
Sanguibacter-Flavimobilis	3	0	0	0	0	0	0	0	0	0	0	0
Sellimonas	7	0	0	0	0	0	0	0	0	0	0	0
Serratia	310	481	362	30	17	4	1	1	0	0	0	3
Slackia	4	0	0	0	0	0	0	0	0	0	0	0
Sphingobacterium	8	3	2	0	1	1	0	0	0	0	0	0
Sporosarcina	0	0	0	0	0	0	0	0	0	7	0	2
Staphylococcus	9	10	0	3	2	4	6	2	3	7	5	1
Stenotrophomonas	72	39	14	5	8	2	0	0	0	0	1	1
Streptococcus	18	3	2	0	1	5	5	6	2	13	48	9
Subdoligranulum	66	3	2	0	1	0	0	1	0	1	1	0
Subgroup 12_norank	3	0	0	0	0	0	0	0	0	0	0	0
Terrisporobacter	47	106	65	44	15	24	23	6	9	26	22	14
Tropicibacter	0	0	1	0	0	0	0	0	0	0	0	0
Turicibacter	7	5	0	5	6	0	16	5	62	35	15	28
Tuzzerella	9	1	1	1	0	1	2	2	11	18	35	5
Tyzzerella	11	18	3	3	3	4	4	1	0	1	0	2
UBA1819	144	47	74	86	53	32	20	15	21	47	18	25
UCG-005	7	2	2	5	0	3	16	8	1	42	19	7
UCG-009	11	1	5	0	4	1	6	10	15	38	3	12
UCG-010_norank	6	3	3	5	2	3	17	3	6	42	9	25
Unclassified	227	55	84	34	63	316	24	215	46	595	580	860
Ureaplasma	0	0	0	0	0	0	0	0	0	0	0	7
Varibaculum	6	0	0	0	0	0	0	0	0	0	0	0
Verticiella	3	0	0	3	0	0	0	0	0	0	0	0
Vibrio	2	0	0	0	1	0	0	0	0	0	3	0
Weissella	1	1	0	0	0	0	0	1	0	0	0	0
[Clostridium] innocuum group	456	2735	119	150	73	42	92	48	49	89	49	79
[Clostridium] methylpentosum group_norank	0	0	0	0	0	0	0	0	1	5	0	0
[Eubacterium] brachy group	19	8	9	16	12	12	6	7	5	18	10	6
[Eubacterium] coprostanoligenes group_norank	1517	1360	408	548	487	475	5427	4371	2320	4755	979	4394
[Eubacterium] eligens group	80	0	0	0	0	0	0	0	0	2	0	0
[Eubacterium] nodatum group	78	88	28	46	93	52	64	34	36	75	49	62
[Eubacterium] oxidoreducens group	0	0	0	0	0	0	0	0	2	0	0	0
[Eubacterium] siraeum group	100	1	1	0	5	2	48	12	7	107	134	4
[Eubacterium] ventriosum group	7	0	1	0	0	4	0	0	0	2	2	0
[Eubacterium] xylanophilum group	4	1	38	6	1	5	60	1	14	174	46	9
[Ruminococcus] gnavus group	25	0	1	2	1	5	12	13	1	41	27	11
[Ruminococcus] torques group	433	647	120	155	204	152	72	39	35	80	34	42
