# Supplementary material for: β-sitosterol inhibits trimethylamine production by regulating the gut microbiota and attenuates atherosclerosis in ApoE–/– mice
Source: Front Cardiovasc Med. 2022 Nov 1;9:986905. doi: 10.3389/fcvm.2022.986905 (PMC9663806; doi:10.3389/fcvm.2022.986905)
Supplement: Supplementary file 1 [file Data_Sheet_1.ZIP › Source data/gut microbiota diversity analysis/CON-EXP/01.OTU_Taxa/02.normalize/tax_summary_a/order.layer.stat.xls]

order	family	genus	species	otu
Acholeplasmatales	1	1	1	4
Actinomycetales	1	3	1	3
Anaerolineales	1	0	1	1
Bacillales	2	3	2	3
Bacteroidales	9	16	24	258
Bifidobacteriales	1	1	1	4
Burkholderiales	4	6	5	8
Campylobacterales	2	2	5	6
Chloroplast	0	0	0	1
Christensenellales	1	1	3	7
Clostridia UCG-014	0	0	3	39
Clostridia vadinBB60 group	0	0	3	23
Clostridiales	1	3	2	6
Coriobacteriales	4	8	9	22
Corynebacteriales	3	4	5	6
Deferribacterales	1	1	1	2
Defluviicoccales	0	0	1	1
Desulfovibrionales	1	2	3	13
Endomicrobiales	1	1	1	1
Enterobacterales	5	9	7	13
Erysipelotrichales	2	11	11	53
Eubacteriales	1	1	1	1
Flavobacteriales	1	0	1	1
Gastranaerophilales	0	0	1	4
Lachnospirales	1	33	36	292
Lactobacillales	5	14	17	69
Micrococcales	2	3	1	3
Monoglobales	1	1	1	5
Mycoplasmatales	1	1	1	1
Myxococcales	1	1	1	1
Nitriliruptorales	1	1	0	1
Nitrospirales	1	1	1	1
Oscillospirales	6	19	24	159
Pedosphaerales	1	1	1	1
Peptococcales	1	1	3	8
Peptostreptococcales-Tissierellales	3	17	16	32
Propionibacteriales	1	1	0	1
Pseudomonadales	3	4	5	9
Pseudonocardiales	1	1	0	1
RF39	0	0	1	22
Rhizobiales	1	3	1	4
Rhodobacterales	1	2	0	2
Rhodospirillales	0	0	1	6
Saccharimonadales	1	1	1	1
Sphingobacteriales	1	1	0	1
Staphylococcales	2	3	1	4
Subgroup 12	0	0	1	1
Veillonellales-Selenomonadales	2	3	3	4
Verrucomicrobiales	1	1	2	23
Xanthomonadales	1	1	1	2
