# Supplementary material for: β-sitosterol inhibits trimethylamine production by regulating the gut microbiota and attenuates atherosclerosis in ApoE–/– mice
Source: Front Cardiovasc Med. 2022 Nov 1;9:986905. doi: 10.3389/fcvm.2022.986905 (PMC9663806; doi:10.3389/fcvm.2022.986905)
Supplement: Supplementary file 1 [file Data_Sheet_1.ZIP › Source data/gut microbiota diversity analysis/CON-EXP/01.OTU_Taxa/02.normalize/tax_summary_a/order.xls]

OTU ID	7	8	9	10	11	12	13	14	15	16	17	18
Acholeplasmatales	51	10	2	0	2	2	19	2	2	33	9	14
Actinomycetales	18	0	0	0	0	1	0	0	0	0	0	0
Anaerolineales	0	0	0	0	0	0	0	0	2	0	0	0
Bacillales	0	2	0	0	1	0	6	2	9	34	6	5
Bacteroidales	2112	7377	1700	1468	1931	3244	4663	2691	8759	9787	4229	5389
Bifidobacteriales	84	8	8	151	40	63	13	27	110	14	19	96
Burkholderiales	100	70	61	32	82	11	103	18	85	110	39	61
Campylobacterales	149	22	53	133	44	38	135	34	247	379	136	198
Chloroplast	1	1	1	0	2	1	0	0	0	0	1	0
Christensenellales	34	22	8	9	32	14	41	22	20	75	18	59
Clostridia UCG-014	50	148	22	31	255	24	455	170	144	913	182	302
Clostridia vadinBB60 group	202	17	18	54	10	42	161	14	5	254	141	64
Clostridia_uncultured	0	0	0	0	0	1	1	0	3	10	0	0
Clostridiales	227	401	224	303	152	235	98	42	57	194	87	145
Coriobacteriales	58	26	20	20	34	34	111	49	74	113	44	89
Corynebacteriales	89	21	33	20	35	27	173	42	361	691	41	79
Deferribacterales	57	0	9	0	12	2	2	4	32	10	68	23
Defluviicoccales	3	0	0	0	0	0	0	0	0	0	0	0
Desulfovibrionales	1432	3395	1321	781	787	487	1160	891	5728	7170	983	2833
Endomicrobiales	0	0	0	0	0	0	0	0	1	0	0	0
Enterobacterales	835	913	845	1205	1096	1219	168	315	245	259	1187	372
Erysipelotrichales	2095	5157	1197	4276	5263	8825	13458	5676	2100	1283	12334	8189
Eubacteriales	0	1	0	1	0	0	0	13	0	4	0	0
Flavobacteriales	0	0	0	2	0	0	0	1	0	0	0	0
Gastranaerophilales	0	1	0	2	0	1	5	2	1	2	8	4
Lachnospirales	3162	2107	1371	1022	1076	852	3429	1307	3877	4884	2135	2020
Lactobacillales	10922	2515	2894	13889	14679	6248	14995	30587	19425	7962	22628	20125
Latescibacterota_norank	3	0	0	0	0	0	0	0	0	0	0	0
Micrococcales	5	1	0	1	2	0	1	0	0	2	0	1
Monoglobales	2	1	0	5	1	0	9	3	2	9	1	6
Mycoplasmatales	0	0	0	0	0	0	0	0	0	0	0	7
Myxococcales	0	0	0	0	0	0	0	0	2	0	0	0
Nitriliruptorales	0	0	0	0	0	0	2	0	0	0	3	3
Nitrospirales	7	0	0	0	0	0	0	0	0	0	0	0
Oscillospirales	3964	2467	1353	1294	1233	893	8114	5218	6197	11485	2655	6277
Pedosphaerales	2	0	0	0	0	0	0	0	0	0	0	0
Peptococcales	87	20	9	14	21	18	126	28	88	88	60	73
Peptostreptococcales-Tissierellales	2040	261	147	235	176	211	187	78	109	253	153	153
Propionibacteriales	2	0	0	0	0	0	0	0	0	0	0	0
Pseudomonadales	251	170	46	105	136	159	45	14	63	488	28	28
Pseudonocardiales	0	0	0	0	0	0	0	0	2	0	0	0
RF39	27	11	7	9	3	1	116	21	47	350	37	143
Rhizobiales	7	0	1	0	0	0	0	1	4	0	0	0
Rhodobacterales	0	0	1	2	0	0	0	0	0	0	1	0
Rhodospirillales	6	3	1	11	11	0	1	1	0	1	20	1
Saccharimonadales	0	1	0	4	1	4	31	5	4	30	2	16
Sphingobacteriales	8	3	2	0	1	1	0	0	0	0	0	0
Staphylococcales	14	15	0	7	6	5	20	14	20	64	11	20
Subgroup 12	3	0	0	0	0	0	0	0	0	0	0	0
Unclassified	227	55	84	34	63	316	24	215	46	595	580	860
Veillonellales-Selenomonadales	274	0	0	0	0	0	0	0	0	3	1	1
Verrucomicrobiales	19514	22935	36744	23071	21001	25215	324	689	325	647	348	539
Xanthomonadales	72	39	14	5	8	2	0	0	0	0	1	1
