# Supplementary material for: β-sitosterol inhibits trimethylamine production by regulating the gut microbiota and attenuates atherosclerosis in ApoE–/– mice
Source: Front Cardiovasc Med. 2022 Nov 1;9:986905. doi: 10.3389/fcvm.2022.986905 (PMC9663806; doi:10.3389/fcvm.2022.986905)
Supplement: Supplementary file 1 [file Data_Sheet_1.ZIP › Source data/gut microbiota diversity analysis/CON-EXP/01.OTU_Taxa/02.normalize/tax_summary_a/otu_taxa_table_L1.txt]

# Constructed from biom file
#OTU ID	7	8	9	10	11	12	13	14	15	16	17	18
Unclassified	227.0	55.0	84.0	34.0	63.0	316.0	24.0	215.0	46.0	595.0	580.0	860.0
d__Bacteria	47969.0	48141.0	48112.0	48162.0	48133.0	47880.0	48172.0	47981.0	48150.0	47601.0	47616.0	47336.0
