# Supplementary material for: β-sitosterol inhibits trimethylamine production by regulating the gut microbiota and attenuates atherosclerosis in ApoE–/– mice
Source: Front Cardiovasc Med. 2022 Nov 1;9:986905. doi: 10.3389/fcvm.2022.986905 (PMC9663806; doi:10.3389/fcvm.2022.986905)
Supplement: Supplementary file 1 [file Data_Sheet_1.ZIP › Source data/gut microbiota diversity analysis/CON-EXP/01.OTU_Taxa/02.normalize/tax_summary_a/otu_taxa_table_L2.txt]

# Constructed from biom file
#OTU ID	7	8	9	10	11	12	13	14	15	16	17	18
Unclassified;Other	227.0	55.0	84.0	34.0	63.0	316.0	24.0	215.0	46.0	595.0	580.0	860.0
d__Bacteria;p__Acidobacteriota	3.0	0.0	0.0	0.0	0.0	0.0	0.0	0.0	0.0	0.0	0.0	0.0
d__Bacteria;p__Actinobacteriota	256.0	56.0	61.0	192.0	111.0	125.0	300.0	118.0	547.0	820.0	107.0	268.0
d__Bacteria;p__Bacteroidota	2120.0	7380.0	1702.0	1470.0	1932.0	3245.0	4663.0	2692.0	8759.0	9787.0	4229.0	5389.0
d__Bacteria;p__Campylobacterota	149.0	22.0	53.0	133.0	44.0	38.0	135.0	34.0	247.0	379.0	136.0	198.0
d__Bacteria;p__Chloroflexi	0.0	0.0	0.0	0.0	0.0	0.0	0.0	0.0	2.0	0.0	0.0	0.0
d__Bacteria;p__Cyanobacteria	1.0	2.0	1.0	2.0	2.0	2.0	5.0	2.0	1.0	2.0	9.0	4.0
d__Bacteria;p__Deferribacterota	57.0	0.0	9.0	0.0	12.0	2.0	2.0	4.0	32.0	10.0	68.0	23.0
d__Bacteria;p__Desulfobacterota	1432.0	3395.0	1321.0	781.0	787.0	487.0	1160.0	891.0	5728.0	7170.0	983.0	2833.0
d__Bacteria;p__Elusimicrobiota	0.0	0.0	0.0	0.0	0.0	0.0	0.0	0.0	1.0	0.0	0.0	0.0
d__Bacteria;p__Firmicutes	23151.0	13155.0	7252.0	21149.0	22910.0	17371.0	41235.0	43197.0	32105.0	27898.0	40458.0	37603.0
d__Bacteria;p__Latescibacterota	3.0	0.0	0.0	0.0	0.0	0.0	0.0	0.0	0.0	0.0	0.0	0.0
d__Bacteria;p__Myxococcota	0.0	0.0	0.0	0.0	0.0	0.0	0.0	0.0	2.0	0.0	0.0	0.0
d__Bacteria;p__Nitrospirota	7.0	0.0	0.0	0.0	0.0	0.0	0.0	0.0	0.0	0.0	0.0	0.0
d__Bacteria;p__Patescibacteria	0.0	1.0	0.0	4.0	1.0	4.0	31.0	5.0	4.0	30.0	2.0	16.0
d__Bacteria;p__Proteobacteria	1274.0	1195.0	969.0	1360.0	1333.0	1391.0	317.0	349.0	397.0	858.0	1276.0	463.0
d__Bacteria;p__Verrucomicrobiota	19516.0	22935.0	36744.0	23071.0	21001.0	25215.0	324.0	689.0	325.0	647.0	348.0	539.0
