# Supplementary material for: β-sitosterol inhibits trimethylamine production by regulating the gut microbiota and attenuates atherosclerosis in ApoE–/– mice
Source: Front Cardiovasc Med. 2022 Nov 1;9:986905. doi: 10.3389/fcvm.2022.986905 (PMC9663806; doi:10.3389/fcvm.2022.986905)
Supplement: Supplementary file 1 [file Data_Sheet_1.ZIP › Source data/gut microbiota diversity analysis/CON-EXP/01.OTU_Taxa/02.normalize/tax_summary_a/otu_taxa_table_L3.txt]

# Constructed from biom file
#OTU ID	7	8	9	10	11	12	13	14	15	16	17	18
Unclassified;Other;Other	227.0	55.0	84.0	34.0	63.0	316.0	24.0	215.0	46.0	595.0	580.0	860.0
d__Bacteria;p__Acidobacteriota;c__Acidobacteriae	3.0	0.0	0.0	0.0	0.0	0.0	0.0	0.0	0.0	0.0	0.0	0.0
d__Bacteria;p__Actinobacteriota;c__Actinobacteria	198.0	30.0	41.0	172.0	77.0	91.0	189.0	69.0	473.0	707.0	63.0	179.0
d__Bacteria;p__Actinobacteriota;c__Coriobacteriia	58.0	26.0	20.0	20.0	34.0	34.0	111.0	49.0	74.0	113.0	44.0	89.0
d__Bacteria;p__Bacteroidota;c__Bacteroidia	2120.0	7380.0	1702.0	1470.0	1932.0	3245.0	4663.0	2692.0	8759.0	9787.0	4229.0	5389.0
d__Bacteria;p__Campylobacterota;c__Campylobacteria	149.0	22.0	53.0	133.0	44.0	38.0	135.0	34.0	247.0	379.0	136.0	198.0
d__Bacteria;p__Chloroflexi;c__Anaerolineae	0.0	0.0	0.0	0.0	0.0	0.0	0.0	0.0	2.0	0.0	0.0	0.0
d__Bacteria;p__Cyanobacteria;c__Cyanobacteriia	1.0	1.0	1.0	0.0	2.0	1.0	0.0	0.0	0.0	0.0	1.0	0.0
d__Bacteria;p__Cyanobacteria;c__Vampirivibrionia	0.0	1.0	0.0	2.0	0.0	1.0	5.0	2.0	1.0	2.0	8.0	4.0
d__Bacteria;p__Deferribacterota;c__Deferribacteres	57.0	0.0	9.0	0.0	12.0	2.0	2.0	4.0	32.0	10.0	68.0	23.0
d__Bacteria;p__Desulfobacterota;c__Desulfovibrionia	1432.0	3395.0	1321.0	781.0	787.0	487.0	1160.0	891.0	5728.0	7170.0	983.0	2833.0
d__Bacteria;p__Elusimicrobiota;c__Endomicrobia	0.0	0.0	0.0	0.0	0.0	0.0	0.0	0.0	1.0	0.0	0.0	0.0
d__Bacteria;p__Firmicutes;c__Bacilli	13109.0	7710.0	4100.0	18181.0	19954.0	15081.0	28614.0	36302.0	21603.0	9726.0	35025.0	28503.0
d__Bacteria;p__Firmicutes;c__Clostridia	9768.0	5445.0	3152.0	2968.0	2956.0	2290.0	12621.0	6895.0	10502.0	18169.0	5432.0	9099.0
d__Bacteria;p__Firmicutes;c__Negativicutes	274.0	0.0	0.0	0.0	0.0	0.0	0.0	0.0	0.0	3.0	1.0	1.0
d__Bacteria;p__Latescibacterota;c__norank	3.0	0.0	0.0	0.0	0.0	0.0	0.0	0.0	0.0	0.0	0.0	0.0
d__Bacteria;p__Myxococcota;c__Myxococcia	0.0	0.0	0.0	0.0	0.0	0.0	0.0	0.0	2.0	0.0	0.0	0.0
d__Bacteria;p__Nitrospirota;c__Nitrospiria	7.0	0.0	0.0	0.0	0.0	0.0	0.0	0.0	0.0	0.0	0.0	0.0
d__Bacteria;p__Patescibacteria;c__Saccharimonadia	0.0	1.0	0.0	4.0	1.0	4.0	31.0	5.0	4.0	30.0	2.0	16.0
d__Bacteria;p__Proteobacteria;c__Alphaproteobacteria	16.0	3.0	3.0	13.0	11.0	0.0	1.0	2.0	4.0	1.0	21.0	1.0
d__Bacteria;p__Proteobacteria;c__Gammaproteobacteria	1258.0	1192.0	966.0	1347.0	1322.0	1391.0	316.0	347.0	393.0	857.0	1255.0	462.0
d__Bacteria;p__Verrucomicrobiota;c__Verrucomicrobiae	19516.0	22935.0	36744.0	23071.0	21001.0	25215.0	324.0	689.0	325.0	647.0	348.0	539.0
