# Supplementary material for: β-sitosterol inhibits trimethylamine production by regulating the gut microbiota and attenuates atherosclerosis in ApoE–/– mice
Source: Front Cardiovasc Med. 2022 Nov 1;9:986905. doi: 10.3389/fcvm.2022.986905 (PMC9663806; doi:10.3389/fcvm.2022.986905)
Supplement: Supplementary file 1 [file Data_Sheet_1.ZIP › Source data/gut microbiota diversity analysis/CON-EXP/01.OTU_Taxa/02.normalize/tax_summary_a/otu_taxa_table_L4.txt]

# Constructed from biom file
#OTU ID	7	8	9	10	11	12	13	14	15	16	17	18
Unclassified;Other;Other;Other	227.0	55.0	84.0	34.0	63.0	316.0	24.0	215.0	46.0	595.0	580.0	860.0
d__Bacteria;p__Acidobacteriota;c__Acidobacteriae;o__Subgroup 12	3.0	0.0	0.0	0.0	0.0	0.0	0.0	0.0	0.0	0.0	0.0	0.0
d__Bacteria;p__Actinobacteriota;c__Actinobacteria;o__Actinomycetales	18.0	0.0	0.0	0.0	0.0	1.0	0.0	0.0	0.0	0.0	0.0	0.0
d__Bacteria;p__Actinobacteriota;c__Actinobacteria;o__Bifidobacteriales	84.0	8.0	8.0	151.0	40.0	63.0	13.0	27.0	110.0	14.0	19.0	96.0
d__Bacteria;p__Actinobacteriota;c__Actinobacteria;o__Corynebacteriales	89.0	21.0	33.0	20.0	35.0	27.0	173.0	42.0	361.0	691.0	41.0	79.0
d__Bacteria;p__Actinobacteriota;c__Actinobacteria;o__Micrococcales	5.0	1.0	0.0	1.0	2.0	0.0	1.0	0.0	0.0	2.0	0.0	1.0
d__Bacteria;p__Actinobacteriota;c__Actinobacteria;o__Nitriliruptorales	0.0	0.0	0.0	0.0	0.0	0.0	2.0	0.0	0.0	0.0	3.0	3.0
d__Bacteria;p__Actinobacteriota;c__Actinobacteria;o__Propionibacteriales	2.0	0.0	0.0	0.0	0.0	0.0	0.0	0.0	0.0	0.0	0.0	0.0
d__Bacteria;p__Actinobacteriota;c__Actinobacteria;o__Pseudonocardiales	0.0	0.0	0.0	0.0	0.0	0.0	0.0	0.0	2.0	0.0	0.0	0.0
d__Bacteria;p__Actinobacteriota;c__Coriobacteriia;o__Coriobacteriales	58.0	26.0	20.0	20.0	34.0	34.0	111.0	49.0	74.0	113.0	44.0	89.0
d__Bacteria;p__Bacteroidota;c__Bacteroidia;o__Bacteroidales	2112.0	7377.0	1700.0	1468.0	1931.0	3244.0	4663.0	2691.0	8759.0	9787.0	4229.0	5389.0
d__Bacteria;p__Bacteroidota;c__Bacteroidia;o__Flavobacteriales	0.0	0.0	0.0	2.0	0.0	0.0	0.0	1.0	0.0	0.0	0.0	0.0
d__Bacteria;p__Bacteroidota;c__Bacteroidia;o__Sphingobacteriales	8.0	3.0	2.0	0.0	1.0	1.0	0.0	0.0	0.0	0.0	0.0	0.0
d__Bacteria;p__Campylobacterota;c__Campylobacteria;o__Campylobacterales	149.0	22.0	53.0	133.0	44.0	38.0	135.0	34.0	247.0	379.0	136.0	198.0
d__Bacteria;p__Chloroflexi;c__Anaerolineae;o__Anaerolineales	0.0	0.0	0.0	0.0	0.0	0.0	0.0	0.0	2.0	0.0	0.0	0.0
d__Bacteria;p__Cyanobacteria;c__Cyanobacteriia;o__Chloroplast	1.0	1.0	1.0	0.0	2.0	1.0	0.0	0.0	0.0	0.0	1.0	0.0
d__Bacteria;p__Cyanobacteria;c__Vampirivibrionia;o__Gastranaerophilales	0.0	1.0	0.0	2.0	0.0	1.0	5.0	2.0	1.0	2.0	8.0	4.0
d__Bacteria;p__Deferribacterota;c__Deferribacteres;o__Deferribacterales	57.0	0.0	9.0	0.0	12.0	2.0	2.0	4.0	32.0	10.0	68.0	23.0
d__Bacteria;p__Desulfobacterota;c__Desulfovibrionia;o__Desulfovibrionales	1432.0	3395.0	1321.0	781.0	787.0	487.0	1160.0	891.0	5728.0	7170.0	983.0	2833.0
d__Bacteria;p__Elusimicrobiota;c__Endomicrobia;o__Endomicrobiales	0.0	0.0	0.0	0.0	0.0	0.0	0.0	0.0	1.0	0.0	0.0	0.0
d__Bacteria;p__Firmicutes;c__Bacilli;o__Acholeplasmatales	51.0	10.0	2.0	0.0	2.0	2.0	19.0	2.0	2.0	33.0	9.0	14.0
d__Bacteria;p__Firmicutes;c__Bacilli;o__Bacillales	0.0	2.0	0.0	0.0	1.0	0.0	6.0	2.0	9.0	34.0	6.0	5.0
d__Bacteria;p__Firmicutes;c__Bacilli;o__Erysipelotrichales	2095.0	5157.0	1197.0	4276.0	5263.0	8825.0	13458.0	5676.0	2100.0	1283.0	12334.0	8189.0
d__Bacteria;p__Firmicutes;c__Bacilli;o__Lactobacillales	10922.0	2515.0	2894.0	13889.0	14679.0	6248.0	14995.0	30587.0	19425.0	7962.0	22628.0	20125.0
d__Bacteria;p__Firmicutes;c__Bacilli;o__Mycoplasmatales	0.0	0.0	0.0	0.0	0.0	0.0	0.0	0.0	0.0	0.0	0.0	7.0
d__Bacteria;p__Firmicutes;c__Bacilli;o__RF39	27.0	11.0	7.0	9.0	3.0	1.0	116.0	21.0	47.0	350.0	37.0	143.0
d__Bacteria;p__Firmicutes;c__Bacilli;o__Staphylococcales	14.0	15.0	0.0	7.0	6.0	5.0	20.0	14.0	20.0	64.0	11.0	20.0
d__Bacteria;p__Firmicutes;c__Clostridia;o__Christensenellales	34.0	22.0	8.0	9.0	32.0	14.0	41.0	22.0	20.0	75.0	18.0	59.0
d__Bacteria;p__Firmicutes;c__Clostridia;o__Clostridia UCG-014	50.0	148.0	22.0	31.0	255.0	24.0	455.0	170.0	144.0	913.0	182.0	302.0
d__Bacteria;p__Firmicutes;c__Clostridia;o__Clostridia vadinBB60 group	202.0	17.0	18.0	54.0	10.0	42.0	161.0	14.0	5.0	254.0	141.0	64.0
d__Bacteria;p__Firmicutes;c__Clostridia;o__Clostridiales	227.0	401.0	224.0	303.0	152.0	235.0	98.0	42.0	57.0	194.0	87.0	145.0
d__Bacteria;p__Firmicutes;c__Clostridia;o__Eubacteriales	0.0	1.0	0.0	1.0	0.0	0.0	0.0	13.0	0.0	4.0	0.0	0.0
d__Bacteria;p__Firmicutes;c__Clostridia;o__Lachnospirales	3162.0	2107.0	1371.0	1022.0	1076.0	852.0	3429.0	1307.0	3877.0	4884.0	2135.0	2020.0
d__Bacteria;p__Firmicutes;c__Clostridia;o__Monoglobales	2.0	1.0	0.0	5.0	1.0	0.0	9.0	3.0	2.0	9.0	1.0	6.0
d__Bacteria;p__Firmicutes;c__Clostridia;o__Oscillospirales	3964.0	2467.0	1353.0	1294.0	1233.0	893.0	8114.0	5218.0	6197.0	11485.0	2655.0	6277.0
d__Bacteria;p__Firmicutes;c__Clostridia;o__Peptococcales	87.0	20.0	9.0	14.0	21.0	18.0	126.0	28.0	88.0	88.0	60.0	73.0
d__Bacteria;p__Firmicutes;c__Clostridia;o__Peptostreptococcales-Tissierellales	2040.0	261.0	147.0	235.0	176.0	211.0	187.0	78.0	109.0	253.0	153.0	153.0
d__Bacteria;p__Firmicutes;c__Clostridia;o__uncultured	0.0	0.0	0.0	0.0	0.0	1.0	1.0	0.0	3.0	10.0	0.0	0.0
d__Bacteria;p__Firmicutes;c__Negativicutes;o__Veillonellales-Selenomonadales	274.0	0.0	0.0	0.0	0.0	0.0	0.0	0.0	0.0	3.0	1.0	1.0
d__Bacteria;p__Latescibacterota;c__norank;o__norank	3.0	0.0	0.0	0.0	0.0	0.0	0.0	0.0	0.0	0.0	0.0	0.0
d__Bacteria;p__Myxococcota;c__Myxococcia;o__Myxococcales	0.0	0.0	0.0	0.0	0.0	0.0	0.0	0.0	2.0	0.0	0.0	0.0
d__Bacteria;p__Nitrospirota;c__Nitrospiria;o__Nitrospirales	7.0	0.0	0.0	0.0	0.0	0.0	0.0	0.0	0.0	0.0	0.0	0.0
d__Bacteria;p__Patescibacteria;c__Saccharimonadia;o__Saccharimonadales	0.0	1.0	0.0	4.0	1.0	4.0	31.0	5.0	4.0	30.0	2.0	16.0
d__Bacteria;p__Proteobacteria;c__Alphaproteobacteria;o__Defluviicoccales	3.0	0.0	0.0	0.0	0.0	0.0	0.0	0.0	0.0	0.0	0.0	0.0
d__Bacteria;p__Proteobacteria;c__Alphaproteobacteria;o__Rhizobiales	7.0	0.0	1.0	0.0	0.0	0.0	0.0	1.0	4.0	0.0	0.0	0.0
d__Bacteria;p__Proteobacteria;c__Alphaproteobacteria;o__Rhodobacterales	0.0	0.0	1.0	2.0	0.0	0.0	0.0	0.0	0.0	0.0	1.0	0.0
d__Bacteria;p__Proteobacteria;c__Alphaproteobacteria;o__Rhodospirillales	6.0	3.0	1.0	11.0	11.0	0.0	1.0	1.0	0.0	1.0	20.0	1.0
d__Bacteria;p__Proteobacteria;c__Gammaproteobacteria;o__Burkholderiales	100.0	70.0	61.0	32.0	82.0	11.0	103.0	18.0	85.0	110.0	39.0	61.0
d__Bacteria;p__Proteobacteria;c__Gammaproteobacteria;o__Enterobacterales	835.0	913.0	845.0	1205.0	1096.0	1219.0	168.0	315.0	245.0	259.0	1187.0	372.0
d__Bacteria;p__Proteobacteria;c__Gammaproteobacteria;o__Pseudomonadales	251.0	170.0	46.0	105.0	136.0	159.0	45.0	14.0	63.0	488.0	28.0	28.0
d__Bacteria;p__Proteobacteria;c__Gammaproteobacteria;o__Xanthomonadales	72.0	39.0	14.0	5.0	8.0	2.0	0.0	0.0	0.0	0.0	1.0	1.0
d__Bacteria;p__Verrucomicrobiota;c__Verrucomicrobiae;o__Pedosphaerales	2.0	0.0	0.0	0.0	0.0	0.0	0.0	0.0	0.0	0.0	0.0	0.0
d__Bacteria;p__Verrucomicrobiota;c__Verrucomicrobiae;o__Verrucomicrobiales	19514.0	22935.0	36744.0	23071.0	21001.0	25215.0	324.0	689.0	325.0	647.0	348.0	539.0
