# Supplementary material for: β-sitosterol inhibits trimethylamine production by regulating the gut microbiota and attenuates atherosclerosis in ApoE–/– mice
Source: Front Cardiovasc Med. 2022 Nov 1;9:986905. doi: 10.3389/fcvm.2022.986905 (PMC9663806; doi:10.3389/fcvm.2022.986905)
Supplement: Supplementary file 1 [file Data_Sheet_1.ZIP › Source data/gut microbiota diversity analysis/CON-EXP/01.OTU_Taxa/02.normalize/tax_summary_a/otu_taxa_table_L5.txt]

# Constructed from biom file
#OTU ID	7	8	9	10	11	12	13	14	15	16	17	18
Unclassified;Other;Other;Other;Other	227.0	55.0	84.0	34.0	63.0	316.0	24.0	215.0	46.0	595.0	580.0	860.0
d__Bacteria;p__Acidobacteriota;c__Acidobacteriae;o__Subgroup 12;f__norank	3.0	0.0	0.0	0.0	0.0	0.0	0.0	0.0	0.0	0.0	0.0	0.0
d__Bacteria;p__Actinobacteriota;c__Actinobacteria;o__Actinomycetales;f__Actinomycetaceae	18.0	0.0	0.0	0.0	0.0	1.0	0.0	0.0	0.0	0.0	0.0	0.0
d__Bacteria;p__Actinobacteriota;c__Actinobacteria;o__Bifidobacteriales;f__Bifidobacteriaceae	84.0	8.0	8.0	151.0	40.0	63.0	13.0	27.0	110.0	14.0	19.0	96.0
d__Bacteria;p__Actinobacteriota;c__Actinobacteria;o__Corynebacteriales;f__Corynebacteriaceae	88.0	21.0	33.0	20.0	35.0	27.0	173.0	40.0	361.0	691.0	40.0	78.0
d__Bacteria;p__Actinobacteriota;c__Actinobacteria;o__Corynebacteriales;f__Dietziaceae	0.0	0.0	0.0	0.0	0.0	0.0	0.0	2.0	0.0	0.0	1.0	1.0
d__Bacteria;p__Actinobacteriota;c__Actinobacteria;o__Corynebacteriales;f__Nocardiaceae	1.0	0.0	0.0	0.0	0.0	0.0	0.0	0.0	0.0	0.0	0.0	0.0
d__Bacteria;p__Actinobacteriota;c__Actinobacteria;o__Micrococcales;f__Micrococcaceae	2.0	1.0	0.0	1.0	2.0	0.0	1.0	0.0	0.0	2.0	0.0	1.0
d__Bacteria;p__Actinobacteriota;c__Actinobacteria;o__Micrococcales;f__Sanguibacteraceae	3.0	0.0	0.0	0.0	0.0	0.0	0.0	0.0	0.0	0.0	0.0	0.0
d__Bacteria;p__Actinobacteriota;c__Actinobacteria;o__Nitriliruptorales;f__Nitriliruptoraceae	0.0	0.0	0.0	0.0	0.0	0.0	2.0	0.0	0.0	0.0	3.0	3.0
d__Bacteria;p__Actinobacteriota;c__Actinobacteria;o__Propionibacteriales;f__Propionibacteriaceae	2.0	0.0	0.0	0.0	0.0	0.0	0.0	0.0	0.0	0.0	0.0	0.0
d__Bacteria;p__Actinobacteriota;c__Actinobacteria;o__Pseudonocardiales;f__Pseudonocardiaceae	0.0	0.0	0.0	0.0	0.0	0.0	0.0	0.0	2.0	0.0	0.0	0.0
d__Bacteria;p__Actinobacteriota;c__Coriobacteriia;o__Coriobacteriales;f__Atopobiaceae	12.0	4.0	3.0	3.0	4.0	1.0	6.0	1.0	5.0	4.0	4.0	2.0
d__Bacteria;p__Actinobacteriota;c__Coriobacteriia;o__Coriobacteriales;f__Coriobacteriaceae	4.0	0.0	0.0	0.0	0.0	0.0	0.0	0.0	0.0	0.0	0.0	1.0
d__Bacteria;p__Actinobacteriota;c__Coriobacteriia;o__Coriobacteriales;f__Coriobacteriales Incertae Sedis	0.0	0.0	0.0	0.0	0.0	0.0	0.0	0.0	2.0	0.0	0.0	0.0
d__Bacteria;p__Actinobacteriota;c__Coriobacteriia;o__Coriobacteriales;f__Eggerthellaceae	42.0	22.0	17.0	17.0	30.0	33.0	105.0	48.0	67.0	109.0	40.0	86.0
d__Bacteria;p__Bacteroidota;c__Bacteroidia;o__Bacteroidales;Other	0.0	0.0	0.0	0.0	0.0	0.0	0.0	0.0	0.0	0.0	1.0	0.0
d__Bacteria;p__Bacteroidota;c__Bacteroidia;o__Bacteroidales;f__Bacteroidaceae	181.0	318.0	149.0	239.0	338.0	71.0	179.0	310.0	156.0	547.0	209.0	522.0
d__Bacteria;p__Bacteroidota;c__Bacteroidia;o__Bacteroidales;f__Barnesiellaceae	7.0	0.0	0.0	0.0	0.0	0.0	0.0	0.0	0.0	1.0	0.0	0.0
d__Bacteria;p__Bacteroidota;c__Bacteroidia;o__Bacteroidales;f__Marinifilaceae	49.0	9.0	21.0	14.0	4.0	61.0	19.0	8.0	13.0	71.0	10.0	35.0
d__Bacteria;p__Bacteroidota;c__Bacteroidia;o__Bacteroidales;f__Muribaculaceae	1559.0	6722.0	1344.0	932.0	1460.0	2977.0	3816.0	1717.0	6824.0	8763.0	3688.0	4192.0
d__Bacteria;p__Bacteroidota;c__Bacteroidia;o__Bacteroidales;f__Paludibacteraceae	0.0	0.0	0.0	1.0	0.0	0.0	0.0	0.0	0.0	0.0	0.0	0.0
d__Bacteria;p__Bacteroidota;c__Bacteroidia;o__Bacteroidales;f__Porphyromonadaceae	8.0	0.0	0.0	0.0	0.0	0.0	0.0	0.0	0.0	0.0	0.0	1.0
d__Bacteria;p__Bacteroidota;c__Bacteroidia;o__Bacteroidales;f__Prevotellaceae	215.0	199.0	134.0	142.0	40.0	54.0	385.0	293.0	1486.0	116.0	258.0	227.0
d__Bacteria;p__Bacteroidota;c__Bacteroidia;o__Bacteroidales;f__Rikenellaceae	40.0	28.0	28.0	112.0	25.0	57.0	96.0	89.0	104.0	156.0	11.0	180.0
d__Bacteria;p__Bacteroidota;c__Bacteroidia;o__Bacteroidales;f__Tannerellaceae	53.0	101.0	24.0	28.0	64.0	24.0	168.0	274.0	176.0	133.0	52.0	232.0
d__Bacteria;p__Bacteroidota;c__Bacteroidia;o__Flavobacteriales;f__Flavobacteriaceae	0.0	0.0	0.0	2.0	0.0	0.0	0.0	1.0	0.0	0.0	0.0	0.0
d__Bacteria;p__Bacteroidota;c__Bacteroidia;o__Sphingobacteriales;f__Sphingobacteriaceae	8.0	3.0	2.0	0.0	1.0	1.0	0.0	0.0	0.0	0.0	0.0	0.0
d__Bacteria;p__Campylobacterota;c__Campylobacteria;o__Campylobacterales;f__Campylobacteraceae	16.0	0.0	0.0	0.0	0.0	0.0	1.0	0.0	0.0	0.0	0.0	0.0
d__Bacteria;p__Campylobacterota;c__Campylobacteria;o__Campylobacterales;f__Helicobacteraceae	133.0	22.0	53.0	133.0	44.0	38.0	134.0	34.0	247.0	379.0	136.0	198.0
d__Bacteria;p__Chloroflexi;c__Anaerolineae;o__Anaerolineales;f__Anaerolineaceae	0.0	0.0	0.0	0.0	0.0	0.0	0.0	0.0	2.0	0.0	0.0	0.0
d__Bacteria;p__Cyanobacteria;c__Cyanobacteriia;o__Chloroplast;f__norank	1.0	1.0	1.0	0.0	2.0	1.0	0.0	0.0	0.0	0.0	1.0	0.0
d__Bacteria;p__Cyanobacteria;c__Vampirivibrionia;o__Gastranaerophilales;f__norank	0.0	1.0	0.0	2.0	0.0	1.0	5.0	2.0	1.0	2.0	8.0	4.0
d__Bacteria;p__Deferribacterota;c__Deferribacteres;o__Deferribacterales;f__Deferribacteraceae	57.0	0.0	9.0	0.0	12.0	2.0	2.0	4.0	32.0	10.0	68.0	23.0
d__Bacteria;p__Desulfobacterota;c__Desulfovibrionia;o__Desulfovibrionales;f__Desulfovibrionaceae	1432.0	3395.0	1321.0	781.0	787.0	487.0	1160.0	891.0	5728.0	7170.0	983.0	2833.0
d__Bacteria;p__Elusimicrobiota;c__Endomicrobia;o__Endomicrobiales;f__Endomicrobiaceae	0.0	0.0	0.0	0.0	0.0	0.0	0.0	0.0	1.0	0.0	0.0	0.0
d__Bacteria;p__Firmicutes;c__Bacilli;o__Acholeplasmatales;f__Acholeplasmataceae	51.0	10.0	2.0	0.0	2.0	2.0	19.0	2.0	2.0	33.0	9.0	14.0
d__Bacteria;p__Firmicutes;c__Bacilli;o__Bacillales;f__Bacillaceae	0.0	1.0	0.0	0.0	0.0	0.0	0.0	0.0	2.0	1.0	3.0	0.0
d__Bacteria;p__Firmicutes;c__Bacilli;o__Bacillales;f__Planococcaceae	0.0	1.0	0.0	0.0	1.0	0.0	6.0	2.0	7.0	33.0	3.0	5.0
d__Bacteria;p__Firmicutes;c__Bacilli;o__Erysipelotrichales;f__Erysipelatoclostridiaceae	487.0	755.0	122.0	469.0	314.0	394.0	4986.0	4894.0	974.0	473.0	1853.0	2129.0
d__Bacteria;p__Firmicutes;c__Bacilli;o__Erysipelotrichales;f__Erysipelotrichaceae	1608.0	4402.0	1075.0	3807.0	4949.0	8431.0	8472.0	782.0	1126.0	810.0	10481.0	6060.0
d__Bacteria;p__Firmicutes;c__Bacilli;o__Lactobacillales;f__Aerococcaceae	106.0	46.0	34.0	43.0	65.0	58.0	188.0	84.0	361.0	2154.0	104.0	229.0
d__Bacteria;p__Firmicutes;c__Bacilli;o__Lactobacillales;f__Carnobacteriaceae	5.0	1.0	1.0	0.0	0.0	0.0	1.0	0.0	3.0	3.0	0.0	1.0
d__Bacteria;p__Firmicutes;c__Bacilli;o__Lactobacillales;f__Enterococcaceae	2.0	0.0	1.0	3.0	6.0	0.0	5.0	3.0	3.0	19.0	3.0	6.0
d__Bacteria;p__Firmicutes;c__Bacilli;o__Lactobacillales;f__Lactobacillaceae	10791.0	2464.0	2856.0	13842.0	14607.0	6183.0	14790.0	30473.0	19056.0	5766.0	22462.0	19723.0
d__Bacteria;p__Firmicutes;c__Bacilli;o__Lactobacillales;f__Streptococcaceae	18.0	4.0	2.0	1.0	1.0	7.0	11.0	27.0	2.0	20.0	59.0	166.0
d__Bacteria;p__Firmicutes;c__Bacilli;o__Mycoplasmatales;f__Mycoplasmataceae	0.0	0.0	0.0	0.0	0.0	0.0	0.0	0.0	0.0	0.0	0.0	7.0
d__Bacteria;p__Firmicutes;c__Bacilli;o__RF39;f__norank	27.0	11.0	7.0	9.0	3.0	1.0	116.0	21.0	47.0	350.0	37.0	143.0
d__Bacteria;p__Firmicutes;c__Bacilli;o__Staphylococcales;f__Gemellaceae	0.0	0.0	0.0	0.0	0.0	0.0	1.0	0.0	1.0	0.0	0.0	0.0
d__Bacteria;p__Firmicutes;c__Bacilli;o__Staphylococcales;f__Staphylococcaceae	14.0	15.0	0.0	7.0	6.0	5.0	19.0	14.0	19.0	64.0	11.0	20.0
d__Bacteria;p__Firmicutes;c__Clostridia;o__Christensenellales;f__Christensenellaceae	34.0	22.0	8.0	9.0	32.0	14.0	41.0	22.0	20.0	75.0	18.0	59.0
d__Bacteria;p__Firmicutes;c__Clostridia;o__Clostridia UCG-014;f__norank	50.0	148.0	22.0	31.0	255.0	24.0	455.0	170.0	144.0	913.0	182.0	302.0
d__Bacteria;p__Firmicutes;c__Clostridia;o__Clostridia vadinBB60 group;f__norank	202.0	17.0	18.0	54.0	10.0	42.0	161.0	14.0	5.0	254.0	141.0	64.0
d__Bacteria;p__Firmicutes;c__Clostridia;o__Clostridiales;f__Clostridiaceae	227.0	401.0	224.0	303.0	152.0	235.0	98.0	42.0	57.0	194.0	87.0	145.0
d__Bacteria;p__Firmicutes;c__Clostridia;o__Eubacteriales;f__Anaerofustaceae	0.0	1.0	0.0	1.0	0.0	0.0	0.0	13.0	0.0	4.0	0.0	0.0
d__Bacteria;p__Firmicutes;c__Clostridia;o__Lachnospirales;f__Lachnospiraceae	3162.0	2107.0	1371.0	1022.0	1076.0	852.0	3429.0	1307.0	3877.0	4884.0	2135.0	2020.0
d__Bacteria;p__Firmicutes;c__Clostridia;o__Monoglobales;f__Monoglobaceae	2.0	1.0	0.0	5.0	1.0	0.0	9.0	3.0	2.0	9.0	1.0	6.0
d__Bacteria;p__Firmicutes;c__Clostridia;o__Oscillospirales;Other	0.0	0.0	1.0	2.0	0.0	0.0	0.0	0.0	0.0	0.0	0.0	0.0
d__Bacteria;p__Firmicutes;c__Clostridia;o__Oscillospirales;f__Butyricicoccaceae	147.0	4.0	24.0	2.0	5.0	13.0	28.0	13.0	27.0	60.0	27.0	35.0
d__Bacteria;p__Firmicutes;c__Clostridia;o__Oscillospirales;f__Oscillospiraceae	1226.0	869.0	752.0	533.0	582.0	299.0	2348.0	677.0	3656.0	5991.0	1285.0	1653.0
d__Bacteria;p__Firmicutes;c__Clostridia;o__Oscillospirales;f__Ruminococcaceae	1068.0	230.0	164.0	203.0	156.0	103.0	291.0	154.0	187.0	627.0	355.0	170.0
d__Bacteria;p__Firmicutes;c__Clostridia;o__Oscillospirales;f__UCG-010	6.0	3.0	3.0	5.0	2.0	3.0	17.0	3.0	6.0	42.0	9.0	25.0
d__Bacteria;p__Firmicutes;c__Clostridia;o__Oscillospirales;f__[Clostridium] methylpentosum group	0.0	0.0	0.0	0.0	0.0	0.0	0.0	0.0	1.0	5.0	0.0	0.0
d__Bacteria;p__Firmicutes;c__Clostridia;o__Oscillospirales;f__[Eubacterium] coprostanoligenes group	1517.0	1360.0	408.0	548.0	487.0	475.0	5427.0	4371.0	2320.0	4755.0	979.0	4394.0
d__Bacteria;p__Firmicutes;c__Clostridia;o__Oscillospirales;f__uncultured	0.0	1.0	1.0	1.0	1.0	0.0	3.0	0.0	0.0	5.0	0.0	0.0
d__Bacteria;p__Firmicutes;c__Clostridia;o__Peptococcales;f__Peptococcaceae	87.0	20.0	9.0	14.0	21.0	18.0	126.0	28.0	88.0	88.0	60.0	73.0
d__Bacteria;p__Firmicutes;c__Clostridia;o__Peptostreptococcales-Tissierellales;Other	0.0	0.0	0.0	0.0	0.0	0.0	0.0	0.0	0.0	1.0	0.0	0.0
d__Bacteria;p__Firmicutes;c__Clostridia;o__Peptostreptococcales-Tissierellales;f__Anaerovoracaceae	257.0	105.0	42.0	79.0	120.0	70.0	119.0	60.0	73.0	173.0	88.0	101.0
d__Bacteria;p__Firmicutes;c__Clostridia;o__Peptostreptococcales-Tissierellales;f__Family XI	1608.0	2.0	0.0	0.0	2.0	2.0	0.0	0.0	0.0	0.0	1.0	0.0
d__Bacteria;p__Firmicutes;c__Clostridia;o__Peptostreptococcales-Tissierellales;f__Peptostreptococcaceae	175.0	154.0	105.0	156.0	54.0	139.0	68.0	18.0	36.0	79.0	64.0	52.0
d__Bacteria;p__Firmicutes;c__Clostridia;o__uncultured;f__norank	0.0	0.0	0.0	0.0	0.0	1.0	1.0	0.0	3.0	10.0	0.0	0.0
d__Bacteria;p__Firmicutes;c__Negativicutes;o__Veillonellales-Selenomonadales;f__Selenomonadaceae	1.0	0.0	0.0	0.0	0.0	0.0	0.0	0.0	0.0	2.0	1.0	0.0
d__Bacteria;p__Firmicutes;c__Negativicutes;o__Veillonellales-Selenomonadales;f__Veillonellaceae	273.0	0.0	0.0	0.0	0.0	0.0	0.0	0.0	0.0	1.0	0.0	1.0
d__Bacteria;p__Latescibacterota;c__norank;o__norank;f__norank	3.0	0.0	0.0	0.0	0.0	0.0	0.0	0.0	0.0	0.0	0.0	0.0
d__Bacteria;p__Myxococcota;c__Myxococcia;o__Myxococcales;f__Anaeromyxobacteraceae	0.0	0.0	0.0	0.0	0.0	0.0	0.0	0.0	2.0	0.0	0.0	0.0
d__Bacteria;p__Nitrospirota;c__Nitrospiria;o__Nitrospirales;f__Nitrospiraceae	7.0	0.0	0.0	0.0	0.0	0.0	0.0	0.0	0.0	0.0	0.0	0.0
d__Bacteria;p__Patescibacteria;c__Saccharimonadia;o__Saccharimonadales;f__Saccharimonadaceae	0.0	1.0	0.0	4.0	1.0	4.0	31.0	5.0	4.0	30.0	2.0	16.0
d__Bacteria;p__Proteobacteria;c__Alphaproteobacteria;o__Defluviicoccales;f__uncultured	3.0	0.0	0.0	0.0	0.0	0.0	0.0	0.0	0.0	0.0	0.0	0.0
d__Bacteria;p__Proteobacteria;c__Alphaproteobacteria;o__Rhizobiales;f__Rhizobiaceae	7.0	0.0	1.0	0.0	0.0	0.0	0.0	1.0	4.0	0.0	0.0	0.0
d__Bacteria;p__Proteobacteria;c__Alphaproteobacteria;o__Rhodobacterales;f__Rhodobacteraceae	0.0	0.0	1.0	2.0	0.0	0.0	0.0	0.0	0.0	0.0	1.0	0.0
d__Bacteria;p__Proteobacteria;c__Alphaproteobacteria;o__Rhodospirillales;f__uncultured	6.0	3.0	1.0	11.0	11.0	0.0	1.0	1.0	0.0	1.0	20.0	1.0
d__Bacteria;p__Proteobacteria;c__Gammaproteobacteria;o__Burkholderiales;f__Alcaligenaceae	11.0	1.0	0.0	3.0	2.0	1.0	4.0	1.0	6.0	30.0	7.0	0.0
d__Bacteria;p__Proteobacteria;c__Gammaproteobacteria;o__Burkholderiales;f__Burkholderiaceae	37.0	2.0	1.0	2.0	4.0	1.0	2.0	0.0	2.0	2.0	0.0	3.0
d__Bacteria;p__Proteobacteria;c__Gammaproteobacteria;o__Burkholderiales;f__Rhodocyclaceae	12.0	0.0	0.0	0.0	0.0	0.0	0.0	0.0	0.0	1.0	0.0	0.0
d__Bacteria;p__Proteobacteria;c__Gammaproteobacteria;o__Burkholderiales;f__Sutterellaceae	40.0	67.0	60.0	27.0	76.0	9.0	97.0	17.0	77.0	77.0	32.0	58.0
d__Bacteria;p__Proteobacteria;c__Gammaproteobacteria;o__Enterobacterales;f__Enterobacteriaceae	375.0	362.0	437.0	699.0	561.0	758.0	165.0	306.0	242.0	254.0	1163.0	360.0
d__Bacteria;p__Proteobacteria;c__Gammaproteobacteria;o__Enterobacterales;f__Morganellaceae	1.0	0.0	1.0	1.0	0.0	2.0	2.0	5.0	1.0	3.0	20.0	9.0
d__Bacteria;p__Proteobacteria;c__Gammaproteobacteria;o__Enterobacterales;f__Pasteurellaceae	1.0	0.0	0.0	0.0	0.0	2.0	0.0	0.0	1.0	0.0	0.0	0.0
d__Bacteria;p__Proteobacteria;c__Gammaproteobacteria;o__Enterobacterales;f__Vibrionaceae	2.0	0.0	0.0	0.0	1.0	0.0	0.0	0.0	0.0	0.0	3.0	0.0
d__Bacteria;p__Proteobacteria;c__Gammaproteobacteria;o__Enterobacterales;f__Yersiniaceae	456.0	551.0	407.0	505.0	534.0	457.0	1.0	4.0	1.0	2.0	1.0	3.0
d__Bacteria;p__Proteobacteria;c__Gammaproteobacteria;o__Pseudomonadales;f__Halomonadaceae	1.0	0.0	1.0	0.0	0.0	0.0	0.0	0.0	2.0	1.0	0.0	2.0
d__Bacteria;p__Proteobacteria;c__Gammaproteobacteria;o__Pseudomonadales;f__Moraxellaceae	30.0	15.0	8.0	17.0	7.0	18.0	42.0	13.0	58.0	487.0	28.0	25.0
d__Bacteria;p__Proteobacteria;c__Gammaproteobacteria;o__Pseudomonadales;f__Pseudomonadaceae	220.0	155.0	37.0	88.0	129.0	141.0	3.0	1.0	3.0	0.0	0.0	1.0
d__Bacteria;p__Proteobacteria;c__Gammaproteobacteria;o__Xanthomonadales;f__Xanthomonadaceae	72.0	39.0	14.0	5.0	8.0	2.0	0.0	0.0	0.0	0.0	1.0	1.0
d__Bacteria;p__Verrucomicrobiota;c__Verrucomicrobiae;o__Pedosphaerales;f__Pedosphaeraceae	2.0	0.0	0.0	0.0	0.0	0.0	0.0	0.0	0.0	0.0	0.0	0.0
d__Bacteria;p__Verrucomicrobiota;c__Verrucomicrobiae;o__Verrucomicrobiales;f__Akkermansiaceae	19514.0	22935.0	36744.0	23071.0	21001.0	25215.0	324.0	689.0	325.0	647.0	348.0	539.0
