# Supplementary material for: β-sitosterol inhibits trimethylamine production by regulating the gut microbiota and attenuates atherosclerosis in ApoE–/– mice
Source: Front Cardiovasc Med. 2022 Nov 1;9:986905. doi: 10.3389/fcvm.2022.986905 (PMC9663806; doi:10.3389/fcvm.2022.986905)
Supplement: Supplementary file 1 [file Data_Sheet_1.ZIP › Source data/gut microbiota diversity analysis/CON-EXP/01.OTU_Taxa/02.normalize/tax_summary_a/phylum.layer.stat.xls]

phylum	class	order	family	genus	species	otu
Acidobacteriota	1	1	0	0	1	1
Actinobacteriota	2	8	14	22	17	41
Bacteroidota	1	3	11	17	25	260
Campylobacterota	1	1	2	2	5	6
Chloroflexi	1	1	1	0	1	1
Cyanobacteria	2	2	0	0	1	5
Deferribacterota	1	1	1	1	1	2
Desulfobacterota	1	1	1	2	3	13
Elusimicrobiota	1	1	1	1	1	1
Firmicutes	3	18	30	112	121	733
Latescibacterota	0	0	0	0	2	2
Myxococcota	1	1	1	1	1	1
Nitrospirota	1	1	1	1	1	1
Patescibacteria	1	1	1	1	1	1
Proteobacteria	2	8	15	25	20	45
Verrucomicrobiota	1	2	2	2	3	24
