# Supplementary material for: β-sitosterol inhibits trimethylamine production by regulating the gut microbiota and attenuates atherosclerosis in ApoE–/– mice
Source: Front Cardiovasc Med. 2022 Nov 1;9:986905. doi: 10.3389/fcvm.2022.986905 (PMC9663806; doi:10.3389/fcvm.2022.986905)
Supplement: Supplementary file 1 [file Data_Sheet_1.ZIP › Source data/gut microbiota diversity analysis/CON-EXP/01.OTU_Taxa/02.normalize/tax_summary_a/phylum.xls]

OTU ID	7	8	9	10	11	12	13	14	15	16	17	18
Acidobacteriota	3	0	0	0	0	0	0	0	0	0	0	0
Actinobacteriota	256	56	61	192	111	125	300	118	547	820	107	268
Bacteroidota	2120	7380	1702	1470	1932	3245	4663	2692	8759	9787	4229	5389
Campylobacterota	149	22	53	133	44	38	135	34	247	379	136	198
Chloroflexi	0	0	0	0	0	0	0	0	2	0	0	0
Cyanobacteria	1	2	1	2	2	2	5	2	1	2	9	4
Deferribacterota	57	0	9	0	12	2	2	4	32	10	68	23
Desulfobacterota	1432	3395	1321	781	787	487	1160	891	5728	7170	983	2833
Elusimicrobiota	0	0	0	0	0	0	0	0	1	0	0	0
Firmicutes	23151	13155	7252	21149	22910	17371	41235	43197	32105	27898	40458	37603
Latescibacterota	3	0	0	0	0	0	0	0	0	0	0	0
Myxococcota	0	0	0	0	0	0	0	0	2	0	0	0
Nitrospirota	7	0	0	0	0	0	0	0	0	0	0	0
Patescibacteria	0	1	0	4	1	4	31	5	4	30	2	16
Proteobacteria	1274	1195	969	1360	1333	1391	317	349	397	858	1276	463
Unclassified	227	55	84	34	63	316	24	215	46	595	580	860
Verrucomicrobiota	19516	22935	36744	23071	21001	25215	324	689	325	647	348	539
