# Supplementary material for: β-sitosterol inhibits trimethylamine production by regulating the gut microbiota and attenuates atherosclerosis in ApoE–/– mice
Source: Front Cardiovasc Med. 2022 Nov 1;9:986905. doi: 10.3389/fcvm.2022.986905 (PMC9663806; doi:10.3389/fcvm.2022.986905)
Supplement: Supplementary file 1 [file Data_Sheet_1.ZIP › Source data/gut microbiota diversity analysis/CON-EXP/01.OTU_Taxa/02.normalize/tax_summary_a/species.xls]

OTU ID	7	8	9	10	11	12	13	14	15	16	17	18
A2_uncultured bacterium	1	0	9	0	0	0	2	16	2	2	4	11
ADurb.Bin063-1_uncultured bacterium	2	0	0	0	0	0	0	0	0	0	0	0
ASF356_uncultured bacterium	0	0	0	5	0	2	15	1	9	6	12	9
Absiella dolichum	0	0	0	0	0	1	2	0	0	4	0	0
Acetatifactor_uncultured bacterium	1	0	1	2	0	0	1	0	2	1	8	0
Acinetobacter_Unclassified	3	0	0	2	1	3	0	0	0	0	1	1
Acinetobacter_uncultured bacterium	0	0	0	0	0	2	0	0	0	0	0	0
Actinomyces_Unclassified	3	0	0	0	0	1	0	0	0	0	0	0
Adlercreutzia_uncultured bacterium	6	2	0	0	3	0	11	3	1	21	2	14
Aerococcus urinaeequi	79	32	23	36	49	48	152	67	284	1813	78	187
Aerococcus viridans	4	3	1	1	2	0	0	3	9	22	3	5
Aerosphaera_uncultured bacterium	3	0	1	0	3	0	2	2	12	23	1	4
Agathobacter_uncultured bacterium	316	2	1	3	1	0	1	2	1	15	9	2
Agrobacterium radiobacter	3	0	1	0	0	0	0	1	0	0	0	0
Akkermansia muciniphila	59	40	110	73	59	91	1	3	0	4	1	1
Akkermansia_Unclassified	7325	8471	14664	9315	7438	9608	74	218	99	235	108	125
Akkermansia_uncultured bacterium	12130	14424	21970	13683	13504	15516	249	468	226	408	239	413
Alistipes_uncultured bacterium	30	23	7	81	14	20	25	71	79	112	8	55
Allobaculum_Unclassified	0	9	0	0	0	0	0	0	0	1	0	0
Allobaculum_uncultured bacterium	0	138	0	1	0	1	0	0	91	0	0	0
Alloprevotella_uncultured bacterium	80	185	52	65	29	37	293	136	1460	56	138	110
Allorhizobium-Neorhizobium-Pararhizobium-Rhizobium_Unclassified	2	0	0	0	0	0	0	0	0	0	0	0
Anaerococcus vaginalis	129	0	0	0	2	0	0	0	0	0	0	0
Anaerococcus_uncultured bacterium	24	0	0	0	0	0	0	0	0	0	0	0
Anaerofustis stercorihominis DSM 17244	0	1	0	1	0	0	0	13	0	4	0	0
Anaerolineaceae_uncultured bacterium	0	0	0	0	0	0	0	0	2	0	0	0
Anaeromyxobacter_uncultured bacterium	0	0	0	0	0	0	0	0	2	0	0	0
Anaeroplasma_uncultured bacterium	51	10	2	0	2	2	19	2	2	33	9	14
Anaerostipes_Unclassified	2	0	2	2	1	0	1	1	0	3	0	0
Anaerostipes_uncultured bacterium	66	0	0	0	0	0	0	0	0	1	0	0
Anaerotruncus colihominis DSM 17241	2	2	0	1	1	3	4	3	6	3	5	2
Anaerotruncus_uncultured bacterium	8	2	10	20	1	5	47	4	21	157	2	23
Anaerovorax_uncultured bacterium	4	4	1	9	4	0	14	5	21	50	13	19
Atopobium minutum	7	0	0	0	0	0	1	0	0	0	0	1
Bacillus_Unclassified	0	1	0	0	0	0	0	0	2	1	3	0
Bacteroidales_Unclassified	0	0	0	0	0	0	0	0	0	0	1	0
Bacteroides caecimuris	0	0	0	4	0	6	19	3	0	2	0	9
Bacteroides clarus	4	0	0	2	0	0	0	2	0	2	2	0
Bacteroides fragilis YCH46	0	0	0	0	0	0	0	0	3	0	0	0
Bacteroides intestinalis	0	4	0	8	1	0	0	4	0	0	2	0
Bacteroides sartorii	1	17	0	12	66	0	7	3	0	8	19	3
Bacteroides_Unclassified	37	101	23	47	57	9	29	18	52	28	49	38
Bacteroides_uncultured bacterium	60	121	69	88	125	48	87	156	98	314	96	215
Bacteroides_uncultured organism	79	75	57	78	89	8	37	124	3	193	41	257
Barnesiella_uncultured organism	7	0	0	0	0	0	0	0	0	1	0	0
Bifidobacterium pseudolongum PV8-2	50	8	7	149	40	63	11	27	109	13	19	95
Bifidobacterium_Unclassified	34	0	1	2	0	0	2	0	1	1	0	1
Bilophila_uncultured bacterium	9	0	2	3	2	1	4	2	15	10	7	1
Blautia_uncultured bacterium	275	162	73	78	80	76	124	102	348	313	86	442
Butyricicoccus_uncultured bacterium	136	3	19	2	1	12	22	3	12	22	24	23
Campylobacter hominis ATCC BAA-381	16	0	0	0	0	0	1	0	0	0	0	0
Candidatus Arthromitus_Unclassified	6	4	1	3	3	0	6	10	29	16	16	47
Candidatus Ishikawaella capsulata Mpkobe	0	0	0	1	0	2	1	2	0	2	20	9
Candidatus Saccharimonas_uncultured bacterium	0	1	0	4	1	4	31	5	4	30	2	16
Candidatus Soleaferrea_Unclassified	6	1	1	3	1	2	0	4	2	8	2	1
Candidatus Stoquefichus_Unclassified	0	0	0	0	2	0	0	0	0	0	0	5
Candidatus Stoquefichus_uncultured bacterium	0	1	1	0	0	0	0	7	2	0	0	0
Carnobacterium inhibens subsp. inhibens DSM 13024	5	1	1	0	0	0	0	0	0	0	0	0
Chloroplast_Unclassified	1	1	1	0	2	1	0	0	0	0	1	0
Christensenellaceae R-7 group_Unclassified	1	4	0	0	14	0	5	5	3	39	1	1
Christensenellaceae R-7 group_uncultured bacterium	2	0	0	0	0	0	0	0	0	0	0	0
Christensenellaceae R-7 group_uncultured rumen bacterium	16	13	6	3	10	11	28	6	5	15	14	34
Christensenellaceae_Unclassified	0	1	0	0	5	0	0	0	0	0	0	0
Christensenellaceae_uncultured bacterium	15	4	2	6	3	3	8	11	12	21	3	24
Clostridia UCG-014_Unclassified	0	0	0	0	0	0	0	7	0	1	0	2
Clostridia UCG-014_uncultured bacterium	43	125	21	29	251	20	404	135	134	845	175	254
Clostridia UCG-014_uncultured rumen bacterium	0	0	0	0	0	4	7	3	1	18	0	29
Clostridia vadinBB60 group_uncultured Clostridiales bacterium	0	0	5	0	0	0	0	0	0	4	7	0
Clostridia vadinBB60 group_uncultured bacterium	186	14	12	52	9	26	123	8	5	225	112	53
Clostridia_uncultured bacterium	0	0	0	0	0	1	1	0	3	10	0	0
Clostridioides difficile	15	23	22	24	3	6	10	1	5	12	9	11
Clostridium sensu stricto 13_Unclassified	139	262	193	266	118	201	68	28	23	86	53	52
Clostridium sensu stricto 1_Unclassified	0	0	0	0	0	0	1	0	0	58	0	2
Clostridium sensu stricto 1_uncultured bacterium	0	0	2	1	0	0	2	3	1	0	0	27
Clostridium tertium	82	135	28	33	31	34	21	1	4	34	18	17
Colidextribacter_Unclassified	0	2	0	0	0	0	0	0	0	0	0	0
Colidextribacter_uncultured bacterium	589	472	384	259	239	153	1525	371	2461	2388	520	965
Collinsella_uncultured bacterium	4	0	0	0	0	0	0	0	0	0	0	1
Coprobacillus_Unclassified	30	183	32	58	25	10	13	6	4	14	5	12
Coriobacteriaceae UCG-002_uncultured bacterium	0	0	0	0	0	0	0	1	2	1	2	1
Coriobacteriales Incertae Sedis_uncultured bacterium	0	0	0	0	0	0	0	0	2	0	0	0
Corynebacterium glutamicum	18	1	3	6	9	11	42	5	103	79	5	15
Corynebacterium_Unclassified	64	20	30	13	26	16	131	35	258	612	35	63
Corynebacterium_uncultured bacterium	2	0	0	0	0	0	0	0	0	0	0	0
Cupriavidus_uncultured bacterium	0	0	0	1	3	0	0	0	0	1	0	0
Cutibacterium_Unclassified	2	0	0	0	0	0	0	0	0	0	0	0
Defluviicoccales_uncultured bacterium	3	0	0	0	0	0	0	0	0	0	0	0
Desulfovibrio_Unclassified	32	0	9	11	5	11	12	3	4	7	32	4
Desulfovibrio_uncultured bacterium	3	3	2	2	7	2	11	0	26	38	0	4
Desulfovibrionaceae_uncultured bacterium	1388	3392	1308	765	773	473	1133	886	5683	7115	944	2824
Dialister propionicifaciens	182	0	0	0	0	0	0	0	0	0	0	0
Dialister_uncultured organism	68	0	0	0	0	0	0	0	0	1	0	1
Dietzia sp. JS16-p6b	0	0	0	0	0	0	0	2	0	0	1	1
Dubosiella_Unclassified	0	3	0	2	5	0	71	0	41	0	0	0
Dubosiella_uncultured bacterium	394	522	649	2206	1939	2670	3161	292	208	203	1061	2289
Eggerthellaceae_Unclassified	1	0	0	0	0	0	3	0	2	1	0	2
Eisenbergiella_uncultured bacterium	3	0	0	0	0	0	3	0	9	15	6	11
Endomicrobium_uncultured bacterium	0	0	0	0	0	0	0	0	1	0	0	0
Enterobacter_Unclassified	2	35	3	28	13	7	0	2	0	3	0	1
Enterococcus cecorum	2	0	0	0	0	0	0	0	0	0	0	0
Enterococcus faecalis	0	0	1	3	6	0	5	3	3	19	3	6
Enterorhabdus_uncultured bacterium	31	19	17	16	27	32	89	44	60	83	37	69
Erysipelatoclostridiaceae_uncultured bacterium	6	7	2	3	6	12	138	62	15	20	36	67
Erysipelatoclostridium_uncultured bacterium	393	564	87	408	281	372	4835	4819	953	439	1812	2044
Erysipelotrichaceae UCG-003_uncultured bacterium	58	0	0	0	0	0	0	0	0	0	0	1
Erysipelotrichaceae_uncultured bacterium	13	6	2	24	16	98	259	57	25	63	89	131
Escherichia coli	369	324	430	668	542	749	163	304	240	247	1156	355
Escherichia-Shigella_Unclassified	0	1	0	0	0	0	1	0	1	0	3	0
Escherichia-Shigella_uncultured bacterium	0	2	0	2	5	0	0	0	0	2	0	0
Ezakiella_uncultured bacterium	194	0	0	0	0	0	0	0	0	0	0	0
Facklamia_Unclassified	20	11	9	6	11	10	34	12	56	296	22	33
Faecalibacterium_uncultured bacterium	529	1	2	2	1	0	3	8	1	27	7	11
Faecalibaculum_uncultured bacterium	710	887	294	1403	2901	5604	4250	306	306	342	8574	3045
Family XIII AD3011 group_uncultured bacterium	7	4	3	8	10	6	30	14	11	28	16	12
Family XIII UCG-001_uncultured bacterium	4	1	1	0	1	0	5	0	0	2	0	2
Fenollaria_uncultured bacterium	113	0	0	0	0	0	0	0	0	0	0	0
Finegoldia_Unclassified	415	0	0	0	0	0	0	0	0	0	0	0
Flavonifractor_Unclassified	24	65	19	18	90	0	1	0	3	3	6	3
Flavonifractor_uncultured bacterium	13	25	4	12	50	1	3	1	6	8	5	2
Fusicatenibacter_uncultured bacterium	99	0	0	0	0	1	0	0	0	4	0	0
GCA-900066575_uncultured bacterium	105	8	20	7	7	4	89	18	120	281	46	41
Gastranaerophilales_uncultured bacterium	0	1	0	2	0	1	5	2	1	2	8	4
Gemella_Unclassified	0	0	0	0	0	0	1	0	1	0	0	0
Glutamicibacter_Unclassified	2	1	0	0	2	0	0	0	0	2	0	0
HT002_Unclassified	4	0	0	1	0	1	3	1	1	1	1	5
HT002_uncultured bacterium	17	6	1	4	5	2	9	7	9	20	8	20
Haemophilus_Unclassified	1	0	0	0	0	2	0	0	1	0	0	0
Halomonas sp. 1513	1	0	1	0	0	0	0	0	2	1	0	2
Harryflintia_Unclassified	2	2	2	2	0	0	9	3	15	3	7	8
Harryflintia_uncultured bacterium	0	1	0	0	0	2	15	0	0	8	3	1
Helicobacter bilis	0	0	0	3	1	0	0	3	1	1	0	9
Helicobacter ganmani	69	10	35	83	14	8	71	24	0	72	13	15
Helicobacter typhlonius	1	7	11	17	24	20	47	0	31	255	113	134
Helicobacter_Unclassified	27	5	7	28	5	10	16	7	215	51	10	39
Helicobacter_uncultured Helicobacter sp.	36	0	0	2	0	0	0	0	0	0	0	1
Herbinix luporum	0	0	0	0	0	0	1	0	0	0	0	0
Ileibacterium valens	28	97	11	16	9	15	621	74	344	73	693	488
Incertae Sedis_Unclassified	2	0	2	1	2	0	3	4	7	20	3	2
Incertae Sedis_uncultured bacterium	18	11	11	3	19	12	26	18	6	58	75	14
Intestinibacter_Unclassified	4	0	0	0	0	0	0	0	0	0	0	0
Intestinimonas_Unclassified	1	0	0	3	0	0	2	0	0	2	0	0
Jeotgalibaca_Unclassified	0	0	0	0	0	0	1	0	3	3	0	1
Jeotgalicoccus_Unclassified	5	5	0	4	4	1	13	12	16	57	6	19
Klebsiella pneumoniae	4	0	4	1	1	2	1	0	1	2	4	4
Kurthia_uncultured bacterium	0	1	0	0	1	0	6	2	7	26	3	3
Lachnoclostridium phytofermentans ISDg	0	0	0	1	0	0	0	0	0	0	0	0
Lachnoclostridium_Unclassified	1	5	0	6	0	0	0	0	0	0	0	4
Lachnoclostridium_uncultured bacterium	109	35	16	52	55	13	54	29	54	86	44	49
Lachnospira_uncultured bacterium	64	0	0	0	3	1	1	1	1	24	2	1
Lachnospiraceae FCS020 group_uncultured bacterium	1	0	1	0	0	0	3	6	4	7	2	1
Lachnospiraceae ND3007 group_uncultured bacterium	26	0	0	0	0	0	0	0	0	0	0	0
Lachnospiraceae NK4A136 group_Unclassified	52	0	1	2	1	0	0	0	5	1	0	0
Lachnospiraceae NK4A136 group_uncultured bacterium	315	81	723	181	82	237	1261	224	2285	1988	935	484
Lachnospiraceae UCG-001_uncultured bacterium	17	0	1	8	0	1	3	50	2	0	5	3
Lachnospiraceae UCG-004_uncultured bacterium	3	0	1	0	0	0	2	0	0	1	0	0
Lachnospiraceae UCG-006_uncultured bacterium	47	4	4	8	5	9	30	28	65	57	17	58
Lachnospiraceae UCG-008_uncultured bacterium	0	0	0	0	0	0	1	0	3	2	0	2
Lachnospiraceae UCG-010_uncultured bacterium	0	0	0	0	0	0	2	0	0	0	1	1
Lachnospiraceae_Unclassified	352	965	176	318	472	137	271	38	115	276	122	74
Lachnospiraceae_uncultured bacterium	573	126	147	127	129	180	1340	623	619	1354	622	658
Lachnospiraceae_uncultured organism	7	0	0	0	0	0	0	0	0	0	0	0
Lachnotalea_uncultured bacterium	0	2	0	0	0	0	0	0	0	0	0	0
Lactobacillaceae_Unclassified	154	6	5	102	99	32	34	22	36	17	63	109
Lactobacillus murinus	4887	1317	1668	7471	7430	3391	7696	15724	10420	2884	11563	8818
Lactobacillus sanfranciscensis TMW 1.1304	10	0	0	0	0	0	0	0	0	0	0	0
Lactobacillus_Unclassified	873	82	22	516	526	180	409	243	263	331	471	1551
Lactobacillus_uncultured bacterium	1029	95	51	606	490	254	551	265	256	401	561	1230
Lactococcus_uncultured bacterium	0	1	0	1	0	2	6	21	0	7	11	157
Latescibacterota_uncultured Latescibacteria bacterium	1	0	0	0	0	0	0	0	0	0	0	0
Latescibacterota_uncultured bacterium	2	0	0	0	0	0	0	0	0	0	0	0
Lawsonella_uncultured bacterium	4	0	0	1	0	0	0	0	0	0	0	0
Ligilactobacillus_Unclassified	63	3	4	28	41	9	7	13	14	6	27	29
Ligilactobacillus_uncultured bacterium	3526	890	1058	4994	5961	2254	5947	14099	7898	1920	9599	7716
Limosilactobacillus_Unclassified	218	61	46	112	47	58	130	96	152	181	165	234
Limosilactobacillus_uncultured Lactobacillaceae bacterium	0	0	0	0	1	0	0	0	0	0	0	0
Limosilactobacillus_uncultured bacterium	9	3	1	8	7	2	4	2	7	5	4	11
Marvinbryantia_uncultured bacterium	35	21	13	16	12	8	25	32	23	21	21	26
Mesorhizobium_Unclassified	1	0	0	0	0	0	0	0	4	0	0	0
Methyloversatilis_uncultured bacterium	12	0	0	0	0	0	0	0	0	1	0	0
Mitsuokella_Unclassified	1	0	0	0	0	0	0	0	0	2	1	0
Mobiluncus_Unclassified	9	0	0	0	0	0	0	0	0	0	0	0
Monoglobus_uncultured bacterium	2	1	0	5	1	0	9	3	2	9	1	6
Morganella morganii	1	0	1	0	0	0	1	3	1	1	0	0
Mucispirillum_Unclassified	12	0	6	0	12	2	1	4	27	10	6	22
Mucispirillum_uncultured bacterium	45	0	3	0	0	0	1	0	5	0	62	1
Murdochiella_uncultured bacterium	313	2	0	0	0	0	0	0	0	0	0	0
Muribaculaceae_uncultured bacterium	1540	6708	1330	915	1453	2963	3803	1691	6803	8746	3672	4178
Muribaculum intestinale	19	14	14	17	7	14	13	26	21	17	16	14
NK4A214 group_uncultured bacterium	161	65	91	98	80	31	109	61	50	206	41	62
Negativibacillus_uncultured bacterium	3	8	0	3	5	1	15	9	14	38	10	10
Negativicoccus massiliensis	23	0	0	0	0	0	0	0	0	0	0	0
Neorhizobium_Unclassified	1	0	0	0	0	0	0	0	0	0	0	0
Nesterenkonia sp.	0	0	0	1	0	0	1	0	0	0	0	1
Nitriliruptor_Unclassified	0	0	0	0	0	0	2	0	0	0	3	3
Nitrospira_uncultured bacterium	7	0	0	0	0	0	0	0	0	0	0	0
Odoribacter_Unclassified	1	9	2	7	4	1	1	2	8	14	3	5
Odoribacter_uncultured bacterium	48	0	19	7	0	60	18	6	5	57	7	30
Olsenella_Unclassified	5	3	3	1	3	1	5	0	3	3	2	0
Olsenella_uncultured bacterium	0	1	0	2	1	0	0	0	0	0	0	0
Oscillibacter_uncultured bacterium	72	36	62	15	30	20	99	37	157	422	137	88
Oscillospiraceae_Unclassified	132	22	22	26	14	19	167	50	130	1128	207	107
Oscillospiraceae_uncultured bacterium	226	180	168	97	79	72	426	149	848	1792	350	419
Oscillospiraceae_uncultured rumen bacterium	1	0	0	0	0	0	0	0	0	0	0	0
Oscillospirales_Unclassified	0	1	2	3	1	0	3	0	0	5	0	0
Paenalcaligenes hominis	8	1	0	0	2	1	4	1	6	30	7	0
Paludibacteraceae_uncultured bacterium	0	0	0	1	0	0	0	0	0	0	0	0
Paludicola_Unclassified	58	67	40	42	52	31	17	5	10	17	13	8
Paludicola_uncultured bacterium	0	10	0	5	4	0	2	0	0	6	1	2
Parabacteroides_Unclassified	25	70	3	7	37	7	74	35	79	38	13	44
Parabacteroides_uncultured bacterium	28	31	21	21	27	17	94	239	97	95	39	188
Paraprevotella_Unclassified	0	1	2	3	2	0	1	6	0	0	0	4
Parasutterella_Unclassified	25	26	1	6	24	1	39	3	25	10	14	5
Parasutterella_uncultured bacterium	15	41	59	21	52	8	58	14	52	67	18	53
Parvibacter_uncultured bacterium	0	1	0	1	0	1	2	1	4	4	1	1
Peptococcaceae_uncultured bacterium	71	18	7	13	20	17	125	28	84	83	57	72
Peptococcus niger	14	0	0	0	0	0	0	0	0	0	0	0
Peptococcus_uncultured bacterium	2	2	2	1	1	1	1	0	4	5	3	1
Peptoniphilus_Unclassified	70	0	0	0	0	0	0	0	0	0	0	0
Peptoniphilus_uncultured bacterium	350	0	0	0	0	2	0	0	0	0	1	0
Peptostreptococcales-Tissierellales_Unclassified	0	0	0	0	0	0	0	0	0	1	0	0
Peptostreptococcus_uncultured bacterium	34	0	0	0	0	0	0	0	0	0	0	0
Porphyromonas_Unclassified	8	0	0	0	0	0	0	0	0	0	0	1
Prevotella timonensis	46	0	0	0	0	0	0	0	0	0	0	0
Prevotella_uncultured bacterium	85	5	61	29	1	16	52	122	3	15	75	65
Prevotellaceae Ga6A1 group_uncultured bacterium	0	0	11	30	2	0	5	0	1	0	13	5
Prevotellaceae NK3B31 group_uncultured bacterium	0	0	0	0	0	0	5	0	5	11	2	2
Prevotellaceae UCG-001_Unclassified	0	0	3	2	0	0	7	25	0	1	0	9
Prevotellaceae UCG-001_uncultured bacterium	4	3	2	0	1	0	13	1	10	13	12	31
Prevotellaceae UCG-003_uncultured bacterium	0	5	3	13	5	1	9	3	7	20	18	1
Pseudomonas fluorescens	78	33	9	18	46	13	3	0	1	0	0	1
Pseudomonas sp. NC02	47	19	9	32	34	34	0	1	2	0	0	0
Pseudomonas_Unclassified	95	103	19	38	49	94	0	0	0	0	0	0
Pseudooceanicola_Unclassified	0	0	0	2	0	0	0	0	0	0	1	0
Psychrobacter_uncultured bacterium	27	15	8	15	6	13	42	13	58	487	27	24
RF39_Unclassified	1	2	0	0	0	0	1	0	0	16	17	14
RF39_uncultured bacterium	26	9	7	9	3	1	115	21	47	334	20	129
Rahnella aquatilis	146	70	45	475	517	453	0	3	1	2	1	0
Ralstonia_Unclassified	37	2	1	1	1	1	2	0	2	1	0	3
Rhodococcus erythropolis	1	0	0	0	0	0	0	0	0	0	0	0
Rhodospirillales_Unclassified	0	2	1	3	2	0	1	0	0	0	16	1
Rhodospirillales_uncultured bacterium	6	1	0	8	9	0	0	1	0	1	4	0
Rikenella microfusus DSM 15922	3	0	11	19	0	29	47	6	4	30	0	29
Rikenella_uncultured bacterium	1	0	0	3	0	2	4	1	1	1	0	4
Rikenellaceae RC9 gut group_Unclassified	2	4	9	6	6	4	13	4	14	8	0	88
Rikenellaceae RC9 gut group_uncultured bacterium	4	1	1	3	5	2	5	7	6	5	3	4
Rikenellaceae_Unclassified	0	0	0	0	0	0	2	0	0	0	0	0
Robinsoniella_Unclassified	13	19	1	6	0	2	0	2	0	3	3	0
Romboutsia_uncultured bacterium	75	25	18	88	36	109	35	11	22	41	33	27
Roseburia_uncultured bacterium	103	7	14	25	16	10	49	78	147	105	46	73
Ruminococcaceae_Unclassified	5	0	0	0	0	0	0	0	0	1	1	0
Ruminococcaceae_uncultured bacterium	125	31	19	33	11	13	69	27	76	120	65	57
Ruminococcus_uncultured bacterium	0	0	0	2	0	0	13	41	1	6	8	2
Ruminococcus_uncultured rumen bacterium	0	43	0	0	0	0	0	0	0	0	0	0
S5-A14a_Unclassified	145	0	0	0	0	0	0	0	0	0	0	0
Saccharothrix_Unclassified	0	0	0	0	0	0	0	0	2	0	0	0
Sanguibacter-Flavimobilis_Unclassified	3	0	0	0	0	0	0	0	0	0	0	0
Sellimonas_uncultured bacterium	7	0	0	0	0	0	0	0	0	0	0	0
Serratia liquefaciens	4	0	0	3	1	1	0	1	0	0	0	0
Serratia_Unclassified	306	481	362	27	16	3	1	0	0	0	0	3
Slackia piriformis	4	0	0	0	0	0	0	0	0	0	0	0
Sphingobacterium_Unclassified	8	3	2	0	1	1	0	0	0	0	0	0
Sporosarcina luteola	0	0	0	0	0	0	0	0	0	7	0	2
Staphylococcus sciuri	2	0	0	0	0	1	2	1	0	7	1	0
Staphylococcus_Unclassified	7	10	0	3	2	3	4	1	3	0	4	1
Stenotrophomonas maltophilia	3	2	1	0	1	0	0	0	0	0	0	1
Stenotrophomonas_Unclassified	69	37	13	5	7	2	0	0	0	0	1	0
Streptococcus parasanguinis	0	0	0	0	0	3	0	0	0	0	0	0
Streptococcus_Unclassified	18	0	0	0	0	1	1	2	0	9	40	4
Streptococcus_uncultured bacterium	0	3	2	0	1	1	4	4	2	4	8	5
Subdoligranulum_uncultured bacterium	66	3	0	0	0	0	0	1	0	1	1	0
Subdoligranulum_uncultured organism	0	0	2	0	1	0	0	0	0	0	0	0
Subgroup 12_uncultured bacterium	3	0	0	0	0	0	0	0	0	0	0	0
Terrisporobacter_uncultured bacterium	47	106	65	44	15	24	23	6	9	26	22	14
Tropicibacter_Unclassified	0	0	1	0	0	0	0	0	0	0	0	0
Turicibacter_uncultured bacterium	7	5	0	5	6	0	16	5	62	35	15	28
Tuzzerella_uncultured bacterium	9	1	1	1	0	1	2	2	11	18	35	5
Tyzzerella_uncultured bacterium	2	11	2	2	1	2	2	0	0	0	0	1
Tyzzerella_uncultured organism	9	7	1	1	2	2	2	1	0	1	0	1
UBA1819_Unclassified	142	45	73	86	52	32	18	13	13	32	16	24
UBA1819_uncultured bacterium	2	2	1	0	1	0	2	2	8	15	2	1
UCG-005_uncultured bacterium	7	2	2	5	0	3	16	8	1	42	19	7
UCG-009_uncultured bacterium	11	1	5	0	4	1	6	10	15	38	3	12
UCG-010_uncultured bacterium	6	3	3	5	2	3	17	3	6	42	9	25
Unclassified	227	55	84	34	63	316	24	215	46	595	580	860
Ureaplasma_uncultured bacterium	0	0	0	0	0	0	0	0	0	0	0	7
Varibaculum_uncultured bacterium	6	0	0	0	0	0	0	0	0	0	0	0
Verticiella_uncultured bacterium	3	0	0	3	0	0	0	0	0	0	0	0
Vibrio_Unclassified	2	0	0	0	1	0	0	0	0	0	3	0
Weissella cibaria	1	1	0	0	0	0	0	1	0	0	0	0
[Clostridium] algidixylanolyticum	0	3	3	8	3	0	0	0	0	0	0	1
[Clostridium] innocuum group_Unclassified	442	2671	117	142	73	40	90	46	46	89	49	75
[Clostridium] innocuum group_uncultured bacterium	14	64	2	8	0	2	2	2	3	0	0	4
[Clostridium] methylpentosum group_uncultured bacterium	0	0	0	0	0	0	0	0	1	5	0	0
[Eubacterium] brachy group_uncultured Eubacteriaceae bacterium	12	4	3	15	9	8	4	2	5	6	6	2
[Eubacterium] brachy group_uncultured bacterium	7	4	6	1	3	4	2	5	0	12	4	4
[Eubacterium] coprostanoligenes group_uncultured bacterium	1481	1358	406	548	487	475	5426	4371	2318	4752	975	4394
[Eubacterium] coprostanoligenes group_uncultured organism	36	2	2	0	0	0	1	0	2	3	4	0
[Eubacterium] eligens group_Unclassified	80	0	0	0	0	0	0	0	0	2	0	0
[Eubacterium] nodatum group_uncultured bacterium	78	88	28	46	93	52	64	34	36	75	49	62
[Eubacterium] oxidoreducens group_uncultured bacterium	0	0	0	0	0	0	0	0	2	0	0	0
[Eubacterium] siraeum group_uncultured bacterium	100	1	1	0	5	2	48	12	7	107	134	4
[Eubacterium] ventriosum group_uncultured bacterium	7	0	1	0	0	4	0	0	0	2	2	0
[Eubacterium] xylanophilum group_uncultured bacterium	4	1	38	6	1	5	60	1	14	174	46	9
[Ruminococcus] gnavus group_uncultured bacterium	25	0	1	2	1	5	12	13	1	41	27	11
[Ruminococcus] torques group_uncultured bacterium	433	647	120	155	204	152	72	39	35	80	34	42
gut metagenome	0	0	0	2	0	0	0	1	0	0	0	0
unidentified	23	26	2	4	5	16	82	31	9	74	29	28
