# Supplementary material for: β-sitosterol inhibits trimethylamine production by regulating the gut microbiota and attenuates atherosclerosis in ApoE–/– mice
Source: Front Cardiovasc Med. 2022 Nov 1;9:986905. doi: 10.3389/fcvm.2022.986905 (PMC9663806; doi:10.3389/fcvm.2022.986905)
Supplement: Supplementary file 1 [file Data_Sheet_1.ZIP › Source data/gut microbiota diversity analysis/CON-EXP/01.OTU_Taxa/02.normalize/tax_summary_r/class.percent.xls]

OTU ID	7	8	9	10	11	12	13	14	15	16	17	18
Acidobacteriae	6.22458295294215e-05	0	0	0	0	0	0	0	0	0	0	0
Actinobacteria	0.00410822474894182	0.000622458295294215	0.000850693003568761	0.00356876089302017	0.00159764295792182	0.00188812349572579	0.00392148726035356	0.0014316540791767	0.00981409245580546	0.0146692671591003	0.00130716242011785	0.00371400116192215
Alphaproteobacteria	0.000331977757490248	6.22458295294215e-05	6.22458295294215e-05	0.000269731927960827	0.000228234708274546	0	2.07486098431405e-05	4.1497219686281e-05	8.2994439372562e-05	2.07486098431405e-05	0.000435720806705951	2.07486098431405e-05
Anaerolineae	0	0	0	0	0	0	0	0	4.1497219686281e-05	0	0	0
Bacilli	0.271993526433729	0.159971781890613	0.085069300356876	0.377230475558137	0.414017760810025	0.312909785044402	0.593700722051622	0.753216034525686	0.448232218441364	0.201800979334385	0.726720059755996	0.591397626359033
Bacteroidia	0.0439870528674578	0.153124740642377	0.0353141339530251	0.0305004564694165	0.0400863142169474	0.0673292389409909	0.096750767698564	0.0558552576977342	0.181737073616068	0.203066644534816	0.0877458710266411	0.111814258444684
Campylobacteria	0.00309154286662794	0.000456469416549091	0.00109967632168645	0.00275956510913769	0.000912938833098182	0.000788447174039339	0.00280106232882397	0.000705452734666777	0.00512490663125571	0.00786372313055025	0.00282181093866711	0.00410822474894182
Clostridia	0.202672420947796	0.1129761805959	0.0653996182255787	0.0615818740144409	0.0613328906963233	0.0475143165407917	0.261868204830275	0.143061664868453	0.217901900572661	0.376981492240019	0.112706448667939	0.188791600962735
Coriobacteriia	0.00120341937090215	0.000539463855921653	0.00041497219686281	0.00041497219686281	0.000705452734666777	0.000705452734666777	0.0023030956925886	0.00101668188231389	0.0015353971283924	0.00234459291227488	0.000912938833098182	0.00184662627603951
Cyanobacteriia	2.07486098431405e-05	2.07486098431405e-05	2.07486098431405e-05	0	4.1497219686281e-05	2.07486098431405e-05	0	0	0	0	2.07486098431405e-05	0
Deferribacteres	0.00118267076105901	0	0.000186737488588265	0	0.000248983318117686	4.1497219686281e-05	4.1497219686281e-05	8.2994439372562e-05	0.000663955514980496	0.000207486098431405	0.00141090546933355	0.000477218026392232
Desulfovibrionia	0.0297120092953772	0.070441530417462	0.0274089136027886	0.0162046642874927	0.0163291559465516	0.0101045729936094	0.024068387418043	0.0184870113702382	0.118848037181509	0.148767532575317	0.0203958834758071	0.0587808116856171
Endomicrobia	0	0	0	0	0	0	0	0	2.07486098431405e-05	0	0	0
Gammaproteobacteria	0.0261017511826707	0.0247323429330235	0.0200431571084737	0.0279483774587102	0.0274296622126317	0.0288613162918084	0.0065565607104324	0.00719976761556976	0.00815420366835422	0.0177815586355714	0.0260395053531413	0.00958585774753092
Latescibacterota_norank	6.22458295294215e-05	0	0	0	0	0	0	0	0	0	0	0
Myxococcia	0	0	0	0	0	0	0	0	4.1497219686281e-05	0	0	0
Negativicutes	0.0056851190970205	0	0	0	0	0	0	0	0	6.22458295294215e-05	2.07486098431405e-05	2.07486098431405e-05
Nitrospiria	0.000145240268901984	0	0	0	0	0	0	0	0	0	0	0
Saccharimonadia	0	2.07486098431405e-05	0	8.2994439372562e-05	2.07486098431405e-05	8.2994439372562e-05	0.000643206905137356	0.000103743049215703	8.2994439372562e-05	0.000622458295294215	4.1497219686281e-05	0.000331977757490248
Unclassified	0.0047099344343929	0.00114117354137273	0.0017428832268238	0.000705452734666777	0.00130716242011785	0.0065565607104324	0.000497966636235372	0.00446095111627521	0.000954436052784464	0.0123454228566686	0.0120341937090215	0.0178438044651008
Vampirivibrionia	0	2.07486098431405e-05	0	4.1497219686281e-05	0	2.07486098431405e-05	0.000103743049215703	4.1497219686281e-05	2.07486098431405e-05	4.1497219686281e-05	0.000165988878745124	8.2994439372562e-05
Verrucomicrobiae	0.40492986969873	0.475869366752428	0.762386920076355	0.478691177691095	0.435741555315794	0.523176197194788	0.00672254958917752	0.0142957921819238	0.00674329819902067	0.0134243505685119	0.0072205162254129	0.0111835007054527
