# Supplementary material for: β-sitosterol inhibits trimethylamine production by regulating the gut microbiota and attenuates atherosclerosis in ApoE–/– mice
Source: Front Cardiovasc Med. 2022 Nov 1;9:986905. doi: 10.3389/fcvm.2022.986905 (PMC9663806; doi:10.3389/fcvm.2022.986905)
Supplement: Supplementary file 1 [file Data_Sheet_1.ZIP › Source data/gut microbiota diversity analysis/CON-EXP/01.OTU_Taxa/02.normalize/tax_summary_r/domain.percent.xls]

OTU ID	7	8	9	10	11	12	13	14	15	16	17	18
Bacteria	0.995290065565602	0.998858826458623	0.998257116773172	0.999294547265329	0.998692837579878	0.993443439289564	0.999502033363758	0.995539048883721	0.99904556394721	0.987654577143326	0.987965806290974	0.982156195534893
Unclassified	0.0047099344343929	0.00114117354137273	0.0017428832268238	0.000705452734666777	0.00130716242011785	0.0065565607104324	0.000497966636235372	0.00446095111627521	0.000954436052784464	0.0123454228566686	0.0120341937090215	0.0178438044651008
