# Supplementary material for: β-sitosterol inhibits trimethylamine production by regulating the gut microbiota and attenuates atherosclerosis in ApoE–/– mice
Source: Front Cardiovasc Med. 2022 Nov 1;9:986905. doi: 10.3389/fcvm.2022.986905 (PMC9663806; doi:10.3389/fcvm.2022.986905)
Supplement: Supplementary file 1 [file Data_Sheet_1.ZIP › Source data/gut microbiota diversity analysis/CON-EXP/01.OTU_Taxa/02.normalize/tax_summary_r/family.percent.xls]

OTU ID	7	8	9	10	11	12	13	14	15	16	17	18
Acholeplasmataceae	0.00105817910200017	0.000207486098431405	4.1497219686281e-05	0	4.1497219686281e-05	4.1497219686281e-05	0.00039422358701967	4.1497219686281e-05	4.1497219686281e-05	0.000684704124823637	0.000186737488588265	0.000290480537803967
Actinomycetaceae	0.000373474977176529	0	0	0	0	2.07486098431405e-05	0	0	0	0	0	0
Aerococcaceae	0.00219935264337289	0.000954436052784464	0.000705452734666777	0.000892190223255042	0.00134865963980413	0.00120341937090215	0.00390073865051042	0.0017428832268238	0.00749024815337372	0.0446925056021247	0.00215785542368661	0.00475143165407918
Akkermansiaceae	0.404888372479044	0.475869366752428	0.762386920076355	0.478691177691095	0.435741555315794	0.523176197194788	0.00672254958917752	0.0142957921819238	0.00674329819902067	0.0134243505685119	0.0072205162254129	0.0111835007054527
Alcaligenaceae	0.000228234708274546	2.07486098431405e-05	0	6.22458295294215e-05	4.1497219686281e-05	2.07486098431405e-05	8.2994439372562e-05	2.07486098431405e-05	0.000124491659058843	0.000622458295294215	0.000145240268901984	0
Anaerofustaceae	0	2.07486098431405e-05	0	2.07486098431405e-05	0	0	0	0.000269731927960827	0	8.2994439372562e-05	0	0
Anaerolineaceae	0	0	0	0	0	0	0	0	4.1497219686281e-05	0	0	0
Anaeromyxobacteraceae	0	0	0	0	0	0	0	0	4.1497219686281e-05	0	0	0
Anaerovoracaceae	0.00533239272968711	0.00217860403352975	0.000871441613411901	0.0016391401776081	0.00248983318117686	0.00145240268901984	0.00246908457133372	0.00124491659058843	0.00151464851854926	0.00358950950286331	0.00182587766619637	0.00209560959415719
Atopobiaceae	0.000248983318117686	8.2994439372562e-05	6.22458295294215e-05	6.22458295294215e-05	8.2994439372562e-05	2.07486098431405e-05	0.000124491659058843	2.07486098431405e-05	0.000103743049215703	8.2994439372562e-05	8.2994439372562e-05	4.1497219686281e-05
Bacillaceae	0	2.07486098431405e-05	0	0	0	0	0	0	4.1497219686281e-05	2.07486098431405e-05	6.22458295294215e-05	0
Bacteroidaceae	0.00375549838160843	0.00659805793011868	0.00309154286662794	0.00495891775251058	0.00701303012698149	0.00147315129886298	0.00371400116192215	0.00643206905137356	0.00323678313552992	0.0113494895841979	0.00433645945721637	0.0108307743381193
Bacteroidales_Unclassified	0	0	0	0	0	0	0	0	0	0	2.07486098431405e-05	0
Barnesiellaceae	0.000145240268901984	0	0	0	0	0	0	0	0	2.07486098431405e-05	0	0
Bifidobacteriaceae	0.0017428832268238	0.000165988878745124	0.000165988878745124	0.00313304008631422	0.00082994439372562	0.00130716242011785	0.000269731927960827	0.000560212465764794	0.00228234708274546	0.000290480537803967	0.00039422358701967	0.00199186654494149
Burkholderiaceae	0.000767698564196199	4.1497219686281e-05	2.07486098431405e-05	4.1497219686281e-05	8.2994439372562e-05	2.07486098431405e-05	4.1497219686281e-05	0	4.1497219686281e-05	4.1497219686281e-05	0	6.22458295294215e-05
Butyricicoccaceae	0.00305004564694166	8.2994439372562e-05	0.000497966636235372	4.1497219686281e-05	0.000103743049215703	0.000269731927960827	0.000580961075607934	0.000269731927960827	0.000560212465764794	0.00124491659058843	0.000560212465764794	0.000726201344509918
Campylobacteraceae	0.000331977757490248	0	0	0	0	0	2.07486098431405e-05	0	0	0	0	0
Carnobacteriaceae	0.000103743049215703	2.07486098431405e-05	2.07486098431405e-05	0	0	0	2.07486098431405e-05	0	6.22458295294215e-05	6.22458295294215e-05	0	2.07486098431405e-05
Chloroplast_norank	2.07486098431405e-05	2.07486098431405e-05	2.07486098431405e-05	0	4.1497219686281e-05	2.07486098431405e-05	0	0	0	0	2.07486098431405e-05	0
Christensenellaceae	0.000705452734666777	0.000456469416549091	0.000165988878745124	0.000186737488588265	0.000663955514980496	0.000290480537803967	0.000850693003568761	0.000456469416549091	0.00041497219686281	0.00155614573823554	0.000373474977176529	0.00122416798074529
Clostridia UCG-014_norank	0.00103743049215703	0.0030707942567848	0.000456469416549091	0.000643206905137356	0.00529089551000083	0.000497966636235372	0.00944061747862893	0.00352726367333389	0.00298779981741223	0.0189434807867873	0.00377624699145157	0.00626608017262844
Clostridia vadinBB60 group_norank	0.00419121918831438	0.000352726367333389	0.000373474977176529	0.00112042493152959	0.000207486098431405	0.000871441613411901	0.00334052618474562	0.000290480537803967	0.000103743049215703	0.00527014690015769	0.00292555398788281	0.00132791102996099
Clostridia_norank	0	0	0	0	0	2.07486098431405e-05	2.07486098431405e-05	0	6.22458295294215e-05	0.000207486098431405	0	0
Clostridiaceae	0.0047099344343929	0.00832019254709935	0.00464768860486347	0.00628682878247157	0.00315378869615736	0.00487592331313802	0.00203336376462777	0.000871441613411901	0.00118267076105901	0.00402523030956926	0.00180512905635322	0.00300854842725537
Coriobacteriaceae	8.2994439372562e-05	0	0	0	0	0	0	0	0	0	0	2.07486098431405e-05
Coriobacteriales Incertae Sedis	0	0	0	0	0	0	0	0	4.1497219686281e-05	0	0	0
Corynebacteriaceae	0.00182587766619637	0.000435720806705951	0.000684704124823637	0.00041497219686281	0.000726201344509918	0.000560212465764794	0.00358950950286331	0.00082994439372562	0.00749024815337372	0.0143372894016101	0.00082994439372562	0.00161839156776496
Deferribacteraceae	0.00118267076105901	0	0.000186737488588265	0	0.000248983318117686	4.1497219686281e-05	4.1497219686281e-05	8.2994439372562e-05	0.000663955514980496	0.000207486098431405	0.00141090546933355	0.000477218026392232
Defluviicoccales_uncultured	6.22458295294215e-05	0	0	0	0	0	0	0	0	0	0	0
Desulfovibrionaceae	0.0297120092953772	0.070441530417462	0.0274089136027886	0.0162046642874927	0.0163291559465516	0.0101045729936094	0.024068387418043	0.0184870113702382	0.118848037181509	0.148767532575317	0.0203958834758071	0.0587808116856171
Dietziaceae	0	0	0	0	0	0	0	4.1497219686281e-05	0	0	2.07486098431405e-05	2.07486098431405e-05
Eggerthellaceae	0.000871441613411901	0.000456469416549091	0.000352726367333389	0.000352726367333389	0.000622458295294215	0.000684704124823637	0.00217860403352975	0.000995933272470745	0.00139015685949041	0.00226159847290232	0.00082994439372562	0.00178438044651008
Endomicrobiaceae	0	0	0	0	0	0	0	0	2.07486098431405e-05	0	0	0
Enterobacteriaceae	0.00778072869117769	0.00751099676321686	0.0090671425014524	0.0145032782803552	0.0116399701220018	0.0157274462611005	0.00342352062411818	0.006349074612001	0.00502116358204	0.00527014690015769	0.0241306332475724	0.00746949954353058
Enterococcaceae	4.1497219686281e-05	0	2.07486098431405e-05	6.22458295294215e-05	0.000124491659058843	0	0.000103743049215703	6.22458295294215e-05	6.22458295294215e-05	0.00039422358701967	6.22458295294215e-05	0.000124491659058843
Erysipelatoclostridiaceae	0.0101045729936094	0.0156652004315711	0.00253133040086314	0.0097310980164329	0.00651506349074612	0.00817495227819736	0.103452568677899	0.10154369657233	0.0202091459872189	0.00981409245580546	0.0384471740393394	0.0441737903560461
Erysipelotrichaceae	0.0333637646277699	0.0913353805295045	0.022304755581376	0.0789899576728359	0.102684870113702	0.174931529587518	0.175782222591086	0.0162254128973359	0.0233629346833762	0.0168063739729438	0.217466179765956	0.125736575649431
Family XI	0.0333637646277699	4.1497219686281e-05	0	0	4.1497219686281e-05	4.1497219686281e-05	0	0	0	0	2.07486098431405e-05	0
Flavobacteriaceae	0	0	0	4.1497219686281e-05	0	0	0	2.07486098431405e-05	0	0	0	0
Gastranaerophilales_norank	0	2.07486098431405e-05	0	4.1497219686281e-05	0	2.07486098431405e-05	0.000103743049215703	4.1497219686281e-05	2.07486098431405e-05	4.1497219686281e-05	0.000165988878745124	8.2994439372562e-05
Gemellaceae	0	0	0	0	0	0	2.07486098431405e-05	0	2.07486098431405e-05	0	0	0
Halomonadaceae	2.07486098431405e-05	0	2.07486098431405e-05	0	0	0	0	0	4.1497219686281e-05	2.07486098431405e-05	0	4.1497219686281e-05
Helicobacteraceae	0.00275956510913769	0.000456469416549091	0.00109967632168645	0.00275956510913769	0.000912938833098182	0.000788447174039339	0.00278031371898083	0.000705452734666777	0.00512490663125571	0.00786372313055025	0.00282181093866711	0.00410822474894182
Lachnospiraceae	0.0656071043240102	0.043717320939497	0.0284463440949455	0.0212050792596895	0.0223255041912191	0.0176778155863557	0.0711469831521286	0.0271184330649845	0.0804423603618556	0.101336210473898	0.0442982820151049	0.0419121918831438
Lactobacillaceae	0.223898248817329	0.0511245746534982	0.0592580297120093	0.287202257448751	0.303074943978753	0.128288654660138	0.306871939580048	0.63227238775002	0.395385509170885	0.119636484355548	0.466055274296622	0.40922483193626
Latescibacterota_norank	6.22458295294215e-05	0	0	0	0	0	0	0	0	0	0	0
Marinifilaceae	0.00101668188231388	0.000186737488588265	0.000435720806705951	0.000290480537803967	8.2994439372562e-05	0.00126566520043157	0.00039422358701967	0.000165988878745124	0.000269731927960827	0.00147315129886298	0.000207486098431405	0.000726201344509918
Micrococcaceae	4.1497219686281e-05	2.07486098431405e-05	0	2.07486098431405e-05	4.1497219686281e-05	0	2.07486098431405e-05	0	0	4.1497219686281e-05	0	2.07486098431405e-05
Monoglobaceae	4.1497219686281e-05	2.07486098431405e-05	0	0.000103743049215703	2.07486098431405e-05	0	0.000186737488588265	6.22458295294215e-05	4.1497219686281e-05	0.000186737488588265	2.07486098431405e-05	0.000124491659058843
Moraxellaceae	0.000622458295294215	0.000311229147647108	0.000165988878745124	0.000352726367333389	0.000145240268901984	0.000373474977176529	0.000871441613411901	0.000269731927960827	0.00120341937090215	0.0101045729936094	0.000580961075607934	0.000518715246078513
Morganellaceae	2.07486098431405e-05	0	2.07486098431405e-05	2.07486098431405e-05	0	4.1497219686281e-05	4.1497219686281e-05	0.000103743049215703	2.07486098431405e-05	6.22458295294215e-05	0.00041497219686281	0.000186737488588265
Muribaculaceae	0.032347082745456	0.13947215536559	0.0278861316291808	0.0193377043738069	0.0302929703709851	0.0617686115030293	0.079176695161424	0.0356253631006722	0.141588513569591	0.18182006805544	0.0765208731015021	0.0869781724624449
Mycoplasmataceae	0	0	0	0	0	0	0	0	0	0	0	0.000145240268901984
Nitriliruptoraceae	0	0	0	0	0	0	4.1497219686281e-05	0	0	0	6.22458295294215e-05	6.22458295294215e-05
Nitrospiraceae	0.000145240268901984	0	0	0	0	0	0	0	0	0	0	0
Nocardiaceae	2.07486098431405e-05	0	0	0	0	0	0	0	0	0	0	0
Oscillospiraceae	0.0254377956676902	0.0180305419536891	0.0156029546020417	0.0110590090463939	0.0120756909287078	0.00620383434309901	0.0487177359116939	0.0140468088638061	0.0758569175865216	0.124304921570255	0.0266619636484355	0.0342974520707112
Oscillospirales_Unclassified	0	0	2.07486098431405e-05	4.1497219686281e-05	0	0	0	0	0	0	0	0
Oscillospirales_uncultured	0	2.07486098431405e-05	2.07486098431405e-05	2.07486098431405e-05	2.07486098431405e-05	0	6.22458295294215e-05	0	0	0.000103743049215703	0	0
Paludibacteraceae	0	0	0	2.07486098431405e-05	0	0	0	0	0	0	0	0
Pasteurellaceae	2.07486098431405e-05	0	0	0	0	4.1497219686281e-05	0	0	2.07486098431405e-05	0	0	0
Pedosphaeraceae	4.1497219686281e-05	0	0	0	0	0	0	0	0	0	0	0
Peptococcaceae	0.00180512905635322	0.00041497219686281	0.000186737488588265	0.000290480537803967	0.000435720806705951	0.000373474977176529	0.0026143248402357	0.000580961075607934	0.00182587766619636	0.00182587766619636	0.00124491659058843	0.00151464851854926
Peptostreptococcaceae	0.00363100672254959	0.00319528591584364	0.00217860403352975	0.00323678313552992	0.00112042493152959	0.00288405676819653	0.00141090546933355	0.000373474977176529	0.000746949954353058	0.0016391401776081	0.00132791102996099	0.00107892771184331
Peptostreptococcales-Tissierellales_Unclassified	0	0	0	0	0	0	0	0	0	2.07486098431405e-05	0	0
Planococcaceae	0	2.07486098431405e-05	0	0	2.07486098431405e-05	0	0.000124491659058843	4.1497219686281e-05	0.000145240268901984	0.000684704124823637	6.22458295294215e-05	0.000103743049215703
Porphyromonadaceae	0.000165988878745124	0	0	0	0	0	0	0	0	0	0	2.07486098431405e-05
Prevotellaceae	0.00446095111627521	0.00412897335878496	0.00278031371898083	0.00294630259772595	0.00082994439372562	0.00112042493152959	0.0079882147896091	0.00607934268404017	0.0308324342269068	0.0024068387418043	0.00535314133953025	0.0047099344343929
Propionibacteriaceae	4.1497219686281e-05	0	0	0	0	0	0	0	0	0	0	0
Pseudomonadaceae	0.00456469416549091	0.00321603452568678	0.000767698564196199	0.00182587766619636	0.00267657066976513	0.00292555398788281	6.22458295294215e-05	2.07486098431405e-05	6.22458295294215e-05	0	0	2.07486098431405e-05
Pseudonocardiaceae	0	0	0	0	0	0	0	0	4.1497219686281e-05	0	0	0
RF39_norank	0.000560212465764794	0.000228234708274546	0.000145240268901984	0.000186737488588265	6.22458295294215e-05	2.07486098431405e-05	0.0024068387418043	0.000435720806705951	0.000975184662627604	0.00726201344509918	0.000767698564196199	0.00296705120756909
Rhizobiaceae	0.000145240268901984	0	2.07486098431405e-05	0	0	0	0	2.07486098431405e-05	8.2994439372562e-05	0	0	0
Rhodobacteraceae	0	0	2.07486098431405e-05	4.1497219686281e-05	0	0	0	0	0	0	2.07486098431405e-05	0
Rhodocyclaceae	0.000248983318117686	0	0	0	0	0	0	0	0	2.07486098431405e-05	0	0
Rhodospirillales_uncultured	0.000124491659058843	6.22458295294215e-05	2.07486098431405e-05	0.000228234708274546	0.000228234708274546	0	2.07486098431405e-05	2.07486098431405e-05	0	2.07486098431405e-05	0.00041497219686281	2.07486098431405e-05
Rikenellaceae	0.00082994439372562	0.000580961075607934	0.000580961075607934	0.00232384430243174	0.000518715246078513	0.00118267076105901	0.00199186654494149	0.00184662627603951	0.00215785542368661	0.00323678313552992	0.000228234708274546	0.00373474977176529
Ruminococcaceae	0.022159515312474	0.00477218026392232	0.00340277201427504	0.00421196779815752	0.00323678313552992	0.00213710681384347	0.00603784546435389	0.00319528591584364	0.00387999004066728	0.0130093783716491	0.00736575649431488	0.00352726367333389
Saccharimonadaceae	0	2.07486098431405e-05	0	8.2994439372562e-05	2.07486098431405e-05	8.2994439372562e-05	0.000643206905137356	0.000103743049215703	8.2994439372562e-05	0.000622458295294215	4.1497219686281e-05	0.000331977757490248
Sanguibacteraceae	6.22458295294215e-05	0	0	0	0	0	0	0	0	0	0	0
Selenomonadaceae	2.07486098431405e-05	0	0	0	0	0	0	0	0	4.1497219686281e-05	2.07486098431405e-05	0
Sphingobacteriaceae	0.000165988878745124	6.22458295294215e-05	4.1497219686281e-05	0	2.07486098431405e-05	2.07486098431405e-05	0	0	0	0	0	0
Staphylococcaceae	0.000290480537803967	0.000311229147647108	0	0.000145240268901984	0.000124491659058843	0.000103743049215703	0.00039422358701967	0.000290480537803967	0.00039422358701967	0.00132791102996099	0.000228234708274546	0.00041497219686281
Streptococcaceae	0.000373474977176529	8.2994439372562e-05	4.1497219686281e-05	2.07486098431405e-05	2.07486098431405e-05	0.000145240268901984	0.000228234708274546	0.000560212465764794	4.1497219686281e-05	0.00041497219686281	0.00122416798074529	0.00344426923396132
Subgroup 12_norank	6.22458295294215e-05	0	0	0	0	0	0	0	0	0	0	0
Sutterellaceae	0.00082994439372562	0.00139015685949041	0.00124491659058843	0.000560212465764794	0.00157689434807868	0.000186737488588265	0.00201261515478463	0.000352726367333389	0.00159764295792182	0.00159764295792182	0.000663955514980496	0.00120341937090215
Tannerellaceae	0.00109967632168645	0.00209560959415719	0.000497966636235372	0.000580961075607934	0.00132791102996099	0.000497966636235372	0.00348576645364761	0.0056851190970205	0.00365175533239273	0.00275956510913769	0.00107892771184331	0.0048136774836086
UCG-010	0.000124491659058843	6.22458295294215e-05	6.22458295294215e-05	0.000103743049215703	4.1497219686281e-05	6.22458295294215e-05	0.000352726367333389	6.22458295294215e-05	0.000124491659058843	0.000871441613411901	0.000186737488588265	0.000518715246078513
Unclassified	0.0047099344343929	0.00114117354137273	0.0017428832268238	0.000705452734666777	0.00130716242011785	0.0065565607104324	0.000497966636235372	0.00446095111627521	0.000954436052784464	0.0123454228566686	0.0120341937090215	0.0178438044651008
Veillonellaceae	0.00566437048717736	0	0	0	0	0	0	0	0	2.07486098431405e-05	0	2.07486098431405e-05
Vibrionaceae	4.1497219686281e-05	0	0	0	2.07486098431405e-05	0	0	0	0	0	6.22458295294215e-05	0
Xanthomonadaceae	0.00149389990870612	0.00080919578388248	0.000290480537803967	0.000103743049215703	0.000165988878745124	4.1497219686281e-05	0	0	0	0	2.07486098431405e-05	2.07486098431405e-05
Yersiniaceae	0.00946136608847207	0.0114324840235704	0.00844468420615819	0.010478047970786	0.011079757656237	0.00948211469831521	2.07486098431405e-05	8.2994439372562e-05	2.07486098431405e-05	4.1497219686281e-05	2.07486098431405e-05	6.22458295294215e-05
[Clostridium] methylpentosum group	0	0	0	0	0	0	0	0	2.07486098431405e-05	0.000103743049215703	0	0
[Eubacterium] coprostanoligenes group	0.0314756411320441	0.0282181093866711	0.00846543281600133	0.011370238194041	0.0101045729936094	0.00985558967549174	0.112602705618724	0.0906921736243672	0.048136774836086	0.0986596398041331	0.0203128890364346	0.0911693916507594
