# Supplementary material for: β-sitosterol inhibits trimethylamine production by regulating the gut microbiota and attenuates atherosclerosis in ApoE–/– mice
Source: Front Cardiovasc Med. 2022 Nov 1;9:986905. doi: 10.3389/fcvm.2022.986905 (PMC9663806; doi:10.3389/fcvm.2022.986905)
Supplement: Supplementary file 1 [file Data_Sheet_1.ZIP › Source data/gut microbiota diversity analysis/CON-EXP/01.OTU_Taxa/02.normalize/tax_summary_r/genus.percent.xls]

OTU ID	7	8	9	10	11	12	13	14	15	16	17	18
A2	2.07486098431405e-05	0	0.000186737488588265	0	0	0	4.1497219686281e-05	0.000331977757490248	4.1497219686281e-05	4.1497219686281e-05	8.2994439372562e-05	0.000228234708274546
ADurb.Bin063-1	4.1497219686281e-05	0	0	0	0	0	0	0	0	0	0	0
ASF356	0	0	0	0.000103743049215703	0	4.1497219686281e-05	0.000311229147647108	2.07486098431405e-05	0.000186737488588265	0.000124491659058843	0.000248983318117686	0.000186737488588265
Acetatifactor	2.07486098431405e-05	0	2.07486098431405e-05	4.1497219686281e-05	0	0	2.07486098431405e-05	0	4.1497219686281e-05	2.07486098431405e-05	0.000165988878745124	0
Acinetobacter	6.22458295294215e-05	0	0	4.1497219686281e-05	2.07486098431405e-05	0.000103743049215703	0	0	0	0	2.07486098431405e-05	2.07486098431405e-05
Actinomyces	6.22458295294215e-05	0	0	0	0	2.07486098431405e-05	0	0	0	0	0	0
Adlercreutzia	0.000124491659058843	4.1497219686281e-05	0	0	6.22458295294215e-05	0	0.000228234708274546	6.22458295294215e-05	2.07486098431405e-05	0.000435720806705951	4.1497219686281e-05	0.000290480537803967
Aerococcus	0.00172213461698066	0.000726201344509918	0.000497966636235372	0.000767698564196199	0.00105817910200017	0.000995933272470744	0.00315378869615736	0.00145240268901984	0.00607934268404017	0.0380736990621628	0.00168063739729438	0.00398373308988298
Aerosphaera	6.22458295294215e-05	0	2.07486098431405e-05	0	6.22458295294215e-05	0	4.1497219686281e-05	4.1497219686281e-05	0.000248983318117686	0.000477218026392232	2.07486098431405e-05	8.2994439372562e-05
Agathobacter	0.0065565607104324	4.1497219686281e-05	2.07486098431405e-05	6.22458295294215e-05	2.07486098431405e-05	0	2.07486098431405e-05	4.1497219686281e-05	2.07486098431405e-05	0.000311229147647108	0.000186737488588265	4.1497219686281e-05
Akkermansia	0.404888372479044	0.475869366752428	0.762386920076355	0.478691177691095	0.435741555315794	0.523176197194788	0.00672254958917752	0.0142957921819238	0.00674329819902067	0.0134243505685119	0.0072205162254129	0.0111835007054527
Alistipes	0.000622458295294215	0.000477218026392232	0.000145240268901984	0.00168063739729438	0.000290480537803967	0.00041497219686281	0.000518715246078513	0.00147315129886298	0.0016391401776081	0.00232384430243174	0.000165988878745124	0.00114117354137273
Allobaculum	0	0.00305004564694166	0	2.07486098431405e-05	0	2.07486098431405e-05	0	0	0.00188812349572579	2.07486098431405e-05	0	0
Alloprevotella	0.00165988878745124	0.00383849282098099	0.00107892771184331	0.00134865963980413	0.000601709685451075	0.000767698564196199	0.00607934268404017	0.00282181093866711	0.0302929703709851	0.00116192215121587	0.00286330815835339	0.00228234708274546
Allorhizobium-Neorhizobium-Pararhizobium-Rhizobium	0.000103743049215703	0	2.07486098431405e-05	0	0	0	0	2.07486098431405e-05	0	0	0	0
Anaerococcus	0.0031745373060005	0	0	0	4.1497219686281e-05	0	0	0	0	0	0	0
Anaerofustis	0	2.07486098431405e-05	0	2.07486098431405e-05	0	0	0	0.000269731927960827	0	8.2994439372562e-05	0	0
Anaerolineaceae_uncultured	0	0	0	0	0	0	0	0	4.1497219686281e-05	0	0	0
Anaeromyxobacter	0	0	0	0	0	0	0	0	4.1497219686281e-05	0	0	0
Anaeroplasma	0.00105817910200017	0.000207486098431405	4.1497219686281e-05	0	4.1497219686281e-05	4.1497219686281e-05	0.00039422358701967	4.1497219686281e-05	4.1497219686281e-05	0.000684704124823637	0.000186737488588265	0.000290480537803967
Anaerostipes	0.00141090546933355	0	4.1497219686281e-05	4.1497219686281e-05	2.07486098431405e-05	0	2.07486098431405e-05	2.07486098431405e-05	0	8.2994439372562e-05	0	0
Anaerotruncus	0.000207486098431405	8.2994439372562e-05	0.000207486098431405	0.000435720806705951	4.1497219686281e-05	0.000165988878745124	0.00105817910200017	0.000145240268901984	0.000560212465764794	0.00331977757490248	0.000145240268901984	0.000518715246078513
Anaerovorax	8.2994439372562e-05	8.2994439372562e-05	2.07486098431405e-05	0.000186737488588265	8.2994439372562e-05	0	0.000290480537803967	0.000103743049215703	0.000435720806705951	0.00103743049215703	0.000269731927960827	0.00039422358701967
Atopobium	0.000145240268901984	0	0	0	0	0	2.07486098431405e-05	0	0	0	0	2.07486098431405e-05
Bacillus	0	2.07486098431405e-05	0	0	0	0	0	0	4.1497219686281e-05	2.07486098431405e-05	6.22458295294215e-05	0
Bacteroidales_Unclassified	0	0	0	0	0	0	0	0	0	0	2.07486098431405e-05	0
Bacteroides	0.00375549838160843	0.00659805793011868	0.00309154286662794	0.00495891775251058	0.00701303012698149	0.00147315129886298	0.00371400116192215	0.00643206905137356	0.00323678313552992	0.0113494895841979	0.00433645945721637	0.0108307743381193
Barnesiella	0.000145240268901984	0	0	0	0	0	0	0	0	2.07486098431405e-05	0	0
Bifidobacterium	0.0017428832268238	0.000165988878745124	0.000165988878745124	0.00313304008631422	0.00082994439372562	0.00130716242011785	0.000269731927960827	0.000560212465764794	0.00228234708274546	0.000290480537803967	0.00039422358701967	0.00199186654494149
Bilophila	0.000186737488588265	0	4.1497219686281e-05	6.22458295294215e-05	4.1497219686281e-05	2.07486098431405e-05	8.2994439372562e-05	4.1497219686281e-05	0.000311229147647108	0.000207486098431405	0.000145240268901984	2.07486098431405e-05
Blautia	0.00570586770686364	0.00336127479458876	0.00151464851854926	0.00161839156776496	0.00165988878745124	0.00157689434807868	0.00257282762054942	0.00211635820400033	0.0072205162254129	0.00649431488090298	0.00178438044651008	0.0091708855506681
Butyricicoccus	0.00282181093866711	6.22458295294215e-05	0.00039422358701967	4.1497219686281e-05	2.07486098431405e-05	0.000248983318117686	0.000456469416549091	6.22458295294215e-05	0.000248983318117686	0.000456469416549091	0.000497966636235372	0.000477218026392232
Campylobacter	0.000331977757490248	0	0	0	0	0	2.07486098431405e-05	0	0	0	0	0
Candidatus Arthromitus	0.000124491659058843	8.2994439372562e-05	2.07486098431405e-05	6.22458295294215e-05	6.22458295294215e-05	0	0.000124491659058843	0.000207486098431405	0.000601709685451075	0.000331977757490248	0.000331977757490248	0.000975184662627604
Candidatus Ishikawaella	0	0	0	2.07486098431405e-05	0	4.1497219686281e-05	2.07486098431405e-05	4.1497219686281e-05	0	4.1497219686281e-05	0.00041497219686281	0.000186737488588265
Candidatus Saccharimonas	0	2.07486098431405e-05	0	8.2994439372562e-05	2.07486098431405e-05	8.2994439372562e-05	0.000643206905137356	0.000103743049215703	8.2994439372562e-05	0.000622458295294215	4.1497219686281e-05	0.000331977757490248
Candidatus Soleaferrea	0.000124491659058843	2.07486098431405e-05	2.07486098431405e-05	6.22458295294215e-05	2.07486098431405e-05	4.1497219686281e-05	0	8.2994439372562e-05	4.1497219686281e-05	0.000165988878745124	4.1497219686281e-05	2.07486098431405e-05
Candidatus Stoquefichus	0	2.07486098431405e-05	2.07486098431405e-05	0	4.1497219686281e-05	0	0	0.000145240268901984	4.1497219686281e-05	0	0	0.000103743049215703
Carnobacterium	0.000103743049215703	2.07486098431405e-05	2.07486098431405e-05	0	0	0	0	0	0	0	0	0
Chloroplast_norank	2.07486098431405e-05	2.07486098431405e-05	2.07486098431405e-05	0	4.1497219686281e-05	2.07486098431405e-05	0	0	0	0	2.07486098431405e-05	0
Christensenellaceae R-7 group	0.00039422358701967	0.000352726367333389	0.000124491659058843	6.22458295294215e-05	0.000497966636235372	0.000228234708274546	0.000684704124823637	0.000228234708274546	0.000165988878745124	0.00112042493152959	0.000311229147647108	0.000726201344509918
Christensenellaceae_norank	0	2.07486098431405e-05	0	0	0.000103743049215703	0	0	0	0	0	0	0
Christensenellaceae_uncultured	0.000311229147647108	8.2994439372562e-05	4.1497219686281e-05	0.000124491659058843	6.22458295294215e-05	6.22458295294215e-05	0.000165988878745124	0.000228234708274546	0.000248983318117686	0.000435720806705951	6.22458295294215e-05	0.000497966636235372
Clostridia UCG-014_norank	0.00103743049215703	0.0030707942567848	0.000456469416549091	0.000643206905137356	0.00529089551000083	0.000497966636235372	0.00944061747862893	0.00352726367333389	0.00298779981741223	0.0189434807867873	0.00377624699145157	0.00626608017262844
Clostridia vadinBB60 group_norank	0.00419121918831438	0.000352726367333389	0.000373474977176529	0.00112042493152959	0.000207486098431405	0.000871441613411901	0.00334052618474562	0.000290480537803967	0.000103743049215703	0.00527014690015769	0.00292555398788281	0.00132791102996099
Clostridia_norank	0	0	0	0	0	2.07486098431405e-05	2.07486098431405e-05	0	6.22458295294215e-05	0.000207486098431405	0	0
Clostridioides	0.000311229147647108	0.000477218026392232	0.000456469416549091	0.000497966636235372	6.22458295294215e-05	0.000124491659058843	0.000207486098431405	2.07486098431405e-05	0.000103743049215703	0.000248983318117686	0.000186737488588265	0.000228234708274546
Clostridium sensu stricto 1	0.00170138600713752	0.00280106232882397	0.000622458295294215	0.000705452734666777	0.000643206905137356	0.000705452734666777	0.000497966636235372	8.2994439372562e-05	0.000103743049215703	0.00190887210556893	0.000373474977176529	0.000954436052784464
Clostridium sensu stricto 13	0.00288405676819653	0.00543613577890281	0.00400448169972612	0.00551913021827538	0.00244833596149058	0.00417047057847124	0.00141090546933355	0.000580961075607934	0.000477218026392232	0.00178438044651008	0.00109967632168645	0.00107892771184331
Colidextribacter	0.0122209311976098	0.0098348410656486	0.00796746617976596	0.00537388994937339	0.00495891775251058	0.0031745373060005	0.0316416300107893	0.00769773425180513	0.0510623288239688	0.0495476803054195	0.0107892771184331	0.0200224084986306
Collinsella	8.2994439372562e-05	0	0	0	0	0	0	0	0	0	0	2.07486098431405e-05
Coprobacillus	0.000622458295294215	0.00379699560129471	0.000663955514980496	0.00120341937090215	0.000518715246078513	0.000207486098431405	0.000269731927960827	0.000124491659058843	8.2994439372562e-05	0.000290480537803967	0.000103743049215703	0.000248983318117686
Coriobacteriaceae UCG-002	0	0	0	0	0	0	0	2.07486098431405e-05	4.1497219686281e-05	2.07486098431405e-05	4.1497219686281e-05	2.07486098431405e-05
Coriobacteriales Incertae Sedis_uncultured	0	0	0	0	0	0	0	0	4.1497219686281e-05	0	0	0
Corynebacterium	0.0017428832268238	0.000435720806705951	0.000684704124823637	0.00039422358701967	0.000726201344509918	0.000560212465764794	0.00358950950286331	0.00082994439372562	0.00749024815337372	0.0143372894016101	0.00082994439372562	0.00161839156776496
Cupriavidus	0	0	0	2.07486098431405e-05	6.22458295294215e-05	0	0	0	0	2.07486098431405e-05	0	0
Cutibacterium	4.1497219686281e-05	0	0	0	0	0	0	0	0	0	0	0
Defluviicoccales_norank	6.22458295294215e-05	0	0	0	0	0	0	0	0	0	0	0
Desulfovibrio	0.000726201344509918	6.22458295294215e-05	0.000228234708274546	0.000269731927960827	0.000248983318117686	0.000269731927960827	0.000477218026392232	6.22458295294215e-05	0.000622458295294215	0.000933687442941323	0.000663955514980496	0.000165988878745124
Desulfovibrionaceae_uncultured	0.028799070462279	0.0703792845879326	0.0271391816748278	0.0158726865300025	0.0160386754087476	0.00981409245580546	0.0235081749522782	0.0183832683210225	0.117914349738568	0.147626359033945	0.0195866876919246	0.0585940741970288
Dialister	0.00518715246078513	0	0	0	0	0	0	0	0	2.07486098431405e-05	0	2.07486098431405e-05
Dietzia	0	0	0	0	0	0	0	4.1497219686281e-05	0	0	2.07486098431405e-05	2.07486098431405e-05
Dubosiella	0.00817495227819736	0.0108930201676488	0.0134658477881982	0.0458129305336542	0.0403352975350652	0.0553987882811851	0.0670595070130301	0.00605859407419703	0.00516640385094199	0.00421196779815752	0.0220142750435721	0.0474935679309486
Eggerthellaceae_uncultured	2.07486098431405e-05	0	0	0	0	0	6.22458295294215e-05	0	4.1497219686281e-05	2.07486098431405e-05	0	4.1497219686281e-05
Eisenbergiella	6.22458295294215e-05	0	0	0	0	0	6.22458295294215e-05	0	0.000186737488588265	0.000311229147647108	0.000124491659058843	0.000228234708274546
Endomicrobium	0	0	0	0	0	0	0	0	2.07486098431405e-05	0	0	0
Enterobacter	4.1497219686281e-05	0.000726201344509918	6.22458295294215e-05	0.000580961075607934	0.000269731927960827	0.000145240268901984	0	4.1497219686281e-05	0	6.22458295294215e-05	0	2.07486098431405e-05
Enterococcus	4.1497219686281e-05	0	2.07486098431405e-05	6.22458295294215e-05	0.000124491659058843	0	0.000103743049215703	6.22458295294215e-05	6.22458295294215e-05	0.00039422358701967	6.22458295294215e-05	0.000124491659058843
Enterorhabdus	0.000643206905137356	0.00039422358701967	0.000352726367333389	0.000331977757490248	0.000560212465764794	0.000663955514980496	0.00184662627603951	0.000912938833098182	0.00124491659058843	0.00172213461698066	0.000767698564196199	0.0014316540791767
Erysipelatoclostridiaceae_uncultured	0.000124491659058843	0.000145240268901984	4.1497219686281e-05	6.22458295294215e-05	0.000124491659058843	0.000248983318117686	0.00286330815835339	0.00128641381027471	0.000311229147647108	0.00041497219686281	0.000746949954353058	0.00139015685949041
Erysipelatoclostridium	0.00815420366835422	0.0117022159515312	0.00180512905635322	0.00846543281600133	0.00583035936592248	0.00771848286164827	0.100319528591584	0.0999875508340941	0.0197734251805129	0.00910863972113868	0.0375964810357706	0.0424101585193792
Erysipelotrichaceae UCG-003	0.00120341937090215	0	0	0	0	0	0	0	0	0	0	2.07486098431405e-05
Erysipelotrichaceae_uncultured	0.000269731927960827	0.000124491659058843	4.1497219686281e-05	0.000497966636235372	0.000331977757490248	0.00203336376462777	0.00537388994937339	0.00118267076105901	0.000518715246078513	0.00130716242011785	0.00184662627603951	0.00271806788945141
Escherichia-Shigella	0.00765623703211885	0.00678479541870695	0.00892190223255042	0.0139015685949041	0.0113494895841979	0.0155407087725122	0.00340277201427504	0.00630757739231471	0.00500041497219686	0.00516640385094199	0.0240476388081999	0.00736575649431488
Ezakiella	0.00402523030956926	0	0	0	0	0	0	0	0	0	0	0
Facklamia	0.00041497219686281	0.000228234708274546	0.000186737488588265	0.000124491659058843	0.000228234708274546	0.000207486098431405	0.000705452734666777	0.000248983318117686	0.00116192215121587	0.00614158851356959	0.000456469416549091	0.000684704124823637
Faecalibacterium	0.0109760146070213	2.07486098431405e-05	4.1497219686281e-05	4.1497219686281e-05	2.07486098431405e-05	0	6.22458295294215e-05	0.000165988878745124	2.07486098431405e-05	0.000560212465764794	0.000145240268901984	0.000228234708274546
Faecalibaculum	0.0147315129886298	0.0184040169308656	0.00610009129388331	0.0291102996099261	0.0601917171549506	0.116275209560959	0.0881815918333472	0.006349074612001	0.006349074612001	0.00709602456635405	0.177898580795087	0.0631795169723628
Faecalitalea	0	0	0	0	0	2.07486098431405e-05	4.1497219686281e-05	0	0	8.2994439372562e-05	0	0
Family XIII AD3011 group	0.000145240268901984	8.2994439372562e-05	6.22458295294215e-05	0.000165988878745124	0.000207486098431405	0.000124491659058843	0.000622458295294215	0.000290480537803967	0.000228234708274546	0.000580961075607934	0.000331977757490248	0.000248983318117686
Family XIII UCG-001	8.2994439372562e-05	2.07486098431405e-05	2.07486098431405e-05	0	2.07486098431405e-05	0	0.000103743049215703	0	0	4.1497219686281e-05	0	4.1497219686281e-05
Fenollaria	0.00234459291227488	0	0	0	0	0	0	0	0	0	0	0
Finegoldia	0.00861067308490331	0	0	0	0	0	0	0	0	0	0	0
Flavobacteriaceae_uncultured	0	0	0	4.1497219686281e-05	0	0	0	2.07486098431405e-05	0	0	0	0
Flavonifractor	0.000767698564196199	0.00186737488588265	0.000477218026392232	0.000622458295294215	0.00290480537803967	2.07486098431405e-05	8.2994439372562e-05	2.07486098431405e-05	0.000186737488588265	0.000228234708274546	0.000228234708274546	0.000103743049215703
Fructilactobacillus	0.000207486098431405	0	0	0	0	0	0	0	0	0	0	0
Fusicatenibacter	0.00205411237447091	0	0	0	0	2.07486098431405e-05	0	0	0	8.2994439372562e-05	0	0
GCA-900066575	0.00217860403352975	0.000165988878745124	0.00041497219686281	0.000145240268901984	0.000145240268901984	8.2994439372562e-05	0.00184662627603951	0.000373474977176529	0.00248983318117686	0.00583035936592248	0.000954436052784464	0.000850693003568761
Gastranaerophilales_norank	0	2.07486098431405e-05	0	4.1497219686281e-05	0	2.07486098431405e-05	0.000103743049215703	4.1497219686281e-05	2.07486098431405e-05	4.1497219686281e-05	0.000165988878745124	8.2994439372562e-05
Gemella	0	0	0	0	0	0	2.07486098431405e-05	0	2.07486098431405e-05	0	0	0
Glutamicibacter	4.1497219686281e-05	2.07486098431405e-05	0	0	4.1497219686281e-05	0	0	0	0	4.1497219686281e-05	0	0
HT002	0.000435720806705951	0.000124491659058843	2.07486098431405e-05	0.000103743049215703	0.000103743049215703	6.22458295294215e-05	0.000248983318117686	0.000165988878745124	0.000207486098431405	0.000435720806705951	0.000186737488588265	0.000518715246078513
Haemophilus	2.07486098431405e-05	0	0	0	0	4.1497219686281e-05	0	0	2.07486098431405e-05	0	0	0
Halomonas	2.07486098431405e-05	0	2.07486098431405e-05	0	0	0	0	0	4.1497219686281e-05	2.07486098431405e-05	0	4.1497219686281e-05
Harryflintia	4.1497219686281e-05	6.22458295294215e-05	4.1497219686281e-05	4.1497219686281e-05	0	4.1497219686281e-05	0.000497966636235372	6.22458295294215e-05	0.000311229147647108	0.000228234708274546	0.000207486098431405	0.000186737488588265
Helicobacter	0.00275956510913769	0.000456469416549091	0.00109967632168645	0.00275956510913769	0.000912938833098182	0.000788447174039339	0.00278031371898083	0.000705452734666777	0.00512490663125571	0.00786372313055025	0.00282181093866711	0.00410822474894182
Herbinix	0	0	0	0	0	0	2.07486098431405e-05	0	0	0	0	0
Ileibacterium	0.000580961075607934	0.00201261515478463	0.000228234708274546	0.000331977757490248	0.000186737488588265	0.000311229147647108	0.0128848867125903	0.0015353971283924	0.00713752178604034	0.00151464851854926	0.0143787866212964	0.0101253216034526
Incertae Sedis	0.00041497219686281	0.000228234708274546	0.000269731927960827	8.2994439372562e-05	0.000435720806705951	0.000248983318117686	0.000601709685451075	0.000456469416549091	0.000269731927960827	0.00161839156776496	0.00161839156776496	0.000331977757490248
Intestinibacter	8.2994439372562e-05	0	0	0	0	0	0	0	0	0	0	0
Intestinimonas	2.07486098431405e-05	0	0	6.22458295294215e-05	0	0	4.1497219686281e-05	0	0	4.1497219686281e-05	0	0
Jeotgalibaca	0	0	0	0	0	0	2.07486098431405e-05	0	6.22458295294215e-05	6.22458295294215e-05	0	2.07486098431405e-05
Jeotgalicoccus	0.000103743049215703	0.000103743049215703	0	8.2994439372562e-05	8.2994439372562e-05	2.07486098431405e-05	0.000269731927960827	0.000248983318117686	0.000331977757490248	0.00118267076105901	0.000124491659058843	0.00039422358701967
Klebsiella	8.2994439372562e-05	0	8.2994439372562e-05	2.07486098431405e-05	2.07486098431405e-05	4.1497219686281e-05	2.07486098431405e-05	0	2.07486098431405e-05	4.1497219686281e-05	8.2994439372562e-05	8.2994439372562e-05
Kurthia	0	2.07486098431405e-05	0	0	2.07486098431405e-05	0	0.000124491659058843	4.1497219686281e-05	0.000145240268901984	0.000539463855921653	6.22458295294215e-05	6.22458295294215e-05
Lachnoclostridium	0.00228234708274546	0.000892190223255042	0.00039422358701967	0.00139015685949041	0.00120341937090215	0.000269731927960827	0.00112042493152959	0.000601709685451075	0.00112042493152959	0.00178438044651008	0.000912938833098182	0.00112042493152959
Lachnospira	0.00132791102996099	0	0	0	6.22458295294215e-05	2.07486098431405e-05	2.07486098431405e-05	2.07486098431405e-05	2.07486098431405e-05	0.000497966636235372	4.1497219686281e-05	2.07486098431405e-05
Lachnospiraceae FCS020 group	2.07486098431405e-05	0	2.07486098431405e-05	0	0	0	6.22458295294215e-05	0.000124491659058843	8.2994439372562e-05	0.000145240268901984	4.1497219686281e-05	2.07486098431405e-05
Lachnospiraceae ND3007 group	0.000539463855921653	0	0	0	0	0	0	0	0	0	0	0
Lachnospiraceae NK4A136 group	0.00761473981243257	0.00168063739729438	0.0150219935264337	0.00379699560129471	0.00172213461698066	0.0049174205328243	0.0261639970122002	0.00464768860486347	0.0475143165407917	0.0412689849780065	0.0193999502033364	0.01004232716408
Lachnospiraceae UCG-001	0.000352726367333389	0	2.07486098431405e-05	0.000165988878745124	0	2.07486098431405e-05	6.22458295294215e-05	0.00103743049215703	4.1497219686281e-05	0	0.000103743049215703	6.22458295294215e-05
Lachnospiraceae UCG-004	6.22458295294215e-05	0	2.07486098431405e-05	0	0	0	4.1497219686281e-05	0	0	2.07486098431405e-05	0	0
Lachnospiraceae UCG-006	0.000975184662627604	8.2994439372562e-05	8.2994439372562e-05	0.000165988878745124	0.000103743049215703	0.000186737488588265	0.000622458295294215	0.000580961075607934	0.00134865963980413	0.00118267076105901	0.000352726367333389	0.00120341937090215
Lachnospiraceae UCG-008	0	0	0	0	0	0	2.07486098431405e-05	0	6.22458295294215e-05	4.1497219686281e-05	0	4.1497219686281e-05
Lachnospiraceae UCG-010	0	0	0	0	0	0	4.1497219686281e-05	0	0	0	2.07486098431405e-05	2.07486098431405e-05
Lachnospiraceae_Unclassified	0.00670180097933439	0.019192464104905	0.00340277201427504	0.00522864968047141	0.00713752178604034	0.00226159847290232	0.00412897335878496	0.000663955514980496	0.00201261515478463	0.00468918582454976	0.00197111793509835	0.00136940824964727
Lachnospiraceae_uncultured	0.0126359033944726	0.00344426923396132	0.00329902896505934	0.00400448169972612	0.00533239272968711	0.00431571084737323	0.0292970370985143	0.0130508755913354	0.0132168644700805	0.0291310482197692	0.0134658477881982	0.0138185741555316
Lachnotalea	0	4.1497219686281e-05	0	0	0	0	0	0	0	0	0	0
Lactobacillaceae_Unclassified	0.00319528591584364	0.000124491659058843	0.000103743049215703	0.00211635820400033	0.00205411237447091	0.000663955514980496	0.000705452734666777	0.000456469416549091	0.000746949954353058	0.000352726367333389	0.00130716242011785	0.00226159847290232
Lactobacillus	0.0394638559216532	0.00367250394223587	0.00151464851854926	0.0232799402440036	0.0210805876006308	0.00900489667192298	0.0199186654494149	0.0105402938003154	0.0107685285085899	0.0151879824051789	0.021412565358121	0.0577018839737738
Lactococcus	0	2.07486098431405e-05	0	2.07486098431405e-05	0	4.1497219686281e-05	0.000124491659058843	0.000435720806705951	0	0.000145240268901984	0.000228234708274546	0.00325753174537306
Latescibacterota_norank	6.22458295294215e-05	0	0	0	0	0	0	0	0	0	0	0
Lawsonella	8.2994439372562e-05	0	0	2.07486098431405e-05	0	0	0	0	0	0	0	0
Ligilactobacillus	0.175865217030459	0.0458544277533405	0.0566437048717736	0.259212382770354	0.278695327413063	0.117312640053116	0.283218524358868	0.61905552327994	0.380363515644452	0.0998008133455058	0.439642293966304	0.343659224831936
Limosilactobacillus	0.0047099344343929	0.00132791102996099	0.000975184662627604	0.00248983318117686	0.00114117354137273	0.00124491659058843	0.00278031371898083	0.00203336376462777	0.00329902896505934	0.00385924143082413	0.00350651506349075	0.00508340941156942
Marvinbryantia	0.000726201344509918	0.000435720806705951	0.000269731927960827	0.000331977757490248	0.000248983318117686	0.000165988878745124	0.000518715246078513	0.000663955514980496	0.000477218026392232	0.000435720806705951	0.000435720806705951	0.000539463855921653
Mesorhizobium	2.07486098431405e-05	0	0	0	0	0	0	0	8.2994439372562e-05	0	0	0
Methyloversatilis	0.000248983318117686	0	0	0	0	0	0	0	0	2.07486098431405e-05	0	0
Mitsuokella	2.07486098431405e-05	0	0	0	0	0	0	0	0	4.1497219686281e-05	2.07486098431405e-05	0
Mobiluncus	0.000186737488588265	0	0	0	0	0	0	0	0	0	0	0
Monoglobus	4.1497219686281e-05	2.07486098431405e-05	0	0.000103743049215703	2.07486098431405e-05	0	0.000186737488588265	6.22458295294215e-05	4.1497219686281e-05	0.000186737488588265	2.07486098431405e-05	0.000124491659058843
Morganella	2.07486098431405e-05	0	2.07486098431405e-05	0	0	0	2.07486098431405e-05	6.22458295294215e-05	2.07486098431405e-05	2.07486098431405e-05	0	0
Mucispirillum	0.00118267076105901	0	0.000186737488588265	0	0.000248983318117686	4.1497219686281e-05	4.1497219686281e-05	8.2994439372562e-05	0.000663955514980496	0.000207486098431405	0.00141090546933355	0.000477218026392232
Murdochiella	0.00649431488090298	4.1497219686281e-05	0	0	0	0	0	0	0	0	0	0
Muribaculaceae_norank	0.0319528591584363	0.139181674827786	0.0275956510913768	0.0189849780064735	0.0301477301020831	0.0614781309652253	0.0789069632334632	0.0350858992447506	0.141152792762885	0.181467341688107	0.0761888953440118	0.0866876919246409
Muribaculum	0.00039422358701967	0.000290480537803967	0.000290480537803967	0.000352726367333389	0.000145240268901984	0.000290480537803967	0.000269731927960827	0.000539463855921653	0.000435720806705951	0.000352726367333389	0.000331977757490248	0.000290480537803967
NK4A214 group	0.00334052618474562	0.00134865963980413	0.00188812349572579	0.00203336376462777	0.00165988878745124	0.000643206905137356	0.00226159847290232	0.00126566520043157	0.00103743049215703	0.00427421362768694	0.000850693003568761	0.00128641381027471
Negativibacillus	6.22458295294215e-05	0.000165988878745124	0	6.22458295294215e-05	0.000103743049215703	2.07486098431405e-05	0.000311229147647108	0.000186737488588265	0.000290480537803967	0.000788447174039339	0.000207486098431405	0.000207486098431405
Negativicoccus	0.000477218026392232	0	0	0	0	0	0	0	0	0	0	0
Neorhizobium	2.07486098431405e-05	0	0	0	0	0	0	0	0	0	0	0
Nesterenkonia	0	0	0	2.07486098431405e-05	0	0	2.07486098431405e-05	0	0	0	0	2.07486098431405e-05
Nitriliruptor	0	0	0	0	0	0	4.1497219686281e-05	0	0	0	6.22458295294215e-05	6.22458295294215e-05
Nitrospira	0.000145240268901984	0	0	0	0	0	0	0	0	0	0	0
Odoribacter	0.00101668188231388	0.000186737488588265	0.000435720806705951	0.000290480537803967	8.2994439372562e-05	0.00126566520043157	0.00039422358701967	0.000165988878745124	0.000269731927960827	0.00147315129886298	0.000207486098431405	0.000726201344509918
Olsenella	0.000103743049215703	8.2994439372562e-05	6.22458295294215e-05	6.22458295294215e-05	8.2994439372562e-05	2.07486098431405e-05	0.000103743049215703	0	6.22458295294215e-05	6.22458295294215e-05	4.1497219686281e-05	0
Oscillibacter	0.00149389990870612	0.000746949954353058	0.00128641381027471	0.000311229147647108	0.000622458295294215	0.00041497219686281	0.00205411237447091	0.000767698564196199	0.00325753174537306	0.00875591335380529	0.00284255954851025	0.00182587766619637
Oscillospiraceae_Unclassified	0	0	0	0	0	0	2.07486098431405e-05	0	6.22458295294215e-05	6.22458295294215e-05	0	0
Oscillospiraceae_uncultured	0.00744875093368744	0.00419121918831438	0.0039422358701967	0.00255207901070628	0.00192962071541207	0.00188812349572579	0.0122831770271392	0.00412897335878496	0.020229894597062	0.0605236949124408	0.0115569756826293	0.0109137687774919
Oscillospirales_Unclassified	0	0	2.07486098431405e-05	4.1497219686281e-05	0	0	0	0	0	0	0	0
Oscillospirales_norank	0	2.07486098431405e-05	2.07486098431405e-05	2.07486098431405e-05	2.07486098431405e-05	0	6.22458295294215e-05	0	0	0.000103743049215703	0	0
Paenalcaligenes	0.000165988878745124	2.07486098431405e-05	0	0	4.1497219686281e-05	2.07486098431405e-05	8.2994439372562e-05	2.07486098431405e-05	0.000124491659058843	0.000622458295294215	0.000145240268901984	0
Paludibacteraceae_uncultured	0	0	0	2.07486098431405e-05	0	0	0	0	0	0	0	0
Paludicola	0.00120341937090215	0.00159764295792182	0.00082994439372562	0.000975184662627604	0.00116192215121587	0.000643206905137356	0.00039422358701967	0.000103743049215703	0.000207486098431405	0.000477218026392232	0.000290480537803967	0.000207486098431405
Parabacteroides	0.00109967632168645	0.00209560959415719	0.000497966636235372	0.000580961075607934	0.00132791102996099	0.000497966636235372	0.00348576645364761	0.0056851190970205	0.00365175533239273	0.00275956510913769	0.00107892771184331	0.0048136774836086
Paraprevotella	0	2.07486098431405e-05	4.1497219686281e-05	6.22458295294215e-05	4.1497219686281e-05	0	2.07486098431405e-05	0.000124491659058843	0	0	0	8.2994439372562e-05
Parasutterella	0.00082994439372562	0.00139015685949041	0.00124491659058843	0.000560212465764794	0.00157689434807868	0.000186737488588265	0.00201261515478463	0.000352726367333389	0.00159764295792182	0.00159764295792182	0.000663955514980496	0.00120341937090215
Parvibacter	0	2.07486098431405e-05	0	2.07486098431405e-05	0	2.07486098431405e-05	4.1497219686281e-05	2.07486098431405e-05	8.2994439372562e-05	8.2994439372562e-05	2.07486098431405e-05	2.07486098431405e-05
Peptococcaceae_uncultured	0.00147315129886298	0.000373474977176529	0.000145240268901984	0.000269731927960827	0.00041497219686281	0.000352726367333389	0.00259357623039256	0.000580961075607934	0.0017428832268238	0.00172213461698066	0.00118267076105901	0.00149389990870612
Peptococcus	0.000331977757490248	4.1497219686281e-05	4.1497219686281e-05	2.07486098431405e-05	2.07486098431405e-05	2.07486098431405e-05	2.07486098431405e-05	0	8.2994439372562e-05	0.000103743049215703	6.22458295294215e-05	2.07486098431405e-05
Peptoniphilus	0.00871441613411901	0	0	0	0	4.1497219686281e-05	0	0	0	0	2.07486098431405e-05	0
Peptostreptococcales-Tissierellales_Unclassified	0	0	0	0	0	0	0	0	0	2.07486098431405e-05	0	0
Peptostreptococcus	0.000705452734666777	0	0	0	0	0	0	0	0	0	0	0
Porphyromonas	0.000165988878745124	0	0	0	0	0	0	0	0	0	0	2.07486098431405e-05
Prevotella	0.00271806788945141	0.000103743049215703	0.00126566520043157	0.000601709685451075	2.07486098431405e-05	0.000331977757490248	0.00107892771184331	0.00253133040086314	6.22458295294215e-05	0.000311229147647108	0.00155614573823554	0.00134865963980413
Prevotellaceae Ga6A1 group	0	0	0.000228234708274546	0.000622458295294215	4.1497219686281e-05	0	0.000103743049215703	0	2.07486098431405e-05	0	0.000269731927960827	0.000103743049215703
Prevotellaceae NK3B31 group	0	0	0	0	0	0	0.000103743049215703	0	0.000103743049215703	0.000228234708274546	4.1497219686281e-05	4.1497219686281e-05
Prevotellaceae UCG-001	8.2994439372562e-05	6.22458295294215e-05	0.000103743049215703	4.1497219686281e-05	2.07486098431405e-05	0	0.00041497219686281	0.000539463855921653	0.000207486098431405	0.000290480537803967	0.000248983318117686	0.00082994439372562
Prevotellaceae UCG-003	0	0.000103743049215703	6.22458295294215e-05	0.000269731927960827	0.000103743049215703	2.07486098431405e-05	0.000186737488588265	6.22458295294215e-05	0.000145240268901984	0.00041497219686281	0.000373474977176529	2.07486098431405e-05
Pseudomonas	0.00456469416549091	0.00321603452568678	0.000767698564196199	0.00182587766619636	0.00267657066976513	0.00292555398788281	6.22458295294215e-05	2.07486098431405e-05	6.22458295294215e-05	0	0	2.07486098431405e-05
Pseudooceanicola	0	0	0	4.1497219686281e-05	0	0	0	0	0	0	2.07486098431405e-05	0
Psychrobacter	0.000560212465764794	0.000311229147647108	0.000165988878745124	0.000311229147647108	0.000124491659058843	0.000269731927960827	0.000871441613411901	0.000269731927960827	0.00120341937090215	0.0101045729936094	0.000560212465764794	0.000497966636235372
RF39_norank	0.000560212465764794	0.000228234708274546	0.000145240268901984	0.000186737488588265	6.22458295294215e-05	2.07486098431405e-05	0.0024068387418043	0.000435720806705951	0.000975184662627604	0.00726201344509918	0.000767698564196199	0.00296705120756909
Rahnella1	0.00302929703709851	0.00145240268901984	0.000933687442941323	0.00985558967549174	0.0107270312889036	0.00939912025894265	0	6.22458295294215e-05	2.07486098431405e-05	4.1497219686281e-05	2.07486098431405e-05	0
Ralstonia	0.000767698564196199	4.1497219686281e-05	2.07486098431405e-05	2.07486098431405e-05	2.07486098431405e-05	2.07486098431405e-05	4.1497219686281e-05	0	4.1497219686281e-05	2.07486098431405e-05	0	6.22458295294215e-05
Rhodococcus	2.07486098431405e-05	0	0	0	0	0	0	0	0	0	0	0
Rhodospirillales_norank	0.000124491659058843	6.22458295294215e-05	2.07486098431405e-05	0.000228234708274546	0.000228234708274546	0	2.07486098431405e-05	2.07486098431405e-05	0	2.07486098431405e-05	0.00041497219686281	2.07486098431405e-05
Rikenella	8.2994439372562e-05	0	0.000228234708274546	0.000456469416549091	0	0.000643206905137356	0.00105817910200017	0.000145240268901984	0.000103743049215703	0.000643206905137356	0	0.000684704124823637
Rikenellaceae RC9 gut group	0.000124491659058843	0.000103743049215703	0.000207486098431405	0.000186737488588265	0.000228234708274546	0.000124491659058843	0.000373474977176529	0.000228234708274546	0.00041497219686281	0.000269731927960827	6.22458295294215e-05	0.00190887210556893
Rikenellaceae_Unclassified	0	0	0	0	0	0	4.1497219686281e-05	0	0	0	0	0
Robinsoniella	0.000269731927960827	0.00039422358701967	2.07486098431405e-05	0.000124491659058843	0	4.1497219686281e-05	0	4.1497219686281e-05	0	6.22458295294215e-05	6.22458295294215e-05	0
Romboutsia	0.00155614573823554	0.000518715246078513	0.000373474977176529	0.00182587766619636	0.000746949954353058	0.00226159847290232	0.000726201344509918	0.000228234708274546	0.000456469416549091	0.000850693003568761	0.000684704124823637	0.000560212465764794
Roseburia	0.00213710681384347	0.000145240268901984	0.000290480537803967	0.000518715246078513	0.000331977757490248	0.000207486098431405	0.00101668188231389	0.00161839156776496	0.00305004564694166	0.00217860403352975	0.000954436052784464	0.00151464851854926
Ruminococcaceae_norank	0.000269731927960827	0	6.22458295294215e-05	8.2994439372562e-05	0	0	6.22458295294215e-05	0	0	0.000165988878745124	4.1497219686281e-05	0
Ruminococcaceae_uncultured	0.00242758735164744	0.000643206905137356	0.000331977757490248	0.000601709685451075	0.000228234708274546	0.000269731927960827	0.00136940824964727	0.000560212465764794	0.00157689434807868	0.00234459291227488	0.00132791102996099	0.00118267076105901
Ruminococcus	0	0.000892190223255042	0	4.1497219686281e-05	0	0	0.000269731927960827	0.000850693003568761	2.07486098431405e-05	0.000124491659058843	0.000165988878745124	4.1497219686281e-05
S5-A14a	0.00300854842725537	0	0	0	0	0	0	0	0	0	0	0
Saccharothrix	0	0	0	0	0	0	0	0	4.1497219686281e-05	0	0	0
Sanguibacter-Flavimobilis	6.22458295294215e-05	0	0	0	0	0	0	0	0	0	0	0
Sellimonas	0.000145240268901984	0	0	0	0	0	0	0	0	0	0	0
Serratia	0.00643206905137356	0.00998008133455058	0.00751099676321686	0.000622458295294215	0.000352726367333389	8.2994439372562e-05	2.07486098431405e-05	2.07486098431405e-05	0	0	0	6.22458295294215e-05
Slackia	8.2994439372562e-05	0	0	0	0	0	0	0	0	0	0	0
Sphingobacterium	0.000165988878745124	6.22458295294215e-05	4.1497219686281e-05	0	2.07486098431405e-05	2.07486098431405e-05	0	0	0	0	0	0
Sporosarcina	0	0	0	0	0	0	0	0	0	0.000145240268901984	0	4.1497219686281e-05
Staphylococcus	0.000186737488588265	0.000207486098431405	0	6.22458295294215e-05	4.1497219686281e-05	8.2994439372562e-05	0.000124491659058843	4.1497219686281e-05	6.22458295294215e-05	0.000145240268901984	0.000103743049215703	2.07486098431405e-05
Stenotrophomonas	0.00149389990870612	0.00080919578388248	0.000290480537803967	0.000103743049215703	0.000165988878745124	4.1497219686281e-05	0	0	0	0	2.07486098431405e-05	2.07486098431405e-05
Streptococcus	0.000373474977176529	6.22458295294215e-05	4.1497219686281e-05	0	2.07486098431405e-05	0.000103743049215703	0.000103743049215703	0.000124491659058843	4.1497219686281e-05	0.000269731927960827	0.000995933272470744	0.000186737488588265
Subdoligranulum	0.00136940824964727	6.22458295294215e-05	4.1497219686281e-05	0	2.07486098431405e-05	0	0	2.07486098431405e-05	0	2.07486098431405e-05	2.07486098431405e-05	0
Subgroup 12_norank	6.22458295294215e-05	0	0	0	0	0	0	0	0	0	0	0
Terrisporobacter	0.000975184662627604	0.00219935264337289	0.00134865963980413	0.000912938833098182	0.000311229147647108	0.000497966636235372	0.000477218026392232	0.000124491659058843	0.000186737488588265	0.000539463855921653	0.000456469416549091	0.000290480537803967
Tropicibacter	0	0	2.07486098431405e-05	0	0	0	0	0	0	0	0	0
Turicibacter	0.000145240268901984	0.000103743049215703	0	0.000103743049215703	0.000124491659058843	0	0.000331977757490248	0.000103743049215703	0.00128641381027471	0.000726201344509918	0.000311229147647108	0.000580961075607934
Tuzzerella	0.000186737488588265	2.07486098431405e-05	2.07486098431405e-05	2.07486098431405e-05	0	2.07486098431405e-05	4.1497219686281e-05	4.1497219686281e-05	0.000228234708274546	0.000373474977176529	0.000726201344509918	0.000103743049215703
Tyzzerella	0.000228234708274546	0.000373474977176529	6.22458295294215e-05	6.22458295294215e-05	6.22458295294215e-05	8.2994439372562e-05	8.2994439372562e-05	2.07486098431405e-05	0	2.07486098431405e-05	0	4.1497219686281e-05
UBA1819	0.00298779981741223	0.000975184662627604	0.0015353971283924	0.00178438044651008	0.00109967632168645	0.000663955514980496	0.00041497219686281	0.000311229147647108	0.000435720806705951	0.000975184662627604	0.000373474977176529	0.000518715246078513
UCG-005	0.000145240268901984	4.1497219686281e-05	4.1497219686281e-05	0.000103743049215703	0	6.22458295294215e-05	0.000331977757490248	0.000165988878745124	2.07486098431405e-05	0.000871441613411901	0.00039422358701967	0.000145240268901984
UCG-009	0.000228234708274546	2.07486098431405e-05	0.000103743049215703	0	8.2994439372562e-05	2.07486098431405e-05	0.000124491659058843	0.000207486098431405	0.000311229147647108	0.000788447174039339	6.22458295294215e-05	0.000248983318117686
UCG-010_norank	0.000124491659058843	6.22458295294215e-05	6.22458295294215e-05	0.000103743049215703	4.1497219686281e-05	6.22458295294215e-05	0.000352726367333389	6.22458295294215e-05	0.000124491659058843	0.000871441613411901	0.000186737488588265	0.000518715246078513
Unclassified	0.0047099344343929	0.00114117354137273	0.0017428832268238	0.000705452734666777	0.00130716242011785	0.0065565607104324	0.000497966636235372	0.00446095111627521	0.000954436052784464	0.0123454228566686	0.0120341937090215	0.0178438044651008
Ureaplasma	0	0	0	0	0	0	0	0	0	0	0	0.000145240268901984
Varibaculum	0.000124491659058843	0	0	0	0	0	0	0	0	0	0	0
Verticiella	6.22458295294215e-05	0	0	6.22458295294215e-05	0	0	0	0	0	0	0	0
Vibrio	4.1497219686281e-05	0	0	0	2.07486098431405e-05	0	0	0	0	0	6.22458295294215e-05	0
Weissella	2.07486098431405e-05	2.07486098431405e-05	0	0	0	0	0	2.07486098431405e-05	0	0	0	0
[Clostridium] innocuum group	0.00946136608847207	0.0567474479209893	0.00246908457133372	0.00311229147647108	0.00151464851854926	0.000871441613411901	0.00190887210556893	0.000995933272470744	0.00101668188231388	0.00184662627603951	0.00101668188231388	0.0016391401776081
[Clostridium] methylpentosum group_norank	0	0	0	0	0	0	0	0	2.07486098431405e-05	0.000103743049215703	0	0
[Eubacterium] brachy group	0.00039422358701967	0.000165988878745124	0.000186737488588265	0.000331977757490248	0.000248983318117686	0.000248983318117686	0.000124491659058843	0.000145240268901984	0.000103743049215703	0.000373474977176529	0.000207486098431405	0.000124491659058843
[Eubacterium] coprostanoligenes group_norank	0.0314756411320441	0.0282181093866711	0.00846543281600133	0.011370238194041	0.0101045729936094	0.00985558967549174	0.112602705618724	0.0906921736243672	0.048136774836086	0.0986596398041331	0.0203128890364346	0.0911693916507594
[Eubacterium] eligens group	0.00165988878745124	0	0	0	0	0	0	0	0	4.1497219686281e-05	0	0
[Eubacterium] nodatum group	0.00161839156776496	0.00182587766619636	0.000580961075607934	0.000954436052784464	0.00192962071541207	0.00107892771184331	0.00132791102996099	0.000705452734666777	0.000746949954353058	0.00155614573823554	0.00101668188231388	0.00128641381027471
[Eubacterium] oxidoreducens group	0	0	0	0	0	0	0	0	4.1497219686281e-05	0	0	0
[Eubacterium] siraeum group	0.00207486098431405	2.07486098431405e-05	2.07486098431405e-05	0	0.000103743049215703	4.1497219686281e-05	0.000995933272470744	0.000248983318117686	0.000145240268901984	0.00222010125321603	0.00278031371898083	8.2994439372562e-05
[Eubacterium] ventriosum group	0.000145240268901984	0	2.07486098431405e-05	0	0	8.2994439372562e-05	0	0	0	4.1497219686281e-05	4.1497219686281e-05	0
[Eubacterium] xylanophilum group	8.2994439372562e-05	2.07486098431405e-05	0.000788447174039339	0.000124491659058843	2.07486098431405e-05	0.000103743049215703	0.00124491659058843	2.07486098431405e-05	0.000290480537803967	0.00361025811270645	0.000954436052784464	0.000186737488588265
[Ruminococcus] gnavus group	0.000518715246078513	0	2.07486098431405e-05	4.1497219686281e-05	2.07486098431405e-05	0.000103743049215703	0.000248983318117686	0.000269731927960827	2.07486098431405e-05	0.000850693003568761	0.000560212465764794	0.000228234708274546
[Ruminococcus] torques group	0.00898414806207984	0.0134243505685119	0.00248983318117686	0.00321603452568678	0.00423271640800066	0.00315378869615736	0.00149389990870612	0.00080919578388248	0.000726201344509918	0.00165988878745124	0.000705452734666777	0.000871441613411901
