# Supplementary material for: β-sitosterol inhibits trimethylamine production by regulating the gut microbiota and attenuates atherosclerosis in ApoE–/– mice
Source: Front Cardiovasc Med. 2022 Nov 1;9:986905. doi: 10.3389/fcvm.2022.986905 (PMC9663806; doi:10.3389/fcvm.2022.986905)
Supplement: Supplementary file 1 [file Data_Sheet_1.ZIP › Source data/gut microbiota diversity analysis/CON-EXP/01.OTU_Taxa/02.normalize/tax_summary_r/otu_taxa_table_L2.txt]

# Constructed from biom file
#OTU ID	7	8	9	10	11	12	13	14	15	16	17	18
Unclassified;Other	0.0047099344343928965	0.0011411735413727282	0.001742883226823803	0.0007054527346667775	0.0013071624201178523	0.0065565607104324025	0.0004979666362353723	0.00446095111627521	0.0009544360527844637	0.012345422856668606	0.012034193709021498	0.01784380446510084
d__Bacteria;p__Acidobacteriota	6.224582952942152e-05	0.0	0.0	0.0	0.0	0.0	0.0	0.0	0.0	0.0	0.0	0.0
d__Bacteria;p__Actinobacteriota	0.0053116441198439715	0.0011619221512158685	0.0012656652004315713	0.0039837330898829775	0.002303095692588597	0.002593576230392564	0.006224582952942153	0.00244833596149058	0.01134948958419786	0.0170138600713752	0.0022201012532160344	0.005560627437961658
d__Bacteria;p__Bacteroidota	0.04398705286745783	0.15312474064237677	0.0353141339530251	0.030500456469416466	0.04008631421694739	0.06732923894099085	0.09675076769856396	0.055855257697734174	0.18173707361606764	0.20306664453481593	0.08774587102664105	0.11181425844468403
d__Bacteria;p__Campylobacterota	0.003091542866627936	0.0004564694165490912	0.001099676321686447	0.002759565109137688	0.0009129388330981824	0.0007884471740393393	0.002801062328823969	0.0007054527346667774	0.005124906631255706	0.007863723130550254	0.0028218109386671094	0.004108224748941821
d__Bacteria;p__Chloroflexi	0.0	0.0	0.0	0.0	0.0	0.0	0.0	0.0	4.149721968628102e-05	0.0	0.0	0.0
d__Bacteria;p__Cyanobacteria	2.074860984314051e-05	4.149721968628102e-05	2.074860984314051e-05	4.149721968628102e-05	4.149721968628102e-05	4.149721968628102e-05	0.00010374304921570254	4.149721968628102e-05	2.074860984314051e-05	4.149721968628102e-05	0.0001867374885882646	8.299443937256204e-05
d__Bacteria;p__Deferribacterota	0.001182670761059009	0.0	0.00018673748858826457	0.0	0.0002489833181176861	4.149721968628102e-05	4.149721968628102e-05	8.299443937256204e-05	0.0006639555149804963	0.0002074860984314051	0.0014109054693335547	0.0004772180263922317
d__Bacteria;p__Desulfobacterota	0.029712009295377206	0.07044153041746203	0.027408913602788607	0.016204664287492728	0.01632915594655157	0.010104572993609428	0.024068387418042986	0.01848701137023819	0.11884803718150884	0.14876753257531747	0.020395883475807113	0.05878081168561707
d__Bacteria;p__Elusimicrobiota	0.0	0.0	0.0	0.0	0.0	0.0	0.0	0.0	2.074860984314051e-05	0.0	0.0	0.0
d__Bacteria;p__Firmicutes	0.4803510664785442	0.272947962486512	0.1504689185824542	0.43881234957257653	0.4753506515063471	0.3604241015851919	0.8555689268818947	0.8962776993941377	0.6661341190140223	0.5788447174039313	0.8394472570337757	0.780209975931609
d__Bacteria;p__Latescibacterota	6.224582952942152e-05	0.0	0.0	0.0	0.0	0.0	0.0	0.0	0.0	0.0	0.0	0.0
d__Bacteria;p__Myxococcota	0.0	0.0	0.0	0.0	0.0	0.0	0.0	0.0	4.149721968628102e-05	0.0	0.0	0.0
d__Bacteria;p__Nitrospirota	0.00014524026890198356	0.0	0.0	0.0	0.0	0.0	0.0	0.0	0.0	0.0	0.0	0.0
d__Bacteria;p__Patescibacteria	0.0	2.074860984314051e-05	0.0	8.299443937256204e-05	2.074860984314051e-05	8.299443937256204e-05	0.0006432069051373558	0.00010374304921570254	8.299443937256204e-05	0.0006224582952942153	4.149721968628102e-05	0.00033197775749024816
d__Bacteria;p__Proteobacteria	0.026433728940160984	0.02479458876255289	0.02010540293800313	0.028218109386671065	0.027657896920906273	0.028861316291808433	0.006577309320275542	0.007241264835256038	0.008237198107726783	0.017802307245414543	0.026475226159847272	0.009606606357374056
d__Bacteria;p__Verrucomicrobiota	0.40492986969873	0.4758693667524276	0.7623869200763548	0.47869117769109465	0.4357415553157937	0.5231761971947878	0.006722549589177525	0.014295792181923811	0.006743298199020665	0.01342435056851191	0.007220516225412897	0.011183500705452735
