# Supplementary material for: β-sitosterol inhibits trimethylamine production by regulating the gut microbiota and attenuates atherosclerosis in ApoE–/– mice
Source: Front Cardiovasc Med. 2022 Nov 1;9:986905. doi: 10.3389/fcvm.2022.986905 (PMC9663806; doi:10.3389/fcvm.2022.986905)
Supplement: Supplementary file 1 [file Data_Sheet_1.ZIP › Source data/gut microbiota diversity analysis/CON-EXP/01.OTU_Taxa/02.normalize/tax_summary_r/otu_taxa_table_L3.txt]

# Constructed from biom file
#OTU ID	7	8	9	10	11	12	13	14	15	16	17	18
Unclassified;Other;Other	0.0047099344343928965	0.0011411735413727282	0.001742883226823803	0.0007054527346667775	0.0013071624201178523	0.0065565607104324025	0.0004979666362353723	0.00446095111627521	0.0009544360527844637	0.012345422856668606	0.012034193709021498	0.01784380446510084
d__Bacteria;p__Acidobacteriota;c__Acidobacteriae	6.224582952942152e-05	0.0	0.0	0.0	0.0	0.0	0.0	0.0	0.0	0.0	0.0	0.0
d__Bacteria;p__Actinobacteriota;c__Actinobacteria	0.0041082247489418215	0.0006224582952942153	0.000850693003568761	0.0035687608930201676	0.0015976429579218194	0.0018881234957257866	0.003921487260353556	0.0014316540791766952	0.009814092455805461	0.01466926715910034	0.0013071624201178521	0.0037140011619221517
d__Bacteria;p__Actinobacteriota;c__Coriobacteriia	0.0012034193709021498	0.0005394638559216533	0.00041497219686281023	0.00041497219686281023	0.0007054527346667775	0.0007054527346667774	0.002303095692588597	0.0010166818823138851	0.0015353971283923978	0.0023445929122748775	0.0009129388330981825	0.0018466262760395056
d__Bacteria;p__Bacteroidota;c__Bacteroidia	0.04398705286745783	0.15312474064237677	0.0353141339530251	0.030500456469416466	0.04008631421694739	0.06732923894099085	0.09675076769856396	0.055855257697734174	0.18173707361606764	0.20306664453481593	0.08774587102664105	0.11181425844468403
d__Bacteria;p__Campylobacterota;c__Campylobacteria	0.003091542866627936	0.0004564694165490912	0.001099676321686447	0.002759565109137688	0.0009129388330981824	0.0007884471740393393	0.002801062328823969	0.0007054527346667774	0.005124906631255706	0.007863723130550254	0.0028218109386671094	0.004108224748941821
d__Bacteria;p__Chloroflexi;c__Anaerolineae	0.0	0.0	0.0	0.0	0.0	0.0	0.0	0.0	4.149721968628102e-05	0.0	0.0	0.0
d__Bacteria;p__Cyanobacteria;c__Cyanobacteriia	2.074860984314051e-05	2.074860984314051e-05	2.074860984314051e-05	0.0	4.149721968628102e-05	2.074860984314051e-05	0.0	0.0	0.0	0.0	2.074860984314051e-05	0.0
d__Bacteria;p__Cyanobacteria;c__Vampirivibrionia	0.0	2.074860984314051e-05	0.0	4.149721968628102e-05	0.0	2.074860984314051e-05	0.00010374304921570254	4.149721968628102e-05	2.074860984314051e-05	4.149721968628102e-05	0.00016598887874512408	8.299443937256204e-05
d__Bacteria;p__Deferribacterota;c__Deferribacteres	0.001182670761059009	0.0	0.00018673748858826457	0.0	0.0002489833181176861	4.149721968628102e-05	4.149721968628102e-05	8.299443937256204e-05	0.0006639555149804963	0.0002074860984314051	0.0014109054693335547	0.0004772180263922317
d__Bacteria;p__Desulfobacterota;c__Desulfovibrionia	0.029712009295377206	0.07044153041746203	0.027408913602788607	0.016204664287492728	0.01632915594655157	0.010104572993609428	0.024068387418042986	0.01848701137023819	0.11884803718150884	0.14876753257531747	0.020395883475807113	0.05878081168561707
d__Bacteria;p__Elusimicrobiota;c__Endomicrobia	0.0	0.0	0.0	0.0	0.0	0.0	0.0	0.0	2.074860984314051e-05	0.0	0.0	0.0
d__Bacteria;p__Firmicutes;c__Bacilli	0.27199352643372876	0.1599717818906132	0.08506930035687599	0.377230475558137	0.41401776081002534	0.3129097850444017	0.5937007220516217	0.7532160345256861	0.44823221844136385	0.20180097933438454	0.7267200597559959	0.5913976263590334
d__Bacteria;p__Firmicutes;c__Clostridia	0.20267242094779594	0.11297618059589978	0.06539961822557869	0.06158187401444091	0.061332890696323285	0.04751431654079171	0.2618682048302749	0.1430616648684533	0.2179019005726611	0.3769814922400187	0.11270644866793886	0.18879160096273503
d__Bacteria;p__Firmicutes;c__Negativicutes	0.0056851190970205	0.0	0.0	0.0	0.0	0.0	0.0	0.0	0.0	6.224582952942152e-05	2.074860984314051e-05	2.074860984314051e-05
d__Bacteria;p__Latescibacterota;c__norank	6.224582952942152e-05	0.0	0.0	0.0	0.0	0.0	0.0	0.0	0.0	0.0	0.0	0.0
d__Bacteria;p__Myxococcota;c__Myxococcia	0.0	0.0	0.0	0.0	0.0	0.0	0.0	0.0	4.149721968628102e-05	0.0	0.0	0.0
d__Bacteria;p__Nitrospirota;c__Nitrospiria	0.00014524026890198356	0.0	0.0	0.0	0.0	0.0	0.0	0.0	0.0	0.0	0.0	0.0
d__Bacteria;p__Patescibacteria;c__Saccharimonadia	0.0	2.074860984314051e-05	0.0	8.299443937256204e-05	2.074860984314051e-05	8.299443937256204e-05	0.0006432069051373558	0.00010374304921570254	8.299443937256204e-05	0.0006224582952942153	4.149721968628102e-05	0.00033197775749024816
d__Bacteria;p__Proteobacteria;c__Alphaproteobacteria	0.00033197775749024816	6.224582952942152e-05	6.224582952942152e-05	0.0002697319279608266	0.00022823470827454563	0.0	2.074860984314051e-05	4.149721968628102e-05	8.299443937256204e-05	2.074860984314051e-05	0.00043572080670595075	2.074860984314051e-05
d__Bacteria;p__Proteobacteria;c__Gammaproteobacteria	0.026101751182670743	0.024732342933023472	0.020043157108473715	0.027948377458710243	0.027429662212631732	0.028861316291808433	0.006556560710432402	0.007199767615569757	0.008154203668354221	0.017781558635571404	0.02603950535314133	0.009585857747530915
d__Bacteria;p__Verrucomicrobiota;c__Verrucomicrobiae	0.40492986969873	0.4758693667524276	0.7623869200763548	0.47869117769109465	0.4357415553157937	0.5231761971947878	0.006722549589177525	0.014295792181923811	0.006743298199020665	0.01342435056851191	0.007220516225412897	0.011183500705452735
