# Supplementary material for: β-sitosterol inhibits trimethylamine production by regulating the gut microbiota and attenuates atherosclerosis in ApoE–/– mice
Source: Front Cardiovasc Med. 2022 Nov 1;9:986905. doi: 10.3389/fcvm.2022.986905 (PMC9663806; doi:10.3389/fcvm.2022.986905)
Supplement: Supplementary file 1 [file Data_Sheet_1.ZIP › Source data/gut microbiota diversity analysis/CON-EXP/01.OTU_Taxa/02.normalize/tax_summary_r/otu_taxa_table_L4.txt]

# Constructed from biom file
#OTU ID	7	8	9	10	11	12	13	14	15	16	17	18
Unclassified;Other;Other;Other	0.0047099344343928965	0.0011411735413727282	0.001742883226823803	0.0007054527346667775	0.0013071624201178523	0.0065565607104324025	0.0004979666362353723	0.00446095111627521	0.0009544360527844637	0.012345422856668606	0.012034193709021498	0.01784380446510084
d__Bacteria;p__Acidobacteriota;c__Acidobacteriae;o__Subgroup 12	6.224582952942152e-05	0.0	0.0	0.0	0.0	0.0	0.0	0.0	0.0	0.0	0.0	0.0
d__Bacteria;p__Actinobacteriota;c__Actinobacteria;o__Actinomycetales	0.0003734749771765292	0.0	0.0	0.0	0.0	2.074860984314051e-05	0.0	0.0	0.0	0.0	0.0	0.0
d__Bacteria;p__Actinobacteriota;c__Actinobacteria;o__Bifidobacteriales	0.0017428832268238028	0.00016598887874512408	0.00016598887874512408	0.0031330400863142168	0.0008299443937256204	0.0013071624201178521	0.0002697319279608266	0.0005602124657647937	0.002282347082745456	0.00029048053780396713	0.00039422358701966966	0.0019918665449414888
d__Bacteria;p__Actinobacteriota;c__Actinobacteria;o__Corynebacteriales	0.0018466262760395056	0.0004357208067059507	0.0006847041248236368	0.0004149721968628102	0.0007262013445099179	0.0005602124657647937	0.003589509502863308	0.0008714416134119015	0.007490248153373724	0.014337289401610092	0.000850693003568761	0.0016391401776081004
d__Bacteria;p__Actinobacteriota;c__Actinobacteria;o__Micrococcales	0.00010374304921570254	2.074860984314051e-05	0.0	2.074860984314051e-05	4.149721968628102e-05	0.0	2.074860984314051e-05	0.0	0.0	4.149721968628102e-05	0.0	2.074860984314051e-05
d__Bacteria;p__Actinobacteriota;c__Actinobacteria;o__Nitriliruptorales	0.0	0.0	0.0	0.0	0.0	0.0	4.149721968628102e-05	0.0	0.0	0.0	6.224582952942152e-05	6.224582952942152e-05
d__Bacteria;p__Actinobacteriota;c__Actinobacteria;o__Propionibacteriales	4.149721968628102e-05	0.0	0.0	0.0	0.0	0.0	0.0	0.0	0.0	0.0	0.0	0.0
d__Bacteria;p__Actinobacteriota;c__Actinobacteria;o__Pseudonocardiales	0.0	0.0	0.0	0.0	0.0	0.0	0.0	0.0	4.149721968628102e-05	0.0	0.0	0.0
d__Bacteria;p__Actinobacteriota;c__Coriobacteriia;o__Coriobacteriales	0.0012034193709021498	0.0005394638559216533	0.00041497219686281023	0.00041497219686281023	0.0007054527346667775	0.0007054527346667774	0.002303095692588597	0.0010166818823138851	0.0015353971283923978	0.0023445929122748775	0.0009129388330981825	0.0018466262760395056
d__Bacteria;p__Bacteroidota;c__Bacteroidia;o__Bacteroidales	0.04382106398871271	0.15306249481284734	0.03527263673333882	0.030458959249730185	0.040065565607104246	0.06730849033114772	0.09675076769856396	0.05583450908789103	0.18173707361606764	0.20306664453481593	0.08774587102664105	0.11181425844468403
d__Bacteria;p__Bacteroidota;c__Bacteroidia;o__Flavobacteriales	0.0	0.0	0.0	4.149721968628102e-05	0.0	0.0	0.0	2.074860984314051e-05	0.0	0.0	0.0	0.0
d__Bacteria;p__Bacteroidota;c__Bacteroidia;o__Sphingobacteriales	0.00016598887874512408	6.224582952942152e-05	4.149721968628102e-05	0.0	2.074860984314051e-05	2.074860984314051e-05	0.0	0.0	0.0	0.0	0.0	0.0
d__Bacteria;p__Campylobacterota;c__Campylobacteria;o__Campylobacterales	0.003091542866627936	0.0004564694165490912	0.001099676321686447	0.002759565109137688	0.0009129388330981824	0.0007884471740393393	0.002801062328823969	0.0007054527346667774	0.005124906631255706	0.007863723130550254	0.0028218109386671094	0.004108224748941821
d__Bacteria;p__Chloroflexi;c__Anaerolineae;o__Anaerolineales	0.0	0.0	0.0	0.0	0.0	0.0	0.0	0.0	4.149721968628102e-05	0.0	0.0	0.0
d__Bacteria;p__Cyanobacteria;c__Cyanobacteriia;o__Chloroplast	2.074860984314051e-05	2.074860984314051e-05	2.074860984314051e-05	0.0	4.149721968628102e-05	2.074860984314051e-05	0.0	0.0	0.0	0.0	2.074860984314051e-05	0.0
d__Bacteria;p__Cyanobacteria;c__Vampirivibrionia;o__Gastranaerophilales	0.0	2.074860984314051e-05	0.0	4.149721968628102e-05	0.0	2.074860984314051e-05	0.00010374304921570254	4.149721968628102e-05	2.074860984314051e-05	4.149721968628102e-05	0.00016598887874512408	8.299443937256204e-05
d__Bacteria;p__Deferribacterota;c__Deferribacteres;o__Deferribacterales	0.001182670761059009	0.0	0.00018673748858826457	0.0	0.0002489833181176861	4.149721968628102e-05	4.149721968628102e-05	8.299443937256204e-05	0.0006639555149804963	0.0002074860984314051	0.0014109054693335547	0.0004772180263922317
d__Bacteria;p__Desulfobacterota;c__Desulfovibrionia;o__Desulfovibrionales	0.029712009295377206	0.07044153041746203	0.027408913602788607	0.016204664287492728	0.01632915594655157	0.010104572993609428	0.024068387418042986	0.01848701137023819	0.11884803718150884	0.14876753257531747	0.020395883475807113	0.05878081168561707
d__Bacteria;p__Elusimicrobiota;c__Endomicrobia;o__Endomicrobiales	0.0	0.0	0.0	0.0	0.0	0.0	0.0	0.0	2.074860984314051e-05	0.0	0.0	0.0
d__Bacteria;p__Firmicutes;c__Bacilli;o__Acholeplasmatales	0.001058179102000166	0.0002074860984314051	4.149721968628102e-05	0.0	4.149721968628102e-05	4.149721968628102e-05	0.00039422358701966966	4.149721968628102e-05	4.149721968628102e-05	0.0006847041248236368	0.0001867374885882646	0.00029048053780396713
d__Bacteria;p__Firmicutes;c__Bacilli;o__Bacillales	0.0	4.149721968628102e-05	0.0	0.0	2.074860984314051e-05	0.0	0.00012449165905884305	4.149721968628102e-05	0.0001867374885882646	0.0007054527346667774	0.00012449165905884305	0.00010374304921570254
d__Bacteria;p__Firmicutes;c__Bacilli;o__Erysipelotrichales	0.043468337621379353	0.10700058096107562	0.024836085982239176	0.08872105568926879	0.10919993360444845	0.18310648186571496	0.27923479126898476	0.1177691094696655	0.04357208067059505	0.026620466428749254	0.25591335380529484	0.1699103660054776
d__Bacteria;p__Firmicutes;c__Bacilli;o__Lactobacillales	0.2266163167067806	0.05218275375549837	0.06004647688604863	0.28817744211137836	0.3045688438874593	0.1296373142999418	0.3111254045978917	0.6346377292721385	0.40304174620300404	0.1652004315710847	0.4694995435305833	0.41756577309320253
d__Bacteria;p__Firmicutes;c__Bacilli;o__Mycoplasmatales	0.0	0.0	0.0	0.0	0.0	0.0	0.0	0.0	0.0	0.0	0.0	0.00014524026890198356
d__Bacteria;p__Firmicutes;c__Bacilli;o__RF39	0.0005602124657647937	0.00022823470827454563	0.00014524026890198356	0.0001867374885882646	6.224582952942152e-05	2.074860984314051e-05	0.002406838741804299	0.00043572080670595075	0.000975184662627604	0.007262013445099179	0.0007676985641961989	0.0029670512075690935
d__Bacteria;p__Firmicutes;c__Bacilli;o__Staphylococcales	0.00029048053780396713	0.00031122914764710765	0.0	0.00014524026890198356	0.00012449165905884305	0.00010374304921570256	0.00041497219686281023	0.00029048053780396713	0.00041497219686281023	0.0013279110299609926	0.0002282347082745456	0.0004149721968628102
d__Bacteria;p__Firmicutes;c__Clostridia;o__Christensenellales	0.0007054527346667774	0.00045646941654909126	0.00016598887874512408	0.0001867374885882646	0.0006639555149804963	0.00029048053780396713	0.000850693003568761	0.0004564694165490912	0.00041497219686281023	0.0015561457382355383	0.0003734749771765292	0.00122416798074529
d__Bacteria;p__Firmicutes;c__Clostridia;o__Clostridia UCG-014	0.0010374304921570256	0.003070794256784796	0.00045646941654909126	0.0006432069051373558	0.00529089551000083	0.0004979666362353723	0.009440617478628933	0.003527263673333887	0.002987799817412234	0.01894348078678727	0.003776246991451573	0.006266080172628435
d__Bacteria;p__Firmicutes;c__Clostridia;o__Clostridia vadinBB60 group	0.0041912191883143836	0.0003527263673333887	0.00037347497717652914	0.0011204249315295875	0.00020748609843140512	0.0008714416134119015	0.0033405261847456224	0.00029048053780396713	0.00010374304921570256	0.00527014690015769	0.002925553987882812	0.0013279110299609929
d__Bacteria;p__Firmicutes;c__Clostridia;o__Clostridiales	0.004709934434392896	0.008320192547099346	0.004647688604863474	0.006286828782471575	0.0031537886961573577	0.00487592331313802	0.00203336376462777	0.0008714416134119014	0.001182670761059009	0.0040252303095692585	0.0018051290563532245	0.003008548427255374
d__Bacteria;p__Firmicutes;c__Clostridia;o__Eubacteriales	0.0	2.074860984314051e-05	0.0	2.074860984314051e-05	0.0	0.0	0.0	0.0002697319279608266	0.0	8.299443937256204e-05	0.0	0.0
d__Bacteria;p__Firmicutes;c__Clostridia;o__Lachnospirales	0.06560710432401017	0.04371732093949701	0.028446344094945536	0.02120507925968952	0.022325504191219113	0.017677815586355655	0.0711469831521286	0.02711843306498454	0.08044236036185556	0.10133621047389807	0.04429828201510489	0.041912191883143775
d__Bacteria;p__Firmicutes;c__Clostridia;o__Monoglobales	4.149721968628102e-05	2.074860984314051e-05	0.0	0.00010374304921570254	2.074860984314051e-05	0.0	0.0001867374885882646	6.224582952942152e-05	4.149721968628102e-05	0.0001867374885882646	2.074860984314051e-05	0.00012449165905884305
d__Bacteria;p__Firmicutes;c__Clostridia;o__Oscillospirales	0.08224748941820889	0.05118682048302757	0.02807286911776906	0.02684870113702376	0.02558303593659219	0.01852850858992442	0.16835422026724206	0.10826624616150711	0.12857913519794162	0.23829778404846877	0.05508755913353798	0.13023902398539272
d__Bacteria;p__Firmicutes;c__Clostridia;o__Peptococcales	0.0018051290563532245	0.00041497219686281023	0.0001867374885882646	0.00029048053780396713	0.00043572080670595075	0.0003734749771765292	0.0026143248402357043	0.0005809610756079343	0.0018258776661963648	0.0018258776661963648	0.0012449165905884306	0.0015146485185492573
d__Bacteria;p__Firmicutes;c__Clostridia;o__Peptostreptococcales-Tissierellales	0.042327164080006634	0.005415387169059673	0.003050045646941655	0.00487592331313802	0.00365175533239273	0.004377956676902647	0.003879990040667276	0.0016183915677649599	0.002261598472902316	0.00524939829031455	0.0031745373060004982	0.0031745373060004982
d__Bacteria;p__Firmicutes;c__Clostridia;o__uncultured	0.0	0.0	0.0	0.0	0.0	2.074860984314051e-05	2.074860984314051e-05	0.0	6.224582952942152e-05	0.0002074860984314051	0.0	0.0
d__Bacteria;p__Firmicutes;c__Negativicutes;o__Veillonellales-Selenomonadales	0.0056851190970205	0.0	0.0	0.0	0.0	0.0	0.0	0.0	0.0	6.224582952942152e-05	2.074860984314051e-05	2.074860984314051e-05
d__Bacteria;p__Latescibacterota;c__norank;o__norank	6.224582952942152e-05	0.0	0.0	0.0	0.0	0.0	0.0	0.0	0.0	0.0	0.0	0.0
d__Bacteria;p__Myxococcota;c__Myxococcia;o__Myxococcales	0.0	0.0	0.0	0.0	0.0	0.0	0.0	0.0	4.149721968628102e-05	0.0	0.0	0.0
d__Bacteria;p__Nitrospirota;c__Nitrospiria;o__Nitrospirales	0.00014524026890198356	0.0	0.0	0.0	0.0	0.0	0.0	0.0	0.0	0.0	0.0	0.0
d__Bacteria;p__Patescibacteria;c__Saccharimonadia;o__Saccharimonadales	0.0	2.074860984314051e-05	0.0	8.299443937256204e-05	2.074860984314051e-05	8.299443937256204e-05	0.0006432069051373558	0.00010374304921570254	8.299443937256204e-05	0.0006224582952942153	4.149721968628102e-05	0.00033197775749024816
d__Bacteria;p__Proteobacteria;c__Alphaproteobacteria;o__Defluviicoccales	6.224582952942152e-05	0.0	0.0	0.0	0.0	0.0	0.0	0.0	0.0	0.0	0.0	0.0
d__Bacteria;p__Proteobacteria;c__Alphaproteobacteria;o__Rhizobiales	0.00014524026890198356	0.0	2.074860984314051e-05	0.0	0.0	0.0	0.0	2.074860984314051e-05	8.299443937256204e-05	0.0	0.0	0.0
d__Bacteria;p__Proteobacteria;c__Alphaproteobacteria;o__Rhodobacterales	0.0	0.0	2.074860984314051e-05	4.149721968628102e-05	0.0	0.0	0.0	0.0	0.0	0.0	2.074860984314051e-05	0.0
d__Bacteria;p__Proteobacteria;c__Alphaproteobacteria;o__Rhodospirillales	0.00012449165905884305	6.224582952942152e-05	2.074860984314051e-05	0.0002282347082745456	0.00022823470827454563	0.0	2.074860984314051e-05	2.074860984314051e-05	0.0	2.074860984314051e-05	0.00041497219686281023	2.074860984314051e-05
d__Bacteria;p__Proteobacteria;c__Gammaproteobacteria;o__Burkholderiales	0.002074860984314051	0.0014524026890198358	0.001265665200431571	0.0006639555149804963	0.0017013860071375217	0.00022823470827454563	0.0021371068138434724	0.0003734749771765292	0.0017636318366669435	0.002282347082745456	0.0008091957838824799	0.001265665200431571
d__Bacteria;p__Proteobacteria;c__Gammaproteobacteria;o__Enterobacterales	0.017325089219022323	0.01894348078678728	0.017532575317453728	0.025002074860984307	0.02274047638808199	0.025292555398788275	0.0034857664536476055	0.00653581210058926	0.005083409411569425	0.005373889949373392	0.02462859988380778	0.00771848286164827
d__Bacteria;p__Proteobacteria;c__Gammaproteobacteria;o__Pseudomonadales	0.005207901070628268	0.003527263673333887	0.0009544360527844636	0.0021786040335297534	0.0028218109386671094	0.0032990289650593413	0.0009336874429413229	0.00029048053780396713	0.0013071624201178521	0.010125321603452569	0.0005809610756079343	0.0005809610756079343
d__Bacteria;p__Proteobacteria;c__Gammaproteobacteria;o__Xanthomonadales	0.0014938999087061168	0.0008091957838824798	0.00029048053780396713	0.00010374304921570254	0.00016598887874512408	4.149721968628102e-05	0.0	0.0	0.0	0.0	2.074860984314051e-05	2.074860984314051e-05
d__Bacteria;p__Verrucomicrobiota;c__Verrucomicrobiae;o__Pedosphaerales	4.149721968628102e-05	0.0	0.0	0.0	0.0	0.0	0.0	0.0	0.0	0.0	0.0	0.0
d__Bacteria;p__Verrucomicrobiota;c__Verrucomicrobiae;o__Verrucomicrobiales	0.40488837247904375	0.4758693667524276	0.7623869200763548	0.47869117769109465	0.4357415553157937	0.5231761971947878	0.006722549589177525	0.014295792181923811	0.006743298199020665	0.01342435056851191	0.007220516225412897	0.011183500705452735
