# Supplementary material for: β-sitosterol inhibits trimethylamine production by regulating the gut microbiota and attenuates atherosclerosis in ApoE–/– mice
Source: Front Cardiovasc Med. 2022 Nov 1;9:986905. doi: 10.3389/fcvm.2022.986905 (PMC9663806; doi:10.3389/fcvm.2022.986905)
Supplement: Supplementary file 1 [file Data_Sheet_1.ZIP › Source data/gut microbiota diversity analysis/CON-EXP/01.OTU_Taxa/02.normalize/tax_summary_r/otu_taxa_table_L5.txt]

# Constructed from biom file
#OTU ID	7	8	9	10	11	12	13	14	15	16	17	18
Unclassified;Other;Other;Other;Other	0.0047099344343928965	0.0011411735413727282	0.001742883226823803	0.0007054527346667775	0.0013071624201178523	0.0065565607104324025	0.0004979666362353723	0.00446095111627521	0.0009544360527844637	0.012345422856668606	0.012034193709021498	0.01784380446510084
d__Bacteria;p__Acidobacteriota;c__Acidobacteriae;o__Subgroup 12;f__norank	6.224582952942152e-05	0.0	0.0	0.0	0.0	0.0	0.0	0.0	0.0	0.0	0.0	0.0
d__Bacteria;p__Actinobacteriota;c__Actinobacteria;o__Actinomycetales;f__Actinomycetaceae	0.0003734749771765292	0.0	0.0	0.0	0.0	2.074860984314051e-05	0.0	0.0	0.0	0.0	0.0	0.0
d__Bacteria;p__Actinobacteriota;c__Actinobacteria;o__Bifidobacteriales;f__Bifidobacteriaceae	0.0017428832268238028	0.00016598887874512408	0.00016598887874512408	0.0031330400863142168	0.0008299443937256204	0.0013071624201178521	0.0002697319279608266	0.0005602124657647937	0.002282347082745456	0.00029048053780396713	0.00039422358701966966	0.0019918665449414888
d__Bacteria;p__Actinobacteriota;c__Actinobacteria;o__Corynebacteriales;f__Corynebacteriaceae	0.001825877666196365	0.0004357208067059507	0.0006847041248236368	0.0004149721968628102	0.0007262013445099179	0.0005602124657647937	0.003589509502863308	0.0008299443937256205	0.007490248153373724	0.014337289401610092	0.0008299443937256205	0.0016183915677649599
d__Bacteria;p__Actinobacteriota;c__Actinobacteria;o__Corynebacteriales;f__Dietziaceae	0.0	0.0	0.0	0.0	0.0	0.0	0.0	4.149721968628102e-05	0.0	0.0	2.074860984314051e-05	2.074860984314051e-05
d__Bacteria;p__Actinobacteriota;c__Actinobacteria;o__Corynebacteriales;f__Nocardiaceae	2.074860984314051e-05	0.0	0.0	0.0	0.0	0.0	0.0	0.0	0.0	0.0	0.0	0.0
d__Bacteria;p__Actinobacteriota;c__Actinobacteria;o__Micrococcales;f__Micrococcaceae	4.149721968628102e-05	2.074860984314051e-05	0.0	2.074860984314051e-05	4.149721968628102e-05	0.0	2.074860984314051e-05	0.0	0.0	4.149721968628102e-05	0.0	2.074860984314051e-05
d__Bacteria;p__Actinobacteriota;c__Actinobacteria;o__Micrococcales;f__Sanguibacteraceae	6.224582952942152e-05	0.0	0.0	0.0	0.0	0.0	0.0	0.0	0.0	0.0	0.0	0.0
d__Bacteria;p__Actinobacteriota;c__Actinobacteria;o__Nitriliruptorales;f__Nitriliruptoraceae	0.0	0.0	0.0	0.0	0.0	0.0	4.149721968628102e-05	0.0	0.0	0.0	6.224582952942152e-05	6.224582952942152e-05
d__Bacteria;p__Actinobacteriota;c__Actinobacteria;o__Propionibacteriales;f__Propionibacteriaceae	4.149721968628102e-05	0.0	0.0	0.0	0.0	0.0	0.0	0.0	0.0	0.0	0.0	0.0
d__Bacteria;p__Actinobacteriota;c__Actinobacteria;o__Pseudonocardiales;f__Pseudonocardiaceae	0.0	0.0	0.0	0.0	0.0	0.0	0.0	0.0	4.149721968628102e-05	0.0	0.0	0.0
d__Bacteria;p__Actinobacteriota;c__Coriobacteriia;o__Coriobacteriales;f__Atopobiaceae	0.0002489833181176861	8.299443937256204e-05	6.224582952942152e-05	6.224582952942152e-05	8.299443937256204e-05	2.074860984314051e-05	0.00012449165905884305	2.074860984314051e-05	0.00010374304921570254	8.299443937256204e-05	8.299443937256204e-05	4.149721968628102e-05
d__Bacteria;p__Actinobacteriota;c__Coriobacteriia;o__Coriobacteriales;f__Coriobacteriaceae	8.299443937256204e-05	0.0	0.0	0.0	0.0	0.0	0.0	0.0	0.0	0.0	0.0	2.074860984314051e-05
d__Bacteria;p__Actinobacteriota;c__Coriobacteriia;o__Coriobacteriales;f__Coriobacteriales Incertae Sedis	0.0	0.0	0.0	0.0	0.0	0.0	0.0	0.0	4.149721968628102e-05	0.0	0.0	0.0
d__Bacteria;p__Actinobacteriota;c__Coriobacteriia;o__Coriobacteriales;f__Eggerthellaceae	0.0008714416134119015	0.00045646941654909126	0.0003527263673333887	0.0003527263673333887	0.0006224582952942154	0.0006847041248236368	0.002178604033529754	0.0009959332724707446	0.0013901568594904142	0.0022615984729023155	0.0008299443937256205	0.001784380446510084
d__Bacteria;p__Bacteroidota;c__Bacteroidia;o__Bacteroidales;Other	0.0	0.0	0.0	0.0	0.0	0.0	0.0	0.0	0.0	0.0	2.074860984314051e-05	0.0
d__Bacteria;p__Bacteroidota;c__Bacteroidia;o__Bacteroidales;f__Bacteroidaceae	0.0037554983816084327	0.006598057930118683	0.003091542866627936	0.004958917752510583	0.007013030126981493	0.0014731512988629763	0.0037140011619221517	0.0064320690513735585	0.0032367831355299198	0.011349489584197861	0.004336459457216366	0.010830774338119346
d__Bacteria;p__Bacteroidota;c__Bacteroidia;o__Bacteroidales;f__Barnesiellaceae	0.00014524026890198356	0.0	0.0	0.0	0.0	0.0	0.0	0.0	0.0	2.074860984314051e-05	0.0	0.0
d__Bacteria;p__Bacteroidota;c__Bacteroidia;o__Bacteroidales;f__Marinifilaceae	0.001016681882313885	0.0001867374885882646	0.0004357208067059507	0.00029048053780396713	8.299443937256204e-05	0.001265665200431571	0.0003942235870196697	0.00016598887874512408	0.0002697319279608266	0.0014731512988629763	0.0002074860984314051	0.0007262013445099179
d__Bacteria;p__Bacteroidota;c__Bacteroidia;o__Bacteroidales;f__Muribaculaceae	0.032347082745456016	0.13947215536559035	0.027886131629180775	0.019337704373806917	0.030292970370985092	0.061768611503029265	0.079176695161424	0.03562536310067222	0.14158851356959076	0.1818200680554401	0.07652087310150209	0.08697817246244487
d__Bacteria;p__Bacteroidota;c__Bacteroidia;o__Bacteroidales;f__Paludibacteraceae	0.0	0.0	0.0	2.074860984314051e-05	0.0	0.0	0.0	0.0	0.0	0.0	0.0	0.0
d__Bacteria;p__Bacteroidota;c__Bacteroidia;o__Bacteroidales;f__Porphyromonadaceae	0.00016598887874512408	0.0	0.0	0.0	0.0	0.0	0.0	0.0	0.0	0.0	0.0	2.074860984314051e-05
d__Bacteria;p__Bacteroidota;c__Bacteroidia;o__Bacteroidales;f__Prevotellaceae	0.00446095111627521	0.004128973358784961	0.0027803137189808284	0.0029463025977259525	0.0008299443937256205	0.0011204249315295875	0.007988214789609097	0.00607934268404017	0.030832434226906787	0.002406838741804299	0.005353141339530252	0.004709934434392896
d__Bacteria;p__Bacteroidota;c__Bacteroidia;o__Bacteroidales;f__Rikenellaceae	0.0008299443937256205	0.0005809610756079344	0.0005809610756079343	0.0023238443024317375	0.0005187152460785128	0.001182670761059009	0.0019918665449414888	0.0018466262760395056	0.0021578554236866133	0.0032367831355299198	0.00022823470827454563	0.003734749771765292
d__Bacteria;p__Bacteroidota;c__Bacteroidia;o__Bacteroidales;f__Tannerellaceae	0.001099676321686447	0.0020956095941571913	0.0004979666362353722	0.0005809610756079343	0.0013279110299609926	0.0004979666362353722	0.003485766453647606	0.0056851190970205	0.0036517553323927292	0.002759565109137688	0.0010789277118433064	0.004813677483608598
d__Bacteria;p__Bacteroidota;c__Bacteroidia;o__Flavobacteriales;f__Flavobacteriaceae	0.0	0.0	0.0	4.149721968628102e-05	0.0	0.0	0.0	2.074860984314051e-05	0.0	0.0	0.0	0.0
d__Bacteria;p__Bacteroidota;c__Bacteroidia;o__Sphingobacteriales;f__Sphingobacteriaceae	0.00016598887874512408	6.224582952942152e-05	4.149721968628102e-05	0.0	2.074860984314051e-05	2.074860984314051e-05	0.0	0.0	0.0	0.0	0.0	0.0
d__Bacteria;p__Campylobacterota;c__Campylobacteria;o__Campylobacterales;f__Campylobacteraceae	0.00033197775749024816	0.0	0.0	0.0	0.0	0.0	2.074860984314051e-05	0.0	0.0	0.0	0.0	0.0
d__Bacteria;p__Campylobacterota;c__Campylobacteria;o__Campylobacterales;f__Helicobacteraceae	0.002759565109137688	0.0004564694165490912	0.001099676321686447	0.002759565109137688	0.0009129388330981824	0.0007884471740393393	0.0027803137189808284	0.0007054527346667774	0.005124906631255706	0.007863723130550254	0.0028218109386671094	0.004108224748941821
d__Bacteria;p__Chloroflexi;c__Anaerolineae;o__Anaerolineales;f__Anaerolineaceae	0.0	0.0	0.0	0.0	0.0	0.0	0.0	0.0	4.149721968628102e-05	0.0	0.0	0.0
d__Bacteria;p__Cyanobacteria;c__Cyanobacteriia;o__Chloroplast;f__norank	2.074860984314051e-05	2.074860984314051e-05	2.074860984314051e-05	0.0	4.149721968628102e-05	2.074860984314051e-05	0.0	0.0	0.0	0.0	2.074860984314051e-05	0.0
d__Bacteria;p__Cyanobacteria;c__Vampirivibrionia;o__Gastranaerophilales;f__norank	0.0	2.074860984314051e-05	0.0	4.149721968628102e-05	0.0	2.074860984314051e-05	0.00010374304921570254	4.149721968628102e-05	2.074860984314051e-05	4.149721968628102e-05	0.00016598887874512408	8.299443937256204e-05
d__Bacteria;p__Deferribacterota;c__Deferribacteres;o__Deferribacterales;f__Deferribacteraceae	0.001182670761059009	0.0	0.00018673748858826457	0.0	0.0002489833181176861	4.149721968628102e-05	4.149721968628102e-05	8.299443937256204e-05	0.0006639555149804963	0.0002074860984314051	0.0014109054693335547	0.0004772180263922317
d__Bacteria;p__Desulfobacterota;c__Desulfovibrionia;o__Desulfovibrionales;f__Desulfovibrionaceae	0.029712009295377206	0.07044153041746203	0.027408913602788607	0.016204664287492728	0.01632915594655157	0.010104572993609428	0.024068387418042986	0.01848701137023819	0.11884803718150884	0.14876753257531747	0.020395883475807113	0.05878081168561707
d__Bacteria;p__Elusimicrobiota;c__Endomicrobia;o__Endomicrobiales;f__Endomicrobiaceae	0.0	0.0	0.0	0.0	0.0	0.0	0.0	0.0	2.074860984314051e-05	0.0	0.0	0.0
d__Bacteria;p__Firmicutes;c__Bacilli;o__Acholeplasmatales;f__Acholeplasmataceae	0.001058179102000166	0.0002074860984314051	4.149721968628102e-05	0.0	4.149721968628102e-05	4.149721968628102e-05	0.00039422358701966966	4.149721968628102e-05	4.149721968628102e-05	0.0006847041248236368	0.0001867374885882646	0.00029048053780396713
d__Bacteria;p__Firmicutes;c__Bacilli;o__Bacillales;f__Bacillaceae	0.0	2.074860984314051e-05	0.0	0.0	0.0	0.0	0.0	0.0	4.149721968628102e-05	2.074860984314051e-05	6.224582952942152e-05	0.0
d__Bacteria;p__Firmicutes;c__Bacilli;o__Bacillales;f__Planococcaceae	0.0	2.074860984314051e-05	0.0	0.0	2.074860984314051e-05	0.0	0.00012449165905884305	4.149721968628102e-05	0.00014524026890198356	0.0006847041248236368	6.224582952942152e-05	0.00010374304921570254
d__Bacteria;p__Firmicutes;c__Bacilli;o__Erysipelotrichales;f__Erysipelatoclostridiaceae	0.01010457299360943	0.01566520043157108	0.002531330400863142	0.0097310980164329	0.006515063490746121	0.00817495227819736	0.10345256867789861	0.10154369657232964	0.020209145987218853	0.009814092455805461	0.03844717403933936	0.04417379035604615
d__Bacteria;p__Firmicutes;c__Bacilli;o__Erysipelotrichales;f__Erysipelotrichaceae	0.03336376462776994	0.09133538052950452	0.022304755581376037	0.07898995767283588	0.10268487011370232	0.1749315295875176	0.17578222259108636	0.016225412897335874	0.023362934683376198	0.0168063739729438	0.2174661797659557	0.12573657564943144
d__Bacteria;p__Firmicutes;c__Bacilli;o__Lactobacillales;f__Aerococcaceae	0.002199352643372894	0.0009544360527844635	0.0007054527346667774	0.000892190223255042	0.0013486596398041332	0.0012034193709021495	0.0039007386505104154	0.001742883226823803	0.007490248153373725	0.044692505602124656	0.002157855423686613	0.004751431654079177
d__Bacteria;p__Firmicutes;c__Bacilli;o__Lactobacillales;f__Carnobacteriaceae	0.00010374304921570254	2.074860984314051e-05	2.074860984314051e-05	0.0	0.0	0.0	2.074860984314051e-05	0.0	6.224582952942152e-05	6.224582952942152e-05	0.0	2.074860984314051e-05
d__Bacteria;p__Firmicutes;c__Bacilli;o__Lactobacillales;f__Enterococcaceae	4.149721968628102e-05	0.0	2.074860984314051e-05	6.224582952942152e-05	0.00012449165905884305	0.0	0.00010374304921570254	6.224582952942152e-05	6.224582952942152e-05	0.00039422358701966966	6.224582952942152e-05	0.00012449165905884305
d__Bacteria;p__Firmicutes;c__Bacilli;o__Lactobacillales;f__Lactobacillaceae	0.22389824881732917	0.051124574653498206	0.05925802971200929	0.2872022574487508	0.3030749439787532	0.12828865466013767	0.30687193958004794	0.6322723877500205	0.3953855091708852	0.11963648435554813	0.466055274296622	0.4092248319362601
d__Bacteria;p__Firmicutes;c__Bacilli;o__Lactobacillales;f__Streptococcaceae	0.0003734749771765292	8.299443937256204e-05	4.149721968628102e-05	2.074860984314051e-05	2.074860984314051e-05	0.00014524026890198356	0.0002282347082745456	0.0005602124657647937	4.149721968628102e-05	0.00041497219686281023	0.00122416798074529	0.0034442692339613245
d__Bacteria;p__Firmicutes;c__Bacilli;o__Mycoplasmatales;f__Mycoplasmataceae	0.0	0.0	0.0	0.0	0.0	0.0	0.0	0.0	0.0	0.0	0.0	0.00014524026890198356
d__Bacteria;p__Firmicutes;c__Bacilli;o__RF39;f__norank	0.0005602124657647937	0.00022823470827454563	0.00014524026890198356	0.0001867374885882646	6.224582952942152e-05	2.074860984314051e-05	0.002406838741804299	0.00043572080670595075	0.000975184662627604	0.007262013445099179	0.0007676985641961989	0.0029670512075690935
d__Bacteria;p__Firmicutes;c__Bacilli;o__Staphylococcales;f__Gemellaceae	0.0	0.0	0.0	0.0	0.0	0.0	2.074860984314051e-05	0.0	2.074860984314051e-05	0.0	0.0	0.0
d__Bacteria;p__Firmicutes;c__Bacilli;o__Staphylococcales;f__Staphylococcaceae	0.00029048053780396713	0.00031122914764710765	0.0	0.00014524026890198356	0.00012449165905884305	0.00010374304921570256	0.0003942235870196697	0.00029048053780396713	0.0003942235870196697	0.0013279110299609926	0.0002282347082745456	0.0004149721968628102
d__Bacteria;p__Firmicutes;c__Clostridia;o__Christensenellales;f__Christensenellaceae	0.0007054527346667774	0.00045646941654909126	0.00016598887874512408	0.0001867374885882646	0.0006639555149804963	0.00029048053780396713	0.000850693003568761	0.0004564694165490912	0.00041497219686281023	0.0015561457382355383	0.0003734749771765292	0.00122416798074529
d__Bacteria;p__Firmicutes;c__Clostridia;o__Clostridia UCG-014;f__norank	0.0010374304921570256	0.003070794256784796	0.00045646941654909126	0.0006432069051373558	0.00529089551000083	0.0004979666362353723	0.009440617478628933	0.003527263673333887	0.002987799817412234	0.01894348078678727	0.003776246991451573	0.006266080172628435
d__Bacteria;p__Firmicutes;c__Clostridia;o__Clostridia vadinBB60 group;f__norank	0.0041912191883143836	0.0003527263673333887	0.00037347497717652914	0.0011204249315295875	0.00020748609843140512	0.0008714416134119015	0.0033405261847456224	0.00029048053780396713	0.00010374304921570256	0.00527014690015769	0.002925553987882812	0.0013279110299609929
d__Bacteria;p__Firmicutes;c__Clostridia;o__Clostridiales;f__Clostridiaceae	0.004709934434392896	0.008320192547099346	0.004647688604863474	0.006286828782471575	0.0031537886961573577	0.00487592331313802	0.00203336376462777	0.0008714416134119014	0.001182670761059009	0.0040252303095692585	0.0018051290563532245	0.003008548427255374
d__Bacteria;p__Firmicutes;c__Clostridia;o__Eubacteriales;f__Anaerofustaceae	0.0	2.074860984314051e-05	0.0	2.074860984314051e-05	0.0	0.0	0.0	0.0002697319279608266	0.0	8.299443937256204e-05	0.0	0.0
d__Bacteria;p__Firmicutes;c__Clostridia;o__Lachnospirales;f__Lachnospiraceae	0.06560710432401017	0.04371732093949701	0.028446344094945536	0.02120507925968952	0.022325504191219113	0.017677815586355655	0.0711469831521286	0.02711843306498454	0.08044236036185556	0.10133621047389807	0.04429828201510489	0.041912191883143775
d__Bacteria;p__Firmicutes;c__Clostridia;o__Monoglobales;f__Monoglobaceae	4.149721968628102e-05	2.074860984314051e-05	0.0	0.00010374304921570254	2.074860984314051e-05	0.0	0.0001867374885882646	6.224582952942152e-05	4.149721968628102e-05	0.0001867374885882646	2.074860984314051e-05	0.00012449165905884305
d__Bacteria;p__Firmicutes;c__Clostridia;o__Oscillospirales;Other	0.0	0.0	2.074860984314051e-05	4.149721968628102e-05	0.0	0.0	0.0	0.0	0.0	0.0	0.0	0.0
d__Bacteria;p__Firmicutes;c__Clostridia;o__Oscillospirales;f__Butyricicoccaceae	0.003050045646941655	8.299443937256204e-05	0.0004979666362353723	4.149721968628102e-05	0.00010374304921570256	0.0002697319279608266	0.0005809610756079343	0.0002697319279608266	0.0005602124657647937	0.0012449165905884306	0.0005602124657647938	0.0007262013445099179
d__Bacteria;p__Firmicutes;c__Clostridia;o__Oscillospirales;f__Oscillospiraceae	0.02543779566769022	0.01803054195368909	0.015602954602041665	0.011059009046393894	0.012075690928707779	0.006203834343099014	0.048717735911693885	0.014046808863806128	0.07585691758652163	0.12430492157025472	0.026661963648435528	0.03429745207071123
d__Bacteria;p__Firmicutes;c__Clostridia;o__Oscillospirales;f__Ruminococcaceae	0.022159515312474044	0.004772180263922318	0.003402772014275044	0.004211967798157524	0.0032367831355299198	0.002137106813843473	0.0060378454643538896	0.0031952859158436387	0.0038799900406672762	0.013009378371649102	0.007365756494314882	0.0035272636733338874
d__Bacteria;p__Firmicutes;c__Clostridia;o__Oscillospirales;f__UCG-010	0.00012449165905884305	6.224582952942152e-05	6.224582952942152e-05	0.00010374304921570256	4.149721968628102e-05	6.224582952942152e-05	0.0003527263673333887	6.224582952942152e-05	0.00012449165905884305	0.0008714416134119014	0.0001867374885882646	0.0005187152460785128
d__Bacteria;p__Firmicutes;c__Clostridia;o__Oscillospirales;f__[Clostridium] methylpentosum group	0.0	0.0	0.0	0.0	0.0	0.0	0.0	0.0	2.074860984314051e-05	0.00010374304921570254	0.0	0.0
d__Bacteria;p__Firmicutes;c__Clostridia;o__Oscillospirales;f__[Eubacterium] coprostanoligenes group	0.031475641132044145	0.028218109386671093	0.008465432816001327	0.011370238194041	0.010104572993609428	0.009855589675491742	0.11260270561872354	0.09069217362436717	0.04813677483608597	0.09865963980413311	0.020312889036434557	0.09116939165075941
d__Bacteria;p__Firmicutes;c__Clostridia;o__Oscillospirales;f__uncultured	0.0	2.074860984314051e-05	2.074860984314051e-05	2.074860984314051e-05	2.074860984314051e-05	0.0	6.224582952942152e-05	0.0	0.0	0.00010374304921570254	0.0	0.0
d__Bacteria;p__Firmicutes;c__Clostridia;o__Peptococcales;f__Peptococcaceae	0.0018051290563532245	0.00041497219686281023	0.0001867374885882646	0.00029048053780396713	0.00043572080670595075	0.0003734749771765292	0.0026143248402357043	0.0005809610756079343	0.0018258776661963648	0.0018258776661963648	0.0012449165905884306	0.0015146485185492573
d__Bacteria;p__Firmicutes;c__Clostridia;o__Peptostreptococcales-Tissierellales;Other	0.0	0.0	0.0	0.0	0.0	0.0	0.0	0.0	0.0	2.074860984314051e-05	0.0	0.0
d__Bacteria;p__Firmicutes;c__Clostridia;o__Peptostreptococcales-Tissierellales;f__Anaerovoracaceae	0.005332392729687111	0.0021786040335297534	0.0008714416134119015	0.0016391401776081004	0.002489833181176861	0.0014524026890198358	0.0024690845713337206	0.0012449165905884306	0.0015146485185492573	0.003589509502863308	0.001825877666196365	0.0020956095941571918
d__Bacteria;p__Firmicutes;c__Clostridia;o__Peptostreptococcales-Tissierellales;f__Family XI	0.03336376462776993	4.149721968628102e-05	0.0	0.0	4.149721968628102e-05	4.149721968628102e-05	0.0	0.0	0.0	0.0	2.074860984314051e-05	0.0
d__Bacteria;p__Firmicutes;c__Clostridia;o__Peptostreptococcales-Tissierellales;f__Peptostreptococcaceae	0.0036310067225495896	0.0031952859158436387	0.002178604033529754	0.0032367831355299198	0.0011204249315295875	0.002884056768196531	0.0014109054693335547	0.0003734749771765292	0.0007469499543530584	0.0016391401776081004	0.0013279110299609926	0.0010789277118433064
d__Bacteria;p__Firmicutes;c__Clostridia;o__uncultured;f__norank	0.0	0.0	0.0	0.0	0.0	2.074860984314051e-05	2.074860984314051e-05	0.0	6.224582952942152e-05	0.0002074860984314051	0.0	0.0
d__Bacteria;p__Firmicutes;c__Negativicutes;o__Veillonellales-Selenomonadales;f__Selenomonadaceae	2.074860984314051e-05	0.0	0.0	0.0	0.0	0.0	0.0	0.0	0.0	4.149721968628102e-05	2.074860984314051e-05	0.0
d__Bacteria;p__Firmicutes;c__Negativicutes;o__Veillonellales-Selenomonadales;f__Veillonellaceae	0.005664370487177359	0.0	0.0	0.0	0.0	0.0	0.0	0.0	0.0	2.074860984314051e-05	0.0	2.074860984314051e-05
d__Bacteria;p__Latescibacterota;c__norank;o__norank;f__norank	6.224582952942152e-05	0.0	0.0	0.0	0.0	0.0	0.0	0.0	0.0	0.0	0.0	0.0
d__Bacteria;p__Myxococcota;c__Myxococcia;o__Myxococcales;f__Anaeromyxobacteraceae	0.0	0.0	0.0	0.0	0.0	0.0	0.0	0.0	4.149721968628102e-05	0.0	0.0	0.0
d__Bacteria;p__Nitrospirota;c__Nitrospiria;o__Nitrospirales;f__Nitrospiraceae	0.00014524026890198356	0.0	0.0	0.0	0.0	0.0	0.0	0.0	0.0	0.0	0.0	0.0
d__Bacteria;p__Patescibacteria;c__Saccharimonadia;o__Saccharimonadales;f__Saccharimonadaceae	0.0	2.074860984314051e-05	0.0	8.299443937256204e-05	2.074860984314051e-05	8.299443937256204e-05	0.0006432069051373558	0.00010374304921570254	8.299443937256204e-05	0.0006224582952942153	4.149721968628102e-05	0.00033197775749024816
d__Bacteria;p__Proteobacteria;c__Alphaproteobacteria;o__Defluviicoccales;f__uncultured	6.224582952942152e-05	0.0	0.0	0.0	0.0	0.0	0.0	0.0	0.0	0.0	0.0	0.0
d__Bacteria;p__Proteobacteria;c__Alphaproteobacteria;o__Rhizobiales;f__Rhizobiaceae	0.00014524026890198356	0.0	2.074860984314051e-05	0.0	0.0	0.0	0.0	2.074860984314051e-05	8.299443937256204e-05	0.0	0.0	0.0
d__Bacteria;p__Proteobacteria;c__Alphaproteobacteria;o__Rhodobacterales;f__Rhodobacteraceae	0.0	0.0	2.074860984314051e-05	4.149721968628102e-05	0.0	0.0	0.0	0.0	0.0	0.0	2.074860984314051e-05	0.0
d__Bacteria;p__Proteobacteria;c__Alphaproteobacteria;o__Rhodospirillales;f__uncultured	0.00012449165905884305	6.224582952942152e-05	2.074860984314051e-05	0.0002282347082745456	0.00022823470827454563	0.0	2.074860984314051e-05	2.074860984314051e-05	0.0	2.074860984314051e-05	0.00041497219686281023	2.074860984314051e-05
d__Bacteria;p__Proteobacteria;c__Gammaproteobacteria;o__Burkholderiales;f__Alcaligenaceae	0.0002282347082745456	2.074860984314051e-05	0.0	6.224582952942152e-05	4.149721968628102e-05	2.074860984314051e-05	8.299443937256204e-05	2.074860984314051e-05	0.00012449165905884305	0.0006224582952942153	0.00014524026890198356	0.0
d__Bacteria;p__Proteobacteria;c__Gammaproteobacteria;o__Burkholderiales;f__Burkholderiaceae	0.0007676985641961988	4.149721968628102e-05	2.074860984314051e-05	4.149721968628102e-05	8.299443937256204e-05	2.074860984314051e-05	4.149721968628102e-05	0.0	4.149721968628102e-05	4.149721968628102e-05	0.0	6.224582952942152e-05
d__Bacteria;p__Proteobacteria;c__Gammaproteobacteria;o__Burkholderiales;f__Rhodocyclaceae	0.0002489833181176861	0.0	0.0	0.0	0.0	0.0	0.0	0.0	0.0	2.074860984314051e-05	0.0	0.0
d__Bacteria;p__Proteobacteria;c__Gammaproteobacteria;o__Burkholderiales;f__Sutterellaceae	0.0008299443937256205	0.0013901568594904142	0.0012449165905884306	0.0005602124657647937	0.0015768943480786786	0.0001867374885882646	0.0020126151547846293	0.0003527263673333887	0.0015976429579218194	0.0015976429579218194	0.0006639555149804963	0.0012034193709021495
d__Bacteria;p__Proteobacteria;c__Gammaproteobacteria;o__Enterobacterales;f__Enterobacteriaceae	0.007780728691177691	0.0075109967632168645	0.009067142501452402	0.014503278280355216	0.011639970122001827	0.015727446261100505	0.003423520624118184	0.006349074612000996	0.005021163582040003	0.0052701469001576896	0.024130633247572413	0.0074694995435305835
d__Bacteria;p__Proteobacteria;c__Gammaproteobacteria;o__Enterobacterales;f__Morganellaceae	2.074860984314051e-05	0.0	2.074860984314051e-05	2.074860984314051e-05	0.0	4.149721968628102e-05	4.149721968628102e-05	0.00010374304921570254	2.074860984314051e-05	6.224582952942152e-05	0.0004149721968628102	0.0001867374885882646
d__Bacteria;p__Proteobacteria;c__Gammaproteobacteria;o__Enterobacterales;f__Pasteurellaceae	2.074860984314051e-05	0.0	0.0	0.0	0.0	4.149721968628102e-05	0.0	0.0	2.074860984314051e-05	0.0	0.0	0.0
d__Bacteria;p__Proteobacteria;c__Gammaproteobacteria;o__Enterobacterales;f__Vibrionaceae	4.149721968628102e-05	0.0	0.0	0.0	2.074860984314051e-05	0.0	0.0	0.0	0.0	0.0	6.224582952942152e-05	0.0
d__Bacteria;p__Proteobacteria;c__Gammaproteobacteria;o__Enterobacterales;f__Yersiniaceae	0.009461366088472072	0.011432484023570421	0.008444684206158187	0.010478047970785958	0.011079757656237033	0.009482114698315213	2.074860984314051e-05	8.299443937256204e-05	2.074860984314051e-05	4.149721968628102e-05	2.074860984314051e-05	6.224582952942152e-05
d__Bacteria;p__Proteobacteria;c__Gammaproteobacteria;o__Pseudomonadales;f__Halomonadaceae	2.074860984314051e-05	0.0	2.074860984314051e-05	0.0	0.0	0.0	0.0	0.0	4.149721968628102e-05	2.074860984314051e-05	0.0	4.149721968628102e-05
d__Bacteria;p__Proteobacteria;c__Gammaproteobacteria;o__Pseudomonadales;f__Moraxellaceae	0.0006224582952942153	0.00031122914764710765	0.00016598887874512408	0.0003527263673333887	0.00014524026890198356	0.0003734749771765292	0.0008714416134119014	0.0002697319279608266	0.0012034193709021495	0.010104572993609428	0.0005809610756079343	0.0005187152460785127
d__Bacteria;p__Proteobacteria;c__Gammaproteobacteria;o__Pseudomonadales;f__Pseudomonadaceae	0.004564694165490912	0.0032160345256867793	0.0007676985641961989	0.0018258776661963648	0.002676570669765126	0.002925553987882812	6.224582952942152e-05	2.074860984314051e-05	6.224582952942152e-05	0.0	0.0	2.074860984314051e-05
d__Bacteria;p__Proteobacteria;c__Gammaproteobacteria;o__Xanthomonadales;f__Xanthomonadaceae	0.0014938999087061168	0.0008091957838824798	0.00029048053780396713	0.00010374304921570254	0.00016598887874512408	4.149721968628102e-05	0.0	0.0	0.0	0.0	2.074860984314051e-05	2.074860984314051e-05
d__Bacteria;p__Verrucomicrobiota;c__Verrucomicrobiae;o__Pedosphaerales;f__Pedosphaeraceae	4.149721968628102e-05	0.0	0.0	0.0	0.0	0.0	0.0	0.0	0.0	0.0	0.0	0.0
d__Bacteria;p__Verrucomicrobiota;c__Verrucomicrobiae;o__Verrucomicrobiales;f__Akkermansiaceae	0.40488837247904375	0.4758693667524276	0.7623869200763548	0.47869117769109465	0.4357415553157937	0.5231761971947878	0.006722549589177525	0.014295792181923811	0.006743298199020665	0.01342435056851191	0.007220516225412897	0.011183500705452735
