# Supplementary material for: β-sitosterol inhibits trimethylamine production by regulating the gut microbiota and attenuates atherosclerosis in ApoE–/– mice
Source: Front Cardiovasc Med. 2022 Nov 1;9:986905. doi: 10.3389/fcvm.2022.986905 (PMC9663806; doi:10.3389/fcvm.2022.986905)
Supplement: Supplementary file 1 [file Data_Sheet_1.ZIP › Source data/gut microbiota diversity analysis/CON-EXP/01.OTU_Taxa/02.normalize/tax_summary_r/otu_taxa_table_L6.txt]

# Constructed from biom file
#OTU ID	7	8	9	10	11	12	13	14	15	16	17	18
Unclassified;Other;Other;Other;Other;Other	0.0047099344343928965	0.0011411735413727282	0.001742883226823803	0.0007054527346667775	0.0013071624201178523	0.0065565607104324025	0.0004979666362353723	0.00446095111627521	0.0009544360527844637	0.012345422856668606	0.012034193709021498	0.01784380446510084
d__Bacteria;p__Acidobacteriota;c__Acidobacteriae;o__Subgroup 12;f__norank;g__norank	6.224582952942152e-05	0.0	0.0	0.0	0.0	0.0	0.0	0.0	0.0	0.0	0.0	0.0
d__Bacteria;p__Actinobacteriota;c__Actinobacteria;o__Actinomycetales;f__Actinomycetaceae;g__Actinomyces	6.224582952942152e-05	0.0	0.0	0.0	0.0	2.074860984314051e-05	0.0	0.0	0.0	0.0	0.0	0.0
d__Bacteria;p__Actinobacteriota;c__Actinobacteria;o__Actinomycetales;f__Actinomycetaceae;g__Mobiluncus	0.0001867374885882646	0.0	0.0	0.0	0.0	0.0	0.0	0.0	0.0	0.0	0.0	0.0
d__Bacteria;p__Actinobacteriota;c__Actinobacteria;o__Actinomycetales;f__Actinomycetaceae;g__Varibaculum	0.00012449165905884305	0.0	0.0	0.0	0.0	0.0	0.0	0.0	0.0	0.0	0.0	0.0
d__Bacteria;p__Actinobacteriota;c__Actinobacteria;o__Bifidobacteriales;f__Bifidobacteriaceae;g__Bifidobacterium	0.0017428832268238028	0.00016598887874512408	0.00016598887874512408	0.0031330400863142168	0.0008299443937256204	0.0013071624201178521	0.0002697319279608266	0.0005602124657647937	0.002282347082745456	0.00029048053780396713	0.00039422358701966966	0.0019918665449414888
d__Bacteria;p__Actinobacteriota;c__Actinobacteria;o__Corynebacteriales;f__Corynebacteriaceae;g__Corynebacterium	0.001742883226823803	0.0004357208067059507	0.0006847041248236368	0.00039422358701966966	0.0007262013445099179	0.0005602124657647937	0.003589509502863308	0.0008299443937256205	0.007490248153373724	0.014337289401610092	0.0008299443937256205	0.0016183915677649599
d__Bacteria;p__Actinobacteriota;c__Actinobacteria;o__Corynebacteriales;f__Corynebacteriaceae;g__Lawsonella	8.299443937256204e-05	0.0	0.0	2.074860984314051e-05	0.0	0.0	0.0	0.0	0.0	0.0	0.0	0.0
d__Bacteria;p__Actinobacteriota;c__Actinobacteria;o__Corynebacteriales;f__Dietziaceae;g__Dietzia	0.0	0.0	0.0	0.0	0.0	0.0	0.0	4.149721968628102e-05	0.0	0.0	2.074860984314051e-05	2.074860984314051e-05
d__Bacteria;p__Actinobacteriota;c__Actinobacteria;o__Corynebacteriales;f__Nocardiaceae;g__Rhodococcus	2.074860984314051e-05	0.0	0.0	0.0	0.0	0.0	0.0	0.0	0.0	0.0	0.0	0.0
d__Bacteria;p__Actinobacteriota;c__Actinobacteria;o__Micrococcales;f__Micrococcaceae;g__Glutamicibacter	4.149721968628102e-05	2.074860984314051e-05	0.0	0.0	4.149721968628102e-05	0.0	0.0	0.0	0.0	4.149721968628102e-05	0.0	0.0
d__Bacteria;p__Actinobacteriota;c__Actinobacteria;o__Micrococcales;f__Micrococcaceae;g__Nesterenkonia	0.0	0.0	0.0	2.074860984314051e-05	0.0	0.0	2.074860984314051e-05	0.0	0.0	0.0	0.0	2.074860984314051e-05
d__Bacteria;p__Actinobacteriota;c__Actinobacteria;o__Micrococcales;f__Sanguibacteraceae;g__Sanguibacter-Flavimobilis	6.224582952942152e-05	0.0	0.0	0.0	0.0	0.0	0.0	0.0	0.0	0.0	0.0	0.0
d__Bacteria;p__Actinobacteriota;c__Actinobacteria;o__Nitriliruptorales;f__Nitriliruptoraceae;g__Nitriliruptor	0.0	0.0	0.0	0.0	0.0	0.0	4.149721968628102e-05	0.0	0.0	0.0	6.224582952942152e-05	6.224582952942152e-05
d__Bacteria;p__Actinobacteriota;c__Actinobacteria;o__Propionibacteriales;f__Propionibacteriaceae;g__Cutibacterium	4.149721968628102e-05	0.0	0.0	0.0	0.0	0.0	0.0	0.0	0.0	0.0	0.0	0.0
d__Bacteria;p__Actinobacteriota;c__Actinobacteria;o__Pseudonocardiales;f__Pseudonocardiaceae;g__Saccharothrix	0.0	0.0	0.0	0.0	0.0	0.0	0.0	0.0	4.149721968628102e-05	0.0	0.0	0.0
d__Bacteria;p__Actinobacteriota;c__Coriobacteriia;o__Coriobacteriales;f__Atopobiaceae;g__Atopobium	0.00014524026890198356	0.0	0.0	0.0	0.0	0.0	2.074860984314051e-05	0.0	0.0	0.0	0.0	2.074860984314051e-05
d__Bacteria;p__Actinobacteriota;c__Coriobacteriia;o__Coriobacteriales;f__Atopobiaceae;g__Coriobacteriaceae UCG-002	0.0	0.0	0.0	0.0	0.0	0.0	0.0	2.074860984314051e-05	4.149721968628102e-05	2.074860984314051e-05	4.149721968628102e-05	2.074860984314051e-05
d__Bacteria;p__Actinobacteriota;c__Coriobacteriia;o__Coriobacteriales;f__Atopobiaceae;g__Olsenella	0.00010374304921570254	8.299443937256204e-05	6.224582952942152e-05	6.224582952942152e-05	8.299443937256204e-05	2.074860984314051e-05	0.00010374304921570254	0.0	6.224582952942152e-05	6.224582952942152e-05	4.149721968628102e-05	0.0
d__Bacteria;p__Actinobacteriota;c__Coriobacteriia;o__Coriobacteriales;f__Coriobacteriaceae;g__Collinsella	8.299443937256204e-05	0.0	0.0	0.0	0.0	0.0	0.0	0.0	0.0	0.0	0.0	2.074860984314051e-05
d__Bacteria;p__Actinobacteriota;c__Coriobacteriia;o__Coriobacteriales;f__Coriobacteriales Incertae Sedis;g__uncultured	0.0	0.0	0.0	0.0	0.0	0.0	0.0	0.0	4.149721968628102e-05	0.0	0.0	0.0
d__Bacteria;p__Actinobacteriota;c__Coriobacteriia;o__Coriobacteriales;f__Eggerthellaceae;g__Adlercreutzia	0.00012449165905884305	4.149721968628102e-05	0.0	0.0	6.224582952942152e-05	0.0	0.0002282347082745456	6.224582952942152e-05	2.074860984314051e-05	0.0004357208067059507	4.149721968628102e-05	0.00029048053780396713
d__Bacteria;p__Actinobacteriota;c__Coriobacteriia;o__Coriobacteriales;f__Eggerthellaceae;g__Enterorhabdus	0.0006432069051373558	0.0003942235870196697	0.0003527263673333887	0.00033197775749024816	0.0005602124657647938	0.0006639555149804963	0.0018466262760395056	0.0009129388330981825	0.0012449165905884306	0.0017221346169806623	0.0007676985641961989	0.0014316540791766952
d__Bacteria;p__Actinobacteriota;c__Coriobacteriia;o__Coriobacteriales;f__Eggerthellaceae;g__Parvibacter	0.0	2.074860984314051e-05	0.0	2.074860984314051e-05	0.0	2.074860984314051e-05	4.149721968628102e-05	2.074860984314051e-05	8.299443937256204e-05	8.299443937256204e-05	2.074860984314051e-05	2.074860984314051e-05
d__Bacteria;p__Actinobacteriota;c__Coriobacteriia;o__Coriobacteriales;f__Eggerthellaceae;g__Slackia	8.299443937256204e-05	0.0	0.0	0.0	0.0	0.0	0.0	0.0	0.0	0.0	0.0	0.0
d__Bacteria;p__Actinobacteriota;c__Coriobacteriia;o__Coriobacteriales;f__Eggerthellaceae;g__uncultured	2.074860984314051e-05	0.0	0.0	0.0	0.0	0.0	6.224582952942152e-05	0.0	4.149721968628102e-05	2.074860984314051e-05	0.0	4.149721968628102e-05
d__Bacteria;p__Bacteroidota;c__Bacteroidia;o__Bacteroidales;Other;Other	0.0	0.0	0.0	0.0	0.0	0.0	0.0	0.0	0.0	0.0	2.074860984314051e-05	0.0
d__Bacteria;p__Bacteroidota;c__Bacteroidia;o__Bacteroidales;f__Bacteroidaceae;g__Bacteroides	0.0037554983816084327	0.006598057930118683	0.003091542866627936	0.004958917752510583	0.007013030126981493	0.0014731512988629763	0.0037140011619221517	0.0064320690513735585	0.0032367831355299198	0.011349489584197861	0.004336459457216366	0.010830774338119346
d__Bacteria;p__Bacteroidota;c__Bacteroidia;o__Bacteroidales;f__Barnesiellaceae;g__Barnesiella	0.00014524026890198356	0.0	0.0	0.0	0.0	0.0	0.0	0.0	0.0	2.074860984314051e-05	0.0	0.0
d__Bacteria;p__Bacteroidota;c__Bacteroidia;o__Bacteroidales;f__Marinifilaceae;g__Odoribacter	0.001016681882313885	0.0001867374885882646	0.0004357208067059507	0.00029048053780396713	8.299443937256204e-05	0.001265665200431571	0.0003942235870196697	0.00016598887874512408	0.0002697319279608266	0.0014731512988629763	0.0002074860984314051	0.0007262013445099179
d__Bacteria;p__Bacteroidota;c__Bacteroidia;o__Bacteroidales;f__Muribaculaceae;g__Muribaculum	0.00039422358701966966	0.00029048053780396713	0.00029048053780396713	0.0003527263673333887	0.00014524026890198356	0.00029048053780396713	0.0002697319279608266	0.0005394638559216532	0.0004357208067059507	0.0003527263673333887	0.00033197775749024816	0.00029048053780396713
d__Bacteria;p__Bacteroidota;c__Bacteroidia;o__Bacteroidales;f__Muribaculaceae;g__norank	0.03195285915843635	0.13918167482778637	0.027595651091376808	0.01898497800647353	0.03014773010208311	0.0614781309652253	0.07890696323346318	0.03508589924475057	0.1411527927628848	0.18146734168810671	0.07618889534401184	0.0866876919246409
d__Bacteria;p__Bacteroidota;c__Bacteroidia;o__Bacteroidales;f__Paludibacteraceae;g__uncultured	0.0	0.0	0.0	2.074860984314051e-05	0.0	0.0	0.0	0.0	0.0	0.0	0.0	0.0
d__Bacteria;p__Bacteroidota;c__Bacteroidia;o__Bacteroidales;f__Porphyromonadaceae;g__Porphyromonas	0.00016598887874512408	0.0	0.0	0.0	0.0	0.0	0.0	0.0	0.0	0.0	0.0	2.074860984314051e-05
d__Bacteria;p__Bacteroidota;c__Bacteroidia;o__Bacteroidales;f__Prevotellaceae;g__Alloprevotella	0.001659888787451241	0.0038384928209809943	0.0010789277118433064	0.0013486596398041332	0.0006017096854510748	0.0007676985641961988	0.00607934268404017	0.002821810938667109	0.03029297037098514	0.0011619221512158685	0.0028633081583533905	0.002282347082745456
d__Bacteria;p__Bacteroidota;c__Bacteroidia;o__Bacteroidales;f__Prevotellaceae;g__Paraprevotella	0.0	2.074860984314051e-05	4.149721968628102e-05	6.224582952942152e-05	4.149721968628102e-05	0.0	2.074860984314051e-05	0.00012449165905884305	0.0	0.0	0.0	8.299443937256204e-05
d__Bacteria;p__Bacteroidota;c__Bacteroidia;o__Bacteroidales;f__Prevotellaceae;g__Prevotella	0.002718067889451407	0.00010374304921570256	0.001265665200431571	0.0006017096854510748	2.074860984314051e-05	0.00033197775749024816	0.0010789277118433064	0.002531330400863142	6.224582952942152e-05	0.00031122914764710765	0.0015561457382355383	0.0013486596398041332
d__Bacteria;p__Bacteroidota;c__Bacteroidia;o__Bacteroidales;f__Prevotellaceae;g__Prevotellaceae Ga6A1 group	0.0	0.0	0.0002282347082745456	0.0006224582952942153	4.149721968628102e-05	0.0	0.00010374304921570254	0.0	2.074860984314051e-05	0.0	0.0002697319279608266	0.00010374304921570254
d__Bacteria;p__Bacteroidota;c__Bacteroidia;o__Bacteroidales;f__Prevotellaceae;g__Prevotellaceae NK3B31 group	0.0	0.0	0.0	0.0	0.0	0.0	0.00010374304921570254	0.0	0.00010374304921570254	0.0002282347082745456	4.149721968628102e-05	4.149721968628102e-05
d__Bacteria;p__Bacteroidota;c__Bacteroidia;o__Bacteroidales;f__Prevotellaceae;g__Prevotellaceae UCG-001	8.299443937256204e-05	6.224582952942152e-05	0.00010374304921570254	4.149721968628102e-05	2.074860984314051e-05	0.0	0.0004149721968628102	0.0005394638559216532	0.0002074860984314051	0.00029048053780396713	0.0002489833181176861	0.0008299443937256205
d__Bacteria;p__Bacteroidota;c__Bacteroidia;o__Bacteroidales;f__Prevotellaceae;g__Prevotellaceae UCG-003	0.0	0.00010374304921570254	6.224582952942152e-05	0.0002697319279608266	0.00010374304921570254	2.074860984314051e-05	0.0001867374885882646	6.224582952942152e-05	0.00014524026890198356	0.00041497219686281023	0.0003734749771765292	2.074860984314051e-05
d__Bacteria;p__Bacteroidota;c__Bacteroidia;o__Bacteroidales;f__Rikenellaceae;Other	0.0	0.0	0.0	0.0	0.0	0.0	4.149721968628102e-05	0.0	0.0	0.0	0.0	0.0
d__Bacteria;p__Bacteroidota;c__Bacteroidia;o__Bacteroidales;f__Rikenellaceae;g__Alistipes	0.0006224582952942154	0.0004772180263922317	0.00014524026890198356	0.0016806373972943814	0.00029048053780396713	0.00041497219686281023	0.0005187152460785127	0.0014731512988629763	0.0016391401776081004	0.0023238443024317375	0.00016598887874512408	0.0011411735413727282
d__Bacteria;p__Bacteroidota;c__Bacteroidia;o__Bacteroidales;f__Rikenellaceae;g__Rikenella	8.299443937256204e-05	0.0	0.0002282347082745456	0.00045646941654909126	0.0	0.0006432069051373558	0.001058179102000166	0.00014524026890198356	0.00010374304921570256	0.0006432069051373558	0.0	0.0006847041248236368
d__Bacteria;p__Bacteroidota;c__Bacteroidia;o__Bacteroidales;f__Rikenellaceae;g__Rikenellaceae RC9 gut group	0.00012449165905884305	0.00010374304921570256	0.00020748609843140512	0.00018673748858826457	0.00022823470827454558	0.00012449165905884305	0.00037347497717652914	0.0002282347082745456	0.0004149721968628102	0.0002697319279608266	6.224582952942152e-05	0.001908872105568927
d__Bacteria;p__Bacteroidota;c__Bacteroidia;o__Bacteroidales;f__Tannerellaceae;g__Parabacteroides	0.001099676321686447	0.0020956095941571913	0.0004979666362353722	0.0005809610756079343	0.0013279110299609926	0.0004979666362353722	0.003485766453647606	0.0056851190970205	0.0036517553323927292	0.002759565109137688	0.0010789277118433064	0.004813677483608598
d__Bacteria;p__Bacteroidota;c__Bacteroidia;o__Flavobacteriales;f__Flavobacteriaceae;g__uncultured	0.0	0.0	0.0	4.149721968628102e-05	0.0	0.0	0.0	2.074860984314051e-05	0.0	0.0	0.0	0.0
d__Bacteria;p__Bacteroidota;c__Bacteroidia;o__Sphingobacteriales;f__Sphingobacteriaceae;g__Sphingobacterium	0.00016598887874512408	6.224582952942152e-05	4.149721968628102e-05	0.0	2.074860984314051e-05	2.074860984314051e-05	0.0	0.0	0.0	0.0	0.0	0.0
d__Bacteria;p__Campylobacterota;c__Campylobacteria;o__Campylobacterales;f__Campylobacteraceae;g__Campylobacter	0.00033197775749024816	0.0	0.0	0.0	0.0	0.0	2.074860984314051e-05	0.0	0.0	0.0	0.0	0.0
d__Bacteria;p__Campylobacterota;c__Campylobacteria;o__Campylobacterales;f__Helicobacteraceae;g__Helicobacter	0.002759565109137688	0.0004564694165490912	0.001099676321686447	0.002759565109137688	0.0009129388330981824	0.0007884471740393393	0.0027803137189808284	0.0007054527346667774	0.005124906631255706	0.007863723130550254	0.0028218109386671094	0.004108224748941821
d__Bacteria;p__Chloroflexi;c__Anaerolineae;o__Anaerolineales;f__Anaerolineaceae;g__uncultured	0.0	0.0	0.0	0.0	0.0	0.0	0.0	0.0	4.149721968628102e-05	0.0	0.0	0.0
d__Bacteria;p__Cyanobacteria;c__Cyanobacteriia;o__Chloroplast;f__norank;g__norank	2.074860984314051e-05	2.074860984314051e-05	2.074860984314051e-05	0.0	4.149721968628102e-05	2.074860984314051e-05	0.0	0.0	0.0	0.0	2.074860984314051e-05	0.0
d__Bacteria;p__Cyanobacteria;c__Vampirivibrionia;o__Gastranaerophilales;f__norank;g__norank	0.0	2.074860984314051e-05	0.0	4.149721968628102e-05	0.0	2.074860984314051e-05	0.00010374304921570254	4.149721968628102e-05	2.074860984314051e-05	4.149721968628102e-05	0.00016598887874512408	8.299443937256204e-05
d__Bacteria;p__Deferribacterota;c__Deferribacteres;o__Deferribacterales;f__Deferribacteraceae;g__Mucispirillum	0.001182670761059009	0.0	0.00018673748858826457	0.0	0.0002489833181176861	4.149721968628102e-05	4.149721968628102e-05	8.299443937256204e-05	0.0006639555149804963	0.0002074860984314051	0.0014109054693335547	0.0004772180263922317
d__Bacteria;p__Desulfobacterota;c__Desulfovibrionia;o__Desulfovibrionales;f__Desulfovibrionaceae;g__Bilophila	0.0001867374885882646	0.0	4.149721968628102e-05	6.224582952942152e-05	4.149721968628102e-05	2.074860984314051e-05	8.299443937256204e-05	4.149721968628102e-05	0.00031122914764710765	0.0002074860984314051	0.00014524026890198356	2.074860984314051e-05
d__Bacteria;p__Desulfobacterota;c__Desulfovibrionia;o__Desulfovibrionales;f__Desulfovibrionaceae;g__Desulfovibrio	0.0007262013445099179	6.224582952942152e-05	0.00022823470827454563	0.0002697319279608266	0.0002489833181176861	0.0002697319279608266	0.00047721802639223167	6.224582952942152e-05	0.0006224582952942153	0.0009336874429413228	0.0006639555149804963	0.00016598887874512408
d__Bacteria;p__Desulfobacterota;c__Desulfovibrionia;o__Desulfovibrionales;f__Desulfovibrionaceae;g__uncultured	0.028799070462279027	0.0703792845879326	0.027139181674827782	0.015872686530002483	0.016038675408747607	0.009814092455805461	0.023508174952278194	0.018383268321022488	0.11791434973856751	0.14762635903394475	0.019586687691924638	0.058594074197028806
d__Bacteria;p__Elusimicrobiota;c__Endomicrobia;o__Endomicrobiales;f__Endomicrobiaceae;g__Endomicrobium	0.0	0.0	0.0	0.0	0.0	0.0	0.0	0.0	2.074860984314051e-05	0.0	0.0	0.0
d__Bacteria;p__Firmicutes;c__Bacilli;o__Acholeplasmatales;f__Acholeplasmataceae;g__Anaeroplasma	0.001058179102000166	0.0002074860984314051	4.149721968628102e-05	0.0	4.149721968628102e-05	4.149721968628102e-05	0.00039422358701966966	4.149721968628102e-05	4.149721968628102e-05	0.0006847041248236368	0.0001867374885882646	0.00029048053780396713
d__Bacteria;p__Firmicutes;c__Bacilli;o__Bacillales;f__Bacillaceae;g__Bacillus	0.0	2.074860984314051e-05	0.0	0.0	0.0	0.0	0.0	0.0	4.149721968628102e-05	2.074860984314051e-05	6.224582952942152e-05	0.0
d__Bacteria;p__Firmicutes;c__Bacilli;o__Bacillales;f__Planococcaceae;g__Kurthia	0.0	2.074860984314051e-05	0.0	0.0	2.074860984314051e-05	0.0	0.00012449165905884305	4.149721968628102e-05	0.00014524026890198356	0.0005394638559216532	6.224582952942152e-05	6.224582952942152e-05
d__Bacteria;p__Firmicutes;c__Bacilli;o__Bacillales;f__Planococcaceae;g__Sporosarcina	0.0	0.0	0.0	0.0	0.0	0.0	0.0	0.0	0.0	0.00014524026890198356	0.0	4.149721968628102e-05
d__Bacteria;p__Firmicutes;c__Bacilli;o__Erysipelotrichales;f__Erysipelatoclostridiaceae;g__Candidatus Stoquefichus	0.0	2.074860984314051e-05	2.074860984314051e-05	0.0	4.149721968628102e-05	0.0	0.0	0.00014524026890198356	4.149721968628102e-05	0.0	0.0	0.00010374304921570254
d__Bacteria;p__Firmicutes;c__Bacilli;o__Erysipelotrichales;f__Erysipelatoclostridiaceae;g__Coprobacillus	0.0006224582952942153	0.0037969956012947133	0.0006639555149804963	0.0012034193709021495	0.0005187152460785127	0.0002074860984314051	0.0002697319279608266	0.00012449165905884305	8.299443937256204e-05	0.00029048053780396713	0.00010374304921570254	0.0002489833181176861
d__Bacteria;p__Firmicutes;c__Bacilli;o__Erysipelotrichales;f__Erysipelatoclostridiaceae;g__Erysipelatoclostridium	0.008154203668354221	0.011702215951531246	0.0018051290563532243	0.00846543281600133	0.0058303593659224835	0.00771848286164827	0.10031952859158438	0.09998755083409411	0.019773425180512904	0.009108639721138683	0.037596481035770596	0.0424101585193792
d__Bacteria;p__Firmicutes;c__Bacilli;o__Erysipelotrichales;f__Erysipelatoclostridiaceae;g__Erysipelotrichaceae UCG-003	0.0012034193709021495	0.0	0.0	0.0	0.0	0.0	0.0	0.0	0.0	0.0	0.0	2.074860984314051e-05
d__Bacteria;p__Firmicutes;c__Bacilli;o__Erysipelotrichales;f__Erysipelatoclostridiaceae;g__uncultured	0.00012449165905884305	0.00014524026890198356	4.149721968628102e-05	6.224582952942152e-05	0.00012449165905884305	0.0002489833181176861	0.0028633081583533905	0.0012864138102747116	0.00031122914764710765	0.0004149721968628102	0.0007469499543530584	0.0013901568594904142
d__Bacteria;p__Firmicutes;c__Bacilli;o__Erysipelotrichales;f__Erysipelotrichaceae;g__Allobaculum	0.0	0.003050045646941655	0.0	2.074860984314051e-05	0.0	2.074860984314051e-05	0.0	0.0	0.0018881234957257864	2.074860984314051e-05	0.0	0.0
d__Bacteria;p__Firmicutes;c__Bacilli;o__Erysipelotrichales;f__Erysipelotrichaceae;g__Dubosiella	0.00817495227819736	0.010893020167648768	0.013465847788198192	0.045812930533654234	0.04033529753506515	0.05539878828118515	0.06705950701303012	0.006058594074197028	0.005166403850941987	0.004211967798157523	0.02201427504357208	0.047493567930948624
d__Bacteria;p__Firmicutes;c__Bacilli;o__Erysipelotrichales;f__Erysipelotrichaceae;g__Faecalibaculum	0.014731512988629762	0.018404016930865626	0.00610009129388331	0.029110299609926123	0.06019171715495061	0.11627520956095938	0.08818159183334716	0.0063490746120009964	0.0063490746120009964	0.007096024566354054	0.17789858079508675	0.06317951697236283
d__Bacteria;p__Firmicutes;c__Bacilli;o__Erysipelotrichales;f__Erysipelotrichaceae;g__Faecalitalea	0.0	0.0	0.0	0.0	0.0	2.074860984314051e-05	4.149721968628102e-05	0.0	0.0	8.299443937256204e-05	0.0	0.0
d__Bacteria;p__Firmicutes;c__Bacilli;o__Erysipelotrichales;f__Erysipelotrichaceae;g__Ileibacterium	0.0005809610756079343	0.0020126151547846293	0.0002282347082745456	0.00033197775749024816	0.0001867374885882646	0.00031122914764710765	0.012884886712590256	0.0015353971283923976	0.007137521786040335	0.0015146485185492573	0.014378786621296373	0.010125321603452569
d__Bacteria;p__Firmicutes;c__Bacilli;o__Erysipelotrichales;f__Erysipelotrichaceae;g__Turicibacter	0.00014524026890198356	0.00010374304921570254	0.0	0.00010374304921570254	0.00012449165905884305	0.0	0.00033197775749024816	0.00010374304921570254	0.0012864138102747116	0.0007262013445099179	0.00031122914764710765	0.0005809610756079343
d__Bacteria;p__Firmicutes;c__Bacilli;o__Erysipelotrichales;f__Erysipelotrichaceae;g__[Clostridium] innocuum group	0.009461366088472072	0.05674744792098929	0.0024690845713337206	0.0031122914764710767	0.0015146485185492573	0.0008714416134119014	0.001908872105568927	0.0009959332724707444	0.001016681882313885	0.0018466262760395054	0.001016681882313885	0.0016391401776081002
d__Bacteria;p__Firmicutes;c__Bacilli;o__Erysipelotrichales;f__Erysipelotrichaceae;g__uncultured	0.0002697319279608266	0.00012449165905884305	4.149721968628102e-05	0.0004979666362353722	0.00033197775749024816	0.00203336376462777	0.005373889949373392	0.001182670761059009	0.0005187152460785128	0.0013071624201178521	0.0018466262760395056	0.002718067889451407
d__Bacteria;p__Firmicutes;c__Bacilli;o__Lactobacillales;f__Aerococcaceae;g__Aerococcus	0.0017221346169806623	0.0007262013445099179	0.0004979666362353722	0.0007676985641961989	0.001058179102000166	0.0009959332724707444	0.0031537886961573573	0.0014524026890198358	0.00607934268404017	0.03807369906216283	0.0016806373972943812	0.0039837330898829775
d__Bacteria;p__Firmicutes;c__Bacilli;o__Lactobacillales;f__Aerococcaceae;g__Aerosphaera	6.224582952942152e-05	0.0	2.074860984314051e-05	0.0	6.224582952942152e-05	0.0	4.149721968628102e-05	4.149721968628102e-05	0.0002489833181176861	0.0004772180263922317	2.074860984314051e-05	8.299443937256204e-05
d__Bacteria;p__Firmicutes;c__Bacilli;o__Lactobacillales;f__Aerococcaceae;g__Facklamia	0.0004149721968628102	0.0002282347082745456	0.0001867374885882646	0.00012449165905884305	0.0002282347082745456	0.0002074860984314051	0.0007054527346667774	0.0002489833181176861	0.0011619221512158685	0.00614158851356959	0.0004564694165490912	0.0006847041248236368
d__Bacteria;p__Firmicutes;c__Bacilli;o__Lactobacillales;f__Carnobacteriaceae;g__Carnobacterium	0.00010374304921570254	2.074860984314051e-05	2.074860984314051e-05	0.0	0.0	0.0	0.0	0.0	0.0	0.0	0.0	0.0
d__Bacteria;p__Firmicutes;c__Bacilli;o__Lactobacillales;f__Carnobacteriaceae;g__Jeotgalibaca	0.0	0.0	0.0	0.0	0.0	0.0	2.074860984314051e-05	0.0	6.224582952942152e-05	6.224582952942152e-05	0.0	2.074860984314051e-05
d__Bacteria;p__Firmicutes;c__Bacilli;o__Lactobacillales;f__Enterococcaceae;g__Enterococcus	4.149721968628102e-05	0.0	2.074860984314051e-05	6.224582952942152e-05	0.00012449165905884305	0.0	0.00010374304921570254	6.224582952942152e-05	6.224582952942152e-05	0.00039422358701966966	6.224582952942152e-05	0.00012449165905884305
d__Bacteria;p__Firmicutes;c__Bacilli;o__Lactobacillales;f__Lactobacillaceae;Other	0.0031952859158436383	0.00012449165905884305	0.00010374304921570254	0.002116358204000332	0.0020541123744709103	0.0006639555149804963	0.0007054527346667774	0.0004564694165490912	0.0007469499543530584	0.0003527263673333887	0.0013071624201178521	0.0022615984729023155
d__Bacteria;p__Firmicutes;c__Bacilli;o__Lactobacillales;f__Lactobacillaceae;g__Fructilactobacillus	0.0002074860984314051	0.0	0.0	0.0	0.0	0.0	0.0	0.0	0.0	0.0	0.0	0.0
d__Bacteria;p__Firmicutes;c__Bacilli;o__Lactobacillales;f__Lactobacillaceae;g__HT002	0.0004357208067059507	0.00012449165905884305	2.074860984314051e-05	0.00010374304921570256	0.00010374304921570254	6.224582952942152e-05	0.0002489833181176861	0.00016598887874512408	0.00020748609843140512	0.0004357208067059507	0.0001867374885882646	0.0005187152460785128
d__Bacteria;p__Firmicutes;c__Bacilli;o__Lactobacillales;f__Lactobacillaceae;g__Lactobacillus	0.03946385592165323	0.0036725039422358706	0.001514648518549257	0.02327994024400365	0.021080587600630755	0.009004896671922981	0.019918665449414886	0.010540293800315379	0.010768528508589925	0.015187982405178853	0.021412565358120996	0.05770188397377376
d__Bacteria;p__Firmicutes;c__Bacilli;o__Lactobacillales;f__Lactobacillaceae;g__Ligilactobacillus	0.1758652170304589	0.04585442775334052	0.05664370487177358	0.2592123827703544	0.27869532741306324	0.11731264005311644	0.28321852435886785	0.6190555232799402	0.3803635156444517	0.09980081334550583	0.4396422939663042	0.34365922483193617
d__Bacteria;p__Firmicutes;c__Bacilli;o__Lactobacillales;f__Lactobacillaceae;g__Limosilactobacillus	0.004709934434392896	0.0013279110299609926	0.000975184662627604	0.002489833181176861	0.001141173541372728	0.0012449165905884306	0.0027803137189808284	0.00203336376462777	0.003299028965059341	0.003859241430824135	0.003506515063490746	0.005083409411569425
d__Bacteria;p__Firmicutes;c__Bacilli;o__Lactobacillales;f__Lactobacillaceae;g__Weissella	2.074860984314051e-05	2.074860984314051e-05	0.0	0.0	0.0	0.0	0.0	2.074860984314051e-05	0.0	0.0	0.0	0.0
d__Bacteria;p__Firmicutes;c__Bacilli;o__Lactobacillales;f__Streptococcaceae;g__Lactococcus	0.0	2.074860984314051e-05	0.0	2.074860984314051e-05	0.0	4.149721968628102e-05	0.00012449165905884305	0.0004357208067059507	0.0	0.00014524026890198356	0.0002282347082745456	0.00325753174537306
d__Bacteria;p__Firmicutes;c__Bacilli;o__Lactobacillales;f__Streptococcaceae;g__Streptococcus	0.0003734749771765292	6.224582952942152e-05	4.149721968628102e-05	0.0	2.074860984314051e-05	0.00010374304921570254	0.00010374304921570256	0.00012449165905884305	4.149721968628102e-05	0.0002697319279608266	0.0009959332724707444	0.0001867374885882646
d__Bacteria;p__Firmicutes;c__Bacilli;o__Mycoplasmatales;f__Mycoplasmataceae;g__Ureaplasma	0.0	0.0	0.0	0.0	0.0	0.0	0.0	0.0	0.0	0.0	0.0	0.00014524026890198356
d__Bacteria;p__Firmicutes;c__Bacilli;o__RF39;f__norank;g__norank	0.0005602124657647937	0.00022823470827454563	0.00014524026890198356	0.0001867374885882646	6.224582952942152e-05	2.074860984314051e-05	0.002406838741804299	0.00043572080670595075	0.000975184662627604	0.007262013445099179	0.0007676985641961989	0.0029670512075690935
d__Bacteria;p__Firmicutes;c__Bacilli;o__Staphylococcales;f__Gemellaceae;g__Gemella	0.0	0.0	0.0	0.0	0.0	0.0	2.074860984314051e-05	0.0	2.074860984314051e-05	0.0	0.0	0.0
d__Bacteria;p__Firmicutes;c__Bacilli;o__Staphylococcales;f__Staphylococcaceae;g__Jeotgalicoccus	0.00010374304921570254	0.00010374304921570254	0.0	8.299443937256204e-05	8.299443937256204e-05	2.074860984314051e-05	0.0002697319279608266	0.0002489833181176861	0.00033197775749024816	0.001182670761059009	0.00012449165905884305	0.00039422358701966966
d__Bacteria;p__Firmicutes;c__Bacilli;o__Staphylococcales;f__Staphylococcaceae;g__Staphylococcus	0.0001867374885882646	0.0002074860984314051	0.0	6.224582952942152e-05	4.149721968628102e-05	8.299443937256204e-05	0.00012449165905884305	4.149721968628102e-05	6.224582952942152e-05	0.00014524026890198356	0.00010374304921570256	2.074860984314051e-05
d__Bacteria;p__Firmicutes;c__Clostridia;o__Christensenellales;f__Christensenellaceae;g__Christensenellaceae R-7 group	0.0003942235870196697	0.0003527263673333887	0.00012449165905884305	6.224582952942152e-05	0.0004979666362353722	0.0002282347082745456	0.0006847041248236368	0.00022823470827454558	0.00016598887874512408	0.0011204249315295875	0.00031122914764710765	0.0007262013445099179
d__Bacteria;p__Firmicutes;c__Clostridia;o__Christensenellales;f__Christensenellaceae;g__norank	0.0	2.074860984314051e-05	0.0	0.0	0.00010374304921570254	0.0	0.0	0.0	0.0	0.0	0.0	0.0
d__Bacteria;p__Firmicutes;c__Clostridia;o__Christensenellales;f__Christensenellaceae;g__uncultured	0.00031122914764710765	8.299443937256204e-05	4.149721968628102e-05	0.00012449165905884305	6.224582952942152e-05	6.224582952942152e-05	0.00016598887874512408	0.00022823470827454563	0.0002489833181176861	0.0004357208067059507	6.224582952942152e-05	0.0004979666362353722
d__Bacteria;p__Firmicutes;c__Clostridia;o__Clostridia UCG-014;f__norank;g__norank	0.0010374304921570256	0.003070794256784796	0.00045646941654909126	0.0006432069051373558	0.00529089551000083	0.0004979666362353723	0.009440617478628933	0.003527263673333887	0.002987799817412234	0.01894348078678727	0.003776246991451573	0.006266080172628435
d__Bacteria;p__Firmicutes;c__Clostridia;o__Clostridia vadinBB60 group;f__norank;g__norank	0.0041912191883143836	0.0003527263673333887	0.00037347497717652914	0.0011204249315295875	0.00020748609843140512	0.0008714416134119015	0.0033405261847456224	0.00029048053780396713	0.00010374304921570256	0.00527014690015769	0.002925553987882812	0.0013279110299609929
d__Bacteria;p__Firmicutes;c__Clostridia;o__Clostridiales;f__Clostridiaceae;g__Candidatus Arthromitus	0.00012449165905884305	8.299443937256204e-05	2.074860984314051e-05	6.224582952942152e-05	6.224582952942152e-05	0.0	0.00012449165905884305	0.0002074860984314051	0.0006017096854510748	0.00033197775749024816	0.00033197775749024816	0.000975184662627604
d__Bacteria;p__Firmicutes;c__Clostridia;o__Clostridiales;f__Clostridiaceae;g__Clostridium sensu stricto 1	0.0017013860071375217	0.002801062328823969	0.0006224582952942153	0.0007054527346667774	0.0006432069051373558	0.0007054527346667774	0.0004979666362353722	8.299443937256204e-05	0.00010374304921570256	0.001908872105568927	0.0003734749771765292	0.0009544360527844635
d__Bacteria;p__Firmicutes;c__Clostridia;o__Clostridiales;f__Clostridiaceae;g__Clostridium sensu stricto 13	0.002884056768196531	0.005436135778902814	0.004004481699726118	0.005519130218275376	0.00244833596149058	0.004170470578471242	0.0014109054693335547	0.0005809610756079343	0.0004772180263922317	0.0017843804465100838	0.001099676321686447	0.0010789277118433064
d__Bacteria;p__Firmicutes;c__Clostridia;o__Eubacteriales;f__Anaerofustaceae;g__Anaerofustis	0.0	2.074860984314051e-05	0.0	2.074860984314051e-05	0.0	0.0	0.0	0.0002697319279608266	0.0	8.299443937256204e-05	0.0	0.0
d__Bacteria;p__Firmicutes;c__Clostridia;o__Lachnospirales;f__Lachnospiraceae;Other	0.006701800979334385	0.019192464104904966	0.003402772014275044	0.0052286496804714085	0.007137521786040335	0.0022615984729023155	0.004128973358784962	0.0006639555149804963	0.0020126151547846293	0.004689185824549755	0.0019711179350983482	0.0013694082496472737
d__Bacteria;p__Firmicutes;c__Clostridia;o__Lachnospirales;f__Lachnospiraceae;g__A2	2.074860984314051e-05	0.0	0.0001867374885882646	0.0	0.0	0.0	4.149721968628102e-05	0.00033197775749024816	4.149721968628102e-05	4.149721968628102e-05	8.299443937256204e-05	0.0002282347082745456
d__Bacteria;p__Firmicutes;c__Clostridia;o__Lachnospirales;f__Lachnospiraceae;g__ASF356	0.0	0.0	0.0	0.00010374304921570254	0.0	4.149721968628102e-05	0.00031122914764710765	2.074860984314051e-05	0.0001867374885882646	0.00012449165905884305	0.0002489833181176861	0.0001867374885882646
d__Bacteria;p__Firmicutes;c__Clostridia;o__Lachnospirales;f__Lachnospiraceae;g__Acetatifactor	2.074860984314051e-05	0.0	2.074860984314051e-05	4.149721968628102e-05	0.0	0.0	2.074860984314051e-05	0.0	4.149721968628102e-05	2.074860984314051e-05	0.00016598887874512408	0.0
d__Bacteria;p__Firmicutes;c__Clostridia;o__Lachnospirales;f__Lachnospiraceae;g__Agathobacter	0.006556560710432401	4.149721968628102e-05	2.074860984314051e-05	6.224582952942152e-05	2.074860984314051e-05	0.0	2.074860984314051e-05	4.149721968628102e-05	2.074860984314051e-05	0.00031122914764710765	0.0001867374885882646	4.149721968628102e-05
d__Bacteria;p__Firmicutes;c__Clostridia;o__Lachnospirales;f__Lachnospiraceae;g__Anaerostipes	0.0014109054693335547	0.0	4.149721968628102e-05	4.149721968628102e-05	2.074860984314051e-05	0.0	2.074860984314051e-05	2.074860984314051e-05	0.0	8.299443937256204e-05	0.0	0.0
d__Bacteria;p__Firmicutes;c__Clostridia;o__Lachnospirales;f__Lachnospiraceae;g__Blautia	0.00570586770686364	0.003361274794588763	0.0015146485185492573	0.0016183915677649599	0.0016598887874512407	0.0015768943480786789	0.0025728276205494232	0.0021163582040003323	0.007220516225412898	0.00649431488090298	0.001784380446510084	0.009170885550668105
d__Bacteria;p__Firmicutes;c__Clostridia;o__Lachnospirales;f__Lachnospiraceae;g__Eisenbergiella	6.224582952942152e-05	0.0	0.0	0.0	0.0	0.0	6.224582952942152e-05	0.0	0.0001867374885882646	0.00031122914764710765	0.00012449165905884305	0.0002282347082745456
d__Bacteria;p__Firmicutes;c__Clostridia;o__Lachnospirales;f__Lachnospiraceae;g__Fusicatenibacter	0.0020541123744709103	0.0	0.0	0.0	0.0	2.074860984314051e-05	0.0	0.0	0.0	8.299443937256204e-05	0.0	0.0
d__Bacteria;p__Firmicutes;c__Clostridia;o__Lachnospirales;f__Lachnospiraceae;g__GCA-900066575	0.0021786040335297534	0.00016598887874512408	0.00041497219686281023	0.00014524026890198356	0.00014524026890198356	8.299443937256204e-05	0.0018466262760395054	0.0003734749771765292	0.002489833181176861	0.0058303593659224835	0.0009544360527844636	0.000850693003568761
d__Bacteria;p__Firmicutes;c__Clostridia;o__Lachnospirales;f__Lachnospiraceae;g__Herbinix	0.0	0.0	0.0	0.0	0.0	0.0	2.074860984314051e-05	0.0	0.0	0.0	0.0	0.0
d__Bacteria;p__Firmicutes;c__Clostridia;o__Lachnospirales;f__Lachnospiraceae;g__Lachnoclostridium	0.002282347082745456	0.000892190223255042	0.0003942235870196697	0.0013901568594904142	0.0012034193709021495	0.0002697319279608266	0.0011204249315295875	0.0006017096854510748	0.0011204249315295877	0.001784380446510084	0.0009129388330981824	0.0011204249315295877
d__Bacteria;p__Firmicutes;c__Clostridia;o__Lachnospirales;f__Lachnospiraceae;g__Lachnospira	0.0013279110299609926	0.0	0.0	0.0	6.224582952942152e-05	2.074860984314051e-05	2.074860984314051e-05	2.074860984314051e-05	2.074860984314051e-05	0.0004979666362353722	4.149721968628102e-05	2.074860984314051e-05
d__Bacteria;p__Firmicutes;c__Clostridia;o__Lachnospirales;f__Lachnospiraceae;g__Lachnospiraceae FCS020 group	2.074860984314051e-05	0.0	2.074860984314051e-05	0.0	0.0	0.0	6.224582952942152e-05	0.00012449165905884305	8.299443937256204e-05	0.00014524026890198356	4.149721968628102e-05	2.074860984314051e-05
d__Bacteria;p__Firmicutes;c__Clostridia;o__Lachnospirales;f__Lachnospiraceae;g__Lachnospiraceae ND3007 group	0.0005394638559216532	0.0	0.0	0.0	0.0	0.0	0.0	0.0	0.0	0.0	0.0	0.0
d__Bacteria;p__Firmicutes;c__Clostridia;o__Lachnospirales;f__Lachnospiraceae;g__Lachnospiraceae NK4A136 group	0.007614739812432568	0.0016806373972943814	0.01502199352643373	0.0037969956012947137	0.0017221346169806625	0.004917420532824301	0.026163997012200162	0.004647688604863475	0.04751431654079174	0.041268984978006455	0.019399950203336357	0.010042327164080008
d__Bacteria;p__Firmicutes;c__Clostridia;o__Lachnospirales;f__Lachnospiraceae;g__Lachnospiraceae UCG-001	0.0003527263673333887	0.0	2.074860984314051e-05	0.00016598887874512408	0.0	2.074860984314051e-05	6.224582952942152e-05	0.0010374304921570254	4.149721968628102e-05	0.0	0.00010374304921570254	6.224582952942152e-05
d__Bacteria;p__Firmicutes;c__Clostridia;o__Lachnospirales;f__Lachnospiraceae;g__Lachnospiraceae UCG-004	6.224582952942152e-05	0.0	2.074860984314051e-05	0.0	0.0	0.0	4.149721968628102e-05	0.0	0.0	2.074860984314051e-05	0.0	0.0
d__Bacteria;p__Firmicutes;c__Clostridia;o__Lachnospirales;f__Lachnospiraceae;g__Lachnospiraceae UCG-006	0.0009751846626276039	8.299443937256204e-05	8.299443937256204e-05	0.00016598887874512408	0.00010374304921570254	0.0001867374885882646	0.0006224582952942153	0.0005809610756079343	0.0013486596398041332	0.001182670761059009	0.0003527263673333887	0.0012034193709021495
d__Bacteria;p__Firmicutes;c__Clostridia;o__Lachnospirales;f__Lachnospiraceae;g__Lachnospiraceae UCG-008	0.0	0.0	0.0	0.0	0.0	0.0	2.074860984314051e-05	0.0	6.224582952942152e-05	4.149721968628102e-05	0.0	4.149721968628102e-05
d__Bacteria;p__Firmicutes;c__Clostridia;o__Lachnospirales;f__Lachnospiraceae;g__Lachnospiraceae UCG-010	0.0	0.0	0.0	0.0	0.0	0.0	4.149721968628102e-05	0.0	0.0	0.0	2.074860984314051e-05	2.074860984314051e-05
d__Bacteria;p__Firmicutes;c__Clostridia;o__Lachnospirales;f__Lachnospiraceae;g__Lachnotalea	0.0	4.149721968628102e-05	0.0	0.0	0.0	0.0	0.0	0.0	0.0	0.0	0.0	0.0
d__Bacteria;p__Firmicutes;c__Clostridia;o__Lachnospirales;f__Lachnospiraceae;g__Marvinbryantia	0.0007262013445099179	0.0004357208067059507	0.0002697319279608266	0.00033197775749024816	0.0002489833181176861	0.00016598887874512408	0.0005187152460785127	0.0006639555149804963	0.0004772180263922317	0.0004357208067059507	0.0004357208067059507	0.0005394638559216532
d__Bacteria;p__Firmicutes;c__Clostridia;o__Lachnospirales;f__Lachnospiraceae;g__Robinsoniella	0.0002697319279608266	0.00039422358701966966	2.074860984314051e-05	0.00012449165905884305	0.0	4.149721968628102e-05	0.0	4.149721968628102e-05	0.0	6.224582952942152e-05	6.224582952942152e-05	0.0
d__Bacteria;p__Firmicutes;c__Clostridia;o__Lachnospirales;f__Lachnospiraceae;g__Roseburia	0.0021371068138434724	0.00014524026890198356	0.0002904805378039672	0.0005187152460785127	0.00033197775749024816	0.00020748609843140512	0.0010166818823138851	0.0016183915677649599	0.003050045646941655	0.0021786040335297534	0.0009544360527844635	0.0015146485185492573
d__Bacteria;p__Firmicutes;c__Clostridia;o__Lachnospirales;f__Lachnospiraceae;g__Sellimonas	0.00014524026890198356	0.0	0.0	0.0	0.0	0.0	0.0	0.0	0.0	0.0	0.0	0.0
d__Bacteria;p__Firmicutes;c__Clostridia;o__Lachnospirales;f__Lachnospiraceae;g__Tuzzerella	0.0001867374885882646	2.074860984314051e-05	2.074860984314051e-05	2.074860984314051e-05	0.0	2.074860984314051e-05	4.149721968628102e-05	4.149721968628102e-05	0.0002282347082745456	0.0003734749771765292	0.0007262013445099179	0.00010374304921570254
d__Bacteria;p__Firmicutes;c__Clostridia;o__Lachnospirales;f__Lachnospiraceae;g__Tyzzerella	0.00022823470827454563	0.0003734749771765292	6.224582952942152e-05	6.224582952942152e-05	6.224582952942152e-05	8.299443937256204e-05	8.299443937256204e-05	2.074860984314051e-05	0.0	2.074860984314051e-05	0.0	4.149721968628102e-05
d__Bacteria;p__Firmicutes;c__Clostridia;o__Lachnospirales;f__Lachnospiraceae;g__[Eubacterium] eligens group	0.0016598887874512407	0.0	0.0	0.0	0.0	0.0	0.0	0.0	0.0	4.149721968628102e-05	0.0	0.0
d__Bacteria;p__Firmicutes;c__Clostridia;o__Lachnospirales;f__Lachnospiraceae;g__[Eubacterium] oxidoreducens group	0.0	0.0	0.0	0.0	0.0	0.0	0.0	0.0	4.149721968628102e-05	0.0	0.0	0.0
d__Bacteria;p__Firmicutes;c__Clostridia;o__Lachnospirales;f__Lachnospiraceae;g__[Eubacterium] ventriosum group	0.00014524026890198356	0.0	2.074860984314051e-05	0.0	0.0	8.299443937256204e-05	0.0	0.0	0.0	4.149721968628102e-05	4.149721968628102e-05	0.0
d__Bacteria;p__Firmicutes;c__Clostridia;o__Lachnospirales;f__Lachnospiraceae;g__[Eubacterium] xylanophilum group	8.299443937256204e-05	2.074860984314051e-05	0.0007884471740393394	0.00012449165905884305	2.074860984314051e-05	0.00010374304921570256	0.0012449165905884306	2.074860984314051e-05	0.00029048053780396713	0.0036102581127064486	0.0009544360527844635	0.0001867374885882646
d__Bacteria;p__Firmicutes;c__Clostridia;o__Lachnospirales;f__Lachnospiraceae;g__[Ruminococcus] gnavus group	0.0005187152460785127	0.0	2.074860984314051e-05	4.149721968628102e-05	2.074860984314051e-05	0.00010374304921570254	0.0002489833181176861	0.0002697319279608266	2.074860984314051e-05	0.0008506930035687609	0.0005602124657647937	0.0002282347082745456
d__Bacteria;p__Firmicutes;c__Clostridia;o__Lachnospirales;f__Lachnospiraceae;g__[Ruminococcus] torques group	0.00898414806207984	0.013424350568511911	0.002489833181176861	0.0032160345256867793	0.004232716408000664	0.0031537886961573577	0.0014938999087061168	0.0008091957838824799	0.0007262013445099179	0.0016598887874512407	0.0007054527346667774	0.0008714416134119014
d__Bacteria;p__Firmicutes;c__Clostridia;o__Lachnospirales;f__Lachnospiraceae;g__uncultured	0.012635903394472573	0.003444269233961325	0.0032990289650593418	0.004004481699726119	0.005332392729687111	0.004315710847373226	0.029297037098514344	0.013050875591335382	0.013216864470080508	0.029131048219769237	0.013465847788198194	0.01381857415553158
d__Bacteria;p__Firmicutes;c__Clostridia;o__Monoglobales;f__Monoglobaceae;g__Monoglobus	4.149721968628102e-05	2.074860984314051e-05	0.0	0.00010374304921570254	2.074860984314051e-05	0.0	0.0001867374885882646	6.224582952942152e-05	4.149721968628102e-05	0.0001867374885882646	2.074860984314051e-05	0.00012449165905884305
d__Bacteria;p__Firmicutes;c__Clostridia;o__Oscillospirales;Other;Other	0.0	0.0	2.074860984314051e-05	4.149721968628102e-05	0.0	0.0	0.0	0.0	0.0	0.0	0.0	0.0
d__Bacteria;p__Firmicutes;c__Clostridia;o__Oscillospirales;f__Butyricicoccaceae;g__Butyricicoccus	0.0028218109386671094	6.224582952942152e-05	0.0003942235870196697	4.149721968628102e-05	2.074860984314051e-05	0.0002489833181176861	0.0004564694165490912	6.224582952942152e-05	0.0002489833181176861	0.0004564694165490912	0.0004979666362353723	0.0004772180263922317
d__Bacteria;p__Firmicutes;c__Clostridia;o__Oscillospirales;f__Butyricicoccaceae;g__UCG-009	0.00022823470827454563	2.074860984314051e-05	0.00010374304921570256	0.0	8.299443937256204e-05	2.074860984314051e-05	0.00012449165905884305	0.00020748609843140512	0.00031122914764710765	0.0007884471740393394	6.224582952942152e-05	0.0002489833181176861
d__Bacteria;p__Firmicutes;c__Clostridia;o__Oscillospirales;f__Oscillospiraceae;Other	0.0	0.0	0.0	0.0	0.0	0.0	2.074860984314051e-05	0.0	6.224582952942152e-05	6.224582952942152e-05	0.0	0.0
d__Bacteria;p__Firmicutes;c__Clostridia;o__Oscillospirales;f__Oscillospiraceae;g__Colidextribacter	0.012220931197609761	0.009834841065648603	0.007967466179765955	0.005373889949373392	0.004958917752510583	0.0031745373060004987	0.03164163001078927	0.00769773425180513	0.05106232882396877	0.049547680305419534	0.010789277118433067	0.020022408498630583
d__Bacteria;p__Firmicutes;c__Clostridia;o__Oscillospirales;f__Oscillospiraceae;g__Flavonifractor	0.0007676985641961988	0.0018673748858826459	0.00047721802639223167	0.0006224582952942153	0.0029048053780396715	2.074860984314051e-05	8.299443937256204e-05	2.074860984314051e-05	0.0001867374885882646	0.0002282347082745456	0.00022823470827454558	0.00010374304921570254
d__Bacteria;p__Firmicutes;c__Clostridia;o__Oscillospirales;f__Oscillospiraceae;g__Intestinimonas	2.074860984314051e-05	0.0	0.0	6.224582952942152e-05	0.0	0.0	4.149721968628102e-05	0.0	0.0	4.149721968628102e-05	0.0	0.0
d__Bacteria;p__Firmicutes;c__Clostridia;o__Oscillospirales;f__Oscillospiraceae;g__NK4A214 group	0.003340526184745622	0.0013486596398041332	0.0018881234957257864	0.00203336376462777	0.0016598887874512407	0.0006432069051373558	0.0022615984729023155	0.001265665200431571	0.0010374304921570254	0.004274213627686945	0.0008506930035687609	0.0012864138102747116
d__Bacteria;p__Firmicutes;c__Clostridia;o__Oscillospirales;f__Oscillospiraceae;g__Oscillibacter	0.0014938999087061168	0.0007469499543530584	0.0012864138102747116	0.00031122914764710765	0.0006224582952942153	0.00041497219686281023	0.0020541123744709103	0.0007676985641961989	0.00325753174537306	0.008755913353805295	0.00284255954851025	0.001825877666196365
d__Bacteria;p__Firmicutes;c__Clostridia;o__Oscillospirales;f__Oscillospiraceae;g__UCG-005	0.00014524026890198356	4.149721968628102e-05	4.149721968628102e-05	0.00010374304921570256	0.0	6.224582952942152e-05	0.00033197775749024816	0.00016598887874512408	2.074860984314051e-05	0.0008714416134119014	0.0003942235870196697	0.00014524026890198356
d__Bacteria;p__Firmicutes;c__Clostridia;o__Oscillospirales;f__Oscillospiraceae;g__uncultured	0.007448750933687444	0.004191219188314383	0.003942235870196697	0.002552079010706283	0.0019296207154120676	0.0018881234957257866	0.012283177027139184	0.004128973358784962	0.020229894597061985	0.06052369491244085	0.011556975682629266	0.01091376877749191
d__Bacteria;p__Firmicutes;c__Clostridia;o__Oscillospirales;f__Ruminococcaceae;g__Anaerotruncus	0.0002074860984314051	8.299443937256204e-05	0.00020748609843140512	0.00043572080670595075	4.149721968628102e-05	0.00016598887874512408	0.001058179102000166	0.00014524026890198356	0.0005602124657647937	0.003319777574902482	0.00014524026890198356	0.0005187152460785127
d__Bacteria;p__Firmicutes;c__Clostridia;o__Oscillospirales;f__Ruminococcaceae;g__Candidatus Soleaferrea	0.00012449165905884305	2.074860984314051e-05	2.074860984314051e-05	6.224582952942152e-05	2.074860984314051e-05	4.149721968628102e-05	0.0	8.299443937256204e-05	4.149721968628102e-05	0.00016598887874512408	4.149721968628102e-05	2.074860984314051e-05
d__Bacteria;p__Firmicutes;c__Clostridia;o__Oscillospirales;f__Ruminococcaceae;g__Faecalibacterium	0.01097601460702133	2.074860984314051e-05	4.149721968628102e-05	4.149721968628102e-05	2.074860984314051e-05	0.0	6.224582952942152e-05	0.00016598887874512408	2.074860984314051e-05	0.0005602124657647937	0.00014524026890198356	0.00022823470827454563
d__Bacteria;p__Firmicutes;c__Clostridia;o__Oscillospirales;f__Ruminococcaceae;g__Harryflintia	4.149721968628102e-05	6.224582952942152e-05	4.149721968628102e-05	4.149721968628102e-05	0.0	4.149721968628102e-05	0.0004979666362353722	6.224582952942152e-05	0.00031122914764710765	0.0002282347082745456	0.00020748609843140512	0.0001867374885882646
d__Bacteria;p__Firmicutes;c__Clostridia;o__Oscillospirales;f__Ruminococcaceae;g__Incertae Sedis	0.00041497219686281023	0.0002282347082745456	0.00026973192796082667	8.299443937256204e-05	0.00043572080670595075	0.0002489833181176861	0.0006017096854510748	0.00045646941654909126	0.0002697319279608266	0.0016183915677649597	0.0016183915677649597	0.00033197775749024816
d__Bacteria;p__Firmicutes;c__Clostridia;o__Oscillospirales;f__Ruminococcaceae;g__Negativibacillus	6.224582952942152e-05	0.00016598887874512408	0.0	6.224582952942152e-05	0.00010374304921570254	2.074860984314051e-05	0.00031122914764710765	0.0001867374885882646	0.00029048053780396713	0.0007884471740393393	0.0002074860984314051	0.0002074860984314051
d__Bacteria;p__Firmicutes;c__Clostridia;o__Oscillospirales;f__Ruminococcaceae;g__Paludicola	0.0012034193709021495	0.0015976429579218194	0.0008299443937256204	0.000975184662627604	0.0011619221512158685	0.0006432069051373558	0.0003942235870196697	0.00010374304921570254	0.0002074860984314051	0.0004772180263922317	0.00029048053780396713	0.00020748609843140512
d__Bacteria;p__Firmicutes;c__Clostridia;o__Oscillospirales;f__Ruminococcaceae;g__Ruminococcus	0.0	0.0008921902232550419	0.0	4.149721968628102e-05	0.0	0.0	0.0002697319279608266	0.0008506930035687609	2.074860984314051e-05	0.00012449165905884305	0.00016598887874512408	4.149721968628102e-05
d__Bacteria;p__Firmicutes;c__Clostridia;o__Oscillospirales;f__Ruminococcaceae;g__Subdoligranulum	0.0013694082496472737	6.224582952942152e-05	4.149721968628102e-05	0.0	2.074860984314051e-05	0.0	0.0	2.074860984314051e-05	0.0	2.074860984314051e-05	2.074860984314051e-05	0.0
d__Bacteria;p__Firmicutes;c__Clostridia;o__Oscillospirales;f__Ruminococcaceae;g__UBA1819	0.0029877998174122336	0.000975184662627604	0.0015353971283923978	0.0017843804465100838	0.001099676321686447	0.0006639555149804963	0.00041497219686281023	0.00031122914764710765	0.0004357208067059507	0.000975184662627604	0.0003734749771765292	0.0005187152460785127
d__Bacteria;p__Firmicutes;c__Clostridia;o__Oscillospirales;f__Ruminococcaceae;g__[Eubacterium] siraeum group	0.002074860984314051	2.074860984314051e-05	2.074860984314051e-05	0.0	0.00010374304921570254	4.149721968628102e-05	0.0009959332724707444	0.0002489833181176861	0.00014524026890198356	0.0022201012532160344	0.0027803137189808284	8.299443937256204e-05
d__Bacteria;p__Firmicutes;c__Clostridia;o__Oscillospirales;f__Ruminococcaceae;g__norank	0.0002697319279608266	0.0	6.224582952942152e-05	8.299443937256204e-05	0.0	0.0	6.224582952942152e-05	0.0	0.0	0.00016598887874512408	4.149721968628102e-05	0.0
d__Bacteria;p__Firmicutes;c__Clostridia;o__Oscillospirales;f__Ruminococcaceae;g__uncultured	0.0024275873516474396	0.0006432069051373558	0.00033197775749024816	0.0006017096854510748	0.00022823470827454563	0.0002697319279608266	0.001369408249647274	0.0005602124657647938	0.0015768943480786789	0.002344592912274878	0.0013279110299609926	0.0011826707610590092
d__Bacteria;p__Firmicutes;c__Clostridia;o__Oscillospirales;f__UCG-010;g__norank	0.00012449165905884305	6.224582952942152e-05	6.224582952942152e-05	0.00010374304921570256	4.149721968628102e-05	6.224582952942152e-05	0.0003527263673333887	6.224582952942152e-05	0.00012449165905884305	0.0008714416134119014	0.0001867374885882646	0.0005187152460785128
d__Bacteria;p__Firmicutes;c__Clostridia;o__Oscillospirales;f__[Clostridium] methylpentosum group;g__norank	0.0	0.0	0.0	0.0	0.0	0.0	0.0	0.0	2.074860984314051e-05	0.00010374304921570254	0.0	0.0
d__Bacteria;p__Firmicutes;c__Clostridia;o__Oscillospirales;f__[Eubacterium] coprostanoligenes group;g__norank	0.031475641132044145	0.028218109386671093	0.008465432816001327	0.011370238194041	0.010104572993609428	0.009855589675491742	0.11260270561872354	0.09069217362436717	0.04813677483608597	0.09865963980413311	0.020312889036434557	0.09116939165075941
d__Bacteria;p__Firmicutes;c__Clostridia;o__Oscillospirales;f__uncultured;g__norank	0.0	2.074860984314051e-05	2.074860984314051e-05	2.074860984314051e-05	2.074860984314051e-05	0.0	6.224582952942152e-05	0.0	0.0	0.00010374304921570254	0.0	0.0
d__Bacteria;p__Firmicutes;c__Clostridia;o__Peptococcales;f__Peptococcaceae;g__Peptococcus	0.00033197775749024816	4.149721968628102e-05	4.149721968628102e-05	2.074860984314051e-05	2.074860984314051e-05	2.074860984314051e-05	2.074860984314051e-05	0.0	8.299443937256204e-05	0.00010374304921570254	6.224582952942152e-05	2.074860984314051e-05
d__Bacteria;p__Firmicutes;c__Clostridia;o__Peptococcales;f__Peptococcaceae;g__uncultured	0.0014731512988629763	0.0003734749771765292	0.00014524026890198356	0.0002697319279608266	0.00041497219686281023	0.0003527263673333887	0.0025935762303925637	0.0005809610756079343	0.0017428832268238028	0.0017221346169806623	0.001182670761059009	0.0014938999087061168
d__Bacteria;p__Firmicutes;c__Clostridia;o__Peptostreptococcales-Tissierellales;Other;Other	0.0	0.0	0.0	0.0	0.0	0.0	0.0	0.0	0.0	2.074860984314051e-05	0.0	0.0
d__Bacteria;p__Firmicutes;c__Clostridia;o__Peptostreptococcales-Tissierellales;f__Anaerovoracaceae;g__Anaerovorax	8.299443937256204e-05	8.299443937256204e-05	2.074860984314051e-05	0.0001867374885882646	8.299443937256204e-05	0.0	0.00029048053780396713	0.00010374304921570254	0.0004357208067059507	0.0010374304921570254	0.0002697319279608266	0.0003942235870196697
d__Bacteria;p__Firmicutes;c__Clostridia;o__Peptostreptococcales-Tissierellales;f__Anaerovoracaceae;g__Family XIII AD3011 group	0.00014524026890198356	8.299443937256204e-05	6.224582952942152e-05	0.00016598887874512408	0.0002074860984314051	0.00012449165905884305	0.0006224582952942153	0.00029048053780396713	0.0002282347082745456	0.0005809610756079343	0.00033197775749024816	0.0002489833181176861
d__Bacteria;p__Firmicutes;c__Clostridia;o__Peptostreptococcales-Tissierellales;f__Anaerovoracaceae;g__Family XIII UCG-001	8.299443937256204e-05	2.074860984314051e-05	2.074860984314051e-05	0.0	2.074860984314051e-05	0.0	0.00010374304921570254	0.0	0.0	4.149721968628102e-05	0.0	4.149721968628102e-05
d__Bacteria;p__Firmicutes;c__Clostridia;o__Peptostreptococcales-Tissierellales;f__Anaerovoracaceae;g__S5-A14a	0.003008548427255374	0.0	0.0	0.0	0.0	0.0	0.0	0.0	0.0	0.0	0.0	0.0
d__Bacteria;p__Firmicutes;c__Clostridia;o__Peptostreptococcales-Tissierellales;f__Anaerovoracaceae;g__[Eubacterium] brachy group	0.00039422358701966966	0.00016598887874512408	0.00018673748858826457	0.00033197775749024816	0.0002489833181176861	0.0002489833181176861	0.00012449165905884305	0.00014524026890198356	0.00010374304921570254	0.00037347497717652914	0.00020748609843140512	0.00012449165905884305
d__Bacteria;p__Firmicutes;c__Clostridia;o__Peptostreptococcales-Tissierellales;f__Anaerovoracaceae;g__[Eubacterium] nodatum group	0.0016183915677649597	0.0018258776661963648	0.0005809610756079343	0.0009544360527844635	0.0019296207154120674	0.0010789277118433064	0.0013279110299609926	0.0007054527346667774	0.0007469499543530584	0.0015561457382355381	0.001016681882313885	0.0012864138102747116
d__Bacteria;p__Firmicutes;c__Clostridia;o__Peptostreptococcales-Tissierellales;f__Family XI;g__Anaerococcus	0.0031745373060004982	0.0	0.0	0.0	4.149721968628102e-05	0.0	0.0	0.0	0.0	0.0	0.0	0.0
d__Bacteria;p__Firmicutes;c__Clostridia;o__Peptostreptococcales-Tissierellales;f__Family XI;g__Ezakiella	0.0040252303095692585	0.0	0.0	0.0	0.0	0.0	0.0	0.0	0.0	0.0	0.0	0.0
d__Bacteria;p__Firmicutes;c__Clostridia;o__Peptostreptococcales-Tissierellales;f__Family XI;g__Fenollaria	0.0023445929122748775	0.0	0.0	0.0	0.0	0.0	0.0	0.0	0.0	0.0	0.0	0.0
d__Bacteria;p__Firmicutes;c__Clostridia;o__Peptostreptococcales-Tissierellales;f__Family XI;g__Finegoldia	0.008610673084903311	0.0	0.0	0.0	0.0	0.0	0.0	0.0	0.0	0.0	0.0	0.0
d__Bacteria;p__Firmicutes;c__Clostridia;o__Peptostreptococcales-Tissierellales;f__Family XI;g__Murdochiella	0.006494314880902979	4.149721968628102e-05	0.0	0.0	0.0	0.0	0.0	0.0	0.0	0.0	0.0	0.0
d__Bacteria;p__Firmicutes;c__Clostridia;o__Peptostreptococcales-Tissierellales;f__Family XI;g__Peptoniphilus	0.008714416134119014	0.0	0.0	0.0	0.0	4.149721968628102e-05	0.0	0.0	0.0	0.0	2.074860984314051e-05	0.0
d__Bacteria;p__Firmicutes;c__Clostridia;o__Peptostreptococcales-Tissierellales;f__Peptostreptococcaceae;g__Clostridioides	0.00031122914764710765	0.0004772180263922317	0.0004564694165490912	0.0004979666362353722	6.224582952942152e-05	0.00012449165905884305	0.0002074860984314051	2.074860984314051e-05	0.00010374304921570254	0.0002489833181176861	0.0001867374885882646	0.0002282347082745456
d__Bacteria;p__Firmicutes;c__Clostridia;o__Peptostreptococcales-Tissierellales;f__Peptostreptococcaceae;g__Intestinibacter	8.299443937256204e-05	0.0	0.0	0.0	0.0	0.0	0.0	0.0	0.0	0.0	0.0	0.0
d__Bacteria;p__Firmicutes;c__Clostridia;o__Peptostreptococcales-Tissierellales;f__Peptostreptococcaceae;g__Peptostreptococcus	0.0007054527346667774	0.0	0.0	0.0	0.0	0.0	0.0	0.0	0.0	0.0	0.0	0.0
d__Bacteria;p__Firmicutes;c__Clostridia;o__Peptostreptococcales-Tissierellales;f__Peptostreptococcaceae;g__Romboutsia	0.0015561457382355381	0.0005187152460785127	0.0003734749771765292	0.0018258776661963648	0.0007469499543530584	0.0022615984729023155	0.0007262013445099179	0.0002282347082745456	0.0004564694165490912	0.0008506930035687609	0.0006847041248236368	0.0005602124657647937
d__Bacteria;p__Firmicutes;c__Clostridia;o__Peptostreptococcales-Tissierellales;f__Peptostreptococcaceae;g__Terrisporobacter	0.000975184662627604	0.002199352643372894	0.0013486596398041332	0.0009129388330981824	0.00031122914764710765	0.0004979666362353722	0.0004772180263922317	0.00012449165905884305	0.0001867374885882646	0.0005394638559216532	0.0004564694165490912	0.00029048053780396713
d__Bacteria;p__Firmicutes;c__Clostridia;o__uncultured;f__norank;g__norank	0.0	0.0	0.0	0.0	0.0	2.074860984314051e-05	2.074860984314051e-05	0.0	6.224582952942152e-05	0.0002074860984314051	0.0	0.0
d__Bacteria;p__Firmicutes;c__Negativicutes;o__Veillonellales-Selenomonadales;f__Selenomonadaceae;g__Mitsuokella	2.074860984314051e-05	0.0	0.0	0.0	0.0	0.0	0.0	0.0	0.0	4.149721968628102e-05	2.074860984314051e-05	0.0
d__Bacteria;p__Firmicutes;c__Negativicutes;o__Veillonellales-Selenomonadales;f__Veillonellaceae;g__Dialister	0.0051871524607851275	0.0	0.0	0.0	0.0	0.0	0.0	0.0	0.0	2.074860984314051e-05	0.0	2.074860984314051e-05
d__Bacteria;p__Firmicutes;c__Negativicutes;o__Veillonellales-Selenomonadales;f__Veillonellaceae;g__Negativicoccus	0.0004772180263922317	0.0	0.0	0.0	0.0	0.0	0.0	0.0	0.0	0.0	0.0	0.0
d__Bacteria;p__Latescibacterota;c__norank;o__norank;f__norank;g__norank	6.224582952942152e-05	0.0	0.0	0.0	0.0	0.0	0.0	0.0	0.0	0.0	0.0	0.0
d__Bacteria;p__Myxococcota;c__Myxococcia;o__Myxococcales;f__Anaeromyxobacteraceae;g__Anaeromyxobacter	0.0	0.0	0.0	0.0	0.0	0.0	0.0	0.0	4.149721968628102e-05	0.0	0.0	0.0
d__Bacteria;p__Nitrospirota;c__Nitrospiria;o__Nitrospirales;f__Nitrospiraceae;g__Nitrospira	0.00014524026890198356	0.0	0.0	0.0	0.0	0.0	0.0	0.0	0.0	0.0	0.0	0.0
d__Bacteria;p__Patescibacteria;c__Saccharimonadia;o__Saccharimonadales;f__Saccharimonadaceae;g__Candidatus Saccharimonas	0.0	2.074860984314051e-05	0.0	8.299443937256204e-05	2.074860984314051e-05	8.299443937256204e-05	0.0006432069051373558	0.00010374304921570254	8.299443937256204e-05	0.0006224582952942153	4.149721968628102e-05	0.00033197775749024816
d__Bacteria;p__Proteobacteria;c__Alphaproteobacteria;o__Defluviicoccales;f__uncultured;g__norank	6.224582952942152e-05	0.0	0.0	0.0	0.0	0.0	0.0	0.0	0.0	0.0	0.0	0.0
d__Bacteria;p__Proteobacteria;c__Alphaproteobacteria;o__Rhizobiales;f__Rhizobiaceae;g__Allorhizobium-Neorhizobium-Pararhizobium-Rhizobium	0.00010374304921570254	0.0	2.074860984314051e-05	0.0	0.0	0.0	0.0	2.074860984314051e-05	0.0	0.0	0.0	0.0
d__Bacteria;p__Proteobacteria;c__Alphaproteobacteria;o__Rhizobiales;f__Rhizobiaceae;g__Mesorhizobium	2.074860984314051e-05	0.0	0.0	0.0	0.0	0.0	0.0	0.0	8.299443937256204e-05	0.0	0.0	0.0
d__Bacteria;p__Proteobacteria;c__Alphaproteobacteria;o__Rhizobiales;f__Rhizobiaceae;g__Neorhizobium	2.074860984314051e-05	0.0	0.0	0.0	0.0	0.0	0.0	0.0	0.0	0.0	0.0	0.0
d__Bacteria;p__Proteobacteria;c__Alphaproteobacteria;o__Rhodobacterales;f__Rhodobacteraceae;g__Pseudooceanicola	0.0	0.0	0.0	4.149721968628102e-05	0.0	0.0	0.0	0.0	0.0	0.0	2.074860984314051e-05	0.0
d__Bacteria;p__Proteobacteria;c__Alphaproteobacteria;o__Rhodobacterales;f__Rhodobacteraceae;g__Tropicibacter	0.0	0.0	2.074860984314051e-05	0.0	0.0	0.0	0.0	0.0	0.0	0.0	0.0	0.0
d__Bacteria;p__Proteobacteria;c__Alphaproteobacteria;o__Rhodospirillales;f__uncultured;g__norank	0.00012449165905884305	6.224582952942152e-05	2.074860984314051e-05	0.0002282347082745456	0.00022823470827454563	0.0	2.074860984314051e-05	2.074860984314051e-05	0.0	2.074860984314051e-05	0.00041497219686281023	2.074860984314051e-05
d__Bacteria;p__Proteobacteria;c__Gammaproteobacteria;o__Burkholderiales;f__Alcaligenaceae;g__Paenalcaligenes	0.00016598887874512408	2.074860984314051e-05	0.0	0.0	4.149721968628102e-05	2.074860984314051e-05	8.299443937256204e-05	2.074860984314051e-05	0.00012449165905884305	0.0006224582952942153	0.00014524026890198356	0.0
d__Bacteria;p__Proteobacteria;c__Gammaproteobacteria;o__Burkholderiales;f__Alcaligenaceae;g__Verticiella	6.224582952942152e-05	0.0	0.0	6.224582952942152e-05	0.0	0.0	0.0	0.0	0.0	0.0	0.0	0.0
d__Bacteria;p__Proteobacteria;c__Gammaproteobacteria;o__Burkholderiales;f__Burkholderiaceae;g__Cupriavidus	0.0	0.0	0.0	2.074860984314051e-05	6.224582952942152e-05	0.0	0.0	0.0	0.0	2.074860984314051e-05	0.0	0.0
d__Bacteria;p__Proteobacteria;c__Gammaproteobacteria;o__Burkholderiales;f__Burkholderiaceae;g__Ralstonia	0.0007676985641961988	4.149721968628102e-05	2.074860984314051e-05	2.074860984314051e-05	2.074860984314051e-05	2.074860984314051e-05	4.149721968628102e-05	0.0	4.149721968628102e-05	2.074860984314051e-05	0.0	6.224582952942152e-05
d__Bacteria;p__Proteobacteria;c__Gammaproteobacteria;o__Burkholderiales;f__Rhodocyclaceae;g__Methyloversatilis	0.0002489833181176861	0.0	0.0	0.0	0.0	0.0	0.0	0.0	0.0	2.074860984314051e-05	0.0	0.0
d__Bacteria;p__Proteobacteria;c__Gammaproteobacteria;o__Burkholderiales;f__Sutterellaceae;g__Parasutterella	0.0008299443937256205	0.0013901568594904142	0.0012449165905884306	0.0005602124657647937	0.0015768943480786786	0.0001867374885882646	0.0020126151547846293	0.0003527263673333887	0.0015976429579218194	0.0015976429579218194	0.0006639555149804963	0.0012034193709021495
d__Bacteria;p__Proteobacteria;c__Gammaproteobacteria;o__Enterobacterales;f__Enterobacteriaceae;g__Enterobacter	4.149721968628102e-05	0.0007262013445099179	6.224582952942152e-05	0.0005809610756079343	0.0002697319279608266	0.00014524026890198356	0.0	4.149721968628102e-05	0.0	6.224582952942152e-05	0.0	2.074860984314051e-05
d__Bacteria;p__Proteobacteria;c__Gammaproteobacteria;o__Enterobacterales;f__Enterobacteriaceae;g__Escherichia-Shigella	0.007656237032118848	0.006784795418706946	0.008921902232550419	0.013901568594904141	0.01134948958419786	0.015540708772512242	0.0034027720142750435	0.0063075773923147145	0.005000414972196863	0.005166403850941987	0.02404763880819985	0.007365756494314881
d__Bacteria;p__Proteobacteria;c__Gammaproteobacteria;o__Enterobacterales;f__Enterobacteriaceae;g__Klebsiella	8.299443937256204e-05	0.0	8.299443937256204e-05	2.074860984314051e-05	2.074860984314051e-05	4.149721968628102e-05	2.074860984314051e-05	0.0	2.074860984314051e-05	4.149721968628102e-05	8.299443937256204e-05	8.299443937256204e-05
d__Bacteria;p__Proteobacteria;c__Gammaproteobacteria;o__Enterobacterales;f__Morganellaceae;g__Candidatus Ishikawaella	0.0	0.0	0.0	2.074860984314051e-05	0.0	4.149721968628102e-05	2.074860984314051e-05	4.149721968628102e-05	0.0	4.149721968628102e-05	0.0004149721968628102	0.0001867374885882646
d__Bacteria;p__Proteobacteria;c__Gammaproteobacteria;o__Enterobacterales;f__Morganellaceae;g__Morganella	2.074860984314051e-05	0.0	2.074860984314051e-05	0.0	0.0	0.0	2.074860984314051e-05	6.224582952942152e-05	2.074860984314051e-05	2.074860984314051e-05	0.0	0.0
d__Bacteria;p__Proteobacteria;c__Gammaproteobacteria;o__Enterobacterales;f__Pasteurellaceae;g__Haemophilus	2.074860984314051e-05	0.0	0.0	0.0	0.0	4.149721968628102e-05	0.0	0.0	2.074860984314051e-05	0.0	0.0	0.0
d__Bacteria;p__Proteobacteria;c__Gammaproteobacteria;o__Enterobacterales;f__Vibrionaceae;g__Vibrio	4.149721968628102e-05	0.0	0.0	0.0	2.074860984314051e-05	0.0	0.0	0.0	0.0	0.0	6.224582952942152e-05	0.0
d__Bacteria;p__Proteobacteria;c__Gammaproteobacteria;o__Enterobacterales;f__Yersiniaceae;g__Rahnella1	0.0030292970370985146	0.0014524026890198358	0.0009336874429413229	0.009855589675491742	0.010727031288903644	0.00939912025894265	0.0	6.224582952942152e-05	2.074860984314051e-05	4.149721968628102e-05	2.074860984314051e-05	0.0
d__Bacteria;p__Proteobacteria;c__Gammaproteobacteria;o__Enterobacterales;f__Yersiniaceae;g__Serratia	0.006432069051373558	0.009980081334550585	0.0075109967632168645	0.0006224582952942153	0.0003527263673333887	8.299443937256204e-05	2.074860984314051e-05	2.074860984314051e-05	0.0	0.0	0.0	6.224582952942152e-05
d__Bacteria;p__Proteobacteria;c__Gammaproteobacteria;o__Pseudomonadales;f__Halomonadaceae;g__Halomonas	2.074860984314051e-05	0.0	2.074860984314051e-05	0.0	0.0	0.0	0.0	0.0	4.149721968628102e-05	2.074860984314051e-05	0.0	4.149721968628102e-05
d__Bacteria;p__Proteobacteria;c__Gammaproteobacteria;o__Pseudomonadales;f__Moraxellaceae;g__Acinetobacter	6.224582952942152e-05	0.0	0.0	4.149721968628102e-05	2.074860984314051e-05	0.00010374304921570254	0.0	0.0	0.0	0.0	2.074860984314051e-05	2.074860984314051e-05
d__Bacteria;p__Proteobacteria;c__Gammaproteobacteria;o__Pseudomonadales;f__Moraxellaceae;g__Psychrobacter	0.0005602124657647937	0.00031122914764710765	0.00016598887874512408	0.00031122914764710765	0.00012449165905884305	0.0002697319279608266	0.0008714416134119014	0.0002697319279608266	0.0012034193709021495	0.010104572993609428	0.0005602124657647937	0.0004979666362353722
d__Bacteria;p__Proteobacteria;c__Gammaproteobacteria;o__Pseudomonadales;f__Pseudomonadaceae;g__Pseudomonas	0.004564694165490912	0.0032160345256867793	0.0007676985641961989	0.0018258776661963648	0.002676570669765126	0.002925553987882812	6.224582952942152e-05	2.074860984314051e-05	6.224582952942152e-05	0.0	0.0	2.074860984314051e-05
d__Bacteria;p__Proteobacteria;c__Gammaproteobacteria;o__Xanthomonadales;f__Xanthomonadaceae;g__Stenotrophomonas	0.0014938999087061168	0.0008091957838824798	0.00029048053780396713	0.00010374304921570254	0.00016598887874512408	4.149721968628102e-05	0.0	0.0	0.0	0.0	2.074860984314051e-05	2.074860984314051e-05
d__Bacteria;p__Verrucomicrobiota;c__Verrucomicrobiae;o__Pedosphaerales;f__Pedosphaeraceae;g__ADurb.Bin063-1	4.149721968628102e-05	0.0	0.0	0.0	0.0	0.0	0.0	0.0	0.0	0.0	0.0	0.0
d__Bacteria;p__Verrucomicrobiota;c__Verrucomicrobiae;o__Verrucomicrobiales;f__Akkermansiaceae;g__Akkermansia	0.40488837247904375	0.4758693667524276	0.7623869200763548	0.47869117769109465	0.4357415553157937	0.5231761971947878	0.006722549589177525	0.014295792181923811	0.006743298199020665	0.01342435056851191	0.007220516225412897	0.011183500705452735
