# Supplementary material for: β-sitosterol inhibits trimethylamine production by regulating the gut microbiota and attenuates atherosclerosis in ApoE–/– mice
Source: Front Cardiovasc Med. 2022 Nov 1;9:986905. doi: 10.3389/fcvm.2022.986905 (PMC9663806; doi:10.3389/fcvm.2022.986905)
Supplement: Supplementary file 1 [file Data_Sheet_1.ZIP › Source data/gut microbiota diversity analysis/CON-EXP/01.OTU_Taxa/02.normalize/tax_summary_r/otu_taxa_table_L7.txt]

# Constructed from biom file
#OTU ID	7	8	9	10	11	12	13	14	15	16	17	18
Unclassified;Other;Other;Other;Other;Other;Other	0.0047099344343928965	0.0011411735413727282	0.001742883226823803	0.0007054527346667775	0.0013071624201178523	0.0065565607104324025	0.0004979666362353723	0.00446095111627521	0.0009544360527844637	0.012345422856668606	0.012034193709021498	0.01784380446510084
d__Bacteria;p__Acidobacteriota;c__Acidobacteriae;o__Subgroup 12;f__norank;g__norank;s__uncultured bacterium	6.224582952942152e-05	0.0	0.0	0.0	0.0	0.0	0.0	0.0	0.0	0.0	0.0	0.0
d__Bacteria;p__Actinobacteriota;c__Actinobacteria;o__Actinomycetales;f__Actinomycetaceae;g__Actinomyces;Other	6.224582952942152e-05	0.0	0.0	0.0	0.0	2.074860984314051e-05	0.0	0.0	0.0	0.0	0.0	0.0
d__Bacteria;p__Actinobacteriota;c__Actinobacteria;o__Actinomycetales;f__Actinomycetaceae;g__Mobiluncus;Other	0.0001867374885882646	0.0	0.0	0.0	0.0	0.0	0.0	0.0	0.0	0.0	0.0	0.0
d__Bacteria;p__Actinobacteriota;c__Actinobacteria;o__Actinomycetales;f__Actinomycetaceae;g__Varibaculum;s__uncultured bacterium	0.00012449165905884305	0.0	0.0	0.0	0.0	0.0	0.0	0.0	0.0	0.0	0.0	0.0
d__Bacteria;p__Actinobacteriota;c__Actinobacteria;o__Bifidobacteriales;f__Bifidobacteriaceae;g__Bifidobacterium;Other	0.0007054527346667774	0.0	2.074860984314051e-05	4.149721968628102e-05	0.0	0.0	4.149721968628102e-05	0.0	2.074860984314051e-05	2.074860984314051e-05	0.0	2.074860984314051e-05
d__Bacteria;p__Actinobacteriota;c__Actinobacteria;o__Bifidobacteriales;f__Bifidobacteriaceae;g__Bifidobacterium;s__Bifidobacterium pseudolongum PV8-2	0.0010374304921570254	0.00016598887874512408	0.00014524026890198356	0.0030915428666279357	0.0008299443937256204	0.0013071624201178521	0.0002282347082745456	0.0005602124657647937	0.0022615984729023155	0.0002697319279608266	0.00039422358701966966	0.0019711179350983482
d__Bacteria;p__Actinobacteriota;c__Actinobacteria;o__Corynebacteriales;f__Corynebacteriaceae;g__Corynebacterium;Other	0.0013279110299609926	0.0004149721968628102	0.0006224582952942153	0.0002697319279608266	0.0005394638559216532	0.00033197775749024816	0.002718067889451407	0.0007262013445099179	0.005353141339530252	0.012698149224001991	0.0007262013445099179	0.0013071624201178521
d__Bacteria;p__Actinobacteriota;c__Actinobacteria;o__Corynebacteriales;f__Corynebacteriaceae;g__Corynebacterium;s__Corynebacterium glutamicum	0.0003734749771765292	2.074860984314051e-05	6.224582952942152e-05	0.00012449165905884305	0.0001867374885882646	0.0002282347082745456	0.0008714416134119014	0.00010374304921570254	0.0021371068138434724	0.0016391401776081002	0.00010374304921570254	0.00031122914764710765
d__Bacteria;p__Actinobacteriota;c__Actinobacteria;o__Corynebacteriales;f__Corynebacteriaceae;g__Corynebacterium;s__uncultured bacterium	4.149721968628102e-05	0.0	0.0	0.0	0.0	0.0	0.0	0.0	0.0	0.0	0.0	0.0
d__Bacteria;p__Actinobacteriota;c__Actinobacteria;o__Corynebacteriales;f__Corynebacteriaceae;g__Lawsonella;s__uncultured bacterium	8.299443937256204e-05	0.0	0.0	2.074860984314051e-05	0.0	0.0	0.0	0.0	0.0	0.0	0.0	0.0
d__Bacteria;p__Actinobacteriota;c__Actinobacteria;o__Corynebacteriales;f__Dietziaceae;g__Dietzia;s__Dietzia sp. JS16-p6b	0.0	0.0	0.0	0.0	0.0	0.0	0.0	4.149721968628102e-05	0.0	0.0	2.074860984314051e-05	2.074860984314051e-05
d__Bacteria;p__Actinobacteriota;c__Actinobacteria;o__Corynebacteriales;f__Nocardiaceae;g__Rhodococcus;s__Rhodococcus erythropolis	2.074860984314051e-05	0.0	0.0	0.0	0.0	0.0	0.0	0.0	0.0	0.0	0.0	0.0
d__Bacteria;p__Actinobacteriota;c__Actinobacteria;o__Micrococcales;f__Micrococcaceae;g__Glutamicibacter;Other	4.149721968628102e-05	2.074860984314051e-05	0.0	0.0	4.149721968628102e-05	0.0	0.0	0.0	0.0	4.149721968628102e-05	0.0	0.0
d__Bacteria;p__Actinobacteriota;c__Actinobacteria;o__Micrococcales;f__Micrococcaceae;g__Nesterenkonia;s__Nesterenkonia sp.	0.0	0.0	0.0	2.074860984314051e-05	0.0	0.0	2.074860984314051e-05	0.0	0.0	0.0	0.0	2.074860984314051e-05
d__Bacteria;p__Actinobacteriota;c__Actinobacteria;o__Micrococcales;f__Sanguibacteraceae;g__Sanguibacter-Flavimobilis;Other	6.224582952942152e-05	0.0	0.0	0.0	0.0	0.0	0.0	0.0	0.0	0.0	0.0	0.0
d__Bacteria;p__Actinobacteriota;c__Actinobacteria;o__Nitriliruptorales;f__Nitriliruptoraceae;g__Nitriliruptor;Other	0.0	0.0	0.0	0.0	0.0	0.0	4.149721968628102e-05	0.0	0.0	0.0	6.224582952942152e-05	6.224582952942152e-05
d__Bacteria;p__Actinobacteriota;c__Actinobacteria;o__Propionibacteriales;f__Propionibacteriaceae;g__Cutibacterium;Other	4.149721968628102e-05	0.0	0.0	0.0	0.0	0.0	0.0	0.0	0.0	0.0	0.0	0.0
d__Bacteria;p__Actinobacteriota;c__Actinobacteria;o__Pseudonocardiales;f__Pseudonocardiaceae;g__Saccharothrix;Other	0.0	0.0	0.0	0.0	0.0	0.0	0.0	0.0	4.149721968628102e-05	0.0	0.0	0.0
d__Bacteria;p__Actinobacteriota;c__Coriobacteriia;o__Coriobacteriales;f__Atopobiaceae;g__Atopobium;s__Atopobium minutum	0.00014524026890198356	0.0	0.0	0.0	0.0	0.0	2.074860984314051e-05	0.0	0.0	0.0	0.0	2.074860984314051e-05
d__Bacteria;p__Actinobacteriota;c__Coriobacteriia;o__Coriobacteriales;f__Atopobiaceae;g__Coriobacteriaceae UCG-002;s__uncultured bacterium	0.0	0.0	0.0	0.0	0.0	0.0	0.0	2.074860984314051e-05	4.149721968628102e-05	2.074860984314051e-05	4.149721968628102e-05	2.074860984314051e-05
d__Bacteria;p__Actinobacteriota;c__Coriobacteriia;o__Coriobacteriales;f__Atopobiaceae;g__Olsenella;Other	0.00010374304921570254	6.224582952942152e-05	6.224582952942152e-05	2.074860984314051e-05	6.224582952942152e-05	2.074860984314051e-05	0.00010374304921570254	0.0	6.224582952942152e-05	6.224582952942152e-05	4.149721968628102e-05	0.0
d__Bacteria;p__Actinobacteriota;c__Coriobacteriia;o__Coriobacteriales;f__Atopobiaceae;g__Olsenella;s__uncultured bacterium	0.0	2.074860984314051e-05	0.0	4.149721968628102e-05	2.074860984314051e-05	0.0	0.0	0.0	0.0	0.0	0.0	0.0
d__Bacteria;p__Actinobacteriota;c__Coriobacteriia;o__Coriobacteriales;f__Coriobacteriaceae;g__Collinsella;s__uncultured bacterium	8.299443937256204e-05	0.0	0.0	0.0	0.0	0.0	0.0	0.0	0.0	0.0	0.0	2.074860984314051e-05
d__Bacteria;p__Actinobacteriota;c__Coriobacteriia;o__Coriobacteriales;f__Coriobacteriales Incertae Sedis;g__uncultured;s__uncultured bacterium	0.0	0.0	0.0	0.0	0.0	0.0	0.0	0.0	4.149721968628102e-05	0.0	0.0	0.0
d__Bacteria;p__Actinobacteriota;c__Coriobacteriia;o__Coriobacteriales;f__Eggerthellaceae;g__Adlercreutzia;s__uncultured bacterium	0.00012449165905884305	4.149721968628102e-05	0.0	0.0	6.224582952942152e-05	0.0	0.0002282347082745456	6.224582952942152e-05	2.074860984314051e-05	0.0004357208067059507	4.149721968628102e-05	0.00029048053780396713
d__Bacteria;p__Actinobacteriota;c__Coriobacteriia;o__Coriobacteriales;f__Eggerthellaceae;g__Enterorhabdus;s__uncultured bacterium	0.0006432069051373558	0.0003942235870196697	0.0003527263673333887	0.00033197775749024816	0.0005602124657647938	0.0006639555149804963	0.0018466262760395056	0.0009129388330981825	0.0012449165905884306	0.0017221346169806623	0.0007676985641961989	0.0014316540791766952
d__Bacteria;p__Actinobacteriota;c__Coriobacteriia;o__Coriobacteriales;f__Eggerthellaceae;g__Parvibacter;s__uncultured bacterium	0.0	2.074860984314051e-05	0.0	2.074860984314051e-05	0.0	2.074860984314051e-05	4.149721968628102e-05	2.074860984314051e-05	8.299443937256204e-05	8.299443937256204e-05	2.074860984314051e-05	2.074860984314051e-05
d__Bacteria;p__Actinobacteriota;c__Coriobacteriia;o__Coriobacteriales;f__Eggerthellaceae;g__Slackia;s__Slackia piriformis	8.299443937256204e-05	0.0	0.0	0.0	0.0	0.0	0.0	0.0	0.0	0.0	0.0	0.0
d__Bacteria;p__Actinobacteriota;c__Coriobacteriia;o__Coriobacteriales;f__Eggerthellaceae;g__uncultured;Other	2.074860984314051e-05	0.0	0.0	0.0	0.0	0.0	6.224582952942152e-05	0.0	4.149721968628102e-05	2.074860984314051e-05	0.0	4.149721968628102e-05
d__Bacteria;p__Bacteroidota;c__Bacteroidia;o__Bacteroidales;Other;Other;Other	0.0	0.0	0.0	0.0	0.0	0.0	0.0	0.0	0.0	0.0	2.074860984314051e-05	0.0
d__Bacteria;p__Bacteroidota;c__Bacteroidia;o__Bacteroidales;f__Bacteroidaceae;g__Bacteroides;Other	0.0007676985641961989	0.0020956095941571913	0.0004772180263922317	0.000975184662627604	0.001182670761059009	0.0001867374885882646	0.0006017096854510748	0.0003734749771765292	0.0010789277118433064	0.0005809610756079343	0.001016681882313885	0.0007884471740393394
d__Bacteria;p__Bacteroidota;c__Bacteroidia;o__Bacteroidales;f__Bacteroidaceae;g__Bacteroides;s__Bacteroides caecimuris	0.0	0.0	0.0	8.299443937256204e-05	0.0	0.00012449165905884305	0.00039422358701966966	6.224582952942152e-05	0.0	4.149721968628102e-05	0.0	0.0001867374885882646
d__Bacteria;p__Bacteroidota;c__Bacteroidia;o__Bacteroidales;f__Bacteroidaceae;g__Bacteroides;s__Bacteroides clarus	8.299443937256204e-05	0.0	0.0	4.149721968628102e-05	0.0	0.0	0.0	4.149721968628102e-05	0.0	4.149721968628102e-05	4.149721968628102e-05	0.0
d__Bacteria;p__Bacteroidota;c__Bacteroidia;o__Bacteroidales;f__Bacteroidaceae;g__Bacteroides;s__Bacteroides fragilis YCH46	0.0	0.0	0.0	0.0	0.0	0.0	0.0	0.0	6.224582952942152e-05	0.0	0.0	0.0
d__Bacteria;p__Bacteroidota;c__Bacteroidia;o__Bacteroidales;f__Bacteroidaceae;g__Bacteroides;s__Bacteroides intestinalis	0.0	8.299443937256204e-05	0.0	0.00016598887874512408	2.074860984314051e-05	0.0	0.0	8.299443937256204e-05	0.0	0.0	4.149721968628102e-05	0.0
d__Bacteria;p__Bacteroidota;c__Bacteroidia;o__Bacteroidales;f__Bacteroidaceae;g__Bacteroides;s__Bacteroides sartorii	2.074860984314051e-05	0.0003527263673333887	0.0	0.0002489833181176861	0.0013694082496472737	0.0	0.00014524026890198356	6.224582952942152e-05	0.0	0.00016598887874512408	0.00039422358701966966	6.224582952942152e-05
d__Bacteria;p__Bacteroidota;c__Bacteroidia;o__Bacteroidales;f__Bacteroidaceae;g__Bacteroides;s__uncultured bacterium	0.0012449165905884306	0.0025105817910200017	0.0014316540791766952	0.001825877666196365	0.0025935762303925637	0.0009959332724707444	0.0018051290563532243	0.0032367831355299193	0.00203336376462777	0.006515063490746121	0.0019918665449414888	0.004460951116275209
d__Bacteria;p__Bacteroidota;c__Bacteroidia;o__Bacteroidales;f__Bacteroidaceae;g__Bacteroides;s__uncultured organism	0.0016391401776081002	0.0015561457382355381	0.001182670761059009	0.0016183915677649599	0.0018466262760395054	0.00016598887874512408	0.0007676985641961989	0.0025728276205494232	6.224582952942152e-05	0.004004481699726118	0.0008506930035687609	0.005332392729687111
d__Bacteria;p__Bacteroidota;c__Bacteroidia;o__Bacteroidales;f__Barnesiellaceae;g__Barnesiella;s__uncultured organism	0.00014524026890198356	0.0	0.0	0.0	0.0	0.0	0.0	0.0	0.0	2.074860984314051e-05	0.0	0.0
d__Bacteria;p__Bacteroidota;c__Bacteroidia;o__Bacteroidales;f__Marinifilaceae;g__Odoribacter;Other	2.074860984314051e-05	0.0001867374885882646	4.149721968628102e-05	0.00014524026890198356	8.299443937256204e-05	2.074860984314051e-05	2.074860984314051e-05	4.149721968628102e-05	0.00016598887874512408	0.00029048053780396713	6.224582952942152e-05	0.00010374304921570254
d__Bacteria;p__Bacteroidota;c__Bacteroidia;o__Bacteroidales;f__Marinifilaceae;g__Odoribacter;s__uncultured bacterium	0.0009959332724707444	0.0	0.00039422358701966966	0.00014524026890198356	0.0	0.0012449165905884306	0.0003734749771765292	0.00012449165905884305	0.00010374304921570256	0.001182670761059009	0.00014524026890198356	0.0006224582952942153
d__Bacteria;p__Bacteroidota;c__Bacteroidia;o__Bacteroidales;f__Muribaculaceae;g__Muribaculum;s__Muribaculum intestinale	0.00039422358701966966	0.00029048053780396713	0.00029048053780396713	0.0003527263673333887	0.00014524026890198356	0.00029048053780396713	0.0002697319279608266	0.0005394638559216532	0.0004357208067059507	0.0003527263673333887	0.00033197775749024816	0.00029048053780396713
d__Bacteria;p__Bacteroidota;c__Bacteroidia;o__Bacteroidales;f__Muribaculaceae;g__norank;s__uncultured bacterium	0.03195285915843635	0.13918167482778637	0.027595651091376808	0.01898497800647353	0.03014773010208311	0.0614781309652253	0.07890696323346318	0.03508589924475057	0.1411527927628848	0.18146734168810671	0.07618889534401184	0.0866876919246409
d__Bacteria;p__Bacteroidota;c__Bacteroidia;o__Bacteroidales;f__Paludibacteraceae;g__uncultured;s__uncultured bacterium	0.0	0.0	0.0	2.074860984314051e-05	0.0	0.0	0.0	0.0	0.0	0.0	0.0	0.0
d__Bacteria;p__Bacteroidota;c__Bacteroidia;o__Bacteroidales;f__Porphyromonadaceae;g__Porphyromonas;Other	0.00016598887874512408	0.0	0.0	0.0	0.0	0.0	0.0	0.0	0.0	0.0	0.0	2.074860984314051e-05
d__Bacteria;p__Bacteroidota;c__Bacteroidia;o__Bacteroidales;f__Prevotellaceae;g__Alloprevotella;s__uncultured bacterium	0.001659888787451241	0.0038384928209809943	0.0010789277118433064	0.0013486596398041332	0.0006017096854510748	0.0007676985641961988	0.00607934268404017	0.002821810938667109	0.03029297037098514	0.0011619221512158685	0.0028633081583533905	0.002282347082745456
d__Bacteria;p__Bacteroidota;c__Bacteroidia;o__Bacteroidales;f__Prevotellaceae;g__Paraprevotella;Other	0.0	2.074860984314051e-05	4.149721968628102e-05	6.224582952942152e-05	4.149721968628102e-05	0.0	2.074860984314051e-05	0.00012449165905884305	0.0	0.0	0.0	8.299443937256204e-05
d__Bacteria;p__Bacteroidota;c__Bacteroidia;o__Bacteroidales;f__Prevotellaceae;g__Prevotella;s__Prevotella timonensis	0.0009544360527844635	0.0	0.0	0.0	0.0	0.0	0.0	0.0	0.0	0.0	0.0	0.0
d__Bacteria;p__Bacteroidota;c__Bacteroidia;o__Bacteroidales;f__Prevotellaceae;g__Prevotella;s__uncultured bacterium	0.0017636318366669433	0.00010374304921570256	0.001265665200431571	0.0006017096854510748	2.074860984314051e-05	0.00033197775749024816	0.0010789277118433064	0.002531330400863142	6.224582952942152e-05	0.00031122914764710765	0.0015561457382355383	0.0013486596398041332
d__Bacteria;p__Bacteroidota;c__Bacteroidia;o__Bacteroidales;f__Prevotellaceae;g__Prevotellaceae Ga6A1 group;s__uncultured bacterium	0.0	0.0	0.0002282347082745456	0.0006224582952942153	4.149721968628102e-05	0.0	0.00010374304921570254	0.0	2.074860984314051e-05	0.0	0.0002697319279608266	0.00010374304921570254
d__Bacteria;p__Bacteroidota;c__Bacteroidia;o__Bacteroidales;f__Prevotellaceae;g__Prevotellaceae NK3B31 group;s__uncultured bacterium	0.0	0.0	0.0	0.0	0.0	0.0	0.00010374304921570254	0.0	0.00010374304921570254	0.0002282347082745456	4.149721968628102e-05	4.149721968628102e-05
d__Bacteria;p__Bacteroidota;c__Bacteroidia;o__Bacteroidales;f__Prevotellaceae;g__Prevotellaceae UCG-001;Other	0.0	0.0	6.224582952942152e-05	4.149721968628102e-05	0.0	0.0	0.00014524026890198356	0.0005187152460785127	0.0	2.074860984314051e-05	0.0	0.0001867374885882646
d__Bacteria;p__Bacteroidota;c__Bacteroidia;o__Bacteroidales;f__Prevotellaceae;g__Prevotellaceae UCG-001;s__uncultured bacterium	8.299443937256204e-05	6.224582952942152e-05	4.149721968628102e-05	0.0	2.074860984314051e-05	0.0	0.0002697319279608266	2.074860984314051e-05	0.0002074860984314051	0.0002697319279608266	0.0002489833181176861	0.0006432069051373558
d__Bacteria;p__Bacteroidota;c__Bacteroidia;o__Bacteroidales;f__Prevotellaceae;g__Prevotellaceae UCG-003;s__uncultured bacterium	0.0	0.00010374304921570254	6.224582952942152e-05	0.0002697319279608266	0.00010374304921570254	2.074860984314051e-05	0.0001867374885882646	6.224582952942152e-05	0.00014524026890198356	0.00041497219686281023	0.0003734749771765292	2.074860984314051e-05
d__Bacteria;p__Bacteroidota;c__Bacteroidia;o__Bacteroidales;f__Rikenellaceae;Other;Other	0.0	0.0	0.0	0.0	0.0	0.0	4.149721968628102e-05	0.0	0.0	0.0	0.0	0.0
d__Bacteria;p__Bacteroidota;c__Bacteroidia;o__Bacteroidales;f__Rikenellaceae;g__Alistipes;s__uncultured bacterium	0.0006224582952942154	0.0004772180263922317	0.00014524026890198356	0.0016806373972943814	0.00029048053780396713	0.00041497219686281023	0.0005187152460785127	0.0014731512988629763	0.0016391401776081004	0.0023238443024317375	0.00016598887874512408	0.0011411735413727282
d__Bacteria;p__Bacteroidota;c__Bacteroidia;o__Bacteroidales;f__Rikenellaceae;g__Rikenella;s__Rikenella microfusus DSM 15922	6.224582952942152e-05	0.0	0.0002282347082745456	0.0003942235870196697	0.0	0.0006017096854510748	0.0009751846626276039	0.00012449165905884305	8.299443937256204e-05	0.0006224582952942153	0.0	0.0006017096854510748
d__Bacteria;p__Bacteroidota;c__Bacteroidia;o__Bacteroidales;f__Rikenellaceae;g__Rikenella;s__uncultured bacterium	2.074860984314051e-05	0.0	0.0	6.224582952942152e-05	0.0	4.149721968628102e-05	8.299443937256204e-05	2.074860984314051e-05	2.074860984314051e-05	2.074860984314051e-05	0.0	8.299443937256204e-05
d__Bacteria;p__Bacteroidota;c__Bacteroidia;o__Bacteroidales;f__Rikenellaceae;g__Rikenellaceae RC9 gut group;Other	4.149721968628102e-05	8.299443937256204e-05	0.0001867374885882646	0.00012449165905884305	0.00012449165905884305	8.299443937256204e-05	0.0002697319279608266	8.299443937256204e-05	0.00029048053780396713	0.00016598887874512408	0.0	0.0018258776661963648
d__Bacteria;p__Bacteroidota;c__Bacteroidia;o__Bacteroidales;f__Rikenellaceae;g__Rikenellaceae RC9 gut group;s__uncultured bacterium	8.299443937256204e-05	2.074860984314051e-05	2.074860984314051e-05	6.224582952942152e-05	0.00010374304921570254	4.149721968628102e-05	0.00010374304921570254	0.00014524026890198356	0.00012449165905884305	0.00010374304921570254	6.224582952942152e-05	8.299443937256204e-05
d__Bacteria;p__Bacteroidota;c__Bacteroidia;o__Bacteroidales;f__Tannerellaceae;g__Parabacteroides;Other	0.0005187152460785127	0.0014524026890198358	6.224582952942152e-05	0.00014524026890198356	0.0007676985641961988	0.00014524026890198356	0.0015353971283923978	0.0007262013445099179	0.0016391401776081002	0.0007884471740393394	0.0002697319279608266	0.0009129388330981824
d__Bacteria;p__Bacteroidota;c__Bacteroidia;o__Bacteroidales;f__Tannerellaceae;g__Parabacteroides;s__uncultured bacterium	0.0005809610756079343	0.0006432069051373558	0.0004357208067059507	0.0004357208067059507	0.0005602124657647937	0.0003527263673333887	0.001950369325255208	0.004958917752510582	0.0020126151547846293	0.0019711179350983482	0.0008091957838824799	0.0039007386505104154
d__Bacteria;p__Bacteroidota;c__Bacteroidia;o__Flavobacteriales;f__Flavobacteriaceae;g__uncultured;s__gut metagenome	0.0	0.0	0.0	4.149721968628102e-05	0.0	0.0	0.0	2.074860984314051e-05	0.0	0.0	0.0	0.0
d__Bacteria;p__Bacteroidota;c__Bacteroidia;o__Sphingobacteriales;f__Sphingobacteriaceae;g__Sphingobacterium;Other	0.00016598887874512408	6.224582952942152e-05	4.149721968628102e-05	0.0	2.074860984314051e-05	2.074860984314051e-05	0.0	0.0	0.0	0.0	0.0	0.0
d__Bacteria;p__Campylobacterota;c__Campylobacteria;o__Campylobacterales;f__Campylobacteraceae;g__Campylobacter;s__Campylobacter hominis ATCC BAA-381	0.00033197775749024816	0.0	0.0	0.0	0.0	0.0	2.074860984314051e-05	0.0	0.0	0.0	0.0	0.0
d__Bacteria;p__Campylobacterota;c__Campylobacteria;o__Campylobacterales;f__Helicobacteraceae;g__Helicobacter;Other	0.0005602124657647937	0.00010374304921570254	0.00014524026890198356	0.0005809610756079343	0.00010374304921570254	0.0002074860984314051	0.00033197775749024816	0.00014524026890198356	0.004460951116275209	0.001058179102000166	0.0002074860984314051	0.0008091957838824798
d__Bacteria;p__Campylobacterota;c__Campylobacteria;o__Campylobacterales;f__Helicobacteraceae;g__Helicobacter;s__Helicobacter bilis	0.0	0.0	0.0	6.224582952942152e-05	2.074860984314051e-05	0.0	0.0	6.224582952942152e-05	2.074860984314051e-05	2.074860984314051e-05	0.0	0.0001867374885882646
d__Bacteria;p__Campylobacterota;c__Campylobacteria;o__Campylobacterales;f__Helicobacteraceae;g__Helicobacter;s__Helicobacter ganmani	0.0014316540791766952	0.0002074860984314051	0.0007262013445099179	0.0017221346169806623	0.00029048053780396713	0.00016598887874512408	0.0014731512988629763	0.0004979666362353722	0.0	0.0014938999087061168	0.0002697319279608266	0.00031122914764710765
d__Bacteria;p__Campylobacterota;c__Campylobacteria;o__Campylobacterales;f__Helicobacteraceae;g__Helicobacter;s__Helicobacter typhlonius	2.074860984314051e-05	0.00014524026890198356	0.0002282347082745456	0.0003527263673333887	0.0004979666362353722	0.0004149721968628102	0.000975184662627604	0.0	0.0006432069051373558	0.00529089551000083	0.0023445929122748775	0.0027803137189808284
d__Bacteria;p__Campylobacterota;c__Campylobacteria;o__Campylobacterales;f__Helicobacteraceae;g__Helicobacter;s__uncultured Helicobacter sp.	0.0007469499543530584	0.0	0.0	4.149721968628102e-05	0.0	0.0	0.0	0.0	0.0	0.0	0.0	2.074860984314051e-05
d__Bacteria;p__Chloroflexi;c__Anaerolineae;o__Anaerolineales;f__Anaerolineaceae;g__uncultured;s__uncultured bacterium	0.0	0.0	0.0	0.0	0.0	0.0	0.0	0.0	4.149721968628102e-05	0.0	0.0	0.0
d__Bacteria;p__Cyanobacteria;c__Cyanobacteriia;o__Chloroplast;f__norank;g__norank;Other	2.074860984314051e-05	2.074860984314051e-05	2.074860984314051e-05	0.0	4.149721968628102e-05	2.074860984314051e-05	0.0	0.0	0.0	0.0	2.074860984314051e-05	0.0
d__Bacteria;p__Cyanobacteria;c__Vampirivibrionia;o__Gastranaerophilales;f__norank;g__norank;s__uncultured bacterium	0.0	2.074860984314051e-05	0.0	4.149721968628102e-05	0.0	2.074860984314051e-05	0.00010374304921570254	4.149721968628102e-05	2.074860984314051e-05	4.149721968628102e-05	0.00016598887874512408	8.299443937256204e-05
d__Bacteria;p__Deferribacterota;c__Deferribacteres;o__Deferribacterales;f__Deferribacteraceae;g__Mucispirillum;Other	0.0002489833181176861	0.0	0.00012449165905884305	0.0	0.0002489833181176861	4.149721968628102e-05	2.074860984314051e-05	8.299443937256204e-05	0.0005602124657647937	0.0002074860984314051	0.00012449165905884305	0.0004564694165490912
d__Bacteria;p__Deferribacterota;c__Deferribacteres;o__Deferribacterales;f__Deferribacteraceae;g__Mucispirillum;s__uncultured bacterium	0.0009336874429413229	0.0	6.224582952942152e-05	0.0	0.0	0.0	2.074860984314051e-05	0.0	0.00010374304921570254	0.0	0.0012864138102747116	2.074860984314051e-05
d__Bacteria;p__Desulfobacterota;c__Desulfovibrionia;o__Desulfovibrionales;f__Desulfovibrionaceae;g__Bilophila;s__uncultured bacterium	0.0001867374885882646	0.0	4.149721968628102e-05	6.224582952942152e-05	4.149721968628102e-05	2.074860984314051e-05	8.299443937256204e-05	4.149721968628102e-05	0.00031122914764710765	0.0002074860984314051	0.00014524026890198356	2.074860984314051e-05
d__Bacteria;p__Desulfobacterota;c__Desulfovibrionia;o__Desulfovibrionales;f__Desulfovibrionaceae;g__Desulfovibrio;Other	0.0006639555149804963	0.0	0.0001867374885882646	0.0002282347082745456	0.00010374304921570256	0.0002282347082745456	0.0002489833181176861	6.224582952942152e-05	8.299443937256204e-05	0.00014524026890198356	0.0006639555149804963	8.299443937256204e-05
d__Bacteria;p__Desulfobacterota;c__Desulfovibrionia;o__Desulfovibrionales;f__Desulfovibrionaceae;g__Desulfovibrio;s__uncultured bacterium	6.224582952942152e-05	6.224582952942152e-05	4.149721968628102e-05	4.149721968628102e-05	0.00014524026890198356	4.149721968628102e-05	0.0002282347082745456	0.0	0.0005394638559216532	0.0007884471740393393	0.0	8.299443937256204e-05
d__Bacteria;p__Desulfobacterota;c__Desulfovibrionia;o__Desulfovibrionales;f__Desulfovibrionaceae;g__uncultured;s__uncultured bacterium	0.028799070462279027	0.0703792845879326	0.027139181674827782	0.015872686530002483	0.016038675408747607	0.009814092455805461	0.023508174952278194	0.018383268321022488	0.11791434973856751	0.14762635903394475	0.019586687691924638	0.058594074197028806
d__Bacteria;p__Elusimicrobiota;c__Endomicrobia;o__Endomicrobiales;f__Endomicrobiaceae;g__Endomicrobium;s__uncultured bacterium	0.0	0.0	0.0	0.0	0.0	0.0	0.0	0.0	2.074860984314051e-05	0.0	0.0	0.0
d__Bacteria;p__Firmicutes;c__Bacilli;o__Acholeplasmatales;f__Acholeplasmataceae;g__Anaeroplasma;s__uncultured bacterium	0.001058179102000166	0.0002074860984314051	4.149721968628102e-05	0.0	4.149721968628102e-05	4.149721968628102e-05	0.00039422358701966966	4.149721968628102e-05	4.149721968628102e-05	0.0006847041248236368	0.0001867374885882646	0.00029048053780396713
d__Bacteria;p__Firmicutes;c__Bacilli;o__Bacillales;f__Bacillaceae;g__Bacillus;Other	0.0	2.074860984314051e-05	0.0	0.0	0.0	0.0	0.0	0.0	4.149721968628102e-05	2.074860984314051e-05	6.224582952942152e-05	0.0
d__Bacteria;p__Firmicutes;c__Bacilli;o__Bacillales;f__Planococcaceae;g__Kurthia;s__uncultured bacterium	0.0	2.074860984314051e-05	0.0	0.0	2.074860984314051e-05	0.0	0.00012449165905884305	4.149721968628102e-05	0.00014524026890198356	0.0005394638559216532	6.224582952942152e-05	6.224582952942152e-05
d__Bacteria;p__Firmicutes;c__Bacilli;o__Bacillales;f__Planococcaceae;g__Sporosarcina;s__Sporosarcina luteola	0.0	0.0	0.0	0.0	0.0	0.0	0.0	0.0	0.0	0.00014524026890198356	0.0	4.149721968628102e-05
d__Bacteria;p__Firmicutes;c__Bacilli;o__Erysipelotrichales;f__Erysipelatoclostridiaceae;g__Candidatus Stoquefichus;Other	0.0	0.0	0.0	0.0	4.149721968628102e-05	0.0	0.0	0.0	0.0	0.0	0.0	0.00010374304921570254
d__Bacteria;p__Firmicutes;c__Bacilli;o__Erysipelotrichales;f__Erysipelatoclostridiaceae;g__Candidatus Stoquefichus;s__uncultured bacterium	0.0	2.074860984314051e-05	2.074860984314051e-05	0.0	0.0	0.0	0.0	0.00014524026890198356	4.149721968628102e-05	0.0	0.0	0.0
d__Bacteria;p__Firmicutes;c__Bacilli;o__Erysipelotrichales;f__Erysipelatoclostridiaceae;g__Coprobacillus;Other	0.0006224582952942153	0.0037969956012947133	0.0006639555149804963	0.0012034193709021495	0.0005187152460785127	0.0002074860984314051	0.0002697319279608266	0.00012449165905884305	8.299443937256204e-05	0.00029048053780396713	0.00010374304921570254	0.0002489833181176861
d__Bacteria;p__Firmicutes;c__Bacilli;o__Erysipelotrichales;f__Erysipelatoclostridiaceae;g__Erysipelatoclostridium;s__uncultured bacterium	0.008154203668354221	0.011702215951531246	0.0018051290563532243	0.00846543281600133	0.0058303593659224835	0.00771848286164827	0.10031952859158438	0.09998755083409411	0.019773425180512904	0.009108639721138683	0.037596481035770596	0.0424101585193792
d__Bacteria;p__Firmicutes;c__Bacilli;o__Erysipelotrichales;f__Erysipelatoclostridiaceae;g__Erysipelotrichaceae UCG-003;s__uncultured bacterium	0.0012034193709021495	0.0	0.0	0.0	0.0	0.0	0.0	0.0	0.0	0.0	0.0	2.074860984314051e-05
d__Bacteria;p__Firmicutes;c__Bacilli;o__Erysipelotrichales;f__Erysipelatoclostridiaceae;g__uncultured;s__uncultured bacterium	0.00012449165905884305	0.00014524026890198356	4.149721968628102e-05	6.224582952942152e-05	0.00012449165905884305	0.0002489833181176861	0.0028633081583533905	0.0012864138102747116	0.00031122914764710765	0.0004149721968628102	0.0007469499543530584	0.0013901568594904142
d__Bacteria;p__Firmicutes;c__Bacilli;o__Erysipelotrichales;f__Erysipelotrichaceae;g__Allobaculum;Other	0.0	0.0001867374885882646	0.0	0.0	0.0	0.0	0.0	0.0	0.0	2.074860984314051e-05	0.0	0.0
d__Bacteria;p__Firmicutes;c__Bacilli;o__Erysipelotrichales;f__Erysipelotrichaceae;g__Allobaculum;s__uncultured bacterium	0.0	0.0028633081583533905	0.0	2.074860984314051e-05	0.0	2.074860984314051e-05	0.0	0.0	0.0018881234957257864	0.0	0.0	0.0
d__Bacteria;p__Firmicutes;c__Bacilli;o__Erysipelotrichales;f__Erysipelotrichaceae;g__Dubosiella;Other	0.0	6.224582952942152e-05	0.0	4.149721968628102e-05	0.00010374304921570254	0.0	0.0014731512988629763	0.0	0.0008506930035687609	0.0	0.0	0.0
d__Bacteria;p__Firmicutes;c__Bacilli;o__Erysipelotrichales;f__Erysipelotrichaceae;g__Dubosiella;s__uncultured bacterium	0.00817495227819736	0.010830774338119346	0.013465847788198192	0.045771433313967956	0.04023155448584945	0.05539878828118515	0.06558635571416714	0.006058594074197028	0.004315710847373226	0.004211967798157523	0.02201427504357208	0.047493567930948624
d__Bacteria;p__Firmicutes;c__Bacilli;o__Erysipelotrichales;f__Erysipelotrichaceae;g__Faecalibaculum;s__uncultured bacterium	0.014731512988629762	0.018404016930865626	0.00610009129388331	0.029110299609926123	0.06019171715495061	0.11627520956095938	0.08818159183334716	0.0063490746120009964	0.0063490746120009964	0.007096024566354054	0.17789858079508675	0.06317951697236283
d__Bacteria;p__Firmicutes;c__Bacilli;o__Erysipelotrichales;f__Erysipelotrichaceae;g__Faecalitalea;s__Absiella dolichum	0.0	0.0	0.0	0.0	0.0	2.074860984314051e-05	4.149721968628102e-05	0.0	0.0	8.299443937256204e-05	0.0	0.0
d__Bacteria;p__Firmicutes;c__Bacilli;o__Erysipelotrichales;f__Erysipelotrichaceae;g__Ileibacterium;s__Ileibacterium valens	0.0005809610756079343	0.0020126151547846293	0.0002282347082745456	0.00033197775749024816	0.0001867374885882646	0.00031122914764710765	0.012884886712590256	0.0015353971283923976	0.007137521786040335	0.0015146485185492573	0.014378786621296373	0.010125321603452569
d__Bacteria;p__Firmicutes;c__Bacilli;o__Erysipelotrichales;f__Erysipelotrichaceae;g__Turicibacter;s__uncultured bacterium	0.00014524026890198356	0.00010374304921570254	0.0	0.00010374304921570254	0.00012449165905884305	0.0	0.00033197775749024816	0.00010374304921570254	0.0012864138102747116	0.0007262013445099179	0.00031122914764710765	0.0005809610756079343
d__Bacteria;p__Firmicutes;c__Bacilli;o__Erysipelotrichales;f__Erysipelotrichaceae;g__[Clostridium] innocuum group;Other	0.009170885550668105	0.0554195368910283	0.0024275873516474396	0.0029463025977259525	0.0015146485185492573	0.0008299443937256204	0.0018673748858826459	0.0009544360527844635	0.0009544360527844635	0.0018466262760395054	0.001016681882313885	0.0015561457382355381
d__Bacteria;p__Firmicutes;c__Bacilli;o__Erysipelotrichales;f__Erysipelotrichaceae;g__[Clostridium] innocuum group;s__uncultured bacterium	0.00029048053780396713	0.0013279110299609926	4.149721968628102e-05	0.00016598887874512408	0.0	4.149721968628102e-05	4.149721968628102e-05	4.149721968628102e-05	6.224582952942152e-05	0.0	0.0	8.299443937256204e-05
d__Bacteria;p__Firmicutes;c__Bacilli;o__Erysipelotrichales;f__Erysipelotrichaceae;g__uncultured;s__uncultured bacterium	0.0002697319279608266	0.00012449165905884305	4.149721968628102e-05	0.0004979666362353722	0.00033197775749024816	0.00203336376462777	0.005373889949373392	0.001182670761059009	0.0005187152460785128	0.0013071624201178521	0.0018466262760395056	0.002718067889451407
d__Bacteria;p__Firmicutes;c__Bacilli;o__Lactobacillales;f__Aerococcaceae;g__Aerococcus;s__Aerococcus urinaeequi	0.0016391401776081002	0.0006639555149804963	0.0004772180263922317	0.0007469499543530584	0.001016681882313885	0.0009959332724707444	0.0031537886961573573	0.0013901568594904142	0.005892605195451905	0.037617229645613745	0.0016183915677649597	0.0038799900406672754
d__Bacteria;p__Firmicutes;c__Bacilli;o__Lactobacillales;f__Aerococcaceae;g__Aerococcus;s__Aerococcus viridans	8.299443937256204e-05	6.224582952942152e-05	2.074860984314051e-05	2.074860984314051e-05	4.149721968628102e-05	0.0	0.0	6.224582952942152e-05	0.0001867374885882646	0.0004564694165490912	6.224582952942152e-05	0.00010374304921570254
d__Bacteria;p__Firmicutes;c__Bacilli;o__Lactobacillales;f__Aerococcaceae;g__Aerosphaera;s__uncultured bacterium	6.224582952942152e-05	0.0	2.074860984314051e-05	0.0	6.224582952942152e-05	0.0	4.149721968628102e-05	4.149721968628102e-05	0.0002489833181176861	0.0004772180263922317	2.074860984314051e-05	8.299443937256204e-05
d__Bacteria;p__Firmicutes;c__Bacilli;o__Lactobacillales;f__Aerococcaceae;g__Facklamia;Other	0.0004149721968628102	0.0002282347082745456	0.0001867374885882646	0.00012449165905884305	0.0002282347082745456	0.0002074860984314051	0.0007054527346667774	0.0002489833181176861	0.0011619221512158685	0.00614158851356959	0.0004564694165490912	0.0006847041248236368
d__Bacteria;p__Firmicutes;c__Bacilli;o__Lactobacillales;f__Carnobacteriaceae;g__Carnobacterium;s__Carnobacterium inhibens subsp. inhibens DSM 13024	0.00010374304921570254	2.074860984314051e-05	2.074860984314051e-05	0.0	0.0	0.0	0.0	0.0	0.0	0.0	0.0	0.0
d__Bacteria;p__Firmicutes;c__Bacilli;o__Lactobacillales;f__Carnobacteriaceae;g__Jeotgalibaca;Other	0.0	0.0	0.0	0.0	0.0	0.0	2.074860984314051e-05	0.0	6.224582952942152e-05	6.224582952942152e-05	0.0	2.074860984314051e-05
d__Bacteria;p__Firmicutes;c__Bacilli;o__Lactobacillales;f__Enterococcaceae;g__Enterococcus;s__Enterococcus cecorum	4.149721968628102e-05	0.0	0.0	0.0	0.0	0.0	0.0	0.0	0.0	0.0	0.0	0.0
d__Bacteria;p__Firmicutes;c__Bacilli;o__Lactobacillales;f__Enterococcaceae;g__Enterococcus;s__Enterococcus faecalis	0.0	0.0	2.074860984314051e-05	6.224582952942152e-05	0.00012449165905884305	0.0	0.00010374304921570254	6.224582952942152e-05	6.224582952942152e-05	0.00039422358701966966	6.224582952942152e-05	0.00012449165905884305
d__Bacteria;p__Firmicutes;c__Bacilli;o__Lactobacillales;f__Lactobacillaceae;Other;Other	0.0031952859158436383	0.00012449165905884305	0.00010374304921570254	0.002116358204000332	0.0020541123744709103	0.0006639555149804963	0.0007054527346667774	0.0004564694165490912	0.0007469499543530584	0.0003527263673333887	0.0013071624201178521	0.0022615984729023155
d__Bacteria;p__Firmicutes;c__Bacilli;o__Lactobacillales;f__Lactobacillaceae;g__Fructilactobacillus;s__Lactobacillus sanfranciscensis TMW 1.1304	0.0002074860984314051	0.0	0.0	0.0	0.0	0.0	0.0	0.0	0.0	0.0	0.0	0.0
d__Bacteria;p__Firmicutes;c__Bacilli;o__Lactobacillales;f__Lactobacillaceae;g__HT002;Other	8.299443937256204e-05	0.0	0.0	2.074860984314051e-05	0.0	2.074860984314051e-05	6.224582952942152e-05	2.074860984314051e-05	2.074860984314051e-05	2.074860984314051e-05	2.074860984314051e-05	0.00010374304921570256
d__Bacteria;p__Firmicutes;c__Bacilli;o__Lactobacillales;f__Lactobacillaceae;g__HT002;s__uncultured bacterium	0.0003527263673333887	0.00012449165905884305	2.074860984314051e-05	8.299443937256204e-05	0.00010374304921570254	4.149721968628102e-05	0.0001867374885882646	0.00014524026890198356	0.0001867374885882646	0.0004149721968628102	0.00016598887874512408	0.00041497219686281023
d__Bacteria;p__Firmicutes;c__Bacilli;o__Lactobacillales;f__Lactobacillaceae;g__Lactobacillus;Other	0.018113536393061663	0.001701386007137522	0.0004564694165490912	0.010706282679060503	0.010913768777491908	0.0037347497717652917	0.008486181425844468	0.005041912191883144	0.005456884388745954	0.006867789858079509	0.00977259523611918	0.03218109386671093
d__Bacteria;p__Firmicutes;c__Bacilli;o__Lactobacillales;f__Lactobacillaceae;g__Lactobacillus;s__uncultured bacterium	0.02135031952859158	0.0019711179350983482	0.001058179102000166	0.01257365756494315	0.01016681882313885	0.0052701469001576896	0.011432484023570421	0.005498381608432235	0.005311644119843971	0.008320192547099344	0.011639970122001827	0.025520790107062822
d__Bacteria;p__Firmicutes;c__Bacilli;o__Lactobacillales;f__Lactobacillaceae;g__Ligilactobacillus;Other	0.0013071624201178521	6.224582952942152e-05	8.299443937256204e-05	0.0005809610756079343	0.0008506930035687609	0.0001867374885882646	0.00014524026890198356	0.0002697319279608266	0.00029048053780396713	0.00012449165905884305	0.0005602124657647937	0.0006017096854510748
d__Bacteria;p__Firmicutes;c__Bacilli;o__Lactobacillales;f__Lactobacillaceae;g__Ligilactobacillus;s__Lactobacillus murinus	0.10139845630342767	0.027325919163416052	0.03460868121835837	0.15501286413810275	0.15416217113453398	0.07035853597808947	0.15968130135280936	0.32625114117354137	0.2162005145655241	0.05983899078761723	0.2399161756162337	0.182961241596813
d__Bacteria;p__Firmicutes;c__Bacilli;o__Lactobacillales;f__Lactobacillaceae;g__Ligilactobacillus;s__uncultured bacterium	0.0731595983069134	0.01846626276039505	0.021952029214042657	0.1036185575566437	0.12368246327496057	0.0467673665864387	0.12339198273715658	0.29253465017843794	0.16387252054112375	0.03983733089882977	0.19916590588430574	0.1600962735496722
d__Bacteria;p__Firmicutes;c__Bacilli;o__Lactobacillales;f__Lactobacillaceae;g__Limosilactobacillus;Other	0.004523196945804631	0.001265665200431571	0.0009544360527844635	0.002323844302431737	0.000975184662627604	0.0012034193709021495	0.0026973192796082663	0.0019918665449414888	0.0031537886961573573	0.0037554983816084323	0.003423520624118184	0.004855174703294879
d__Bacteria;p__Firmicutes;c__Bacilli;o__Lactobacillales;f__Lactobacillaceae;g__Limosilactobacillus;s__uncultured Lactobacillaceae bacterium	0.0	0.0	0.0	0.0	2.074860984314051e-05	0.0	0.0	0.0	0.0	0.0	0.0	0.0
d__Bacteria;p__Firmicutes;c__Bacilli;o__Lactobacillales;f__Lactobacillaceae;g__Limosilactobacillus;s__uncultured bacterium	0.0001867374885882646	6.224582952942152e-05	2.074860984314051e-05	0.00016598887874512408	0.00014524026890198356	4.149721968628102e-05	8.299443937256204e-05	4.149721968628102e-05	0.00014524026890198356	0.00010374304921570254	8.299443937256204e-05	0.0002282347082745456
d__Bacteria;p__Firmicutes;c__Bacilli;o__Lactobacillales;f__Lactobacillaceae;g__Weissella;s__Weissella cibaria	2.074860984314051e-05	2.074860984314051e-05	0.0	0.0	0.0	0.0	0.0	2.074860984314051e-05	0.0	0.0	0.0	0.0
d__Bacteria;p__Firmicutes;c__Bacilli;o__Lactobacillales;f__Streptococcaceae;g__Lactococcus;s__uncultured bacterium	0.0	2.074860984314051e-05	0.0	2.074860984314051e-05	0.0	4.149721968628102e-05	0.00012449165905884305	0.0004357208067059507	0.0	0.00014524026890198356	0.0002282347082745456	0.00325753174537306
d__Bacteria;p__Firmicutes;c__Bacilli;o__Lactobacillales;f__Streptococcaceae;g__Streptococcus;Other	0.0003734749771765292	0.0	0.0	0.0	0.0	2.074860984314051e-05	2.074860984314051e-05	4.149721968628102e-05	0.0	0.0001867374885882646	0.0008299443937256204	8.299443937256204e-05
d__Bacteria;p__Firmicutes;c__Bacilli;o__Lactobacillales;f__Streptococcaceae;g__Streptococcus;s__Streptococcus parasanguinis	0.0	0.0	0.0	0.0	0.0	6.224582952942152e-05	0.0	0.0	0.0	0.0	0.0	0.0
d__Bacteria;p__Firmicutes;c__Bacilli;o__Lactobacillales;f__Streptococcaceae;g__Streptococcus;s__uncultured bacterium	0.0	6.224582952942152e-05	4.149721968628102e-05	0.0	2.074860984314051e-05	2.074860984314051e-05	8.299443937256204e-05	8.299443937256204e-05	4.149721968628102e-05	8.299443937256204e-05	0.00016598887874512408	0.00010374304921570254
d__Bacteria;p__Firmicutes;c__Bacilli;o__Mycoplasmatales;f__Mycoplasmataceae;g__Ureaplasma;s__uncultured bacterium	0.0	0.0	0.0	0.0	0.0	0.0	0.0	0.0	0.0	0.0	0.0	0.00014524026890198356
d__Bacteria;p__Firmicutes;c__Bacilli;o__RF39;f__norank;g__norank;Other	2.074860984314051e-05	4.149721968628102e-05	0.0	0.0	0.0	0.0	2.074860984314051e-05	0.0	0.0	0.00033197775749024816	0.0003527263673333886	0.00029048053780396713
d__Bacteria;p__Firmicutes;c__Bacilli;o__RF39;f__norank;g__norank;s__uncultured bacterium	0.0005394638559216532	0.0001867374885882646	0.00014524026890198356	0.0001867374885882646	6.224582952942152e-05	2.074860984314051e-05	0.0023860901319611586	0.00043572080670595075	0.000975184662627604	0.006930035687608931	0.0004149721968628102	0.0026765706697651263
d__Bacteria;p__Firmicutes;c__Bacilli;o__Staphylococcales;f__Gemellaceae;g__Gemella;Other	0.0	0.0	0.0	0.0	0.0	0.0	2.074860984314051e-05	0.0	2.074860984314051e-05	0.0	0.0	0.0
d__Bacteria;p__Firmicutes;c__Bacilli;o__Staphylococcales;f__Staphylococcaceae;g__Jeotgalicoccus;Other	0.00010374304921570254	0.00010374304921570254	0.0	8.299443937256204e-05	8.299443937256204e-05	2.074860984314051e-05	0.0002697319279608266	0.0002489833181176861	0.00033197775749024816	0.001182670761059009	0.00012449165905884305	0.00039422358701966966
d__Bacteria;p__Firmicutes;c__Bacilli;o__Staphylococcales;f__Staphylococcaceae;g__Staphylococcus;Other	0.00014524026890198356	0.0002074860984314051	0.0	6.224582952942152e-05	4.149721968628102e-05	6.224582952942152e-05	8.299443937256204e-05	2.074860984314051e-05	6.224582952942152e-05	0.0	8.299443937256204e-05	2.074860984314051e-05
d__Bacteria;p__Firmicutes;c__Bacilli;o__Staphylococcales;f__Staphylococcaceae;g__Staphylococcus;s__Staphylococcus sciuri	4.149721968628102e-05	0.0	0.0	0.0	0.0	2.074860984314051e-05	4.149721968628102e-05	2.074860984314051e-05	0.0	0.00014524026890198356	2.074860984314051e-05	0.0
d__Bacteria;p__Firmicutes;c__Clostridia;o__Christensenellales;f__Christensenellaceae;g__Christensenellaceae R-7 group;Other	2.074860984314051e-05	8.299443937256204e-05	0.0	0.0	0.00029048053780396713	0.0	0.00010374304921570254	0.00010374304921570254	6.224582952942152e-05	0.0008091957838824798	2.074860984314051e-05	2.074860984314051e-05
d__Bacteria;p__Firmicutes;c__Clostridia;o__Christensenellales;f__Christensenellaceae;g__Christensenellaceae R-7 group;s__uncultured bacterium	4.149721968628102e-05	0.0	0.0	0.0	0.0	0.0	0.0	0.0	0.0	0.0	0.0	0.0
d__Bacteria;p__Firmicutes;c__Clostridia;o__Christensenellales;f__Christensenellaceae;g__Christensenellaceae R-7 group;s__uncultured rumen bacterium	0.00033197775749024816	0.0002697319279608266	0.00012449165905884305	6.224582952942152e-05	0.0002074860984314051	0.0002282347082745456	0.0005809610756079343	0.00012449165905884305	0.00010374304921570254	0.00031122914764710765	0.00029048053780396713	0.0007054527346667774
d__Bacteria;p__Firmicutes;c__Clostridia;o__Christensenellales;f__Christensenellaceae;g__norank;Other	0.0	2.074860984314051e-05	0.0	0.0	0.00010374304921570254	0.0	0.0	0.0	0.0	0.0	0.0	0.0
d__Bacteria;p__Firmicutes;c__Clostridia;o__Christensenellales;f__Christensenellaceae;g__uncultured;s__uncultured bacterium	0.00031122914764710765	8.299443937256204e-05	4.149721968628102e-05	0.00012449165905884305	6.224582952942152e-05	6.224582952942152e-05	0.00016598887874512408	0.00022823470827454563	0.0002489833181176861	0.0004357208067059507	6.224582952942152e-05	0.0004979666362353722
d__Bacteria;p__Firmicutes;c__Clostridia;o__Clostridia UCG-014;f__norank;g__norank;Other	0.0	0.0	0.0	0.0	0.0	0.0	0.0	0.00014524026890198356	0.0	2.074860984314051e-05	0.0	4.149721968628102e-05
d__Bacteria;p__Firmicutes;c__Clostridia;o__Clostridia UCG-014;f__norank;g__norank;s__uncultured bacterium	0.000892190223255042	0.002593576230392564	0.00043572080670595075	0.0006017096854510748	0.005207901070628268	0.00041497219686281023	0.008382438376628767	0.002801062328823969	0.002780313718980829	0.017532575317453718	0.0036310067225495896	0.00527014690015769
d__Bacteria;p__Firmicutes;c__Clostridia;o__Clostridia UCG-014;f__norank;g__norank;s__uncultured rumen bacterium	0.0	0.0	0.0	0.0	0.0	8.299443937256204e-05	0.00014524026890198356	6.224582952942152e-05	2.074860984314051e-05	0.0003734749771765292	0.0	0.0006017096854510748
d__Bacteria;p__Firmicutes;c__Clostridia;o__Clostridia UCG-014;f__norank;g__norank;s__unidentified	0.00014524026890198356	0.0004772180263922317	2.074860984314051e-05	4.149721968628102e-05	8.299443937256204e-05	0.0	0.0009129388330981824	0.0005187152460785127	0.0001867374885882646	0.001016681882313885	0.00014524026890198356	0.0003527263673333887
d__Bacteria;p__Firmicutes;c__Clostridia;o__Clostridia vadinBB60 group;f__norank;g__norank;s__uncultured Clostridiales bacterium	0.0	0.0	0.00010374304921570254	0.0	0.0	0.0	0.0	0.0	0.0	8.299443937256204e-05	0.00014524026890198356	0.0
d__Bacteria;p__Firmicutes;c__Clostridia;o__Clostridia vadinBB60 group;f__norank;g__norank;s__uncultured bacterium	0.0038592414308241353	0.00029048053780396713	0.0002489833181176861	0.0010789277118433064	0.0001867374885882646	0.0005394638559216532	0.0025520790107062827	0.0001659888787451241	0.00010374304921570256	0.004668437214706615	0.002323844302431737	0.0010996763216864472
d__Bacteria;p__Firmicutes;c__Clostridia;o__Clostridia vadinBB60 group;f__norank;g__norank;s__unidentified	0.00033197775749024816	6.224582952942152e-05	2.074860984314051e-05	4.149721968628102e-05	2.074860984314051e-05	0.00033197775749024816	0.0007884471740393393	0.00012449165905884305	0.0	0.0005187152460785127	0.0004564694165490912	0.0002282347082745456
d__Bacteria;p__Firmicutes;c__Clostridia;o__Clostridiales;f__Clostridiaceae;g__Candidatus Arthromitus;Other	0.00012449165905884305	8.299443937256204e-05	2.074860984314051e-05	6.224582952942152e-05	6.224582952942152e-05	0.0	0.00012449165905884305	0.0002074860984314051	0.0006017096854510748	0.00033197775749024816	0.00033197775749024816	0.000975184662627604
d__Bacteria;p__Firmicutes;c__Clostridia;o__Clostridiales;f__Clostridiaceae;g__Clostridium sensu stricto 1;Other	0.0	0.0	0.0	0.0	0.0	0.0	2.074860984314051e-05	0.0	0.0	0.0012034193709021495	0.0	4.149721968628102e-05
d__Bacteria;p__Firmicutes;c__Clostridia;o__Clostridiales;f__Clostridiaceae;g__Clostridium sensu stricto 1;s__Clostridium tertium	0.0017013860071375217	0.002801062328823969	0.0005809610756079343	0.0006847041248236368	0.0006432069051373558	0.0007054527346667774	0.0004357208067059507	2.074860984314051e-05	8.299443937256204e-05	0.0007054527346667774	0.0003734749771765292	0.0003527263673333887
d__Bacteria;p__Firmicutes;c__Clostridia;o__Clostridiales;f__Clostridiaceae;g__Clostridium sensu stricto 1;s__uncultured bacterium	0.0	0.0	4.149721968628102e-05	2.074860984314051e-05	0.0	0.0	4.149721968628102e-05	6.224582952942152e-05	2.074860984314051e-05	0.0	0.0	0.0005602124657647937
d__Bacteria;p__Firmicutes;c__Clostridia;o__Clostridiales;f__Clostridiaceae;g__Clostridium sensu stricto 13;Other	0.002884056768196531	0.005436135778902814	0.004004481699726118	0.005519130218275376	0.00244833596149058	0.004170470578471242	0.0014109054693335547	0.0005809610756079343	0.0004772180263922317	0.0017843804465100838	0.001099676321686447	0.0010789277118433064
d__Bacteria;p__Firmicutes;c__Clostridia;o__Eubacteriales;f__Anaerofustaceae;g__Anaerofustis;s__Anaerofustis stercorihominis DSM 17244	0.0	2.074860984314051e-05	0.0	2.074860984314051e-05	0.0	0.0	0.0	0.0002697319279608266	0.0	8.299443937256204e-05	0.0	0.0
d__Bacteria;p__Firmicutes;c__Clostridia;o__Lachnospirales;f__Lachnospiraceae;Other;Other	0.006701800979334385	0.019192464104904966	0.003402772014275044	0.0052286496804714085	0.007137521786040335	0.0022615984729023155	0.004128973358784962	0.0006639555149804963	0.0020126151547846293	0.004689185824549755	0.0019711179350983482	0.0013694082496472737
d__Bacteria;p__Firmicutes;c__Clostridia;o__Lachnospirales;f__Lachnospiraceae;g__A2;s__uncultured bacterium	2.074860984314051e-05	0.0	0.0001867374885882646	0.0	0.0	0.0	4.149721968628102e-05	0.00033197775749024816	4.149721968628102e-05	4.149721968628102e-05	8.299443937256204e-05	0.0002282347082745456
d__Bacteria;p__Firmicutes;c__Clostridia;o__Lachnospirales;f__Lachnospiraceae;g__ASF356;s__uncultured bacterium	0.0	0.0	0.0	0.00010374304921570254	0.0	4.149721968628102e-05	0.00031122914764710765	2.074860984314051e-05	0.0001867374885882646	0.00012449165905884305	0.0002489833181176861	0.0001867374885882646
d__Bacteria;p__Firmicutes;c__Clostridia;o__Lachnospirales;f__Lachnospiraceae;g__Acetatifactor;s__uncultured bacterium	2.074860984314051e-05	0.0	2.074860984314051e-05	4.149721968628102e-05	0.0	0.0	2.074860984314051e-05	0.0	4.149721968628102e-05	2.074860984314051e-05	0.00016598887874512408	0.0
d__Bacteria;p__Firmicutes;c__Clostridia;o__Lachnospirales;f__Lachnospiraceae;g__Agathobacter;s__uncultured bacterium	0.006556560710432401	4.149721968628102e-05	2.074860984314051e-05	6.224582952942152e-05	2.074860984314051e-05	0.0	2.074860984314051e-05	4.149721968628102e-05	2.074860984314051e-05	0.00031122914764710765	0.0001867374885882646	4.149721968628102e-05
d__Bacteria;p__Firmicutes;c__Clostridia;o__Lachnospirales;f__Lachnospiraceae;g__Anaerostipes;Other	4.149721968628102e-05	0.0	4.149721968628102e-05	4.149721968628102e-05	2.074860984314051e-05	0.0	2.074860984314051e-05	2.074860984314051e-05	0.0	6.224582952942152e-05	0.0	0.0
d__Bacteria;p__Firmicutes;c__Clostridia;o__Lachnospirales;f__Lachnospiraceae;g__Anaerostipes;s__uncultured bacterium	0.0013694082496472737	0.0	0.0	0.0	0.0	0.0	0.0	0.0	0.0	2.074860984314051e-05	0.0	0.0
d__Bacteria;p__Firmicutes;c__Clostridia;o__Lachnospirales;f__Lachnospiraceae;g__Blautia;s__uncultured bacterium	0.00570586770686364	0.003361274794588763	0.0015146485185492573	0.0016183915677649599	0.0016598887874512407	0.0015768943480786789	0.0025728276205494232	0.0021163582040003323	0.007220516225412898	0.00649431488090298	0.001784380446510084	0.009170885550668105
d__Bacteria;p__Firmicutes;c__Clostridia;o__Lachnospirales;f__Lachnospiraceae;g__Eisenbergiella;s__uncultured bacterium	6.224582952942152e-05	0.0	0.0	0.0	0.0	0.0	6.224582952942152e-05	0.0	0.0001867374885882646	0.00031122914764710765	0.00012449165905884305	0.0002282347082745456
d__Bacteria;p__Firmicutes;c__Clostridia;o__Lachnospirales;f__Lachnospiraceae;g__Fusicatenibacter;s__uncultured bacterium	0.0020541123744709103	0.0	0.0	0.0	0.0	2.074860984314051e-05	0.0	0.0	0.0	8.299443937256204e-05	0.0	0.0
d__Bacteria;p__Firmicutes;c__Clostridia;o__Lachnospirales;f__Lachnospiraceae;g__GCA-900066575;s__uncultured bacterium	0.0021786040335297534	0.00016598887874512408	0.00041497219686281023	0.00014524026890198356	0.00014524026890198356	8.299443937256204e-05	0.0018466262760395054	0.0003734749771765292	0.002489833181176861	0.0058303593659224835	0.0009544360527844636	0.000850693003568761
d__Bacteria;p__Firmicutes;c__Clostridia;o__Lachnospirales;f__Lachnospiraceae;g__Herbinix;s__Herbinix luporum	0.0	0.0	0.0	0.0	0.0	0.0	2.074860984314051e-05	0.0	0.0	0.0	0.0	0.0
d__Bacteria;p__Firmicutes;c__Clostridia;o__Lachnospirales;f__Lachnospiraceae;g__Lachnoclostridium;Other	2.074860984314051e-05	0.00010374304921570254	0.0	0.00012449165905884305	0.0	0.0	0.0	0.0	0.0	0.0	0.0	8.299443937256204e-05
d__Bacteria;p__Firmicutes;c__Clostridia;o__Lachnospirales;f__Lachnospiraceae;g__Lachnoclostridium;s__Lachnoclostridium phytofermentans ISDg	0.0	0.0	0.0	2.074860984314051e-05	0.0	0.0	0.0	0.0	0.0	0.0	0.0	0.0
d__Bacteria;p__Firmicutes;c__Clostridia;o__Lachnospirales;f__Lachnospiraceae;g__Lachnoclostridium;s__[Clostridium] algidixylanolyticum	0.0	6.224582952942152e-05	6.224582952942152e-05	0.00016598887874512408	6.224582952942152e-05	0.0	0.0	0.0	0.0	0.0	0.0	2.074860984314051e-05
d__Bacteria;p__Firmicutes;c__Clostridia;o__Lachnospirales;f__Lachnospiraceae;g__Lachnoclostridium;s__uncultured bacterium	0.0022615984729023155	0.0007262013445099179	0.00033197775749024816	0.0010789277118433064	0.001141173541372728	0.0002697319279608266	0.0011204249315295875	0.0006017096854510748	0.0011204249315295877	0.001784380446510084	0.0009129388330981824	0.0010166818823138851
d__Bacteria;p__Firmicutes;c__Clostridia;o__Lachnospirales;f__Lachnospiraceae;g__Lachnospira;s__uncultured bacterium	0.0013279110299609926	0.0	0.0	0.0	6.224582952942152e-05	2.074860984314051e-05	2.074860984314051e-05	2.074860984314051e-05	2.074860984314051e-05	0.0004979666362353722	4.149721968628102e-05	2.074860984314051e-05
d__Bacteria;p__Firmicutes;c__Clostridia;o__Lachnospirales;f__Lachnospiraceae;g__Lachnospiraceae FCS020 group;s__uncultured bacterium	2.074860984314051e-05	0.0	2.074860984314051e-05	0.0	0.0	0.0	6.224582952942152e-05	0.00012449165905884305	8.299443937256204e-05	0.00014524026890198356	4.149721968628102e-05	2.074860984314051e-05
d__Bacteria;p__Firmicutes;c__Clostridia;o__Lachnospirales;f__Lachnospiraceae;g__Lachnospiraceae ND3007 group;s__uncultured bacterium	0.0005394638559216532	0.0	0.0	0.0	0.0	0.0	0.0	0.0	0.0	0.0	0.0	0.0
d__Bacteria;p__Firmicutes;c__Clostridia;o__Lachnospirales;f__Lachnospiraceae;g__Lachnospiraceae NK4A136 group;Other	0.0010789277118433064	0.0	2.074860984314051e-05	4.149721968628102e-05	2.074860984314051e-05	0.0	0.0	0.0	0.00010374304921570254	2.074860984314051e-05	0.0	0.0
d__Bacteria;p__Firmicutes;c__Clostridia;o__Lachnospirales;f__Lachnospiraceae;g__Lachnospiraceae NK4A136 group;s__uncultured bacterium	0.006535812100589261	0.0016806373972943814	0.01500124491659059	0.0037554983816084327	0.001701386007137522	0.004917420532824301	0.026163997012200162	0.004647688604863475	0.047410573491576034	0.04124823636816331	0.019399950203336357	0.010042327164080008
d__Bacteria;p__Firmicutes;c__Clostridia;o__Lachnospirales;f__Lachnospiraceae;g__Lachnospiraceae UCG-001;s__uncultured bacterium	0.0003527263673333887	0.0	2.074860984314051e-05	0.00016598887874512408	0.0	2.074860984314051e-05	6.224582952942152e-05	0.0010374304921570254	4.149721968628102e-05	0.0	0.00010374304921570254	6.224582952942152e-05
d__Bacteria;p__Firmicutes;c__Clostridia;o__Lachnospirales;f__Lachnospiraceae;g__Lachnospiraceae UCG-004;s__uncultured bacterium	6.224582952942152e-05	0.0	2.074860984314051e-05	0.0	0.0	0.0	4.149721968628102e-05	0.0	0.0	2.074860984314051e-05	0.0	0.0
d__Bacteria;p__Firmicutes;c__Clostridia;o__Lachnospirales;f__Lachnospiraceae;g__Lachnospiraceae UCG-006;s__uncultured bacterium	0.0009751846626276039	8.299443937256204e-05	8.299443937256204e-05	0.00016598887874512408	0.00010374304921570254	0.0001867374885882646	0.0006224582952942153	0.0005809610756079343	0.0013486596398041332	0.001182670761059009	0.0003527263673333887	0.0012034193709021495
d__Bacteria;p__Firmicutes;c__Clostridia;o__Lachnospirales;f__Lachnospiraceae;g__Lachnospiraceae UCG-008;s__uncultured bacterium	0.0	0.0	0.0	0.0	0.0	0.0	2.074860984314051e-05	0.0	6.224582952942152e-05	4.149721968628102e-05	0.0	4.149721968628102e-05
d__Bacteria;p__Firmicutes;c__Clostridia;o__Lachnospirales;f__Lachnospiraceae;g__Lachnospiraceae UCG-010;s__uncultured bacterium	0.0	0.0	0.0	0.0	0.0	0.0	4.149721968628102e-05	0.0	0.0	0.0	2.074860984314051e-05	2.074860984314051e-05
d__Bacteria;p__Firmicutes;c__Clostridia;o__Lachnospirales;f__Lachnospiraceae;g__Lachnotalea;s__uncultured bacterium	0.0	4.149721968628102e-05	0.0	0.0	0.0	0.0	0.0	0.0	0.0	0.0	0.0	0.0
d__Bacteria;p__Firmicutes;c__Clostridia;o__Lachnospirales;f__Lachnospiraceae;g__Marvinbryantia;s__uncultured bacterium	0.0007262013445099179	0.0004357208067059507	0.0002697319279608266	0.00033197775749024816	0.0002489833181176861	0.00016598887874512408	0.0005187152460785127	0.0006639555149804963	0.0004772180263922317	0.0004357208067059507	0.0004357208067059507	0.0005394638559216532
d__Bacteria;p__Firmicutes;c__Clostridia;o__Lachnospirales;f__Lachnospiraceae;g__Robinsoniella;Other	0.0002697319279608266	0.00039422358701966966	2.074860984314051e-05	0.00012449165905884305	0.0	4.149721968628102e-05	0.0	4.149721968628102e-05	0.0	6.224582952942152e-05	6.224582952942152e-05	0.0
d__Bacteria;p__Firmicutes;c__Clostridia;o__Lachnospirales;f__Lachnospiraceae;g__Roseburia;s__uncultured bacterium	0.0021371068138434724	0.00014524026890198356	0.0002904805378039672	0.0005187152460785127	0.00033197775749024816	0.00020748609843140512	0.0010166818823138851	0.0016183915677649599	0.003050045646941655	0.0021786040335297534	0.0009544360527844635	0.0015146485185492573
d__Bacteria;p__Firmicutes;c__Clostridia;o__Lachnospirales;f__Lachnospiraceae;g__Sellimonas;s__uncultured bacterium	0.00014524026890198356	0.0	0.0	0.0	0.0	0.0	0.0	0.0	0.0	0.0	0.0	0.0
d__Bacteria;p__Firmicutes;c__Clostridia;o__Lachnospirales;f__Lachnospiraceae;g__Tuzzerella;s__uncultured bacterium	0.0001867374885882646	2.074860984314051e-05	2.074860984314051e-05	2.074860984314051e-05	0.0	2.074860984314051e-05	4.149721968628102e-05	4.149721968628102e-05	0.0002282347082745456	0.0003734749771765292	0.0007262013445099179	0.00010374304921570254
d__Bacteria;p__Firmicutes;c__Clostridia;o__Lachnospirales;f__Lachnospiraceae;g__Tyzzerella;s__uncultured bacterium	4.149721968628102e-05	0.0002282347082745456	4.149721968628102e-05	4.149721968628102e-05	2.074860984314051e-05	4.149721968628102e-05	4.149721968628102e-05	0.0	0.0	0.0	0.0	2.074860984314051e-05
d__Bacteria;p__Firmicutes;c__Clostridia;o__Lachnospirales;f__Lachnospiraceae;g__Tyzzerella;s__uncultured organism	0.0001867374885882646	0.00014524026890198356	2.074860984314051e-05	2.074860984314051e-05	4.149721968628102e-05	4.149721968628102e-05	4.149721968628102e-05	2.074860984314051e-05	0.0	2.074860984314051e-05	0.0	2.074860984314051e-05
d__Bacteria;p__Firmicutes;c__Clostridia;o__Lachnospirales;f__Lachnospiraceae;g__[Eubacterium] eligens group;Other	0.0016598887874512407	0.0	0.0	0.0	0.0	0.0	0.0	0.0	0.0	4.149721968628102e-05	0.0	0.0
d__Bacteria;p__Firmicutes;c__Clostridia;o__Lachnospirales;f__Lachnospiraceae;g__[Eubacterium] oxidoreducens group;s__uncultured bacterium	0.0	0.0	0.0	0.0	0.0	0.0	0.0	0.0	4.149721968628102e-05	0.0	0.0	0.0
d__Bacteria;p__Firmicutes;c__Clostridia;o__Lachnospirales;f__Lachnospiraceae;g__[Eubacterium] ventriosum group;s__uncultured bacterium	0.00014524026890198356	0.0	2.074860984314051e-05	0.0	0.0	8.299443937256204e-05	0.0	0.0	0.0	4.149721968628102e-05	4.149721968628102e-05	0.0
d__Bacteria;p__Firmicutes;c__Clostridia;o__Lachnospirales;f__Lachnospiraceae;g__[Eubacterium] xylanophilum group;s__uncultured bacterium	8.299443937256204e-05	2.074860984314051e-05	0.0007884471740393394	0.00012449165905884305	2.074860984314051e-05	0.00010374304921570256	0.0012449165905884306	2.074860984314051e-05	0.00029048053780396713	0.0036102581127064486	0.0009544360527844635	0.0001867374885882646
d__Bacteria;p__Firmicutes;c__Clostridia;o__Lachnospirales;f__Lachnospiraceae;g__[Ruminococcus] gnavus group;s__uncultured bacterium	0.0005187152460785127	0.0	2.074860984314051e-05	4.149721968628102e-05	2.074860984314051e-05	0.00010374304921570254	0.0002489833181176861	0.0002697319279608266	2.074860984314051e-05	0.0008506930035687609	0.0005602124657647937	0.0002282347082745456
d__Bacteria;p__Firmicutes;c__Clostridia;o__Lachnospirales;f__Lachnospiraceae;g__[Ruminococcus] torques group;s__uncultured bacterium	0.00898414806207984	0.013424350568511911	0.002489833181176861	0.0032160345256867793	0.004232716408000664	0.0031537886961573577	0.0014938999087061168	0.0008091957838824799	0.0007262013445099179	0.0016598887874512407	0.0007054527346667774	0.0008714416134119014
d__Bacteria;p__Firmicutes;c__Clostridia;o__Lachnospirales;f__Lachnospiraceae;g__uncultured;Other	0.0006017096854510748	0.0008299443937256204	0.0002489833181176861	0.0013694082496472737	0.0026558220599219853	0.0005809610756079343	0.0014938999087061168	0.00012449165905884307	0.0003734749771765292	0.0010374304921570254	0.0005602124657647937	0.00016598887874512408
d__Bacteria;p__Firmicutes;c__Clostridia;o__Lachnospirales;f__Lachnospiraceae;g__uncultured;s__uncultured bacterium	0.011888953440119514	0.0026143248402357047	0.0030500456469416556	0.002635073450078845	0.002676570669765126	0.0037347497717652917	0.027803137189808227	0.012926383932276539	0.012843389492903978	0.02809361772761221	0.0129056353224334	0.013652585276786457
d__Bacteria;p__Firmicutes;c__Clostridia;o__Lachnospirales;f__Lachnospiraceae;g__uncultured;s__uncultured organism	0.00014524026890198356	0.0	0.0	0.0	0.0	0.0	0.0	0.0	0.0	0.0	0.0	0.0
d__Bacteria;p__Firmicutes;c__Clostridia;o__Monoglobales;f__Monoglobaceae;g__Monoglobus;s__uncultured bacterium	4.149721968628102e-05	2.074860984314051e-05	0.0	0.00010374304921570254	2.074860984314051e-05	0.0	0.0001867374885882646	6.224582952942152e-05	4.149721968628102e-05	0.0001867374885882646	2.074860984314051e-05	0.00012449165905884305
d__Bacteria;p__Firmicutes;c__Clostridia;o__Oscillospirales;Other;Other;Other	0.0	0.0	2.074860984314051e-05	4.149721968628102e-05	0.0	0.0	0.0	0.0	0.0	0.0	0.0	0.0
d__Bacteria;p__Firmicutes;c__Clostridia;o__Oscillospirales;f__Butyricicoccaceae;g__Butyricicoccus;s__uncultured bacterium	0.0028218109386671094	6.224582952942152e-05	0.0003942235870196697	4.149721968628102e-05	2.074860984314051e-05	0.0002489833181176861	0.0004564694165490912	6.224582952942152e-05	0.0002489833181176861	0.0004564694165490912	0.0004979666362353723	0.0004772180263922317
d__Bacteria;p__Firmicutes;c__Clostridia;o__Oscillospirales;f__Butyricicoccaceae;g__UCG-009;s__uncultured bacterium	0.00022823470827454563	2.074860984314051e-05	0.00010374304921570256	0.0	8.299443937256204e-05	2.074860984314051e-05	0.00012449165905884305	0.00020748609843140512	0.00031122914764710765	0.0007884471740393394	6.224582952942152e-05	0.0002489833181176861
d__Bacteria;p__Firmicutes;c__Clostridia;o__Oscillospirales;f__Oscillospiraceae;Other;Other	0.0	0.0	0.0	0.0	0.0	0.0	2.074860984314051e-05	0.0	6.224582952942152e-05	6.224582952942152e-05	0.0	0.0
d__Bacteria;p__Firmicutes;c__Clostridia;o__Oscillospirales;f__Oscillospiraceae;g__Colidextribacter;Other	0.0	4.149721968628102e-05	0.0	0.0	0.0	0.0	0.0	0.0	0.0	0.0	0.0	0.0
d__Bacteria;p__Firmicutes;c__Clostridia;o__Oscillospirales;f__Oscillospiraceae;g__Colidextribacter;s__uncultured bacterium	0.012220931197609761	0.009793343845962322	0.007967466179765955	0.005373889949373392	0.004958917752510583	0.0031745373060004987	0.03164163001078927	0.00769773425180513	0.05106232882396877	0.049547680305419534	0.010789277118433067	0.020022408498630583
d__Bacteria;p__Firmicutes;c__Clostridia;o__Oscillospirales;f__Oscillospiraceae;g__Flavonifractor;Other	0.0004979666362353722	0.0013486596398041332	0.00039422358701966966	0.0003734749771765292	0.0018673748858826459	0.0	2.074860984314051e-05	0.0	6.224582952942152e-05	6.224582952942152e-05	0.00012449165905884305	6.224582952942152e-05
d__Bacteria;p__Firmicutes;c__Clostridia;o__Oscillospirales;f__Oscillospiraceae;g__Flavonifractor;s__uncultured bacterium	0.0002697319279608266	0.0005187152460785127	8.299443937256204e-05	0.0002489833181176861	0.0010374304921570254	2.074860984314051e-05	6.224582952942152e-05	2.074860984314051e-05	0.00012449165905884305	0.00016598887874512408	0.00010374304921570254	4.149721968628102e-05
d__Bacteria;p__Firmicutes;c__Clostridia;o__Oscillospirales;f__Oscillospiraceae;g__Intestinimonas;Other	2.074860984314051e-05	0.0	0.0	6.224582952942152e-05	0.0	0.0	4.149721968628102e-05	0.0	0.0	4.149721968628102e-05	0.0	0.0
d__Bacteria;p__Firmicutes;c__Clostridia;o__Oscillospirales;f__Oscillospiraceae;g__NK4A214 group;s__uncultured bacterium	0.003340526184745622	0.0013486596398041332	0.0018881234957257864	0.00203336376462777	0.0016598887874512407	0.0006432069051373558	0.0022615984729023155	0.001265665200431571	0.0010374304921570254	0.004274213627686945	0.0008506930035687609	0.0012864138102747116
d__Bacteria;p__Firmicutes;c__Clostridia;o__Oscillospirales;f__Oscillospiraceae;g__Oscillibacter;s__uncultured bacterium	0.0014938999087061168	0.0007469499543530584	0.0012864138102747116	0.00031122914764710765	0.0006224582952942153	0.00041497219686281023	0.0020541123744709103	0.0007676985641961989	0.00325753174537306	0.008755913353805295	0.00284255954851025	0.001825877666196365
d__Bacteria;p__Firmicutes;c__Clostridia;o__Oscillospirales;f__Oscillospiraceae;g__UCG-005;s__uncultured bacterium	0.00014524026890198356	4.149721968628102e-05	4.149721968628102e-05	0.00010374304921570256	0.0	6.224582952942152e-05	0.00033197775749024816	0.00016598887874512408	2.074860984314051e-05	0.0008714416134119014	0.0003942235870196697	0.00014524026890198356
d__Bacteria;p__Firmicutes;c__Clostridia;o__Oscillospirales;f__Oscillospiraceae;g__uncultured;Other	0.0027388164992945474	0.0004564694165490912	0.0004564694165490912	0.0005394638559216532	0.00029048053780396713	0.0003942235870196697	0.0034442692339613245	0.0010374304921570254	0.0026350734500788448	0.023342186073533073	0.004294962237530085	0.0022201012532160344
d__Bacteria;p__Firmicutes;c__Clostridia;o__Oscillospirales;f__Oscillospiraceae;g__uncultured;s__uncultured bacterium	0.004689185824549756	0.003734749771765292	0.003485766453647606	0.0020126151547846297	0.0016391401776081004	0.0014938999087061168	0.008838907793177858	0.003091542866627936	0.017594821146983144	0.03718150883890777	0.00726201344509918	0.008693667524275875
d__Bacteria;p__Firmicutes;c__Clostridia;o__Oscillospirales;f__Oscillospiraceae;g__uncultured;s__uncultured rumen bacterium	2.074860984314051e-05	0.0	0.0	0.0	0.0	0.0	0.0	0.0	0.0	0.0	0.0	0.0
d__Bacteria;p__Firmicutes;c__Clostridia;o__Oscillospirales;f__Ruminococcaceae;g__Anaerotruncus;s__Anaerotruncus colihominis DSM 17241	4.149721968628102e-05	4.149721968628102e-05	0.0	2.074860984314051e-05	2.074860984314051e-05	6.224582952942152e-05	8.299443937256204e-05	6.224582952942152e-05	0.00012449165905884305	6.224582952942152e-05	0.00010374304921570254	4.149721968628102e-05
d__Bacteria;p__Firmicutes;c__Clostridia;o__Oscillospirales;f__Ruminococcaceae;g__Anaerotruncus;s__uncultured bacterium	0.00016598887874512408	4.149721968628102e-05	0.00020748609843140512	0.00041497219686281023	2.074860984314051e-05	0.00010374304921570254	0.0009751846626276039	8.299443937256204e-05	0.00043572080670595075	0.0032575317453730603	4.149721968628102e-05	0.0004772180263922317
d__Bacteria;p__Firmicutes;c__Clostridia;o__Oscillospirales;f__Ruminococcaceae;g__Candidatus Soleaferrea;Other	0.00012449165905884305	2.074860984314051e-05	2.074860984314051e-05	6.224582952942152e-05	2.074860984314051e-05	4.149721968628102e-05	0.0	8.299443937256204e-05	4.149721968628102e-05	0.00016598887874512408	4.149721968628102e-05	2.074860984314051e-05
d__Bacteria;p__Firmicutes;c__Clostridia;o__Oscillospirales;f__Ruminococcaceae;g__Faecalibacterium;s__uncultured bacterium	0.01097601460702133	2.074860984314051e-05	4.149721968628102e-05	4.149721968628102e-05	2.074860984314051e-05	0.0	6.224582952942152e-05	0.00016598887874512408	2.074860984314051e-05	0.0005602124657647937	0.00014524026890198356	0.00022823470827454563
d__Bacteria;p__Firmicutes;c__Clostridia;o__Oscillospirales;f__Ruminococcaceae;g__Harryflintia;Other	4.149721968628102e-05	4.149721968628102e-05	4.149721968628102e-05	4.149721968628102e-05	0.0	0.0	0.0001867374885882646	6.224582952942152e-05	0.00031122914764710765	6.224582952942152e-05	0.00014524026890198356	0.00016598887874512408
d__Bacteria;p__Firmicutes;c__Clostridia;o__Oscillospirales;f__Ruminococcaceae;g__Harryflintia;s__uncultured bacterium	0.0	2.074860984314051e-05	0.0	0.0	0.0	4.149721968628102e-05	0.00031122914764710765	0.0	0.0	0.00016598887874512408	6.224582952942152e-05	2.074860984314051e-05
d__Bacteria;p__Firmicutes;c__Clostridia;o__Oscillospirales;f__Ruminococcaceae;g__Incertae Sedis;Other	4.149721968628102e-05	0.0	4.149721968628102e-05	2.074860984314051e-05	4.149721968628102e-05	0.0	6.224582952942152e-05	8.299443937256204e-05	0.00014524026890198356	0.0004149721968628102	6.224582952942152e-05	4.149721968628102e-05
d__Bacteria;p__Firmicutes;c__Clostridia;o__Oscillospirales;f__Ruminococcaceae;g__Incertae Sedis;s__uncultured bacterium	0.0003734749771765292	0.0002282347082745456	0.00022823470827454563	6.224582952942152e-05	0.0003942235870196697	0.0002489833181176861	0.0005394638559216532	0.0003734749771765292	0.00012449165905884305	0.0012034193709021495	0.0015561457382355381	0.00029048053780396713
d__Bacteria;p__Firmicutes;c__Clostridia;o__Oscillospirales;f__Ruminococcaceae;g__Negativibacillus;s__uncultured bacterium	6.224582952942152e-05	0.00016598887874512408	0.0	6.224582952942152e-05	0.00010374304921570254	2.074860984314051e-05	0.00031122914764710765	0.0001867374885882646	0.00029048053780396713	0.0007884471740393393	0.0002074860984314051	0.0002074860984314051
d__Bacteria;p__Firmicutes;c__Clostridia;o__Oscillospirales;f__Ruminococcaceae;g__Paludicola;Other	0.0012034193709021495	0.0013901568594904142	0.0008299443937256204	0.0008714416134119014	0.0010789277118433064	0.0006432069051373558	0.0003527263673333887	0.00010374304921570254	0.0002074860984314051	0.0003527263673333887	0.0002697319279608266	0.00016598887874512408
d__Bacteria;p__Firmicutes;c__Clostridia;o__Oscillospirales;f__Ruminococcaceae;g__Paludicola;s__uncultured bacterium	0.0	0.0002074860984314051	0.0	0.00010374304921570254	8.299443937256204e-05	0.0	4.149721968628102e-05	0.0	0.0	0.00012449165905884305	2.074860984314051e-05	4.149721968628102e-05
d__Bacteria;p__Firmicutes;c__Clostridia;o__Oscillospirales;f__Ruminococcaceae;g__Ruminococcus;s__uncultured bacterium	0.0	0.0	0.0	4.149721968628102e-05	0.0	0.0	0.0002697319279608266	0.0008506930035687609	2.074860984314051e-05	0.00012449165905884305	0.00016598887874512408	4.149721968628102e-05
d__Bacteria;p__Firmicutes;c__Clostridia;o__Oscillospirales;f__Ruminococcaceae;g__Ruminococcus;s__uncultured rumen bacterium	0.0	0.0008921902232550419	0.0	0.0	0.0	0.0	0.0	0.0	0.0	0.0	0.0	0.0
d__Bacteria;p__Firmicutes;c__Clostridia;o__Oscillospirales;f__Ruminococcaceae;g__Subdoligranulum;s__uncultured bacterium	0.0013694082496472737	6.224582952942152e-05	0.0	0.0	0.0	0.0	0.0	2.074860984314051e-05	0.0	2.074860984314051e-05	2.074860984314051e-05	0.0
d__Bacteria;p__Firmicutes;c__Clostridia;o__Oscillospirales;f__Ruminococcaceae;g__Subdoligranulum;s__uncultured organism	0.0	0.0	4.149721968628102e-05	0.0	2.074860984314051e-05	0.0	0.0	0.0	0.0	0.0	0.0	0.0
d__Bacteria;p__Firmicutes;c__Clostridia;o__Oscillospirales;f__Ruminococcaceae;g__UBA1819;Other	0.0029463025977259525	0.0009336874429413229	0.0015146485185492573	0.0017843804465100838	0.0010789277118433064	0.0006639555149804963	0.0003734749771765292	0.0002697319279608266	0.0002697319279608266	0.0006639555149804963	0.00033197775749024816	0.0004979666362353722
d__Bacteria;p__Firmicutes;c__Clostridia;o__Oscillospirales;f__Ruminococcaceae;g__UBA1819;s__uncultured bacterium	4.149721968628102e-05	4.149721968628102e-05	2.074860984314051e-05	0.0	2.074860984314051e-05	0.0	4.149721968628102e-05	4.149721968628102e-05	0.00016598887874512408	0.00031122914764710765	4.149721968628102e-05	2.074860984314051e-05
d__Bacteria;p__Firmicutes;c__Clostridia;o__Oscillospirales;f__Ruminococcaceae;g__[Eubacterium] siraeum group;s__uncultured bacterium	0.002074860984314051	2.074860984314051e-05	2.074860984314051e-05	0.0	0.00010374304921570254	4.149721968628102e-05	0.0009959332724707444	0.0002489833181176861	0.00014524026890198356	0.0022201012532160344	0.0027803137189808284	8.299443937256204e-05
d__Bacteria;p__Firmicutes;c__Clostridia;o__Oscillospirales;f__Ruminococcaceae;g__norank;s__uncultured bacterium	0.0002697319279608266	0.0	6.224582952942152e-05	8.299443937256204e-05	0.0	0.0	6.224582952942152e-05	0.0	0.0	0.00016598887874512408	4.149721968628102e-05	0.0
d__Bacteria;p__Firmicutes;c__Clostridia;o__Oscillospirales;f__Ruminococcaceae;g__uncultured;Other	0.00010374304921570256	0.0	0.0	0.0	0.0	0.0	0.0	0.0	0.0	2.074860984314051e-05	2.074860984314051e-05	0.0
d__Bacteria;p__Firmicutes;c__Clostridia;o__Oscillospirales;f__Ruminococcaceae;g__uncultured;s__uncultured bacterium	0.002323844302431737	0.0006432069051373558	0.00033197775749024816	0.0006017096854510748	0.00022823470827454563	0.0002697319279608266	0.001369408249647274	0.0005602124657647938	0.0015768943480786789	0.0023238443024317375	0.0013071624201178521	0.0011826707610590092
d__Bacteria;p__Firmicutes;c__Clostridia;o__Oscillospirales;f__UCG-010;g__norank;s__uncultured bacterium	0.00012449165905884305	6.224582952942152e-05	6.224582952942152e-05	0.00010374304921570256	4.149721968628102e-05	6.224582952942152e-05	0.0003527263673333887	6.224582952942152e-05	0.00012449165905884305	0.0008714416134119014	0.0001867374885882646	0.0005187152460785128
d__Bacteria;p__Firmicutes;c__Clostridia;o__Oscillospirales;f__[Clostridium] methylpentosum group;g__norank;s__uncultured bacterium	0.0	0.0	0.0	0.0	0.0	0.0	0.0	0.0	2.074860984314051e-05	0.00010374304921570254	0.0	0.0
d__Bacteria;p__Firmicutes;c__Clostridia;o__Oscillospirales;f__[Eubacterium] coprostanoligenes group;g__norank;s__uncultured bacterium	0.03072869117769109	0.02817661216698481	0.008423935596315046	0.011370238194041	0.010104572993609428	0.009855589675491742	0.1125819570088804	0.09069217362436717	0.048095277616399694	0.0985973939746037	0.020229894597061995	0.09116939165075941
d__Bacteria;p__Firmicutes;c__Clostridia;o__Oscillospirales;f__[Eubacterium] coprostanoligenes group;g__norank;s__uncultured organism	0.0007469499543530584	4.149721968628102e-05	4.149721968628102e-05	0.0	0.0	0.0	2.074860984314051e-05	0.0	4.149721968628102e-05	6.224582952942152e-05	8.299443937256204e-05	0.0
d__Bacteria;p__Firmicutes;c__Clostridia;o__Oscillospirales;f__uncultured;g__norank;Other	0.0	2.074860984314051e-05	2.074860984314051e-05	2.074860984314051e-05	2.074860984314051e-05	0.0	6.224582952942152e-05	0.0	0.0	0.00010374304921570254	0.0	0.0
d__Bacteria;p__Firmicutes;c__Clostridia;o__Peptococcales;f__Peptococcaceae;g__Peptococcus;s__Peptococcus niger	0.00029048053780396713	0.0	0.0	0.0	0.0	0.0	0.0	0.0	0.0	0.0	0.0	0.0
d__Bacteria;p__Firmicutes;c__Clostridia;o__Peptococcales;f__Peptococcaceae;g__Peptococcus;s__uncultured bacterium	4.149721968628102e-05	4.149721968628102e-05	4.149721968628102e-05	2.074860984314051e-05	2.074860984314051e-05	2.074860984314051e-05	2.074860984314051e-05	0.0	8.299443937256204e-05	0.00010374304921570254	6.224582952942152e-05	2.074860984314051e-05
d__Bacteria;p__Firmicutes;c__Clostridia;o__Peptococcales;f__Peptococcaceae;g__uncultured;s__uncultured bacterium	0.0014731512988629763	0.0003734749771765292	0.00014524026890198356	0.0002697319279608266	0.00041497219686281023	0.0003527263673333887	0.0025935762303925637	0.0005809610756079343	0.0017428832268238028	0.0017221346169806623	0.001182670761059009	0.0014938999087061168
d__Bacteria;p__Firmicutes;c__Clostridia;o__Peptostreptococcales-Tissierellales;Other;Other;Other	0.0	0.0	0.0	0.0	0.0	0.0	0.0	0.0	0.0	2.074860984314051e-05	0.0	0.0
d__Bacteria;p__Firmicutes;c__Clostridia;o__Peptostreptococcales-Tissierellales;f__Anaerovoracaceae;g__Anaerovorax;s__uncultured bacterium	8.299443937256204e-05	8.299443937256204e-05	2.074860984314051e-05	0.0001867374885882646	8.299443937256204e-05	0.0	0.00029048053780396713	0.00010374304921570254	0.0004357208067059507	0.0010374304921570254	0.0002697319279608266	0.0003942235870196697
d__Bacteria;p__Firmicutes;c__Clostridia;o__Peptostreptococcales-Tissierellales;f__Anaerovoracaceae;g__Family XIII AD3011 group;s__uncultured bacterium	0.00014524026890198356	8.299443937256204e-05	6.224582952942152e-05	0.00016598887874512408	0.0002074860984314051	0.00012449165905884305	0.0006224582952942153	0.00029048053780396713	0.0002282347082745456	0.0005809610756079343	0.00033197775749024816	0.0002489833181176861
d__Bacteria;p__Firmicutes;c__Clostridia;o__Peptostreptococcales-Tissierellales;f__Anaerovoracaceae;g__Family XIII UCG-001;s__uncultured bacterium	8.299443937256204e-05	2.074860984314051e-05	2.074860984314051e-05	0.0	2.074860984314051e-05	0.0	0.00010374304921570254	0.0	0.0	4.149721968628102e-05	0.0	4.149721968628102e-05
d__Bacteria;p__Firmicutes;c__Clostridia;o__Peptostreptococcales-Tissierellales;f__Anaerovoracaceae;g__S5-A14a;Other	0.003008548427255374	0.0	0.0	0.0	0.0	0.0	0.0	0.0	0.0	0.0	0.0	0.0
d__Bacteria;p__Firmicutes;c__Clostridia;o__Peptostreptococcales-Tissierellales;f__Anaerovoracaceae;g__[Eubacterium] brachy group;s__uncultured Eubacteriaceae bacterium	0.0002489833181176861	8.299443937256204e-05	6.224582952942152e-05	0.00031122914764710765	0.0001867374885882646	0.00016598887874512408	8.299443937256204e-05	4.149721968628102e-05	0.00010374304921570254	0.00012449165905884305	0.00012449165905884305	4.149721968628102e-05
d__Bacteria;p__Firmicutes;c__Clostridia;o__Peptostreptococcales-Tissierellales;f__Anaerovoracaceae;g__[Eubacterium] brachy group;s__uncultured bacterium	0.00014524026890198356	8.299443937256204e-05	0.00012449165905884305	2.074860984314051e-05	6.224582952942152e-05	8.299443937256204e-05	4.149721968628102e-05	0.00010374304921570254	0.0	0.0002489833181176861	8.299443937256204e-05	8.299443937256204e-05
d__Bacteria;p__Firmicutes;c__Clostridia;o__Peptostreptococcales-Tissierellales;f__Anaerovoracaceae;g__[Eubacterium] nodatum group;s__uncultured bacterium	0.0016183915677649597	0.0018258776661963648	0.0005809610756079343	0.0009544360527844635	0.0019296207154120674	0.0010789277118433064	0.0013279110299609926	0.0007054527346667774	0.0007469499543530584	0.0015561457382355381	0.001016681882313885	0.0012864138102747116
d__Bacteria;p__Firmicutes;c__Clostridia;o__Peptostreptococcales-Tissierellales;f__Family XI;g__Anaerococcus;s__Anaerococcus vaginalis	0.002676570669765126	0.0	0.0	0.0	4.149721968628102e-05	0.0	0.0	0.0	0.0	0.0	0.0	0.0
d__Bacteria;p__Firmicutes;c__Clostridia;o__Peptostreptococcales-Tissierellales;f__Family XI;g__Anaerococcus;s__uncultured bacterium	0.0004979666362353722	0.0	0.0	0.0	0.0	0.0	0.0	0.0	0.0	0.0	0.0	0.0
d__Bacteria;p__Firmicutes;c__Clostridia;o__Peptostreptococcales-Tissierellales;f__Family XI;g__Ezakiella;s__uncultured bacterium	0.0040252303095692585	0.0	0.0	0.0	0.0	0.0	0.0	0.0	0.0	0.0	0.0	0.0
d__Bacteria;p__Firmicutes;c__Clostridia;o__Peptostreptococcales-Tissierellales;f__Family XI;g__Fenollaria;s__uncultured bacterium	0.0023445929122748775	0.0	0.0	0.0	0.0	0.0	0.0	0.0	0.0	0.0	0.0	0.0
d__Bacteria;p__Firmicutes;c__Clostridia;o__Peptostreptococcales-Tissierellales;f__Family XI;g__Finegoldia;Other	0.008610673084903311	0.0	0.0	0.0	0.0	0.0	0.0	0.0	0.0	0.0	0.0	0.0
d__Bacteria;p__Firmicutes;c__Clostridia;o__Peptostreptococcales-Tissierellales;f__Family XI;g__Murdochiella;s__uncultured bacterium	0.006494314880902979	4.149721968628102e-05	0.0	0.0	0.0	0.0	0.0	0.0	0.0	0.0	0.0	0.0
d__Bacteria;p__Firmicutes;c__Clostridia;o__Peptostreptococcales-Tissierellales;f__Family XI;g__Peptoniphilus;Other	0.0014524026890198358	0.0	0.0	0.0	0.0	0.0	0.0	0.0	0.0	0.0	0.0	0.0
d__Bacteria;p__Firmicutes;c__Clostridia;o__Peptostreptococcales-Tissierellales;f__Family XI;g__Peptoniphilus;s__uncultured bacterium	0.007262013445099178	0.0	0.0	0.0	0.0	4.149721968628102e-05	0.0	0.0	0.0	0.0	2.074860984314051e-05	0.0
d__Bacteria;p__Firmicutes;c__Clostridia;o__Peptostreptococcales-Tissierellales;f__Peptostreptococcaceae;g__Clostridioides;s__Clostridioides difficile	0.00031122914764710765	0.0004772180263922317	0.0004564694165490912	0.0004979666362353722	6.224582952942152e-05	0.00012449165905884305	0.0002074860984314051	2.074860984314051e-05	0.00010374304921570254	0.0002489833181176861	0.0001867374885882646	0.0002282347082745456
d__Bacteria;p__Firmicutes;c__Clostridia;o__Peptostreptococcales-Tissierellales;f__Peptostreptococcaceae;g__Intestinibacter;Other	8.299443937256204e-05	0.0	0.0	0.0	0.0	0.0	0.0	0.0	0.0	0.0	0.0	0.0
d__Bacteria;p__Firmicutes;c__Clostridia;o__Peptostreptococcales-Tissierellales;f__Peptostreptococcaceae;g__Peptostreptococcus;s__uncultured bacterium	0.0007054527346667774	0.0	0.0	0.0	0.0	0.0	0.0	0.0	0.0	0.0	0.0	0.0
d__Bacteria;p__Firmicutes;c__Clostridia;o__Peptostreptococcales-Tissierellales;f__Peptostreptococcaceae;g__Romboutsia;s__uncultured bacterium	0.0015561457382355381	0.0005187152460785127	0.0003734749771765292	0.0018258776661963648	0.0007469499543530584	0.0022615984729023155	0.0007262013445099179	0.0002282347082745456	0.0004564694165490912	0.0008506930035687609	0.0006847041248236368	0.0005602124657647937
d__Bacteria;p__Firmicutes;c__Clostridia;o__Peptostreptococcales-Tissierellales;f__Peptostreptococcaceae;g__Terrisporobacter;s__uncultured bacterium	0.000975184662627604	0.002199352643372894	0.0013486596398041332	0.0009129388330981824	0.00031122914764710765	0.0004979666362353722	0.0004772180263922317	0.00012449165905884305	0.0001867374885882646	0.0005394638559216532	0.0004564694165490912	0.00029048053780396713
d__Bacteria;p__Firmicutes;c__Clostridia;o__uncultured;f__norank;g__norank;s__uncultured bacterium	0.0	0.0	0.0	0.0	0.0	2.074860984314051e-05	2.074860984314051e-05	0.0	6.224582952942152e-05	0.0002074860984314051	0.0	0.0
d__Bacteria;p__Firmicutes;c__Negativicutes;o__Veillonellales-Selenomonadales;f__Selenomonadaceae;g__Mitsuokella;Other	2.074860984314051e-05	0.0	0.0	0.0	0.0	0.0	0.0	0.0	0.0	4.149721968628102e-05	2.074860984314051e-05	0.0
d__Bacteria;p__Firmicutes;c__Negativicutes;o__Veillonellales-Selenomonadales;f__Veillonellaceae;g__Dialister;s__Dialister propionicifaciens	0.0037762469914515728	0.0	0.0	0.0	0.0	0.0	0.0	0.0	0.0	0.0	0.0	0.0
d__Bacteria;p__Firmicutes;c__Negativicutes;o__Veillonellales-Selenomonadales;f__Veillonellaceae;g__Dialister;s__uncultured organism	0.0014109054693335547	0.0	0.0	0.0	0.0	0.0	0.0	0.0	0.0	2.074860984314051e-05	0.0	2.074860984314051e-05
d__Bacteria;p__Firmicutes;c__Negativicutes;o__Veillonellales-Selenomonadales;f__Veillonellaceae;g__Negativicoccus;s__Negativicoccus massiliensis	0.0004772180263922317	0.0	0.0	0.0	0.0	0.0	0.0	0.0	0.0	0.0	0.0	0.0
d__Bacteria;p__Latescibacterota;c__norank;o__norank;f__norank;g__norank;s__uncultured Latescibacteria bacterium	2.074860984314051e-05	0.0	0.0	0.0	0.0	0.0	0.0	0.0	0.0	0.0	0.0	0.0
d__Bacteria;p__Latescibacterota;c__norank;o__norank;f__norank;g__norank;s__uncultured bacterium	4.149721968628102e-05	0.0	0.0	0.0	0.0	0.0	0.0	0.0	0.0	0.0	0.0	0.0
d__Bacteria;p__Myxococcota;c__Myxococcia;o__Myxococcales;f__Anaeromyxobacteraceae;g__Anaeromyxobacter;s__uncultured bacterium	0.0	0.0	0.0	0.0	0.0	0.0	0.0	0.0	4.149721968628102e-05	0.0	0.0	0.0
d__Bacteria;p__Nitrospirota;c__Nitrospiria;o__Nitrospirales;f__Nitrospiraceae;g__Nitrospira;s__uncultured bacterium	0.00014524026890198356	0.0	0.0	0.0	0.0	0.0	0.0	0.0	0.0	0.0	0.0	0.0
d__Bacteria;p__Patescibacteria;c__Saccharimonadia;o__Saccharimonadales;f__Saccharimonadaceae;g__Candidatus Saccharimonas;s__uncultured bacterium	0.0	2.074860984314051e-05	0.0	8.299443937256204e-05	2.074860984314051e-05	8.299443937256204e-05	0.0006432069051373558	0.00010374304921570254	8.299443937256204e-05	0.0006224582952942153	4.149721968628102e-05	0.00033197775749024816
d__Bacteria;p__Proteobacteria;c__Alphaproteobacteria;o__Defluviicoccales;f__uncultured;g__norank;s__uncultured bacterium	6.224582952942152e-05	0.0	0.0	0.0	0.0	0.0	0.0	0.0	0.0	0.0	0.0	0.0
d__Bacteria;p__Proteobacteria;c__Alphaproteobacteria;o__Rhizobiales;f__Rhizobiaceae;g__Allorhizobium-Neorhizobium-Pararhizobium-Rhizobium;Other	4.149721968628102e-05	0.0	0.0	0.0	0.0	0.0	0.0	0.0	0.0	0.0	0.0	0.0
d__Bacteria;p__Proteobacteria;c__Alphaproteobacteria;o__Rhizobiales;f__Rhizobiaceae;g__Allorhizobium-Neorhizobium-Pararhizobium-Rhizobium;s__Agrobacterium radiobacter	6.224582952942152e-05	0.0	2.074860984314051e-05	0.0	0.0	0.0	0.0	2.074860984314051e-05	0.0	0.0	0.0	0.0
d__Bacteria;p__Proteobacteria;c__Alphaproteobacteria;o__Rhizobiales;f__Rhizobiaceae;g__Mesorhizobium;Other	2.074860984314051e-05	0.0	0.0	0.0	0.0	0.0	0.0	0.0	8.299443937256204e-05	0.0	0.0	0.0
d__Bacteria;p__Proteobacteria;c__Alphaproteobacteria;o__Rhizobiales;f__Rhizobiaceae;g__Neorhizobium;Other	2.074860984314051e-05	0.0	0.0	0.0	0.0	0.0	0.0	0.0	0.0	0.0	0.0	0.0
d__Bacteria;p__Proteobacteria;c__Alphaproteobacteria;o__Rhodobacterales;f__Rhodobacteraceae;g__Pseudooceanicola;Other	0.0	0.0	0.0	4.149721968628102e-05	0.0	0.0	0.0	0.0	0.0	0.0	2.074860984314051e-05	0.0
d__Bacteria;p__Proteobacteria;c__Alphaproteobacteria;o__Rhodobacterales;f__Rhodobacteraceae;g__Tropicibacter;Other	0.0	0.0	2.074860984314051e-05	0.0	0.0	0.0	0.0	0.0	0.0	0.0	0.0	0.0
d__Bacteria;p__Proteobacteria;c__Alphaproteobacteria;o__Rhodospirillales;f__uncultured;g__norank;Other	0.0	4.149721968628102e-05	2.074860984314051e-05	6.224582952942152e-05	4.149721968628102e-05	0.0	2.074860984314051e-05	0.0	0.0	0.0	0.00033197775749024816	2.074860984314051e-05
d__Bacteria;p__Proteobacteria;c__Alphaproteobacteria;o__Rhodospirillales;f__uncultured;g__norank;s__uncultured bacterium	0.00012449165905884305	2.074860984314051e-05	0.0	0.00016598887874512408	0.0001867374885882646	0.0	0.0	2.074860984314051e-05	0.0	2.074860984314051e-05	8.299443937256204e-05	0.0
d__Bacteria;p__Proteobacteria;c__Gammaproteobacteria;o__Burkholderiales;f__Alcaligenaceae;g__Paenalcaligenes;s__Paenalcaligenes hominis	0.00016598887874512408	2.074860984314051e-05	0.0	0.0	4.149721968628102e-05	2.074860984314051e-05	8.299443937256204e-05	2.074860984314051e-05	0.00012449165905884305	0.0006224582952942153	0.00014524026890198356	0.0
d__Bacteria;p__Proteobacteria;c__Gammaproteobacteria;o__Burkholderiales;f__Alcaligenaceae;g__Verticiella;s__uncultured bacterium	6.224582952942152e-05	0.0	0.0	6.224582952942152e-05	0.0	0.0	0.0	0.0	0.0	0.0	0.0	0.0
d__Bacteria;p__Proteobacteria;c__Gammaproteobacteria;o__Burkholderiales;f__Burkholderiaceae;g__Cupriavidus;s__uncultured bacterium	0.0	0.0	0.0	2.074860984314051e-05	6.224582952942152e-05	0.0	0.0	0.0	0.0	2.074860984314051e-05	0.0	0.0
d__Bacteria;p__Proteobacteria;c__Gammaproteobacteria;o__Burkholderiales;f__Burkholderiaceae;g__Ralstonia;Other	0.0007676985641961988	4.149721968628102e-05	2.074860984314051e-05	2.074860984314051e-05	2.074860984314051e-05	2.074860984314051e-05	4.149721968628102e-05	0.0	4.149721968628102e-05	2.074860984314051e-05	0.0	6.224582952942152e-05
d__Bacteria;p__Proteobacteria;c__Gammaproteobacteria;o__Burkholderiales;f__Rhodocyclaceae;g__Methyloversatilis;s__uncultured bacterium	0.0002489833181176861	0.0	0.0	0.0	0.0	0.0	0.0	0.0	0.0	2.074860984314051e-05	0.0	0.0
d__Bacteria;p__Proteobacteria;c__Gammaproteobacteria;o__Burkholderiales;f__Sutterellaceae;g__Parasutterella;Other	0.0005187152460785127	0.0005394638559216532	2.074860984314051e-05	0.00012449165905884305	0.0004979666362353722	2.074860984314051e-05	0.0008091957838824798	6.224582952942152e-05	0.0005187152460785127	0.0002074860984314051	0.00029048053780396713	0.00010374304921570254
d__Bacteria;p__Proteobacteria;c__Gammaproteobacteria;o__Burkholderiales;f__Sutterellaceae;g__Parasutterella;s__uncultured bacterium	0.00031122914764710765	0.0008506930035687609	0.00122416798074529	0.0004357208067059507	0.0010789277118433064	0.00016598887874512408	0.0012034193709021495	0.00029048053780396713	0.0010789277118433064	0.0013901568594904142	0.0003734749771765292	0.001099676321686447
d__Bacteria;p__Proteobacteria;c__Gammaproteobacteria;o__Enterobacterales;f__Enterobacteriaceae;g__Enterobacter;Other	4.149721968628102e-05	0.0007262013445099179	6.224582952942152e-05	0.0005809610756079343	0.0002697319279608266	0.00014524026890198356	0.0	4.149721968628102e-05	0.0	6.224582952942152e-05	0.0	2.074860984314051e-05
d__Bacteria;p__Proteobacteria;c__Gammaproteobacteria;o__Enterobacterales;f__Enterobacteriaceae;g__Escherichia-Shigella;Other	0.0	2.074860984314051e-05	0.0	0.0	0.0	0.0	2.074860984314051e-05	0.0	2.074860984314051e-05	0.0	6.224582952942152e-05	0.0
d__Bacteria;p__Proteobacteria;c__Gammaproteobacteria;o__Enterobacterales;f__Enterobacteriaceae;g__Escherichia-Shigella;s__Escherichia coli	0.007656237032118848	0.006722549589177525	0.008921902232550419	0.01386007137521786	0.011245746534982157	0.015540708772512242	0.003382023404431903	0.0063075773923147145	0.004979666362353722	0.005124906631255706	0.02398539297867043	0.007365756494314881
d__Bacteria;p__Proteobacteria;c__Gammaproteobacteria;o__Enterobacterales;f__Enterobacteriaceae;g__Escherichia-Shigella;s__uncultured bacterium	0.0	4.149721968628102e-05	0.0	4.149721968628102e-05	0.00010374304921570254	0.0	0.0	0.0	0.0	4.149721968628102e-05	0.0	0.0
d__Bacteria;p__Proteobacteria;c__Gammaproteobacteria;o__Enterobacterales;f__Enterobacteriaceae;g__Klebsiella;s__Klebsiella pneumoniae	8.299443937256204e-05	0.0	8.299443937256204e-05	2.074860984314051e-05	2.074860984314051e-05	4.149721968628102e-05	2.074860984314051e-05	0.0	2.074860984314051e-05	4.149721968628102e-05	8.299443937256204e-05	8.299443937256204e-05
d__Bacteria;p__Proteobacteria;c__Gammaproteobacteria;o__Enterobacterales;f__Morganellaceae;g__Candidatus Ishikawaella;s__Candidatus Ishikawaella capsulata Mpkobe	0.0	0.0	0.0	2.074860984314051e-05	0.0	4.149721968628102e-05	2.074860984314051e-05	4.149721968628102e-05	0.0	4.149721968628102e-05	0.0004149721968628102	0.0001867374885882646
d__Bacteria;p__Proteobacteria;c__Gammaproteobacteria;o__Enterobacterales;f__Morganellaceae;g__Morganella;s__Morganella morganii	2.074860984314051e-05	0.0	2.074860984314051e-05	0.0	0.0	0.0	2.074860984314051e-05	6.224582952942152e-05	2.074860984314051e-05	2.074860984314051e-05	0.0	0.0
d__Bacteria;p__Proteobacteria;c__Gammaproteobacteria;o__Enterobacterales;f__Pasteurellaceae;g__Haemophilus;Other	2.074860984314051e-05	0.0	0.0	0.0	0.0	4.149721968628102e-05	0.0	0.0	2.074860984314051e-05	0.0	0.0	0.0
d__Bacteria;p__Proteobacteria;c__Gammaproteobacteria;o__Enterobacterales;f__Vibrionaceae;g__Vibrio;Other	4.149721968628102e-05	0.0	0.0	0.0	2.074860984314051e-05	0.0	0.0	0.0	0.0	0.0	6.224582952942152e-05	0.0
d__Bacteria;p__Proteobacteria;c__Gammaproteobacteria;o__Enterobacterales;f__Yersiniaceae;g__Rahnella1;s__Rahnella aquatilis	0.0030292970370985146	0.0014524026890198358	0.0009336874429413229	0.009855589675491742	0.010727031288903644	0.00939912025894265	0.0	6.224582952942152e-05	2.074860984314051e-05	4.149721968628102e-05	2.074860984314051e-05	0.0
d__Bacteria;p__Proteobacteria;c__Gammaproteobacteria;o__Enterobacterales;f__Yersiniaceae;g__Serratia;Other	0.006349074612000996	0.009980081334550585	0.0075109967632168645	0.0005602124657647937	0.00033197775749024816	6.224582952942152e-05	2.074860984314051e-05	0.0	0.0	0.0	0.0	6.224582952942152e-05
d__Bacteria;p__Proteobacteria;c__Gammaproteobacteria;o__Enterobacterales;f__Yersiniaceae;g__Serratia;s__Serratia liquefaciens	8.299443937256204e-05	0.0	0.0	6.224582952942152e-05	2.074860984314051e-05	2.074860984314051e-05	0.0	2.074860984314051e-05	0.0	0.0	0.0	0.0
d__Bacteria;p__Proteobacteria;c__Gammaproteobacteria;o__Pseudomonadales;f__Halomonadaceae;g__Halomonas;s__Halomonas sp. 1513	2.074860984314051e-05	0.0	2.074860984314051e-05	0.0	0.0	0.0	0.0	0.0	4.149721968628102e-05	2.074860984314051e-05	0.0	4.149721968628102e-05
d__Bacteria;p__Proteobacteria;c__Gammaproteobacteria;o__Pseudomonadales;f__Moraxellaceae;g__Acinetobacter;Other	6.224582952942152e-05	0.0	0.0	4.149721968628102e-05	2.074860984314051e-05	6.224582952942152e-05	0.0	0.0	0.0	0.0	2.074860984314051e-05	2.074860984314051e-05
d__Bacteria;p__Proteobacteria;c__Gammaproteobacteria;o__Pseudomonadales;f__Moraxellaceae;g__Acinetobacter;s__uncultured bacterium	0.0	0.0	0.0	0.0	0.0	4.149721968628102e-05	0.0	0.0	0.0	0.0	0.0	0.0
d__Bacteria;p__Proteobacteria;c__Gammaproteobacteria;o__Pseudomonadales;f__Moraxellaceae;g__Psychrobacter;s__uncultured bacterium	0.0005602124657647937	0.00031122914764710765	0.00016598887874512408	0.00031122914764710765	0.00012449165905884305	0.0002697319279608266	0.0008714416134119014	0.0002697319279608266	0.0012034193709021495	0.010104572993609428	0.0005602124657647937	0.0004979666362353722
d__Bacteria;p__Proteobacteria;c__Gammaproteobacteria;o__Pseudomonadales;f__Pseudomonadaceae;g__Pseudomonas;Other	0.0019711179350983482	0.0021371068138434724	0.00039422358701966966	0.0007884471740393393	0.001016681882313885	0.001950369325255208	0.0	0.0	0.0	0.0	0.0	0.0
d__Bacteria;p__Proteobacteria;c__Gammaproteobacteria;o__Pseudomonadales;f__Pseudomonadaceae;g__Pseudomonas;s__Pseudomonas fluorescens	0.0016183915677649597	0.0006847041248236368	0.0001867374885882646	0.0003734749771765292	0.0009544360527844635	0.0002697319279608266	6.224582952942152e-05	0.0	2.074860984314051e-05	0.0	0.0	2.074860984314051e-05
d__Bacteria;p__Proteobacteria;c__Gammaproteobacteria;o__Pseudomonadales;f__Pseudomonadaceae;g__Pseudomonas;s__Pseudomonas sp. NC02	0.000975184662627604	0.00039422358701966966	0.0001867374885882646	0.0006639555149804963	0.0007054527346667774	0.0007054527346667774	0.0	2.074860984314051e-05	4.149721968628102e-05	0.0	0.0	0.0
d__Bacteria;p__Proteobacteria;c__Gammaproteobacteria;o__Xanthomonadales;f__Xanthomonadaceae;g__Stenotrophomonas;Other	0.0014316540791766952	0.0007676985641961988	0.0002697319279608266	0.00010374304921570254	0.00014524026890198356	4.149721968628102e-05	0.0	0.0	0.0	0.0	2.074860984314051e-05	0.0
d__Bacteria;p__Proteobacteria;c__Gammaproteobacteria;o__Xanthomonadales;f__Xanthomonadaceae;g__Stenotrophomonas;s__Stenotrophomonas maltophilia	6.224582952942152e-05	4.149721968628102e-05	2.074860984314051e-05	0.0	2.074860984314051e-05	0.0	0.0	0.0	0.0	0.0	0.0	2.074860984314051e-05
d__Bacteria;p__Verrucomicrobiota;c__Verrucomicrobiae;o__Pedosphaerales;f__Pedosphaeraceae;g__ADurb.Bin063-1;s__uncultured bacterium	4.149721968628102e-05	0.0	0.0	0.0	0.0	0.0	0.0	0.0	0.0	0.0	0.0	0.0
d__Bacteria;p__Verrucomicrobiota;c__Verrucomicrobiae;o__Verrucomicrobiales;f__Akkermansiaceae;g__Akkermansia;Other	0.15198356710100422	0.17576147398124325	0.30425761473981244	0.19327330068885384	0.15432816001327912	0.19935264337289402	0.0015353971283923976	0.004523196945804631	0.0020541123744709103	0.00487592331313802	0.002240849863059175	0.0025935762303925637
d__Bacteria;p__Verrucomicrobiota;c__Verrucomicrobiae;o__Verrucomicrobiales;f__Akkermansiaceae;g__Akkermansia;s__Akkermansia muciniphila	0.00122416798074529	0.0008299443937256204	0.002282347082745456	0.0015146485185492573	0.00122416798074529	0.0018881234957257864	2.074860984314051e-05	6.224582952942152e-05	0.0	8.299443937256204e-05	2.074860984314051e-05	2.074860984314051e-05
d__Bacteria;p__Verrucomicrobiota;c__Verrucomicrobiae;o__Verrucomicrobiales;f__Akkermansiaceae;g__Akkermansia;s__uncultured bacterium	0.25168063739729424	0.2992779483774587	0.4558469582537969	0.28390322848369154	0.2801892273217693	0.321935430326168	0.005166403850941987	0.009710349406589758	0.004689185824549755	0.008465432816001327	0.004958917752510582	0.00856917586521703
