# Supplementary material for: β-sitosterol inhibits trimethylamine production by regulating the gut microbiota and attenuates atherosclerosis in ApoE–/– mice
Source: Front Cardiovasc Med. 2022 Nov 1;9:986905. doi: 10.3389/fcvm.2022.986905 (PMC9663806; doi:10.3389/fcvm.2022.986905)
Supplement: Supplementary file 1 [file Data_Sheet_1.ZIP › Source data/gut microbiota diversity analysis/CON-EXP/02.Alpha/01.Estimators/estimators.alpha.xls]

Sample	Reads	Chao	Richness	Shannon	Simpson	ACE	Evenness	coverage
7	61472	801.9127	759	5.0897	0.1011	846.236	0.531953020298151	0.998015356585112
8	69042	620.7875	527	4.2262	0.1381	633.2191	0.467420496017745	0.998218475710437
9	72164	569.3125	493	2.9632	0.2992	584.7401	0.331260628703673	0.998461836927
10	65469	600.4285	537	3.9264	0.1502	624.0249	0.432964534748227	0.998289266675831
11	68669	587.1376	527	3.9574	0.1403	620.542	0.437685700992615	0.998325299625741
12	61953	667.6666	626	3.7594	0.1645	714.4074	0.404680345311454	0.99796620018401
13	63332	760.2736	680	5.2613	0.0685	773.626	0.559161832279518	0.998042064043454
14	63939	736.3592	683	3.8213	0.1834	778.8969	0.405849803870209	0.997904252490655
15	66350	736.0265	677	5.0277	0.0902	758.4801	0.534691493760522	0.998251695553881
16	58314	1094.0791	1046	6.2481	0.0451	1159.9035	0.622904036804181	0.997187639331893
17	61293	983.2803	948	4.66	0.1223	1050.7404	0.471247228175246	0.997536423408872
18	48196	1082.7163	1035	5.3661	0.0728	1158.9302	0.535785409723252	0.996203004398705
