# Supplementary material for: β-sitosterol inhibits trimethylamine production by regulating the gut microbiota and attenuates atherosclerosis in ApoE–/– mice
Source: Front Cardiovasc Med. 2022 Nov 1;9:986905. doi: 10.3389/fcvm.2022.986905 (PMC9663806; doi:10.3389/fcvm.2022.986905)
Supplement: Supplementary file 1 [file Data_Sheet_1.ZIP › Source data/gut microbiota diversity analysis/CON-EXP/02.Alpha/02.Rarefaction/otu.10.rarefaction.xls]

numsampled	0.97	lci	hci
1	1.0000	1.0000	1.0000
100	23.4900	18.0000	29.0000
200	34.9600	29.0000	42.0000
300	44.5800	37.0000	52.0000
400	52.7000	44.0000	61.0000
500	60.4400	50.0000	69.0000
600	67.6900	56.0000	77.0000
700	74.0600	61.0000	83.0000
800	79.9600	68.0000	89.0000
900	85.5300	73.0000	96.0000
1000	91.0000	77.0000	101.0000
1100	96.1800	83.0000	107.0000
1200	100.7800	85.0000	111.0000
1300	105.1100	92.0000	117.0000
1400	109.5800	96.0000	122.0000
1500	114.1100	100.0000	127.0000
1600	118.3200	103.0000	131.0000
1700	122.2900	108.0000	136.0000
1800	126.1900	112.0000	142.0000
1900	130.0600	116.0000	145.0000
2000	133.5000	120.0000	149.0000
2100	136.7300	122.0000	153.0000
2200	139.9200	127.0000	156.0000
2300	143.4100	129.0000	158.0000
2400	147.3100	133.0000	161.0000
2500	150.3400	136.0000	165.0000
2600	153.4200	141.0000	168.0000
2700	156.2000	144.0000	172.0000
2800	159.0500	145.0000	173.0000
2900	161.9800	149.0000	176.0000
3000	164.8200	149.0000	182.0000
3100	167.5200	152.0000	184.0000
3200	170.2600	152.0000	186.0000
3300	172.9400	154.0000	189.0000
3400	175.8000	158.0000	190.0000
3500	178.3300	162.0000	193.0000
3600	180.6500	164.0000	195.0000
3700	182.9000	167.0000	198.0000
3800	185.1700	169.0000	201.0000
3900	187.7400	171.0000	203.0000
4000	190.1800	174.0000	207.0000
4100	192.3600	177.0000	208.0000
4200	194.5200	179.0000	209.0000
4300	196.8900	180.0000	211.0000
4400	198.7700	181.0000	214.0000
4500	200.8800	185.0000	216.0000
4600	202.9000	187.0000	218.0000
4700	205.0000	189.0000	221.0000
4800	207.0800	189.0000	224.0000
4900	209.0000	191.0000	226.0000
5000	211.1000	192.0000	227.0000
5100	212.8900	193.0000	229.0000
5200	214.7100	198.0000	230.0000
5300	216.5100	199.0000	232.0000
5400	218.4000	201.0000	234.0000
5500	220.1100	202.0000	236.0000
5600	221.8600	206.0000	239.0000
5700	223.5600	206.0000	239.0000
5800	225.3300	209.0000	241.0000
5900	227.0300	210.0000	242.0000
6000	228.7000	213.0000	244.0000
6100	230.4700	215.0000	246.0000
6200	232.0000	217.0000	248.0000
6300	233.6200	217.0000	249.0000
6400	235.1500	221.0000	251.0000
6500	236.8900	223.0000	252.0000
6600	238.6600	223.0000	254.0000
6700	240.1300	223.0000	256.0000
6800	241.5800	224.0000	257.0000
6900	243.0400	227.0000	259.0000
7000	244.8900	229.0000	261.0000
7100	246.3800	231.0000	262.0000
7200	248.0700	233.0000	264.0000
7300	249.5400	234.0000	266.0000
7400	251.0200	235.0000	267.0000
7500	252.7100	236.0000	270.0000
7600	254.2500	238.0000	273.0000
7700	255.7900	239.0000	274.0000
7800	257.0900	240.0000	276.0000
7900	258.3300	242.0000	276.0000
8000	259.5600	243.0000	280.0000
8100	261.0800	244.0000	281.0000
8200	262.8100	245.0000	281.0000
8300	264.4100	246.0000	282.0000
8400	265.8200	247.0000	285.0000
8500	267.2200	249.0000	286.0000
8600	268.6500	251.0000	287.0000
8700	269.8400	252.0000	288.0000
8800	271.3400	254.0000	291.0000
8900	272.7300	255.0000	293.0000
9000	273.9800	259.0000	293.0000
9100	275.3600	260.0000	294.0000
9200	276.7300	261.0000	296.0000
9300	278.0400	262.0000	297.0000
9400	279.3600	262.0000	299.0000
9500	280.8200	265.0000	301.0000
9600	282.1100	267.0000	303.0000
9700	283.4400	269.0000	304.0000
9800	284.8300	269.0000	305.0000
9900	286.0200	271.0000	306.0000
10000	287.1000	273.0000	308.0000
10100	288.3700	273.0000	310.0000
10200	289.7100	274.0000	311.0000
10300	290.7800	275.0000	311.0000
10400	291.9700	277.0000	311.0000
10500	292.9900	278.0000	314.0000
10600	294.3900	280.0000	314.0000
10700	295.6000	282.0000	314.0000
10800	296.8400	284.0000	315.0000
10900	298.1400	285.0000	317.0000
11000	299.1700	286.0000	319.0000
11100	300.3100	286.0000	320.0000
11200	301.4500	288.0000	321.0000
11300	302.3800	288.0000	321.0000
11400	303.4900	289.0000	322.0000
11500	304.5300	291.0000	323.0000
11600	305.7400	292.0000	324.0000
11700	306.8900	293.0000	325.0000
11800	307.9500	294.0000	325.0000
11900	308.9400	295.0000	325.0000
12000	309.8000	296.0000	325.0000
12100	310.5900	296.0000	326.0000
12200	311.5800	296.0000	327.0000
12300	312.7100	298.0000	328.0000
12400	313.7900	299.0000	330.0000
12500	314.9500	299.0000	331.0000
12600	316.0000	301.0000	332.0000
12700	317.0500	303.0000	333.0000
12800	318.1400	303.0000	335.0000
12900	319.1300	305.0000	336.0000
13000	320.2500	305.0000	337.0000
13100	321.2200	305.0000	338.0000
13200	322.1700	305.0000	338.0000
13300	323.3000	307.0000	339.0000
13400	324.1500	308.0000	339.0000
13500	325.0700	308.0000	339.0000
13600	326.1500	309.0000	340.0000
13700	327.0600	309.0000	341.0000
13800	327.8500	311.0000	344.0000
13900	328.7700	311.0000	345.0000
14000	329.8700	312.0000	346.0000
14100	330.8400	313.0000	347.0000
14200	331.6800	314.0000	348.0000
14300	332.4900	318.0000	349.0000
14400	333.4200	318.0000	351.0000
14500	334.4500	319.0000	352.0000
14600	335.4300	319.0000	353.0000
14700	336.4600	320.0000	353.0000
14800	337.4100	321.0000	354.0000
14900	338.0900	321.0000	354.0000
15000	339.0600	324.0000	355.0000
15100	339.9000	326.0000	355.0000
15200	340.8700	328.0000	357.0000
15300	341.7000	328.0000	357.0000
15400	342.5700	329.0000	357.0000
15500	343.4000	329.0000	358.0000
15600	344.3700	330.0000	361.0000
15700	345.0000	331.0000	361.0000
15800	345.8700	331.0000	362.0000
15900	346.7500	332.0000	363.0000
16000	347.6500	333.0000	363.0000
16100	348.4000	333.0000	364.0000
16200	349.1800	334.0000	365.0000
16300	350.0000	334.0000	366.0000
16400	350.9700	335.0000	366.0000
16500	351.8600	336.0000	367.0000
16600	352.7200	336.0000	368.0000
16700	353.5000	337.0000	369.0000
16800	354.3500	337.0000	369.0000
16900	354.9900	338.0000	369.0000
17000	355.7600	341.0000	371.0000
17100	356.6300	341.0000	371.0000
17200	357.3800	343.0000	371.0000
17300	358.1700	344.0000	371.0000
17400	358.8900	344.0000	373.0000
17500	359.5700	344.0000	374.0000
17600	360.4300	345.0000	374.0000
17700	361.2300	346.0000	374.0000
17800	362.0000	346.0000	375.0000
17900	362.7200	346.0000	375.0000
18000	363.4500	347.0000	376.0000
18100	364.3500	349.0000	377.0000
18200	365.3100	350.0000	379.0000
18300	365.9000	350.0000	379.0000
18400	366.7800	350.0000	380.0000
18500	367.5200	351.0000	381.0000
18600	368.3400	354.0000	381.0000
18700	369.0100	356.0000	382.0000
18800	369.6100	356.0000	382.0000
18900	370.3800	357.0000	383.0000
19000	371.1500	358.0000	384.0000
19100	371.8100	358.0000	385.0000
19200	372.4200	358.0000	385.0000
19300	373.1900	360.0000	387.0000
19400	374.0200	360.0000	387.0000
19500	374.7300	360.0000	387.0000
19600	375.3500	360.0000	388.0000
19700	375.9800	362.0000	389.0000
19800	376.6400	362.0000	390.0000
19900	377.3100	362.0000	390.0000
20000	378.0600	363.0000	390.0000
20100	378.6700	364.0000	391.0000
20200	379.3900	364.0000	391.0000
20300	380.0000	365.0000	392.0000
20400	380.6600	366.0000	393.0000
20500	381.2400	367.0000	394.0000
20600	382.0400	369.0000	395.0000
20700	382.8600	369.0000	396.0000
20800	383.6000	370.0000	397.0000
20900	384.3000	370.0000	398.0000
21000	384.8600	371.0000	399.0000
21100	385.4500	372.0000	400.0000
21200	386.1600	372.0000	400.0000
21300	386.8100	373.0000	400.0000
21400	387.4500	374.0000	401.0000
21500	387.9100	374.0000	401.0000
21600	388.6800	374.0000	401.0000
21700	389.3000	374.0000	402.0000
21800	390.0100	374.0000	402.0000
21900	390.5800	375.0000	403.0000
22000	391.1400	376.0000	403.0000
22100	391.7200	377.0000	405.0000
22200	392.3900	378.0000	405.0000
22300	393.0000	378.0000	406.0000
22400	393.6500	379.0000	406.0000
22500	394.1300	380.0000	407.0000
22600	394.9300	381.0000	408.0000
22700	395.4600	381.0000	408.0000
22800	396.0000	381.0000	408.0000
22900	396.5300	381.0000	409.0000
23000	397.1900	382.0000	409.0000
23100	397.9100	383.0000	410.0000
23200	398.5800	384.0000	411.0000
23300	399.2500	384.0000	412.0000
23400	399.8500	385.0000	413.0000
23500	400.4500	386.0000	413.0000
23600	400.9300	386.0000	414.0000
23700	401.6600	386.0000	415.0000
23800	402.2800	387.0000	417.0000
23900	402.8400	388.0000	417.0000
24000	403.3800	388.0000	417.0000
24100	403.9900	389.0000	417.0000
24200	404.5600	390.0000	418.0000
24300	405.2000	390.0000	419.0000
24400	405.7300	390.0000	420.0000
24500	406.3800	392.0000	420.0000
24600	406.9500	394.0000	421.0000
24700	407.4900	394.0000	421.0000
24800	408.1300	395.0000	421.0000
24900	408.6100	396.0000	422.0000
25000	409.2300	397.0000	423.0000
25100	409.8400	398.0000	423.0000
25200	410.4100	398.0000	424.0000
25300	411.1300	399.0000	426.0000
25400	411.6500	399.0000	427.0000
25500	412.2700	400.0000	428.0000
25600	412.7100	400.0000	428.0000
25700	413.2400	401.0000	428.0000
25800	413.8500	401.0000	429.0000
25900	414.4800	402.0000	429.0000
26000	414.9700	403.0000	430.0000
26100	415.4200	403.0000	431.0000
26200	416.1000	404.0000	432.0000
26300	416.6900	404.0000	432.0000
26400	417.3500	404.0000	432.0000
26500	417.9600	405.0000	433.0000
26600	418.5100	405.0000	433.0000
26700	418.9400	406.0000	434.0000
26800	419.4300	406.0000	434.0000
26900	419.8900	407.0000	434.0000
27000	420.4500	408.0000	434.0000
27100	421.0700	408.0000	434.0000
27200	421.7800	410.0000	435.0000
27300	422.3900	410.0000	436.0000
27400	422.8200	410.0000	436.0000
27500	423.3400	411.0000	436.0000
27600	423.8600	411.0000	437.0000
27700	424.2400	411.0000	437.0000
27800	424.8200	411.0000	438.0000
27900	425.2500	411.0000	439.0000
28000	425.8600	411.0000	440.0000
28100	426.3200	411.0000	440.0000
28200	426.7800	412.0000	440.0000
28300	427.2300	412.0000	441.0000
28400	427.7700	413.0000	441.0000
28500	428.2300	413.0000	442.0000
28600	428.7300	414.0000	443.0000
28700	429.1900	414.0000	443.0000
28800	429.6300	415.0000	443.0000
28900	430.1800	415.0000	443.0000
29000	430.7400	415.0000	446.0000
29100	431.1200	415.0000	446.0000
29200	431.5800	416.0000	446.0000
29300	432.0600	416.0000	446.0000
29400	432.6800	417.0000	446.0000
29500	433.2900	417.0000	447.0000
29600	433.7800	418.0000	448.0000
29700	434.3800	419.0000	449.0000
29800	434.9500	419.0000	449.0000
29900	435.3000	419.0000	450.0000
30000	435.8200	421.0000	450.0000
30100	436.3000	421.0000	451.0000
30200	436.9300	422.0000	451.0000
30300	437.4200	423.0000	451.0000
30400	437.9500	424.0000	452.0000
30500	438.3500	424.0000	452.0000
30600	438.7200	425.0000	452.0000
30700	439.3600	426.0000	453.0000
30800	439.7900	426.0000	453.0000
30900	440.3000	426.0000	454.0000
31000	440.7000	428.0000	456.0000
31100	441.1100	428.0000	456.0000
31200	441.6700	428.0000	457.0000
31300	442.1600	429.0000	457.0000
31400	442.5500	430.0000	457.0000
31500	443.0200	431.0000	457.0000
31600	443.4400	432.0000	458.0000
31700	443.9600	432.0000	458.0000
31800	444.4300	432.0000	458.0000
31900	444.8800	432.0000	459.0000
32000	445.3700	432.0000	460.0000
32100	445.8100	433.0000	460.0000
32200	446.2500	434.0000	460.0000
32300	446.7200	435.0000	462.0000
32400	446.9900	435.0000	462.0000
32500	447.4700	435.0000	463.0000
32600	448.0600	436.0000	465.0000
32700	448.4900	436.0000	465.0000
32800	448.9600	436.0000	465.0000
32900	449.4900	436.0000	465.0000
33000	449.9800	437.0000	465.0000
33100	450.3100	437.0000	465.0000
33200	450.6500	437.0000	465.0000
33300	451.1200	438.0000	465.0000
33400	451.6200	438.0000	465.0000
33500	451.9800	440.0000	465.0000
33600	452.4300	440.0000	465.0000
33700	452.7800	440.0000	466.0000
33800	453.0600	440.0000	466.0000
33900	453.3400	440.0000	467.0000
34000	453.7000	441.0000	467.0000
34100	454.2300	441.0000	469.0000
34200	454.6600	441.0000	469.0000
34300	454.9500	441.0000	471.0000
34400	455.3400	441.0000	472.0000
34500	455.8000	443.0000	473.0000
34600	456.1400	444.0000	473.0000
34700	456.6000	445.0000	474.0000
34800	456.9600	445.0000	474.0000
34900	457.3100	445.0000	474.0000
35000	457.6100	445.0000	474.0000
35100	457.9900	445.0000	474.0000
35200	458.3400	445.0000	474.0000
35300	458.7700	446.0000	474.0000
35400	459.1900	447.0000	474.0000
35500	459.5700	448.0000	474.0000
35600	459.9300	449.0000	474.0000
35700	460.2200	449.0000	475.0000
35800	460.6400	449.0000	475.0000
35900	460.9200	450.0000	475.0000
36000	461.3000	450.0000	476.0000
36100	461.6400	450.0000	476.0000
36200	461.9500	451.0000	476.0000
36300	462.3300	451.0000	476.0000
36400	462.7600	451.0000	477.0000
36500	463.1300	451.0000	477.0000
36600	463.4800	451.0000	477.0000
36700	463.8500	452.0000	478.0000
36800	464.2200	452.0000	478.0000
36900	464.5800	453.0000	478.0000
37000	464.8700	453.0000	479.0000
37100	465.2700	453.0000	479.0000
37200	465.6500	453.0000	480.0000
37300	466.0000	453.0000	480.0000
37400	466.3700	453.0000	480.0000
37500	466.6700	453.0000	481.0000
37600	467.0000	454.0000	482.0000
37700	467.3900	455.0000	482.0000
37800	467.7000	455.0000	482.0000
37900	468.0100	455.0000	482.0000
38000	468.2900	455.0000	482.0000
38100	468.6500	455.0000	482.0000
38200	469.0400	455.0000	482.0000
38300	469.4300	456.0000	483.0000
38400	469.7900	456.0000	483.0000
38500	470.0600	456.0000	484.0000
38600	470.3800	456.0000	484.0000
38700	470.6900	456.0000	484.0000
38800	470.9500	457.0000	485.0000
38900	471.2400	458.0000	485.0000
39000	471.5000	458.0000	486.0000
39100	471.9300	459.0000	486.0000
39200	472.2500	459.0000	486.0000
39300	472.5600	459.0000	486.0000
39400	472.9400	460.0000	487.0000
39500	473.2700	461.0000	487.0000
39600	473.6300	461.0000	487.0000
39700	474.0000	461.0000	488.0000
39800	474.3000	461.0000	488.0000
39900	474.7500	461.0000	488.0000
40000	475.0200	462.0000	488.0000
40100	475.4200	462.0000	488.0000
40200	475.7700	462.0000	489.0000
40300	476.2500	463.0000	489.0000
40400	476.5500	463.0000	489.0000
40500	476.8200	463.0000	491.0000
40600	477.1600	463.0000	491.0000
40700	477.4000	463.0000	491.0000
40800	477.8000	463.0000	492.0000
40900	478.0600	463.0000	492.0000
41000	478.3700	464.0000	493.0000
41100	478.6600	465.0000	493.0000
41200	478.9800	465.0000	493.0000
41300	479.3100	465.0000	493.0000
41400	479.7000	466.0000	493.0000
41500	480.0800	466.0000	493.0000
41600	480.4100	467.0000	493.0000
41700	480.8100	467.0000	493.0000
41800	481.1300	467.0000	493.0000
41900	481.5700	467.0000	493.0000
42000	481.8300	468.0000	493.0000
42100	482.2000	468.0000	494.0000
42200	482.5300	469.0000	494.0000
42300	482.8500	470.0000	496.0000
42400	483.1800	470.0000	497.0000
42500	483.4300	470.0000	497.0000
42600	483.6600	470.0000	497.0000
42700	483.9900	471.0000	497.0000
42800	484.2900	471.0000	497.0000
42900	484.6700	471.0000	498.0000
43000	485.0800	472.0000	498.0000
43100	485.3500	473.0000	498.0000
43200	485.6900	473.0000	498.0000
43300	485.9200	473.0000	498.0000
43400	486.1500	473.0000	499.0000
43500	486.3700	474.0000	500.0000
43600	486.6700	474.0000	500.0000
43700	486.9400	474.0000	500.0000
43800	487.2500	475.0000	500.0000
43900	487.4600	475.0000	500.0000
44000	487.7200	476.0000	500.0000
44100	488.0800	476.0000	501.0000
44200	488.3700	476.0000	501.0000
44300	488.6400	476.0000	501.0000
44400	488.9000	476.0000	502.0000
44500	489.2600	476.0000	502.0000
44600	489.5400	477.0000	503.0000
44700	489.7900	477.0000	503.0000
44800	490.1400	478.0000	504.0000
44900	490.4200	481.0000	504.0000
45000	490.7700	482.0000	504.0000
45100	491.0200	482.0000	504.0000
45200	491.2800	483.0000	504.0000
45300	491.5900	483.0000	504.0000
45400	491.9300	483.0000	504.0000
45500	492.2600	483.0000	504.0000
45600	492.4900	483.0000	505.0000
45700	492.8800	484.0000	505.0000
45800	493.1800	484.0000	505.0000
45900	493.4300	484.0000	505.0000
46000	493.6700	484.0000	505.0000
46100	493.9800	484.0000	506.0000
46200	494.2300	484.0000	506.0000
46300	494.4400	484.0000	506.0000
46400	494.7800	484.0000	506.0000
46500	495.1300	484.0000	506.0000
46600	495.3200	484.0000	506.0000
46700	495.5700	484.0000	506.0000
46800	495.8900	485.0000	507.0000
46900	496.2200	486.0000	508.0000
47000	496.4600	486.0000	508.0000
47100	496.7600	486.0000	508.0000
47200	497.0700	486.0000	508.0000
47300	497.3300	486.0000	508.0000
47400	497.5500	486.0000	508.0000
47500	497.8000	487.0000	508.0000
47600	498.0400	487.0000	508.0000
47700	498.2700	487.0000	508.0000
47800	498.5200	487.0000	509.0000
47900	498.7200	487.0000	509.0000
48000	498.9600	487.0000	509.0000
48100	499.1800	488.0000	509.0000
48196	499.4400	488.0000	509.0000
48200	499.4500	488.0000	509.0000
48300	499.8000	489.0000	510.0000
48400	500.0400	490.0000	511.0000
48500	500.3000	490.0000	511.0000
48600	500.5900	490.0000	511.0000
48700	500.8900	490.0000	511.0000
48800	501.2100	491.0000	512.0000
48900	501.4400	491.0000	512.0000
49000	501.7400	491.0000	512.0000
49100	501.9000	491.0000	512.0000
49200	502.1200	492.0000	512.0000
49300	502.4400	492.0000	512.0000
49400	502.7500	492.0000	512.0000
49500	503.0500	492.0000	513.0000
49600	503.3700	493.0000	513.0000
49700	503.6200	493.0000	513.0000
49800	503.8700	493.0000	513.0000
49900	504.0600	493.0000	513.0000
50000	504.3600	493.0000	514.0000
50100	504.5700	493.0000	514.0000
50200	504.7500	493.0000	514.0000
50300	505.0300	493.0000	515.0000
50400	505.2500	494.0000	515.0000
50500	505.5600	494.0000	515.0000
50600	505.8900	494.0000	515.0000
50700	506.0900	494.0000	515.0000
50800	506.4200	494.0000	515.0000
50900	506.6700	494.0000	516.0000
51000	506.9100	494.0000	516.0000
51100	507.1400	494.0000	516.0000
51200	507.4000	494.0000	516.0000
51300	507.6400	495.0000	517.0000
51400	507.8900	495.0000	517.0000
51500	508.1700	496.0000	517.0000
51600	508.4700	497.0000	517.0000
51700	508.6800	497.0000	517.0000
51800	508.8700	499.0000	518.0000
51900	509.1300	499.0000	518.0000
52000	509.4100	499.0000	518.0000
52100	509.4900	499.0000	518.0000
52200	509.8700	499.0000	518.0000
52300	510.1400	499.0000	518.0000
52400	510.3800	499.0000	518.0000
52500	510.6500	499.0000	519.0000
52600	510.8500	501.0000	519.0000
52700	511.0600	501.0000	519.0000
52800	511.3000	501.0000	519.0000
52900	511.5500	501.0000	519.0000
53000	511.6900	501.0000	519.0000
53100	511.9500	501.0000	520.0000
53200	512.2400	501.0000	520.0000
53300	512.4900	501.0000	520.0000
53400	512.6400	502.0000	520.0000
53500	512.8700	502.0000	520.0000
53600	513.0400	502.0000	521.0000
53700	513.2000	502.0000	521.0000
53800	513.5000	502.0000	521.0000
53900	513.6500	502.0000	521.0000
54000	513.8200	502.0000	522.0000
54100	514.0300	502.0000	522.0000
54200	514.2800	503.0000	522.0000
54300	514.4600	503.0000	522.0000
54400	514.7300	505.0000	522.0000
54500	514.9800	505.0000	522.0000
54600	515.1400	505.0000	522.0000
54700	515.3500	505.0000	523.0000
54800	515.6000	506.0000	524.0000
54900	515.7900	506.0000	524.0000
55000	516.0000	506.0000	524.0000
55100	516.1800	506.0000	524.0000
55200	516.4900	507.0000	524.0000
55300	516.7300	508.0000	524.0000
55400	516.8900	508.0000	524.0000
55500	517.0700	508.0000	524.0000
55600	517.4100	508.0000	524.0000
55700	517.6400	508.0000	524.0000
55800	517.8400	510.0000	524.0000
55900	518.1100	510.0000	525.0000
56000	518.2900	510.0000	525.0000
56100	518.4900	511.0000	525.0000
56200	518.7300	511.0000	526.0000
56300	518.9500	511.0000	526.0000
56400	519.0800	511.0000	526.0000
56500	519.3300	511.0000	526.0000
56600	519.5700	511.0000	526.0000
56700	519.7900	512.0000	526.0000
56800	519.9900	513.0000	526.0000
56900	520.2600	513.0000	527.0000
57000	520.4100	513.0000	527.0000
57100	520.6100	513.0000	527.0000
57200	520.8500	513.0000	527.0000
57300	521.0900	513.0000	527.0000
57400	521.3000	513.0000	527.0000
57500	521.5500	514.0000	527.0000
57600	521.7900	514.0000	527.0000
57700	522.0100	515.0000	528.0000
57800	522.2300	515.0000	528.0000
57900	522.4000	516.0000	528.0000
58000	522.5900	516.0000	528.0000
58100	522.8000	516.0000	529.0000
58200	523.0000	517.0000	529.0000
58300	523.2500	517.0000	529.0000
58314	523.2900	517.0000	529.0000
58400	523.4600	518.0000	529.0000
58500	523.5800	518.0000	529.0000
58600	523.8100	518.0000	529.0000
58700	523.9700	518.0000	530.0000
58800	524.2300	518.0000	530.0000
58900	524.4300	518.0000	530.0000
59000	524.7500	518.0000	531.0000
59100	524.9300	519.0000	531.0000
59200	525.1800	519.0000	531.0000
59300	525.3800	519.0000	531.0000
59400	525.5700	520.0000	531.0000
59500	525.8100	520.0000	531.0000
59600	526.0700	520.0000	531.0000
59700	526.2400	520.0000	531.0000
59800	526.5200	521.0000	531.0000
59900	526.7300	521.0000	531.0000
60000	527.0100	521.0000	532.0000
60100	527.1300	521.0000	532.0000
60200	527.2900	521.0000	532.0000
60300	527.5300	522.0000	532.0000
60400	527.7600	522.0000	532.0000
60500	528.0900	522.0000	532.0000
60600	528.2100	522.0000	532.0000
60700	528.4600	522.0000	532.0000
60800	528.7500	523.0000	532.0000
60900	528.9700	523.0000	532.0000
61000	529.1500	525.0000	533.0000
61100	529.2900	525.0000	533.0000
61200	529.4600	525.0000	533.0000
61293	529.5700	525.0000	533.0000
61300	529.5800	525.0000	533.0000
61400	529.8300	525.0000	534.0000
61472	529.9200	525.0000	534.0000
61500	529.9700	525.0000	534.0000
61600	530.0700	525.0000	534.0000
61700	530.2900	526.0000	534.0000
61800	530.4500	526.0000	534.0000
61900	530.6100	526.0000	534.0000
61953	530.7300	526.0000	534.0000
62000	530.8300	526.0000	534.0000
62100	530.9600	526.0000	535.0000
62200	531.1100	527.0000	535.0000
62300	531.3300	527.0000	536.0000
62400	531.5500	527.0000	536.0000
62500	531.6900	527.0000	536.0000
62600	531.8600	527.0000	536.0000
62700	531.9600	527.0000	536.0000
62800	532.1200	527.0000	536.0000
62900	532.3100	527.0000	536.0000
63000	532.4800	527.0000	536.0000
63100	532.6300	528.0000	536.0000
63200	532.7600	528.0000	536.0000
63300	532.9300	528.0000	536.0000
63332	532.9800	528.0000	536.0000
63400	533.1200	528.0000	536.0000
63500	533.3100	529.0000	536.0000
63600	533.5500	529.0000	536.0000
63700	533.7800	530.0000	537.0000
63800	534.0200	530.0000	537.0000
63900	534.1400	530.0000	537.0000
63939	534.1800	530.0000	537.0000
64000	534.2800	531.0000	537.0000
64100	534.4700	531.0000	537.0000
64200	534.6300	531.0000	537.0000
64300	534.8600	531.0000	537.0000
64400	535.0200	531.0000	537.0000
64500	535.2700	531.0000	537.0000
64600	535.4800	532.0000	537.0000
64700	535.6700	532.0000	537.0000
64800	535.8500	532.0000	537.0000
64900	536.0200	532.0000	537.0000
65000	536.1800	533.0000	537.0000
65100	536.3200	534.0000	537.0000
65200	536.5100	535.0000	537.0000
65300	536.7000	535.0000	537.0000
65400	536.8600	536.0000	537.0000
65469	537.0000	537.0000	537.0000
