# Supplementary material for: β-sitosterol inhibits trimethylamine production by regulating the gut microbiota and attenuates atherosclerosis in ApoE–/– mice
Source: Front Cardiovasc Med. 2022 Nov 1;9:986905. doi: 10.3389/fcvm.2022.986905 (PMC9663806; doi:10.3389/fcvm.2022.986905)
Supplement: Supplementary file 1 [file Data_Sheet_1.ZIP › Source data/gut microbiota diversity analysis/CON-EXP/02.Alpha/02.Rarefaction/otu.11.rarefaction.xls]

numsampled	0.97	lci	hci
1	1.0000	1.0000	1.0000
100	22.5300	17.0000	28.0000
200	33.8900	28.0000	41.0000
300	43.5100	37.0000	51.0000
400	51.4200	44.0000	61.0000
500	58.1300	50.0000	71.0000
600	65.0100	55.0000	78.0000
700	71.0300	61.0000	86.0000
800	76.9000	64.0000	91.0000
900	81.8400	71.0000	95.0000
1000	86.7500	75.0000	100.0000
1100	91.2300	81.0000	105.0000
1200	95.4900	85.0000	109.0000
1300	99.4200	88.0000	115.0000
1400	103.5200	92.0000	119.0000
1500	107.3700	94.0000	124.0000
1600	110.9300	99.0000	128.0000
1700	114.4500	101.0000	131.0000
1800	118.0300	105.0000	133.0000
1900	121.4100	107.0000	136.0000
2000	124.9800	110.0000	140.0000
2100	127.9900	116.0000	142.0000
2200	131.2300	120.0000	147.0000
2300	134.3300	123.0000	149.0000
2400	137.3000	125.0000	153.0000
2500	140.0200	127.0000	157.0000
2600	142.6400	129.0000	159.0000
2700	145.4000	133.0000	161.0000
2800	147.9600	135.0000	162.0000
2900	150.6300	137.0000	165.0000
3000	153.2800	139.0000	168.0000
3100	155.8500	143.0000	171.0000
3200	158.2700	144.0000	176.0000
3300	160.5400	146.0000	178.0000
3400	162.9600	150.0000	179.0000
3500	165.3700	152.0000	182.0000
3600	167.4100	154.0000	183.0000
3700	169.9000	155.0000	187.0000
3800	172.1100	157.0000	188.0000
3900	174.2600	159.0000	193.0000
4000	176.4200	161.0000	194.0000
4100	178.6500	162.0000	200.0000
4200	180.7000	164.0000	202.0000
4300	182.7500	168.0000	202.0000
4400	184.8300	170.0000	203.0000
4500	186.6800	172.0000	206.0000
4600	188.5200	172.0000	206.0000
4700	190.1600	174.0000	207.0000
4800	192.2100	176.0000	208.0000
4900	194.1000	178.0000	211.0000
5000	196.0500	179.0000	215.0000
5100	197.9600	182.0000	217.0000
5200	199.9600	185.0000	218.0000
5300	201.6600	186.0000	220.0000
5400	203.3600	188.0000	221.0000
5500	205.1600	190.0000	222.0000
5600	206.6300	191.0000	224.0000
5700	208.4700	192.0000	227.0000
5800	210.0600	193.0000	228.0000
5900	211.7900	196.0000	230.0000
6000	213.4000	198.0000	233.0000
6100	215.1500	199.0000	235.0000
6200	216.7600	202.0000	237.0000
6300	218.2500	203.0000	237.0000
6400	219.9100	203.0000	238.0000
6500	221.4300	205.0000	240.0000
6600	222.9000	207.0000	242.0000
6700	224.3300	209.0000	244.0000
6800	226.0300	211.0000	244.0000
6900	227.5400	211.0000	246.0000
7000	229.0000	213.0000	247.0000
7100	230.4400	216.0000	248.0000
7200	232.0300	218.0000	249.0000
7300	233.3700	219.0000	251.0000
7400	234.8000	220.0000	252.0000
7500	236.2300	221.0000	254.0000
7600	237.8100	223.0000	256.0000
7700	239.1400	226.0000	258.0000
7800	240.4900	227.0000	259.0000
7900	241.9600	228.0000	260.0000
8000	243.4700	230.0000	262.0000
8100	244.8900	230.0000	263.0000
8200	246.2500	232.0000	265.0000
8300	247.6600	232.0000	266.0000
8400	249.1600	234.0000	268.0000
8500	250.6400	236.0000	269.0000
8600	251.7600	237.0000	270.0000
8700	253.1900	239.0000	270.0000
8800	254.4900	241.0000	271.0000
8900	255.8700	242.0000	274.0000
9000	257.1500	243.0000	276.0000
9100	258.3800	244.0000	278.0000
9200	259.5400	245.0000	280.0000
9300	260.8200	245.0000	280.0000
9400	262.0400	245.0000	282.0000
9500	263.2300	246.0000	283.0000
9600	264.3700	248.0000	285.0000
9700	265.5800	248.0000	285.0000
9800	267.0500	249.0000	285.0000
9900	268.1400	250.0000	286.0000
10000	269.2800	252.0000	288.0000
10100	270.3100	253.0000	289.0000
10200	271.5200	254.0000	291.0000
10300	272.7200	257.0000	291.0000
10400	273.9400	260.0000	293.0000
10500	275.1600	261.0000	294.0000
10600	276.3700	261.0000	294.0000
10700	277.5800	264.0000	296.0000
10800	278.6800	264.0000	296.0000
10900	279.8300	267.0000	298.0000
11000	280.7900	267.0000	298.0000
11100	281.8400	269.0000	300.0000
11200	282.9500	270.0000	301.0000
11300	283.9800	272.0000	302.0000
11400	285.0200	273.0000	306.0000
11500	286.0200	274.0000	306.0000
11600	286.9000	274.0000	306.0000
11700	287.9800	274.0000	307.0000
11800	289.0500	276.0000	309.0000
11900	290.1000	277.0000	311.0000
12000	291.1400	279.0000	311.0000
12100	292.1900	280.0000	311.0000
12200	293.2800	280.0000	312.0000
12300	294.3000	282.0000	313.0000
12400	295.3400	283.0000	314.0000
12500	296.3700	284.0000	315.0000
12600	297.3800	285.0000	315.0000
12700	298.1700	286.0000	316.0000
12800	299.1200	287.0000	317.0000
12900	300.0300	288.0000	318.0000
13000	300.9400	289.0000	320.0000
13100	301.8800	290.0000	320.0000
13200	302.9600	291.0000	321.0000
13300	304.0100	292.0000	322.0000
13400	305.0600	292.0000	323.0000
13500	305.8600	293.0000	323.0000
13600	306.7200	294.0000	325.0000
13700	307.5500	295.0000	325.0000
13800	308.4700	295.0000	325.0000
13900	309.1700	297.0000	325.0000
14000	310.0000	298.0000	326.0000
14100	310.9900	298.0000	326.0000
14200	311.9100	298.0000	328.0000
14300	312.7600	300.0000	330.0000
14400	313.4200	300.0000	330.0000
14500	314.3500	301.0000	330.0000
14600	315.2600	302.0000	330.0000
14700	316.0100	303.0000	332.0000
14800	316.8800	303.0000	333.0000
14900	317.8400	304.0000	334.0000
15000	318.7700	305.0000	336.0000
15100	319.6300	306.0000	336.0000
15200	320.5500	307.0000	336.0000
15300	321.4700	307.0000	338.0000
15400	322.3400	307.0000	338.0000
15500	323.2800	307.0000	338.0000
15600	323.8300	307.0000	338.0000
15700	324.7500	310.0000	340.0000
15800	325.7800	311.0000	340.0000
15900	326.6000	313.0000	341.0000
16000	327.5000	314.0000	342.0000
16100	328.1900	314.0000	343.0000
16200	329.0100	316.0000	344.0000
16300	329.7200	316.0000	345.0000
16400	330.5600	317.0000	345.0000
16500	331.4200	318.0000	347.0000
16600	332.2100	319.0000	348.0000
16700	332.9000	319.0000	348.0000
16800	333.7200	321.0000	350.0000
16900	334.5000	321.0000	351.0000
17000	335.2500	322.0000	351.0000
17100	335.9800	322.0000	353.0000
17200	336.6900	323.0000	353.0000
17300	337.4400	323.0000	353.0000
17400	338.3600	324.0000	355.0000
17500	339.0400	325.0000	356.0000
17600	339.7100	326.0000	356.0000
17700	340.5300	327.0000	357.0000
17800	341.2800	327.0000	358.0000
17900	342.1800	328.0000	359.0000
18000	342.6200	328.0000	359.0000
18100	343.4200	329.0000	359.0000
18200	344.2600	331.0000	360.0000
18300	345.0400	332.0000	360.0000
18400	345.6600	333.0000	360.0000
18500	346.3700	333.0000	361.0000
18600	347.2300	334.0000	362.0000
18700	347.9800	335.0000	365.0000
18800	348.6400	335.0000	365.0000
18900	349.4300	335.0000	366.0000
19000	350.2000	335.0000	367.0000
19100	350.9900	337.0000	368.0000
19200	351.6500	337.0000	368.0000
19300	352.3100	338.0000	368.0000
19400	352.9500	339.0000	370.0000
19500	353.6300	340.0000	370.0000
19600	354.4500	340.0000	370.0000
19700	355.0100	340.0000	371.0000
19800	355.6700	341.0000	372.0000
19900	356.4700	342.0000	375.0000
20000	357.2200	344.0000	375.0000
20100	357.8800	344.0000	376.0000
20200	358.4800	344.0000	377.0000
20300	359.1500	344.0000	378.0000
20400	359.7200	345.0000	379.0000
20500	360.3100	346.0000	379.0000
20600	360.8400	346.0000	379.0000
20700	361.4400	347.0000	379.0000
20800	362.1100	347.0000	379.0000
20900	362.8000	347.0000	380.0000
21000	363.4200	348.0000	380.0000
21100	363.9400	348.0000	380.0000
21200	364.6300	349.0000	380.0000
21300	365.3200	350.0000	380.0000
21400	365.9000	350.0000	381.0000
21500	366.4500	350.0000	382.0000
21600	367.0900	351.0000	382.0000
21700	367.7900	352.0000	384.0000
21800	368.3500	354.0000	384.0000
21900	369.0000	354.0000	385.0000
22000	369.7200	355.0000	386.0000
22100	370.3000	355.0000	389.0000
22200	370.9200	356.0000	389.0000
22300	371.5100	356.0000	389.0000
22400	372.2300	357.0000	389.0000
22500	372.8000	357.0000	389.0000
22600	373.4900	358.0000	389.0000
22700	374.0300	358.0000	389.0000
22800	374.5500	359.0000	389.0000
22900	375.0300	361.0000	389.0000
23000	375.5900	361.0000	389.0000
23100	376.3300	361.0000	390.0000
23200	376.9200	361.0000	390.0000
23300	377.4000	361.0000	390.0000
23400	377.9800	361.0000	392.0000
23500	378.7800	361.0000	393.0000
23600	379.4800	362.0000	394.0000
23700	380.1400	363.0000	395.0000
23800	380.7300	363.0000	396.0000
23900	381.2600	364.0000	397.0000
24000	381.9700	364.0000	398.0000
24100	382.4700	364.0000	398.0000
24200	383.0700	364.0000	398.0000
24300	383.6700	365.0000	398.0000
24400	384.3500	366.0000	398.0000
24500	384.8400	367.0000	399.0000
24600	385.5100	367.0000	400.0000
24700	386.0400	368.0000	401.0000
24800	386.6600	372.0000	402.0000
24900	387.2700	374.0000	403.0000
25000	387.7900	375.0000	403.0000
25100	388.3500	375.0000	403.0000
25200	389.0500	376.0000	403.0000
25300	389.5100	376.0000	404.0000
25400	390.0600	376.0000	404.0000
25500	390.5800	377.0000	405.0000
25600	391.2100	378.0000	406.0000
25700	391.7200	379.0000	406.0000
25800	392.2000	379.0000	406.0000
25900	392.6800	379.0000	407.0000
26000	393.2600	379.0000	408.0000
26100	393.7800	379.0000	409.0000
26200	394.3400	380.0000	409.0000
26300	395.0400	381.0000	410.0000
26400	395.5900	381.0000	411.0000
26500	396.0700	381.0000	412.0000
26600	396.6800	381.0000	412.0000
26700	397.2900	381.0000	413.0000
26800	397.8000	381.0000	414.0000
26900	398.3600	382.0000	414.0000
27000	398.9500	383.0000	415.0000
27100	399.5100	383.0000	417.0000
27200	400.1100	385.0000	417.0000
27300	400.6100	385.0000	417.0000
27400	401.1200	385.0000	418.0000
27500	401.6800	386.0000	418.0000
27600	402.2200	386.0000	420.0000
27700	402.7900	387.0000	420.0000
27800	403.3000	388.0000	420.0000
27900	403.7200	388.0000	420.0000
28000	404.2500	388.0000	420.0000
28100	404.7400	389.0000	421.0000
28200	405.1800	390.0000	421.0000
28300	405.7900	391.0000	423.0000
28400	406.3200	391.0000	423.0000
28500	406.6400	393.0000	423.0000
28600	407.0600	393.0000	423.0000
28700	407.5100	393.0000	424.0000
28800	407.9700	393.0000	424.0000
28900	408.5000	393.0000	424.0000
29000	409.0000	394.0000	424.0000
29100	409.5700	394.0000	425.0000
29200	410.1300	395.0000	425.0000
29300	410.6000	396.0000	426.0000
29400	411.2300	396.0000	428.0000
29500	411.7400	396.0000	428.0000
29600	412.2400	396.0000	428.0000
29700	412.8400	396.0000	430.0000
29800	413.2400	397.0000	430.0000
29900	413.6900	397.0000	430.0000
30000	414.1200	398.0000	430.0000
30100	414.4400	398.0000	431.0000
30200	414.9700	399.0000	432.0000
30300	415.3900	399.0000	432.0000
30400	415.8400	400.0000	433.0000
30500	416.2200	400.0000	433.0000
30600	416.5400	400.0000	433.0000
30700	417.0900	400.0000	433.0000
30800	417.5800	400.0000	433.0000
30900	417.9700	401.0000	434.0000
31000	418.4400	402.0000	434.0000
31100	418.8700	402.0000	436.0000
31200	419.2000	402.0000	437.0000
31300	419.7000	404.0000	437.0000
31400	420.1900	404.0000	437.0000
31500	420.6400	404.0000	437.0000
31600	421.1800	404.0000	438.0000
31700	421.5500	404.0000	439.0000
31800	421.9200	405.0000	439.0000
31900	422.2900	405.0000	439.0000
32000	422.6800	405.0000	439.0000
32100	423.1800	406.0000	439.0000
32200	423.6100	407.0000	439.0000
32300	424.1000	407.0000	439.0000
32400	424.5900	408.0000	439.0000
32500	425.0000	408.0000	440.0000
32600	425.5000	408.0000	441.0000
32700	425.9400	409.0000	441.0000
32800	426.3900	409.0000	441.0000
32900	426.7900	411.0000	441.0000
33000	427.3000	412.0000	442.0000
33100	427.7600	413.0000	442.0000
33200	428.2200	413.0000	442.0000
33300	428.7000	413.0000	442.0000
33400	429.2200	413.0000	443.0000
33500	429.6600	415.0000	443.0000
33600	430.0200	415.0000	443.0000
33700	430.4800	415.0000	443.0000
33800	430.8100	416.0000	445.0000
33900	431.1700	416.0000	445.0000
34000	431.5700	417.0000	446.0000
34100	431.9700	417.0000	447.0000
34200	432.4500	418.0000	447.0000
34300	432.7900	418.0000	448.0000
34400	433.2900	418.0000	448.0000
34500	433.7200	419.0000	448.0000
34600	434.2100	420.0000	448.0000
34700	434.6800	420.0000	448.0000
34800	435.2000	421.0000	449.0000
34900	435.7000	421.0000	449.0000
35000	436.1500	422.0000	451.0000
35100	436.5200	422.0000	451.0000
35200	436.9200	422.0000	451.0000
35300	437.2400	423.0000	451.0000
35400	437.6500	423.0000	451.0000
35500	438.0900	423.0000	451.0000
35600	438.4700	424.0000	451.0000
35700	438.7800	424.0000	451.0000
35800	439.0700	424.0000	453.0000
35900	439.3500	425.0000	453.0000
36000	439.7600	425.0000	453.0000
36100	440.1500	426.0000	454.0000
36200	440.6000	426.0000	455.0000
36300	441.0700	427.0000	455.0000
36400	441.5200	427.0000	455.0000
36500	441.8500	427.0000	455.0000
36600	442.2400	427.0000	455.0000
36700	442.6800	427.0000	456.0000
36800	443.1000	429.0000	456.0000
36900	443.4300	430.0000	456.0000
37000	443.7400	430.0000	456.0000
37100	444.1600	430.0000	456.0000
37200	444.6100	430.0000	456.0000
37300	444.9600	430.0000	456.0000
37400	445.3800	430.0000	456.0000
37500	445.6800	431.0000	457.0000
37600	446.0000	432.0000	457.0000
37700	446.3900	432.0000	458.0000
37800	446.7200	432.0000	459.0000
37900	447.1400	432.0000	459.0000
38000	447.5000	432.0000	459.0000
38100	447.8900	432.0000	460.0000
38200	448.2800	432.0000	461.0000
38300	448.6800	433.0000	461.0000
38400	449.2000	433.0000	461.0000
38500	449.5100	434.0000	461.0000
38600	449.9200	436.0000	461.0000
38700	450.2100	436.0000	462.0000
38800	450.6000	437.0000	462.0000
38900	450.9800	438.0000	462.0000
39000	451.3400	439.0000	463.0000
39100	451.6100	439.0000	463.0000
39200	451.9500	439.0000	463.0000
39300	452.3500	439.0000	463.0000
39400	452.8600	440.0000	464.0000
39500	453.2200	440.0000	464.0000
39600	453.5800	441.0000	465.0000
39700	453.9600	441.0000	465.0000
39800	454.4600	442.0000	465.0000
39900	454.7800	442.0000	465.0000
40000	455.1300	442.0000	466.0000
40100	455.4700	443.0000	466.0000
40200	455.7800	443.0000	466.0000
40300	456.1100	443.0000	466.0000
40400	456.4400	444.0000	467.0000
40500	456.8900	445.0000	467.0000
40600	457.2100	445.0000	467.0000
40700	457.5600	445.0000	467.0000
40800	458.0700	445.0000	469.0000
40900	458.4200	445.0000	470.0000
41000	458.7100	445.0000	470.0000
41100	459.0300	446.0000	470.0000
41200	459.3900	446.0000	471.0000
41300	459.7300	446.0000	471.0000
41400	460.0200	447.0000	472.0000
41500	460.3500	448.0000	472.0000
41600	460.6700	448.0000	472.0000
41700	461.0100	448.0000	472.0000
41800	461.3600	449.0000	473.0000
41900	461.6400	450.0000	473.0000
42000	462.0100	450.0000	473.0000
42100	462.3800	450.0000	474.0000
42200	462.7800	450.0000	474.0000
42300	463.0600	450.0000	474.0000
42400	463.3500	450.0000	474.0000
42500	463.6500	450.0000	474.0000
42600	464.0000	451.0000	474.0000
42700	464.3600	452.0000	476.0000
42800	464.6600	452.0000	476.0000
42900	465.0100	453.0000	476.0000
43000	465.3700	453.0000	476.0000
43100	465.6400	453.0000	477.0000
43200	466.0000	454.0000	477.0000
43300	466.4400	455.0000	477.0000
43400	466.7700	455.0000	478.0000
43500	467.0500	455.0000	478.0000
43600	467.3400	456.0000	478.0000
43700	467.6300	457.0000	478.0000
43800	467.9400	457.0000	478.0000
43900	468.2300	457.0000	478.0000
44000	468.5600	459.0000	479.0000
44100	468.9400	459.0000	479.0000
44200	469.3000	459.0000	480.0000
44300	469.5800	459.0000	480.0000
44400	469.8600	459.0000	480.0000
44500	470.1000	459.0000	481.0000
44600	470.3600	460.0000	481.0000
44700	470.7100	460.0000	481.0000
44800	470.9900	461.0000	482.0000
44900	471.2500	461.0000	482.0000
45000	471.6800	462.0000	482.0000
45100	472.0300	462.0000	483.0000
45200	472.4100	462.0000	483.0000
45300	472.7200	462.0000	483.0000
45400	472.9200	463.0000	484.0000
45500	473.1800	463.0000	484.0000
45600	473.5200	463.0000	484.0000
45700	473.8100	463.0000	485.0000
45800	474.1300	463.0000	485.0000
45900	474.5000	464.0000	486.0000
46000	474.7900	464.0000	486.0000
46100	475.2200	464.0000	486.0000
46200	475.5500	464.0000	486.0000
46300	475.7600	465.0000	486.0000
46400	475.9800	465.0000	487.0000
46500	476.2600	465.0000	487.0000
46600	476.5200	465.0000	487.0000
46700	476.8100	465.0000	487.0000
46800	477.1400	466.0000	488.0000
46900	477.4300	466.0000	488.0000
47000	477.7800	466.0000	489.0000
47100	478.1000	466.0000	490.0000
47200	478.3300	467.0000	490.0000
47300	478.5700	467.0000	490.0000
47400	478.9100	467.0000	490.0000
47500	479.1600	467.0000	491.0000
47600	479.3600	467.0000	492.0000
47700	479.7600	467.0000	493.0000
47800	480.0800	468.0000	493.0000
47900	480.4200	468.0000	493.0000
48000	480.6100	468.0000	493.0000
48100	480.8800	468.0000	493.0000
48196	481.2100	468.0000	493.0000
48200	481.2200	468.0000	493.0000
48300	481.5200	468.0000	493.0000
48400	481.7700	468.0000	493.0000
48500	482.0300	468.0000	493.0000
48600	482.3100	468.0000	493.0000
48700	482.5900	468.0000	493.0000
48800	482.9500	469.0000	494.0000
48900	483.3200	469.0000	494.0000
49000	483.5300	469.0000	494.0000
49100	483.8100	469.0000	494.0000
49200	484.0700	469.0000	494.0000
49300	484.3500	469.0000	494.0000
49400	484.6000	469.0000	495.0000
49500	484.9500	471.0000	495.0000
49600	485.2400	472.0000	495.0000
49700	485.5100	474.0000	496.0000
49800	485.7600	474.0000	496.0000
49900	486.0000	474.0000	496.0000
50000	486.2900	475.0000	496.0000
50100	486.4900	476.0000	496.0000
50200	486.7800	476.0000	496.0000
50300	487.1000	476.0000	497.0000
50400	487.3300	476.0000	497.0000
50500	487.6300	477.0000	498.0000
50600	487.9000	477.0000	498.0000
50700	488.1900	478.0000	498.0000
50800	488.5100	478.0000	499.0000
50900	488.7900	478.0000	499.0000
51000	489.1100	478.0000	499.0000
51100	489.4500	479.0000	500.0000
51200	489.7600	479.0000	500.0000
51300	490.1100	479.0000	500.0000
51400	490.3000	479.0000	500.0000
51500	490.4600	480.0000	500.0000
51600	490.7800	480.0000	501.0000
51700	491.0800	481.0000	501.0000
51800	491.3700	481.0000	501.0000
51900	491.7500	481.0000	502.0000
52000	492.0000	482.0000	502.0000
52100	492.1900	482.0000	502.0000
52200	492.4700	482.0000	502.0000
52300	492.6900	482.0000	502.0000
52400	492.9600	482.0000	502.0000
52500	493.2400	482.0000	502.0000
52600	493.3900	482.0000	502.0000
52700	493.6600	483.0000	502.0000
52800	493.9300	483.0000	503.0000
52900	494.1300	483.0000	503.0000
53000	494.3200	484.0000	503.0000
53100	494.5600	484.0000	503.0000
53200	494.8000	485.0000	503.0000
53300	495.0000	485.0000	503.0000
53400	495.1700	485.0000	503.0000
53500	495.4100	485.0000	503.0000
53600	495.6700	485.0000	504.0000
53700	495.8900	485.0000	504.0000
53800	496.0900	485.0000	504.0000
53900	496.3500	485.0000	505.0000
54000	496.5200	486.0000	505.0000
54100	496.7300	486.0000	505.0000
54200	497.0100	486.0000	505.0000
54300	497.2700	487.0000	506.0000
54400	497.5100	487.0000	506.0000
54500	497.6900	487.0000	507.0000
54600	497.9700	487.0000	507.0000
54700	498.2200	487.0000	508.0000
54800	498.4800	487.0000	508.0000
54900	498.7200	487.0000	508.0000
55000	498.9000	487.0000	508.0000
55100	499.0600	487.0000	508.0000
55200	499.2700	489.0000	508.0000
55300	499.5200	490.0000	508.0000
55400	499.7300	490.0000	508.0000
55500	499.9300	490.0000	508.0000
55600	500.2100	490.0000	508.0000
55700	500.4000	490.0000	509.0000
55800	500.6100	490.0000	509.0000
55900	500.8900	491.0000	509.0000
56000	501.1900	491.0000	509.0000
56100	501.4100	492.0000	509.0000
56200	501.7000	493.0000	509.0000
56300	501.9300	493.0000	510.0000
56400	502.1400	493.0000	510.0000
56500	502.3800	493.0000	510.0000
56600	502.5500	493.0000	510.0000
56700	502.7900	493.0000	510.0000
56800	503.0100	494.0000	510.0000
56900	503.2700	494.0000	511.0000
57000	503.5500	494.0000	512.0000
57100	503.8100	495.0000	512.0000
57200	504.0300	495.0000	512.0000
57300	504.2600	496.0000	512.0000
57400	504.4200	496.0000	512.0000
57500	504.6100	496.0000	512.0000
57600	504.8800	497.0000	512.0000
57700	505.1400	497.0000	512.0000
57800	505.3000	497.0000	513.0000
57900	505.5200	497.0000	513.0000
58000	505.7400	498.0000	513.0000
58100	505.8900	498.0000	513.0000
58200	506.1800	498.0000	513.0000
58300	506.3400	498.0000	513.0000
58314	506.3500	498.0000	513.0000
58400	506.5200	498.0000	513.0000
58500	506.7500	498.0000	513.0000
58600	507.0400	499.0000	513.0000
58700	507.2700	499.0000	513.0000
58800	507.4600	500.0000	514.0000
58900	507.7500	500.0000	514.0000
59000	507.9800	500.0000	515.0000
59100	508.2100	500.0000	515.0000
59200	508.4900	501.0000	515.0000
59300	508.7300	501.0000	515.0000
59400	508.8700	501.0000	515.0000
59500	509.0900	503.0000	515.0000
59600	509.3800	503.0000	515.0000
59700	509.7100	503.0000	516.0000
59800	509.9100	503.0000	516.0000
59900	510.1200	503.0000	516.0000
60000	510.3700	503.0000	516.0000
60100	510.6200	503.0000	516.0000
60200	510.8200	503.0000	517.0000
60300	511.0100	503.0000	517.0000
60400	511.2600	504.0000	517.0000
60500	511.5100	504.0000	517.0000
60600	511.6600	504.0000	518.0000
60700	511.8200	504.0000	518.0000
60800	512.0600	504.0000	518.0000
60900	512.2500	505.0000	518.0000
61000	512.4800	505.0000	518.0000
61100	512.6800	505.0000	519.0000
61200	512.8000	505.0000	519.0000
61293	513.0500	505.0000	519.0000
61300	513.0700	505.0000	519.0000
61400	513.2900	505.0000	519.0000
61472	513.4700	506.0000	519.0000
61500	513.5300	506.0000	520.0000
61600	513.7500	506.0000	520.0000
61700	513.9800	506.0000	520.0000
61800	514.2500	506.0000	520.0000
61900	514.4000	506.0000	520.0000
61953	514.5300	506.0000	521.0000
62000	514.6300	506.0000	521.0000
62100	514.8200	506.0000	521.0000
62200	515.0200	506.0000	521.0000
62300	515.1800	507.0000	521.0000
62400	515.3500	507.0000	521.0000
62500	515.5700	508.0000	522.0000
62600	515.7600	509.0000	522.0000
62700	515.9000	509.0000	522.0000
62800	516.1300	509.0000	522.0000
62900	516.3100	510.0000	522.0000
63000	516.5100	510.0000	522.0000
63100	516.6900	510.0000	523.0000
63200	516.8700	510.0000	523.0000
63300	517.0400	510.0000	523.0000
63332	517.0700	510.0000	523.0000
63400	517.2800	510.0000	523.0000
63500	517.5000	510.0000	523.0000
63600	517.6600	511.0000	523.0000
63700	517.8600	511.0000	523.0000
63800	517.9900	511.0000	524.0000
63900	518.1900	512.0000	524.0000
63939	518.3200	512.0000	524.0000
64000	518.4500	512.0000	524.0000
64100	518.6500	512.0000	524.0000
64200	518.7800	512.0000	524.0000
64300	518.9100	512.0000	524.0000
64400	519.1000	514.0000	524.0000
64500	519.3000	514.0000	524.0000
64600	519.5300	514.0000	525.0000
64700	519.6900	515.0000	525.0000
64800	519.8800	515.0000	525.0000
64900	519.9800	515.0000	525.0000
65000	520.1900	515.0000	525.0000
65100	520.3500	515.0000	525.0000
65200	520.5500	515.0000	525.0000
65300	520.7900	516.0000	525.0000
65400	521.0300	516.0000	525.0000
65469	521.1000	516.0000	525.0000
65500	521.1500	516.0000	525.0000
65600	521.3800	517.0000	525.0000
65700	521.5600	517.0000	526.0000
65800	521.7500	517.0000	526.0000
65900	521.8600	517.0000	526.0000
66000	522.0800	517.0000	526.0000
66100	522.2400	518.0000	526.0000
66200	522.4500	518.0000	527.0000
66300	522.6400	518.0000	527.0000
66350	522.7500	519.0000	527.0000
66400	522.8300	519.0000	527.0000
66500	523.0400	519.0000	527.0000
66600	523.2200	519.0000	527.0000
66700	523.3600	519.0000	527.0000
66800	523.5100	519.0000	527.0000
66900	523.6600	520.0000	527.0000
67000	523.8300	520.0000	527.0000
67100	524.0100	521.0000	527.0000
67200	524.2600	521.0000	527.0000
67300	524.4900	521.0000	527.0000
67400	524.6600	522.0000	527.0000
67500	524.8400	522.0000	527.0000
67600	525.0300	522.0000	527.0000
67700	525.1900	523.0000	527.0000
67800	525.3500	523.0000	527.0000
67900	525.5800	523.0000	527.0000
68000	525.7600	523.0000	527.0000
68100	525.9300	523.0000	527.0000
68200	526.1400	524.0000	527.0000
68300	526.3600	525.0000	527.0000
68400	526.5200	525.0000	527.0000
68500	526.7400	525.0000	527.0000
68600	526.8900	526.0000	527.0000
68669	527.0000	527.0000	527.0000
