# Supplementary material for: β-sitosterol inhibits trimethylamine production by regulating the gut microbiota and attenuates atherosclerosis in ApoE–/– mice
Source: Front Cardiovasc Med. 2022 Nov 1;9:986905. doi: 10.3389/fcvm.2022.986905 (PMC9663806; doi:10.3389/fcvm.2022.986905)
Supplement: Supplementary file 1 [file Data_Sheet_1.ZIP › Source data/gut microbiota diversity analysis/CON-EXP/02.Alpha/02.Rarefaction/otu.12.rarefaction.xls]

numsampled	0.97	lci	hci
1	1.0000	1.0000	1.0000
100	21.0600	16.0000	27.0000
200	31.8600	25.0000	39.0000
300	40.0300	32.0000	47.0000
400	47.3800	38.0000	56.0000
500	53.5200	44.0000	62.0000
600	59.4000	48.0000	70.0000
700	65.2500	57.0000	77.0000
800	70.7100	61.0000	81.0000
900	75.9600	65.0000	85.0000
1000	80.4900	69.0000	91.0000
1100	84.8200	73.0000	95.0000
1200	89.1700	80.0000	99.0000
1300	93.0100	83.0000	107.0000
1400	97.1700	86.0000	112.0000
1500	101.1600	91.0000	115.0000
1600	105.3000	94.0000	121.0000
1700	109.5400	97.0000	125.0000
1800	113.2300	99.0000	128.0000
1900	117.0700	102.0000	132.0000
2000	120.6400	106.0000	138.0000
2100	124.2100	109.0000	143.0000
2200	127.7700	111.0000	147.0000
2300	131.3800	115.0000	150.0000
2400	134.7600	119.0000	154.0000
2500	138.0300	121.0000	154.0000
2600	140.8300	123.0000	156.0000
2700	143.8300	127.0000	160.0000
2800	146.9100	130.0000	163.0000
2900	149.9300	135.0000	165.0000
3000	152.7500	137.0000	167.0000
3100	155.7000	140.0000	171.0000
3200	158.4600	142.0000	175.0000
3300	161.3500	144.0000	177.0000
3400	164.0600	146.0000	182.0000
3500	166.7000	150.0000	185.0000
3600	169.3600	153.0000	188.0000
3700	172.3400	157.0000	191.0000
3800	174.9700	159.0000	194.0000
3900	177.3000	160.0000	196.0000
4000	179.7900	163.0000	198.0000
4100	182.4600	165.0000	205.0000
4200	185.0100	167.0000	207.0000
4300	187.4100	169.0000	210.0000
4400	189.8400	171.0000	213.0000
4500	192.4500	176.0000	216.0000
4600	194.8000	176.0000	216.0000
4700	197.3100	177.0000	221.0000
4800	199.6200	180.0000	225.0000
4900	202.1000	181.0000	226.0000
5000	204.3100	184.0000	228.0000
5100	206.6100	188.0000	231.0000
5200	208.7900	190.0000	234.0000
5300	211.0400	192.0000	236.0000
5400	213.2300	194.0000	238.0000
5500	215.4900	197.0000	239.0000
5600	217.7200	198.0000	242.0000
5700	219.7300	200.0000	244.0000
5800	221.9400	201.0000	245.0000
5900	224.1600	203.0000	247.0000
6000	226.2200	206.0000	250.0000
6100	228.3600	208.0000	251.0000
6200	230.2500	210.0000	251.0000
6300	232.1700	211.0000	255.0000
6400	234.0600	212.0000	257.0000
6500	236.0400	214.0000	259.0000
6600	237.9900	216.0000	259.0000
6700	239.7400	218.0000	262.0000
6800	241.3700	221.0000	264.0000
6900	243.2500	222.0000	265.0000
7000	245.1200	224.0000	266.0000
7100	246.9700	225.0000	268.0000
7200	248.9900	227.0000	271.0000
7300	250.6100	230.0000	272.0000
7400	252.5100	234.0000	274.0000
7500	254.4300	237.0000	275.0000
7600	256.2300	238.0000	277.0000
7700	257.9500	240.0000	279.0000
7800	259.7400	241.0000	280.0000
7900	261.3900	242.0000	282.0000
8000	263.3700	242.0000	283.0000
8100	265.1300	245.0000	285.0000
8200	266.8900	248.0000	288.0000
8300	268.5400	250.0000	288.0000
8400	270.2400	251.0000	291.0000
8500	271.9600	253.0000	291.0000
8600	273.5800	253.0000	292.0000
8700	275.3500	255.0000	295.0000
8800	276.9800	257.0000	297.0000
8900	278.6000	257.0000	298.0000
9000	279.9600	260.0000	301.0000
9100	281.4800	262.0000	302.0000
9200	283.0400	263.0000	302.0000
9300	284.5000	265.0000	304.0000
9400	286.0600	267.0000	305.0000
9500	287.7700	269.0000	306.0000
9600	289.3700	271.0000	310.0000
9700	290.9300	272.0000	311.0000
9800	292.3600	274.0000	313.0000
9900	294.0000	275.0000	315.0000
10000	295.5200	278.0000	316.0000
10100	297.0300	279.0000	317.0000
10200	298.7400	280.0000	319.0000
10300	300.2300	282.0000	321.0000
10400	301.7400	282.0000	323.0000
10500	303.0400	283.0000	325.0000
10600	304.5000	284.0000	326.0000
10700	305.9300	287.0000	327.0000
10800	307.3400	287.0000	328.0000
10900	308.7800	289.0000	329.0000
11000	310.2600	289.0000	330.0000
11100	311.8900	292.0000	332.0000
11200	313.3300	294.0000	333.0000
11300	314.6300	297.0000	334.0000
11400	316.1300	299.0000	336.0000
11500	317.5200	299.0000	339.0000
11600	319.0800	300.0000	340.0000
11700	320.3400	301.0000	341.0000
11800	321.6700	303.0000	341.0000
11900	322.9700	303.0000	342.0000
12000	324.3300	303.0000	345.0000
12100	325.5700	304.0000	345.0000
12200	326.8300	307.0000	347.0000
12300	328.4200	307.0000	351.0000
12400	329.7200	309.0000	351.0000
12500	331.0700	309.0000	354.0000
12600	332.3800	310.0000	355.0000
12700	333.6400	312.0000	356.0000
12800	334.9400	314.0000	357.0000
12900	336.3300	316.0000	359.0000
13000	337.7000	317.0000	361.0000
13100	339.0600	318.0000	362.0000
13200	340.3400	320.0000	363.0000
13300	341.5900	323.0000	365.0000
13400	342.8100	325.0000	367.0000
13500	344.0900	325.0000	367.0000
13600	345.5000	326.0000	370.0000
13700	346.7600	326.0000	372.0000
13800	348.1000	328.0000	373.0000
13900	349.3300	330.0000	375.0000
14000	350.5500	331.0000	375.0000
14100	351.9200	333.0000	376.0000
14200	353.2800	334.0000	377.0000
14300	354.4600	336.0000	378.0000
14400	355.5200	336.0000	378.0000
14500	356.7800	338.0000	378.0000
14600	357.9900	338.0000	379.0000
14700	359.4000	340.0000	384.0000
14800	360.4500	340.0000	385.0000
14900	361.7400	343.0000	388.0000
15000	362.9400	344.0000	388.0000
15100	364.2100	345.0000	390.0000
15200	365.3400	346.0000	391.0000
15300	366.4100	346.0000	392.0000
15400	367.5100	346.0000	396.0000
15500	368.5400	349.0000	396.0000
15600	369.3900	349.0000	397.0000
15700	370.4600	350.0000	399.0000
15800	371.6600	351.0000	400.0000
15900	372.8700	351.0000	401.0000
16000	373.8600	352.0000	401.0000
16100	374.9900	353.0000	401.0000
16200	375.9900	356.0000	401.0000
16300	377.0400	357.0000	402.0000
16400	378.1900	358.0000	403.0000
16500	379.1800	358.0000	404.0000
16600	380.3300	360.0000	405.0000
16700	381.3600	361.0000	407.0000
16800	382.3400	361.0000	408.0000
16900	383.3000	362.0000	410.0000
17000	384.2500	364.0000	411.0000
17100	385.2100	365.0000	411.0000
17200	386.4900	366.0000	412.0000
17300	387.6800	367.0000	412.0000
17400	388.6900	368.0000	413.0000
17500	389.7300	368.0000	413.0000
17600	390.7100	368.0000	413.0000
17700	391.8800	368.0000	414.0000
17800	392.7200	371.0000	414.0000
17900	393.6400	372.0000	414.0000
18000	394.7200	372.0000	415.0000
18100	395.7300	374.0000	416.0000
18200	396.7900	375.0000	421.0000
18300	397.7900	376.0000	421.0000
18400	398.7000	376.0000	421.0000
18500	399.8300	377.0000	421.0000
18600	400.7100	378.0000	421.0000
18700	401.8700	378.0000	422.0000
18800	402.9000	378.0000	423.0000
18900	403.8500	380.0000	424.0000
19000	404.8100	380.0000	425.0000
19100	405.8900	382.0000	426.0000
19200	406.9200	383.0000	427.0000
19300	407.9300	384.0000	429.0000
19400	408.7800	386.0000	431.0000
19500	409.8000	388.0000	432.0000
19600	410.9500	389.0000	433.0000
19700	411.7500	389.0000	433.0000
19800	412.7700	390.0000	433.0000
19900	413.7000	390.0000	434.0000
20000	414.7400	392.0000	437.0000
20100	415.6000	393.0000	437.0000
20200	416.5900	393.0000	439.0000
20300	417.5300	393.0000	439.0000
20400	418.4800	397.0000	440.0000
20500	419.5100	398.0000	440.0000
20600	420.4200	400.0000	441.0000
20700	421.3300	400.0000	441.0000
20800	422.3200	401.0000	442.0000
20900	423.3900	403.0000	443.0000
21000	424.3500	403.0000	444.0000
21100	425.3700	405.0000	446.0000
21200	426.4000	407.0000	448.0000
21300	427.2400	407.0000	450.0000
21400	428.0800	410.0000	451.0000
21500	429.0300	410.0000	451.0000
21600	430.0900	411.0000	452.0000
21700	430.9000	412.0000	453.0000
21800	431.7300	412.0000	453.0000
21900	432.6700	413.0000	454.0000
22000	433.7200	414.0000	455.0000
22100	434.4200	415.0000	455.0000
22200	435.1600	415.0000	455.0000
22300	436.0700	415.0000	455.0000
22400	437.2600	417.0000	456.0000
22500	438.1200	417.0000	457.0000
22600	439.0700	418.0000	457.0000
22700	439.9700	419.0000	458.0000
22800	440.9200	420.0000	460.0000
22900	441.6800	422.0000	462.0000
23000	442.7600	422.0000	463.0000
23100	443.5200	422.0000	463.0000
23200	444.5000	425.0000	464.0000
23300	445.2400	425.0000	465.0000
23400	446.1200	425.0000	467.0000
23500	446.9300	426.0000	468.0000
23600	447.8700	427.0000	469.0000
23700	448.6800	430.0000	469.0000
23800	449.6200	430.0000	470.0000
23900	450.5800	431.0000	471.0000
24000	451.3500	431.0000	472.0000
24100	452.0900	432.0000	472.0000
24200	453.0800	432.0000	472.0000
24300	453.9600	433.0000	473.0000
24400	454.8600	435.0000	474.0000
24500	455.6200	435.0000	474.0000
24600	456.6300	436.0000	475.0000
24700	457.5900	437.0000	477.0000
24800	458.3200	439.0000	477.0000
24900	459.0800	439.0000	479.0000
25000	459.9200	439.0000	480.0000
25100	460.7500	440.0000	481.0000
25200	461.5500	440.0000	483.0000
25300	462.3800	441.0000	483.0000
25400	463.2000	441.0000	485.0000
25500	463.8400	442.0000	486.0000
25600	464.6900	442.0000	487.0000
25700	465.3700	443.0000	487.0000
25800	466.0400	445.0000	488.0000
25900	466.8200	447.0000	488.0000
26000	467.5600	449.0000	489.0000
26100	468.4100	450.0000	489.0000
26200	469.2800	450.0000	489.0000
26300	470.1800	450.0000	490.0000
26400	470.9400	451.0000	492.0000
26500	471.7700	452.0000	493.0000
26600	472.4800	452.0000	493.0000
26700	473.2100	452.0000	495.0000
26800	473.9800	454.0000	495.0000
26900	474.7100	456.0000	495.0000
27000	475.6700	457.0000	496.0000
27100	476.3200	459.0000	497.0000
27200	477.0500	461.0000	498.0000
27300	477.8100	462.0000	499.0000
27400	478.6900	463.0000	499.0000
27500	479.4700	464.0000	500.0000
27600	480.2300	464.0000	500.0000
27700	480.9500	464.0000	501.0000
27800	481.6600	464.0000	502.0000
27900	482.2900	465.0000	502.0000
28000	483.1000	467.0000	502.0000
28100	483.8100	467.0000	502.0000
28200	484.5000	467.0000	503.0000
28300	485.1000	468.0000	503.0000
28400	485.7500	468.0000	505.0000
28500	486.5200	469.0000	505.0000
28600	487.2300	469.0000	505.0000
28700	487.9000	471.0000	507.0000
28800	488.5000	471.0000	508.0000
28900	489.1500	471.0000	508.0000
29000	489.7400	474.0000	508.0000
29100	490.4200	474.0000	509.0000
29200	491.2500	476.0000	509.0000
29300	492.1200	477.0000	511.0000
29400	492.7500	477.0000	511.0000
29500	493.5700	479.0000	512.0000
29600	494.1600	479.0000	513.0000
29700	494.7100	479.0000	513.0000
29800	495.2600	479.0000	513.0000
29900	495.9800	481.0000	514.0000
30000	496.6400	481.0000	514.0000
30100	497.2600	481.0000	514.0000
30200	497.8700	482.0000	516.0000
30300	498.5000	482.0000	516.0000
30400	499.1400	483.0000	516.0000
30500	499.8900	484.0000	517.0000
30600	500.4800	485.0000	520.0000
30700	501.0600	485.0000	520.0000
30800	501.8500	485.0000	521.0000
30900	502.5600	487.0000	521.0000
31000	503.1300	488.0000	522.0000
31100	503.6900	488.0000	523.0000
31200	504.2100	489.0000	523.0000
31300	504.8300	489.0000	524.0000
31400	505.3700	490.0000	524.0000
31500	505.9600	490.0000	524.0000
31600	506.4700	491.0000	525.0000
31700	507.2100	494.0000	525.0000
31800	507.9300	494.0000	525.0000
31900	508.6800	494.0000	526.0000
32000	509.1500	494.0000	526.0000
32100	509.6700	495.0000	526.0000
32200	510.3300	495.0000	527.0000
32300	511.1000	496.0000	529.0000
32400	511.8200	497.0000	529.0000
32500	512.3900	497.0000	529.0000
32600	513.0200	498.0000	530.0000
32700	513.5000	498.0000	531.0000
32800	514.1700	499.0000	533.0000
32900	514.8900	499.0000	534.0000
33000	515.5600	500.0000	535.0000
33100	516.1700	501.0000	536.0000
33200	516.7300	502.0000	536.0000
33300	517.1900	502.0000	536.0000
33400	517.6400	502.0000	537.0000
33500	518.2800	502.0000	537.0000
33600	518.7900	502.0000	538.0000
33700	519.3400	502.0000	538.0000
33800	520.0000	503.0000	538.0000
33900	520.5200	503.0000	538.0000
34000	521.0100	506.0000	538.0000
34100	521.5300	507.0000	538.0000
34200	522.1700	507.0000	538.0000
34300	522.7100	507.0000	539.0000
34400	523.2600	508.0000	539.0000
34500	523.7900	508.0000	540.0000
34600	524.4700	508.0000	541.0000
34700	524.9000	508.0000	541.0000
34800	525.4400	509.0000	541.0000
34900	526.0700	509.0000	541.0000
35000	526.6500	509.0000	542.0000
35100	527.1400	511.0000	542.0000
35200	527.7100	511.0000	543.0000
35300	528.3000	512.0000	544.0000
35400	528.9000	513.0000	544.0000
35500	529.5100	513.0000	546.0000
35600	529.9000	513.0000	546.0000
35700	530.4900	514.0000	546.0000
35800	530.9600	516.0000	547.0000
35900	531.5100	516.0000	548.0000
36000	531.9500	516.0000	548.0000
36100	532.5300	516.0000	548.0000
36200	533.0100	516.0000	549.0000
36300	533.4700	517.0000	549.0000
36400	534.1100	517.0000	549.0000
36500	534.5500	518.0000	549.0000
36600	535.0600	519.0000	550.0000
36700	535.6400	519.0000	551.0000
36800	536.1600	521.0000	551.0000
36900	536.6200	521.0000	551.0000
37000	537.1800	521.0000	551.0000
37100	537.8400	524.0000	552.0000
37200	538.3800	524.0000	553.0000
37300	538.9600	525.0000	555.0000
37400	539.6200	525.0000	555.0000
37500	540.1200	526.0000	555.0000
37600	540.7400	526.0000	555.0000
37700	541.1600	527.0000	555.0000
37800	541.7100	527.0000	556.0000
37900	542.2700	528.0000	556.0000
38000	542.6900	529.0000	557.0000
38100	543.2300	529.0000	557.0000
38200	543.8700	529.0000	558.0000
38300	544.4200	529.0000	559.0000
38400	544.8700	530.0000	559.0000
38500	545.3800	530.0000	560.0000
38600	545.9700	532.0000	560.0000
38700	546.3700	533.0000	561.0000
38800	546.8600	533.0000	562.0000
38900	547.4200	534.0000	563.0000
39000	548.0700	535.0000	563.0000
39100	548.6600	536.0000	564.0000
39200	549.1900	537.0000	564.0000
39300	549.8000	539.0000	565.0000
39400	550.1800	539.0000	565.0000
39500	550.6400	539.0000	566.0000
39600	551.1300	539.0000	566.0000
39700	551.6800	539.0000	567.0000
39800	552.2100	541.0000	568.0000
39900	552.6600	541.0000	568.0000
40000	553.0900	541.0000	568.0000
40100	553.6400	541.0000	569.0000
40200	554.0200	542.0000	569.0000
40300	554.4700	543.0000	569.0000
40400	554.8900	543.0000	569.0000
40500	555.2700	544.0000	570.0000
40600	555.8900	544.0000	570.0000
40700	556.3300	545.0000	570.0000
40800	556.8800	545.0000	572.0000
40900	557.3200	546.0000	572.0000
41000	557.7800	546.0000	572.0000
41100	558.2100	547.0000	573.0000
41200	558.6700	547.0000	574.0000
41300	559.2800	548.0000	574.0000
41400	559.7500	549.0000	574.0000
41500	560.3200	550.0000	574.0000
41600	560.9400	550.0000	575.0000
41700	561.4000	550.0000	575.0000
41800	561.8400	550.0000	576.0000
41900	562.3200	550.0000	576.0000
42000	562.7700	550.0000	576.0000
42100	563.2500	551.0000	576.0000
42200	563.7800	552.0000	577.0000
42300	564.3100	553.0000	578.0000
42400	564.7500	554.0000	578.0000
42500	565.2600	554.0000	578.0000
42600	565.7200	555.0000	579.0000
42700	566.0800	555.0000	579.0000
42800	566.5000	556.0000	579.0000
42900	566.9300	556.0000	579.0000
43000	567.3700	558.0000	580.0000
43100	567.7600	558.0000	580.0000
43200	568.1100	558.0000	581.0000
43300	568.4700	559.0000	581.0000
43400	568.9300	560.0000	582.0000
43500	569.4600	560.0000	582.0000
43600	569.8300	560.0000	582.0000
43700	570.2400	560.0000	583.0000
43800	570.7000	560.0000	583.0000
43900	571.1800	561.0000	583.0000
44000	571.6400	562.0000	583.0000
44100	572.0400	562.0000	583.0000
44200	572.3600	562.0000	584.0000
44300	572.7800	563.0000	584.0000
44400	573.1500	563.0000	584.0000
44500	573.5300	563.0000	584.0000
44600	574.0100	564.0000	584.0000
44700	574.4600	564.0000	584.0000
44800	574.8500	564.0000	586.0000
44900	575.2500	565.0000	586.0000
45000	575.6800	566.0000	586.0000
45100	576.1100	567.0000	588.0000
45200	576.5000	568.0000	589.0000
45300	577.0600	569.0000	590.0000
45400	577.4900	569.0000	590.0000
45500	577.9200	569.0000	591.0000
45600	578.3800	570.0000	591.0000
45700	578.7700	570.0000	591.0000
45800	579.1400	570.0000	591.0000
45900	579.5100	570.0000	591.0000
46000	579.8900	570.0000	592.0000
46100	580.3400	570.0000	592.0000
46200	580.7300	571.0000	592.0000
46300	581.1500	571.0000	592.0000
46400	581.4800	572.0000	592.0000
46500	581.8300	572.0000	592.0000
46600	582.2700	573.0000	593.0000
46700	582.6000	574.0000	594.0000
46800	583.0300	574.0000	594.0000
46900	583.5100	575.0000	594.0000
47000	583.8300	575.0000	595.0000
47100	584.1700	576.0000	595.0000
47200	584.5400	576.0000	595.0000
47300	584.8600	576.0000	595.0000
47400	585.2600	576.0000	595.0000
47500	585.5300	576.0000	596.0000
47600	585.8900	576.0000	597.0000
47700	586.2200	577.0000	597.0000
47800	586.5600	577.0000	597.0000
47900	586.9100	578.0000	597.0000
48000	587.2400	578.0000	597.0000
48100	587.6000	578.0000	599.0000
48196	588.0100	579.0000	599.0000
48200	588.0400	579.0000	599.0000
48300	588.4200	579.0000	599.0000
48400	588.9100	579.0000	600.0000
48500	589.2500	579.0000	600.0000
48600	589.6100	580.0000	600.0000
48700	589.8900	580.0000	600.0000
48800	590.2200	580.0000	601.0000
48900	590.7000	580.0000	601.0000
49000	591.1300	581.0000	601.0000
49100	591.3800	581.0000	601.0000
49200	591.7500	581.0000	601.0000
49300	592.0600	581.0000	602.0000
49400	592.3600	581.0000	603.0000
49500	592.6500	582.0000	603.0000
49600	592.9500	582.0000	603.0000
49700	593.2100	582.0000	603.0000
49800	593.5700	582.0000	603.0000
49900	593.8900	582.0000	603.0000
50000	594.1100	582.0000	603.0000
50100	594.4100	585.0000	604.0000
50200	594.7500	585.0000	604.0000
50300	595.0700	585.0000	605.0000
50400	595.3800	585.0000	605.0000
50500	595.7100	586.0000	605.0000
50600	596.0100	586.0000	605.0000
50700	596.2700	586.0000	605.0000
50800	596.5400	588.0000	606.0000
50900	596.8500	588.0000	606.0000
51000	597.1400	588.0000	606.0000
51100	597.4600	588.0000	606.0000
51200	597.6900	589.0000	607.0000
51300	598.0700	589.0000	607.0000
51400	598.3300	589.0000	607.0000
51500	598.6700	589.0000	607.0000
51600	598.9300	589.0000	607.0000
51700	599.2700	590.0000	607.0000
51800	599.5600	591.0000	608.0000
51900	599.9200	592.0000	608.0000
52000	600.1600	592.0000	609.0000
52100	600.5000	592.0000	609.0000
52200	600.8400	593.0000	609.0000
52300	601.0800	593.0000	609.0000
52400	601.3600	593.0000	610.0000
52500	601.6500	594.0000	611.0000
52600	601.9800	594.0000	611.0000
52700	602.3200	594.0000	612.0000
52800	602.5600	594.0000	612.0000
52900	602.7900	595.0000	612.0000
53000	603.1100	595.0000	612.0000
53100	603.4100	595.0000	613.0000
53200	603.6800	596.0000	613.0000
53300	604.0000	596.0000	613.0000
53400	604.2900	597.0000	613.0000
53500	604.6800	597.0000	613.0000
53600	605.0500	598.0000	614.0000
53700	605.3400	598.0000	615.0000
53800	605.6300	598.0000	615.0000
53900	605.9200	598.0000	616.0000
54000	606.1600	599.0000	616.0000
54100	606.4700	599.0000	616.0000
54200	606.7400	599.0000	616.0000
54300	606.9800	599.0000	616.0000
54400	607.2800	599.0000	616.0000
54500	607.6200	600.0000	617.0000
54600	607.9400	601.0000	617.0000
54700	608.2600	601.0000	617.0000
54800	608.5200	601.0000	617.0000
54900	608.8600	601.0000	617.0000
55000	609.0400	601.0000	617.0000
55100	609.3300	601.0000	618.0000
55200	609.6200	601.0000	618.0000
55300	609.8900	601.0000	618.0000
55400	610.1300	601.0000	618.0000
55500	610.3800	602.0000	618.0000
55600	610.5400	603.0000	618.0000
55700	610.7900	603.0000	618.0000
55800	611.0700	603.0000	619.0000
55900	611.3300	603.0000	619.0000
56000	611.6900	604.0000	619.0000
56100	611.9500	605.0000	619.0000
56200	612.3700	605.0000	620.0000
56300	612.5800	606.0000	620.0000
56400	612.8800	606.0000	620.0000
56500	613.2600	606.0000	620.0000
56600	613.5300	607.0000	621.0000
56700	613.7800	607.0000	621.0000
56800	613.9500	607.0000	621.0000
56900	614.2100	607.0000	621.0000
57000	614.4900	608.0000	621.0000
57100	614.6900	608.0000	621.0000
57200	614.9100	608.0000	621.0000
57300	615.1500	609.0000	621.0000
57400	615.3900	609.0000	621.0000
57500	615.6600	609.0000	621.0000
57600	615.9200	609.0000	621.0000
57700	616.3000	609.0000	622.0000
57800	616.5100	611.0000	622.0000
57900	616.7100	611.0000	622.0000
58000	617.0000	611.0000	622.0000
58100	617.3200	611.0000	622.0000
58200	617.6400	611.0000	623.0000
58300	617.8800	612.0000	623.0000
58314	617.9200	612.0000	623.0000
58400	618.1000	612.0000	623.0000
58500	618.4000	612.0000	623.0000
58600	618.6500	612.0000	624.0000
58700	618.8600	612.0000	624.0000
58800	619.1900	613.0000	625.0000
58900	619.4300	613.0000	625.0000
59000	619.6600	614.0000	625.0000
59100	619.8900	614.0000	625.0000
59200	620.1700	614.0000	625.0000
59300	620.3800	615.0000	625.0000
59400	620.6900	615.0000	625.0000
59500	620.9500	616.0000	625.0000
59600	621.1800	616.0000	625.0000
59700	621.4000	616.0000	626.0000
59800	621.5800	616.0000	626.0000
59900	621.8400	617.0000	626.0000
60000	622.0700	617.0000	626.0000
60100	622.2100	617.0000	626.0000
60200	622.4200	618.0000	626.0000
60300	622.5500	618.0000	626.0000
60400	622.7600	618.0000	626.0000
60500	622.9900	619.0000	626.0000
60600	623.2300	619.0000	626.0000
60700	623.4400	620.0000	626.0000
60800	623.6100	620.0000	626.0000
60900	623.7800	621.0000	626.0000
61000	624.0000	621.0000	626.0000
61100	624.2500	621.0000	626.0000
61200	624.5100	622.0000	626.0000
61293	624.6000	622.0000	626.0000
61300	624.6300	622.0000	626.0000
61400	624.8200	622.0000	626.0000
61472	624.9800	622.0000	626.0000
61500	625.0000	622.0000	626.0000
61600	625.1900	623.0000	626.0000
61700	625.4200	623.0000	626.0000
61800	625.7600	624.0000	626.0000
61900	625.9100	625.0000	626.0000
61953	626.0000	626.0000	626.0000
