# Supplementary material for: β-sitosterol inhibits trimethylamine production by regulating the gut microbiota and attenuates atherosclerosis in ApoE–/– mice
Source: Front Cardiovasc Med. 2022 Nov 1;9:986905. doi: 10.3389/fcvm.2022.986905 (PMC9663806; doi:10.3389/fcvm.2022.986905)
Supplement: Supplementary file 1 [file Data_Sheet_1.ZIP › Source data/gut microbiota diversity analysis/CON-EXP/02.Alpha/02.Rarefaction/otu.13.rarefaction.xls]

numsampled	0.97	lci	hci
1	1.0000	1.0000	1.0000
100	35.6700	28.0000	43.0000
200	55.7100	47.0000	66.0000
300	72.5400	63.0000	83.0000
400	86.3200	73.0000	97.0000
500	98.6900	86.0000	111.0000
600	110.0700	96.0000	121.0000
700	119.7900	104.0000	132.0000
800	129.7300	112.0000	143.0000
900	138.6500	123.0000	153.0000
1000	146.9200	130.0000	159.0000
1100	154.8600	138.0000	169.0000
1200	162.5500	148.0000	176.0000
1300	169.7700	155.0000	182.0000
1400	176.3300	161.0000	190.0000
1500	182.3500	167.0000	199.0000
1600	188.3800	172.0000	204.0000
1700	194.2900	179.0000	211.0000
1800	200.0900	186.0000	215.0000
1900	205.5700	190.0000	220.0000
2000	211.1700	195.0000	228.0000
2100	216.2600	201.0000	230.0000
2200	221.3200	208.0000	236.0000
2300	226.1100	213.0000	241.0000
2400	230.6300	218.0000	244.0000
2500	235.3700	221.0000	248.0000
2600	239.5600	227.0000	253.0000
2700	243.7100	230.0000	257.0000
2800	247.9100	234.0000	263.0000
2900	252.0300	238.0000	266.0000
3000	256.1900	243.0000	270.0000
3100	259.9800	246.0000	274.0000
3200	263.7300	252.0000	278.0000
3300	266.8900	253.0000	282.0000
3400	270.3400	256.0000	285.0000
3500	273.9100	259.0000	288.0000
3600	277.3300	261.0000	291.0000
3700	280.4200	267.0000	294.0000
3800	283.4400	269.0000	298.0000
3900	286.5800	271.0000	299.0000
4000	289.8300	278.0000	303.0000
4100	292.9300	279.0000	306.0000
4200	295.9200	282.0000	310.0000
4300	298.6600	285.0000	313.0000
4400	301.6800	285.0000	318.0000
4500	304.5200	288.0000	319.0000
4600	307.3800	291.0000	321.0000
4700	310.0300	294.0000	324.0000
4800	312.8100	297.0000	327.0000
4900	315.3900	299.0000	330.0000
5000	318.1200	302.0000	333.0000
5100	320.3700	304.0000	335.0000
5200	322.5800	306.0000	339.0000
5300	324.9900	307.0000	341.0000
5400	327.6000	312.0000	343.0000
5500	330.3500	313.0000	346.0000
5600	332.6800	316.0000	347.0000
5700	335.1000	318.0000	350.0000
5800	337.3100	320.0000	354.0000
5900	339.3000	321.0000	357.0000
6000	341.5500	322.0000	359.0000
6100	343.5600	323.0000	362.0000
6200	345.7800	325.0000	364.0000
6300	348.0100	327.0000	366.0000
6400	350.0600	329.0000	371.0000
6500	352.0700	333.0000	372.0000
6600	354.2100	337.0000	373.0000
6700	356.2200	338.0000	373.0000
6800	358.3400	339.0000	374.0000
6900	360.3400	341.0000	377.0000
7000	362.3000	345.0000	378.0000
7100	364.3500	346.0000	379.0000
7200	366.2600	351.0000	382.0000
7300	368.1600	354.0000	384.0000
7400	370.1600	355.0000	386.0000
7500	371.9500	356.0000	388.0000
7600	373.5100	358.0000	389.0000
7700	375.2400	360.0000	391.0000
7800	377.0200	362.0000	393.0000
7900	378.7100	364.0000	394.0000
8000	380.3800	366.0000	396.0000
8100	382.0100	368.0000	397.0000
8200	383.8900	370.0000	399.0000
8300	385.5600	371.0000	400.0000
8400	387.1200	372.0000	401.0000
8500	388.7800	374.0000	403.0000
8600	390.4600	376.0000	405.0000
8700	392.2400	378.0000	406.0000
8800	394.1100	379.0000	409.0000
8900	395.5500	380.0000	409.0000
9000	397.1500	382.0000	411.0000
9100	398.6600	383.0000	414.0000
9200	400.2200	385.0000	416.0000
9300	402.0400	387.0000	417.0000
9400	403.5700	388.0000	419.0000
9500	405.1200	390.0000	419.0000
9600	406.5600	390.0000	420.0000
9700	407.9000	392.0000	422.0000
9800	409.2700	393.0000	425.0000
9900	410.4600	394.0000	426.0000
10000	412.0500	394.0000	427.0000
10100	413.4800	395.0000	429.0000
10200	414.7900	396.0000	431.0000
10300	416.0400	397.0000	431.0000
10400	417.3500	401.0000	432.0000
10500	418.6400	401.0000	434.0000
10600	420.0600	403.0000	436.0000
10700	421.4500	407.0000	437.0000
10800	422.7300	408.0000	440.0000
10900	424.0000	410.0000	440.0000
11000	425.4300	411.0000	441.0000
11100	426.6700	413.0000	442.0000
11200	428.0000	414.0000	443.0000
11300	429.1400	415.0000	444.0000
11400	430.2800	415.0000	444.0000
11500	431.4100	416.0000	444.0000
11600	432.5700	417.0000	445.0000
11700	433.9100	417.0000	447.0000
11800	435.1400	419.0000	450.0000
11900	436.4900	419.0000	450.0000
12000	437.5500	421.0000	453.0000
12100	438.8100	424.0000	455.0000
12200	439.8900	424.0000	456.0000
12300	441.1400	425.0000	458.0000
12400	442.2600	425.0000	458.0000
12500	443.4100	425.0000	460.0000
12600	444.5400	426.0000	460.0000
12700	445.6600	427.0000	462.0000
12800	446.6400	428.0000	462.0000
12900	447.8100	430.0000	463.0000
13000	448.8900	430.0000	465.0000
13100	450.1500	432.0000	467.0000
13200	451.3100	434.0000	468.0000
13300	452.4400	434.0000	468.0000
13400	453.5500	434.0000	470.0000
13500	454.5200	435.0000	470.0000
13600	455.7200	435.0000	471.0000
13700	456.7000	438.0000	471.0000
13800	457.7800	439.0000	473.0000
13900	458.6900	440.0000	474.0000
14000	459.5200	441.0000	475.0000
14100	460.6100	443.0000	476.0000
14200	461.5700	444.0000	476.0000
14300	462.6300	445.0000	479.0000
14400	463.6300	445.0000	479.0000
14500	464.6400	446.0000	480.0000
14600	465.7300	447.0000	481.0000
14700	466.8200	451.0000	481.0000
14800	467.8900	452.0000	483.0000
14900	468.9400	452.0000	485.0000
15000	470.1000	453.0000	486.0000
15100	470.9400	457.0000	486.0000
15200	471.8300	457.0000	488.0000
15300	472.7600	457.0000	489.0000
15400	473.8400	459.0000	491.0000
15500	474.7500	460.0000	491.0000
15600	475.6600	460.0000	493.0000
15700	476.6500	461.0000	493.0000
15800	477.5000	462.0000	495.0000
15900	478.4100	463.0000	496.0000
16000	479.4400	464.0000	496.0000
16100	480.2900	465.0000	496.0000
16200	481.2900	466.0000	496.0000
16300	482.1200	467.0000	498.0000
16400	483.0600	467.0000	499.0000
16500	484.1800	468.0000	501.0000
16600	485.1500	469.0000	502.0000
16700	486.1200	469.0000	503.0000
16800	487.0600	471.0000	504.0000
16900	487.9900	471.0000	504.0000
17000	489.0200	473.0000	504.0000
17100	489.8500	474.0000	505.0000
17200	490.7400	475.0000	506.0000
17300	491.6400	476.0000	510.0000
17400	492.4600	478.0000	510.0000
17500	493.2400	479.0000	510.0000
17600	494.1500	479.0000	512.0000
17700	494.9700	479.0000	513.0000
17800	495.9600	481.0000	514.0000
17900	496.9200	482.0000	517.0000
18000	497.8000	483.0000	517.0000
18100	498.6100	484.0000	518.0000
18200	499.3900	485.0000	519.0000
18300	500.1800	485.0000	519.0000
18400	500.9300	486.0000	520.0000
18500	501.8000	487.0000	520.0000
18600	502.7000	488.0000	521.0000
18700	503.6700	489.0000	522.0000
18800	504.5200	491.0000	523.0000
18900	505.3200	492.0000	524.0000
19000	506.1500	492.0000	525.0000
19100	506.8400	493.0000	525.0000
19200	507.5200	493.0000	525.0000
19300	508.4500	494.0000	525.0000
19400	509.3100	495.0000	525.0000
19500	510.1500	496.0000	526.0000
19600	510.7200	496.0000	526.0000
19700	511.6400	496.0000	527.0000
19800	512.4000	496.0000	528.0000
19900	513.3100	497.0000	529.0000
20000	513.8900	497.0000	529.0000
20100	514.6700	498.0000	530.0000
20200	515.4100	500.0000	532.0000
20300	516.2300	501.0000	533.0000
20400	517.0700	501.0000	533.0000
20500	517.9900	501.0000	533.0000
20600	518.6600	503.0000	533.0000
20700	519.4000	503.0000	535.0000
20800	520.1500	503.0000	535.0000
20900	520.7400	504.0000	535.0000
21000	521.6000	504.0000	535.0000
21100	522.2200	504.0000	536.0000
21200	523.0400	505.0000	536.0000
21300	523.9000	507.0000	536.0000
21400	524.6000	507.0000	537.0000
21500	525.1700	509.0000	539.0000
21600	525.8900	509.0000	539.0000
21700	526.5500	510.0000	539.0000
21800	527.2000	511.0000	539.0000
21900	527.9500	511.0000	540.0000
22000	528.6800	512.0000	541.0000
22100	529.5600	513.0000	542.0000
22200	530.4500	513.0000	542.0000
22300	531.0800	513.0000	544.0000
22400	531.8000	516.0000	545.0000
22500	532.5200	516.0000	547.0000
22600	533.1100	517.0000	547.0000
22700	533.8200	517.0000	547.0000
22800	534.5100	518.0000	548.0000
22900	535.1800	519.0000	548.0000
23000	535.9800	520.0000	549.0000
23100	536.5200	520.0000	549.0000
23200	537.2100	522.0000	549.0000
23300	537.9500	522.0000	550.0000
23400	538.6700	522.0000	552.0000
23500	539.2400	523.0000	552.0000
23600	539.9400	524.0000	552.0000
23700	540.5200	525.0000	553.0000
23800	541.1500	525.0000	553.0000
23900	541.6900	526.0000	553.0000
24000	542.2900	527.0000	555.0000
24100	542.9500	528.0000	555.0000
24200	543.7000	529.0000	557.0000
24300	544.3400	531.0000	558.0000
24400	544.9200	531.0000	559.0000
24500	545.6000	531.0000	559.0000
24600	546.1300	531.0000	559.0000
24700	546.6800	533.0000	559.0000
24800	547.2700	533.0000	559.0000
24900	547.9100	534.0000	559.0000
25000	548.5500	535.0000	561.0000
25100	549.1900	535.0000	561.0000
25200	549.8200	536.0000	562.0000
25300	550.3700	536.0000	562.0000
25400	550.9900	536.0000	563.0000
25500	551.5500	537.0000	564.0000
25600	552.1300	537.0000	565.0000
25700	552.6100	540.0000	565.0000
25800	553.2700	540.0000	565.0000
25900	553.9000	541.0000	566.0000
26000	554.5100	542.0000	568.0000
26100	555.0200	543.0000	569.0000
26200	555.6300	543.0000	570.0000
26300	556.0800	544.0000	570.0000
26400	556.7700	544.0000	570.0000
26500	557.3600	544.0000	571.0000
26600	557.8200	544.0000	572.0000
26700	558.4300	545.0000	573.0000
26800	559.0300	545.0000	573.0000
26900	559.5300	545.0000	573.0000
27000	560.0800	546.0000	574.0000
27100	560.5800	547.0000	574.0000
27200	561.1200	547.0000	575.0000
27300	561.6700	547.0000	575.0000
27400	562.2400	548.0000	576.0000
27500	562.9100	548.0000	577.0000
27600	563.4000	549.0000	578.0000
27700	563.8800	549.0000	578.0000
27800	564.3400	550.0000	579.0000
27900	564.8800	550.0000	579.0000
28000	565.4000	551.0000	580.0000
28100	565.9200	551.0000	580.0000
28200	566.4100	551.0000	580.0000
28300	567.1200	551.0000	581.0000
28400	567.7100	552.0000	581.0000
28500	568.4300	552.0000	582.0000
28600	568.8700	552.0000	582.0000
28700	569.3100	552.0000	583.0000
28800	569.8600	553.0000	583.0000
28900	570.5100	554.0000	584.0000
29000	570.9300	554.0000	585.0000
29100	571.3900	555.0000	585.0000
29200	571.7900	555.0000	586.0000
29300	572.3100	556.0000	586.0000
29400	572.8200	557.0000	586.0000
29500	573.3600	557.0000	586.0000
29600	573.7300	558.0000	587.0000
29700	574.2200	558.0000	587.0000
29800	574.7900	558.0000	587.0000
29900	575.3000	558.0000	588.0000
30000	575.7900	559.0000	589.0000
30100	576.2000	560.0000	590.0000
30200	576.6800	560.0000	590.0000
30300	577.1600	560.0000	590.0000
30400	577.6600	560.0000	591.0000
30500	578.1100	561.0000	592.0000
30600	578.5300	561.0000	592.0000
30700	579.0700	561.0000	592.0000
30800	579.5400	561.0000	593.0000
30900	580.0600	563.0000	593.0000
31000	580.4300	564.0000	593.0000
31100	580.9300	564.0000	594.0000
31200	581.3500	564.0000	594.0000
31300	581.9100	564.0000	594.0000
31400	582.3700	565.0000	594.0000
31500	582.8300	565.0000	595.0000
31600	583.3400	565.0000	595.0000
31700	583.8200	566.0000	596.0000
31800	584.3300	567.0000	597.0000
31900	584.8400	567.0000	597.0000
32000	585.2500	568.0000	597.0000
32100	585.8200	569.0000	597.0000
32200	586.2200	569.0000	597.0000
32300	586.7900	569.0000	598.0000
32400	587.1600	571.0000	598.0000
32500	587.5700	571.0000	598.0000
32600	588.1800	572.0000	600.0000
32700	588.7200	572.0000	600.0000
32800	589.1900	572.0000	601.0000
32900	589.5600	573.0000	601.0000
33000	590.0700	574.0000	602.0000
33100	590.4900	574.0000	602.0000
33200	590.9400	574.0000	603.0000
33300	591.3800	574.0000	604.0000
33400	591.7900	576.0000	604.0000
33500	592.2600	576.0000	604.0000
33600	592.7000	576.0000	605.0000
33700	593.1000	576.0000	606.0000
33800	593.5600	576.0000	608.0000
33900	594.0600	576.0000	608.0000
34000	594.4700	576.0000	608.0000
34100	594.8400	576.0000	608.0000
34200	595.2400	577.0000	608.0000
34300	595.7600	577.0000	609.0000
34400	596.2200	577.0000	609.0000
34500	596.6700	577.0000	609.0000
34600	597.1600	579.0000	609.0000
34700	597.5300	579.0000	610.0000
34800	597.9900	580.0000	612.0000
34900	598.3200	580.0000	613.0000
35000	598.7300	581.0000	613.0000
35100	599.2400	582.0000	613.0000
35200	599.7200	583.0000	613.0000
35300	600.0800	584.0000	613.0000
35400	600.6500	585.0000	613.0000
35500	601.0800	585.0000	614.0000
35600	601.4500	586.0000	615.0000
35700	601.8700	586.0000	615.0000
35800	602.2600	586.0000	615.0000
35900	602.6500	586.0000	615.0000
36000	603.1100	586.0000	616.0000
36100	603.5000	587.0000	616.0000
36200	603.9400	588.0000	616.0000
36300	604.4300	588.0000	616.0000
36400	604.8100	588.0000	617.0000
36500	605.1400	590.0000	617.0000
36600	605.5100	590.0000	617.0000
36700	605.8800	590.0000	618.0000
36800	606.2900	591.0000	619.0000
36900	606.5700	592.0000	619.0000
37000	606.8500	592.0000	619.0000
37100	607.1800	592.0000	619.0000
37200	607.7600	593.0000	621.0000
37300	608.1300	594.0000	621.0000
37400	608.5300	594.0000	623.0000
37500	608.9300	594.0000	623.0000
37600	609.4700	594.0000	623.0000
37700	609.8100	594.0000	624.0000
37800	610.2100	594.0000	624.0000
37900	610.6100	595.0000	625.0000
38000	610.9600	595.0000	625.0000
38100	611.2700	595.0000	625.0000
38200	611.6200	595.0000	626.0000
38300	611.9900	598.0000	626.0000
38400	612.3200	598.0000	627.0000
38500	612.8000	599.0000	628.0000
38600	613.1400	600.0000	628.0000
38700	613.4900	600.0000	628.0000
38800	613.9100	600.0000	629.0000
38900	614.2500	600.0000	629.0000
39000	614.6800	600.0000	629.0000
39100	614.9900	600.0000	629.0000
39200	615.3900	601.0000	630.0000
39300	615.8400	601.0000	630.0000
39400	616.1600	601.0000	630.0000
39500	616.5300	601.0000	630.0000
39600	616.9100	602.0000	630.0000
39700	617.3500	602.0000	632.0000
39800	617.6000	603.0000	632.0000
39900	618.0500	604.0000	632.0000
40000	618.4800	605.0000	634.0000
40100	618.8400	605.0000	634.0000
40200	619.2000	606.0000	634.0000
40300	619.5500	608.0000	634.0000
40400	619.9300	608.0000	634.0000
40500	620.1400	608.0000	634.0000
40600	620.5100	608.0000	635.0000
40700	620.9100	609.0000	635.0000
40800	621.3000	609.0000	635.0000
40900	621.6100	611.0000	635.0000
41000	621.9600	611.0000	635.0000
41100	622.2400	611.0000	635.0000
41200	622.5900	611.0000	636.0000
41300	622.8900	611.0000	636.0000
41400	623.2300	611.0000	636.0000
41500	623.6000	611.0000	636.0000
41600	623.9600	612.0000	636.0000
41700	624.2300	612.0000	636.0000
41800	624.5500	612.0000	636.0000
41900	625.0300	613.0000	637.0000
42000	625.4600	613.0000	638.0000
42100	625.8300	614.0000	638.0000
42200	626.1900	614.0000	639.0000
42300	626.4400	615.0000	639.0000
42400	626.8500	615.0000	639.0000
42500	627.1100	615.0000	639.0000
42600	627.4900	616.0000	639.0000
42700	627.8700	616.0000	639.0000
42800	628.1300	618.0000	639.0000
42900	628.4400	618.0000	640.0000
43000	628.7700	618.0000	640.0000
43100	629.0800	618.0000	641.0000
43200	629.2900	619.0000	641.0000
43300	629.6000	619.0000	641.0000
43400	630.0200	620.0000	641.0000
43500	630.3100	621.0000	641.0000
43600	630.7100	621.0000	641.0000
43700	630.9600	621.0000	642.0000
43800	631.3500	621.0000	642.0000
43900	631.6400	622.0000	642.0000
44000	631.9900	622.0000	642.0000
44100	632.2700	622.0000	642.0000
44200	632.5600	623.0000	642.0000
44300	632.8300	623.0000	642.0000
44400	633.2200	624.0000	643.0000
44500	633.6000	625.0000	643.0000
44600	633.9400	625.0000	643.0000
44700	634.2200	626.0000	643.0000
44800	634.7100	626.0000	643.0000
44900	634.9600	626.0000	644.0000
45000	635.3100	626.0000	644.0000
45100	635.6300	627.0000	644.0000
45200	635.9700	627.0000	645.0000
45300	636.2800	627.0000	645.0000
45400	636.6500	628.0000	646.0000
45500	636.9700	628.0000	646.0000
45600	637.2700	628.0000	647.0000
45700	637.6200	628.0000	647.0000
45800	637.9000	628.0000	647.0000
45900	638.2500	628.0000	648.0000
46000	638.5100	629.0000	648.0000
46100	638.8600	630.0000	648.0000
46200	639.0700	630.0000	648.0000
46300	639.3800	630.0000	648.0000
46400	639.6600	631.0000	648.0000
46500	639.9100	632.0000	648.0000
46600	640.2700	632.0000	650.0000
46700	640.5800	632.0000	650.0000
46800	640.9800	632.0000	650.0000
46900	641.2600	632.0000	651.0000
47000	641.5500	632.0000	651.0000
47100	641.8400	633.0000	651.0000
47200	642.0800	633.0000	651.0000
47300	642.2900	634.0000	651.0000
47400	642.6200	635.0000	651.0000
47500	642.9600	635.0000	652.0000
47600	643.1900	635.0000	652.0000
47700	643.5000	635.0000	652.0000
47800	643.8200	635.0000	652.0000
47900	644.1200	636.0000	653.0000
48000	644.4100	636.0000	653.0000
48100	644.7200	636.0000	654.0000
48196	645.0100	636.0000	655.0000
48200	645.0100	636.0000	655.0000
48300	645.2400	636.0000	655.0000
48400	645.5300	636.0000	655.0000
48500	645.8400	636.0000	655.0000
48600	646.0300	638.0000	655.0000
48700	646.3400	638.0000	655.0000
48800	646.6400	639.0000	655.0000
48900	646.9300	639.0000	655.0000
49000	647.2700	640.0000	657.0000
49100	647.5400	640.0000	657.0000
49200	647.8200	641.0000	658.0000
49300	648.0100	641.0000	658.0000
49400	648.3100	641.0000	658.0000
49500	648.5900	641.0000	658.0000
49600	648.8500	641.0000	658.0000
49700	649.1300	642.0000	659.0000
49800	649.3700	642.0000	659.0000
49900	649.5900	642.0000	659.0000
50000	649.8700	643.0000	659.0000
50100	650.1000	643.0000	659.0000
50200	650.3500	643.0000	660.0000
50300	650.6200	643.0000	660.0000
50400	650.8600	643.0000	660.0000
50500	651.0800	643.0000	661.0000
50600	651.4100	644.0000	661.0000
50700	651.6300	644.0000	661.0000
50800	651.9000	644.0000	661.0000
50900	652.1800	644.0000	662.0000
51000	652.3900	644.0000	662.0000
51100	652.7000	644.0000	662.0000
51200	652.9000	644.0000	662.0000
51300	653.1800	645.0000	662.0000
51400	653.4100	645.0000	662.0000
51500	653.6900	645.0000	662.0000
51600	653.9900	645.0000	663.0000
51700	654.3100	646.0000	663.0000
51800	654.5800	646.0000	664.0000
51900	654.9100	646.0000	664.0000
52000	655.1600	646.0000	664.0000
52100	655.3300	646.0000	664.0000
52200	655.5100	646.0000	664.0000
52300	655.8100	647.0000	665.0000
52400	656.0700	649.0000	665.0000
52500	656.2700	649.0000	665.0000
52600	656.5300	649.0000	665.0000
52700	656.7500	649.0000	665.0000
52800	657.0600	649.0000	665.0000
52900	657.3100	650.0000	666.0000
53000	657.5100	650.0000	666.0000
53100	657.8000	650.0000	667.0000
53200	658.0300	650.0000	667.0000
53300	658.3200	650.0000	667.0000
53400	658.5100	650.0000	667.0000
53500	658.6700	651.0000	667.0000
53600	658.9400	652.0000	667.0000
53700	659.1900	652.0000	667.0000
53800	659.4300	652.0000	667.0000
53900	659.6600	652.0000	668.0000
54000	659.8600	653.0000	668.0000
54100	660.0500	653.0000	668.0000
54200	660.2100	653.0000	668.0000
54300	660.4000	653.0000	668.0000
54400	660.6900	654.0000	668.0000
54500	660.9600	654.0000	668.0000
54600	661.1700	654.0000	668.0000
54700	661.3800	654.0000	668.0000
54800	661.6500	654.0000	669.0000
54900	661.9900	654.0000	670.0000
55000	662.2800	655.0000	670.0000
55100	662.5700	656.0000	670.0000
55200	662.7100	656.0000	670.0000
55300	663.0100	656.0000	671.0000
55400	663.3000	657.0000	672.0000
55500	663.4500	657.0000	672.0000
55600	663.7100	657.0000	672.0000
55700	663.9900	657.0000	672.0000
55800	664.1300	657.0000	672.0000
55900	664.3700	657.0000	672.0000
56000	664.6600	657.0000	672.0000
56100	664.8300	658.0000	672.0000
56200	665.0500	658.0000	672.0000
56300	665.2200	659.0000	672.0000
56400	665.5000	659.0000	672.0000
56500	665.7800	660.0000	673.0000
56600	666.0100	660.0000	673.0000
56700	666.2800	660.0000	673.0000
56800	666.4500	660.0000	673.0000
56900	666.7500	660.0000	673.0000
57000	667.0100	661.0000	673.0000
57100	667.2200	661.0000	674.0000
57200	667.4500	661.0000	674.0000
57300	667.6500	661.0000	674.0000
57400	667.9000	661.0000	675.0000
57500	668.1200	662.0000	675.0000
57600	668.3200	662.0000	675.0000
57700	668.5700	662.0000	675.0000
57800	668.7700	662.0000	675.0000
57900	668.9800	662.0000	675.0000
58000	669.1800	663.0000	675.0000
58100	669.4000	663.0000	675.0000
58200	669.6600	663.0000	675.0000
58300	669.8900	663.0000	676.0000
58314	669.9400	663.0000	676.0000
58400	670.1500	664.0000	676.0000
58500	670.3500	664.0000	676.0000
58600	670.4800	664.0000	676.0000
58700	670.6900	664.0000	676.0000
58800	670.9100	664.0000	676.0000
58900	671.0700	665.0000	676.0000
59000	671.2900	665.0000	676.0000
59100	671.5100	665.0000	677.0000
59200	671.6700	665.0000	677.0000
59300	671.8900	665.0000	677.0000
59400	672.1200	665.0000	678.0000
59500	672.3300	666.0000	678.0000
59600	672.5900	666.0000	678.0000
59700	672.8000	667.0000	678.0000
59800	672.9600	668.0000	678.0000
59900	673.2600	669.0000	678.0000
60000	673.4900	669.0000	678.0000
60100	673.6800	669.0000	678.0000
60200	673.8800	670.0000	678.0000
60300	674.0700	670.0000	678.0000
60400	674.2500	670.0000	678.0000
60500	674.4200	670.0000	678.0000
60600	674.6500	671.0000	679.0000
60700	674.9300	671.0000	679.0000
60800	675.1000	671.0000	679.0000
60900	675.2700	672.0000	679.0000
61000	675.5000	672.0000	679.0000
61100	675.6400	672.0000	679.0000
61200	675.8300	672.0000	679.0000
61293	676.0000	672.0000	679.0000
61300	676.0200	672.0000	679.0000
61400	676.2600	672.0000	679.0000
61472	676.4000	673.0000	680.0000
61500	676.4500	673.0000	680.0000
61600	676.6800	673.0000	680.0000
61700	676.9200	673.0000	680.0000
61800	677.0500	673.0000	680.0000
61900	677.2900	674.0000	680.0000
61953	677.3600	674.0000	680.0000
62000	677.4200	674.0000	680.0000
62100	677.6200	675.0000	680.0000
62200	677.8000	675.0000	680.0000
62300	677.9300	675.0000	680.0000
62400	678.0600	675.0000	680.0000
62500	678.2500	676.0000	680.0000
62600	678.4700	676.0000	680.0000
62700	678.6900	676.0000	680.0000
62800	678.9200	677.0000	680.0000
62900	679.1600	677.0000	680.0000
63000	679.3600	677.0000	680.0000
63100	679.5900	678.0000	680.0000
63200	679.8400	679.0000	680.0000
63300	679.9700	680.0000	680.0000
63332	680.0000	680.0000	680.0000
