# Supplementary material for: β-sitosterol inhibits trimethylamine production by regulating the gut microbiota and attenuates atherosclerosis in ApoE–/– mice
Source: Front Cardiovasc Med. 2022 Nov 1;9:986905. doi: 10.3389/fcvm.2022.986905 (PMC9663806; doi:10.3389/fcvm.2022.986905)
Supplement: Supplementary file 1 [file Data_Sheet_1.ZIP › Source data/gut microbiota diversity analysis/CON-EXP/02.Alpha/02.Rarefaction/otu.14.rarefaction.xls]

numsampled	0.97	lci	hci
1	1.0000	1.0000	1.0000
100	23.4200	17.0000	31.0000
200	36.4000	29.0000	44.0000
300	47.4000	39.0000	56.0000
400	57.6200	49.0000	70.0000
500	66.3800	57.0000	80.0000
600	74.5200	63.0000	88.0000
700	82.2300	72.0000	93.0000
800	89.2900	77.0000	101.0000
900	96.2400	83.0000	108.0000
1000	102.3800	91.0000	113.0000
1100	108.4900	96.0000	121.0000
1200	114.2700	101.0000	128.0000
1300	120.1000	105.0000	136.0000
1400	125.3900	109.0000	142.0000
1500	130.5200	115.0000	147.0000
1600	135.5400	121.0000	150.0000
1700	140.4600	126.0000	156.0000
1800	145.3600	133.0000	159.0000
1900	150.1900	138.0000	165.0000
2000	154.6100	141.0000	169.0000
2100	159.1700	144.0000	174.0000
2200	163.0200	148.0000	178.0000
2300	166.9600	153.0000	181.0000
2400	170.8500	155.0000	185.0000
2500	174.6300	157.0000	189.0000
2600	178.1500	161.0000	193.0000
2700	181.8000	167.0000	197.0000
2800	185.2700	170.0000	202.0000
2900	189.0100	171.0000	206.0000
3000	192.5400	173.0000	208.0000
3100	195.9900	177.0000	213.0000
3200	199.2900	182.0000	215.0000
3300	202.5800	187.0000	221.0000
3400	206.2900	190.0000	225.0000
3500	209.4900	192.0000	227.0000
3600	212.7100	196.0000	229.0000
3700	215.9300	196.0000	233.0000
3800	218.9600	199.0000	234.0000
3900	222.0100	202.0000	241.0000
4000	225.0600	207.0000	242.0000
4100	227.8500	211.0000	244.0000
4200	230.8600	213.0000	246.0000
4300	233.5000	216.0000	248.0000
4400	236.3200	221.0000	251.0000
4500	239.2400	225.0000	253.0000
4600	241.6400	227.0000	254.0000
4700	244.2500	230.0000	259.0000
4800	246.7700	233.0000	262.0000
4900	249.1900	235.0000	262.0000
5000	251.7100	238.0000	265.0000
5100	254.1900	241.0000	270.0000
5200	256.7600	244.0000	271.0000
5300	258.9500	245.0000	273.0000
5400	261.5800	247.0000	277.0000
5500	263.9100	249.0000	279.0000
5600	266.2400	250.0000	281.0000
5700	268.8800	252.0000	283.0000
5800	271.3000	255.0000	287.0000
5900	273.6500	257.0000	290.0000
6000	275.6900	259.0000	293.0000
6100	277.8200	261.0000	294.0000
6200	279.8300	261.0000	295.0000
6300	281.9600	265.0000	298.0000
6400	284.0000	269.0000	301.0000
6500	286.1400	271.0000	301.0000
6600	288.4400	273.0000	305.0000
6700	290.4000	275.0000	306.0000
6800	292.5300	278.0000	309.0000
6900	294.5200	278.0000	310.0000
7000	296.4600	280.0000	313.0000
7100	298.5100	282.0000	315.0000
7200	300.5100	283.0000	316.0000
7300	302.6300	286.0000	318.0000
7400	304.3200	289.0000	321.0000
7500	306.1800	290.0000	322.0000
7600	308.2400	293.0000	324.0000
7700	310.2500	296.0000	327.0000
7800	312.2100	297.0000	327.0000
7900	313.9200	299.0000	328.0000
8000	315.5800	300.0000	331.0000
8100	317.4500	302.0000	336.0000
8200	319.1800	303.0000	336.0000
8300	321.1500	304.0000	338.0000
8400	322.9400	307.0000	340.0000
8500	324.5600	309.0000	341.0000
8600	326.2700	309.0000	343.0000
8700	327.9200	310.0000	346.0000
8800	329.6400	311.0000	348.0000
8900	331.2900	312.0000	351.0000
9000	332.8300	312.0000	353.0000
9100	334.5300	314.0000	355.0000
9200	336.2300	317.0000	356.0000
9300	338.0000	318.0000	358.0000
9400	339.6000	320.0000	361.0000
9500	341.3600	322.0000	365.0000
9600	343.0900	323.0000	366.0000
9700	344.5900	323.0000	366.0000
9800	346.1500	327.0000	367.0000
9900	347.7900	327.0000	368.0000
10000	349.2400	329.0000	371.0000
10100	350.8100	330.0000	372.0000
10200	352.1800	331.0000	372.0000
10300	353.8200	332.0000	373.0000
10400	355.2700	334.0000	374.0000
10500	356.9900	334.0000	377.0000
10600	358.5900	335.0000	377.0000
10700	360.0500	336.0000	379.0000
10800	361.4100	338.0000	380.0000
10900	363.0300	339.0000	381.0000
11000	364.5700	339.0000	382.0000
11100	366.1400	341.0000	384.0000
11200	367.5900	342.0000	386.0000
11300	369.3400	342.0000	388.0000
11400	370.8000	343.0000	389.0000
11500	372.3000	345.0000	390.0000
11600	373.5500	346.0000	391.0000
11700	375.0700	347.0000	393.0000
11800	376.7100	348.0000	395.0000
11900	378.2100	348.0000	399.0000
12000	379.5800	350.0000	401.0000
12100	380.8900	352.0000	402.0000
12200	382.2100	354.0000	402.0000
12300	383.7100	357.0000	403.0000
12400	385.0600	358.0000	405.0000
12500	386.5200	359.0000	407.0000
12600	387.8500	359.0000	408.0000
12700	389.2300	361.0000	409.0000
12800	390.5700	362.0000	411.0000
12900	391.9700	365.0000	411.0000
13000	393.2800	366.0000	413.0000
13100	394.6300	367.0000	415.0000
13200	396.2500	369.0000	417.0000
13300	397.4500	369.0000	417.0000
13400	398.7500	370.0000	418.0000
13500	400.0000	371.0000	419.0000
13600	401.1200	373.0000	420.0000
13700	402.5800	374.0000	421.0000
13800	403.9900	375.0000	423.0000
13900	405.1300	376.0000	424.0000
14000	406.2900	378.0000	425.0000
14100	407.6000	379.0000	427.0000
14200	408.7200	379.0000	427.0000
14300	409.8000	380.0000	429.0000
14400	411.0500	381.0000	430.0000
14500	412.2500	383.0000	431.0000
14600	413.2100	383.0000	432.0000
14700	414.4600	386.0000	433.0000
14800	415.8400	386.0000	435.0000
14900	416.9400	387.0000	436.0000
15000	417.9800	388.0000	437.0000
15100	419.0700	389.0000	438.0000
15200	420.1300	389.0000	439.0000
15300	421.3100	392.0000	440.0000
15400	422.3500	392.0000	442.0000
15500	423.3700	395.0000	444.0000
15600	424.5900	395.0000	445.0000
15700	425.7600	397.0000	446.0000
15800	426.9400	398.0000	447.0000
15900	428.1400	399.0000	448.0000
16000	429.0900	402.0000	450.0000
16100	430.0700	405.0000	450.0000
16200	431.2400	405.0000	452.0000
16300	432.3100	405.0000	452.0000
16400	433.2900	405.0000	454.0000
16500	434.3200	405.0000	454.0000
16600	435.3000	406.0000	455.0000
16700	436.4300	409.0000	455.0000
16800	437.4200	410.0000	456.0000
16900	438.4600	414.0000	457.0000
17000	439.4400	415.0000	457.0000
17100	440.5400	415.0000	458.0000
17200	441.5400	419.0000	461.0000
17300	442.3800	419.0000	462.0000
17400	443.3500	421.0000	464.0000
17500	444.4300	421.0000	464.0000
17600	445.6000	421.0000	466.0000
17700	446.6300	423.0000	467.0000
17800	447.5800	424.0000	469.0000
17900	448.5300	426.0000	470.0000
18000	449.6000	427.0000	470.0000
18100	450.6000	428.0000	471.0000
18200	451.6500	429.0000	473.0000
18300	452.5000	430.0000	474.0000
18400	453.6000	431.0000	474.0000
18500	454.7500	431.0000	475.0000
18600	455.6400	432.0000	477.0000
18700	456.5200	433.0000	477.0000
18800	457.6100	434.0000	477.0000
18900	458.6300	436.0000	478.0000
19000	459.5600	436.0000	479.0000
19100	460.6300	436.0000	479.0000
19200	461.6800	437.0000	480.0000
19300	462.6900	439.0000	481.0000
19400	463.7300	439.0000	481.0000
19500	464.6900	440.0000	482.0000
19600	465.6300	441.0000	484.0000
19700	466.6100	442.0000	485.0000
19800	467.5100	443.0000	486.0000
19900	468.3600	443.0000	487.0000
20000	469.2500	443.0000	488.0000
20100	470.0000	445.0000	488.0000
20200	471.0700	447.0000	489.0000
20300	471.9500	448.0000	490.0000
20400	472.7800	448.0000	490.0000
20500	473.7400	449.0000	492.0000
20600	474.9100	451.0000	493.0000
20700	475.6500	451.0000	495.0000
20800	476.6000	453.0000	497.0000
20900	477.5400	455.0000	498.0000
21000	478.3300	455.0000	498.0000
21100	479.0600	455.0000	499.0000
21200	479.8500	455.0000	499.0000
21300	480.8100	456.0000	500.0000
21400	481.6400	457.0000	501.0000
21500	482.3700	458.0000	501.0000
21600	483.5700	459.0000	502.0000
21700	484.3900	461.0000	502.0000
21800	485.3500	462.0000	504.0000
21900	486.1000	462.0000	505.0000
22000	487.0500	466.0000	505.0000
22100	487.8900	467.0000	506.0000
22200	488.8100	468.0000	507.0000
22300	489.9300	468.0000	508.0000
22400	490.7900	468.0000	508.0000
22500	491.6300	468.0000	509.0000
22600	492.6500	469.0000	511.0000
22700	493.3500	470.0000	512.0000
22800	494.1800	470.0000	513.0000
22900	495.0300	470.0000	513.0000
23000	495.8900	473.0000	515.0000
23100	496.6000	474.0000	516.0000
23200	497.3500	474.0000	517.0000
23300	498.2200	476.0000	518.0000
23400	499.1500	477.0000	518.0000
23500	499.9100	478.0000	518.0000
23600	500.7400	480.0000	519.0000
23700	501.6200	481.0000	520.0000
23800	502.4800	482.0000	520.0000
23900	503.2700	484.0000	522.0000
24000	503.9300	485.0000	523.0000
24100	504.7000	486.0000	523.0000
24200	505.4400	488.0000	524.0000
24300	506.3100	488.0000	525.0000
24400	507.1800	489.0000	527.0000
24500	508.1400	490.0000	527.0000
24600	508.8700	490.0000	527.0000
24700	509.5700	490.0000	528.0000
24800	510.5000	491.0000	529.0000
24900	511.2900	491.0000	529.0000
25000	512.0700	491.0000	531.0000
25100	512.8700	492.0000	532.0000
25200	513.7800	492.0000	532.0000
25300	514.5400	493.0000	533.0000
25400	515.2400	494.0000	534.0000
25500	515.9600	495.0000	534.0000
25600	516.8600	497.0000	534.0000
25700	517.7200	499.0000	535.0000
25800	518.6000	500.0000	535.0000
25900	519.3100	501.0000	536.0000
26000	520.0600	501.0000	537.0000
26100	520.9400	503.0000	537.0000
26200	521.6400	503.0000	538.0000
26300	522.3600	503.0000	538.0000
26400	523.0600	504.0000	538.0000
26500	523.8300	505.0000	539.0000
26600	524.6400	505.0000	541.0000
26700	525.3400	507.0000	542.0000
26800	526.0900	508.0000	543.0000
26900	526.9300	509.0000	543.0000
27000	527.6900	509.0000	543.0000
27100	528.2500	509.0000	544.0000
27200	529.0000	511.0000	546.0000
27300	529.6000	511.0000	546.0000
27400	530.5400	512.0000	548.0000
27500	531.1100	514.0000	548.0000
27600	531.9200	514.0000	549.0000
27700	532.6200	515.0000	549.0000
27800	533.3700	516.0000	549.0000
27900	534.0500	518.0000	550.0000
28000	534.8900	519.0000	550.0000
28100	535.6800	520.0000	551.0000
28200	536.4200	521.0000	551.0000
28300	537.0800	521.0000	553.0000
28400	537.8300	521.0000	554.0000
28500	538.5100	522.0000	554.0000
28600	539.1100	522.0000	555.0000
28700	539.7600	523.0000	556.0000
28800	540.5200	524.0000	556.0000
28900	541.1500	525.0000	558.0000
29000	541.8200	525.0000	558.0000
29100	542.4900	526.0000	559.0000
29200	543.1900	527.0000	560.0000
29300	543.9500	527.0000	561.0000
29400	544.5700	527.0000	561.0000
29500	545.1800	527.0000	561.0000
29600	545.7600	528.0000	562.0000
29700	546.5300	530.0000	563.0000
29800	547.0900	530.0000	565.0000
29900	547.6300	531.0000	566.0000
30000	548.3200	531.0000	566.0000
30100	549.0700	532.0000	566.0000
30200	549.6700	532.0000	566.0000
30300	550.2700	532.0000	567.0000
30400	550.9100	533.0000	567.0000
30500	551.4100	533.0000	567.0000
30600	552.0400	533.0000	568.0000
30700	552.6500	536.0000	569.0000
30800	553.3000	536.0000	569.0000
30900	553.8900	536.0000	570.0000
31000	554.5300	538.0000	571.0000
31100	555.1100	539.0000	571.0000
31200	555.6400	539.0000	572.0000
31300	556.1800	540.0000	573.0000
31400	556.8400	540.0000	574.0000
31500	557.4500	541.0000	575.0000
31600	558.1300	542.0000	575.0000
31700	558.7300	542.0000	575.0000
31800	559.3800	543.0000	576.0000
31900	560.2300	545.0000	577.0000
32000	560.8100	545.0000	578.0000
32100	561.4800	546.0000	578.0000
32200	562.1500	546.0000	578.0000
32300	562.6500	546.0000	578.0000
32400	563.2000	546.0000	579.0000
32500	563.9100	546.0000	580.0000
32600	564.5500	549.0000	580.0000
32700	565.2700	550.0000	580.0000
32800	565.7900	552.0000	580.0000
32900	566.5300	553.0000	581.0000
33000	567.2000	554.0000	582.0000
33100	567.8400	554.0000	583.0000
33200	568.3600	554.0000	583.0000
33300	568.9400	554.0000	583.0000
33400	569.4900	555.0000	583.0000
33500	570.1000	556.0000	583.0000
33600	570.7500	557.0000	583.0000
33700	571.2700	557.0000	583.0000
33800	571.7700	557.0000	584.0000
33900	572.3100	558.0000	586.0000
34000	572.9300	558.0000	588.0000
34100	573.4800	559.0000	590.0000
34200	574.1800	560.0000	591.0000
34300	574.7600	560.0000	592.0000
34400	575.3100	561.0000	592.0000
34500	575.9600	562.0000	592.0000
34600	576.6900	562.0000	593.0000
34700	577.1500	562.0000	593.0000
34800	577.7500	563.0000	593.0000
34900	578.3700	563.0000	594.0000
35000	578.8600	564.0000	594.0000
35100	579.4600	565.0000	597.0000
35200	580.0100	565.0000	598.0000
35300	580.6300	565.0000	599.0000
35400	581.0600	566.0000	599.0000
35500	581.5800	567.0000	600.0000
35600	582.2300	568.0000	600.0000
35700	582.8100	568.0000	600.0000
35800	583.2600	568.0000	601.0000
35900	583.8800	569.0000	601.0000
36000	584.3600	570.0000	601.0000
36100	584.9000	571.0000	601.0000
36200	585.5200	571.0000	603.0000
36300	586.1000	573.0000	603.0000
36400	586.6000	573.0000	603.0000
36500	587.2300	573.0000	603.0000
36600	587.6800	574.0000	603.0000
36700	588.3400	575.0000	604.0000
36800	588.7900	575.0000	605.0000
36900	589.3200	575.0000	605.0000
37000	589.8800	576.0000	605.0000
37100	590.3900	576.0000	605.0000
37200	591.0600	577.0000	606.0000
37300	591.5800	577.0000	606.0000
37400	592.1200	577.0000	607.0000
37500	592.7100	577.0000	607.0000
37600	593.2900	577.0000	608.0000
37700	593.8000	578.0000	610.0000
37800	594.3100	579.0000	610.0000
37900	594.9800	580.0000	611.0000
38000	595.5100	581.0000	611.0000
38100	596.0900	582.0000	611.0000
38200	596.6600	582.0000	611.0000
38300	597.0800	583.0000	611.0000
38400	597.7500	584.0000	612.0000
38500	598.0900	584.0000	612.0000
38600	598.6200	584.0000	612.0000
38700	599.1000	586.0000	612.0000
38800	599.5500	587.0000	612.0000
38900	600.0500	587.0000	612.0000
39000	600.5200	588.0000	613.0000
39100	601.0200	588.0000	614.0000
39200	601.4700	589.0000	614.0000
39300	601.9500	589.0000	614.0000
39400	602.4600	590.0000	614.0000
39500	602.9200	590.0000	615.0000
39600	603.2600	591.0000	615.0000
39700	603.6000	591.0000	617.0000
39800	604.0500	592.0000	618.0000
39900	604.4200	592.0000	618.0000
40000	604.9500	594.0000	619.0000
40100	605.3600	595.0000	619.0000
40200	605.8200	595.0000	619.0000
40300	606.2200	595.0000	620.0000
40400	606.6400	595.0000	621.0000
40500	606.9900	595.0000	622.0000
40600	607.3300	596.0000	622.0000
40700	607.8000	596.0000	623.0000
40800	608.2200	597.0000	623.0000
40900	608.5900	597.0000	624.0000
41000	609.0600	597.0000	624.0000
41100	609.5300	598.0000	624.0000
41200	610.0000	599.0000	624.0000
41300	610.4500	599.0000	624.0000
41400	610.7900	599.0000	624.0000
41500	611.1400	599.0000	624.0000
41600	611.6100	600.0000	624.0000
41700	612.1200	600.0000	624.0000
41800	612.5300	600.0000	625.0000
41900	612.9400	601.0000	625.0000
42000	613.3400	601.0000	626.0000
42100	613.7500	602.0000	626.0000
42200	614.2800	602.0000	628.0000
42300	614.6900	602.0000	628.0000
42400	615.1100	602.0000	628.0000
42500	615.5900	604.0000	629.0000
42600	616.0300	604.0000	629.0000
42700	616.3400	605.0000	630.0000
42800	616.8800	606.0000	630.0000
42900	617.3400	606.0000	630.0000
43000	617.7600	607.0000	630.0000
43100	618.2400	607.0000	630.0000
43200	618.6700	607.0000	632.0000
43300	619.0400	607.0000	633.0000
43400	619.5400	608.0000	633.0000
43500	619.9300	608.0000	633.0000
43600	620.2800	608.0000	633.0000
43700	620.6500	608.0000	633.0000
43800	621.2000	609.0000	634.0000
43900	621.6700	610.0000	635.0000
44000	622.0400	610.0000	635.0000
44100	622.4700	611.0000	636.0000
44200	623.0000	611.0000	636.0000
44300	623.4700	611.0000	637.0000
44400	623.9100	612.0000	637.0000
44500	624.4300	612.0000	637.0000
44600	624.8400	613.0000	638.0000
44700	625.1400	613.0000	638.0000
44800	625.5400	614.0000	638.0000
44900	625.9000	614.0000	638.0000
45000	626.3000	614.0000	639.0000
45100	626.6800	615.0000	639.0000
45200	627.0200	616.0000	639.0000
45300	627.3900	616.0000	639.0000
45400	627.8300	616.0000	640.0000
45500	628.2600	617.0000	641.0000
45600	628.6200	617.0000	641.0000
45700	628.9700	618.0000	641.0000
45800	629.3500	618.0000	642.0000
45900	629.7600	619.0000	644.0000
46000	630.0900	619.0000	644.0000
46100	630.4100	619.0000	644.0000
46200	630.8400	620.0000	645.0000
46300	631.0700	621.0000	645.0000
46400	631.5400	622.0000	645.0000
46500	631.9900	623.0000	645.0000
46600	632.3300	623.0000	645.0000
46700	632.7200	623.0000	646.0000
46800	633.1100	623.0000	646.0000
46900	633.5200	623.0000	646.0000
47000	633.9600	623.0000	646.0000
47100	634.3900	624.0000	647.0000
47200	634.8200	624.0000	647.0000
47300	635.2800	625.0000	648.0000
47400	635.7100	625.0000	648.0000
47500	636.1500	625.0000	649.0000
47600	636.6100	625.0000	649.0000
47700	636.9100	625.0000	650.0000
47800	637.3600	626.0000	651.0000
47900	637.7100	626.0000	651.0000
48000	638.0300	627.0000	651.0000
48100	638.4500	628.0000	651.0000
48196	638.9000	629.0000	651.0000
48200	638.9200	629.0000	651.0000
48300	639.2300	629.0000	652.0000
48400	639.5900	630.0000	652.0000
48500	639.9600	630.0000	652.0000
48600	640.3400	630.0000	653.0000
48700	640.6500	631.0000	653.0000
48800	640.9100	631.0000	653.0000
48900	641.2900	631.0000	654.0000
49000	641.6200	631.0000	655.0000
49100	641.9400	632.0000	655.0000
49200	642.2500	632.0000	657.0000
49300	642.5800	632.0000	657.0000
49400	642.9100	632.0000	657.0000
49500	643.3200	632.0000	657.0000
49600	643.6200	632.0000	657.0000
49700	643.8700	633.0000	657.0000
49800	644.2100	633.0000	657.0000
49900	644.4900	633.0000	657.0000
50000	644.8300	634.0000	657.0000
50100	645.2300	634.0000	657.0000
50200	645.5600	635.0000	657.0000
50300	645.9500	635.0000	657.0000
50400	646.3300	635.0000	658.0000
50500	646.6700	635.0000	658.0000
50600	646.9000	636.0000	658.0000
50700	647.1900	637.0000	658.0000
50800	647.5300	637.0000	658.0000
50900	647.9300	637.0000	658.0000
51000	648.3300	637.0000	659.0000
51100	648.6300	637.0000	660.0000
51200	648.8500	638.0000	660.0000
51300	649.2500	639.0000	660.0000
51400	649.6000	640.0000	661.0000
51500	649.8300	640.0000	661.0000
51600	650.1500	641.0000	661.0000
51700	650.4700	641.0000	661.0000
51800	650.7900	641.0000	661.0000
51900	651.1700	641.0000	661.0000
52000	651.4600	642.0000	662.0000
52100	651.7500	642.0000	662.0000
52200	651.9900	642.0000	662.0000
52300	652.3100	643.0000	662.0000
52400	652.6000	643.0000	662.0000
52500	652.9500	644.0000	663.0000
52600	653.3100	644.0000	663.0000
52700	653.5500	644.0000	663.0000
52800	653.8300	645.0000	663.0000
52900	654.1800	645.0000	664.0000
53000	654.4900	645.0000	665.0000
53100	654.9400	646.0000	666.0000
53200	655.3000	646.0000	666.0000
53300	655.5700	646.0000	666.0000
53400	655.8100	646.0000	666.0000
53500	656.1100	646.0000	666.0000
53600	656.4500	646.0000	666.0000
53700	656.7400	647.0000	667.0000
53800	657.0700	648.0000	667.0000
53900	657.4000	648.0000	667.0000
54000	657.7400	649.0000	667.0000
54100	658.0800	649.0000	667.0000
54200	658.4300	649.0000	669.0000
54300	658.7000	649.0000	669.0000
54400	658.9200	650.0000	669.0000
54500	659.2100	650.0000	669.0000
54600	659.5600	650.0000	669.0000
54700	659.8000	650.0000	669.0000
54800	660.1200	651.0000	670.0000
54900	660.4400	651.0000	670.0000
55000	660.6200	651.0000	670.0000
55100	661.0300	651.0000	670.0000
55200	661.3000	652.0000	670.0000
55300	661.6400	654.0000	671.0000
55400	661.9500	654.0000	671.0000
55500	662.2300	654.0000	672.0000
55600	662.5900	655.0000	672.0000
55700	662.8500	655.0000	672.0000
55800	663.0800	655.0000	673.0000
55900	663.3600	656.0000	673.0000
56000	663.7200	656.0000	673.0000
56100	664.0100	656.0000	674.0000
56200	664.3300	656.0000	674.0000
56300	664.6600	658.0000	674.0000
56400	664.9400	658.0000	674.0000
56500	665.1700	658.0000	674.0000
56600	665.4100	658.0000	674.0000
56700	665.7300	659.0000	674.0000
56800	666.0100	659.0000	674.0000
56900	666.2500	660.0000	674.0000
57000	666.6400	660.0000	674.0000
57100	666.9700	660.0000	674.0000
57200	667.2000	660.0000	675.0000
57300	667.5000	660.0000	675.0000
57400	667.7400	660.0000	675.0000
57500	668.0200	661.0000	675.0000
57600	668.2300	661.0000	676.0000
57700	668.5800	662.0000	676.0000
57800	668.9100	662.0000	676.0000
57900	669.1500	662.0000	676.0000
58000	669.3700	662.0000	676.0000
58100	669.5500	662.0000	676.0000
58200	669.7600	663.0000	676.0000
58300	669.9500	663.0000	676.0000
58314	669.9700	663.0000	676.0000
58400	670.1500	663.0000	676.0000
58500	670.3800	663.0000	677.0000
58600	670.6100	663.0000	677.0000
58700	670.8700	663.0000	677.0000
58800	671.1700	665.0000	677.0000
58900	671.4000	665.0000	677.0000
59000	671.6900	665.0000	677.0000
59100	671.9500	665.0000	677.0000
59200	672.1800	665.0000	677.0000
59300	672.4500	666.0000	678.0000
59400	672.7900	666.0000	678.0000
59500	673.0400	667.0000	678.0000
59600	673.2500	667.0000	678.0000
59700	673.4800	667.0000	679.0000
59800	673.7300	668.0000	679.0000
59900	673.9500	669.0000	679.0000
60000	674.2600	669.0000	679.0000
60100	674.4600	670.0000	679.0000
60200	674.7700	670.0000	679.0000
60300	675.0800	670.0000	680.0000
60400	675.3300	670.0000	680.0000
60500	675.5200	670.0000	680.0000
60600	675.7600	670.0000	680.0000
60700	676.0000	671.0000	680.0000
60800	676.2600	671.0000	680.0000
60900	676.5100	672.0000	680.0000
61000	676.6600	672.0000	680.0000
61100	676.9200	672.0000	681.0000
61200	677.1200	672.0000	681.0000
61293	677.3400	672.0000	681.0000
61300	677.3900	673.0000	681.0000
61400	677.6600	673.0000	681.0000
61472	677.8200	674.0000	681.0000
61500	677.9100	674.0000	681.0000
61600	678.1900	674.0000	681.0000
61700	678.3200	674.0000	682.0000
61800	678.5500	674.0000	682.0000
61900	678.7600	674.0000	682.0000
61953	678.9000	675.0000	682.0000
62000	679.0400	675.0000	682.0000
62100	679.1700	675.0000	682.0000
62200	679.4400	675.0000	682.0000
62300	679.6100	676.0000	683.0000
62400	679.8300	676.0000	683.0000
62500	680.0200	676.0000	683.0000
62600	680.2600	677.0000	683.0000
62700	680.4500	677.0000	683.0000
62800	680.6700	677.0000	683.0000
62900	680.8700	678.0000	683.0000
63000	681.0400	678.0000	683.0000
63100	681.2700	678.0000	683.0000
63200	681.5600	679.0000	683.0000
63300	681.7600	679.0000	683.0000
63332	681.8400	679.0000	683.0000
63400	681.9600	679.0000	683.0000
63500	682.1100	680.0000	683.0000
63600	682.2700	680.0000	683.0000
63700	682.5100	681.0000	683.0000
63800	682.7200	681.0000	683.0000
63900	682.9400	682.0000	683.0000
63939	683.0000	683.0000	683.0000
