# Supplementary material for: β-sitosterol inhibits trimethylamine production by regulating the gut microbiota and attenuates atherosclerosis in ApoE–/– mice
Source: Front Cardiovasc Med. 2022 Nov 1;9:986905. doi: 10.3389/fcvm.2022.986905 (PMC9663806; doi:10.3389/fcvm.2022.986905)
Supplement: Supplementary file 1 [file Data_Sheet_1.ZIP › Source data/gut microbiota diversity analysis/CON-EXP/02.Alpha/02.Rarefaction/otu.15.rarefaction.xls]

numsampled	0.97	lci	hci
1	1.0000	1.0000	1.0000
100	33.6400	27.0000	43.0000
200	53.5100	46.0000	66.0000
300	69.6200	58.0000	83.0000
400	83.6700	71.0000	98.0000
500	95.8000	83.0000	111.0000
600	106.4100	95.0000	120.0000
700	116.5400	101.0000	132.0000
800	125.7900	112.0000	141.0000
900	134.7000	121.0000	150.0000
1000	142.3200	128.0000	159.0000
1100	149.8600	134.0000	166.0000
1200	156.7200	137.0000	174.0000
1300	163.2400	145.0000	180.0000
1400	169.6400	153.0000	185.0000
1500	175.7500	159.0000	192.0000
1600	181.5100	164.0000	201.0000
1700	187.3100	169.0000	205.0000
1800	192.3700	173.0000	210.0000
1900	197.7000	178.0000	217.0000
2000	202.4600	183.0000	219.0000
2100	207.0300	188.0000	224.0000
2200	211.6000	194.0000	230.0000
2300	216.1500	199.0000	233.0000
2400	220.6700	205.0000	236.0000
2500	224.8000	211.0000	240.0000
2600	229.1800	214.0000	245.0000
2700	233.0200	217.0000	250.0000
2800	237.0200	221.0000	253.0000
2900	241.0900	226.0000	259.0000
3000	245.0300	228.0000	264.0000
3100	248.5800	233.0000	267.0000
3200	252.0500	238.0000	270.0000
3300	255.3100	241.0000	273.0000
3400	258.4900	244.0000	277.0000
3500	261.8900	246.0000	280.0000
3600	265.0300	248.0000	283.0000
3700	268.0600	250.0000	287.0000
3800	271.2700	251.0000	289.0000
3900	274.5100	254.0000	292.0000
4000	277.3600	257.0000	297.0000
4100	280.3800	259.0000	299.0000
4200	283.4700	263.0000	302.0000
4300	286.4400	268.0000	306.0000
4400	289.2200	270.0000	307.0000
4500	291.6800	275.0000	310.0000
4600	294.2900	275.0000	311.0000
4700	296.9400	275.0000	314.0000
4800	299.5700	278.0000	317.0000
4900	302.1100	281.0000	320.0000
5000	304.6200	283.0000	321.0000
5100	307.0400	285.0000	326.0000
5200	309.4300	289.0000	328.0000
5300	311.9200	293.0000	329.0000
5400	314.3500	295.0000	332.0000
5500	316.5500	297.0000	333.0000
5600	318.7400	299.0000	336.0000
5700	320.7200	301.0000	337.0000
5800	323.0900	303.0000	340.0000
5900	325.2400	305.0000	342.0000
6000	327.6500	307.0000	346.0000
6100	329.7100	309.0000	347.0000
6200	331.7000	312.0000	349.0000
6300	334.0400	315.0000	351.0000
6400	335.9900	316.0000	354.0000
6500	338.2700	318.0000	355.0000
6600	340.0300	320.0000	358.0000
6700	342.0000	323.0000	359.0000
6800	344.1100	325.0000	360.0000
6900	346.2800	326.0000	363.0000
7000	348.2200	328.0000	365.0000
7100	350.1800	330.0000	368.0000
7200	352.1900	332.0000	370.0000
7300	353.9600	332.0000	371.0000
7400	355.7300	335.0000	374.0000
7500	357.4700	337.0000	375.0000
7600	359.3600	339.0000	377.0000
7700	361.0400	340.0000	379.0000
7800	363.1800	342.0000	383.0000
7900	364.7800	344.0000	384.0000
8000	366.5100	345.0000	386.0000
8100	368.0700	347.0000	387.0000
8200	369.4400	347.0000	390.0000
8300	371.0000	350.0000	392.0000
8400	372.6100	351.0000	394.0000
8500	374.1300	352.0000	394.0000
8600	375.6900	352.0000	395.0000
8700	377.2200	354.0000	397.0000
8800	378.7700	355.0000	400.0000
8900	380.4400	356.0000	403.0000
9000	382.1300	358.0000	404.0000
9100	383.5400	358.0000	405.0000
9200	385.2700	359.0000	405.0000
9300	386.7300	360.0000	409.0000
9400	388.7200	364.0000	410.0000
9500	390.0500	365.0000	410.0000
9600	391.5800	369.0000	411.0000
9700	393.1500	371.0000	414.0000
9800	394.7800	372.0000	414.0000
9900	396.4100	374.0000	415.0000
10000	398.0200	374.0000	417.0000
10100	399.6000	377.0000	420.0000
10200	401.0000	378.0000	421.0000
10300	402.3900	379.0000	421.0000
10400	403.7300	380.0000	423.0000
10500	405.1600	381.0000	424.0000
10600	406.4800	383.0000	426.0000
10700	407.7500	385.0000	428.0000
10800	409.1300	386.0000	429.0000
10900	410.3400	387.0000	429.0000
11000	411.7400	387.0000	429.0000
11100	413.1000	389.0000	430.0000
11200	414.3900	391.0000	433.0000
11300	415.8000	394.0000	435.0000
11400	417.0700	395.0000	437.0000
11500	418.4100	395.0000	437.0000
11600	419.6800	397.0000	438.0000
11700	421.0000	399.0000	440.0000
11800	422.2200	399.0000	441.0000
11900	423.3500	400.0000	442.0000
12000	424.4600	401.0000	442.0000
12100	425.8900	403.0000	444.0000
12200	427.1100	404.0000	444.0000
12300	428.3000	407.0000	446.0000
12400	429.4800	408.0000	447.0000
12500	430.6900	408.0000	449.0000
12600	431.8700	411.0000	451.0000
12700	433.2200	412.0000	452.0000
12800	434.2700	414.0000	453.0000
12900	435.4800	414.0000	454.0000
13000	436.4500	415.0000	457.0000
13100	437.6300	416.0000	457.0000
13200	439.1200	418.0000	458.0000
13300	440.2600	419.0000	459.0000
13400	441.4000	420.0000	459.0000
13500	442.5700	424.0000	462.0000
13600	443.7500	425.0000	462.0000
13700	444.8200	425.0000	464.0000
13800	445.9900	425.0000	465.0000
13900	447.0500	426.0000	467.0000
14000	448.2100	427.0000	469.0000
14100	449.3500	429.0000	473.0000
14200	450.3400	429.0000	474.0000
14300	451.3100	431.0000	476.0000
14400	452.2800	431.0000	476.0000
14500	453.4600	431.0000	477.0000
14600	454.5700	431.0000	477.0000
14700	455.4200	431.0000	478.0000
14800	456.5600	434.0000	478.0000
14900	457.6600	434.0000	479.0000
15000	458.6200	435.0000	479.0000
15100	459.5700	437.0000	480.0000
15200	460.7400	439.0000	480.0000
15300	461.7600	440.0000	482.0000
15400	462.6300	442.0000	483.0000
15500	463.5900	443.0000	484.0000
15600	464.5000	443.0000	485.0000
15700	465.4800	444.0000	486.0000
15800	466.2600	444.0000	487.0000
15900	467.1700	445.0000	488.0000
16000	468.2500	447.0000	488.0000
16100	469.3200	449.0000	490.0000
16200	470.1500	449.0000	490.0000
16300	471.2100	450.0000	490.0000
16400	472.0500	450.0000	491.0000
16500	472.9300	452.0000	491.0000
16600	473.7900	453.0000	492.0000
16700	474.7900	454.0000	495.0000
16800	475.7200	455.0000	496.0000
16900	476.7100	456.0000	496.0000
17000	477.7100	456.0000	498.0000
17100	478.5900	456.0000	498.0000
17200	479.5000	457.0000	499.0000
17300	480.5700	459.0000	500.0000
17400	481.4200	460.0000	500.0000
17500	482.3400	463.0000	501.0000
17600	483.1600	463.0000	501.0000
17700	484.1600	464.0000	503.0000
17800	484.9800	467.0000	503.0000
17900	485.9200	467.0000	504.0000
18000	486.6400	468.0000	506.0000
18100	487.4100	469.0000	507.0000
18200	488.2900	470.0000	508.0000
18300	489.1100	471.0000	508.0000
18400	489.9900	471.0000	509.0000
18500	490.7800	471.0000	509.0000
18600	491.6500	472.0000	510.0000
18700	492.5700	473.0000	510.0000
18800	493.3600	474.0000	510.0000
18900	494.1800	474.0000	511.0000
19000	494.8600	476.0000	512.0000
19100	495.7100	476.0000	514.0000
19200	496.5100	478.0000	514.0000
19300	497.2300	478.0000	515.0000
19400	497.8800	478.0000	515.0000
19500	498.5300	479.0000	516.0000
19600	499.2700	480.0000	516.0000
19700	499.9600	481.0000	517.0000
19800	500.5800	481.0000	517.0000
19900	501.2800	482.0000	517.0000
20000	502.0000	483.0000	517.0000
20100	502.8500	485.0000	518.0000
20200	503.7100	485.0000	519.0000
20300	504.5200	486.0000	520.0000
20400	505.2300	488.0000	521.0000
20500	506.0800	490.0000	522.0000
20600	506.9600	490.0000	524.0000
20700	507.6700	492.0000	524.0000
20800	508.3700	492.0000	524.0000
20900	509.0400	494.0000	524.0000
21000	509.8400	494.0000	525.0000
21100	510.5800	494.0000	527.0000
21200	511.3500	495.0000	530.0000
21300	511.9200	496.0000	530.0000
21400	512.6200	496.0000	531.0000
21500	513.3300	497.0000	532.0000
21600	514.0200	499.0000	532.0000
21700	514.6800	499.0000	532.0000
21800	515.4200	499.0000	533.0000
21900	516.2800	500.0000	534.0000
22000	516.8300	500.0000	534.0000
22100	517.4600	502.0000	534.0000
22200	518.2000	502.0000	535.0000
22300	518.8900	503.0000	537.0000
22400	519.6300	504.0000	537.0000
22500	520.4800	505.0000	538.0000
22600	521.3200	506.0000	538.0000
22700	521.9600	506.0000	539.0000
22800	522.7200	507.0000	540.0000
22900	523.3700	508.0000	541.0000
23000	524.0000	508.0000	541.0000
23100	524.5700	508.0000	542.0000
23200	525.3000	508.0000	544.0000
23300	526.0500	509.0000	544.0000
23400	526.7400	509.0000	544.0000
23500	527.2800	510.0000	544.0000
23600	527.8700	510.0000	544.0000
23700	528.6100	512.0000	546.0000
23800	529.3300	512.0000	546.0000
23900	530.0000	512.0000	546.0000
24000	530.4300	513.0000	546.0000
24100	530.9800	513.0000	548.0000
24200	531.7100	513.0000	548.0000
24300	532.4200	515.0000	549.0000
24400	533.0400	516.0000	549.0000
24500	533.6400	516.0000	550.0000
24600	534.3300	517.0000	551.0000
24700	534.8400	517.0000	552.0000
24800	535.4400	519.0000	553.0000
24900	536.0000	519.0000	553.0000
25000	536.5100	520.0000	553.0000
25100	537.1800	520.0000	553.0000
25200	537.8700	520.0000	554.0000
25300	538.4600	520.0000	554.0000
25400	539.0900	520.0000	555.0000
25500	539.7000	521.0000	555.0000
25600	540.2800	521.0000	556.0000
25700	540.6300	521.0000	556.0000
25800	541.1100	521.0000	556.0000
25900	541.6400	521.0000	556.0000
26000	542.1200	523.0000	558.0000
26100	542.7000	523.0000	558.0000
26200	543.1900	523.0000	558.0000
26300	543.7900	523.0000	558.0000
26400	544.3600	524.0000	558.0000
26500	544.9300	524.0000	558.0000
26600	545.5000	524.0000	560.0000
26700	546.1200	526.0000	561.0000
26800	546.7500	526.0000	561.0000
26900	547.3700	526.0000	562.0000
27000	547.9000	526.0000	563.0000
27100	548.5800	526.0000	563.0000
27200	549.2300	529.0000	564.0000
27300	549.8200	529.0000	564.0000
27400	550.5500	529.0000	564.0000
27500	551.0900	530.0000	565.0000
27600	551.6400	531.0000	565.0000
27700	552.2500	533.0000	565.0000
27800	552.7900	534.0000	566.0000
27900	553.3000	534.0000	567.0000
28000	553.8100	534.0000	568.0000
28100	554.4000	535.0000	568.0000
28200	555.0200	536.0000	570.0000
28300	555.5600	537.0000	570.0000
28400	556.2000	538.0000	570.0000
28500	556.8700	538.0000	570.0000
28600	557.5000	540.0000	571.0000
28700	557.9200	540.0000	571.0000
28800	558.3900	541.0000	572.0000
28900	559.0700	541.0000	572.0000
29000	559.6300	541.0000	573.0000
29100	559.9900	542.0000	574.0000
29200	560.5400	544.0000	576.0000
29300	561.1300	544.0000	576.0000
29400	561.7200	544.0000	577.0000
29500	562.2500	546.0000	577.0000
29600	562.8600	548.0000	577.0000
29700	563.2900	548.0000	577.0000
29800	563.7300	548.0000	577.0000
29900	564.2300	548.0000	578.0000
30000	564.6900	549.0000	578.0000
30100	565.2100	549.0000	579.0000
30200	565.7200	549.0000	580.0000
30300	566.0200	549.0000	580.0000
30400	566.5600	551.0000	580.0000
30500	567.1200	552.0000	581.0000
30600	567.6700	552.0000	581.0000
30700	568.1600	552.0000	582.0000
30800	568.7100	552.0000	582.0000
30900	569.1600	552.0000	583.0000
31000	569.7900	554.0000	583.0000
31100	570.1900	555.0000	583.0000
31200	570.6900	555.0000	584.0000
31300	571.2300	556.0000	585.0000
31400	571.6400	557.0000	585.0000
31500	572.1400	557.0000	585.0000
31600	572.6300	557.0000	585.0000
31700	573.0600	558.0000	585.0000
31800	573.5200	559.0000	587.0000
31900	573.9300	559.0000	587.0000
32000	574.4800	560.0000	587.0000
32100	575.0100	560.0000	587.0000
32200	575.5500	562.0000	587.0000
32300	576.0200	562.0000	587.0000
32400	576.4200	562.0000	588.0000
32500	576.7200	563.0000	588.0000
32600	577.3400	563.0000	589.0000
32700	577.8500	563.0000	589.0000
32800	578.3300	564.0000	590.0000
32900	578.8200	564.0000	591.0000
33000	579.2500	565.0000	591.0000
33100	579.7000	565.0000	591.0000
33200	580.3300	567.0000	593.0000
33300	580.7200	567.0000	593.0000
33400	581.1200	567.0000	594.0000
33500	581.6200	567.0000	595.0000
33600	582.1400	569.0000	595.0000
33700	582.5400	569.0000	596.0000
33800	582.9600	570.0000	597.0000
33900	583.3300	570.0000	597.0000
34000	583.7800	571.0000	597.0000
34100	584.1700	571.0000	597.0000
34200	584.6200	572.0000	597.0000
34300	585.0600	572.0000	599.0000
34400	585.5300	572.0000	599.0000
34500	585.8100	572.0000	600.0000
34600	586.2900	572.0000	600.0000
34700	586.6300	572.0000	600.0000
34800	587.0800	572.0000	601.0000
34900	587.4200	573.0000	601.0000
35000	587.8500	574.0000	601.0000
35100	588.2100	574.0000	603.0000
35200	588.6700	575.0000	603.0000
35300	589.1000	575.0000	603.0000
35400	589.5000	575.0000	604.0000
35500	589.8500	575.0000	604.0000
35600	590.2200	575.0000	605.0000
35700	590.5100	575.0000	605.0000
35800	590.9400	575.0000	606.0000
35900	591.3700	576.0000	606.0000
36000	591.8300	578.0000	607.0000
36100	592.3000	578.0000	607.0000
36200	592.8000	579.0000	608.0000
36300	593.2200	579.0000	608.0000
36400	593.6300	580.0000	608.0000
36500	594.0700	580.0000	609.0000
36600	594.4300	581.0000	609.0000
36700	594.9100	581.0000	610.0000
36800	595.3400	581.0000	610.0000
36900	595.6900	582.0000	610.0000
37000	596.0500	582.0000	610.0000
37100	596.5200	584.0000	611.0000
37200	596.8600	584.0000	611.0000
37300	597.2200	584.0000	611.0000
37400	597.6200	586.0000	611.0000
37500	598.0400	586.0000	611.0000
37600	598.4100	586.0000	611.0000
37700	598.8200	586.0000	612.0000
37800	599.2100	587.0000	613.0000
37900	599.6100	588.0000	613.0000
38000	600.1300	588.0000	613.0000
38100	600.6400	588.0000	614.0000
38200	600.9800	589.0000	614.0000
38300	601.2800	589.0000	614.0000
38400	601.5800	589.0000	614.0000
38500	601.9600	589.0000	614.0000
38600	602.3500	589.0000	617.0000
38700	602.7800	589.0000	617.0000
38800	603.1700	589.0000	617.0000
38900	603.5400	590.0000	617.0000
39000	603.8800	590.0000	617.0000
39100	604.2500	590.0000	617.0000
39200	604.6300	590.0000	617.0000
39300	604.9700	591.0000	617.0000
39400	605.4700	591.0000	617.0000
39500	605.7900	592.0000	618.0000
39600	606.1200	592.0000	618.0000
39700	606.5200	592.0000	620.0000
39800	606.9000	593.0000	620.0000
39900	607.2700	593.0000	621.0000
40000	607.6000	593.0000	621.0000
40100	607.9200	593.0000	621.0000
40200	608.3200	594.0000	622.0000
40300	608.7000	594.0000	622.0000
40400	609.0600	596.0000	622.0000
40500	609.5000	596.0000	622.0000
40600	609.7800	597.0000	622.0000
40700	610.1500	597.0000	623.0000
40800	610.4900	597.0000	623.0000
40900	610.9100	597.0000	624.0000
41000	611.2800	598.0000	624.0000
41100	611.6400	598.0000	625.0000
41200	612.0500	600.0000	627.0000
41300	612.4800	601.0000	627.0000
41400	612.8600	601.0000	628.0000
41500	613.2800	601.0000	628.0000
41600	613.6800	601.0000	628.0000
41700	614.0200	602.0000	628.0000
41800	614.3600	602.0000	628.0000
41900	614.6300	603.0000	628.0000
42000	615.0500	603.0000	629.0000
42100	615.4200	603.0000	629.0000
42200	615.8200	603.0000	630.0000
42300	616.2200	603.0000	631.0000
42400	616.5400	603.0000	631.0000
42500	616.8900	604.0000	631.0000
42600	617.2900	604.0000	631.0000
42700	617.6900	604.0000	632.0000
42800	618.0100	606.0000	632.0000
42900	618.4100	606.0000	633.0000
43000	618.7200	606.0000	633.0000
43100	619.0500	606.0000	634.0000
43200	619.3700	607.0000	634.0000
43300	619.7700	608.0000	634.0000
43400	620.0700	608.0000	634.0000
43500	620.4100	608.0000	634.0000
43600	620.8900	609.0000	634.0000
43700	621.2000	609.0000	635.0000
43800	621.5300	609.0000	635.0000
43900	621.8500	609.0000	635.0000
44000	622.1400	609.0000	635.0000
44100	622.3800	610.0000	635.0000
44200	622.7100	610.0000	635.0000
44300	622.9700	611.0000	635.0000
44400	623.4100	611.0000	636.0000
44500	623.7800	611.0000	637.0000
44600	624.0800	611.0000	637.0000
44700	624.4900	611.0000	637.0000
44800	624.8200	612.0000	637.0000
44900	625.0900	612.0000	638.0000
45000	625.3500	612.0000	638.0000
45100	625.5900	612.0000	638.0000
45200	625.9400	614.0000	639.0000
45300	626.3000	614.0000	640.0000
45400	626.5900	615.0000	640.0000
45500	626.8900	615.0000	641.0000
45600	627.2900	616.0000	641.0000
45700	627.5600	616.0000	641.0000
45800	627.8600	616.0000	641.0000
45900	628.3200	617.0000	641.0000
46000	628.5500	617.0000	641.0000
46100	628.8000	617.0000	642.0000
46200	629.1400	617.0000	643.0000
46300	629.5200	618.0000	644.0000
46400	629.8400	618.0000	644.0000
46500	630.2200	619.0000	644.0000
46600	630.5000	620.0000	644.0000
46700	630.8400	620.0000	644.0000
46800	631.0500	620.0000	644.0000
46900	631.4200	621.0000	644.0000
47000	631.7300	621.0000	644.0000
47100	632.0400	621.0000	644.0000
47200	632.2900	621.0000	644.0000
47300	632.5500	622.0000	644.0000
47400	632.8600	624.0000	644.0000
47500	633.2100	624.0000	645.0000
47600	633.5900	624.0000	646.0000
47700	633.9300	624.0000	646.0000
47800	634.3000	624.0000	646.0000
47900	634.5900	625.0000	646.0000
48000	634.9200	625.0000	647.0000
48100	635.1500	626.0000	647.0000
48196	635.4000	626.0000	647.0000
48200	635.4100	626.0000	647.0000
48300	635.7500	626.0000	647.0000
48400	636.0800	626.0000	647.0000
48500	636.3400	626.0000	648.0000
48600	636.6300	626.0000	648.0000
48700	636.9200	626.0000	648.0000
48800	637.2300	627.0000	648.0000
48900	637.4700	627.0000	648.0000
49000	637.7600	627.0000	648.0000
49100	638.0800	627.0000	649.0000
49200	638.3200	629.0000	649.0000
49300	638.6000	629.0000	649.0000
49400	638.9100	630.0000	649.0000
49500	639.1400	630.0000	649.0000
49600	639.4200	630.0000	649.0000
49700	639.7500	630.0000	650.0000
49800	640.0400	631.0000	650.0000
49900	640.3000	632.0000	650.0000
50000	640.6000	632.0000	650.0000
50100	640.8800	632.0000	650.0000
50200	641.1600	633.0000	650.0000
50300	641.4700	633.0000	650.0000
50400	641.7300	633.0000	651.0000
50500	641.9700	633.0000	651.0000
50600	642.2100	633.0000	652.0000
50700	642.4600	633.0000	652.0000
50800	642.7800	633.0000	653.0000
50900	643.0700	633.0000	653.0000
51000	643.3500	634.0000	653.0000
51100	643.6800	634.0000	653.0000
51200	643.9500	634.0000	654.0000
51300	644.2800	634.0000	654.0000
51400	644.5800	634.0000	654.0000
51500	644.8300	634.0000	654.0000
51600	645.0100	634.0000	654.0000
51700	645.3000	634.0000	654.0000
51800	645.6000	635.0000	655.0000
51900	645.9000	635.0000	655.0000
52000	646.0800	636.0000	655.0000
52100	646.2100	636.0000	655.0000
52200	646.4600	636.0000	655.0000
52300	646.6500	636.0000	655.0000
52400	647.0100	636.0000	656.0000
52500	647.3800	638.0000	656.0000
52600	647.6700	638.0000	656.0000
52700	648.0400	638.0000	656.0000
52800	648.2300	638.0000	656.0000
52900	648.5300	639.0000	656.0000
53000	648.7100	639.0000	656.0000
53100	649.0000	639.0000	656.0000
53200	649.2900	639.0000	657.0000
53300	649.4800	640.0000	657.0000
53400	649.7000	640.0000	657.0000
53500	650.0400	640.0000	657.0000
53600	650.2800	640.0000	658.0000
53700	650.5000	640.0000	658.0000
53800	650.7900	640.0000	658.0000
53900	651.0300	642.0000	658.0000
54000	651.2200	642.0000	659.0000
54100	651.3900	642.0000	659.0000
54200	651.6200	642.0000	660.0000
54300	651.8700	643.0000	660.0000
54400	652.1200	643.0000	660.0000
54500	652.3600	644.0000	660.0000
54600	652.6000	644.0000	661.0000
54700	652.8200	644.0000	661.0000
54800	653.0500	644.0000	661.0000
54900	653.2700	644.0000	661.0000
55000	653.5000	644.0000	661.0000
55100	653.8000	644.0000	661.0000
55200	654.0200	645.0000	661.0000
55300	654.2800	646.0000	661.0000
55400	654.4800	646.0000	661.0000
55500	654.7600	646.0000	661.0000
55600	654.9200	646.0000	661.0000
55700	655.1600	646.0000	661.0000
55800	655.3200	646.0000	662.0000
55900	655.5900	647.0000	662.0000
56000	655.8000	647.0000	662.0000
56100	656.0700	648.0000	663.0000
56200	656.3600	648.0000	663.0000
56300	656.5700	648.0000	663.0000
56400	656.8000	648.0000	664.0000
56500	657.1600	648.0000	664.0000
56600	657.5000	649.0000	665.0000
56700	657.7300	649.0000	665.0000
56800	657.9400	649.0000	665.0000
56900	658.1700	649.0000	665.0000
57000	658.3700	649.0000	665.0000
57100	658.6000	650.0000	665.0000
57200	658.7600	650.0000	665.0000
57300	659.0600	651.0000	666.0000
57400	659.2400	651.0000	666.0000
57500	659.4700	651.0000	666.0000
57600	659.7900	651.0000	666.0000
57700	659.9000	651.0000	666.0000
57800	659.9800	651.0000	666.0000
57900	660.1700	651.0000	667.0000
58000	660.2900	651.0000	667.0000
58100	660.4900	652.0000	667.0000
58200	660.7500	652.0000	668.0000
58300	660.9800	652.0000	668.0000
58314	660.9800	652.0000	668.0000
58400	661.1500	652.0000	668.0000
58500	661.3800	653.0000	668.0000
58600	661.6300	653.0000	668.0000
58700	661.8300	654.0000	669.0000
58800	662.0800	654.0000	669.0000
58900	662.2700	654.0000	669.0000
59000	662.4700	654.0000	669.0000
59100	662.7200	655.0000	669.0000
59200	662.9400	655.0000	669.0000
59300	663.2000	655.0000	670.0000
59400	663.3900	655.0000	670.0000
59500	663.6900	656.0000	670.0000
59600	663.9000	656.0000	670.0000
59700	664.0900	656.0000	670.0000
59800	664.2500	657.0000	670.0000
59900	664.4900	657.0000	670.0000
60000	664.7400	657.0000	670.0000
60100	664.8600	657.0000	670.0000
60200	665.0900	658.0000	670.0000
60300	665.3800	658.0000	671.0000
60400	665.5500	658.0000	671.0000
60500	665.7200	659.0000	671.0000
60600	665.8700	659.0000	671.0000
60700	666.1000	659.0000	671.0000
60800	666.3700	660.0000	671.0000
60900	666.5200	660.0000	671.0000
61000	666.8500	661.0000	672.0000
61100	667.0200	661.0000	672.0000
61200	667.1800	662.0000	672.0000
61293	667.4000	663.0000	672.0000
61300	667.4200	663.0000	672.0000
61400	667.6300	663.0000	673.0000
61472	667.7400	663.0000	673.0000
61500	667.7900	663.0000	673.0000
61600	667.9800	663.0000	673.0000
61700	668.1300	663.0000	673.0000
61800	668.2900	664.0000	673.0000
61900	668.5400	664.0000	673.0000
61953	668.6200	664.0000	673.0000
62000	668.6800	664.0000	673.0000
62100	668.8400	664.0000	673.0000
62200	669.0200	665.0000	673.0000
62300	669.1700	665.0000	673.0000
62400	669.3600	665.0000	674.0000
62500	669.5600	665.0000	674.0000
62600	669.8700	665.0000	674.0000
62700	670.0300	665.0000	674.0000
62800	670.2500	665.0000	674.0000
62900	670.4000	665.0000	674.0000
63000	670.5500	665.0000	674.0000
63100	670.7000	665.0000	674.0000
63200	670.9400	665.0000	674.0000
63300	671.1300	666.0000	675.0000
63332	671.2200	666.0000	675.0000
63400	671.3500	666.0000	675.0000
63500	671.5800	667.0000	675.0000
63600	671.7800	667.0000	675.0000
63700	672.0100	668.0000	675.0000
63800	672.1800	668.0000	675.0000
63900	672.4200	668.0000	675.0000
63939	672.4800	668.0000	675.0000
64000	672.5800	668.0000	675.0000
64100	672.7400	668.0000	676.0000
64200	672.9200	669.0000	676.0000
64300	673.1400	669.0000	676.0000
64400	673.3000	669.0000	676.0000
64500	673.4900	669.0000	676.0000
64600	673.7600	670.0000	677.0000
64700	673.9400	670.0000	677.0000
64800	674.1600	670.0000	677.0000
64900	674.3700	670.0000	677.0000
65000	674.5400	671.0000	677.0000
65100	674.7300	671.0000	677.0000
65200	675.0100	672.0000	677.0000
65300	675.2000	672.0000	677.0000
65400	675.3500	673.0000	677.0000
65469	675.4400	673.0000	677.0000
65500	675.4500	673.0000	677.0000
65600	675.6700	673.0000	677.0000
65700	675.8200	674.0000	677.0000
65800	675.9100	674.0000	677.0000
65900	676.1800	674.0000	677.0000
66000	676.3700	674.0000	677.0000
66100	676.5600	675.0000	677.0000
66200	676.7600	676.0000	677.0000
66300	676.8900	676.0000	677.0000
66350	677.0000	677.0000	677.0000
