# Supplementary material for: β-sitosterol inhibits trimethylamine production by regulating the gut microbiota and attenuates atherosclerosis in ApoE–/– mice
Source: Front Cardiovasc Med. 2022 Nov 1;9:986905. doi: 10.3389/fcvm.2022.986905 (PMC9663806; doi:10.3389/fcvm.2022.986905)
Supplement: Supplementary file 1 [file Data_Sheet_1.ZIP › Source data/gut microbiota diversity analysis/CON-EXP/02.Alpha/02.Rarefaction/otu.16.rarefaction.xls]

numsampled	0.97	lci	hci
1	1.0000	1.0000	1.0000
100	48.7100	41.0000	56.0000
200	78.0200	69.0000	88.0000
300	101.8800	90.0000	112.0000
400	121.6700	106.0000	133.0000
500	139.6900	126.0000	154.0000
600	155.6400	143.0000	169.0000
700	170.4900	153.0000	186.0000
800	183.8800	167.0000	203.0000
900	195.7700	179.0000	212.0000
1000	206.9300	192.0000	222.0000
1100	217.8700	201.0000	234.0000
1200	228.1400	212.0000	244.0000
1300	238.0400	222.0000	256.0000
1400	247.2400	231.0000	264.0000
1500	256.5800	241.0000	272.0000
1600	265.3000	249.0000	283.0000
1700	272.7200	255.0000	291.0000
1800	280.4000	262.0000	298.0000
1900	287.7800	268.0000	305.0000
2000	295.2500	275.0000	311.0000
2100	301.6000	285.0000	318.0000
2200	308.4400	290.0000	326.0000
2300	315.2800	297.0000	333.0000
2400	321.6000	302.0000	337.0000
2500	327.7700	308.0000	345.0000
2600	333.3600	317.0000	349.0000
2700	339.4200	322.0000	355.0000
2800	345.1800	326.0000	362.0000
2900	350.8600	331.0000	367.0000
3000	356.2200	338.0000	373.0000
3100	361.3700	342.0000	378.0000
3200	366.3800	346.0000	384.0000
3300	371.3500	351.0000	389.0000
3400	376.5700	355.0000	391.0000
3500	380.9800	358.0000	397.0000
3600	385.8700	363.0000	402.0000
3700	390.5500	367.0000	408.0000
3800	395.2200	374.0000	411.0000
3900	399.7300	377.0000	416.0000
4000	404.2700	386.0000	421.0000
4100	408.3100	388.0000	424.0000
4200	412.9200	391.0000	430.0000
4300	417.1800	396.0000	434.0000
4400	421.1500	401.0000	440.0000
4500	425.4600	406.0000	445.0000
4600	429.5100	411.0000	448.0000
4700	433.4200	415.0000	453.0000
4800	437.3900	419.0000	456.0000
4900	441.2500	422.0000	460.0000
5000	444.8500	424.0000	463.0000
5100	448.5000	427.0000	469.0000
5200	452.0300	432.0000	471.0000
5300	456.1000	434.0000	475.0000
5400	459.6700	441.0000	479.0000
5500	463.2500	441.0000	480.0000
5600	467.0300	448.0000	486.0000
5700	470.4800	450.0000	490.0000
5800	474.2500	454.0000	493.0000
5900	477.4400	456.0000	496.0000
6000	480.8800	460.0000	499.0000
6100	484.3300	466.0000	505.0000
6200	487.4300	469.0000	507.0000
6300	490.6300	472.0000	510.0000
6400	493.7200	475.0000	513.0000
6500	496.7500	479.0000	516.0000
6600	500.0000	482.0000	519.0000
6700	503.2900	485.0000	520.0000
6800	506.4600	489.0000	524.0000
6900	509.8600	492.0000	527.0000
7000	512.7200	493.0000	529.0000
7100	515.6200	493.0000	537.0000
7200	518.5700	499.0000	539.0000
7300	521.4800	501.0000	540.0000
7400	524.6400	505.0000	543.0000
7500	527.7200	507.0000	547.0000
7600	530.7500	510.0000	550.0000
7700	533.3300	513.0000	552.0000
7800	536.0900	514.0000	556.0000
7900	538.7600	518.0000	557.0000
8000	541.5700	522.0000	561.0000
8100	544.4300	525.0000	565.0000
8200	547.2100	527.0000	568.0000
8300	549.8500	530.0000	571.0000
8400	552.6600	532.0000	575.0000
8500	555.2300	534.0000	578.0000
8600	557.7500	536.0000	580.0000
8700	560.2100	540.0000	582.0000
8800	562.8200	544.0000	583.0000
8900	565.2300	545.0000	585.0000
9000	567.6900	547.0000	590.0000
9100	570.0800	549.0000	592.0000
9200	572.3400	554.0000	595.0000
9300	574.7300	555.0000	597.0000
9400	577.0400	556.0000	598.0000
9500	579.6100	557.0000	600.0000
9600	581.9100	560.0000	602.0000
9700	584.2900	560.0000	604.0000
9800	586.6300	564.0000	607.0000
9900	588.9400	566.0000	608.0000
10000	591.4600	567.0000	612.0000
10100	593.6800	569.0000	613.0000
10200	595.9000	575.0000	614.0000
10300	598.2300	576.0000	618.0000
10400	600.5900	577.0000	622.0000
10500	602.9100	578.0000	624.0000
10600	605.2400	581.0000	625.0000
10700	607.4100	587.0000	626.0000
10800	609.6700	590.0000	629.0000
10900	611.8500	594.0000	632.0000
11000	613.6200	594.0000	633.0000
11100	615.9200	596.0000	636.0000
11200	618.0600	596.0000	638.0000
11300	620.2400	599.0000	640.0000
11400	622.3400	600.0000	642.0000
11500	624.4700	603.0000	643.0000
11600	626.5200	605.0000	646.0000
11700	628.7400	608.0000	650.0000
11800	630.9000	608.0000	652.0000
11900	632.8700	610.0000	653.0000
12000	635.0100	612.0000	657.0000
12100	636.9300	615.0000	658.0000
12200	638.8800	616.0000	663.0000
12300	640.8500	619.0000	663.0000
12400	642.6500	621.0000	665.0000
12500	644.5400	623.0000	667.0000
12600	646.3700	624.0000	668.0000
12700	648.1600	629.0000	669.0000
12800	650.1200	630.0000	672.0000
12900	651.9300	630.0000	673.0000
13000	653.8400	631.0000	675.0000
13100	655.8300	634.0000	675.0000
13200	657.8700	638.0000	678.0000
13300	659.8200	638.0000	680.0000
13400	661.5800	640.0000	682.0000
13500	663.6600	641.0000	684.0000
13600	665.3700	644.0000	686.0000
13700	667.0600	644.0000	688.0000
13800	669.0500	649.0000	689.0000
13900	671.0600	650.0000	691.0000
14000	672.8800	652.0000	693.0000
14100	674.5000	655.0000	694.0000
14200	675.9300	656.0000	695.0000
14300	677.4700	658.0000	699.0000
14400	679.1300	661.0000	701.0000
14500	680.8600	662.0000	702.0000
14600	682.5000	662.0000	704.0000
14700	684.3700	664.0000	704.0000
14800	686.0400	664.0000	705.0000
14900	687.9000	669.0000	707.0000
15000	689.8600	670.0000	708.0000
15100	691.4800	673.0000	710.0000
15200	693.2700	675.0000	712.0000
15300	694.8500	677.0000	713.0000
15400	696.2800	678.0000	713.0000
15500	697.8900	679.0000	714.0000
15600	699.6400	679.0000	718.0000
15700	701.4100	681.0000	720.0000
15800	703.1300	683.0000	721.0000
15900	704.8000	686.0000	723.0000
16000	706.4500	687.0000	725.0000
16100	707.7900	689.0000	726.0000
16200	709.4800	690.0000	727.0000
16300	711.2700	694.0000	727.0000
16400	712.9500	695.0000	729.0000
16500	714.5300	695.0000	731.0000
16600	716.0300	697.0000	732.0000
16700	717.5300	697.0000	735.0000
16800	719.3000	701.0000	737.0000
16900	721.0800	702.0000	739.0000
17000	722.5400	702.0000	740.0000
17100	724.0000	703.0000	741.0000
17200	725.6800	705.0000	742.0000
17300	727.6000	709.0000	745.0000
17400	729.2200	712.0000	746.0000
17500	730.8700	714.0000	747.0000
17600	732.4300	716.0000	748.0000
17700	733.8200	716.0000	750.0000
17800	735.2900	716.0000	751.0000
17900	736.8800	718.0000	752.0000
18000	738.4000	720.0000	754.0000
18100	739.9100	722.0000	755.0000
18200	741.4600	722.0000	757.0000
18300	742.8600	723.0000	757.0000
18400	744.4300	727.0000	761.0000
18500	746.0400	727.0000	764.0000
18600	747.3800	728.0000	764.0000
18700	748.9800	729.0000	764.0000
18800	750.5100	732.0000	766.0000
18900	751.9600	734.0000	767.0000
19000	753.4300	734.0000	769.0000
19100	754.8500	736.0000	770.0000
19200	756.3100	736.0000	773.0000
19300	757.7500	737.0000	774.0000
19400	759.0200	737.0000	774.0000
19500	760.5000	738.0000	775.0000
19600	761.9400	739.0000	777.0000
19700	763.5300	742.0000	779.0000
19800	764.8400	742.0000	780.0000
19900	766.3300	745.0000	782.0000
20000	767.7500	746.0000	783.0000
20100	769.1900	748.0000	785.0000
20200	770.6200	749.0000	786.0000
20300	772.2600	750.0000	788.0000
20400	773.7900	753.0000	790.0000
20500	775.2400	755.0000	791.0000
20600	776.5100	756.0000	793.0000
20700	778.0100	759.0000	795.0000
20800	779.3500	762.0000	797.0000
20900	780.8400	762.0000	797.0000
21000	782.1300	763.0000	800.0000
21100	783.4000	767.0000	801.0000
21200	784.5700	767.0000	802.0000
21300	785.9700	768.0000	803.0000
21400	787.3800	770.0000	805.0000
21500	788.8800	770.0000	807.0000
21600	790.4600	772.0000	808.0000
21700	791.6900	774.0000	809.0000
21800	793.2200	776.0000	810.0000
21900	794.4800	777.0000	812.0000
22000	795.7300	778.0000	812.0000
22100	796.8600	778.0000	813.0000
22200	798.1300	779.0000	815.0000
22300	799.3700	781.0000	815.0000
22400	800.6700	783.0000	817.0000
22500	801.9700	784.0000	817.0000
22600	803.2600	785.0000	818.0000
22700	804.5900	785.0000	820.0000
22800	805.9300	786.0000	820.0000
22900	807.1100	787.0000	822.0000
23000	808.4500	789.0000	824.0000
23100	809.7600	790.0000	825.0000
23200	811.1700	791.0000	825.0000
23300	812.3400	793.0000	828.0000
23400	813.5500	793.0000	830.0000
23500	814.6800	794.0000	834.0000
23600	816.1100	796.0000	835.0000
23700	817.2600	796.0000	836.0000
23800	818.2900	797.0000	836.0000
23900	819.3200	799.0000	837.0000
24000	820.7100	801.0000	837.0000
24100	822.0100	804.0000	838.0000
24200	823.2400	804.0000	838.0000
24300	824.5000	805.0000	840.0000
24400	825.6100	806.0000	840.0000
24500	826.9900	807.0000	841.0000
24600	828.3900	808.0000	844.0000
24700	829.6200	809.0000	844.0000
24800	830.8100	810.0000	845.0000
24900	832.1300	812.0000	847.0000
25000	833.2500	812.0000	848.0000
25100	834.3600	813.0000	849.0000
25200	835.3800	814.0000	850.0000
25300	836.2800	814.0000	853.0000
25400	837.3300	816.0000	854.0000
25500	838.4300	817.0000	855.0000
25600	839.5200	818.0000	855.0000
25700	840.5000	821.0000	856.0000
25800	841.6500	821.0000	856.0000
25900	842.8100	822.0000	858.0000
26000	843.8300	824.0000	860.0000
26100	844.9900	825.0000	860.0000
26200	846.1400	826.0000	861.0000
26300	847.2300	826.0000	864.0000
26400	848.1300	827.0000	864.0000
26500	849.1700	828.0000	864.0000
26600	850.2400	828.0000	865.0000
26700	851.3000	829.0000	866.0000
26800	852.3000	830.0000	868.0000
26900	853.3200	830.0000	869.0000
27000	854.5000	832.0000	871.0000
27100	855.5400	834.0000	872.0000
27200	856.5000	836.0000	872.0000
27300	857.4700	837.0000	872.0000
27400	858.5400	838.0000	874.0000
27500	859.5500	838.0000	876.0000
27600	860.7300	839.0000	876.0000
27700	861.8700	841.0000	878.0000
27800	862.9100	841.0000	879.0000
27900	863.9900	841.0000	881.0000
28000	864.8700	842.0000	881.0000
28100	865.8200	843.0000	882.0000
28200	866.7700	845.0000	882.0000
28300	867.8300	846.0000	882.0000
28400	868.8700	846.0000	884.0000
28500	869.8700	848.0000	886.0000
28600	870.8700	849.0000	886.0000
28700	871.8500	850.0000	887.0000
28800	872.9500	853.0000	887.0000
28900	873.7700	854.0000	891.0000
29000	874.8200	855.0000	891.0000
29100	875.8000	856.0000	892.0000
29200	876.7500	856.0000	893.0000
29300	877.6700	858.0000	895.0000
29400	878.5500	860.0000	896.0000
29500	879.4400	861.0000	898.0000
29600	880.3500	861.0000	898.0000
29700	881.5000	862.0000	899.0000
29800	882.4200	864.0000	901.0000
29900	883.4700	865.0000	903.0000
30000	884.4800	866.0000	904.0000
30100	885.3800	866.0000	904.0000
30200	886.3300	868.0000	904.0000
30300	887.1600	869.0000	906.0000
30400	888.0500	869.0000	906.0000
30500	888.7800	869.0000	907.0000
30600	889.6400	871.0000	908.0000
30700	890.6300	872.0000	909.0000
30800	891.5600	874.0000	909.0000
30900	892.3000	874.0000	910.0000
31000	893.2900	874.0000	912.0000
31100	894.2500	876.0000	913.0000
31200	895.1300	877.0000	914.0000
31300	896.0100	878.0000	914.0000
31400	896.9300	878.0000	916.0000
31500	897.7900	879.0000	917.0000
31600	898.7100	881.0000	918.0000
31700	899.6300	882.0000	919.0000
31800	900.6000	883.0000	919.0000
31900	901.4600	883.0000	920.0000
32000	902.4800	885.0000	920.0000
32100	903.4700	885.0000	922.0000
32200	904.3000	886.0000	922.0000
32300	905.2700	886.0000	923.0000
32400	906.1600	887.0000	924.0000
32500	907.0800	887.0000	925.0000
32600	908.0700	887.0000	925.0000
32700	908.8400	888.0000	925.0000
32800	909.6000	888.0000	927.0000
32900	910.4000	890.0000	928.0000
33000	911.3300	890.0000	928.0000
33100	912.1400	890.0000	929.0000
33200	912.8500	891.0000	931.0000
33300	913.9200	891.0000	932.0000
33400	914.6900	892.0000	932.0000
33500	915.6500	893.0000	933.0000
33600	916.4400	895.0000	934.0000
33700	917.3700	897.0000	934.0000
33800	918.1300	899.0000	935.0000
33900	919.0300	900.0000	936.0000
34000	919.7600	901.0000	937.0000
34100	920.8600	901.0000	938.0000
34200	921.7400	902.0000	939.0000
34300	922.6300	903.0000	939.0000
34400	923.4200	904.0000	940.0000
34500	924.1800	904.0000	942.0000
34600	924.7800	905.0000	943.0000
34700	925.4100	905.0000	943.0000
34800	926.1500	906.0000	943.0000
34900	927.0300	906.0000	944.0000
35000	927.8800	908.0000	944.0000
35100	928.5900	909.0000	945.0000
35200	929.3300	909.0000	945.0000
35300	929.9800	909.0000	946.0000
35400	930.8400	909.0000	948.0000
35500	931.7000	910.0000	948.0000
35600	932.4100	911.0000	948.0000
35700	933.0100	911.0000	949.0000
35800	933.7000	912.0000	950.0000
35900	934.5300	913.0000	951.0000
36000	935.0900	913.0000	951.0000
36100	935.7700	914.0000	951.0000
36200	936.4000	916.0000	951.0000
36300	937.0400	916.0000	952.0000
36400	937.7800	916.0000	952.0000
36500	938.5400	919.0000	953.0000
36600	939.3200	919.0000	953.0000
36700	940.1200	920.0000	954.0000
36800	940.8800	920.0000	955.0000
36900	941.6600	920.0000	956.0000
37000	942.3300	920.0000	957.0000
37100	943.0900	922.0000	957.0000
37200	943.7800	922.0000	958.0000
37300	944.5800	925.0000	958.0000
37400	945.3300	925.0000	960.0000
37500	946.0200	926.0000	961.0000
37600	946.7400	926.0000	962.0000
37700	947.4600	927.0000	962.0000
37800	948.1400	930.0000	962.0000
37900	948.7100	930.0000	963.0000
38000	949.3800	931.0000	963.0000
38100	950.0500	932.0000	965.0000
38200	950.6400	933.0000	966.0000
38300	951.4200	933.0000	967.0000
38400	952.1200	934.0000	967.0000
38500	952.9100	934.0000	968.0000
38600	953.5800	935.0000	968.0000
38700	954.1800	935.0000	969.0000
38800	954.9000	936.0000	970.0000
38900	955.5200	937.0000	971.0000
39000	956.1900	938.0000	973.0000
39100	956.8000	938.0000	973.0000
39200	957.5000	940.0000	974.0000
39300	958.2200	940.0000	974.0000
39400	958.8400	941.0000	975.0000
39500	959.3100	942.0000	976.0000
39600	960.0300	943.0000	977.0000
39700	960.7500	945.0000	977.0000
39800	961.4600	945.0000	978.0000
39900	962.1500	945.0000	979.0000
40000	962.7400	945.0000	979.0000
40100	963.5400	945.0000	981.0000
40200	964.2100	947.0000	981.0000
40300	964.8500	948.0000	981.0000
40400	965.5000	948.0000	981.0000
40500	966.2000	949.0000	982.0000
40600	966.9400	950.0000	982.0000
40700	967.7100	951.0000	983.0000
40800	968.3600	952.0000	985.0000
40900	969.0000	953.0000	985.0000
41000	969.6400	953.0000	986.0000
41100	970.2400	954.0000	986.0000
41200	970.7400	954.0000	987.0000
41300	971.2800	954.0000	987.0000
41400	972.0200	955.0000	987.0000
41500	972.6100	956.0000	988.0000
41600	973.2000	957.0000	988.0000
41700	973.8000	957.0000	988.0000
41800	974.3500	958.0000	990.0000
41900	974.9000	958.0000	990.0000
42000	975.4900	959.0000	990.0000
42100	976.0900	960.0000	991.0000
42200	976.8300	961.0000	993.0000
42300	977.4200	962.0000	993.0000
42400	978.0600	964.0000	994.0000
42500	978.6000	964.0000	994.0000
42600	979.1400	965.0000	994.0000
42700	979.7500	965.0000	994.0000
42800	980.4000	965.0000	996.0000
42900	981.0600	966.0000	996.0000
43000	981.6000	968.0000	996.0000
43100	982.2000	969.0000	997.0000
43200	982.8400	970.0000	997.0000
43300	983.5300	971.0000	997.0000
43400	984.0600	971.0000	997.0000
43500	984.6600	971.0000	998.0000
43600	985.2500	972.0000	998.0000
43700	985.9200	973.0000	999.0000
43800	986.5200	973.0000	1000.0000
43900	987.0000	973.0000	1000.0000
44000	987.4800	975.0000	1001.0000
44100	987.9000	976.0000	1002.0000
44200	988.3500	977.0000	1003.0000
44300	988.9600	977.0000	1003.0000
44400	989.5700	977.0000	1003.0000
44500	990.0900	978.0000	1003.0000
44600	990.7100	978.0000	1003.0000
44700	991.2900	979.0000	1003.0000
44800	991.9600	980.0000	1003.0000
44900	992.5000	980.0000	1004.0000
45000	993.0700	981.0000	1004.0000
45100	993.5500	982.0000	1004.0000
45200	994.1500	985.0000	1005.0000
45300	994.6700	985.0000	1006.0000
45400	995.2200	986.0000	1007.0000
45500	995.6800	987.0000	1008.0000
45600	996.1700	987.0000	1008.0000
45700	996.8000	988.0000	1009.0000
45800	997.3200	988.0000	1009.0000
45900	997.8500	988.0000	1009.0000
46000	998.3800	989.0000	1010.0000
46100	998.8600	990.0000	1010.0000
46200	999.3500	990.0000	1010.0000
46300	999.9100	991.0000	1010.0000
46400	1000.3400	992.0000	1010.0000
46500	1000.7200	992.0000	1010.0000
46600	1001.2500	993.0000	1011.0000
46700	1001.7500	994.0000	1013.0000
46800	1002.2700	994.0000	1014.0000
46900	1002.8100	994.0000	1015.0000
47000	1003.2500	995.0000	1015.0000
47100	1003.7700	995.0000	1015.0000
47200	1004.3400	997.0000	1016.0000
47300	1004.8600	997.0000	1016.0000
47400	1005.3100	998.0000	1016.0000
47500	1005.6500	998.0000	1016.0000
47600	1006.0900	998.0000	1016.0000
47700	1006.4800	999.0000	1016.0000
47800	1006.9800	999.0000	1016.0000
47900	1007.4400	999.0000	1017.0000
48000	1007.8800	999.0000	1017.0000
48100	1008.3500	1000.0000	1017.0000
48196	1008.7100	1000.0000	1017.0000
48200	1008.7600	1000.0000	1018.0000
48300	1009.2600	1000.0000	1019.0000
48400	1009.6900	1001.0000	1020.0000
48500	1010.1200	1002.0000	1020.0000
48600	1010.5400	1003.0000	1020.0000
48700	1011.0100	1003.0000	1020.0000
48800	1011.4400	1004.0000	1020.0000
48900	1012.0100	1004.0000	1022.0000
49000	1012.5200	1006.0000	1023.0000
49100	1012.9700	1006.0000	1023.0000
49200	1013.4100	1006.0000	1023.0000
49300	1013.9900	1007.0000	1023.0000
49400	1014.3800	1007.0000	1023.0000
49500	1014.8200	1008.0000	1023.0000
49600	1015.2400	1009.0000	1023.0000
49700	1015.5700	1009.0000	1023.0000
49800	1016.0000	1009.0000	1024.0000
49900	1016.4700	1010.0000	1025.0000
50000	1016.8600	1010.0000	1025.0000
50100	1017.3000	1011.0000	1026.0000
50200	1017.6400	1011.0000	1026.0000
50300	1018.0100	1012.0000	1026.0000
50400	1018.3700	1012.0000	1027.0000
50500	1018.7500	1013.0000	1027.0000
50600	1019.2300	1013.0000	1027.0000
50700	1019.5900	1013.0000	1028.0000
50800	1020.0100	1013.0000	1029.0000
50900	1020.3300	1013.0000	1029.0000
51000	1020.6300	1013.0000	1029.0000
51100	1021.0800	1014.0000	1029.0000
51200	1021.4800	1014.0000	1029.0000
51300	1021.8700	1015.0000	1029.0000
51400	1022.1600	1015.0000	1030.0000
51500	1022.6600	1015.0000	1030.0000
51600	1023.0500	1015.0000	1030.0000
51700	1023.6400	1015.0000	1030.0000
51800	1023.9000	1015.0000	1031.0000
51900	1024.1600	1015.0000	1031.0000
52000	1024.5300	1015.0000	1032.0000
52100	1024.8700	1016.0000	1032.0000
52200	1025.2100	1017.0000	1033.0000
52300	1025.6200	1018.0000	1033.0000
52400	1026.0500	1019.0000	1033.0000
52500	1026.4100	1020.0000	1035.0000
52600	1026.7600	1020.0000	1035.0000
52700	1027.1500	1020.0000	1035.0000
52800	1027.5100	1020.0000	1035.0000
52900	1027.8300	1021.0000	1035.0000
53000	1028.3200	1021.0000	1035.0000
53100	1028.7400	1022.0000	1036.0000
53200	1029.1600	1022.0000	1036.0000
53300	1029.5600	1023.0000	1036.0000
53400	1029.8200	1023.0000	1036.0000
53500	1030.1500	1024.0000	1036.0000
53600	1030.5900	1025.0000	1038.0000
53700	1030.9200	1025.0000	1038.0000
53800	1031.3700	1026.0000	1038.0000
53900	1031.7500	1026.0000	1038.0000
54000	1032.0200	1026.0000	1038.0000
54100	1032.3500	1026.0000	1039.0000
54200	1032.7800	1026.0000	1039.0000
54300	1033.0500	1026.0000	1040.0000
54400	1033.3600	1027.0000	1040.0000
54500	1033.7000	1027.0000	1040.0000
54600	1034.1400	1027.0000	1040.0000
54700	1034.4700	1028.0000	1040.0000
54800	1034.8400	1029.0000	1040.0000
54900	1035.1200	1029.0000	1041.0000
55000	1035.5100	1029.0000	1041.0000
55100	1035.7900	1030.0000	1042.0000
55200	1036.2100	1030.0000	1042.0000
55300	1036.6100	1030.0000	1042.0000
55400	1036.9100	1031.0000	1042.0000
55500	1037.4100	1032.0000	1043.0000
55600	1037.7400	1032.0000	1043.0000
55700	1038.0500	1033.0000	1043.0000
55800	1038.4200	1033.0000	1043.0000
55900	1038.8100	1033.0000	1044.0000
56000	1039.0400	1034.0000	1044.0000
56100	1039.3100	1035.0000	1044.0000
56200	1039.5500	1035.0000	1045.0000
56300	1040.0300	1035.0000	1045.0000
56400	1040.3600	1036.0000	1045.0000
56500	1040.7000	1037.0000	1045.0000
56600	1041.0000	1037.0000	1045.0000
56700	1041.2700	1037.0000	1045.0000
56800	1041.6400	1037.0000	1045.0000
56900	1041.9300	1038.0000	1046.0000
57000	1042.1400	1038.0000	1046.0000
57100	1042.4200	1038.0000	1046.0000
57200	1042.7100	1038.0000	1046.0000
57300	1042.9700	1038.0000	1046.0000
57400	1043.3000	1040.0000	1046.0000
57500	1043.6800	1040.0000	1046.0000
57600	1043.9800	1041.0000	1046.0000
57700	1044.2600	1041.0000	1046.0000
57800	1044.5000	1042.0000	1046.0000
57900	1044.8300	1042.0000	1046.0000
58000	1045.1300	1043.0000	1046.0000
58100	1045.4900	1043.0000	1046.0000
58200	1045.6700	1044.0000	1046.0000
58300	1045.9600	1045.0000	1046.0000
58314	1046.0000	1046.0000	1046.0000
