# Supplementary material for: β-sitosterol inhibits trimethylamine production by regulating the gut microbiota and attenuates atherosclerosis in ApoE–/– mice
Source: Front Cardiovasc Med. 2022 Nov 1;9:986905. doi: 10.3389/fcvm.2022.986905 (PMC9663806; doi:10.3389/fcvm.2022.986905)
Supplement: Supplementary file 1 [file Data_Sheet_1.ZIP › Source data/gut microbiota diversity analysis/CON-EXP/02.Alpha/02.Rarefaction/otu.17.rarefaction.xls]

numsampled	0.97	lci	hci
1	1.0000	1.0000	1.0000
100	30.9000	24.0000	38.0000
200	49.0200	40.0000	57.0000
300	63.8600	55.0000	74.0000
400	77.1700	68.0000	89.0000
500	89.5100	79.0000	101.0000
600	100.7000	91.0000	113.0000
700	111.5600	99.0000	124.0000
800	121.4800	107.0000	137.0000
900	130.6700	115.0000	145.0000
1000	139.0500	124.0000	156.0000
1100	147.2500	131.0000	164.0000
1200	155.4300	137.0000	170.0000
1300	162.6000	145.0000	178.0000
1400	169.8800	153.0000	184.0000
1500	176.8200	159.0000	191.0000
1600	183.4500	165.0000	198.0000
1700	190.0400	168.0000	206.0000
1800	196.2200	176.0000	211.0000
1900	202.5000	181.0000	219.0000
2000	208.3700	187.0000	228.0000
2100	214.1000	191.0000	232.0000
2200	219.6300	197.0000	239.0000
2300	225.2000	203.0000	244.0000
2400	230.9700	209.0000	250.0000
2500	236.6800	218.0000	258.0000
2600	242.0700	223.0000	264.0000
2700	247.2700	227.0000	268.0000
2800	252.2800	232.0000	273.0000
2900	257.5200	238.0000	279.0000
3000	262.1000	240.0000	282.0000
3100	266.7000	245.0000	287.0000
3200	271.5500	252.0000	291.0000
3300	276.0500	257.0000	298.0000
3400	280.7400	261.0000	307.0000
3500	285.0600	265.0000	310.0000
3600	289.3600	270.0000	316.0000
3700	293.8000	275.0000	318.0000
3800	298.2200	277.0000	324.0000
3900	302.7200	281.0000	327.0000
4000	306.3200	285.0000	327.0000
4100	310.3400	289.0000	330.0000
4200	314.1800	291.0000	334.0000
4300	317.9100	296.0000	338.0000
4400	321.7500	300.0000	342.0000
4500	325.4100	303.0000	344.0000
4600	329.1300	308.0000	347.0000
4700	333.1500	312.0000	352.0000
4800	336.7400	315.0000	356.0000
4900	339.9600	316.0000	360.0000
5000	343.3400	320.0000	362.0000
5100	346.8900	324.0000	366.0000
5200	350.2800	328.0000	372.0000
5300	353.5700	331.0000	376.0000
5400	356.9800	333.0000	377.0000
5500	360.0600	336.0000	380.0000
5600	362.9800	337.0000	386.0000
5700	366.2100	342.0000	387.0000
5800	369.6100	343.0000	390.0000
5900	372.8000	347.0000	394.0000
6000	375.8800	349.0000	397.0000
6100	378.8400	352.0000	402.0000
6200	381.8400	354.0000	406.0000
6300	384.5900	355.0000	411.0000
6400	387.7500	359.0000	413.0000
6500	390.6700	363.0000	415.0000
6600	393.4900	366.0000	418.0000
6700	396.2600	368.0000	422.0000
6800	399.0000	371.0000	424.0000
6900	402.0200	372.0000	427.0000
7000	404.7700	378.0000	429.0000
7100	407.5800	379.0000	430.0000
7200	410.4400	384.0000	432.0000
7300	413.2200	390.0000	435.0000
7400	415.7700	392.0000	439.0000
7500	418.7700	397.0000	443.0000
7600	421.4500	398.0000	445.0000
7700	423.8500	399.0000	446.0000
7800	426.6900	402.0000	450.0000
7900	429.2900	406.0000	453.0000
8000	431.7000	407.0000	455.0000
8100	434.4000	410.0000	457.0000
8200	436.9300	411.0000	461.0000
8300	439.1700	411.0000	465.0000
8400	441.8200	413.0000	467.0000
8500	444.0300	417.0000	468.0000
8600	446.3700	418.0000	469.0000
8700	448.8700	420.0000	470.0000
8800	451.0900	423.0000	473.0000
8900	453.1500	426.0000	476.0000
9000	455.5300	430.0000	478.0000
9100	457.9500	431.0000	481.0000
9200	460.5300	432.0000	485.0000
9300	462.6000	433.0000	489.0000
9400	464.8500	436.0000	491.0000
9500	467.0000	437.0000	492.0000
9600	469.1900	439.0000	493.0000
9700	471.5800	442.0000	493.0000
9800	474.0000	445.0000	496.0000
9900	476.0900	446.0000	498.0000
10000	478.1300	448.0000	504.0000
10100	480.2900	450.0000	504.0000
10200	482.4300	455.0000	505.0000
10300	484.6800	458.0000	508.0000
10400	486.7200	461.0000	511.0000
10500	488.9900	463.0000	513.0000
10600	491.1300	466.0000	516.0000
10700	493.2000	468.0000	519.0000
10800	495.3500	470.0000	520.0000
10900	497.5400	472.0000	523.0000
11000	499.7600	474.0000	526.0000
11100	501.5900	476.0000	527.0000
11200	503.7700	479.0000	529.0000
11300	505.9100	480.0000	531.0000
11400	507.9400	482.0000	531.0000
11500	510.0300	486.0000	534.0000
11600	511.8600	488.0000	535.0000
11700	514.0900	490.0000	537.0000
11800	515.9000	492.0000	539.0000
11900	517.7400	493.0000	539.0000
12000	519.8700	497.0000	540.0000
12100	521.8000	498.0000	541.0000
12200	523.6600	498.0000	544.0000
12300	525.8100	500.0000	547.0000
12400	527.7000	501.0000	550.0000
12500	529.4900	503.0000	551.0000
12600	531.2100	503.0000	555.0000
12700	533.1800	504.0000	557.0000
12800	535.1100	509.0000	559.0000
12900	537.2700	511.0000	561.0000
13000	539.0700	512.0000	562.0000
13100	540.8000	514.0000	563.0000
13200	542.7400	515.0000	565.0000
13300	544.4600	519.0000	566.0000
13400	546.3200	520.0000	570.0000
13500	547.9300	523.0000	572.0000
13600	549.6500	525.0000	576.0000
13700	551.5300	526.0000	576.0000
13800	553.1900	528.0000	580.0000
13900	555.1400	530.0000	583.0000
14000	556.7600	530.0000	585.0000
14100	558.3900	532.0000	587.0000
14200	560.1200	533.0000	589.0000
14300	561.8400	536.0000	591.0000
14400	563.6600	538.0000	592.0000
14500	565.3900	539.0000	592.0000
14600	567.1100	541.0000	594.0000
14700	569.0900	543.0000	596.0000
14800	570.8300	544.0000	596.0000
14900	572.5000	546.0000	597.0000
15000	574.4300	549.0000	599.0000
15100	576.1400	550.0000	600.0000
15200	578.0900	553.0000	602.0000
15300	579.8200	555.0000	604.0000
15400	581.4500	557.0000	606.0000
15500	583.1900	558.0000	607.0000
15600	585.0100	561.0000	609.0000
15700	586.7100	563.0000	611.0000
15800	588.2800	565.0000	612.0000
15900	589.9000	567.0000	613.0000
16000	591.3600	567.0000	614.0000
16100	593.0600	568.0000	618.0000
16200	594.6600	571.0000	620.0000
16300	596.4700	573.0000	622.0000
16400	597.9300	573.0000	622.0000
16500	599.4900	574.0000	624.0000
16600	600.8500	575.0000	625.0000
16700	602.4400	579.0000	627.0000
16800	603.9400	579.0000	629.0000
16900	605.4500	582.0000	631.0000
17000	607.0600	583.0000	633.0000
17100	608.6100	585.0000	634.0000
17200	610.1700	586.0000	636.0000
17300	611.6700	587.0000	636.0000
17400	613.2600	590.0000	638.0000
17500	614.8000	591.0000	640.0000
17600	616.2700	593.0000	642.0000
17700	617.8800	594.0000	644.0000
17800	619.5900	596.0000	646.0000
17900	621.0800	598.0000	646.0000
18000	622.7000	600.0000	648.0000
18100	624.0500	601.0000	650.0000
18200	625.5200	602.0000	651.0000
18300	627.0600	602.0000	652.0000
18400	628.5200	603.0000	652.0000
18500	630.1300	605.0000	653.0000
18600	631.5100	607.0000	654.0000
18700	633.1000	607.0000	656.0000
18800	634.2900	607.0000	657.0000
18900	635.6700	610.0000	659.0000
19000	637.2800	611.0000	659.0000
19100	638.8400	614.0000	661.0000
19200	640.3100	615.0000	663.0000
19300	641.6500	616.0000	665.0000
19400	642.9000	618.0000	667.0000
19500	644.2500	620.0000	670.0000
19600	645.7100	622.0000	672.0000
19700	647.3200	625.0000	672.0000
19800	648.6600	625.0000	672.0000
19900	650.0300	629.0000	675.0000
20000	651.5400	630.0000	676.0000
20100	652.7900	631.0000	677.0000
20200	654.0100	631.0000	677.0000
20300	655.4500	632.0000	678.0000
20400	656.9000	633.0000	680.0000
20500	658.3600	635.0000	682.0000
20600	659.7500	637.0000	683.0000
20700	661.2600	640.0000	685.0000
20800	662.6000	641.0000	686.0000
20900	664.0000	642.0000	686.0000
21000	665.5300	644.0000	688.0000
21100	666.8200	646.0000	689.0000
21200	667.8600	647.0000	689.0000
21300	669.0600	647.0000	690.0000
21400	670.4300	648.0000	691.0000
21500	671.8600	651.0000	694.0000
21600	673.2300	651.0000	694.0000
21700	674.5000	654.0000	696.0000
21800	675.8000	655.0000	697.0000
21900	677.0300	657.0000	700.0000
22000	678.1500	658.0000	702.0000
22100	679.3600	660.0000	703.0000
22200	680.6700	662.0000	704.0000
22300	681.9200	662.0000	704.0000
22400	683.0900	662.0000	705.0000
22500	684.3500	665.0000	707.0000
22600	685.8900	667.0000	711.0000
22700	687.1700	668.0000	711.0000
22800	688.5000	669.0000	713.0000
22900	689.8600	671.0000	713.0000
23000	690.9700	673.0000	713.0000
23100	692.2100	674.0000	713.0000
23200	693.6100	676.0000	713.0000
23300	694.7900	678.0000	715.0000
23400	696.0900	679.0000	716.0000
23500	697.3400	679.0000	716.0000
23600	698.7600	682.0000	719.0000
23700	699.8700	683.0000	720.0000
23800	701.0800	685.0000	720.0000
23900	702.3300	686.0000	720.0000
24000	703.5200	686.0000	721.0000
24100	704.4900	686.0000	722.0000
24200	705.6400	687.0000	723.0000
24300	706.7200	687.0000	726.0000
24400	707.9300	688.0000	728.0000
24500	709.2400	689.0000	729.0000
24600	710.2500	690.0000	729.0000
24700	711.4300	691.0000	730.0000
24800	712.4600	692.0000	731.0000
24900	713.6200	692.0000	731.0000
25000	714.8100	692.0000	733.0000
25100	716.0200	692.0000	735.0000
25200	717.4300	695.0000	735.0000
25300	718.5500	698.0000	736.0000
25400	719.7600	700.0000	737.0000
25500	720.8800	700.0000	740.0000
25600	721.9200	702.0000	744.0000
25700	723.1800	703.0000	746.0000
25800	724.2700	705.0000	748.0000
25900	725.6500	705.0000	749.0000
26000	726.7900	707.0000	751.0000
26100	727.9600	707.0000	751.0000
26200	729.0800	707.0000	752.0000
26300	730.2900	709.0000	752.0000
26400	731.5300	710.0000	753.0000
26500	732.7000	711.0000	754.0000
26600	733.6700	712.0000	754.0000
26700	734.8200	713.0000	755.0000
26800	735.7900	714.0000	756.0000
26900	736.8600	716.0000	757.0000
27000	738.0600	718.0000	758.0000
27100	738.9100	719.0000	758.0000
27200	740.0600	719.0000	760.0000
27300	741.4300	720.0000	761.0000
27400	742.5700	722.0000	762.0000
27500	743.5500	723.0000	763.0000
27600	744.7000	726.0000	765.0000
27700	745.7200	726.0000	768.0000
27800	746.6700	726.0000	769.0000
27900	747.7500	727.0000	770.0000
28000	749.0200	728.0000	771.0000
28100	750.2500	730.0000	771.0000
28200	751.1300	731.0000	773.0000
28300	751.9800	732.0000	774.0000
28400	752.9200	734.0000	776.0000
28500	753.9900	735.0000	776.0000
28600	755.0300	736.0000	780.0000
28700	756.1100	736.0000	782.0000
28800	757.0500	737.0000	783.0000
28900	758.2300	740.0000	786.0000
29000	759.2900	740.0000	787.0000
29100	760.1800	741.0000	788.0000
29200	761.1900	741.0000	789.0000
29300	762.1500	743.0000	789.0000
29400	763.3100	744.0000	790.0000
29500	764.2900	745.0000	791.0000
29600	765.4500	747.0000	794.0000
29700	766.5000	748.0000	795.0000
29800	767.5500	749.0000	797.0000
29900	768.5400	750.0000	798.0000
30000	769.4300	752.0000	798.0000
30100	770.3400	753.0000	798.0000
30200	771.2700	753.0000	799.0000
30300	772.4200	754.0000	800.0000
30400	773.3400	755.0000	802.0000
30500	774.3100	755.0000	803.0000
30600	775.2600	756.0000	803.0000
30700	776.3200	757.0000	805.0000
30800	777.3000	760.0000	805.0000
30900	778.2900	761.0000	806.0000
31000	779.2300	761.0000	806.0000
31100	780.1500	761.0000	807.0000
31200	781.0500	763.0000	809.0000
31300	781.8200	763.0000	809.0000
31400	782.7000	764.0000	809.0000
31500	783.7600	764.0000	810.0000
31600	784.7900	764.0000	810.0000
31700	785.7800	766.0000	810.0000
31800	786.5900	768.0000	811.0000
31900	787.6400	769.0000	812.0000
32000	788.5600	770.0000	812.0000
32100	789.3900	770.0000	812.0000
32200	790.3300	771.0000	812.0000
32300	791.4200	772.0000	813.0000
32400	792.3300	772.0000	813.0000
32500	793.0500	772.0000	813.0000
32600	793.9800	774.0000	816.0000
32700	794.9300	775.0000	817.0000
32800	795.8400	775.0000	819.0000
32900	796.6500	775.0000	820.0000
33000	797.6600	776.0000	820.0000
33100	798.5700	776.0000	821.0000
33200	799.4000	776.0000	822.0000
33300	800.4800	778.0000	823.0000
33400	801.4600	780.0000	827.0000
33500	802.3700	781.0000	827.0000
33600	803.1600	781.0000	827.0000
33700	804.1500	783.0000	827.0000
33800	804.9300	784.0000	827.0000
33900	805.8000	785.0000	828.0000
34000	806.7000	786.0000	829.0000
34100	807.5100	787.0000	830.0000
34200	808.3800	787.0000	830.0000
34300	809.1100	788.0000	832.0000
34400	809.9400	789.0000	832.0000
34500	810.7700	790.0000	832.0000
34600	811.6600	791.0000	832.0000
34700	812.4600	792.0000	833.0000
34800	813.0900	793.0000	834.0000
34900	813.8800	794.0000	834.0000
35000	814.6200	795.0000	835.0000
35100	815.4700	796.0000	836.0000
35200	816.2500	797.0000	836.0000
35300	817.2200	799.0000	836.0000
35400	818.1400	799.0000	836.0000
35500	818.9200	801.0000	837.0000
35600	819.7300	802.0000	837.0000
35700	820.4700	802.0000	839.0000
35800	821.2700	802.0000	840.0000
35900	821.9600	804.0000	840.0000
36000	822.8700	805.0000	843.0000
36100	823.7300	806.0000	843.0000
36200	824.4100	806.0000	843.0000
36300	825.1700	806.0000	845.0000
36400	825.9700	808.0000	846.0000
36500	826.8400	808.0000	848.0000
36600	827.5800	810.0000	848.0000
36700	828.3300	812.0000	848.0000
36800	829.2400	813.0000	849.0000
36900	829.8800	814.0000	849.0000
37000	830.6900	814.0000	850.0000
37100	831.4500	814.0000	850.0000
37200	832.1900	816.0000	851.0000
37300	832.7500	816.0000	851.0000
37400	833.5100	817.0000	851.0000
37500	834.1600	817.0000	851.0000
37600	834.9400	817.0000	851.0000
37700	835.5900	818.0000	853.0000
37800	836.2400	818.0000	853.0000
37900	837.0100	819.0000	853.0000
38000	837.8300	819.0000	856.0000
38100	838.6000	819.0000	857.0000
38200	839.2800	821.0000	857.0000
38300	840.0000	821.0000	857.0000
38400	840.7500	824.0000	860.0000
38500	841.3800	824.0000	861.0000
38600	842.0900	825.0000	862.0000
38700	842.6700	825.0000	862.0000
38800	843.4000	825.0000	862.0000
38900	844.1900	825.0000	862.0000
39000	844.8900	826.0000	864.0000
39100	845.6600	826.0000	864.0000
39200	846.5200	827.0000	864.0000
39300	847.2800	828.0000	865.0000
39400	847.9500	828.0000	866.0000
39500	848.7500	830.0000	866.0000
39600	849.5800	830.0000	866.0000
39700	850.4700	833.0000	866.0000
39800	851.1700	833.0000	868.0000
39900	851.7200	835.0000	868.0000
40000	852.4400	835.0000	868.0000
40100	853.1000	837.0000	868.0000
40200	853.7400	838.0000	868.0000
40300	854.3200	838.0000	870.0000
40400	854.9600	839.0000	872.0000
40500	855.6300	839.0000	873.0000
40600	856.3000	840.0000	873.0000
40700	857.0000	840.0000	874.0000
40800	857.6600	842.0000	875.0000
40900	858.4400	842.0000	877.0000
41000	859.0000	843.0000	877.0000
41100	859.7500	843.0000	878.0000
41200	860.4200	844.0000	878.0000
41300	861.1300	844.0000	878.0000
41400	861.7800	845.0000	879.0000
41500	862.5400	846.0000	880.0000
41600	863.1400	846.0000	880.0000
41700	863.7100	847.0000	880.0000
41800	864.4100	847.0000	881.0000
41900	864.8800	848.0000	882.0000
42000	865.4700	849.0000	883.0000
42100	866.0000	849.0000	883.0000
42200	866.6700	850.0000	884.0000
42300	867.2700	850.0000	884.0000
42400	867.7800	851.0000	885.0000
42500	868.2300	852.0000	885.0000
42600	868.9700	852.0000	886.0000
42700	869.6600	855.0000	887.0000
42800	870.2400	855.0000	887.0000
42900	870.8900	856.0000	887.0000
43000	871.4300	856.0000	889.0000
43100	872.0600	856.0000	890.0000
43200	872.6600	857.0000	892.0000
43300	873.1900	857.0000	892.0000
43400	873.8100	857.0000	893.0000
43500	874.4000	858.0000	893.0000
43600	875.0900	858.0000	893.0000
43700	875.6600	859.0000	893.0000
43800	876.3000	861.0000	894.0000
43900	876.9000	862.0000	896.0000
44000	877.4300	863.0000	896.0000
44100	877.9000	863.0000	896.0000
44200	878.4800	864.0000	897.0000
44300	879.1700	865.0000	897.0000
44400	879.8500	865.0000	897.0000
44500	880.4300	866.0000	898.0000
44600	881.0100	866.0000	899.0000
44700	881.5000	866.0000	899.0000
44800	882.0500	867.0000	899.0000
44900	882.6700	868.0000	899.0000
45000	883.2000	868.0000	900.0000
45100	883.8500	869.0000	902.0000
45200	884.3800	870.0000	902.0000
45300	884.9800	871.0000	902.0000
45400	885.5300	871.0000	902.0000
45500	886.0300	871.0000	902.0000
45600	886.5700	872.0000	902.0000
45700	887.0500	873.0000	902.0000
45800	887.5400	874.0000	902.0000
45900	888.0700	874.0000	903.0000
46000	888.7200	874.0000	905.0000
46100	889.3000	875.0000	905.0000
46200	889.8600	876.0000	905.0000
46300	890.4100	876.0000	905.0000
46400	890.9200	877.0000	905.0000
46500	891.4300	879.0000	905.0000
46600	892.0200	879.0000	906.0000
46700	892.4600	879.0000	907.0000
46800	893.0100	881.0000	907.0000
46900	893.5600	881.0000	909.0000
47000	894.1300	883.0000	909.0000
47100	894.5900	883.0000	910.0000
47200	895.1500	884.0000	910.0000
47300	895.5700	884.0000	910.0000
47400	896.0800	885.0000	910.0000
47500	896.5600	885.0000	910.0000
47600	897.0800	885.0000	911.0000
47700	897.5600	886.0000	911.0000
47800	898.0700	886.0000	911.0000
47900	898.5200	887.0000	912.0000
48000	898.9300	887.0000	912.0000
48100	899.4700	889.0000	912.0000
48196	899.8500	889.0000	913.0000
48200	899.8700	889.0000	913.0000
48300	900.3200	890.0000	913.0000
48400	900.7700	890.0000	913.0000
48500	901.2700	891.0000	914.0000
48600	901.7000	891.0000	914.0000
48700	902.1300	891.0000	914.0000
48800	902.6200	892.0000	914.0000
48900	903.0000	893.0000	914.0000
49000	903.4500	893.0000	914.0000
49100	903.8700	894.0000	915.0000
49200	904.4400	894.0000	916.0000
49300	904.8800	895.0000	916.0000
49400	905.3300	895.0000	916.0000
49500	905.7700	896.0000	917.0000
49600	906.2200	897.0000	917.0000
49700	906.6700	897.0000	917.0000
49800	907.2100	898.0000	918.0000
49900	907.7500	898.0000	918.0000
50000	908.2500	898.0000	919.0000
50100	908.6700	898.0000	919.0000
50200	909.0400	899.0000	920.0000
50300	909.5600	900.0000	920.0000
50400	910.0100	901.0000	921.0000
50500	910.4400	901.0000	922.0000
50600	910.8400	901.0000	922.0000
50700	911.1500	902.0000	922.0000
50800	911.5800	902.0000	922.0000
50900	911.9800	902.0000	922.0000
51000	912.4300	903.0000	923.0000
51100	912.8200	904.0000	923.0000
51200	913.2200	904.0000	923.0000
51300	913.5800	904.0000	923.0000
51400	914.1200	904.0000	924.0000
51500	914.5500	905.0000	924.0000
51600	915.1100	905.0000	924.0000
51700	915.5500	906.0000	925.0000
51800	915.8800	906.0000	926.0000
51900	916.3300	906.0000	927.0000
52000	916.7500	907.0000	927.0000
52100	917.1000	907.0000	927.0000
52200	917.6000	907.0000	927.0000
52300	917.9800	908.0000	927.0000
52400	918.3300	908.0000	927.0000
52500	918.7300	908.0000	928.0000
52600	918.9800	908.0000	928.0000
52700	919.5000	910.0000	929.0000
52800	919.8300	911.0000	929.0000
52900	920.3000	912.0000	930.0000
53000	920.6700	912.0000	930.0000
53100	921.0600	912.0000	931.0000
53200	921.6100	912.0000	931.0000
53300	922.0500	914.0000	931.0000
53400	922.4600	914.0000	931.0000
53500	922.7900	914.0000	931.0000
53600	923.2200	914.0000	932.0000
53700	923.6200	914.0000	932.0000
53800	924.0600	916.0000	933.0000
53900	924.5400	917.0000	933.0000
54000	925.0300	917.0000	933.0000
54100	925.4000	917.0000	933.0000
54200	925.8400	917.0000	933.0000
54300	926.1700	918.0000	933.0000
54400	926.5900	918.0000	934.0000
54500	926.9600	918.0000	935.0000
54600	927.3100	918.0000	936.0000
54700	927.7100	919.0000	936.0000
54800	928.0000	919.0000	936.0000
54900	928.2400	919.0000	936.0000
55000	928.6100	920.0000	937.0000
55100	928.9400	921.0000	937.0000
55200	929.2900	922.0000	937.0000
55300	929.5800	922.0000	937.0000
55400	929.9900	922.0000	937.0000
55500	930.4100	923.0000	937.0000
55600	930.8000	924.0000	937.0000
55700	931.1600	924.0000	938.0000
55800	931.4600	924.0000	939.0000
55900	931.7200	925.0000	939.0000
56000	932.0500	925.0000	939.0000
56100	932.4800	926.0000	939.0000
56200	932.7400	927.0000	940.0000
56300	933.0500	927.0000	940.0000
56400	933.3900	927.0000	940.0000
56500	933.8600	927.0000	940.0000
56600	934.2000	928.0000	941.0000
56700	934.6100	929.0000	942.0000
56800	934.9900	929.0000	942.0000
56900	935.2800	929.0000	942.0000
57000	935.6400	930.0000	942.0000
57100	935.9300	930.0000	942.0000
57200	936.2500	930.0000	942.0000
57300	936.6300	930.0000	943.0000
57400	937.0000	931.0000	943.0000
57500	937.4200	931.0000	943.0000
57600	937.8100	932.0000	944.0000
57700	938.2000	932.0000	945.0000
57800	938.4700	933.0000	945.0000
57900	938.8600	933.0000	945.0000
58000	939.1000	934.0000	945.0000
58100	939.4000	934.0000	945.0000
58200	939.7200	934.0000	945.0000
58300	939.9600	935.0000	945.0000
58314	940.0100	935.0000	945.0000
58400	940.3100	936.0000	945.0000
58500	940.6000	936.0000	945.0000
58600	940.8900	936.0000	946.0000
58700	941.1300	936.0000	946.0000
58800	941.4200	937.0000	946.0000
58900	941.6500	937.0000	946.0000
59000	942.0200	938.0000	946.0000
59100	942.2800	938.0000	946.0000
59200	942.6300	938.0000	946.0000
59300	942.9100	939.0000	946.0000
59400	943.2500	939.0000	946.0000
59500	943.4900	940.0000	947.0000
59600	943.7800	940.0000	947.0000
59700	944.0400	941.0000	947.0000
59800	944.2200	941.0000	947.0000
59900	944.4100	941.0000	947.0000
60000	944.6700	941.0000	948.0000
60100	944.9400	941.0000	948.0000
60200	945.2100	942.0000	948.0000
60300	945.4500	943.0000	948.0000
60400	945.7800	943.0000	948.0000
60500	946.0000	943.0000	948.0000
60600	946.2600	944.0000	948.0000
60700	946.5300	944.0000	948.0000
60800	946.7400	945.0000	948.0000
60900	946.9900	945.0000	948.0000
61000	947.2100	946.0000	948.0000
61100	947.4500	946.0000	948.0000
61200	947.7600	947.0000	948.0000
61293	948.0000	948.0000	948.0000
