# Supplementary material for: β-sitosterol inhibits trimethylamine production by regulating the gut microbiota and attenuates atherosclerosis in ApoE–/– mice
Source: Front Cardiovasc Med. 2022 Nov 1;9:986905. doi: 10.3389/fcvm.2022.986905 (PMC9663806; doi:10.3389/fcvm.2022.986905)
Supplement: Supplementary file 1 [file Data_Sheet_1.ZIP › Source data/gut microbiota diversity analysis/CON-EXP/02.Alpha/02.Rarefaction/otu.18.rarefaction.xls]

numsampled	0.97	lci	hci
1	1.0000	1.0000	1.0000
100	36.3900	28.0000	46.0000
200	56.0500	47.0000	66.0000
300	72.8000	63.0000	84.0000
400	88.3900	74.0000	102.0000
500	102.2500	88.0000	117.0000
600	114.7200	101.0000	131.0000
700	126.5000	111.0000	143.0000
800	137.3400	120.0000	153.0000
900	147.8700	130.0000	164.0000
1000	157.6700	140.0000	176.0000
1100	167.1400	151.0000	184.0000
1200	176.1700	159.0000	196.0000
1300	184.6200	167.0000	205.0000
1400	192.7600	175.0000	213.0000
1500	200.7600	183.0000	221.0000
1600	208.5700	191.0000	230.0000
1700	216.2200	196.0000	239.0000
1800	223.6200	204.0000	249.0000
1900	230.7900	211.0000	254.0000
2000	237.6400	217.0000	261.0000
2100	244.1300	225.0000	267.0000
2200	251.2500	231.0000	273.0000
2300	257.5400	236.0000	279.0000
2400	263.8700	243.0000	284.0000
2500	269.9400	249.0000	289.0000
2600	275.3300	256.0000	296.0000
2700	281.6400	263.0000	304.0000
2800	287.3500	270.0000	313.0000
2900	292.9800	274.0000	317.0000
3000	298.5500	279.0000	322.0000
3100	304.2600	283.0000	329.0000
3200	309.7700	289.0000	335.0000
3300	314.8400	295.0000	339.0000
3400	319.9200	298.0000	343.0000
3500	324.7500	304.0000	348.0000
3600	329.4900	307.0000	351.0000
3700	334.3900	312.0000	356.0000
3800	339.1200	319.0000	360.0000
3900	343.7700	323.0000	364.0000
4000	348.7500	329.0000	370.0000
4100	353.2200	334.0000	375.0000
4200	357.5800	339.0000	378.0000
4300	361.8600	344.0000	383.0000
4400	366.2700	348.0000	387.0000
4500	370.6600	353.0000	391.0000
4600	375.0700	357.0000	394.0000
4700	379.5400	362.0000	399.0000
4800	383.6000	364.0000	403.0000
4900	387.9100	368.0000	406.0000
5000	391.8900	371.0000	410.0000
5100	395.9800	374.0000	413.0000
5200	400.2100	380.0000	418.0000
5300	404.0400	383.0000	423.0000
5400	408.1800	389.0000	429.0000
5500	412.4500	394.0000	433.0000
5600	416.3100	396.0000	436.0000
5700	420.1600	404.0000	441.0000
5800	423.9900	406.0000	446.0000
5900	427.8900	409.0000	448.0000
6000	431.4800	414.0000	451.0000
6100	435.1900	417.0000	456.0000
6200	438.7200	420.0000	459.0000
6300	442.2600	423.0000	463.0000
6400	446.0700	426.0000	467.0000
6500	449.8100	430.0000	471.0000
6600	453.5000	435.0000	473.0000
6700	457.1100	437.0000	478.0000
6800	460.8300	441.0000	482.0000
6900	464.0500	445.0000	487.0000
7000	467.3000	447.0000	490.0000
7100	470.7000	452.0000	495.0000
7200	474.1100	455.0000	496.0000
7300	477.3700	457.0000	499.0000
7400	480.4900	460.0000	502.0000
7500	483.8200	462.0000	506.0000
7600	486.9100	465.0000	510.0000
7700	490.1600	470.0000	512.0000
7800	493.1300	472.0000	518.0000
7900	496.1300	477.0000	521.0000
8000	499.5600	479.0000	522.0000
8100	502.3800	481.0000	523.0000
8200	505.3000	484.0000	526.0000
8300	508.1400	487.0000	530.0000
8400	511.2500	490.0000	535.0000
8500	514.5000	494.0000	538.0000
8600	517.6100	496.0000	540.0000
8700	520.4200	499.0000	542.0000
8800	523.1400	500.0000	545.0000
8900	526.1700	504.0000	549.0000
9000	529.0200	509.0000	550.0000
9100	532.2900	511.0000	554.0000
9200	535.2700	513.0000	555.0000
9300	538.2800	516.0000	559.0000
9400	541.1500	518.0000	563.0000
9500	543.8800	522.0000	565.0000
9600	546.6500	524.0000	567.0000
9700	549.6000	526.0000	571.0000
9800	552.2500	528.0000	574.0000
9900	555.0800	530.0000	576.0000
10000	557.8400	533.0000	579.0000
10100	560.8800	536.0000	581.0000
10200	563.6100	541.0000	583.0000
10300	566.3100	543.0000	587.0000
10400	569.0800	543.0000	592.0000
10500	571.6900	546.0000	594.0000
10600	574.3500	549.0000	595.0000
10700	577.2300	552.0000	601.0000
10800	579.9700	555.0000	602.0000
10900	582.6300	558.0000	605.0000
11000	585.1400	559.0000	609.0000
11100	587.2800	561.0000	611.0000
11200	590.1800	563.0000	614.0000
11300	592.7300	564.0000	617.0000
11400	595.1400	567.0000	620.0000
11500	597.7800	570.0000	623.0000
11600	600.0500	572.0000	625.0000
11700	602.3300	576.0000	627.0000
11800	604.8900	578.0000	630.0000
11900	607.5500	582.0000	635.0000
12000	609.8700	583.0000	638.0000
12100	612.2800	587.0000	638.0000
12200	614.9300	590.0000	641.0000
12300	617.2100	591.0000	643.0000
12400	619.8000	596.0000	647.0000
12500	622.3500	597.0000	650.0000
12600	624.7800	598.0000	651.0000
12700	627.2600	601.0000	654.0000
12800	629.7000	605.0000	656.0000
12900	632.2900	606.0000	660.0000
13000	634.5900	607.0000	660.0000
13100	636.6700	608.0000	663.0000
13200	639.1100	611.0000	666.0000
13300	641.3800	617.0000	668.0000
13400	643.7900	620.0000	671.0000
13500	645.9300	623.0000	672.0000
13600	648.3200	624.0000	674.0000
13700	650.5200	627.0000	678.0000
13800	652.4500	630.0000	679.0000
13900	654.6000	631.0000	683.0000
14000	656.8400	633.0000	685.0000
14100	659.1000	633.0000	687.0000
14200	661.4800	636.0000	691.0000
14300	663.7100	638.0000	693.0000
14400	665.8600	642.0000	695.0000
14500	667.9400	644.0000	698.0000
14600	670.2700	646.0000	700.0000
14700	672.2500	648.0000	702.0000
14800	674.2400	650.0000	702.0000
14900	676.1500	651.0000	704.0000
15000	678.2600	652.0000	707.0000
15100	680.2800	654.0000	710.0000
15200	682.5800	656.0000	711.0000
15300	684.5000	658.0000	712.0000
15400	686.6000	660.0000	713.0000
15500	688.7900	662.0000	717.0000
15600	690.4900	664.0000	718.0000
15700	692.5800	666.0000	720.0000
15800	694.8000	670.0000	723.0000
15900	697.0700	672.0000	727.0000
16000	699.1100	674.0000	728.0000
16100	701.2100	675.0000	732.0000
16200	703.0800	676.0000	733.0000
16300	704.7400	678.0000	737.0000
16400	706.5000	681.0000	738.0000
16500	708.3500	683.0000	739.0000
16600	710.3700	685.0000	740.0000
16700	712.1000	688.0000	741.0000
16800	714.1300	691.0000	742.0000
16900	716.3300	692.0000	743.0000
17000	718.2500	694.0000	748.0000
17100	720.2200	697.0000	749.0000
17200	721.9100	698.0000	752.0000
17300	723.8600	700.0000	752.0000
17400	725.7300	702.0000	754.0000
17500	727.5700	704.0000	755.0000
17600	729.4200	705.0000	757.0000
17700	731.3200	707.0000	760.0000
17800	732.9800	708.0000	762.0000
17900	734.7900	711.0000	763.0000
18000	736.5900	713.0000	763.0000
18100	738.5200	715.0000	766.0000
18200	740.1900	716.0000	767.0000
18300	741.9700	718.0000	769.0000
18400	743.7800	720.0000	769.0000
18500	745.6800	721.0000	772.0000
18600	747.2500	723.0000	774.0000
18700	749.2500	725.0000	776.0000
18800	751.2800	727.0000	779.0000
18900	752.8200	729.0000	780.0000
19000	754.7100	730.0000	781.0000
19100	756.2900	732.0000	783.0000
19200	758.0400	732.0000	784.0000
19300	759.9900	734.0000	785.0000
19400	761.6000	735.0000	789.0000
19500	763.2500	738.0000	789.0000
19600	765.0000	740.0000	791.0000
19700	766.7100	743.0000	792.0000
19800	768.3300	744.0000	794.0000
19900	769.9900	746.0000	797.0000
20000	771.5900	747.0000	797.0000
20100	773.1900	749.0000	798.0000
20200	774.8600	749.0000	799.0000
20300	776.3700	752.0000	801.0000
20400	778.1700	752.0000	803.0000
20500	779.9400	754.0000	805.0000
20600	781.4100	755.0000	806.0000
20700	782.7900	757.0000	806.0000
20800	784.4400	757.0000	809.0000
20900	786.0900	762.0000	811.0000
21000	787.7100	763.0000	813.0000
21100	789.2800	763.0000	814.0000
21200	790.7700	764.0000	814.0000
21300	792.2400	766.0000	815.0000
21400	793.8600	768.0000	818.0000
21500	795.4300	769.0000	819.0000
21600	796.9400	771.0000	820.0000
21700	798.3300	772.0000	820.0000
21800	799.8800	773.0000	823.0000
21900	801.6400	776.0000	825.0000
22000	802.9300	779.0000	827.0000
22100	804.3200	782.0000	827.0000
22200	805.6700	782.0000	829.0000
22300	806.9900	783.0000	830.0000
22400	808.6600	785.0000	833.0000
22500	810.3000	786.0000	833.0000
22600	811.7700	787.0000	834.0000
22700	813.3500	790.0000	835.0000
22800	814.8700	793.0000	835.0000
22900	816.3600	793.0000	837.0000
23000	817.8100	795.0000	838.0000
23100	819.3200	796.0000	839.0000
23200	820.7900	796.0000	841.0000
23300	822.2200	797.0000	842.0000
23400	823.5600	799.0000	844.0000
23500	824.8600	799.0000	846.0000
23600	826.1000	803.0000	848.0000
23700	827.4600	804.0000	849.0000
23800	829.0000	804.0000	850.0000
23900	830.2800	805.0000	852.0000
24000	831.8400	807.0000	852.0000
24100	833.2700	808.0000	853.0000
24200	834.6000	810.0000	854.0000
24300	836.1000	812.0000	856.0000
24400	837.5500	813.0000	859.0000
24500	839.1600	816.0000	860.0000
24600	840.4000	817.0000	861.0000
24700	841.7900	817.0000	861.0000
24800	843.2500	819.0000	862.0000
24900	844.5600	819.0000	864.0000
25000	845.9400	819.0000	865.0000
25100	847.1200	820.0000	866.0000
25200	848.3200	821.0000	868.0000
25300	849.5100	824.0000	869.0000
25400	851.2400	825.0000	872.0000
25500	852.5900	828.0000	873.0000
25600	853.9700	830.0000	874.0000
25700	855.4600	831.0000	874.0000
25800	856.6900	831.0000	876.0000
25900	857.9800	832.0000	878.0000
26000	859.3000	834.0000	879.0000
26100	860.4500	834.0000	880.0000
26200	861.6200	837.0000	881.0000
26300	862.9500	838.0000	883.0000
26400	864.2700	840.0000	885.0000
26500	865.4200	841.0000	886.0000
26600	866.6300	842.0000	888.0000
26700	867.9800	843.0000	889.0000
26800	868.9400	844.0000	890.0000
26900	870.1700	846.0000	892.0000
27000	871.4300	846.0000	892.0000
27100	872.5600	848.0000	894.0000
27200	873.7500	849.0000	896.0000
27300	875.0400	850.0000	896.0000
27400	876.4200	852.0000	896.0000
27500	877.6900	853.0000	898.0000
27600	879.0000	854.0000	899.0000
27700	880.2300	858.0000	900.0000
27800	881.6100	860.0000	902.0000
27900	882.8900	860.0000	904.0000
28000	884.0900	861.0000	905.0000
28100	885.2500	861.0000	905.0000
28200	886.6700	861.0000	906.0000
28300	887.7600	862.0000	907.0000
28400	888.8100	863.0000	908.0000
28500	890.1000	865.0000	908.0000
28600	891.2000	866.0000	911.0000
28700	892.5100	867.0000	913.0000
28800	893.6200	870.0000	915.0000
28900	894.7700	871.0000	916.0000
29000	895.8500	872.0000	918.0000
29100	897.1300	873.0000	921.0000
29200	898.1800	873.0000	921.0000
29300	899.2300	875.0000	922.0000
29400	900.4500	876.0000	922.0000
29500	901.4600	880.0000	923.0000
29600	902.5500	880.0000	924.0000
29700	903.5700	880.0000	924.0000
29800	904.5300	884.0000	926.0000
29900	905.5500	887.0000	929.0000
30000	906.6300	888.0000	929.0000
30100	907.7600	889.0000	931.0000
30200	908.6000	889.0000	932.0000
30300	909.7100	890.0000	932.0000
30400	910.9000	893.0000	933.0000
30500	911.8700	893.0000	933.0000
30600	912.8800	893.0000	933.0000
30700	914.2100	896.0000	936.0000
30800	915.1900	896.0000	937.0000
30900	916.3500	899.0000	938.0000
31000	917.4500	899.0000	939.0000
31100	918.3300	901.0000	940.0000
31200	919.5000	902.0000	940.0000
31300	920.4600	903.0000	941.0000
31400	921.4600	903.0000	942.0000
31500	922.4800	904.0000	945.0000
31600	923.3500	905.0000	945.0000
31700	924.3000	906.0000	946.0000
31800	925.2300	907.0000	946.0000
31900	926.1300	908.0000	948.0000
32000	927.1200	909.0000	949.0000
32100	927.9700	909.0000	949.0000
32200	928.9800	910.0000	950.0000
32300	929.9400	911.0000	951.0000
32400	930.9100	912.0000	951.0000
32500	932.0800	913.0000	953.0000
32600	932.9800	915.0000	953.0000
32700	933.9900	916.0000	954.0000
32800	934.8200	916.0000	954.0000
32900	935.6800	916.0000	955.0000
33000	936.7500	918.0000	956.0000
33100	937.7300	920.0000	956.0000
33200	938.5500	922.0000	957.0000
33300	939.5300	924.0000	958.0000
33400	940.5300	925.0000	959.0000
33500	941.5900	925.0000	960.0000
33600	942.5500	927.0000	961.0000
33700	943.4800	927.0000	961.0000
33800	944.3900	928.0000	963.0000
33900	945.3600	928.0000	964.0000
34000	946.2700	930.0000	965.0000
34100	947.2200	930.0000	965.0000
34200	948.1700	931.0000	965.0000
34300	948.8900	933.0000	966.0000
34400	949.8200	934.0000	966.0000
34500	950.7000	934.0000	967.0000
34600	951.4100	935.0000	969.0000
34700	952.5000	936.0000	969.0000
34800	953.4500	937.0000	970.0000
34900	954.3500	940.0000	970.0000
35000	955.1200	941.0000	971.0000
35100	955.9300	941.0000	972.0000
35200	956.8400	942.0000	974.0000
35300	957.7700	944.0000	975.0000
35400	958.6000	944.0000	975.0000
35500	959.4500	945.0000	975.0000
35600	960.3100	945.0000	976.0000
35700	961.1200	945.0000	976.0000
35800	961.8700	946.0000	977.0000
35900	962.7000	950.0000	977.0000
36000	963.4700	950.0000	977.0000
36100	964.2300	950.0000	979.0000
36200	965.2000	951.0000	980.0000
36300	966.1100	952.0000	980.0000
36400	966.9200	953.0000	981.0000
36500	967.6100	954.0000	982.0000
36600	968.4100	955.0000	982.0000
36700	969.2900	956.0000	984.0000
36800	970.0600	957.0000	985.0000
36900	970.8500	958.0000	986.0000
37000	971.6000	959.0000	987.0000
37100	972.1600	959.0000	988.0000
37200	973.0200	959.0000	988.0000
37300	974.0300	961.0000	989.0000
37400	974.8100	963.0000	989.0000
37500	975.5300	963.0000	990.0000
37600	976.1800	963.0000	990.0000
37700	977.0100	964.0000	990.0000
37800	977.7700	964.0000	991.0000
37900	978.3800	966.0000	991.0000
38000	979.0600	966.0000	991.0000
38100	979.7200	967.0000	991.0000
38200	980.5100	967.0000	992.0000
38300	981.2500	969.0000	994.0000
38400	982.0600	969.0000	995.0000
38500	982.7800	970.0000	995.0000
38600	983.5300	970.0000	995.0000
38700	984.3100	973.0000	996.0000
38800	985.0700	974.0000	997.0000
38900	985.9100	975.0000	998.0000
39000	986.5800	975.0000	998.0000
39100	987.2400	977.0000	999.0000
39200	987.9700	977.0000	999.0000
39300	988.5300	977.0000	1000.0000
39400	989.0300	978.0000	1000.0000
39500	989.8000	979.0000	1001.0000
39600	990.3600	979.0000	1002.0000
39700	991.0200	979.0000	1002.0000
39800	991.6600	980.0000	1003.0000
39900	992.3900	981.0000	1004.0000
40000	992.9700	981.0000	1005.0000
40100	993.7400	981.0000	1006.0000
40200	994.3200	983.0000	1006.0000
40300	994.8700	984.0000	1006.0000
40400	995.6000	985.0000	1008.0000
40500	996.1900	986.0000	1009.0000
40600	996.8600	986.0000	1010.0000
40700	997.5000	986.0000	1010.0000
40800	998.0900	987.0000	1010.0000
40900	998.6700	988.0000	1011.0000
41000	999.3200	988.0000	1011.0000
41100	999.9600	990.0000	1012.0000
41200	1000.6900	990.0000	1012.0000
41300	1001.2300	990.0000	1012.0000
41400	1001.9000	991.0000	1013.0000
41500	1002.4900	992.0000	1013.0000
41600	1003.0700	992.0000	1014.0000
41700	1003.6200	993.0000	1014.0000
41800	1004.2800	994.0000	1015.0000
41900	1004.8200	995.0000	1015.0000
42000	1005.3600	996.0000	1015.0000
42100	1006.0300	997.0000	1015.0000
42200	1006.5200	997.0000	1015.0000
42300	1007.0700	998.0000	1015.0000
42400	1007.7000	999.0000	1016.0000
42500	1008.2800	1000.0000	1017.0000
42600	1008.9700	1001.0000	1018.0000
42700	1009.5800	1001.0000	1018.0000
42800	1010.1200	1001.0000	1018.0000
42900	1010.7000	1003.0000	1018.0000
43000	1011.1300	1003.0000	1018.0000
43100	1011.6100	1003.0000	1020.0000
43200	1012.1200	1004.0000	1020.0000
43300	1012.8500	1004.0000	1020.0000
43400	1013.2600	1005.0000	1020.0000
43500	1013.7000	1006.0000	1021.0000
43600	1014.3200	1006.0000	1023.0000
43700	1014.7400	1006.0000	1024.0000
43800	1015.2200	1008.0000	1024.0000
43900	1015.6800	1008.0000	1024.0000
44000	1016.1100	1009.0000	1024.0000
44100	1016.6000	1009.0000	1024.0000
44200	1017.2200	1009.0000	1025.0000
44300	1017.8300	1010.0000	1025.0000
44400	1018.4700	1011.0000	1026.0000
44500	1018.9100	1012.0000	1026.0000
44600	1019.3800	1012.0000	1027.0000
44700	1019.8000	1013.0000	1027.0000
44800	1020.2000	1013.0000	1027.0000
44900	1020.6300	1014.0000	1028.0000
45000	1021.0500	1014.0000	1029.0000
45100	1021.5200	1014.0000	1029.0000
45200	1021.9900	1015.0000	1030.0000
45300	1022.6100	1016.0000	1030.0000
45400	1022.9900	1016.0000	1030.0000
45500	1023.5300	1016.0000	1030.0000
45600	1024.0000	1018.0000	1030.0000
45700	1024.3600	1018.0000	1031.0000
45800	1024.9000	1018.0000	1031.0000
45900	1025.2900	1019.0000	1031.0000
46000	1025.7400	1019.0000	1032.0000
46100	1026.2900	1020.0000	1032.0000
46200	1026.7600	1021.0000	1032.0000
46300	1027.2200	1021.0000	1032.0000
46400	1027.5200	1022.0000	1032.0000
46500	1028.0000	1022.0000	1033.0000
46600	1028.4000	1023.0000	1033.0000
46700	1028.8100	1024.0000	1033.0000
46800	1029.1800	1025.0000	1033.0000
46900	1029.5900	1025.0000	1034.0000
47000	1029.9900	1026.0000	1034.0000
47100	1030.3900	1026.0000	1034.0000
47200	1030.8600	1027.0000	1034.0000
47300	1031.3800	1027.0000	1034.0000
47400	1031.8000	1029.0000	1035.0000
47500	1032.2100	1029.0000	1035.0000
47600	1032.7100	1030.0000	1035.0000
47700	1033.0400	1030.0000	1035.0000
47800	1033.4900	1031.0000	1035.0000
47900	1033.8900	1031.0000	1035.0000
48000	1034.2000	1031.0000	1035.0000
48100	1034.5900	1033.0000	1035.0000
48196	1035.0000	1035.0000	1035.0000
