# Supplementary material for: β-sitosterol inhibits trimethylamine production by regulating the gut microbiota and attenuates atherosclerosis in ApoE–/– mice
Source: Front Cardiovasc Med. 2022 Nov 1;9:986905. doi: 10.3389/fcvm.2022.986905 (PMC9663806; doi:10.3389/fcvm.2022.986905)
Supplement: Supplementary file 1 [file Data_Sheet_1.ZIP › Source data/gut microbiota diversity analysis/CON-EXP/02.Alpha/02.Rarefaction/otu.7.rarefaction.xls]

numsampled	0.97	lci	hci
1	1.0000	1.0000	1.0000
100	36.3900	28.0000	44.0000
200	58.1700	46.0000	68.0000
300	76.6100	63.0000	90.0000
400	91.6000	79.0000	105.0000
500	104.7400	91.0000	121.0000
600	117.0600	104.0000	134.0000
700	127.9500	115.0000	141.0000
800	138.1500	124.0000	156.0000
900	147.4400	134.0000	163.0000
1000	155.9000	142.0000	174.0000
1100	163.9300	147.0000	183.0000
1200	171.8400	153.0000	189.0000
1300	179.3900	161.0000	198.0000
1400	186.3600	169.0000	206.0000
1500	193.0500	175.0000	212.0000
1600	198.9300	179.0000	216.0000
1700	204.9600	185.0000	222.0000
1800	210.3400	190.0000	228.0000
1900	216.0100	197.0000	234.0000
2000	221.3900	204.0000	239.0000
2100	226.4500	208.0000	246.0000
2200	231.2900	212.0000	251.0000
2300	236.0700	218.0000	255.0000
2400	240.7400	224.0000	261.0000
2500	245.1900	225.0000	265.0000
2600	250.0200	230.0000	266.0000
2700	253.8900	233.0000	271.0000
2800	258.1100	237.0000	275.0000
2900	262.3400	242.0000	279.0000
3000	266.4700	247.0000	283.0000
3100	270.1600	251.0000	286.0000
3200	274.0200	252.0000	292.0000
3300	277.6600	258.0000	295.0000
3400	281.4200	261.0000	299.0000
3500	285.0800	264.0000	302.0000
3600	288.6800	269.0000	304.0000
3700	292.3700	274.0000	308.0000
3800	295.7600	277.0000	313.0000
3900	298.7900	280.0000	315.0000
4000	302.5600	283.0000	318.0000
4100	305.5600	287.0000	322.0000
4200	308.5100	289.0000	324.0000
4300	311.6200	292.0000	328.0000
4400	314.6900	295.0000	330.0000
4500	317.7700	298.0000	334.0000
4600	321.0400	303.0000	337.0000
4700	324.0300	306.0000	343.0000
4800	327.0700	308.0000	344.0000
4900	329.8600	313.0000	347.0000
5000	332.5900	318.0000	350.0000
5100	335.2200	320.0000	353.0000
5200	338.0800	322.0000	356.0000
5300	340.6000	324.0000	358.0000
5400	343.0500	325.0000	359.0000
5500	345.5900	328.0000	363.0000
5600	348.0900	329.0000	366.0000
5700	350.6400	334.0000	369.0000
5800	352.9200	335.0000	372.0000
5900	355.7300	337.0000	372.0000
6000	358.2500	338.0000	375.0000
6100	360.7000	339.0000	376.0000
6200	363.0100	342.0000	379.0000
6300	365.6400	343.0000	382.0000
6400	367.8500	347.0000	384.0000
6500	370.2400	348.0000	385.0000
6600	372.3100	350.0000	388.0000
6700	374.5500	352.0000	390.0000
6800	376.9700	356.0000	394.0000
6900	379.3500	358.0000	395.0000
7000	381.6400	362.0000	397.0000
7100	383.8900	364.0000	399.0000
7200	386.3100	367.0000	403.0000
7300	388.5400	368.0000	405.0000
7400	390.4200	371.0000	407.0000
7500	392.3700	373.0000	408.0000
7600	394.3600	374.0000	412.0000
7700	396.6400	378.0000	415.0000
7800	398.7300	378.0000	417.0000
7900	400.8200	381.0000	419.0000
8000	402.6400	383.0000	421.0000
8100	404.5000	384.0000	423.0000
8200	406.2800	386.0000	424.0000
8300	407.9300	388.0000	426.0000
8400	409.8000	390.0000	429.0000
8500	411.6300	392.0000	430.0000
8600	413.3600	393.0000	432.0000
8700	415.2400	396.0000	433.0000
8800	417.2700	396.0000	435.0000
8900	419.1800	398.0000	437.0000
9000	420.7900	400.0000	438.0000
9100	422.5600	402.0000	440.0000
9200	424.2700	405.0000	443.0000
9300	425.8900	407.0000	444.0000
9400	427.5900	409.0000	447.0000
9500	429.2600	411.0000	450.0000
9600	431.0900	413.0000	452.0000
9700	432.8100	415.0000	454.0000
9800	434.3300	416.0000	456.0000
9900	436.0700	418.0000	457.0000
10000	437.6100	419.0000	459.0000
10100	439.1800	420.0000	461.0000
10200	440.7100	422.0000	462.0000
10300	442.4400	425.0000	466.0000
10400	444.2700	426.0000	466.0000
10500	445.9300	426.0000	466.0000
10600	447.5200	427.0000	467.0000
10700	449.3600	430.0000	468.0000
10800	450.9900	430.0000	470.0000
10900	452.6300	433.0000	471.0000
11000	454.0500	433.0000	472.0000
11100	455.6100	435.0000	474.0000
11200	457.1300	437.0000	474.0000
11300	458.6200	439.0000	475.0000
11400	460.3300	441.0000	477.0000
11500	461.9400	443.0000	480.0000
11600	463.4900	445.0000	481.0000
11700	464.9400	447.0000	482.0000
11800	466.3000	448.0000	485.0000
11900	467.7600	450.0000	486.0000
12000	469.2100	451.0000	486.0000
12100	470.7900	452.0000	490.0000
12200	472.2500	455.0000	492.0000
12300	473.6500	455.0000	493.0000
12400	474.8600	457.0000	494.0000
12500	476.3800	458.0000	496.0000
12600	477.9400	458.0000	497.0000
12700	479.2700	460.0000	499.0000
12800	481.0900	462.0000	501.0000
12900	482.4100	463.0000	501.0000
13000	483.6500	463.0000	502.0000
13100	484.9600	464.0000	503.0000
13200	486.4700	466.0000	504.0000
13300	487.6900	466.0000	506.0000
13400	488.8700	469.0000	507.0000
13500	490.1800	471.0000	508.0000
13600	491.4600	471.0000	509.0000
13700	492.8000	473.0000	510.0000
13800	494.1100	474.0000	511.0000
13900	495.3200	477.0000	513.0000
14000	496.5800	478.0000	514.0000
14100	497.9500	481.0000	516.0000
14200	499.1700	481.0000	517.0000
14300	500.3300	481.0000	518.0000
14400	501.3700	482.0000	519.0000
14500	502.6100	485.0000	520.0000
14600	503.8600	486.0000	522.0000
14700	505.1300	488.0000	523.0000
14800	506.5300	489.0000	524.0000
14900	507.7500	491.0000	525.0000
15000	508.9100	493.0000	525.0000
15100	510.0700	494.0000	528.0000
15200	511.2100	494.0000	529.0000
15300	512.3900	496.0000	531.0000
15400	513.5700	497.0000	532.0000
15500	514.6700	498.0000	533.0000
15600	515.9600	498.0000	535.0000
15700	517.1000	498.0000	536.0000
15800	518.3600	500.0000	537.0000
15900	519.4100	502.0000	539.0000
16000	520.6000	504.0000	540.0000
16100	521.7300	505.0000	541.0000
16200	522.8500	505.0000	542.0000
16300	524.1200	507.0000	544.0000
16400	525.1500	508.0000	545.0000
16500	526.2200	508.0000	546.0000
16600	527.3200	511.0000	549.0000
16700	528.4800	511.0000	550.0000
16800	529.7500	512.0000	550.0000
16900	530.9700	514.0000	551.0000
17000	531.9600	515.0000	551.0000
17100	532.9900	516.0000	553.0000
17200	534.3000	516.0000	555.0000
17300	535.4000	518.0000	555.0000
17400	536.3600	519.0000	556.0000
17500	537.3800	519.0000	557.0000
17600	538.5000	520.0000	559.0000
17700	539.8200	522.0000	560.0000
17800	540.8700	525.0000	562.0000
17900	541.7900	526.0000	563.0000
18000	542.6200	527.0000	564.0000
18100	543.7500	528.0000	567.0000
18200	544.6900	530.0000	568.0000
18300	545.7600	531.0000	568.0000
18400	546.8500	532.0000	570.0000
18500	547.7700	532.0000	570.0000
18600	548.8300	532.0000	570.0000
18700	549.7300	532.0000	571.0000
18800	550.7100	533.0000	572.0000
18900	551.6400	535.0000	573.0000
19000	552.5700	535.0000	573.0000
19100	553.5100	538.0000	574.0000
19200	554.6500	538.0000	575.0000
19300	555.6200	540.0000	575.0000
19400	556.5700	541.0000	577.0000
19500	557.3800	542.0000	579.0000
19600	558.3400	543.0000	579.0000
19700	559.3900	543.0000	580.0000
19800	560.2700	543.0000	580.0000
19900	561.1900	545.0000	582.0000
20000	562.1700	546.0000	583.0000
20100	563.0000	548.0000	583.0000
20200	564.0000	548.0000	584.0000
20300	564.9900	549.0000	585.0000
20400	565.8700	549.0000	585.0000
20500	566.8800	549.0000	586.0000
20600	567.8100	550.0000	589.0000
20700	568.7100	551.0000	590.0000
20800	569.5100	553.0000	591.0000
20900	570.4000	553.0000	591.0000
21000	571.4600	554.0000	591.0000
21100	572.4300	556.0000	592.0000
21200	573.4000	556.0000	593.0000
21300	574.3700	556.0000	594.0000
21400	575.2100	557.0000	594.0000
21500	576.1100	558.0000	594.0000
21600	576.9700	558.0000	596.0000
21700	577.7500	559.0000	596.0000
21800	578.5800	560.0000	598.0000
21900	579.5400	560.0000	598.0000
22000	580.2100	561.0000	598.0000
22100	580.9100	561.0000	600.0000
22200	581.6800	563.0000	602.0000
22300	582.5000	564.0000	602.0000
22400	583.2100	565.0000	603.0000
22500	584.1000	565.0000	604.0000
22600	584.8200	565.0000	604.0000
22700	585.7400	565.0000	605.0000
22800	586.5900	568.0000	607.0000
22900	587.3400	568.0000	607.0000
23000	588.1800	568.0000	607.0000
23100	589.1100	571.0000	607.0000
23200	589.8700	571.0000	607.0000
23300	590.7000	573.0000	610.0000
23400	591.5200	573.0000	611.0000
23500	592.2300	574.0000	612.0000
23600	592.8600	575.0000	613.0000
23700	593.6600	576.0000	613.0000
23800	594.4300	576.0000	613.0000
23900	595.1900	577.0000	614.0000
24000	595.9000	579.0000	614.0000
24100	596.7100	580.0000	614.0000
24200	597.6400	583.0000	615.0000
24300	598.3200	583.0000	617.0000
24400	598.9800	583.0000	617.0000
24500	599.8200	584.0000	619.0000
24600	600.6900	585.0000	619.0000
24700	601.4600	586.0000	620.0000
24800	602.4600	587.0000	620.0000
24900	603.1700	588.0000	620.0000
25000	604.0300	589.0000	620.0000
25100	604.7300	589.0000	620.0000
25200	605.5100	589.0000	621.0000
25300	606.2400	591.0000	623.0000
25400	607.0300	593.0000	623.0000
25500	607.8800	593.0000	624.0000
25600	608.5300	593.0000	624.0000
25700	609.2900	594.0000	626.0000
25800	610.0700	594.0000	627.0000
25900	610.8000	595.0000	628.0000
26000	611.5400	597.0000	629.0000
26100	612.3300	597.0000	629.0000
26200	612.9900	597.0000	630.0000
26300	613.7100	599.0000	631.0000
26400	614.3200	599.0000	631.0000
26500	614.9900	599.0000	631.0000
26600	615.7200	600.0000	632.0000
26700	616.6000	601.0000	633.0000
26800	617.3200	603.0000	634.0000
26900	618.0800	604.0000	634.0000
27000	618.8800	604.0000	634.0000
27100	619.5000	605.0000	634.0000
27200	620.2500	605.0000	635.0000
27300	620.8800	606.0000	638.0000
27400	621.6600	607.0000	640.0000
27500	622.3200	607.0000	640.0000
27600	622.9000	607.0000	641.0000
27700	623.6700	609.0000	641.0000
27800	624.2000	609.0000	641.0000
27900	624.8900	610.0000	643.0000
28000	625.4700	611.0000	643.0000
28100	626.1300	612.0000	644.0000
28200	626.8500	614.0000	645.0000
28300	627.5800	614.0000	645.0000
28400	628.3600	616.0000	645.0000
28500	629.1000	617.0000	645.0000
28600	629.7600	617.0000	645.0000
28700	630.4400	618.0000	646.0000
28800	631.1400	619.0000	646.0000
28900	631.6700	619.0000	647.0000
29000	632.2700	619.0000	648.0000
29100	632.8300	620.0000	649.0000
29200	633.5200	621.0000	649.0000
29300	634.0800	621.0000	649.0000
29400	634.8300	621.0000	649.0000
29500	635.4400	621.0000	650.0000
29600	636.1400	621.0000	650.0000
29700	636.8400	622.0000	650.0000
29800	637.3800	623.0000	651.0000
29900	637.9800	623.0000	652.0000
30000	638.5500	625.0000	653.0000
30100	639.1300	625.0000	653.0000
30200	639.7900	625.0000	653.0000
30300	640.4700	625.0000	654.0000
30400	641.1600	626.0000	656.0000
30500	641.7300	627.0000	657.0000
30600	642.3100	629.0000	658.0000
30700	642.9600	629.0000	658.0000
30800	643.4800	630.0000	659.0000
30900	644.0700	630.0000	659.0000
31000	644.5700	632.0000	659.0000
31100	645.2400	632.0000	660.0000
31200	645.9100	634.0000	661.0000
31300	646.4400	634.0000	661.0000
31400	647.1500	634.0000	662.0000
31500	647.8000	634.0000	662.0000
31600	648.4700	636.0000	663.0000
31700	649.1300	636.0000	664.0000
31800	649.6300	636.0000	664.0000
31900	650.2300	638.0000	665.0000
32000	650.8700	638.0000	665.0000
32100	651.3800	638.0000	666.0000
32200	651.9500	638.0000	666.0000
32300	652.5200	639.0000	666.0000
32400	652.9600	640.0000	667.0000
32500	653.4800	640.0000	667.0000
32600	653.9800	641.0000	667.0000
32700	654.5600	642.0000	668.0000
32800	655.0400	642.0000	668.0000
32900	655.7400	643.0000	668.0000
33000	656.3900	644.0000	669.0000
33100	657.2100	645.0000	670.0000
33200	657.6600	646.0000	670.0000
33300	658.2900	647.0000	670.0000
33400	659.0300	647.0000	670.0000
33500	659.5700	648.0000	671.0000
33600	660.1500	649.0000	672.0000
33700	660.6800	650.0000	673.0000
33800	661.3100	650.0000	673.0000
33900	661.8200	650.0000	674.0000
34000	662.3700	651.0000	676.0000
34100	662.8600	651.0000	676.0000
34200	663.4600	652.0000	676.0000
34300	664.1400	652.0000	677.0000
34400	664.7500	652.0000	677.0000
34500	665.2500	652.0000	678.0000
34600	665.7900	652.0000	679.0000
34700	666.2700	652.0000	679.0000
34800	666.8600	652.0000	681.0000
34900	667.3000	652.0000	681.0000
35000	667.9000	653.0000	683.0000
35100	668.4600	653.0000	683.0000
35200	668.9500	654.0000	684.0000
35300	669.4800	655.0000	684.0000
35400	669.8800	656.0000	685.0000
35500	670.3500	656.0000	686.0000
35600	670.9200	657.0000	687.0000
35700	671.4900	659.0000	687.0000
35800	672.0100	659.0000	687.0000
35900	672.4400	661.0000	687.0000
36000	672.9200	661.0000	687.0000
36100	673.3200	662.0000	688.0000
36200	673.9000	662.0000	689.0000
36300	674.4000	662.0000	689.0000
36400	674.9300	662.0000	689.0000
36500	675.6100	663.0000	690.0000
36600	676.1600	664.0000	691.0000
36700	676.6100	664.0000	691.0000
36800	677.1000	666.0000	691.0000
36900	677.6200	666.0000	691.0000
37000	678.0600	666.0000	693.0000
37100	678.5900	667.0000	693.0000
37200	679.0600	667.0000	693.0000
37300	679.6600	668.0000	693.0000
37400	680.1200	668.0000	694.0000
37500	680.7100	668.0000	694.0000
37600	681.2300	668.0000	694.0000
37700	681.8800	668.0000	695.0000
37800	682.3100	669.0000	695.0000
37900	682.7100	670.0000	695.0000
38000	683.1900	671.0000	695.0000
38100	683.6900	672.0000	695.0000
38200	684.1400	672.0000	696.0000
38300	684.6700	673.0000	696.0000
38400	685.0900	673.0000	696.0000
38500	685.7000	673.0000	698.0000
38600	686.1100	673.0000	698.0000
38700	686.6400	674.0000	699.0000
38800	687.1300	674.0000	700.0000
38900	687.6100	675.0000	700.0000
39000	688.1500	675.0000	700.0000
39100	688.7500	675.0000	701.0000
39200	689.3000	676.0000	703.0000
39300	689.6700	676.0000	703.0000
39400	690.1900	676.0000	703.0000
39500	690.6600	677.0000	703.0000
39600	691.0400	678.0000	703.0000
39700	691.5200	678.0000	703.0000
39800	691.8700	678.0000	703.0000
39900	692.3100	678.0000	704.0000
40000	692.7200	679.0000	704.0000
40100	693.1500	679.0000	705.0000
40200	693.5900	680.0000	705.0000
40300	694.0900	680.0000	706.0000
40400	694.5600	681.0000	707.0000
40500	695.0900	682.0000	708.0000
40600	695.4300	682.0000	708.0000
40700	695.7900	683.0000	709.0000
40800	696.2500	684.0000	709.0000
40900	696.7300	684.0000	709.0000
41000	697.1600	684.0000	709.0000
41100	697.6300	684.0000	710.0000
41200	698.1200	685.0000	711.0000
41300	698.5100	685.0000	711.0000
41400	698.9800	685.0000	711.0000
41500	699.4500	687.0000	711.0000
41600	699.8700	687.0000	712.0000
41700	700.2200	687.0000	712.0000
41800	700.5900	688.0000	712.0000
41900	700.9300	689.0000	712.0000
42000	701.4600	689.0000	712.0000
42100	701.8200	689.0000	713.0000
42200	702.1700	690.0000	713.0000
42300	702.5400	691.0000	714.0000
42400	703.0100	691.0000	714.0000
42500	703.3400	691.0000	715.0000
42600	703.7400	691.0000	715.0000
42700	704.1200	691.0000	716.0000
42800	704.6000	692.0000	716.0000
42900	705.0100	692.0000	716.0000
43000	705.3600	692.0000	716.0000
43100	705.7200	692.0000	717.0000
43200	706.1300	692.0000	717.0000
43300	706.5800	692.0000	717.0000
43400	707.0200	693.0000	718.0000
43500	707.4600	694.0000	718.0000
43600	707.9300	694.0000	720.0000
43700	708.2600	695.0000	720.0000
43800	708.6900	695.0000	720.0000
43900	709.0500	695.0000	720.0000
44000	709.4600	695.0000	720.0000
44100	709.9200	696.0000	721.0000
44200	710.2200	696.0000	721.0000
44300	710.5700	696.0000	721.0000
44400	710.8800	697.0000	721.0000
44500	711.1900	697.0000	721.0000
44600	711.6600	698.0000	722.0000
44700	712.0300	698.0000	723.0000
44800	712.3400	699.0000	723.0000
44900	712.6900	699.0000	723.0000
45000	712.9800	699.0000	723.0000
45100	713.3700	699.0000	723.0000
45200	713.8000	700.0000	724.0000
45300	714.2700	700.0000	724.0000
45400	714.6100	700.0000	725.0000
45500	715.0300	700.0000	726.0000
45600	715.4300	701.0000	726.0000
45700	715.8100	702.0000	726.0000
45800	716.1000	702.0000	726.0000
45900	716.5600	704.0000	726.0000
46000	716.9300	705.0000	726.0000
46100	717.2700	707.0000	727.0000
46200	717.5300	707.0000	727.0000
46300	717.7800	707.0000	727.0000
46400	718.1100	707.0000	727.0000
46500	718.5300	707.0000	728.0000
46600	718.7900	707.0000	728.0000
46700	719.1500	707.0000	728.0000
46800	719.4700	707.0000	728.0000
46900	719.8300	707.0000	729.0000
47000	720.2300	709.0000	729.0000
47100	720.6500	709.0000	730.0000
47200	720.9900	710.0000	730.0000
47300	721.3400	711.0000	730.0000
47400	721.9300	712.0000	731.0000
47500	722.4100	712.0000	731.0000
47600	722.7600	713.0000	731.0000
47700	723.0700	714.0000	731.0000
47800	723.4300	714.0000	732.0000
47900	723.6600	714.0000	732.0000
48000	724.0800	714.0000	732.0000
48100	724.4100	714.0000	732.0000
48196	724.7200	715.0000	732.0000
48200	724.7300	715.0000	732.0000
48300	725.2100	716.0000	734.0000
48400	725.5500	716.0000	734.0000
48500	725.9000	717.0000	734.0000
48600	726.1900	717.0000	734.0000
48700	726.4900	717.0000	735.0000
48800	726.8800	718.0000	735.0000
48900	727.2400	718.0000	735.0000
49000	727.6000	719.0000	735.0000
49100	727.9600	719.0000	736.0000
49200	728.3100	719.0000	736.0000
49300	728.6300	719.0000	736.0000
49400	728.9200	719.0000	737.0000
49500	729.2400	720.0000	737.0000
49600	729.5500	720.0000	737.0000
49700	729.9100	721.0000	738.0000
49800	730.2200	721.0000	738.0000
49900	730.4600	722.0000	738.0000
50000	730.7600	722.0000	738.0000
50100	731.0000	722.0000	739.0000
50200	731.3800	723.0000	739.0000
50300	731.7200	723.0000	740.0000
50400	732.0400	723.0000	740.0000
50500	732.3300	724.0000	741.0000
50600	732.5400	724.0000	741.0000
50700	732.8700	725.0000	741.0000
50800	733.0800	725.0000	741.0000
50900	733.3700	725.0000	742.0000
51000	733.7100	726.0000	742.0000
51100	734.0600	726.0000	743.0000
51200	734.3700	726.0000	743.0000
51300	734.7300	727.0000	743.0000
51400	734.9700	727.0000	743.0000
51500	735.2800	727.0000	743.0000
51600	735.5500	727.0000	743.0000
51700	735.7700	728.0000	743.0000
51800	736.0800	728.0000	744.0000
51900	736.3600	728.0000	744.0000
52000	736.6100	729.0000	744.0000
52100	736.8900	729.0000	745.0000
52200	737.1500	730.0000	745.0000
52300	737.3800	730.0000	745.0000
52400	737.6800	730.0000	745.0000
52500	738.0700	731.0000	745.0000
52600	738.2800	731.0000	745.0000
52700	738.4600	731.0000	745.0000
52800	738.7500	731.0000	745.0000
52900	739.1100	732.0000	746.0000
53000	739.3700	732.0000	746.0000
53100	739.5300	732.0000	746.0000
53200	739.9000	732.0000	746.0000
53300	740.2100	733.0000	747.0000
53400	740.4500	733.0000	747.0000
53500	740.8000	734.0000	747.0000
53600	741.0500	735.0000	748.0000
53700	741.3200	735.0000	748.0000
53800	741.5700	735.0000	748.0000
53900	741.9100	735.0000	748.0000
54000	742.2600	736.0000	748.0000
54100	742.4300	736.0000	749.0000
54200	742.7400	736.0000	749.0000
54300	742.9400	736.0000	749.0000
54400	743.1700	736.0000	749.0000
54500	743.4400	736.0000	749.0000
54600	743.6500	737.0000	750.0000
54700	743.9900	738.0000	751.0000
54800	744.2200	738.0000	751.0000
54900	744.4500	738.0000	751.0000
55000	744.8100	738.0000	751.0000
55100	745.0800	738.0000	751.0000
55200	745.2400	738.0000	751.0000
55300	745.4200	738.0000	752.0000
55400	745.6800	739.0000	752.0000
55500	745.9300	739.0000	752.0000
55600	746.1500	739.0000	752.0000
55700	746.4900	740.0000	752.0000
55800	746.7500	740.0000	752.0000
55900	746.9600	740.0000	752.0000
56000	747.2800	741.0000	753.0000
56100	747.4700	741.0000	753.0000
56200	747.7100	741.0000	753.0000
56300	747.9100	741.0000	753.0000
56400	748.2300	742.0000	753.0000
56500	748.4100	743.0000	753.0000
56600	748.6600	743.0000	753.0000
56700	748.8800	743.0000	753.0000
56800	749.0800	743.0000	753.0000
56900	749.2900	744.0000	754.0000
57000	749.5200	744.0000	754.0000
57100	749.7300	744.0000	754.0000
57200	749.9700	744.0000	755.0000
57300	750.1900	744.0000	755.0000
57400	750.3800	744.0000	755.0000
57500	750.6200	744.0000	755.0000
57600	750.7800	744.0000	755.0000
57700	751.0900	744.0000	755.0000
57800	751.2800	746.0000	756.0000
57900	751.5200	746.0000	756.0000
58000	751.8100	746.0000	756.0000
58100	752.1000	746.0000	756.0000
58200	752.2000	746.0000	756.0000
58300	752.4800	747.0000	756.0000
58314	752.5000	747.0000	756.0000
58400	752.6500	747.0000	757.0000
58500	752.8300	747.0000	757.0000
58600	753.0900	747.0000	757.0000
58700	753.3000	747.0000	757.0000
58800	753.4300	748.0000	757.0000
58900	753.6400	749.0000	757.0000
59000	753.9100	749.0000	758.0000
59100	754.0800	749.0000	758.0000
59200	754.4400	750.0000	758.0000
59300	754.6800	750.0000	758.0000
59400	754.9200	750.0000	758.0000
59500	755.2300	751.0000	758.0000
59600	755.4000	751.0000	758.0000
59700	755.5900	751.0000	758.0000
59800	755.7600	751.0000	759.0000
59900	755.9300	752.0000	759.0000
60000	756.1800	752.0000	759.0000
60100	756.3700	752.0000	759.0000
60200	756.5600	753.0000	759.0000
60300	756.6900	753.0000	759.0000
60400	756.8600	753.0000	759.0000
60500	756.9800	754.0000	759.0000
60600	757.2700	754.0000	759.0000
60700	757.4800	754.0000	759.0000
60800	757.7800	755.0000	759.0000
60900	757.9400	756.0000	759.0000
61000	758.1900	756.0000	759.0000
61100	758.3900	756.0000	759.0000
61200	758.5200	756.0000	759.0000
61293	758.6900	757.0000	759.0000
61300	758.6900	757.0000	759.0000
61400	758.8800	758.0000	759.0000
61472	759.0000	759.0000	759.0000
