# Supplementary material for: β-sitosterol inhibits trimethylamine production by regulating the gut microbiota and attenuates atherosclerosis in ApoE–/– mice
Source: Front Cardiovasc Med. 2022 Nov 1;9:986905. doi: 10.3389/fcvm.2022.986905 (PMC9663806; doi:10.3389/fcvm.2022.986905)
Supplement: Supplementary file 1 [file Data_Sheet_1.ZIP › Source data/gut microbiota diversity analysis/CON-EXP/02.Alpha/02.Rarefaction/otu.8.rarefaction.xls]

numsampled	0.97	lci	hci
1	1.0000	1.0000	1.0000
100	27.1000	20.0000	34.0000
200	40.4500	30.0000	50.0000
300	50.7600	40.0000	59.0000
400	60.2900	50.0000	69.0000
500	69.1800	59.0000	78.0000
600	76.5000	65.0000	90.0000
700	83.6600	72.0000	98.0000
800	89.9300	78.0000	101.0000
900	95.6400	84.0000	107.0000
1000	101.1600	91.0000	112.0000
1100	106.0300	95.0000	117.0000
1200	110.8800	99.0000	123.0000
1300	115.6800	104.0000	126.0000
1400	119.9300	107.0000	133.0000
1500	124.0700	111.0000	138.0000
1600	127.9300	115.0000	139.0000
1700	131.5800	118.0000	145.0000
1800	135.2600	121.0000	150.0000
1900	138.7200	125.0000	154.0000
2000	141.7000	127.0000	155.0000
2100	144.7400	130.0000	160.0000
2200	148.1300	133.0000	163.0000
2300	151.5000	138.0000	166.0000
2400	154.3200	142.0000	167.0000
2500	157.3600	145.0000	173.0000
2600	159.9400	148.0000	174.0000
2700	162.7400	150.0000	177.0000
2800	165.2300	153.0000	180.0000
2900	168.0500	155.0000	182.0000
3000	170.9400	158.0000	185.0000
3100	173.4900	159.0000	189.0000
3200	175.6900	161.0000	191.0000
3300	178.0100	165.0000	193.0000
3400	180.0800	168.0000	196.0000
3500	182.4900	170.0000	197.0000
3600	184.8600	173.0000	199.0000
3700	187.3400	174.0000	201.0000
3800	189.2800	175.0000	205.0000
3900	191.5200	177.0000	208.0000
4000	193.8300	178.0000	212.0000
4100	195.8200	181.0000	214.0000
4200	197.7900	182.0000	216.0000
4300	199.9000	187.0000	218.0000
4400	201.9700	188.0000	220.0000
4500	204.0700	189.0000	220.0000
4600	206.0800	190.0000	223.0000
4700	207.8100	193.0000	225.0000
4800	209.8400	196.0000	228.0000
4900	211.9600	199.0000	230.0000
5000	213.5800	201.0000	231.0000
5100	215.3800	201.0000	231.0000
5200	216.9600	204.0000	234.0000
5300	218.6300	205.0000	237.0000
5400	220.2700	206.0000	237.0000
5500	222.0700	209.0000	239.0000
5600	223.8900	212.0000	239.0000
5700	225.3000	213.0000	240.0000
5800	226.7800	213.0000	241.0000
5900	228.2900	214.0000	243.0000
6000	229.8200	217.0000	246.0000
6100	231.2700	218.0000	247.0000
6200	232.7100	219.0000	248.0000
6300	234.2600	219.0000	251.0000
6400	235.7300	221.0000	251.0000
6500	237.3500	222.0000	257.0000
6600	238.7300	224.0000	258.0000
6700	240.0800	225.0000	259.0000
6800	241.3900	226.0000	261.0000
6900	242.8600	228.0000	262.0000
7000	244.3500	230.0000	263.0000
7100	245.7500	231.0000	267.0000
7200	247.1300	232.0000	268.0000
7300	248.6100	232.0000	270.0000
7400	249.8800	235.0000	270.0000
7500	251.2800	236.0000	270.0000
7600	252.6200	236.0000	272.0000
7700	254.0000	238.0000	273.0000
7800	255.2900	240.0000	273.0000
7900	256.5500	241.0000	274.0000
8000	257.9200	243.0000	275.0000
8100	259.2400	245.0000	278.0000
8200	260.4400	247.0000	278.0000
8300	261.6300	248.0000	279.0000
8400	262.7600	249.0000	279.0000
8500	264.0000	250.0000	280.0000
8600	265.1900	250.0000	281.0000
8700	266.4600	252.0000	281.0000
8800	267.6900	253.0000	283.0000
8900	268.9000	255.0000	284.0000
9000	270.3400	257.0000	285.0000
9100	271.4200	257.0000	286.0000
9200	272.6300	259.0000	288.0000
9300	273.6800	260.0000	288.0000
9400	274.8200	261.0000	289.0000
9500	275.8900	262.0000	290.0000
9600	276.9900	263.0000	291.0000
9700	277.9200	263.0000	291.0000
9800	279.0700	264.0000	293.0000
9900	280.1200	266.0000	295.0000
10000	281.2400	266.0000	297.0000
10100	282.3600	267.0000	298.0000
10200	283.3300	267.0000	298.0000
10300	284.4200	267.0000	301.0000
10400	285.1500	271.0000	301.0000
10500	286.0600	271.0000	302.0000
10600	287.2000	274.0000	304.0000
10700	288.2800	274.0000	306.0000
10800	289.3000	274.0000	307.0000
10900	290.4000	277.0000	309.0000
11000	291.4000	278.0000	309.0000
11100	292.6600	279.0000	309.0000
11200	293.6400	279.0000	311.0000
11300	294.6100	281.0000	312.0000
11400	295.5800	281.0000	313.0000
11500	296.4900	284.0000	314.0000
11600	297.2700	284.0000	314.0000
11700	298.4000	285.0000	316.0000
11800	299.3600	286.0000	317.0000
11900	300.2900	286.0000	317.0000
12000	301.1800	287.0000	320.0000
12100	302.1800	290.0000	321.0000
12200	302.9900	290.0000	321.0000
12300	303.9500	290.0000	322.0000
12400	304.9600	291.0000	323.0000
12500	306.0000	292.0000	323.0000
12600	307.0800	294.0000	325.0000
12700	307.9400	294.0000	328.0000
12800	308.8400	295.0000	330.0000
12900	309.7200	296.0000	330.0000
13000	310.7200	296.0000	330.0000
13100	311.6900	296.0000	330.0000
13200	312.4500	298.0000	330.0000
13300	313.3200	298.0000	331.0000
13400	314.1800	299.0000	333.0000
13500	315.1200	301.0000	335.0000
13600	315.8500	303.0000	336.0000
13700	316.8600	303.0000	337.0000
13800	317.6600	303.0000	337.0000
13900	318.7500	304.0000	337.0000
14000	319.5000	305.0000	338.0000
14100	320.4400	306.0000	341.0000
14200	321.3400	307.0000	342.0000
14300	322.2600	308.0000	343.0000
14400	323.0500	308.0000	344.0000
14500	323.6800	309.0000	345.0000
14600	324.4300	311.0000	346.0000
14700	325.3000	311.0000	346.0000
14800	326.1500	312.0000	346.0000
14900	326.8400	312.0000	347.0000
15000	327.6200	313.0000	347.0000
15100	328.5000	315.0000	348.0000
15200	329.3600	315.0000	349.0000
15300	330.1800	316.0000	349.0000
15400	331.0200	317.0000	351.0000
15500	331.8300	317.0000	351.0000
15600	332.6100	319.0000	353.0000
15700	333.3500	319.0000	354.0000
15800	334.1600	319.0000	354.0000
15900	334.8800	321.0000	355.0000
16000	335.6700	321.0000	356.0000
16100	336.4200	323.0000	356.0000
16200	337.1000	324.0000	357.0000
16300	337.8100	324.0000	358.0000
16400	338.7200	325.0000	359.0000
16500	339.3000	325.0000	359.0000
16600	340.0400	325.0000	359.0000
16700	340.7500	325.0000	359.0000
16800	341.6600	326.0000	359.0000
16900	342.4300	327.0000	360.0000
17000	343.2200	328.0000	360.0000
17100	344.0700	329.0000	360.0000
17200	344.8000	330.0000	362.0000
17300	345.3500	332.0000	364.0000
17400	346.1400	332.0000	364.0000
17500	347.0600	333.0000	365.0000
17600	347.6200	333.0000	365.0000
17700	348.2800	334.0000	365.0000
17800	349.0100	335.0000	365.0000
17900	349.7600	336.0000	366.0000
18000	350.4900	336.0000	367.0000
18100	351.3200	336.0000	369.0000
18200	352.0400	336.0000	369.0000
18300	352.8400	337.0000	370.0000
18400	353.5700	337.0000	371.0000
18500	354.3300	337.0000	371.0000
18600	355.0300	337.0000	371.0000
18700	355.7300	340.0000	373.0000
18800	356.3500	341.0000	373.0000
18900	356.8300	342.0000	375.0000
19000	357.4800	345.0000	376.0000
19100	358.3300	345.0000	376.0000
19200	359.0800	346.0000	377.0000
19300	359.8000	347.0000	377.0000
19400	360.4100	347.0000	377.0000
19500	361.0900	347.0000	378.0000
19600	361.7000	348.0000	379.0000
19700	362.1600	348.0000	379.0000
19800	362.6800	348.0000	380.0000
19900	363.5000	349.0000	380.0000
20000	364.1100	349.0000	380.0000
20100	364.6300	349.0000	380.0000
20200	365.2800	350.0000	381.0000
20300	365.8700	352.0000	381.0000
20400	366.4500	353.0000	382.0000
20500	367.1200	353.0000	383.0000
20600	367.6600	353.0000	385.0000
20700	368.3300	353.0000	386.0000
20800	369.0500	355.0000	386.0000
20900	369.6700	355.0000	386.0000
21000	370.3400	355.0000	387.0000
21100	371.0500	356.0000	388.0000
21200	371.5300	357.0000	388.0000
21300	372.1400	357.0000	389.0000
21400	372.7500	357.0000	390.0000
21500	373.5100	359.0000	391.0000
21600	374.1500	359.0000	391.0000
21700	374.7500	360.0000	391.0000
21800	375.5300	361.0000	393.0000
21900	376.0300	361.0000	393.0000
22000	376.6600	362.0000	393.0000
22100	377.3100	362.0000	393.0000
22200	377.7700	362.0000	393.0000
22300	378.2300	362.0000	393.0000
22400	378.7500	362.0000	395.0000
22500	379.4000	363.0000	396.0000
22600	380.0500	364.0000	397.0000
22700	380.6200	364.0000	397.0000
22800	381.0600	366.0000	398.0000
22900	381.5700	367.0000	398.0000
23000	382.1000	368.0000	398.0000
23100	382.8600	368.0000	399.0000
23200	383.4300	368.0000	400.0000
23300	384.0500	368.0000	400.0000
23400	384.5800	368.0000	400.0000
23500	385.0900	369.0000	401.0000
23600	385.6800	369.0000	402.0000
23700	386.2600	370.0000	402.0000
23800	386.8100	370.0000	402.0000
23900	387.3900	371.0000	403.0000
24000	387.9800	373.0000	403.0000
24100	388.5000	373.0000	404.0000
24200	389.0600	373.0000	406.0000
24300	389.6500	373.0000	406.0000
24400	390.1200	373.0000	408.0000
24500	390.6200	374.0000	409.0000
24600	391.0600	375.0000	409.0000
24700	391.6100	375.0000	409.0000
24800	392.0200	376.0000	409.0000
24900	392.5900	376.0000	410.0000
25000	393.1200	377.0000	410.0000
25100	393.6800	377.0000	411.0000
25200	394.2700	377.0000	411.0000
25300	394.7500	378.0000	411.0000
25400	395.1900	378.0000	412.0000
25500	395.7400	378.0000	412.0000
25600	396.2100	378.0000	413.0000
25700	396.6200	379.0000	413.0000
25800	397.1400	379.0000	414.0000
25900	397.6600	379.0000	414.0000
26000	398.1400	380.0000	414.0000
26100	398.7300	382.0000	414.0000
26200	399.2900	382.0000	414.0000
26300	399.6400	382.0000	415.0000
26400	400.1000	383.0000	415.0000
26500	400.7200	383.0000	416.0000
26600	401.1800	384.0000	416.0000
26700	401.6100	384.0000	417.0000
26800	402.1400	384.0000	418.0000
26900	402.7100	385.0000	419.0000
27000	403.2300	385.0000	419.0000
27100	403.7800	385.0000	421.0000
27200	404.2100	387.0000	421.0000
27300	404.6000	387.0000	421.0000
27400	404.9600	387.0000	422.0000
27500	405.4200	387.0000	422.0000
27600	405.8000	388.0000	423.0000
27700	406.3200	388.0000	424.0000
27800	406.7500	389.0000	424.0000
27900	407.1800	389.0000	424.0000
28000	407.7900	390.0000	424.0000
28100	408.3900	391.0000	424.0000
28200	408.7500	391.0000	424.0000
28300	409.1900	392.0000	424.0000
28400	409.7000	393.0000	426.0000
28500	410.1700	393.0000	427.0000
28600	410.7000	393.0000	427.0000
28700	411.1300	393.0000	429.0000
28800	411.6800	394.0000	429.0000
28900	412.1400	395.0000	429.0000
29000	412.6000	395.0000	429.0000
29100	413.0000	396.0000	432.0000
29200	413.4100	397.0000	432.0000
29300	413.8700	397.0000	433.0000
29400	414.3600	397.0000	433.0000
29500	414.8100	397.0000	434.0000
29600	415.2400	398.0000	434.0000
29700	415.7500	398.0000	435.0000
29800	416.2700	399.0000	436.0000
29900	416.8000	399.0000	436.0000
30000	417.3100	400.0000	437.0000
30100	417.8200	400.0000	437.0000
30200	418.2400	400.0000	439.0000
30300	418.6100	401.0000	440.0000
30400	419.0600	401.0000	440.0000
30500	419.5500	402.0000	440.0000
30600	420.0500	403.0000	440.0000
30700	420.4000	403.0000	440.0000
30800	420.8300	403.0000	440.0000
30900	421.3500	404.0000	440.0000
31000	421.8700	404.0000	440.0000
31100	422.2400	404.0000	440.0000
31200	422.7100	404.0000	441.0000
31300	423.2400	404.0000	442.0000
31400	423.7200	406.0000	443.0000
31500	424.1600	406.0000	443.0000
31600	424.5600	407.0000	443.0000
31700	424.9200	407.0000	444.0000
31800	425.4000	409.0000	444.0000
31900	425.8000	410.0000	444.0000
32000	426.2200	410.0000	445.0000
32100	426.7500	410.0000	445.0000
32200	427.1200	410.0000	445.0000
32300	427.5800	411.0000	445.0000
32400	427.8800	411.0000	446.0000
32500	428.3900	412.0000	447.0000
32600	428.7500	413.0000	447.0000
32700	429.1600	413.0000	447.0000
32800	429.7300	414.0000	447.0000
32900	430.1200	414.0000	448.0000
33000	430.5300	414.0000	448.0000
33100	430.9200	415.0000	449.0000
33200	431.3700	416.0000	449.0000
33300	431.7000	416.0000	449.0000
33400	432.0900	416.0000	450.0000
33500	432.5300	417.0000	451.0000
33600	432.7900	418.0000	451.0000
33700	433.1700	418.0000	452.0000
33800	433.6100	418.0000	452.0000
33900	434.0600	419.0000	454.0000
34000	434.3200	419.0000	454.0000
34100	434.6500	419.0000	454.0000
34200	434.9600	420.0000	455.0000
34300	435.4100	420.0000	456.0000
34400	435.8900	420.0000	456.0000
34500	436.2500	422.0000	456.0000
34600	436.8100	422.0000	457.0000
34700	437.0900	422.0000	457.0000
34800	437.4400	423.0000	457.0000
34900	437.8700	424.0000	457.0000
35000	438.2600	424.0000	457.0000
35100	438.7300	425.0000	457.0000
35200	439.2300	425.0000	457.0000
35300	439.6200	425.0000	458.0000
35400	439.9700	425.0000	459.0000
35500	440.4300	427.0000	459.0000
35600	440.8900	427.0000	459.0000
35700	441.2400	427.0000	459.0000
35800	441.5200	427.0000	459.0000
35900	441.8700	427.0000	459.0000
36000	442.2300	427.0000	459.0000
36100	442.6000	427.0000	459.0000
36200	443.0200	428.0000	459.0000
36300	443.3600	428.0000	459.0000
36400	443.6600	428.0000	460.0000
36500	443.9800	428.0000	460.0000
36600	444.3200	429.0000	460.0000
36700	444.7200	430.0000	461.0000
36800	445.1300	430.0000	461.0000
36900	445.4700	430.0000	461.0000
37000	445.8900	430.0000	461.0000
37100	446.1800	430.0000	461.0000
37200	446.4900	430.0000	461.0000
37300	446.8400	432.0000	462.0000
37400	447.2600	432.0000	463.0000
37500	447.5400	432.0000	463.0000
37600	447.8500	432.0000	463.0000
37700	448.1300	432.0000	463.0000
37800	448.4700	433.0000	464.0000
37900	448.8600	434.0000	465.0000
38000	449.1000	434.0000	465.0000
38100	449.3500	434.0000	465.0000
38200	449.6900	434.0000	466.0000
38300	450.0600	434.0000	466.0000
38400	450.3900	434.0000	467.0000
38500	450.8100	435.0000	467.0000
38600	451.1900	436.0000	467.0000
38700	451.5000	436.0000	467.0000
38800	451.9300	436.0000	468.0000
38900	452.2100	437.0000	468.0000
39000	452.6000	437.0000	468.0000
39100	452.9200	437.0000	468.0000
39200	453.2900	438.0000	468.0000
39300	453.6700	439.0000	468.0000
39400	454.0200	439.0000	468.0000
39500	454.3500	439.0000	469.0000
39600	454.6800	440.0000	470.0000
39700	454.9100	440.0000	470.0000
39800	455.3100	440.0000	471.0000
39900	455.7100	440.0000	471.0000
40000	456.0900	441.0000	473.0000
40100	456.5700	442.0000	473.0000
40200	456.9100	442.0000	473.0000
40300	457.2500	442.0000	474.0000
40400	457.5800	442.0000	475.0000
40500	457.8900	442.0000	475.0000
40600	458.2400	442.0000	475.0000
40700	458.5500	442.0000	475.0000
40800	458.8400	442.0000	475.0000
40900	459.2300	442.0000	475.0000
41000	459.5500	443.0000	475.0000
41100	459.8600	443.0000	475.0000
41200	460.1800	443.0000	475.0000
41300	460.5100	445.0000	476.0000
41400	460.7600	445.0000	476.0000
41500	461.1300	445.0000	476.0000
41600	461.5200	446.0000	478.0000
41700	461.8200	446.0000	478.0000
41800	462.1900	446.0000	478.0000
41900	462.5200	447.0000	478.0000
42000	462.8000	447.0000	479.0000
42100	463.1300	447.0000	480.0000
42200	463.5300	448.0000	480.0000
42300	463.8300	448.0000	481.0000
42400	464.1800	448.0000	481.0000
42500	464.5700	448.0000	483.0000
42600	464.8400	448.0000	483.0000
42700	465.0700	448.0000	483.0000
42800	465.3500	449.0000	483.0000
42900	465.6300	449.0000	483.0000
43000	465.9700	449.0000	483.0000
43100	466.3800	450.0000	483.0000
43200	466.7800	450.0000	483.0000
43300	467.0200	450.0000	484.0000
43400	467.3000	451.0000	485.0000
43500	467.5600	452.0000	485.0000
43600	467.7800	452.0000	485.0000
43700	468.1400	452.0000	485.0000
43800	468.3800	452.0000	486.0000
43900	468.7000	454.0000	486.0000
44000	469.0300	454.0000	486.0000
44100	469.2400	454.0000	486.0000
44200	469.4900	454.0000	486.0000
44300	469.7800	455.0000	486.0000
44400	470.0700	455.0000	487.0000
44500	470.4000	455.0000	487.0000
44600	470.6400	455.0000	487.0000
44700	470.9400	455.0000	488.0000
44800	471.3400	455.0000	488.0000
44900	471.5800	456.0000	489.0000
45000	471.8800	456.0000	489.0000
45100	472.1700	457.0000	489.0000
45200	472.4000	458.0000	489.0000
45300	472.6500	458.0000	489.0000
45400	472.9800	458.0000	490.0000
45500	473.2700	458.0000	490.0000
45600	473.6800	459.0000	490.0000
45700	473.9900	459.0000	491.0000
45800	474.2500	459.0000	491.0000
45900	474.5500	459.0000	492.0000
46000	474.8200	459.0000	492.0000
46100	475.0600	459.0000	492.0000
46200	475.4600	461.0000	492.0000
46300	475.7000	464.0000	492.0000
46400	475.9400	465.0000	492.0000
46500	476.2600	465.0000	492.0000
46600	476.5300	465.0000	492.0000
46700	476.9200	465.0000	492.0000
46800	477.1500	466.0000	492.0000
46900	477.4300	466.0000	492.0000
47000	477.7400	466.0000	492.0000
47100	477.9900	466.0000	492.0000
47200	478.2800	467.0000	493.0000
47300	478.6600	467.0000	493.0000
47400	478.9700	467.0000	493.0000
47500	479.2600	468.0000	493.0000
47600	479.5700	468.0000	494.0000
47700	479.9800	470.0000	494.0000
47800	480.2200	470.0000	494.0000
47900	480.4900	470.0000	494.0000
48000	480.6700	470.0000	494.0000
48100	480.9400	470.0000	495.0000
48196	481.2100	470.0000	495.0000
48200	481.2500	470.0000	495.0000
48300	481.4900	470.0000	495.0000
48400	481.8300	471.0000	496.0000
48500	482.2800	471.0000	496.0000
48600	482.5400	471.0000	496.0000
48700	482.7900	472.0000	496.0000
48800	483.0500	472.0000	496.0000
48900	483.2900	472.0000	496.0000
49000	483.6100	474.0000	496.0000
49100	483.8200	474.0000	497.0000
49200	484.0900	474.0000	497.0000
49300	484.3800	474.0000	497.0000
49400	484.5700	474.0000	498.0000
49500	484.8800	475.0000	498.0000
49600	485.1200	475.0000	498.0000
49700	485.3500	475.0000	498.0000
49800	485.5800	475.0000	498.0000
49900	485.7700	475.0000	498.0000
50000	486.0600	475.0000	499.0000
50100	486.3600	475.0000	499.0000
50200	486.6500	475.0000	499.0000
50300	486.9000	475.0000	499.0000
50400	487.1700	476.0000	499.0000
50500	487.4000	477.0000	499.0000
50600	487.6300	477.0000	499.0000
50700	487.9200	477.0000	499.0000
50800	488.1500	477.0000	499.0000
50900	488.3500	478.0000	499.0000
51000	488.6100	478.0000	500.0000
51100	488.8400	478.0000	500.0000
51200	489.0700	478.0000	500.0000
51300	489.3100	479.0000	500.0000
51400	489.5700	479.0000	500.0000
51500	489.8100	479.0000	500.0000
51600	490.0300	479.0000	500.0000
51700	490.2700	479.0000	500.0000
51800	490.3900	479.0000	500.0000
51900	490.6500	480.0000	501.0000
52000	490.9100	480.0000	501.0000
52100	491.1000	480.0000	501.0000
52200	491.3100	480.0000	502.0000
52300	491.6200	481.0000	502.0000
52400	491.9100	481.0000	502.0000
52500	492.2000	481.0000	502.0000
52600	492.6100	481.0000	502.0000
52700	492.8500	481.0000	502.0000
52800	493.1400	482.0000	503.0000
52900	493.4200	482.0000	503.0000
53000	493.6700	483.0000	503.0000
53100	493.9900	483.0000	504.0000
53200	494.3000	484.0000	504.0000
53300	494.5200	484.0000	504.0000
53400	494.7100	484.0000	504.0000
53500	494.9300	484.0000	504.0000
53600	495.2200	484.0000	504.0000
53700	495.4500	484.0000	505.0000
53800	495.6000	484.0000	505.0000
53900	495.8300	485.0000	505.0000
54000	496.0800	486.0000	505.0000
54100	496.3000	486.0000	505.0000
54200	496.4800	486.0000	505.0000
54300	496.6700	486.0000	505.0000
54400	496.9200	486.0000	506.0000
54500	497.1800	486.0000	506.0000
54600	497.3900	486.0000	506.0000
54700	497.6400	487.0000	506.0000
54800	497.9100	488.0000	507.0000
54900	498.1700	488.0000	507.0000
55000	498.4000	488.0000	507.0000
55100	498.7000	488.0000	507.0000
55200	499.0000	489.0000	507.0000
55300	499.1900	489.0000	507.0000
55400	499.3500	490.0000	507.0000
55500	499.6700	490.0000	508.0000
55600	499.9100	491.0000	508.0000
55700	500.1700	491.0000	509.0000
55800	500.4500	491.0000	509.0000
55900	500.6300	491.0000	509.0000
56000	500.8300	491.0000	509.0000
56100	501.1100	491.0000	509.0000
56200	501.3700	493.0000	509.0000
56300	501.5900	493.0000	509.0000
56400	501.7300	493.0000	509.0000
56500	501.9700	493.0000	510.0000
56600	502.1700	493.0000	510.0000
56700	502.4700	493.0000	510.0000
56800	502.7400	493.0000	511.0000
56900	502.9500	493.0000	511.0000
57000	503.1800	494.0000	511.0000
57100	503.4600	494.0000	511.0000
57200	503.6700	495.0000	512.0000
57300	503.8400	495.0000	512.0000
57400	504.0400	496.0000	512.0000
57500	504.2000	497.0000	512.0000
57600	504.4800	497.0000	512.0000
57700	504.7900	497.0000	512.0000
57800	505.0000	497.0000	512.0000
57900	505.2700	497.0000	512.0000
58000	505.5700	498.0000	512.0000
58100	505.8200	498.0000	513.0000
58200	506.0100	498.0000	513.0000
58300	506.2100	498.0000	513.0000
58314	506.2200	498.0000	513.0000
58400	506.4000	498.0000	513.0000
58500	506.5600	499.0000	513.0000
58600	506.7600	499.0000	514.0000
58700	506.9400	499.0000	514.0000
58800	507.1100	499.0000	514.0000
58900	507.3800	499.0000	515.0000
59000	507.5300	500.0000	515.0000
59100	507.8400	500.0000	516.0000
59200	508.0500	500.0000	516.0000
59300	508.2600	500.0000	516.0000
59400	508.4800	500.0000	516.0000
59500	508.7800	501.0000	516.0000
59600	508.9900	501.0000	516.0000
59700	509.1600	502.0000	516.0000
59800	509.3000	502.0000	517.0000
59900	509.5700	502.0000	517.0000
60000	509.8700	502.0000	517.0000
60100	510.0900	502.0000	517.0000
60200	510.1800	502.0000	517.0000
60300	510.4600	502.0000	517.0000
60400	510.6900	503.0000	518.0000
60500	510.8800	503.0000	518.0000
60600	511.1200	503.0000	518.0000
60700	511.3100	504.0000	518.0000
60800	511.4800	504.0000	518.0000
60900	511.7000	505.0000	518.0000
61000	511.8700	505.0000	518.0000
61100	512.1100	505.0000	518.0000
61200	512.2600	505.0000	519.0000
61293	512.3800	506.0000	519.0000
61300	512.4000	506.0000	519.0000
61400	512.7000	506.0000	519.0000
61472	512.8600	507.0000	519.0000
61500	512.9300	507.0000	519.0000
61600	513.1400	507.0000	519.0000
61700	513.3500	507.0000	519.0000
61800	513.5300	507.0000	519.0000
61900	513.8500	507.0000	519.0000
61953	514.0100	507.0000	519.0000
62000	514.1100	507.0000	520.0000
62100	514.3000	507.0000	520.0000
62200	514.5200	508.0000	520.0000
62300	514.7100	508.0000	520.0000
62400	514.9000	508.0000	520.0000
62500	515.0400	508.0000	520.0000
62600	515.2100	508.0000	520.0000
62700	515.5000	508.0000	521.0000
62800	515.6900	508.0000	521.0000
62900	515.9400	511.0000	521.0000
63000	516.1200	511.0000	521.0000
63100	516.3700	511.0000	521.0000
63200	516.5500	511.0000	521.0000
63300	516.7200	511.0000	521.0000
63332	516.7700	511.0000	521.0000
63400	516.8500	511.0000	521.0000
63500	516.9800	512.0000	521.0000
63600	517.1400	512.0000	522.0000
63700	517.2800	512.0000	522.0000
63800	517.5100	512.0000	522.0000
63900	517.6900	512.0000	522.0000
63939	517.7500	512.0000	522.0000
64000	517.8900	513.0000	522.0000
64100	518.0200	513.0000	522.0000
64200	518.1700	513.0000	522.0000
64300	518.3100	513.0000	522.0000
64400	518.4900	513.0000	523.0000
64500	518.7000	513.0000	523.0000
64600	518.8900	514.0000	523.0000
64700	519.0400	514.0000	523.0000
64800	519.2500	514.0000	524.0000
64900	519.4900	514.0000	524.0000
65000	519.6700	514.0000	524.0000
65100	519.9100	515.0000	524.0000
65200	520.1000	516.0000	524.0000
65300	520.3100	516.0000	524.0000
65400	520.5300	516.0000	524.0000
65469	520.6300	516.0000	524.0000
65500	520.7500	516.0000	524.0000
65600	520.9900	516.0000	524.0000
65700	521.2100	516.0000	524.0000
65800	521.3700	516.0000	525.0000
65900	521.6600	517.0000	525.0000
66000	521.8500	517.0000	525.0000
66100	522.1000	518.0000	525.0000
66200	522.3400	518.0000	525.0000
66300	522.5100	518.0000	526.0000
66350	522.6000	519.0000	526.0000
66400	522.6300	519.0000	526.0000
66500	522.8500	519.0000	526.0000
66600	523.0900	519.0000	526.0000
66700	523.2900	519.0000	526.0000
66800	523.4500	519.0000	526.0000
66900	523.6100	519.0000	526.0000
67000	523.8200	519.0000	526.0000
67100	523.9700	519.0000	526.0000
67200	524.1100	520.0000	527.0000
67300	524.3200	520.0000	527.0000
67400	524.4200	520.0000	527.0000
67500	524.5500	520.0000	527.0000
67600	524.6800	520.0000	527.0000
67700	524.8000	521.0000	527.0000
67800	524.9800	521.0000	527.0000
67900	525.1300	522.0000	527.0000
68000	525.3000	522.0000	527.0000
68100	525.4500	522.0000	527.0000
68200	525.6100	523.0000	527.0000
68300	525.7900	523.0000	527.0000
68400	525.9500	523.0000	527.0000
68500	526.0600	523.0000	527.0000
68600	526.2300	523.0000	527.0000
68669	526.3600	524.0000	527.0000
68700	526.4500	524.0000	527.0000
68800	526.6300	525.0000	527.0000
68900	526.7700	526.0000	527.0000
69000	526.9400	526.0000	527.0000
69042	527.0000	527.0000	527.0000
