# Supplementary material for: β-sitosterol inhibits trimethylamine production by regulating the gut microbiota and attenuates atherosclerosis in ApoE–/– mice
Source: Front Cardiovasc Med. 2022 Nov 1;9:986905. doi: 10.3389/fcvm.2022.986905 (PMC9663806; doi:10.3389/fcvm.2022.986905)
Supplement: Supplementary file 1 [file Data_Sheet_1.ZIP › Source data/gut microbiota diversity analysis/CON-EXP/02.Alpha/02.Rarefaction/otu.9.rarefaction.xls]

numsampled	0.97	lci	hci
1	1.0000	1.0000	1.0000
100	18.3700	12.0000	25.0000
200	29.1300	20.0000	38.0000
300	37.5400	28.0000	47.0000
400	45.1000	35.0000	54.0000
500	52.0200	43.0000	62.0000
600	58.4300	47.0000	70.0000
700	63.3600	52.0000	74.0000
800	68.6900	57.0000	81.0000
900	73.7800	60.0000	86.0000
1000	78.7200	66.0000	91.0000
1100	83.1500	70.0000	96.0000
1200	87.3600	75.0000	100.0000
1300	91.8700	81.0000	105.0000
1400	95.9000	85.0000	108.0000
1500	99.9900	89.0000	112.0000
1600	103.5500	91.0000	117.0000
1700	106.9800	94.0000	121.0000
1800	110.6400	96.0000	126.0000
1900	114.1600	99.0000	129.0000
2000	117.1400	104.0000	131.0000
2100	120.3900	108.0000	133.0000
2200	123.7700	111.0000	138.0000
2300	126.6600	113.0000	140.0000
2400	129.5700	116.0000	142.0000
2500	132.5400	120.0000	144.0000
2600	135.6300	121.0000	148.0000
2700	138.5700	125.0000	151.0000
2800	141.2100	127.0000	155.0000
2900	143.6000	129.0000	157.0000
3000	146.2500	131.0000	161.0000
3100	149.2000	134.0000	162.0000
3200	151.4400	135.0000	166.0000
3300	153.9800	136.0000	168.0000
3400	156.2200	139.0000	169.0000
3500	158.4000	141.0000	173.0000
3600	161.0000	146.0000	177.0000
3700	163.2500	146.0000	180.0000
3800	165.3100	146.0000	182.0000
3900	167.4600	148.0000	185.0000
4000	169.6100	151.0000	185.0000
4100	171.4600	153.0000	187.0000
4200	173.1500	154.0000	187.0000
4300	175.3600	157.0000	191.0000
4400	177.3700	159.0000	192.0000
4500	179.2200	161.0000	195.0000
4600	180.9900	161.0000	195.0000
4700	182.9200	164.0000	197.0000
4800	184.8800	166.0000	199.0000
4900	186.7700	167.0000	202.0000
5000	188.4400	171.0000	204.0000
5100	190.2900	174.0000	204.0000
5200	192.0000	177.0000	206.0000
5300	193.4900	177.0000	207.0000
5400	195.2100	179.0000	209.0000
5500	196.9000	180.0000	209.0000
5600	198.3000	180.0000	212.0000
5700	199.8300	182.0000	213.0000
5800	201.4500	184.0000	214.0000
5900	203.2300	187.0000	216.0000
6000	204.6300	187.0000	218.0000
6100	206.3500	189.0000	220.0000
6200	207.9400	192.0000	220.0000
6300	209.4700	192.0000	223.0000
6400	211.1300	195.0000	224.0000
6500	212.4900	195.0000	224.0000
6600	213.9300	198.0000	226.0000
6700	215.4300	199.0000	227.0000
6800	216.8500	200.0000	230.0000
6900	218.2200	200.0000	232.0000
7000	219.5900	203.0000	233.0000
7100	221.1800	205.0000	236.0000
7200	222.4700	205.0000	237.0000
7300	223.8000	205.0000	238.0000
7400	225.1500	205.0000	239.0000
7500	226.5200	206.0000	240.0000
7600	227.8500	207.0000	241.0000
7700	229.1400	208.0000	242.0000
7800	230.4100	211.0000	244.0000
7900	231.7700	213.0000	246.0000
8000	233.0200	216.0000	248.0000
8100	234.2500	216.0000	249.0000
8200	235.4400	217.0000	250.0000
8300	236.7800	217.0000	251.0000
8400	237.7800	219.0000	253.0000
8500	239.1700	220.0000	254.0000
8600	240.3700	222.0000	255.0000
8700	241.6400	223.0000	257.0000
8800	243.0100	224.0000	259.0000
8900	244.1400	226.0000	260.0000
9000	245.2200	226.0000	262.0000
9100	246.3100	228.0000	262.0000
9200	247.4600	230.0000	264.0000
9300	248.6400	231.0000	264.0000
9400	249.7500	232.0000	265.0000
9500	250.8900	233.0000	266.0000
9600	252.0800	234.0000	266.0000
9700	253.2400	235.0000	267.0000
9800	254.2900	237.0000	268.0000
9900	255.2600	238.0000	271.0000
10000	256.1700	239.0000	271.0000
10100	257.2300	239.0000	272.0000
10200	258.2500	241.0000	273.0000
10300	259.2000	241.0000	274.0000
10400	260.1500	242.0000	275.0000
10500	261.2400	243.0000	276.0000
10600	262.3000	245.0000	276.0000
10700	263.2800	245.0000	279.0000
10800	264.3400	246.0000	282.0000
10900	265.3800	246.0000	282.0000
11000	266.4500	247.0000	283.0000
11100	267.7000	248.0000	283.0000
11200	268.7000	250.0000	284.0000
11300	269.6400	251.0000	284.0000
11400	270.7400	253.0000	286.0000
11500	271.4700	254.0000	288.0000
11600	272.3800	254.0000	289.0000
11700	273.2900	255.0000	289.0000
11800	274.2800	256.0000	290.0000
11900	275.1200	257.0000	291.0000
12000	276.0100	258.0000	291.0000
12100	277.0800	259.0000	292.0000
12200	278.0900	259.0000	292.0000
12300	279.0600	260.0000	292.0000
12400	279.8900	260.0000	293.0000
12500	280.8300	262.0000	293.0000
12600	281.7700	264.0000	295.0000
12700	282.5800	265.0000	297.0000
12800	283.4600	267.0000	298.0000
12900	284.3400	270.0000	299.0000
13000	285.0300	271.0000	299.0000
13100	285.7600	272.0000	300.0000
13200	286.4900	273.0000	301.0000
13300	287.3800	273.0000	302.0000
13400	288.4800	273.0000	303.0000
13500	289.3600	274.0000	305.0000
13600	290.1100	275.0000	306.0000
13700	290.8600	276.0000	307.0000
13800	291.7300	279.0000	307.0000
13900	292.4400	279.0000	307.0000
14000	293.3300	279.0000	309.0000
14100	294.1800	280.0000	309.0000
14200	294.9300	280.0000	309.0000
14300	295.8000	281.0000	311.0000
14400	296.6600	283.0000	311.0000
14500	297.4300	284.0000	311.0000
14600	298.1900	284.0000	313.0000
14700	298.8500	285.0000	313.0000
14800	299.6100	285.0000	313.0000
14900	300.4000	286.0000	314.0000
15000	301.1800	286.0000	314.0000
15100	302.0000	287.0000	315.0000
15200	302.6300	287.0000	316.0000
15300	303.3500	287.0000	318.0000
15400	304.1000	289.0000	319.0000
15500	304.7600	289.0000	319.0000
15600	305.4300	290.0000	320.0000
15700	305.9800	292.0000	321.0000
15800	306.6400	292.0000	321.0000
15900	307.4700	293.0000	321.0000
16000	308.2000	294.0000	323.0000
16100	309.0900	295.0000	324.0000
16200	309.7200	295.0000	324.0000
16300	310.2600	296.0000	325.0000
16400	311.0400	296.0000	326.0000
16500	311.7100	296.0000	326.0000
16600	312.2600	297.0000	327.0000
16700	312.9400	297.0000	328.0000
16800	313.4900	298.0000	328.0000
16900	314.1100	299.0000	329.0000
17000	314.7200	301.0000	329.0000
17100	315.4800	302.0000	330.0000
17200	316.2400	302.0000	330.0000
17300	317.0200	303.0000	330.0000
17400	317.5500	303.0000	331.0000
17500	318.2700	303.0000	332.0000
17600	319.0900	303.0000	333.0000
17700	319.6200	305.0000	334.0000
17800	320.2200	305.0000	336.0000
17900	320.8500	306.0000	336.0000
18000	321.5100	306.0000	336.0000
18100	322.1900	307.0000	337.0000
18200	322.9800	308.0000	337.0000
18300	323.6100	308.0000	339.0000
18400	324.1400	309.0000	340.0000
18500	324.8100	310.0000	340.0000
18600	325.4100	311.0000	340.0000
18700	326.1100	311.0000	340.0000
18800	326.7300	311.0000	340.0000
18900	327.4300	311.0000	342.0000
19000	328.1200	312.0000	343.0000
19100	328.7700	312.0000	343.0000
19200	329.4500	313.0000	344.0000
19300	330.1000	314.0000	345.0000
19400	330.6300	314.0000	345.0000
19500	331.1900	315.0000	346.0000
19600	331.9300	316.0000	346.0000
19700	332.5800	316.0000	348.0000
19800	333.1100	318.0000	348.0000
19900	333.7300	318.0000	348.0000
20000	334.3300	318.0000	349.0000
20100	334.9000	319.0000	350.0000
20200	335.5100	319.0000	351.0000
20300	336.1100	320.0000	352.0000
20400	336.8800	321.0000	354.0000
20500	337.3600	322.0000	355.0000
20600	337.9700	323.0000	357.0000
20700	338.5900	324.0000	357.0000
20800	339.0800	324.0000	357.0000
20900	339.7100	325.0000	358.0000
21000	340.2700	325.0000	359.0000
21100	340.9500	326.0000	360.0000
21200	341.5700	326.0000	360.0000
21300	342.0600	327.0000	360.0000
21400	342.5700	328.0000	361.0000
21500	343.1900	328.0000	361.0000
21600	343.7700	329.0000	361.0000
21700	344.4600	330.0000	362.0000
21800	345.1500	331.0000	362.0000
21900	345.6800	332.0000	363.0000
22000	346.1800	333.0000	363.0000
22100	346.6900	333.0000	364.0000
22200	347.2600	333.0000	364.0000
22300	347.8400	333.0000	365.0000
22400	348.4500	334.0000	365.0000
22500	349.0100	335.0000	366.0000
22600	349.5100	336.0000	366.0000
22700	350.1300	336.0000	367.0000
22800	350.7000	337.0000	367.0000
22900	351.2300	338.0000	368.0000
23000	351.8800	338.0000	369.0000
23100	352.5300	339.0000	369.0000
23200	353.2100	340.0000	369.0000
23300	353.8600	340.0000	369.0000
23400	354.2200	340.0000	370.0000
23500	354.8200	342.0000	370.0000
23600	355.2300	343.0000	370.0000
23700	355.7400	343.0000	370.0000
23800	356.1900	343.0000	371.0000
23900	356.7300	344.0000	371.0000
24000	357.3000	344.0000	371.0000
24100	357.7900	345.0000	372.0000
24200	358.2300	345.0000	372.0000
24300	358.7500	345.0000	373.0000
24400	359.1000	345.0000	373.0000
24500	359.5600	345.0000	373.0000
24600	360.0200	345.0000	373.0000
24700	360.5900	346.0000	374.0000
24800	361.1000	348.0000	374.0000
24900	361.6100	348.0000	375.0000
25000	362.0600	348.0000	375.0000
25100	362.4500	349.0000	375.0000
25200	363.0200	351.0000	376.0000
25300	363.5600	351.0000	377.0000
25400	364.0500	352.0000	377.0000
25500	364.6500	352.0000	378.0000
25600	365.0600	352.0000	379.0000
25700	365.5500	352.0000	379.0000
25800	366.0600	352.0000	379.0000
25900	366.6500	352.0000	379.0000
26000	367.0800	352.0000	379.0000
26100	367.5700	353.0000	379.0000
26200	368.0300	354.0000	379.0000
26300	368.5300	355.0000	379.0000
26400	368.9700	356.0000	380.0000
26500	369.5600	356.0000	381.0000
26600	370.0400	356.0000	381.0000
26700	370.5300	356.0000	381.0000
26800	370.9400	356.0000	382.0000
26900	371.4100	357.0000	382.0000
27000	371.9100	357.0000	383.0000
27100	372.5000	357.0000	384.0000
27200	372.9700	357.0000	384.0000
27300	373.4100	359.0000	384.0000
27400	373.8000	359.0000	384.0000
27500	374.2900	359.0000	385.0000
27600	374.7800	359.0000	386.0000
27700	375.2500	359.0000	387.0000
27800	375.7000	359.0000	387.0000
27900	376.1700	359.0000	388.0000
28000	376.6400	360.0000	388.0000
28100	377.0600	360.0000	388.0000
28200	377.5500	361.0000	388.0000
28300	377.9800	361.0000	389.0000
28400	378.4200	361.0000	390.0000
28500	378.8500	364.0000	391.0000
28600	379.1900	364.0000	392.0000
28700	379.6000	364.0000	394.0000
28800	379.9600	365.0000	394.0000
28900	380.4300	365.0000	395.0000
29000	380.9000	366.0000	396.0000
29100	381.2900	366.0000	396.0000
29200	381.6600	366.0000	396.0000
29300	382.1200	367.0000	396.0000
29400	382.6500	368.0000	396.0000
29500	383.1300	368.0000	397.0000
29600	383.5900	368.0000	397.0000
29700	384.0300	369.0000	397.0000
29800	384.4300	369.0000	397.0000
29900	384.8800	370.0000	398.0000
30000	385.3200	370.0000	398.0000
30100	385.7100	371.0000	399.0000
30200	386.0700	372.0000	399.0000
30300	386.4700	373.0000	400.0000
30400	386.9400	373.0000	400.0000
30500	387.4100	373.0000	400.0000
30600	387.9300	374.0000	401.0000
30700	388.3100	374.0000	401.0000
30800	388.6600	375.0000	401.0000
30900	389.1000	375.0000	402.0000
31000	389.5500	375.0000	403.0000
31100	390.0600	375.0000	403.0000
31200	390.5000	376.0000	403.0000
31300	390.9700	377.0000	404.0000
31400	391.4200	378.0000	406.0000
31500	391.8100	378.0000	406.0000
31600	392.2800	378.0000	406.0000
31700	392.7700	378.0000	407.0000
31800	393.1600	378.0000	407.0000
31900	393.4900	379.0000	408.0000
32000	393.9500	380.0000	408.0000
32100	394.2400	380.0000	409.0000
32200	394.7100	381.0000	409.0000
32300	395.1100	381.0000	409.0000
32400	395.4800	381.0000	409.0000
32500	395.8400	381.0000	410.0000
32600	396.2700	382.0000	410.0000
32700	396.6900	383.0000	411.0000
32800	397.1600	383.0000	411.0000
32900	397.5300	384.0000	412.0000
33000	397.7900	384.0000	412.0000
33100	398.1600	385.0000	412.0000
33200	398.4200	385.0000	412.0000
33300	398.8000	385.0000	413.0000
33400	399.1500	385.0000	413.0000
33500	399.4800	385.0000	414.0000
33600	399.8300	385.0000	414.0000
33700	400.1700	386.0000	414.0000
33800	400.6500	387.0000	415.0000
33900	400.9500	387.0000	415.0000
34000	401.3100	387.0000	416.0000
34100	401.7900	387.0000	416.0000
34200	402.1600	388.0000	417.0000
34300	402.4900	388.0000	417.0000
34400	402.9100	388.0000	417.0000
34500	403.3400	389.0000	418.0000
34600	403.6700	389.0000	418.0000
34700	404.0100	391.0000	418.0000
34800	404.3900	391.0000	418.0000
34900	404.7600	392.0000	418.0000
35000	405.0600	392.0000	418.0000
35100	405.4400	393.0000	418.0000
35200	405.8300	393.0000	419.0000
35300	406.2000	393.0000	419.0000
35400	406.5200	393.0000	419.0000
35500	406.8700	393.0000	420.0000
35600	407.2300	394.0000	421.0000
35700	407.6700	394.0000	421.0000
35800	407.9900	394.0000	423.0000
35900	408.3200	394.0000	423.0000
36000	408.6900	394.0000	424.0000
36100	409.0400	395.0000	424.0000
36200	409.4400	395.0000	424.0000
36300	409.9100	395.0000	424.0000
36400	410.1800	395.0000	424.0000
36500	410.4900	397.0000	424.0000
36600	410.7400	398.0000	425.0000
36700	411.1000	398.0000	426.0000
36800	411.4200	398.0000	426.0000
36900	411.7600	399.0000	426.0000
37000	412.1100	399.0000	426.0000
37100	412.4200	399.0000	426.0000
37200	412.8000	399.0000	426.0000
37300	413.2100	399.0000	426.0000
37400	413.5700	400.0000	427.0000
37500	413.8400	400.0000	427.0000
37600	414.2000	401.0000	427.0000
37700	414.6000	402.0000	427.0000
37800	414.9200	404.0000	429.0000
37900	415.2100	404.0000	429.0000
38000	415.4800	404.0000	429.0000
38100	415.8400	404.0000	429.0000
38200	416.0500	404.0000	429.0000
38300	416.2900	404.0000	429.0000
38400	416.6200	405.0000	429.0000
38500	416.9700	405.0000	430.0000
38600	417.3200	406.0000	430.0000
38700	417.6600	406.0000	431.0000
38800	418.0600	406.0000	432.0000
38900	418.4000	406.0000	433.0000
39000	418.8300	406.0000	433.0000
39100	419.1500	406.0000	433.0000
39200	419.5000	407.0000	433.0000
39300	419.9200	407.0000	434.0000
39400	420.3300	408.0000	434.0000
39500	420.5800	408.0000	434.0000
39600	420.9100	408.0000	434.0000
39700	421.2400	409.0000	435.0000
39800	421.5900	409.0000	435.0000
39900	421.8800	410.0000	436.0000
40000	422.2000	410.0000	437.0000
40100	422.5200	410.0000	437.0000
40200	422.7800	410.0000	437.0000
40300	423.0600	411.0000	437.0000
40400	423.4800	412.0000	437.0000
40500	423.7200	412.0000	437.0000
40600	424.1300	413.0000	437.0000
40700	424.4000	413.0000	437.0000
40800	424.7100	413.0000	437.0000
40900	425.1400	413.0000	437.0000
41000	425.4700	414.0000	438.0000
41100	425.8300	415.0000	438.0000
41200	426.2500	415.0000	439.0000
41300	426.6100	416.0000	439.0000
41400	426.8800	416.0000	439.0000
41500	427.1600	416.0000	439.0000
41600	427.4800	416.0000	439.0000
41700	427.7200	416.0000	440.0000
41800	428.0400	417.0000	440.0000
41900	428.3700	417.0000	440.0000
42000	428.6400	417.0000	441.0000
42100	428.8800	417.0000	441.0000
42200	429.1800	417.0000	441.0000
42300	429.4800	418.0000	441.0000
42400	429.8400	418.0000	441.0000
42500	430.0700	419.0000	441.0000
42600	430.3900	420.0000	441.0000
42700	430.6100	420.0000	442.0000
42800	430.8700	420.0000	442.0000
42900	431.1700	420.0000	443.0000
43000	431.4700	420.0000	443.0000
43100	431.8100	421.0000	443.0000
43200	432.0400	421.0000	443.0000
43300	432.3800	421.0000	443.0000
43400	432.6300	422.0000	443.0000
43500	433.0300	422.0000	443.0000
43600	433.2600	422.0000	443.0000
43700	433.6800	423.0000	444.0000
43800	433.9500	423.0000	444.0000
43900	434.2000	423.0000	445.0000
44000	434.3800	423.0000	445.0000
44100	434.7500	424.0000	448.0000
44200	435.0400	424.0000	449.0000
44300	435.2600	424.0000	449.0000
44400	435.4800	424.0000	449.0000
44500	435.7300	424.0000	449.0000
44600	435.9400	424.0000	449.0000
44700	436.2200	425.0000	449.0000
44800	436.5300	425.0000	450.0000
44900	436.7700	425.0000	450.0000
45000	437.0700	426.0000	450.0000
45100	437.4000	426.0000	450.0000
45200	437.6700	426.0000	450.0000
45300	438.0100	426.0000	450.0000
45400	438.3300	427.0000	450.0000
45500	438.6500	428.0000	450.0000
45600	438.9200	428.0000	451.0000
45700	439.2500	428.0000	452.0000
45800	439.5600	428.0000	452.0000
45900	439.8300	428.0000	452.0000
46000	440.0900	428.0000	453.0000
46100	440.3200	429.0000	453.0000
46200	440.5900	429.0000	453.0000
46300	440.8300	430.0000	453.0000
46400	441.0800	431.0000	453.0000
46500	441.3800	431.0000	453.0000
46600	441.6300	431.0000	453.0000
46700	441.8500	431.0000	453.0000
46800	442.2200	432.0000	454.0000
46900	442.4900	432.0000	454.0000
47000	442.8300	432.0000	454.0000
47100	443.1300	432.0000	454.0000
47200	443.4200	433.0000	454.0000
47300	443.6400	434.0000	454.0000
47400	443.8900	434.0000	454.0000
47500	444.1700	434.0000	455.0000
47600	444.4900	434.0000	455.0000
47700	444.7400	435.0000	456.0000
47800	445.0500	435.0000	456.0000
47900	445.2800	435.0000	456.0000
48000	445.5100	435.0000	456.0000
48100	445.7600	435.0000	456.0000
48196	446.0500	435.0000	456.0000
48200	446.0600	435.0000	456.0000
48300	446.3500	435.0000	457.0000
48400	446.5400	435.0000	457.0000
48500	446.7400	436.0000	458.0000
48600	446.9300	437.0000	458.0000
48700	447.1900	437.0000	458.0000
48800	447.3900	437.0000	458.0000
48900	447.6400	437.0000	459.0000
49000	447.9400	437.0000	459.0000
49100	448.1800	438.0000	460.0000
49200	448.3800	438.0000	461.0000
49300	448.6700	438.0000	461.0000
49400	448.9200	438.0000	461.0000
49500	449.2000	438.0000	461.0000
49600	449.4900	438.0000	461.0000
49700	449.7800	439.0000	462.0000
49800	450.0500	439.0000	462.0000
49900	450.3600	439.0000	463.0000
50000	450.7000	440.0000	463.0000
50100	450.9200	440.0000	463.0000
50200	451.1900	441.0000	463.0000
50300	451.4600	441.0000	464.0000
50400	451.6300	441.0000	464.0000
50500	451.8800	441.0000	464.0000
50600	452.1400	441.0000	464.0000
50700	452.4500	441.0000	464.0000
50800	452.7100	441.0000	464.0000
50900	452.9400	441.0000	464.0000
51000	453.1900	441.0000	464.0000
51100	453.3300	442.0000	464.0000
51200	453.5400	442.0000	465.0000
51300	453.7500	443.0000	465.0000
51400	453.9700	444.0000	465.0000
51500	454.2000	445.0000	465.0000
51600	454.4700	445.0000	465.0000
51700	454.6700	445.0000	465.0000
51800	454.9400	445.0000	465.0000
51900	455.3000	446.0000	465.0000
52000	455.5700	446.0000	465.0000
52100	455.8100	447.0000	466.0000
52200	456.0100	447.0000	466.0000
52300	456.3000	447.0000	466.0000
52400	456.6100	448.0000	466.0000
52500	456.9100	448.0000	467.0000
52600	457.1500	448.0000	468.0000
52700	457.4300	448.0000	468.0000
52800	457.6600	449.0000	469.0000
52900	457.8200	449.0000	469.0000
53000	458.0700	449.0000	469.0000
53100	458.3500	449.0000	469.0000
53200	458.5800	449.0000	469.0000
53300	458.7600	450.0000	469.0000
53400	459.1100	450.0000	469.0000
53500	459.3400	451.0000	470.0000
53600	459.5300	451.0000	470.0000
53700	459.7100	451.0000	470.0000
53800	459.8800	452.0000	470.0000
53900	460.2600	453.0000	470.0000
54000	460.4900	453.0000	470.0000
54100	460.6900	453.0000	470.0000
54200	460.9500	453.0000	471.0000
54300	461.2100	454.0000	471.0000
54400	461.4900	454.0000	471.0000
54500	461.7400	454.0000	472.0000
54600	461.9100	454.0000	472.0000
54700	462.1200	454.0000	472.0000
54800	462.3200	454.0000	472.0000
54900	462.4800	454.0000	473.0000
55000	462.7100	455.0000	473.0000
55100	462.9400	455.0000	473.0000
55200	463.1400	455.0000	473.0000
55300	463.3500	455.0000	473.0000
55400	463.5500	455.0000	473.0000
55500	463.7300	455.0000	473.0000
55600	463.9600	456.0000	473.0000
55700	464.2400	457.0000	474.0000
55800	464.4000	457.0000	474.0000
55900	464.5000	457.0000	474.0000
56000	464.7500	457.0000	474.0000
56100	464.9400	457.0000	474.0000
56200	465.1400	457.0000	474.0000
56300	465.4300	458.0000	475.0000
56400	465.6700	458.0000	475.0000
56500	465.8700	458.0000	475.0000
56600	466.0900	458.0000	475.0000
56700	466.4000	459.0000	476.0000
56800	466.6600	459.0000	476.0000
56900	466.9100	459.0000	476.0000
57000	467.0800	459.0000	476.0000
57100	467.2600	460.0000	476.0000
57200	467.4000	460.0000	476.0000
57300	467.6100	460.0000	476.0000
57400	467.7800	461.0000	477.0000
57500	467.9600	461.0000	477.0000
57600	468.2000	461.0000	477.0000
57700	468.3700	461.0000	477.0000
57800	468.4900	461.0000	477.0000
57900	468.6800	461.0000	477.0000
58000	468.9000	462.0000	477.0000
58100	469.1000	462.0000	477.0000
58200	469.3100	462.0000	477.0000
58300	469.4100	463.0000	477.0000
58314	469.4600	463.0000	478.0000
58400	469.6100	463.0000	478.0000
58500	469.7900	463.0000	478.0000
58600	470.0300	463.0000	478.0000
58700	470.2300	463.0000	478.0000
58800	470.4500	464.0000	478.0000
58900	470.6200	464.0000	478.0000
59000	470.7900	464.0000	478.0000
59100	470.9400	464.0000	479.0000
59200	471.1500	465.0000	479.0000
59300	471.4100	465.0000	479.0000
59400	471.6400	465.0000	479.0000
59500	471.8600	465.0000	479.0000
59600	471.9600	465.0000	479.0000
59700	472.2500	466.0000	479.0000
59800	472.3900	466.0000	480.0000
59900	472.6300	466.0000	481.0000
60000	472.8700	466.0000	482.0000
60100	473.1100	466.0000	482.0000
60200	473.2700	466.0000	483.0000
60300	473.5200	467.0000	483.0000
60400	473.6200	467.0000	483.0000
60500	473.7300	467.0000	483.0000
60600	473.8600	467.0000	483.0000
60700	474.0500	468.0000	483.0000
60800	474.2400	468.0000	483.0000
60900	474.3900	468.0000	483.0000
61000	474.6300	468.0000	483.0000
61100	474.7900	468.0000	483.0000
61200	474.9100	468.0000	483.0000
61293	475.0300	468.0000	483.0000
61300	475.0400	468.0000	483.0000
61400	475.2100	468.0000	483.0000
61472	475.4000	468.0000	483.0000
61500	475.4600	468.0000	483.0000
61600	475.6300	469.0000	483.0000
61700	475.8800	470.0000	483.0000
61800	476.0200	470.0000	483.0000
61900	476.2300	470.0000	484.0000
61953	476.3200	470.0000	484.0000
62000	476.4000	470.0000	484.0000
62100	476.6100	470.0000	484.0000
62200	476.8200	470.0000	484.0000
62300	477.0000	470.0000	484.0000
62400	477.1900	470.0000	484.0000
62500	477.3900	470.0000	484.0000
62600	477.5300	471.0000	484.0000
62700	477.7000	471.0000	484.0000
62800	477.9200	471.0000	484.0000
62900	478.0800	471.0000	484.0000
63000	478.2200	471.0000	484.0000
63100	478.4000	471.0000	484.0000
63200	478.5300	471.0000	485.0000
63300	478.6500	471.0000	485.0000
63332	478.7400	471.0000	485.0000
63400	478.9500	472.0000	486.0000
63500	479.1600	472.0000	486.0000
63600	479.2900	473.0000	486.0000
63700	479.5100	473.0000	486.0000
63800	479.7200	473.0000	486.0000
63900	479.8800	473.0000	486.0000
63939	479.9700	474.0000	486.0000
64000	480.0900	474.0000	486.0000
64100	480.2900	474.0000	487.0000
64200	480.4200	475.0000	487.0000
64300	480.6000	475.0000	487.0000
64400	480.8200	475.0000	487.0000
64500	481.0300	475.0000	487.0000
64600	481.2300	476.0000	487.0000
64700	481.3300	476.0000	487.0000
64800	481.4400	476.0000	487.0000
64900	481.5900	476.0000	487.0000
65000	481.7200	476.0000	487.0000
65100	481.8900	476.0000	487.0000
65200	482.0300	476.0000	487.0000
65300	482.1800	476.0000	487.0000
65400	482.3100	476.0000	487.0000
65469	482.4600	476.0000	487.0000
65500	482.5100	476.0000	487.0000
65600	482.6600	476.0000	487.0000
65700	482.8800	477.0000	488.0000
65800	483.0500	477.0000	488.0000
65900	483.2100	478.0000	488.0000
66000	483.3600	478.0000	488.0000
66100	483.5600	478.0000	488.0000
66200	483.7400	479.0000	488.0000
66300	483.9200	479.0000	488.0000
66350	484.0000	479.0000	488.0000
66400	484.0700	479.0000	489.0000
66500	484.2700	479.0000	489.0000
66600	484.4300	479.0000	489.0000
66700	484.5100	480.0000	489.0000
66800	484.6700	481.0000	489.0000
66900	484.8400	481.0000	489.0000
67000	484.9900	481.0000	489.0000
67100	485.1800	481.0000	489.0000
67200	485.2900	481.0000	489.0000
67300	485.4600	481.0000	489.0000
67400	485.6900	481.0000	489.0000
67500	485.8700	481.0000	489.0000
67600	486.0300	481.0000	489.0000
67700	486.2000	481.0000	489.0000
67800	486.3900	482.0000	490.0000
67900	486.5200	482.0000	490.0000
68000	486.6300	482.0000	490.0000
68100	486.7700	482.0000	490.0000
68200	486.9700	483.0000	490.0000
68300	487.1200	483.0000	490.0000
68400	487.3300	483.0000	491.0000
68500	487.4300	483.0000	491.0000
68600	487.5500	483.0000	491.0000
68669	487.6400	484.0000	491.0000
68700	487.7300	484.0000	491.0000
68800	487.8900	484.0000	492.0000
68900	488.0900	484.0000	492.0000
69000	488.2500	485.0000	492.0000
69042	488.3000	485.0000	492.0000
69100	488.4200	485.0000	492.0000
69200	488.5900	485.0000	492.0000
69300	488.7700	485.0000	492.0000
69400	488.9200	486.0000	492.0000
69500	489.0600	486.0000	492.0000
69600	489.1900	486.0000	492.0000
69700	489.3600	486.0000	492.0000
69800	489.4900	486.0000	492.0000
69900	489.6200	486.0000	492.0000
70000	489.8400	486.0000	492.0000
70100	490.0100	486.0000	492.0000
70200	490.1500	487.0000	492.0000
70300	490.3200	487.0000	492.0000
70400	490.5600	487.0000	493.0000
70500	490.6800	487.0000	493.0000
70600	490.8600	488.0000	493.0000
70700	491.0400	488.0000	493.0000
70800	491.2400	488.0000	493.0000
70900	491.3300	488.0000	493.0000
71000	491.4400	488.0000	493.0000
71100	491.5900	489.0000	493.0000
71200	491.7500	489.0000	493.0000
71300	491.8800	490.0000	493.0000
71400	491.9900	490.0000	493.0000
71500	492.0700	490.0000	493.0000
71600	492.1600	490.0000	493.0000
71700	492.3700	491.0000	493.0000
71800	492.5200	491.0000	493.0000
71900	492.6200	491.0000	493.0000
72000	492.7100	492.0000	493.0000
72100	492.9200	492.0000	493.0000
72164	493.0000	493.0000	493.0000
