# Supplementary material for: β-sitosterol inhibits trimethylamine production by regulating the gut microbiota and attenuates atherosclerosis in ApoE–/– mice
Source: Front Cardiovasc Med. 2022 Nov 1;9:986905. doi: 10.3389/fcvm.2022.986905 (PMC9663806; doi:10.3389/fcvm.2022.986905)
Supplement: Supplementary file 1 [file Data_Sheet_1.ZIP › Source data/gut microbiota diversity analysis/CON-EXP/02.Alpha/03.Shannon_rarefac/otu.10.r_shannon.xls]

numsampled	0.97	lci	hci
1	0.0000	-0.0000	-0.0000
100	2.3218	2.0788	2.5667
200	2.4200	2.2388	2.5752
300	2.4807	2.3040	2.6477
400	2.5164	2.3761	2.6700
500	2.5412	2.4070	2.7074
600	2.5613	2.4282	2.6999
700	2.5745	2.4342	2.6867
800	2.5821	2.4628	2.6762
900	2.5898	2.4889	2.7002
1000	2.6007	2.4950	2.6951
1100	2.6086	2.4997	2.6903
1200	2.6119	2.5126	2.6917
1300	2.6157	2.5111	2.7024
1400	2.6205	2.5215	2.7045
1500	2.6265	2.5255	2.7103
1600	2.6302	2.5275	2.7188
1700	2.6342	2.5392	2.7259
1800	2.6360	2.5392	2.7341
1900	2.6406	2.5556	2.7285
2000	2.6420	2.5635	2.7342
2100	2.6451	2.5756	2.7348
2200	2.6482	2.5841	2.7394
2300	2.6521	2.5840	2.7393
2400	2.6555	2.5921	2.7432
2500	2.6567	2.5986	2.7375
2600	2.6587	2.5980	2.7432
2700	2.6589	2.5995	2.7401
2800	2.6613	2.6059	2.7372
2900	2.6630	2.6053	2.7379
3000	2.6640	2.6021	2.7408
3100	2.6647	2.6012	2.7346
3200	2.6659	2.6038	2.7346
3300	2.6679	2.6087	2.7365
3400	2.6693	2.6141	2.7389
3500	2.6705	2.6177	2.7375
3600	2.6717	2.6220	2.7372
3700	2.6723	2.6247	2.7364
3800	2.6733	2.6251	2.7375
3900	2.6745	2.6193	2.7393
4000	2.6760	2.6190	2.7381
4100	2.6772	2.6216	2.7380
4200	2.6780	2.6246	2.7350
4300	2.6786	2.6319	2.7367
4400	2.6789	2.6329	2.7393
4500	2.6805	2.6314	2.7358
4600	2.6812	2.6376	2.7361
4700	2.6821	2.6402	2.7357
4800	2.6833	2.6396	2.7388
4900	2.6840	2.6389	2.7346
5000	2.6849	2.6442	2.7383
5100	2.6854	2.6427	2.7325
5200	2.6858	2.6454	2.7297
5300	2.6859	2.6461	2.7327
5400	2.6862	2.6465	2.7288
5500	2.6862	2.6479	2.7306
5600	2.6870	2.6472	2.7304
5700	2.6872	2.6457	2.7255
5800	2.6879	2.6427	2.7292
5900	2.6883	2.6430	2.7289
6000	2.6883	2.6483	2.7324
6100	2.6886	2.6467	2.7336
6200	2.6889	2.6481	2.7327
6300	2.6893	2.6470	2.7342
6400	2.6891	2.6496	2.7314
6500	2.6894	2.6491	2.7332
6600	2.6896	2.6478	2.7298
6700	2.6894	2.6477	2.7313
6800	2.6892	2.6473	2.7273
6900	2.6895	2.6501	2.7288
7000	2.6903	2.6439	2.7313
7100	2.6903	2.6489	2.7277
7200	2.6909	2.6503	2.7317
7300	2.6914	2.6510	2.7345
7400	2.6920	2.6515	2.7338
7500	2.6924	2.6518	2.7314
7600	2.6928	2.6492	2.7333
7700	2.6930	2.6508	2.7333
7800	2.6933	2.6533	2.7308
7900	2.6932	2.6571	2.7322
8000	2.6934	2.6553	2.7322
8100	2.6938	2.6549	2.7323
8200	2.6947	2.6576	2.7345
8300	2.6950	2.6578	2.7332
8400	2.6953	2.6550	2.7300
8500	2.6956	2.6536	2.7313
8600	2.6959	2.6561	2.7326
8700	2.6963	2.6604	2.7310
8800	2.6967	2.6613	2.7300
8900	2.6970	2.6623	2.7322
9000	2.6972	2.6630	2.7312
9100	2.6976	2.6651	2.7301
9200	2.6978	2.6660	2.7311
9300	2.6981	2.6668	2.7305
9400	2.6981	2.6646	2.7342
9500	2.6987	2.6654	2.7365
9600	2.6991	2.6643	2.7312
9700	2.6992	2.6638	2.7314
9800	2.6996	2.6651	2.7321
9900	2.6997	2.6669	2.7365
10000	2.6995	2.6687	2.7355
10100	2.6995	2.6652	2.7331
10200	2.6997	2.6658	2.7330
10300	2.6997	2.6675	2.7323
10400	2.7000	2.6660	2.7329
10500	2.7004	2.6666	2.7334
10600	2.7008	2.6663	2.7335
10700	2.7007	2.6684	2.7346
10800	2.7011	2.6667	2.7359
10900	2.7014	2.6688	2.7359
11000	2.7017	2.6674	2.7380
11100	2.7021	2.6676	2.7373
11200	2.7022	2.6646	2.7376
11300	2.7024	2.6659	2.7393
11400	2.7026	2.6677	2.7381
11500	2.7026	2.6686	2.7391
11600	2.7027	2.6686	2.7411
11700	2.7029	2.6712	2.7405
11800	2.7030	2.6731	2.7386
11900	2.7029	2.6712	2.7406
12000	2.7028	2.6720	2.7393
12100	2.7027	2.6710	2.7403
12200	2.7027	2.6715	2.7400
12300	2.7031	2.6690	2.7402
12400	2.7034	2.6710	2.7381
12500	2.7034	2.6712	2.7370
12600	2.7035	2.6712	2.7383
12700	2.7037	2.6705	2.7422
12800	2.7041	2.6715	2.7427
12900	2.7042	2.6727	2.7421
13000	2.7041	2.6721	2.7408
13100	2.7044	2.6726	2.7415
13200	2.7045	2.6726	2.7410
13300	2.7046	2.6724	2.7387
13400	2.7049	2.6715	2.7392
13500	2.7050	2.6715	2.7391
13600	2.7050	2.6702	2.7399
13700	2.7048	2.6734	2.7410
13800	2.7052	2.6738	2.7429
13900	2.7051	2.6730	2.7417
14000	2.7051	2.6735	2.7409
14100	2.7053	2.6725	2.7410
14200	2.7055	2.6757	2.7414
14300	2.7057	2.6757	2.7407
14400	2.7059	2.6762	2.7388
14500	2.7063	2.6778	2.7412
14600	2.7065	2.6783	2.7398
14700	2.7069	2.6791	2.7410
14800	2.7068	2.6779	2.7411
14900	2.7069	2.6778	2.7402
15000	2.7070	2.6789	2.7410
15100	2.7070	2.6786	2.7391
15200	2.7073	2.6768	2.7416
15300	2.7073	2.6771	2.7400
15400	2.7074	2.6777	2.7402
15500	2.7075	2.6788	2.7402
15600	2.7077	2.6792	2.7408
15700	2.7077	2.6785	2.7415
15800	2.7077	2.6787	2.7426
15900	2.7077	2.6806	2.7416
16000	2.7077	2.6800	2.7407
16100	2.7078	2.6804	2.7414
16200	2.7079	2.6806	2.7389
16300	2.7080	2.6822	2.7387
16400	2.7080	2.6824	2.7393
16500	2.7081	2.6829	2.7409
16600	2.7082	2.6829	2.7409
16700	2.7083	2.6830	2.7409
16800	2.7082	2.6821	2.7397
16900	2.7084	2.6835	2.7397
17000	2.7085	2.6831	2.7392
17100	2.7085	2.6835	2.7395
17200	2.7085	2.6838	2.7388
17300	2.7087	2.6845	2.7388
17400	2.7089	2.6850	2.7379
17500	2.7090	2.6852	2.7378
17600	2.7091	2.6856	2.7381
17700	2.7092	2.6862	2.7387
17800	2.7092	2.6863	2.7384
17900	2.7093	2.6852	2.7365
18000	2.7094	2.6862	2.7365
18100	2.7095	2.6872	2.7370
18200	2.7095	2.6876	2.7357
18300	2.7094	2.6867	2.7369
18400	2.7095	2.6864	2.7365
18500	2.7096	2.6865	2.7358
18600	2.7098	2.6886	2.7360
18700	2.7097	2.6874	2.7361
18800	2.7097	2.6874	2.7378
18900	2.7097	2.6859	2.7368
19000	2.7099	2.6867	2.7371
19100	2.7099	2.6858	2.7359
19200	2.7100	2.6854	2.7355
19300	2.7102	2.6865	2.7370
19400	2.7104	2.6869	2.7383
19500	2.7104	2.6871	2.7369
19600	2.7105	2.6880	2.7393
19700	2.7104	2.6887	2.7380
19800	2.7106	2.6888	2.7389
19900	2.7108	2.6875	2.7379
20000	2.7108	2.6878	2.7359
20100	2.7108	2.6878	2.7353
20200	2.7108	2.6874	2.7336
20300	2.7108	2.6865	2.7345
20400	2.7108	2.6867	2.7347
20500	2.7110	2.6862	2.7340
20600	2.7110	2.6866	2.7359
20700	2.7112	2.6880	2.7346
20800	2.7112	2.6883	2.7348
20900	2.7111	2.6881	2.7347
21000	2.7111	2.6887	2.7334
21100	2.7112	2.6897	2.7337
21200	2.7113	2.6890	2.7336
21300	2.7113	2.6884	2.7334
21400	2.7112	2.6886	2.7343
21500	2.7112	2.6886	2.7345
21600	2.7113	2.6895	2.7368
21700	2.7113	2.6893	2.7369
21800	2.7114	2.6905	2.7379
21900	2.7114	2.6894	2.7359
22000	2.7113	2.6891	2.7353
22100	2.7114	2.6892	2.7347
22200	2.7115	2.6892	2.7347
22300	2.7117	2.6893	2.7351
22400	2.7118	2.6891	2.7335
22500	2.7119	2.6890	2.7334
22600	2.7120	2.6883	2.7332
22700	2.7119	2.6880	2.7343
22800	2.7120	2.6888	2.7332
22900	2.7120	2.6891	2.7332
23000	2.7121	2.6896	2.7340
23100	2.7120	2.6899	2.7335
23200	2.7120	2.6903	2.7331
23300	2.7122	2.6896	2.7329
23400	2.7122	2.6892	2.7331
23500	2.7123	2.6903	2.7327
23600	2.7123	2.6902	2.7333
23700	2.7125	2.6899	2.7327
23800	2.7125	2.6885	2.7323
23900	2.7125	2.6892	2.7316
24000	2.7126	2.6891	2.7321
24100	2.7128	2.6893	2.7316
24200	2.7127	2.6889	2.7320
24300	2.7127	2.6898	2.7312
24400	2.7127	2.6894	2.7317
24500	2.7127	2.6901	2.7318
24600	2.7128	2.6905	2.7323
24700	2.7128	2.6907	2.7321
24800	2.7128	2.6899	2.7319
24900	2.7129	2.6907	2.7319
25000	2.7130	2.6908	2.7317
25100	2.7131	2.6901	2.7321
25200	2.7131	2.6902	2.7315
25300	2.7133	2.6911	2.7318
25400	2.7133	2.6900	2.7333
25500	2.7134	2.6897	2.7351
25600	2.7134	2.6890	2.7359
25700	2.7134	2.6903	2.7360
25800	2.7135	2.6900	2.7367
25900	2.7136	2.6901	2.7376
26000	2.7137	2.6900	2.7379
26100	2.7137	2.6895	2.7366
26200	2.7139	2.6898	2.7360
26300	2.7139	2.6894	2.7358
26400	2.7140	2.6901	2.7361
26500	2.7141	2.6904	2.7361
26600	2.7141	2.6908	2.7350
26700	2.7142	2.6905	2.7345
26800	2.7142	2.6907	2.7347
26900	2.7142	2.6915	2.7344
27000	2.7143	2.6916	2.7339
27100	2.7144	2.6913	2.7341
27200	2.7144	2.6920	2.7341
27300	2.7144	2.6906	2.7335
27400	2.7145	2.6907	2.7339
27500	2.7146	2.6901	2.7339
27600	2.7146	2.6896	2.7348
27700	2.7145	2.6892	2.7347
27800	2.7147	2.6898	2.7348
27900	2.7146	2.6903	2.7336
28000	2.7147	2.6907	2.7341
28100	2.7147	2.6918	2.7335
28200	2.7147	2.6914	2.7331
28300	2.7146	2.6907	2.7337
28400	2.7146	2.6908	2.7332
28500	2.7147	2.6911	2.7329
28600	2.7146	2.6910	2.7333
28700	2.7145	2.6919	2.7328
28800	2.7145	2.6924	2.7330
28900	2.7145	2.6934	2.7337
29000	2.7145	2.6932	2.7325
29100	2.7146	2.6931	2.7325
29200	2.7147	2.6938	2.7327
29300	2.7148	2.6943	2.7334
29400	2.7149	2.6936	2.7332
29500	2.7149	2.6934	2.7334
29600	2.7150	2.6934	2.7341
29700	2.7150	2.6933	2.7336
29800	2.7151	2.6942	2.7338
29900	2.7151	2.6942	2.7334
30000	2.7153	2.6945	2.7326
30100	2.7153	2.6951	2.7328
30200	2.7154	2.6949	2.7329
30300	2.7155	2.6949	2.7332
30400	2.7155	2.6949	2.7335
30500	2.7154	2.6953	2.7336
30600	2.7154	2.6951	2.7332
30700	2.7154	2.6950	2.7324
30800	2.7154	2.6963	2.7325
30900	2.7154	2.6958	2.7320
31000	2.7155	2.6963	2.7337
31100	2.7154	2.6959	2.7336
31200	2.7153	2.6959	2.7338
31300	2.7154	2.6961	2.7329
31400	2.7154	2.6961	2.7327
31500	2.7154	2.6970	2.7331
31600	2.7154	2.6969	2.7342
31700	2.7155	2.6969	2.7350
31800	2.7156	2.6986	2.7358
31900	2.7156	2.6982	2.7358
32000	2.7158	2.6986	2.7358
32100	2.7158	2.6986	2.7363
32200	2.7158	2.6982	2.7361
32300	2.7159	2.6988	2.7360
32400	2.7160	2.6987	2.7362
32500	2.7161	2.6991	2.7360
32600	2.7161	2.6990	2.7362
32700	2.7162	2.6986	2.7359
32800	2.7163	2.6975	2.7362
32900	2.7163	2.6980	2.7360
33000	2.7163	2.6973	2.7369
33100	2.7163	2.6976	2.7375
33200	2.7164	2.6974	2.7376
33300	2.7165	2.6981	2.7375
33400	2.7166	2.6976	2.7380
33500	2.7167	2.6973	2.7379
33600	2.7168	2.6988	2.7376
33700	2.7168	2.6986	2.7369
33800	2.7168	2.6991	2.7364
33900	2.7168	2.6992	2.7368
34000	2.7169	2.6988	2.7364
34100	2.7170	2.6987	2.7363
34200	2.7170	2.6989	2.7363
34300	2.7170	2.6991	2.7365
34400	2.7172	2.6995	2.7364
34500	2.7173	2.7002	2.7363
34600	2.7174	2.7006	2.7364
34700	2.7174	2.7006	2.7358
34800	2.7175	2.7005	2.7362
34900	2.7176	2.7008	2.7366
35000	2.7176	2.7014	2.7362
35100	2.7177	2.7016	2.7363
35200	2.7177	2.7008	2.7362
35300	2.7178	2.7001	2.7358
35400	2.7178	2.7012	2.7354
35500	2.7178	2.7015	2.7347
35600	2.7178	2.7019	2.7339
35700	2.7178	2.7024	2.7333
35800	2.7178	2.7026	2.7332
35900	2.7178	2.7026	2.7329
36000	2.7179	2.7027	2.7332
36100	2.7179	2.7022	2.7331
36200	2.7179	2.7025	2.7333
36300	2.7179	2.7018	2.7342
36400	2.7179	2.7012	2.7341
36500	2.7181	2.7019	2.7336
36600	2.7183	2.7022	2.7335
36700	2.7183	2.7025	2.7340
36800	2.7182	2.7031	2.7330
36900	2.7182	2.7022	2.7335
37000	2.7182	2.7022	2.7336
37100	2.7183	2.7024	2.7332
37200	2.7183	2.7020	2.7335
37300	2.7182	2.7019	2.7332
37400	2.7183	2.7026	2.7339
37500	2.7183	2.7021	2.7339
37600	2.7182	2.7027	2.7341
37700	2.7184	2.7033	2.7348
37800	2.7185	2.7024	2.7352
37900	2.7185	2.7026	2.7352
38000	2.7184	2.7020	2.7354
38100	2.7184	2.7021	2.7350
38200	2.7184	2.7029	2.7345
38300	2.7184	2.7023	2.7336
38400	2.7185	2.7023	2.7338
38500	2.7185	2.7027	2.7332
38600	2.7185	2.7024	2.7341
38700	2.7185	2.7029	2.7339
38800	2.7184	2.7021	2.7337
38900	2.7184	2.7030	2.7335
39000	2.7185	2.7030	2.7338
39100	2.7185	2.7033	2.7332
39200	2.7185	2.7030	2.7330
39300	2.7185	2.7039	2.7334
39400	2.7185	2.7035	2.7326
39500	2.7184	2.7037	2.7325
39600	2.7184	2.7038	2.7323
39700	2.7184	2.7052	2.7323
39800	2.7185	2.7046	2.7324
39900	2.7186	2.7053	2.7324
40000	2.7185	2.7053	2.7330
40100	2.7186	2.7052	2.7333
40200	2.7186	2.7044	2.7328
40300	2.7187	2.7040	2.7333
40400	2.7187	2.7038	2.7332
40500	2.7187	2.7051	2.7331
40600	2.7186	2.7052	2.7331
40700	2.7186	2.7051	2.7326
40800	2.7187	2.7056	2.7327
40900	2.7188	2.7058	2.7326
41000	2.7188	2.7053	2.7330
41100	2.7188	2.7058	2.7332
41200	2.7188	2.7054	2.7326
41300	2.7189	2.7049	2.7328
41400	2.7189	2.7048	2.7325
41500	2.7189	2.7049	2.7323
41600	2.7188	2.7050	2.7323
41700	2.7189	2.7048	2.7318
41800	2.7189	2.7051	2.7311
41900	2.7190	2.7050	2.7309
42000	2.7189	2.7048	2.7303
42100	2.7190	2.7048	2.7298
42200	2.7190	2.7051	2.7297
42300	2.7190	2.7055	2.7294
42400	2.7191	2.7055	2.7294
42500	2.7190	2.7055	2.7295
42600	2.7190	2.7061	2.7296
42700	2.7190	2.7063	2.7300
42800	2.7190	2.7070	2.7295
42900	2.7190	2.7074	2.7298
43000	2.7191	2.7073	2.7308
43100	2.7191	2.7074	2.7306
43200	2.7191	2.7071	2.7304
43300	2.7191	2.7071	2.7306
43400	2.7191	2.7069	2.7302
43500	2.7190	2.7072	2.7300
43600	2.7191	2.7078	2.7294
43700	2.7192	2.7079	2.7293
43800	2.7192	2.7078	2.7287
43900	2.7192	2.7070	2.7290
44000	2.7192	2.7066	2.7287
44100	2.7193	2.7061	2.7282
44200	2.7193	2.7063	2.7285
44300	2.7193	2.7060	2.7292
44400	2.7193	2.7061	2.7287
44500	2.7193	2.7063	2.7299
44600	2.7194	2.7069	2.7292
44700	2.7193	2.7077	2.7293
44800	2.7194	2.7072	2.7297
44900	2.7194	2.7073	2.7302
45000	2.7194	2.7073	2.7300
45100	2.7194	2.7077	2.7302
45200	2.7194	2.7077	2.7305
45300	2.7194	2.7080	2.7296
45400	2.7195	2.7082	2.7296
45500	2.7195	2.7087	2.7297
45600	2.7196	2.7095	2.7295
45700	2.7196	2.7089	2.7294
45800	2.7197	2.7085	2.7289
45900	2.7196	2.7084	2.7287
46000	2.7196	2.7090	2.7286
46100	2.7196	2.7093	2.7283
46200	2.7196	2.7099	2.7280
46300	2.7196	2.7100	2.7280
46400	2.7196	2.7103	2.7280
46500	2.7197	2.7100	2.7290
46600	2.7196	2.7099	2.7283
46700	2.7197	2.7098	2.7286
46800	2.7197	2.7101	2.7285
46900	2.7197	2.7098	2.7283
47000	2.7197	2.7102	2.7284
47100	2.7197	2.7100	2.7286
47200	2.7197	2.7102	2.7287
47300	2.7197	2.7101	2.7287
47400	2.7197	2.7100	2.7288
47500	2.7197	2.7104	2.7287
47600	2.7197	2.7107	2.7287
47700	2.7198	2.7107	2.7287
47800	2.7198	2.7110	2.7284
47900	2.7198	2.7108	2.7282
48000	2.7198	2.7108	2.7287
48100	2.7197	2.7108	2.7286
48196	2.7198	2.7111	2.7287
48200	2.7198	2.7111	2.7286
48300	2.7198	2.7114	2.7291
48400	2.7199	2.7113	2.7289
48500	2.7198	2.7107	2.7284
48600	2.7199	2.7113	2.7282
48700	2.7198	2.7115	2.7276
48800	2.7198	2.7111	2.7279
48900	2.7199	2.7112	2.7280
49000	2.7199	2.7113	2.7284
49100	2.7199	2.7118	2.7283
49200	2.7199	2.7116	2.7284
49300	2.7199	2.7114	2.7286
49400	2.7200	2.7120	2.7293
49500	2.7200	2.7121	2.7289
49600	2.7200	2.7121	2.7287
49700	2.7200	2.7123	2.7287
49800	2.7200	2.7124	2.7286
49900	2.7200	2.7126	2.7290
50000	2.7200	2.7124	2.7286
50100	2.7201	2.7125	2.7284
50200	2.7201	2.7124	2.7286
50300	2.7202	2.7129	2.7287
50400	2.7201	2.7131	2.7284
50500	2.7202	2.7134	2.7290
50600	2.7203	2.7135	2.7293
50700	2.7203	2.7133	2.7290
50800	2.7203	2.7132	2.7292
50900	2.7203	2.7137	2.7291
51000	2.7203	2.7136	2.7292
51100	2.7203	2.7136	2.7297
51200	2.7204	2.7136	2.7295
51300	2.7204	2.7133	2.7293
51400	2.7203	2.7135	2.7290
51500	2.7203	2.7135	2.7293
51600	2.7203	2.7137	2.7289
51700	2.7203	2.7135	2.7292
51800	2.7202	2.7131	2.7288
51900	2.7203	2.7130	2.7285
52000	2.7203	2.7135	2.7284
52100	2.7203	2.7138	2.7282
52200	2.7203	2.7135	2.7283
52300	2.7203	2.7132	2.7284
52400	2.7203	2.7133	2.7289
52500	2.7204	2.7130	2.7285
52600	2.7204	2.7133	2.7283
52700	2.7204	2.7135	2.7284
52800	2.7204	2.7137	2.7281
52900	2.7203	2.7136	2.7280
53000	2.7203	2.7138	2.7275
53100	2.7203	2.7134	2.7275
53200	2.7203	2.7136	2.7281
53300	2.7203	2.7142	2.7281
53400	2.7203	2.7141	2.7279
53500	2.7203	2.7139	2.7281
53600	2.7203	2.7139	2.7280
53700	2.7203	2.7142	2.7279
53800	2.7203	2.7134	2.7279
53900	2.7203	2.7129	2.7277
54000	2.7203	2.7132	2.7272
54100	2.7203	2.7130	2.7274
54200	2.7203	2.7135	2.7273
54300	2.7203	2.7140	2.7277
54400	2.7204	2.7142	2.7276
54500	2.7204	2.7139	2.7273
54600	2.7205	2.7138	2.7273
54700	2.7205	2.7140	2.7271
54800	2.7206	2.7142	2.7272
54900	2.7206	2.7138	2.7269
55000	2.7206	2.7138	2.7269
55100	2.7206	2.7138	2.7266
55200	2.7207	2.7138	2.7272
55300	2.7207	2.7138	2.7271
55400	2.7207	2.7141	2.7270
55500	2.7207	2.7139	2.7269
55600	2.7208	2.7142	2.7269
55700	2.7208	2.7143	2.7270
55800	2.7208	2.7146	2.7270
55900	2.7209	2.7144	2.7267
56000	2.7209	2.7143	2.7269
56100	2.7209	2.7142	2.7266
56200	2.7209	2.7142	2.7272
56300	2.7209	2.7142	2.7269
56400	2.7209	2.7149	2.7268
56500	2.7209	2.7150	2.7265
56600	2.7208	2.7146	2.7264
56700	2.7208	2.7146	2.7270
56800	2.7208	2.7149	2.7269
56900	2.7208	2.7149	2.7271
57000	2.7209	2.7150	2.7267
57100	2.7209	2.7153	2.7275
57200	2.7210	2.7160	2.7271
57300	2.7210	2.7159	2.7273
57400	2.7209	2.7159	2.7276
57500	2.7210	2.7161	2.7273
57600	2.7209	2.7163	2.7276
57700	2.7209	2.7163	2.7273
57800	2.7209	2.7163	2.7269
57900	2.7209	2.7156	2.7265
58000	2.7209	2.7157	2.7263
58100	2.7209	2.7160	2.7259
58200	2.7209	2.7163	2.7258
58300	2.7208	2.7161	2.7260
58314	2.7208	2.7161	2.7259
58400	2.7208	2.7158	2.7258
58500	2.7208	2.7154	2.7258
58600	2.7208	2.7154	2.7259
58700	2.7208	2.7161	2.7259
58800	2.7208	2.7165	2.7261
58900	2.7208	2.7166	2.7260
59000	2.7209	2.7164	2.7263
59100	2.7209	2.7163	2.7266
59200	2.7209	2.7163	2.7263
59300	2.7209	2.7159	2.7264
59400	2.7209	2.7159	2.7265
59500	2.7209	2.7162	2.7264
59600	2.7209	2.7157	2.7270
59700	2.7209	2.7154	2.7263
59800	2.7210	2.7154	2.7262
59900	2.7210	2.7153	2.7261
60000	2.7210	2.7157	2.7259
60100	2.7210	2.7159	2.7256
60200	2.7210	2.7166	2.7254
60300	2.7210	2.7165	2.7255
60400	2.7210	2.7165	2.7252
60500	2.7211	2.7167	2.7256
60600	2.7211	2.7167	2.7250
60700	2.7211	2.7165	2.7250
60800	2.7211	2.7166	2.7251
60900	2.7211	2.7168	2.7248
61000	2.7211	2.7169	2.7247
61100	2.7211	2.7170	2.7249
61200	2.7211	2.7168	2.7248
61293	2.7211	2.7167	2.7247
61300	2.7211	2.7167	2.7248
61400	2.7212	2.7170	2.7251
61472	2.7212	2.7174	2.7251
61500	2.7212	2.7172	2.7250
61600	2.7211	2.7175	2.7247
61700	2.7211	2.7174	2.7248
61800	2.7212	2.7176	2.7249
61900	2.7212	2.7177	2.7251
61953	2.7212	2.7176	2.7250
62000	2.7212	2.7177	2.7246
62100	2.7212	2.7178	2.7246
62200	2.7212	2.7174	2.7249
62300	2.7213	2.7179	2.7250
62400	2.7213	2.7180	2.7247
62500	2.7213	2.7182	2.7245
62600	2.7213	2.7181	2.7250
62700	2.7213	2.7183	2.7250
62800	2.7213	2.7183	2.7252
62900	2.7213	2.7180	2.7249
63000	2.7213	2.7184	2.7246
63100	2.7213	2.7184	2.7245
63200	2.7213	2.7181	2.7244
63300	2.7213	2.7185	2.7245
63332	2.7213	2.7186	2.7244
63400	2.7213	2.7188	2.7241
63500	2.7213	2.7192	2.7240
63600	2.7214	2.7192	2.7242
63700	2.7214	2.7191	2.7243
63800	2.7215	2.7191	2.7245
63900	2.7215	2.7190	2.7243
63939	2.7215	2.7191	2.7244
64000	2.7215	2.7192	2.7241
64100	2.7215	2.7194	2.7240
64200	2.7215	2.7193	2.7238
64300	2.7215	2.7191	2.7234
64400	2.7215	2.7196	2.7236
64500	2.7216	2.7197	2.7237
64600	2.7216	2.7199	2.7234
64700	2.7216	2.7202	2.7234
64800	2.7216	2.7203	2.7232
64900	2.7216	2.7203	2.7227
65000	2.7216	2.7204	2.7229
65100	2.7216	2.7206	2.7225
65200	2.7216	2.7208	2.7224
65300	2.7216	2.7208	2.7223
65400	2.7216	2.7212	2.7221
65469	2.7216	2.7216	2.7216
