# Supplementary material for: β-sitosterol inhibits trimethylamine production by regulating the gut microbiota and attenuates atherosclerosis in ApoE–/– mice
Source: Front Cardiovasc Med. 2022 Nov 1;9:986905. doi: 10.3389/fcvm.2022.986905 (PMC9663806; doi:10.3389/fcvm.2022.986905)
Supplement: Supplementary file 1 [file Data_Sheet_1.ZIP › Source data/gut microbiota diversity analysis/CON-EXP/02.Alpha/03.Shannon_rarefac/otu.11.r_shannon.xls]

numsampled	0.97	lci	hci
1	0.0000	-0.0000	-0.0000
100	2.3374	2.1042	2.6154
200	2.4521	2.2509	2.6382
300	2.5162	2.3245	2.7040
400	2.5469	2.3928	2.7212
500	2.5695	2.4165	2.7449
600	2.5953	2.4673	2.7248
700	2.6087	2.4803	2.7440
800	2.6185	2.5034	2.7439
900	2.6259	2.5220	2.7520
1000	2.6315	2.5370	2.7550
1100	2.6365	2.5412	2.7419
1200	2.6413	2.5617	2.7372
1300	2.6453	2.5549	2.7551
1400	2.6496	2.5640	2.7540
1500	2.6540	2.5642	2.7485
1600	2.6559	2.5764	2.7586
1700	2.6596	2.5679	2.7527
1800	2.6626	2.5816	2.7407
1900	2.6657	2.5899	2.7348
2000	2.6685	2.5996	2.7541
2100	2.6708	2.5940	2.7534
2200	2.6744	2.6030	2.7510
2300	2.6777	2.6108	2.7653
2400	2.6807	2.6097	2.7638
2500	2.6815	2.6135	2.7544
2600	2.6824	2.6063	2.7428
2700	2.6842	2.6164	2.7466
2800	2.6851	2.6225	2.7503
2900	2.6861	2.6215	2.7516
3000	2.6874	2.6260	2.7584
3100	2.6892	2.6233	2.7590
3200	2.6905	2.6209	2.7569
3300	2.6912	2.6230	2.7555
3400	2.6925	2.6237	2.7591
3500	2.6937	2.6275	2.7591
3600	2.6944	2.6299	2.7600
3700	2.6951	2.6303	2.7576
3800	2.6970	2.6351	2.7574
3900	2.6979	2.6347	2.7620
4000	2.6988	2.6352	2.7555
4100	2.7004	2.6371	2.7518
4200	2.7013	2.6412	2.7551
4300	2.7019	2.6394	2.7577
4400	2.7030	2.6381	2.7558
4500	2.7028	2.6401	2.7507
4600	2.7030	2.6475	2.7483
4700	2.7033	2.6498	2.7490
4800	2.7042	2.6518	2.7489
4900	2.7047	2.6538	2.7510
5000	2.7058	2.6569	2.7540
5100	2.7063	2.6558	2.7517
5200	2.7067	2.6568	2.7530
5300	2.7067	2.6549	2.7524
5400	2.7072	2.6557	2.7536
5500	2.7078	2.6549	2.7528
5600	2.7079	2.6534	2.7529
5700	2.7083	2.6581	2.7554
5800	2.7082	2.6591	2.7547
5900	2.7086	2.6612	2.7545
6000	2.7092	2.6622	2.7540
6100	2.7101	2.6549	2.7581
6200	2.7105	2.6608	2.7570
6300	2.7107	2.6629	2.7548
6400	2.7111	2.6634	2.7563
6500	2.7112	2.6658	2.7561
6600	2.7115	2.6657	2.7567
6700	2.7119	2.6689	2.7573
6800	2.7128	2.6681	2.7597
6900	2.7132	2.6666	2.7571
7000	2.7136	2.6660	2.7543
7100	2.7143	2.6694	2.7538
7200	2.7147	2.6683	2.7568
7300	2.7149	2.6689	2.7533
7400	2.7152	2.6710	2.7573
7500	2.7155	2.6722	2.7581
7600	2.7160	2.6742	2.7557
7700	2.7160	2.6731	2.7543
7800	2.7160	2.6724	2.7550
7900	2.7168	2.6750	2.7557
8000	2.7170	2.6759	2.7531
8100	2.7173	2.6761	2.7542
8200	2.7174	2.6764	2.7542
8300	2.7173	2.6768	2.7516
8400	2.7173	2.6748	2.7565
8500	2.7178	2.6742	2.7569
8600	2.7177	2.6767	2.7535
8700	2.7184	2.6778	2.7560
8800	2.7185	2.6835	2.7566
8900	2.7189	2.6851	2.7566
9000	2.7190	2.6853	2.7564
9100	2.7190	2.6843	2.7567
9200	2.7193	2.6830	2.7578
9300	2.7193	2.6825	2.7566
9400	2.7196	2.6831	2.7558
9500	2.7201	2.6836	2.7562
9600	2.7201	2.6836	2.7579
9700	2.7202	2.6824	2.7571
9800	2.7209	2.6819	2.7591
9900	2.7211	2.6837	2.7583
10000	2.7213	2.6828	2.7594
10100	2.7213	2.6852	2.7589
10200	2.7214	2.6850	2.7570
10300	2.7217	2.6874	2.7533
10400	2.7220	2.6878	2.7524
10500	2.7223	2.6890	2.7542
10600	2.7226	2.6903	2.7551
10700	2.7228	2.6900	2.7530
10800	2.7229	2.6896	2.7546
10900	2.7232	2.6922	2.7569
11000	2.7233	2.6917	2.7565
11100	2.7235	2.6907	2.7552
11200	2.7238	2.6929	2.7553
11300	2.7241	2.6911	2.7558
11400	2.7245	2.6918	2.7532
11500	2.7247	2.6921	2.7546
11600	2.7246	2.6926	2.7521
11700	2.7248	2.6928	2.7544
11800	2.7250	2.6902	2.7534
11900	2.7252	2.6902	2.7533
12000	2.7255	2.6911	2.7535
12100	2.7257	2.6966	2.7520
12200	2.7260	2.6963	2.7501
12300	2.7259	2.6970	2.7508
12400	2.7262	2.6970	2.7525
12500	2.7265	2.6950	2.7521
12600	2.7268	2.6973	2.7509
12700	2.7267	2.6976	2.7520
12800	2.7268	2.6986	2.7517
12900	2.7270	2.6990	2.7511
13000	2.7270	2.6998	2.7509
13100	2.7272	2.6987	2.7531
13200	2.7272	2.6990	2.7509
13300	2.7273	2.6995	2.7499
13400	2.7275	2.6984	2.7510
13500	2.7276	2.6997	2.7510
13600	2.7275	2.7001	2.7511
13700	2.7276	2.7001	2.7488
13800	2.7279	2.6995	2.7491
13900	2.7278	2.6996	2.7484
14000	2.7279	2.7005	2.7495
14100	2.7282	2.7016	2.7484
14200	2.7282	2.7005	2.7490
14300	2.7282	2.7002	2.7481
14400	2.7281	2.6989	2.7484
14500	2.7284	2.6998	2.7502
14600	2.7283	2.7006	2.7491
14700	2.7285	2.7027	2.7493
14800	2.7287	2.7021	2.7481
14900	2.7289	2.7014	2.7495
15000	2.7290	2.7022	2.7491
15100	2.7291	2.7014	2.7500
15200	2.7293	2.7047	2.7512
15300	2.7296	2.7063	2.7510
15400	2.7297	2.7058	2.7506
15500	2.7296	2.7061	2.7519
15600	2.7296	2.7058	2.7512
15700	2.7299	2.7068	2.7514
15800	2.7300	2.7071	2.7495
15900	2.7300	2.7085	2.7502
16000	2.7301	2.7087	2.7494
16100	2.7303	2.7105	2.7489
16200	2.7303	2.7108	2.7498
16300	2.7304	2.7096	2.7497
16400	2.7305	2.7101	2.7499
16500	2.7306	2.7107	2.7506
16600	2.7309	2.7113	2.7500
16700	2.7309	2.7111	2.7510
16800	2.7309	2.7102	2.7510
16900	2.7310	2.7099	2.7520
17000	2.7310	2.7104	2.7517
17100	2.7312	2.7093	2.7505
17200	2.7312	2.7097	2.7505
17300	2.7314	2.7094	2.7515
17400	2.7316	2.7102	2.7513
17500	2.7315	2.7115	2.7509
17600	2.7316	2.7111	2.7517
17700	2.7318	2.7099	2.7515
17800	2.7317	2.7092	2.7519
17900	2.7319	2.7100	2.7508
18000	2.7320	2.7116	2.7511
18100	2.7322	2.7120	2.7518
18200	2.7324	2.7103	2.7522
18300	2.7325	2.7103	2.7524
18400	2.7325	2.7081	2.7526
18500	2.7327	2.7075	2.7528
18600	2.7327	2.7075	2.7517
18700	2.7328	2.7066	2.7526
18800	2.7330	2.7075	2.7515
18900	2.7331	2.7087	2.7521
19000	2.7330	2.7085	2.7525
19100	2.7331	2.7075	2.7508
19200	2.7332	2.7076	2.7510
19300	2.7333	2.7075	2.7517
19400	2.7332	2.7080	2.7514
19500	2.7333	2.7087	2.7525
19600	2.7337	2.7109	2.7520
19700	2.7336	2.7088	2.7515
19800	2.7336	2.7096	2.7506
19900	2.7336	2.7106	2.7504
20000	2.7336	2.7120	2.7516
20100	2.7336	2.7115	2.7515
20200	2.7337	2.7124	2.7514
20300	2.7338	2.7128	2.7516
20400	2.7337	2.7129	2.7517
20500	2.7339	2.7135	2.7507
20600	2.7339	2.7144	2.7503
20700	2.7340	2.7140	2.7522
20800	2.7341	2.7129	2.7526
20900	2.7343	2.7121	2.7532
21000	2.7345	2.7134	2.7544
21100	2.7346	2.7130	2.7540
21200	2.7346	2.7155	2.7539
21300	2.7348	2.7166	2.7544
21400	2.7350	2.7165	2.7542
21500	2.7349	2.7170	2.7556
21600	2.7349	2.7164	2.7544
21700	2.7349	2.7157	2.7560
21800	2.7350	2.7169	2.7555
21900	2.7349	2.7169	2.7538
22000	2.7350	2.7157	2.7539
22100	2.7350	2.7164	2.7546
22200	2.7352	2.7172	2.7546
22300	2.7353	2.7164	2.7541
22400	2.7354	2.7161	2.7534
22500	2.7354	2.7161	2.7529
22600	2.7355	2.7151	2.7529
22700	2.7356	2.7146	2.7533
22800	2.7356	2.7157	2.7543
22900	2.7357	2.7154	2.7538
23000	2.7357	2.7146	2.7549
23100	2.7358	2.7145	2.7555
23200	2.7359	2.7143	2.7543
23300	2.7358	2.7143	2.7547
23400	2.7359	2.7140	2.7546
23500	2.7359	2.7140	2.7542
23600	2.7359	2.7138	2.7529
23700	2.7359	2.7156	2.7526
23800	2.7360	2.7161	2.7521
23900	2.7360	2.7154	2.7538
24000	2.7359	2.7147	2.7535
24100	2.7359	2.7142	2.7522
24200	2.7359	2.7163	2.7520
24300	2.7360	2.7167	2.7527
24400	2.7360	2.7170	2.7522
24500	2.7362	2.7172	2.7516
24600	2.7363	2.7187	2.7530
24700	2.7364	2.7198	2.7523
24800	2.7363	2.7208	2.7529
24900	2.7365	2.7199	2.7532
25000	2.7366	2.7191	2.7533
25100	2.7367	2.7178	2.7523
25200	2.7367	2.7170	2.7531
25300	2.7368	2.7176	2.7521
25400	2.7369	2.7175	2.7524
25500	2.7371	2.7193	2.7523
25600	2.7370	2.7196	2.7519
25700	2.7370	2.7189	2.7522
25800	2.7370	2.7195	2.7530
25900	2.7370	2.7197	2.7534
26000	2.7371	2.7189	2.7531
26100	2.7372	2.7195	2.7531
26200	2.7372	2.7207	2.7522
26300	2.7372	2.7192	2.7519
26400	2.7373	2.7187	2.7523
26500	2.7373	2.7195	2.7525
26600	2.7372	2.7198	2.7523
26700	2.7373	2.7197	2.7525
26800	2.7373	2.7187	2.7517
26900	2.7374	2.7186	2.7523
27000	2.7375	2.7188	2.7525
27100	2.7374	2.7181	2.7531
27200	2.7374	2.7182	2.7526
27300	2.7375	2.7183	2.7526
27400	2.7375	2.7181	2.7523
27500	2.7377	2.7174	2.7531
27600	2.7378	2.7168	2.7533
27700	2.7378	2.7173	2.7546
27800	2.7377	2.7167	2.7542
27900	2.7378	2.7177	2.7532
28000	2.7377	2.7178	2.7530
28100	2.7379	2.7171	2.7533
28200	2.7378	2.7180	2.7529
28300	2.7379	2.7175	2.7536
28400	2.7380	2.7190	2.7538
28500	2.7380	2.7185	2.7534
28600	2.7380	2.7189	2.7536
28700	2.7380	2.7186	2.7535
28800	2.7380	2.7191	2.7537
28900	2.7380	2.7193	2.7536
29000	2.7379	2.7207	2.7534
29100	2.7379	2.7203	2.7533
29200	2.7380	2.7205	2.7531
29300	2.7380	2.7210	2.7527
29400	2.7382	2.7219	2.7535
29500	2.7382	2.7222	2.7531
29600	2.7382	2.7228	2.7546
29700	2.7383	2.7230	2.7543
29800	2.7383	2.7221	2.7536
29900	2.7383	2.7218	2.7532
30000	2.7382	2.7215	2.7530
30100	2.7382	2.7210	2.7524
30200	2.7382	2.7218	2.7532
30300	2.7382	2.7216	2.7530
30400	2.7381	2.7215	2.7532
30500	2.7381	2.7213	2.7529
30600	2.7381	2.7217	2.7531
30700	2.7380	2.7219	2.7531
30800	2.7380	2.7213	2.7524
30900	2.7380	2.7208	2.7526
31000	2.7380	2.7216	2.7521
31100	2.7380	2.7211	2.7517
31200	2.7379	2.7206	2.7517
31300	2.7378	2.7208	2.7511
31400	2.7378	2.7213	2.7517
31500	2.7379	2.7218	2.7512
31600	2.7380	2.7226	2.7510
31700	2.7381	2.7237	2.7508
31800	2.7380	2.7236	2.7508
31900	2.7380	2.7239	2.7508
32000	2.7381	2.7250	2.7509
32100	2.7381	2.7252	2.7516
32200	2.7382	2.7250	2.7511
32300	2.7381	2.7253	2.7510
32400	2.7382	2.7256	2.7508
32500	2.7381	2.7254	2.7514
32600	2.7380	2.7251	2.7509
32700	2.7380	2.7249	2.7514
32800	2.7380	2.7252	2.7513
32900	2.7379	2.7248	2.7519
33000	2.7380	2.7243	2.7518
33100	2.7380	2.7239	2.7516
33200	2.7380	2.7240	2.7518
33300	2.7381	2.7233	2.7519
33400	2.7383	2.7232	2.7524
33500	2.7383	2.7235	2.7521
33600	2.7382	2.7245	2.7527
33700	2.7382	2.7241	2.7523
33800	2.7382	2.7241	2.7518
33900	2.7382	2.7241	2.7525
34000	2.7382	2.7247	2.7522
34100	2.7382	2.7254	2.7512
34200	2.7382	2.7257	2.7512
34300	2.7383	2.7257	2.7514
34400	2.7382	2.7261	2.7513
34500	2.7383	2.7258	2.7521
34600	2.7383	2.7256	2.7516
34700	2.7383	2.7260	2.7521
34800	2.7385	2.7261	2.7520
34900	2.7386	2.7261	2.7518
35000	2.7387	2.7259	2.7518
35100	2.7386	2.7261	2.7514
35200	2.7387	2.7265	2.7510
35300	2.7386	2.7260	2.7505
35400	2.7387	2.7258	2.7502
35500	2.7388	2.7255	2.7500
35600	2.7389	2.7260	2.7511
35700	2.7388	2.7270	2.7513
35800	2.7388	2.7266	2.7509
35900	2.7388	2.7270	2.7511
36000	2.7388	2.7275	2.7511
36100	2.7388	2.7281	2.7515
36200	2.7389	2.7274	2.7508
36300	2.7390	2.7270	2.7502
36400	2.7390	2.7271	2.7500
36500	2.7389	2.7272	2.7502
36600	2.7389	2.7273	2.7502
36700	2.7390	2.7275	2.7506
36800	2.7390	2.7272	2.7500
36900	2.7390	2.7282	2.7498
37000	2.7390	2.7276	2.7497
37100	2.7391	2.7273	2.7496
37200	2.7391	2.7265	2.7499
37300	2.7391	2.7268	2.7499
37400	2.7391	2.7275	2.7494
37500	2.7391	2.7271	2.7494
37600	2.7392	2.7269	2.7497
37700	2.7392	2.7270	2.7495
37800	2.7392	2.7270	2.7499
37900	2.7392	2.7260	2.7493
38000	2.7392	2.7261	2.7492
38100	2.7391	2.7259	2.7497
38200	2.7391	2.7258	2.7494
38300	2.7391	2.7260	2.7495
38400	2.7390	2.7253	2.7492
38500	2.7390	2.7250	2.7494
38600	2.7390	2.7245	2.7499
38700	2.7391	2.7247	2.7496
38800	2.7391	2.7249	2.7498
38900	2.7391	2.7256	2.7496
39000	2.7391	2.7259	2.7491
39100	2.7392	2.7255	2.7491
39200	2.7392	2.7259	2.7491
39300	2.7393	2.7254	2.7500
39400	2.7392	2.7254	2.7500
39500	2.7393	2.7256	2.7488
39600	2.7392	2.7255	2.7488
39700	2.7392	2.7250	2.7490
39800	2.7393	2.7250	2.7489
39900	2.7392	2.7248	2.7489
40000	2.7392	2.7257	2.7489
40100	2.7391	2.7260	2.7486
40200	2.7392	2.7269	2.7487
40300	2.7393	2.7269	2.7486
40400	2.7394	2.7273	2.7490
40500	2.7394	2.7280	2.7487
40600	2.7395	2.7279	2.7495
40700	2.7395	2.7273	2.7500
40800	2.7396	2.7281	2.7495
40900	2.7396	2.7278	2.7490
41000	2.7397	2.7282	2.7491
41100	2.7397	2.7288	2.7493
41200	2.7397	2.7288	2.7487
41300	2.7396	2.7283	2.7492
41400	2.7397	2.7287	2.7493
41500	2.7397	2.7288	2.7487
41600	2.7397	2.7290	2.7484
41700	2.7396	2.7277	2.7488
41800	2.7396	2.7276	2.7484
41900	2.7396	2.7281	2.7490
42000	2.7396	2.7280	2.7490
42100	2.7398	2.7287	2.7494
42200	2.7398	2.7289	2.7495
42300	2.7398	2.7284	2.7493
42400	2.7399	2.7291	2.7489
42500	2.7399	2.7294	2.7486
42600	2.7399	2.7299	2.7484
42700	2.7399	2.7294	2.7492
42800	2.7399	2.7289	2.7486
42900	2.7399	2.7293	2.7492
43000	2.7400	2.7294	2.7483
43100	2.7400	2.7291	2.7484
43200	2.7401	2.7290	2.7479
43300	2.7402	2.7291	2.7477
43400	2.7402	2.7286	2.7477
43500	2.7402	2.7288	2.7476
43600	2.7403	2.7290	2.7480
43700	2.7403	2.7289	2.7483
43800	2.7403	2.7289	2.7487
43900	2.7402	2.7284	2.7488
44000	2.7402	2.7294	2.7490
44100	2.7403	2.7294	2.7491
44200	2.7403	2.7289	2.7494
44300	2.7403	2.7288	2.7490
44400	2.7403	2.7290	2.7491
44500	2.7403	2.7292	2.7493
44600	2.7403	2.7299	2.7498
44700	2.7404	2.7303	2.7496
44800	2.7404	2.7298	2.7500
44900	2.7404	2.7296	2.7504
45000	2.7405	2.7296	2.7500
45100	2.7405	2.7298	2.7502
45200	2.7405	2.7296	2.7498
45300	2.7405	2.7295	2.7500
45400	2.7406	2.7298	2.7503
45500	2.7405	2.7297	2.7496
45600	2.7406	2.7294	2.7501
45700	2.7406	2.7291	2.7495
45800	2.7407	2.7300	2.7497
45900	2.7407	2.7302	2.7502
46000	2.7407	2.7295	2.7504
46100	2.7407	2.7300	2.7503
46200	2.7407	2.7297	2.7503
46300	2.7407	2.7297	2.7504
46400	2.7407	2.7297	2.7499
46500	2.7407	2.7300	2.7504
46600	2.7408	2.7302	2.7499
46700	2.7407	2.7293	2.7499
46800	2.7408	2.7291	2.7496
46900	2.7408	2.7291	2.7497
47000	2.7408	2.7289	2.7494
47100	2.7408	2.7287	2.7491
47200	2.7408	2.7286	2.7490
47300	2.7407	2.7282	2.7492
47400	2.7408	2.7287	2.7489
47500	2.7408	2.7286	2.7486
47600	2.7408	2.7286	2.7492
47700	2.7408	2.7286	2.7491
47800	2.7408	2.7292	2.7491
47900	2.7408	2.7287	2.7490
48000	2.7408	2.7285	2.7488
48100	2.7408	2.7283	2.7485
48196	2.7408	2.7285	2.7484
48200	2.7408	2.7287	2.7486
48300	2.7409	2.7287	2.7492
48400	2.7408	2.7283	2.7492
48500	2.7408	2.7286	2.7488
48600	2.7408	2.7295	2.7488
48700	2.7409	2.7295	2.7491
48800	2.7409	2.7305	2.7487
48900	2.7410	2.7302	2.7489
49000	2.7410	2.7298	2.7494
49100	2.7411	2.7300	2.7491
49200	2.7411	2.7296	2.7493
49300	2.7411	2.7299	2.7488
49400	2.7410	2.7300	2.7491
49500	2.7411	2.7306	2.7494
49600	2.7411	2.7307	2.7490
49700	2.7412	2.7308	2.7491
49800	2.7411	2.7306	2.7491
49900	2.7411	2.7302	2.7495
50000	2.7412	2.7306	2.7496
50100	2.7412	2.7305	2.7495
50200	2.7412	2.7308	2.7495
50300	2.7413	2.7305	2.7496
50400	2.7413	2.7309	2.7495
50500	2.7413	2.7307	2.7490
50600	2.7413	2.7311	2.7489
50700	2.7413	2.7308	2.7488
50800	2.7413	2.7307	2.7492
50900	2.7412	2.7312	2.7490
51000	2.7413	2.7311	2.7486
51100	2.7413	2.7311	2.7490
51200	2.7413	2.7310	2.7492
51300	2.7414	2.7312	2.7489
51400	2.7413	2.7311	2.7488
51500	2.7413	2.7314	2.7485
51600	2.7413	2.7314	2.7484
51700	2.7414	2.7314	2.7487
51800	2.7414	2.7313	2.7489
51900	2.7415	2.7316	2.7488
52000	2.7415	2.7317	2.7492
52100	2.7415	2.7315	2.7490
52200	2.7415	2.7320	2.7491
52300	2.7415	2.7317	2.7486
52400	2.7415	2.7318	2.7487
52500	2.7416	2.7324	2.7487
52600	2.7415	2.7322	2.7490
52700	2.7415	2.7321	2.7489
52800	2.7415	2.7320	2.7488
52900	2.7415	2.7322	2.7490
53000	2.7415	2.7324	2.7496
53100	2.7416	2.7325	2.7498
53200	2.7416	2.7327	2.7498
53300	2.7416	2.7327	2.7504
53400	2.7416	2.7329	2.7499
53500	2.7416	2.7332	2.7499
53600	2.7416	2.7332	2.7494
53700	2.7416	2.7332	2.7497
53800	2.7417	2.7331	2.7496
53900	2.7416	2.7331	2.7496
54000	2.7417	2.7332	2.7495
54100	2.7417	2.7336	2.7491
54200	2.7417	2.7336	2.7494
54300	2.7416	2.7335	2.7491
54400	2.7416	2.7336	2.7492
54500	2.7416	2.7337	2.7492
54600	2.7416	2.7340	2.7491
54700	2.7416	2.7343	2.7491
54800	2.7417	2.7342	2.7491
54900	2.7417	2.7345	2.7494
55000	2.7417	2.7350	2.7491
55100	2.7417	2.7347	2.7491
55200	2.7417	2.7348	2.7486
55300	2.7417	2.7347	2.7485
55400	2.7417	2.7349	2.7485
55500	2.7417	2.7350	2.7484
55600	2.7417	2.7347	2.7485
55700	2.7418	2.7349	2.7487
55800	2.7418	2.7346	2.7485
55900	2.7417	2.7350	2.7487
56000	2.7417	2.7349	2.7488
56100	2.7417	2.7346	2.7487
56200	2.7418	2.7346	2.7488
56300	2.7418	2.7346	2.7488
56400	2.7418	2.7343	2.7485
56500	2.7418	2.7342	2.7482
56600	2.7418	2.7340	2.7479
56700	2.7418	2.7341	2.7480
56800	2.7419	2.7345	2.7480
56900	2.7419	2.7347	2.7481
57000	2.7419	2.7351	2.7487
57100	2.7419	2.7353	2.7480
57200	2.7419	2.7352	2.7478
57300	2.7419	2.7354	2.7483
57400	2.7418	2.7354	2.7480
57500	2.7418	2.7355	2.7477
57600	2.7418	2.7357	2.7479
57700	2.7418	2.7356	2.7476
57800	2.7418	2.7357	2.7476
57900	2.7418	2.7358	2.7475
58000	2.7418	2.7359	2.7476
58100	2.7418	2.7359	2.7477
58200	2.7419	2.7358	2.7476
58300	2.7419	2.7359	2.7486
58314	2.7419	2.7358	2.7486
58400	2.7419	2.7359	2.7484
58500	2.7419	2.7360	2.7484
58600	2.7419	2.7359	2.7486
58700	2.7420	2.7360	2.7482
58800	2.7420	2.7363	2.7484
58900	2.7420	2.7361	2.7483
59000	2.7419	2.7357	2.7484
59100	2.7419	2.7357	2.7485
59200	2.7419	2.7359	2.7490
59300	2.7420	2.7359	2.7486
59400	2.7420	2.7358	2.7487
59500	2.7419	2.7363	2.7483
59600	2.7420	2.7360	2.7485
59700	2.7420	2.7360	2.7483
59800	2.7420	2.7365	2.7482
59900	2.7420	2.7365	2.7481
60000	2.7421	2.7364	2.7479
60100	2.7422	2.7364	2.7483
60200	2.7422	2.7368	2.7479
60300	2.7422	2.7363	2.7480
60400	2.7422	2.7365	2.7478
60500	2.7423	2.7364	2.7481
60600	2.7423	2.7361	2.7481
60700	2.7423	2.7363	2.7480
60800	2.7423	2.7363	2.7476
60900	2.7424	2.7370	2.7476
61000	2.7424	2.7366	2.7476
61100	2.7425	2.7366	2.7477
61200	2.7425	2.7367	2.7477
61293	2.7425	2.7368	2.7475
61300	2.7425	2.7367	2.7475
61400	2.7425	2.7371	2.7477
61472	2.7425	2.7371	2.7477
61500	2.7425	2.7372	2.7478
61600	2.7425	2.7371	2.7477
61700	2.7425	2.7371	2.7475
61800	2.7425	2.7371	2.7475
61900	2.7426	2.7372	2.7476
61953	2.7426	2.7373	2.7475
62000	2.7426	2.7376	2.7476
62100	2.7426	2.7376	2.7476
62200	2.7427	2.7381	2.7475
62300	2.7426	2.7381	2.7472
62400	2.7426	2.7381	2.7471
62500	2.7426	2.7381	2.7468
62600	2.7426	2.7386	2.7472
62700	2.7426	2.7384	2.7470
62800	2.7426	2.7379	2.7467
62900	2.7426	2.7382	2.7464
63000	2.7426	2.7385	2.7465
63100	2.7426	2.7383	2.7464
63200	2.7427	2.7382	2.7465
63300	2.7426	2.7381	2.7466
63332	2.7426	2.7383	2.7464
63400	2.7426	2.7385	2.7464
63500	2.7427	2.7381	2.7462
63600	2.7427	2.7383	2.7463
63700	2.7428	2.7385	2.7464
63800	2.7428	2.7387	2.7463
63900	2.7428	2.7390	2.7464
63939	2.7428	2.7390	2.7464
64000	2.7429	2.7389	2.7465
64100	2.7429	2.7390	2.7463
64200	2.7429	2.7391	2.7464
64300	2.7429	2.7392	2.7465
64400	2.7429	2.7394	2.7462
64500	2.7429	2.7392	2.7464
64600	2.7429	2.7396	2.7462
64700	2.7429	2.7396	2.7466
64800	2.7429	2.7396	2.7463
64900	2.7429	2.7395	2.7466
65000	2.7430	2.7398	2.7464
65100	2.7429	2.7396	2.7463
65200	2.7429	2.7395	2.7464
65300	2.7429	2.7396	2.7462
65400	2.7429	2.7396	2.7462
65469	2.7429	2.7396	2.7460
65500	2.7429	2.7399	2.7460
65600	2.7429	2.7397	2.7457
65700	2.7429	2.7399	2.7457
65800	2.7430	2.7395	2.7458
65900	2.7429	2.7392	2.7456
66000	2.7429	2.7390	2.7453
66100	2.7429	2.7394	2.7454
66200	2.7429	2.7397	2.7454
66300	2.7430	2.7398	2.7452
66350	2.7430	2.7400	2.7452
66400	2.7430	2.7397	2.7451
66500	2.7430	2.7401	2.7451
66600	2.7430	2.7401	2.7452
66700	2.7429	2.7403	2.7453
66800	2.7430	2.7405	2.7451
66900	2.7429	2.7406	2.7452
67000	2.7429	2.7406	2.7451
67100	2.7429	2.7405	2.7450
67200	2.7429	2.7407	2.7452
67300	2.7429	2.7407	2.7450
67400	2.7430	2.7409	2.7450
67500	2.7429	2.7407	2.7447
67600	2.7429	2.7408	2.7446
67700	2.7429	2.7408	2.7446
67800	2.7430	2.7409	2.7446
67900	2.7430	2.7410	2.7445
68000	2.7430	2.7414	2.7445
68100	2.7430	2.7418	2.7443
68200	2.7430	2.7418	2.7442
68300	2.7431	2.7420	2.7440
68400	2.7431	2.7420	2.7440
68500	2.7431	2.7422	2.7437
68600	2.7431	2.7426	2.7435
68669	2.7431	2.7431	2.7431
