# Supplementary material for: β-sitosterol inhibits trimethylamine production by regulating the gut microbiota and attenuates atherosclerosis in ApoE–/– mice
Source: Front Cardiovasc Med. 2022 Nov 1;9:986905. doi: 10.3389/fcvm.2022.986905 (PMC9663806; doi:10.3389/fcvm.2022.986905)
Supplement: Supplementary file 1 [file Data_Sheet_1.ZIP › Source data/gut microbiota diversity analysis/CON-EXP/02.Alpha/03.Shannon_rarefac/otu.12.r_shannon.xls]

numsampled	0.97	lci	hci
1	0.0000	-0.0000	-0.0000
100	2.2295	1.9362	2.5030
200	2.3487	2.1206	2.5599
300	2.3911	2.1779	2.5628
400	2.4165	2.2489	2.5828
500	2.4315	2.2818	2.5860
600	2.4492	2.3148	2.5885
700	2.4604	2.3398	2.5730
800	2.4701	2.3571	2.5758
900	2.4780	2.3693	2.5859
1000	2.4820	2.3664	2.5852
1100	2.4865	2.3899	2.5919
1200	2.4904	2.3958	2.5858
1300	2.4953	2.4001	2.5873
1400	2.5016	2.4016	2.5914
1500	2.5046	2.4046	2.5856
1600	2.5088	2.4133	2.5826
1700	2.5137	2.4140	2.5859
1800	2.5170	2.4179	2.5922
1900	2.5195	2.4191	2.5912
2000	2.5221	2.4318	2.6014
2100	2.5251	2.4326	2.6062
2200	2.5287	2.4419	2.6082
2300	2.5324	2.4491	2.6021
2400	2.5344	2.4561	2.5997
2500	2.5372	2.4484	2.6066
2600	2.5383	2.4585	2.5941
2700	2.5390	2.4612	2.6016
2800	2.5419	2.4694	2.5999
2900	2.5437	2.4723	2.6043
3000	2.5446	2.4834	2.6076
3100	2.5471	2.4844	2.6075
3200	2.5488	2.4820	2.6067
3300	2.5503	2.4959	2.6072
3400	2.5520	2.4912	2.6176
3500	2.5527	2.4976	2.6161
3600	2.5534	2.4964	2.6131
3700	2.5549	2.4923	2.6154
3800	2.5552	2.4949	2.6186
3900	2.5556	2.4982	2.6116
4000	2.5560	2.5013	2.6101
4100	2.5570	2.5020	2.6130
4200	2.5575	2.5043	2.6165
4300	2.5578	2.5075	2.6153
4400	2.5585	2.5074	2.6162
4500	2.5597	2.5051	2.6196
4600	2.5597	2.5077	2.6182
4700	2.5609	2.5069	2.6146
4800	2.5626	2.5056	2.6151
4900	2.5631	2.5114	2.6136
5000	2.5642	2.5143	2.6173
5100	2.5646	2.5167	2.6213
5200	2.5651	2.5168	2.6198
5300	2.5659	2.5164	2.6176
5400	2.5661	2.5189	2.6177
5500	2.5673	2.5172	2.6198
5600	2.5678	2.5202	2.6164
5700	2.5682	2.5163	2.6156
5800	2.5686	2.5202	2.6125
5900	2.5694	2.5223	2.6125
6000	2.5702	2.5296	2.6148
6100	2.5708	2.5303	2.6169
6200	2.5711	2.5317	2.6148
6300	2.5715	2.5318	2.6166
6400	2.5722	2.5330	2.6174
6500	2.5724	2.5339	2.6165
6600	2.5728	2.5323	2.6205
6700	2.5729	2.5346	2.6178
6800	2.5730	2.5322	2.6200
6900	2.5736	2.5382	2.6178
7000	2.5738	2.5379	2.6167
7100	2.5742	2.5354	2.6200
7200	2.5746	2.5377	2.6197
7300	2.5749	2.5403	2.6198
7400	2.5751	2.5377	2.6183
7500	2.5759	2.5431	2.6172
7600	2.5767	2.5444	2.6212
7700	2.5771	2.5418	2.6183
7800	2.5776	2.5412	2.6199
7900	2.5780	2.5425	2.6186
8000	2.5785	2.5428	2.6226
8100	2.5786	2.5435	2.6204
8200	2.5785	2.5452	2.6206
8300	2.5785	2.5445	2.6195
8400	2.5788	2.5434	2.6198
8500	2.5791	2.5473	2.6198
8600	2.5795	2.5453	2.6177
8700	2.5797	2.5444	2.6165
8800	2.5801	2.5481	2.6180
8900	2.5803	2.5478	2.6211
9000	2.5803	2.5482	2.6193
9100	2.5807	2.5484	2.6214
9200	2.5812	2.5486	2.6209
9300	2.5815	2.5474	2.6210
9400	2.5815	2.5486	2.6210
9500	2.5820	2.5490	2.6195
9600	2.5823	2.5489	2.6216
9700	2.5825	2.5503	2.6208
9800	2.5825	2.5510	2.6205
9900	2.5829	2.5492	2.6214
10000	2.5832	2.5492	2.6191
10100	2.5836	2.5521	2.6192
10200	2.5841	2.5535	2.6195
10300	2.5843	2.5533	2.6195
10400	2.5844	2.5539	2.6185
10500	2.5844	2.5532	2.6191
10600	2.5846	2.5530	2.6164
10700	2.5848	2.5526	2.6162
10800	2.5851	2.5517	2.6184
10900	2.5854	2.5538	2.6166
11000	2.5855	2.5524	2.6162
11100	2.5857	2.5531	2.6143
11200	2.5857	2.5518	2.6151
11300	2.5857	2.5527	2.6138
11400	2.5860	2.5526	2.6117
11500	2.5862	2.5532	2.6117
11600	2.5865	2.5551	2.6126
11700	2.5866	2.5537	2.6141
11800	2.5866	2.5564	2.6130
11900	2.5865	2.5558	2.6148
12000	2.5869	2.5558	2.6150
12100	2.5869	2.5527	2.6147
12200	2.5871	2.5527	2.6138
12300	2.5875	2.5524	2.6124
12400	2.5876	2.5522	2.6117
12500	2.5878	2.5529	2.6140
12600	2.5881	2.5556	2.6135
12700	2.5881	2.5579	2.6145
12800	2.5882	2.5589	2.6143
12900	2.5885	2.5597	2.6124
13000	2.5886	2.5615	2.6134
13100	2.5887	2.5625	2.6136
13200	2.5890	2.5628	2.6150
13300	2.5891	2.5632	2.6158
13400	2.5890	2.5619	2.6142
13500	2.5890	2.5610	2.6140
13600	2.5890	2.5607	2.6128
13700	2.5891	2.5618	2.6135
13800	2.5894	2.5613	2.6138
13900	2.5893	2.5649	2.6127
14000	2.5894	2.5641	2.6122
14100	2.5895	2.5638	2.6143
14200	2.5899	2.5627	2.6161
14300	2.5900	2.5641	2.6156
14400	2.5900	2.5656	2.6168
14500	2.5901	2.5659	2.6160
14600	2.5902	2.5654	2.6148
14700	2.5904	2.5651	2.6167
14800	2.5904	2.5660	2.6153
14900	2.5906	2.5663	2.6159
15000	2.5904	2.5652	2.6146
15100	2.5905	2.5639	2.6174
15200	2.5905	2.5641	2.6156
15300	2.5906	2.5643	2.6181
15400	2.5907	2.5644	2.6180
15500	2.5908	2.5652	2.6178
15600	2.5907	2.5649	2.6183
15700	2.5907	2.5648	2.6174
15800	2.5907	2.5654	2.6179
15900	2.5911	2.5659	2.6183
16000	2.5910	2.5649	2.6162
16100	2.5910	2.5651	2.6154
16200	2.5911	2.5651	2.6155
16300	2.5912	2.5660	2.6160
16400	2.5912	2.5661	2.6158
16500	2.5911	2.5642	2.6152
16600	2.5913	2.5646	2.6149
16700	2.5915	2.5648	2.6157
16800	2.5917	2.5648	2.6168
16900	2.5916	2.5644	2.6165
17000	2.5916	2.5636	2.6162
17100	2.5917	2.5647	2.6160
17200	2.5921	2.5673	2.6169
17300	2.5922	2.5670	2.6172
17400	2.5922	2.5681	2.6172
17500	2.5923	2.5693	2.6171
17600	2.5923	2.5690	2.6167
17700	2.5924	2.5683	2.6143
17800	2.5924	2.5691	2.6142
17900	2.5924	2.5690	2.6155
18000	2.5925	2.5688	2.6148
18100	2.5926	2.5685	2.6146
18200	2.5928	2.5696	2.6137
18300	2.5929	2.5700	2.6147
18400	2.5930	2.5692	2.6148
18500	2.5933	2.5699	2.6143
18600	2.5933	2.5711	2.6133
18700	2.5934	2.5711	2.6134
18800	2.5936	2.5706	2.6128
18900	2.5940	2.5697	2.6134
19000	2.5940	2.5703	2.6130
19100	2.5942	2.5700	2.6147
19200	2.5940	2.5708	2.6133
19300	2.5940	2.5700	2.6131
19400	2.5941	2.5696	2.6129
19500	2.5942	2.5697	2.6140
19600	2.5942	2.5711	2.6146
19700	2.5943	2.5701	2.6142
19800	2.5944	2.5688	2.6146
19900	2.5945	2.5696	2.6150
20000	2.5948	2.5710	2.6145
20100	2.5948	2.5718	2.6142
20200	2.5950	2.5722	2.6147
20300	2.5949	2.5725	2.6145
20400	2.5948	2.5720	2.6150
20500	2.5950	2.5718	2.6144
20600	2.5951	2.5711	2.6145
20700	2.5951	2.5708	2.6158
20800	2.5951	2.5712	2.6166
20900	2.5954	2.5716	2.6157
21000	2.5952	2.5725	2.6160
21100	2.5954	2.5716	2.6157
21200	2.5956	2.5732	2.6152
21300	2.5955	2.5724	2.6139
21400	2.5956	2.5724	2.6151
21500	2.5958	2.5722	2.6158
21600	2.5958	2.5733	2.6154
21700	2.5959	2.5724	2.6162
21800	2.5961	2.5747	2.6172
21900	2.5962	2.5750	2.6156
22000	2.5963	2.5759	2.6161
22100	2.5963	2.5763	2.6157
22200	2.5963	2.5760	2.6162
22300	2.5965	2.5758	2.6153
22400	2.5967	2.5770	2.6146
22500	2.5968	2.5769	2.6148
22600	2.5970	2.5766	2.6165
22700	2.5970	2.5765	2.6162
22800	2.5971	2.5759	2.6166
22900	2.5972	2.5764	2.6171
23000	2.5973	2.5766	2.6186
23100	2.5973	2.5756	2.6193
23200	2.5973	2.5754	2.6200
23300	2.5975	2.5763	2.6185
23400	2.5974	2.5743	2.6184
23500	2.5974	2.5747	2.6179
23600	2.5975	2.5743	2.6179
23700	2.5975	2.5741	2.6182
23800	2.5976	2.5751	2.6192
23900	2.5977	2.5743	2.6186
24000	2.5977	2.5742	2.6193
24100	2.5977	2.5738	2.6188
24200	2.5978	2.5736	2.6183
24300	2.5979	2.5745	2.6184
24400	2.5982	2.5751	2.6186
24500	2.5983	2.5760	2.6191
24600	2.5985	2.5763	2.6195
24700	2.5986	2.5768	2.6191
24800	2.5986	2.5784	2.6195
24900	2.5987	2.5777	2.6201
25000	2.5988	2.5779	2.6206
25100	2.5990	2.5785	2.6201
25200	2.5989	2.5787	2.6203
25300	2.5989	2.5791	2.6201
25400	2.5990	2.5790	2.6198
25500	2.5990	2.5788	2.6197
25600	2.5991	2.5788	2.6199
25700	2.5991	2.5791	2.6193
25800	2.5992	2.5793	2.6194
25900	2.5992	2.5788	2.6194
26000	2.5992	2.5792	2.6197
26100	2.5994	2.5791	2.6195
26200	2.5994	2.5775	2.6188
26300	2.5994	2.5787	2.6187
26400	2.5995	2.5785	2.6181
26500	2.5994	2.5785	2.6182
26600	2.5996	2.5788	2.6179
26700	2.5996	2.5798	2.6186
26800	2.5996	2.5791	2.6188
26900	2.5996	2.5778	2.6185
27000	2.5998	2.5778	2.6173
27100	2.5997	2.5780	2.6180
27200	2.5996	2.5796	2.6173
27300	2.5996	2.5800	2.6180
27400	2.5996	2.5795	2.6171
27500	2.5997	2.5789	2.6173
27600	2.5997	2.5789	2.6177
27700	2.5997	2.5790	2.6171
27800	2.5997	2.5795	2.6182
27900	2.5996	2.5803	2.6185
28000	2.5997	2.5795	2.6183
28100	2.5998	2.5789	2.6186
28200	2.5999	2.5801	2.6190
28300	2.5998	2.5799	2.6189
28400	2.5999	2.5794	2.6194
28500	2.5999	2.5788	2.6188
28600	2.5999	2.5784	2.6183
28700	2.6000	2.5782	2.6187
28800	2.5998	2.5789	2.6182
28900	2.5999	2.5784	2.6179
29000	2.6000	2.5782	2.6173
29100	2.6001	2.5785	2.6177
29200	2.6002	2.5799	2.6176
29300	2.6003	2.5793	2.6181
29400	2.6003	2.5792	2.6193
29500	2.6005	2.5794	2.6187
29600	2.6004	2.5798	2.6180
29700	2.6005	2.5796	2.6181
29800	2.6003	2.5802	2.6182
29900	2.6003	2.5803	2.6176
30000	2.6004	2.5806	2.6180
30100	2.6004	2.5800	2.6183
30200	2.6004	2.5800	2.6171
30300	2.6005	2.5802	2.6179
30400	2.6006	2.5810	2.6170
30500	2.6008	2.5802	2.6172
30600	2.6009	2.5809	2.6180
30700	2.6009	2.5816	2.6174
30800	2.6009	2.5812	2.6175
30900	2.6009	2.5817	2.6170
31000	2.6011	2.5811	2.6172
31100	2.6011	2.5814	2.6175
31200	2.6011	2.5816	2.6171
31300	2.6010	2.5819	2.6175
31400	2.6009	2.5830	2.6176
31500	2.6008	2.5815	2.6174
31600	2.6010	2.5818	2.6175
31700	2.6010	2.5824	2.6168
31800	2.6011	2.5829	2.6165
31900	2.6013	2.5841	2.6166
32000	2.6013	2.5842	2.6172
32100	2.6012	2.5837	2.6168
32200	2.6012	2.5848	2.6166
32300	2.6013	2.5852	2.6172
32400	2.6014	2.5845	2.6167
32500	2.6014	2.5846	2.6165
32600	2.6015	2.5846	2.6162
32700	2.6015	2.5854	2.6161
32800	2.6016	2.5853	2.6166
32900	2.6016	2.5859	2.6163
33000	2.6016	2.5864	2.6163
33100	2.6016	2.5862	2.6162
33200	2.6016	2.5857	2.6154
33300	2.6017	2.5860	2.6162
33400	2.6017	2.5867	2.6158
33500	2.6018	2.5869	2.6161
33600	2.6017	2.5871	2.6160
33700	2.6018	2.5877	2.6158
33800	2.6018	2.5871	2.6159
33900	2.6018	2.5874	2.6158
34000	2.6019	2.5873	2.6153
34100	2.6019	2.5861	2.6149
34200	2.6018	2.5862	2.6149
34300	2.6019	2.5867	2.6146
34400	2.6018	2.5867	2.6150
34500	2.6018	2.5863	2.6149
34600	2.6019	2.5866	2.6160
34700	2.6018	2.5868	2.6151
34800	2.6018	2.5860	2.6147
34900	2.6017	2.5863	2.6147
35000	2.6018	2.5871	2.6158
35100	2.6017	2.5866	2.6155
35200	2.6017	2.5861	2.6155
35300	2.6017	2.5863	2.6157
35400	2.6017	2.5872	2.6155
35500	2.6017	2.5872	2.6153
35600	2.6017	2.5875	2.6148
35700	2.6017	2.5867	2.6151
35800	2.6017	2.5867	2.6149
35900	2.6017	2.5872	2.6147
36000	2.6018	2.5873	2.6146
36100	2.6019	2.5880	2.6151
36200	2.6019	2.5887	2.6157
36300	2.6020	2.5882	2.6157
36400	2.6021	2.5882	2.6145
36500	2.6021	2.5885	2.6146
36600	2.6020	2.5881	2.6144
36700	2.6021	2.5884	2.6139
36800	2.6022	2.5882	2.6139
36900	2.6021	2.5881	2.6137
37000	2.6022	2.5882	2.6137
37100	2.6022	2.5879	2.6141
37200	2.6022	2.5877	2.6136
37300	2.6022	2.5873	2.6140
37400	2.6023	2.5876	2.6138
37500	2.6023	2.5880	2.6141
37600	2.6023	2.5882	2.6140
37700	2.6022	2.5882	2.6141
37800	2.6023	2.5886	2.6144
37900	2.6024	2.5887	2.6147
38000	2.6023	2.5888	2.6149
38100	2.6023	2.5897	2.6142
38200	2.6023	2.5904	2.6136
38300	2.6023	2.5913	2.6140
38400	2.6024	2.5913	2.6140
38500	2.6023	2.5921	2.6141
38600	2.6023	2.5920	2.6141
38700	2.6023	2.5914	2.6147
38800	2.6023	2.5918	2.6145
38900	2.6024	2.5910	2.6142
39000	2.6025	2.5906	2.6153
39100	2.6026	2.5911	2.6145
39200	2.6026	2.5916	2.6143
39300	2.6026	2.5923	2.6154
39400	2.6026	2.5930	2.6146
39500	2.6027	2.5928	2.6146
39600	2.6027	2.5931	2.6145
39700	2.6027	2.5931	2.6146
39800	2.6027	2.5929	2.6152
39900	2.6027	2.5935	2.6158
40000	2.6028	2.5938	2.6157
40100	2.6028	2.5942	2.6157
40200	2.6028	2.5936	2.6165
40300	2.6027	2.5937	2.6167
40400	2.6028	2.5938	2.6169
40500	2.6028	2.5935	2.6171
40600	2.6029	2.5934	2.6171
40700	2.6029	2.5936	2.6165
40800	2.6029	2.5930	2.6175
40900	2.6029	2.5933	2.6172
41000	2.6030	2.5931	2.6171
41100	2.6030	2.5936	2.6172
41200	2.6031	2.5935	2.6167
41300	2.6032	2.5936	2.6174
41400	2.6032	2.5935	2.6170
41500	2.6033	2.5939	2.6168
41600	2.6033	2.5936	2.6167
41700	2.6033	2.5939	2.6164
41800	2.6032	2.5942	2.6159
41900	2.6032	2.5940	2.6162
42000	2.6032	2.5942	2.6170
42100	2.6033	2.5939	2.6173
42200	2.6034	2.5937	2.6172
42300	2.6034	2.5938	2.6172
42400	2.6035	2.5940	2.6170
42500	2.6035	2.5938	2.6175
42600	2.6035	2.5936	2.6173
42700	2.6035	2.5940	2.6170
42800	2.6035	2.5934	2.6176
42900	2.6036	2.5940	2.6175
43000	2.6036	2.5952	2.6171
43100	2.6036	2.5952	2.6172
43200	2.6036	2.5950	2.6178
43300	2.6036	2.5957	2.6177
43400	2.6036	2.5957	2.6176
43500	2.6036	2.5953	2.6175
43600	2.6037	2.5953	2.6179
43700	2.6037	2.5953	2.6182
43800	2.6038	2.5951	2.6185
43900	2.6039	2.5953	2.6183
44000	2.6038	2.5952	2.6178
44100	2.6038	2.5944	2.6170
44200	2.6039	2.5952	2.6170
44300	2.6039	2.5951	2.6170
44400	2.6038	2.5951	2.6166
44500	2.6038	2.5947	2.6161
44600	2.6039	2.5945	2.6168
44700	2.6039	2.5948	2.6158
44800	2.6038	2.5946	2.6152
44900	2.6038	2.5947	2.6152
45000	2.6038	2.5944	2.6155
45100	2.6037	2.5945	2.6153
45200	2.6038	2.5951	2.6147
45300	2.6038	2.5947	2.6144
45400	2.6039	2.5944	2.6145
45500	2.6038	2.5948	2.6147
45600	2.6038	2.5955	2.6150
45700	2.6039	2.5956	2.6148
45800	2.6039	2.5957	2.6134
45900	2.6039	2.5954	2.6136
46000	2.6040	2.5957	2.6132
46100	2.6040	2.5957	2.6133
46200	2.6041	2.5955	2.6133
46300	2.6041	2.5953	2.6131
46400	2.6042	2.5957	2.6131
46500	2.6042	2.5957	2.6133
46600	2.6042	2.5963	2.6128
46700	2.6042	2.5963	2.6125
46800	2.6042	2.5963	2.6130
46900	2.6042	2.5965	2.6127
47000	2.6042	2.5963	2.6130
47100	2.6042	2.5965	2.6136
47200	2.6043	2.5968	2.6132
47300	2.6042	2.5968	2.6129
47400	2.6042	2.5968	2.6132
47500	2.6042	2.5968	2.6131
47600	2.6042	2.5972	2.6132
47700	2.6042	2.5966	2.6134
47800	2.6043	2.5967	2.6130
47900	2.6043	2.5968	2.6127
48000	2.6043	2.5961	2.6124
48100	2.6043	2.5964	2.6128
48196	2.6044	2.5965	2.6128
48200	2.6044	2.5964	2.6129
48300	2.6044	2.5962	2.6130
48400	2.6045	2.5969	2.6130
48500	2.6044	2.5966	2.6139
48600	2.6044	2.5967	2.6137
48700	2.6045	2.5970	2.6134
48800	2.6045	2.5973	2.6134
48900	2.6045	2.5972	2.6128
49000	2.6045	2.5973	2.6123
49100	2.6045	2.5976	2.6125
49200	2.6045	2.5976	2.6125
49300	2.6046	2.5975	2.6128
49400	2.6046	2.5976	2.6128
49500	2.6046	2.5979	2.6124
49600	2.6046	2.5983	2.6122
49700	2.6046	2.5982	2.6122
49800	2.6046	2.5978	2.6119
49900	2.6046	2.5978	2.6119
50000	2.6046	2.5974	2.6122
50100	2.6046	2.5980	2.6124
50200	2.6046	2.5983	2.6125
50300	2.6047	2.5981	2.6130
50400	2.6047	2.5986	2.6131
50500	2.6047	2.5978	2.6126
50600	2.6046	2.5978	2.6121
50700	2.6046	2.5977	2.6121
50800	2.6046	2.5980	2.6120
50900	2.6046	2.5982	2.6120
51000	2.6046	2.5982	2.6124
51100	2.6046	2.5982	2.6115
51200	2.6046	2.5979	2.6117
51300	2.6046	2.5981	2.6117
51400	2.6047	2.5983	2.6119
51500	2.6048	2.5991	2.6124
51600	2.6048	2.5988	2.6123
51700	2.6049	2.5987	2.6119
51800	2.6049	2.5991	2.6121
51900	2.6049	2.5987	2.6116
52000	2.6049	2.5991	2.6117
52100	2.6049	2.5990	2.6119
52200	2.6049	2.5989	2.6124
52300	2.6050	2.5990	2.6125
52400	2.6050	2.5988	2.6125
52500	2.6050	2.5990	2.6122
52600	2.6050	2.5990	2.6126
52700	2.6050	2.5993	2.6124
52800	2.6050	2.5991	2.6124
52900	2.6050	2.5989	2.6125
53000	2.6050	2.5989	2.6123
53100	2.6050	2.5986	2.6124
53200	2.6050	2.5984	2.6119
53300	2.6050	2.5988	2.6121
53400	2.6051	2.5993	2.6120
53500	2.6052	2.6001	2.6124
53600	2.6052	2.5997	2.6120
53700	2.6051	2.6000	2.6123
53800	2.6052	2.6001	2.6124
53900	2.6052	2.6000	2.6123
54000	2.6052	2.5996	2.6122
54100	2.6051	2.5999	2.6124
54200	2.6051	2.5996	2.6122
54300	2.6051	2.5996	2.6122
54400	2.6051	2.5999	2.6117
54500	2.6050	2.5999	2.6120
54600	2.6050	2.6001	2.6121
54700	2.6050	2.6004	2.6120
54800	2.6051	2.6005	2.6115
54900	2.6051	2.6004	2.6114
55000	2.6050	2.6004	2.6119
55100	2.6051	2.6002	2.6120
55200	2.6051	2.6004	2.6125
55300	2.6051	2.6003	2.6122
55400	2.6051	2.5999	2.6123
55500	2.6051	2.5998	2.6125
55600	2.6050	2.6002	2.6119
55700	2.6050	2.6005	2.6119
55800	2.6050	2.6003	2.6123
55900	2.6051	2.6001	2.6120
56000	2.6051	2.6003	2.6118
56100	2.6050	2.6008	2.6116
56200	2.6050	2.6003	2.6110
56300	2.6050	2.6006	2.6110
56400	2.6050	2.6006	2.6113
56500	2.6050	2.6007	2.6115
56600	2.6051	2.6006	2.6112
56700	2.6051	2.6008	2.6112
56800	2.6051	2.6007	2.6115
56900	2.6050	2.6009	2.6113
57000	2.6050	2.6010	2.6113
57100	2.6050	2.6010	2.6109
57200	2.6050	2.6013	2.6107
57300	2.6050	2.6011	2.6105
57400	2.6051	2.6014	2.6110
57500	2.6051	2.6015	2.6109
57600	2.6052	2.6017	2.6107
57700	2.6052	2.6014	2.6106
57800	2.6052	2.6017	2.6103
57900	2.6052	2.6014	2.6109
58000	2.6053	2.6016	2.6105
58100	2.6053	2.6015	2.6101
58200	2.6053	2.6018	2.6099
58300	2.6054	2.6017	2.6098
58314	2.6054	2.6019	2.6098
58400	2.6054	2.6019	2.6098
58500	2.6054	2.6019	2.6094
58600	2.6054	2.6019	2.6098
58700	2.6054	2.6018	2.6096
58800	2.6055	2.6019	2.6096
58900	2.6055	2.6017	2.6097
59000	2.6055	2.6018	2.6101
59100	2.6054	2.6020	2.6101
59200	2.6055	2.6020	2.6105
59300	2.6055	2.6021	2.6100
59400	2.6055	2.6023	2.6095
59500	2.6056	2.6023	2.6093
59600	2.6056	2.6026	2.6094
59700	2.6056	2.6023	2.6087
59800	2.6056	2.6023	2.6088
59900	2.6056	2.6023	2.6084
60000	2.6056	2.6026	2.6085
60100	2.6057	2.6025	2.6083
60200	2.6056	2.6026	2.6087
60300	2.6057	2.6027	2.6082
60400	2.6057	2.6026	2.6081
60500	2.6057	2.6029	2.6080
60600	2.6057	2.6030	2.6082
60700	2.6057	2.6032	2.6080
60800	2.6058	2.6037	2.6081
60900	2.6058	2.6037	2.6082
61000	2.6058	2.6036	2.6078
61100	2.6057	2.6037	2.6074
61200	2.6057	2.6040	2.6073
61293	2.6057	2.6042	2.6072
61300	2.6057	2.6042	2.6071
61400	2.6057	2.6044	2.6072
61472	2.6057	2.6044	2.6071
61500	2.6057	2.6044	2.6071
61600	2.6057	2.6045	2.6068
61700	2.6057	2.6047	2.6067
61800	2.6057	2.6051	2.6066
61900	2.6058	2.6053	2.6062
61953	2.6059	2.6059	2.6059
