# Supplementary material for: β-sitosterol inhibits trimethylamine production by regulating the gut microbiota and attenuates atherosclerosis in ApoE–/– mice
Source: Front Cardiovasc Med. 2022 Nov 1;9:986905. doi: 10.3389/fcvm.2022.986905 (PMC9663806; doi:10.3389/fcvm.2022.986905)
Supplement: Supplementary file 1 [file Data_Sheet_1.ZIP › Source data/gut microbiota diversity analysis/CON-EXP/02.Alpha/03.Shannon_rarefac/otu.13.r_shannon.xls]

numsampled	0.97	lci	hci
1	0.0000	-0.0000	-0.0000
100	3.0044	2.7088	3.2534
200	3.1865	3.0040	3.4356
300	3.2831	3.1156	3.4930
400	3.3328	3.1299	3.4806
500	3.3692	3.1912	3.5114
600	3.3984	3.2561	3.5397
700	3.4160	3.2525	3.5556
800	3.4365	3.2674	3.5642
900	3.4518	3.2945	3.5720
1000	3.4652	3.3084	3.5736
1100	3.4760	3.3576	3.5764
1200	3.4861	3.3788	3.5813
1300	3.4957	3.3858	3.5975
1400	3.5035	3.3996	3.6018
1500	3.5087	3.4066	3.6032
1600	3.5150	3.4089	3.6056
1700	3.5211	3.4169	3.5983
1800	3.5269	3.4197	3.6025
1900	3.5299	3.4305	3.6093
2000	3.5338	3.4380	3.6118
2100	3.5375	3.4454	3.6117
2200	3.5419	3.4625	3.6086
2300	3.5470	3.4603	3.6112
2400	3.5505	3.4650	3.6177
2500	3.5552	3.4696	3.6196
2600	3.5569	3.4736	3.6252
2700	3.5589	3.4803	3.6177
2800	3.5618	3.4878	3.6229
2900	3.5637	3.4891	3.6281
3000	3.5667	3.5008	3.6233
3100	3.5682	3.4980	3.6246
3200	3.5699	3.4990	3.6290
3300	3.5709	3.4969	3.6303
3400	3.5724	3.5008	3.6245
3500	3.5739	3.5079	3.6265
3600	3.5747	3.5056	3.6283
3700	3.5764	3.5164	3.6324
3800	3.5778	3.5170	3.6304
3900	3.5791	3.5217	3.6265
4000	3.5806	3.5240	3.6272
4100	3.5817	3.5236	3.6278
4200	3.5839	3.5265	3.6327
4300	3.5846	3.5305	3.6331
4400	3.5860	3.5344	3.6303
4500	3.5872	3.5374	3.6288
4600	3.5881	3.5353	3.6428
4700	3.5887	3.5315	3.6376
4800	3.5890	3.5316	3.6326
4900	3.5900	3.5370	3.6345
5000	3.5915	3.5403	3.6346
5100	3.5920	3.5394	3.6328
5200	3.5926	3.5408	3.6309
5300	3.5934	3.5427	3.6317
5400	3.5948	3.5436	3.6324
5500	3.5959	3.5486	3.6371
5600	3.5966	3.5496	3.6379
5700	3.5971	3.5427	3.6408
5800	3.5978	3.5473	3.6415
5900	3.5981	3.5444	3.6421
6000	3.5989	3.5467	3.6410
6100	3.5994	3.5493	3.6371
6200	3.6002	3.5528	3.6388
6300	3.6008	3.5550	3.6395
6400	3.6017	3.5569	3.6369
6500	3.6022	3.5592	3.6360
6600	3.6029	3.5599	3.6367
6700	3.6033	3.5638	3.6346
6800	3.6036	3.5613	3.6389
6900	3.6037	3.5629	3.6374
7000	3.6040	3.5641	3.6398
7100	3.6044	3.5657	3.6386
7200	3.6050	3.5678	3.6418
7300	3.6056	3.5678	3.6419
7400	3.6061	3.5707	3.6409
7500	3.6063	3.5724	3.6381
7600	3.6067	3.5714	3.6411
7700	3.6069	3.5715	3.6423
7800	3.6076	3.5754	3.6444
7900	3.6080	3.5757	3.6440
8000	3.6084	3.5748	3.6450
8100	3.6088	3.5710	3.6443
8200	3.6091	3.5746	3.6417
8300	3.6097	3.5749	3.6419
8400	3.6097	3.5731	3.6426
8500	3.6102	3.5744	3.6429
8600	3.6106	3.5756	3.6426
8700	3.6110	3.5769	3.6439
8800	3.6116	3.5755	3.6424
8900	3.6119	3.5768	3.6406
9000	3.6127	3.5801	3.6415
9100	3.6131	3.5810	3.6442
9200	3.6132	3.5800	3.6441
9300	3.6138	3.5812	3.6473
9400	3.6141	3.5798	3.6482
9500	3.6146	3.5818	3.6470
9600	3.6146	3.5795	3.6469
9700	3.6148	3.5809	3.6458
9800	3.6150	3.5809	3.6458
9900	3.6152	3.5823	3.6459
10000	3.6156	3.5849	3.6444
10100	3.6162	3.5824	3.6434
10200	3.6166	3.5812	3.6465
10300	3.6167	3.5824	3.6467
10400	3.6167	3.5838	3.6467
10500	3.6171	3.5831	3.6478
10600	3.6176	3.5815	3.6485
10700	3.6180	3.5840	3.6481
10800	3.6186	3.5848	3.6498
10900	3.6189	3.5867	3.6481
11000	3.6191	3.5850	3.6483
11100	3.6194	3.5892	3.6497
11200	3.6195	3.5883	3.6496
11300	3.6197	3.5890	3.6498
11400	3.6200	3.5866	3.6486
11500	3.6203	3.5865	3.6472
11600	3.6207	3.5900	3.6487
11700	3.6208	3.5918	3.6480
11800	3.6210	3.5922	3.6467
11900	3.6211	3.5920	3.6467
12000	3.6213	3.5914	3.6474
12100	3.6218	3.5917	3.6502
12200	3.6218	3.5912	3.6523
12300	3.6223	3.5900	3.6518
12400	3.6227	3.5930	3.6514
12500	3.6228	3.5916	3.6514
12600	3.6228	3.5915	3.6495
12700	3.6231	3.5897	3.6506
12800	3.6230	3.5925	3.6496
12900	3.6231	3.5937	3.6510
13000	3.6232	3.5941	3.6511
13100	3.6236	3.5951	3.6517
13200	3.6237	3.5968	3.6523
13300	3.6242	3.5977	3.6534
13400	3.6247	3.5981	3.6537
13500	3.6247	3.5972	3.6535
13600	3.6249	3.5981	3.6524
13700	3.6252	3.5982	3.6533
13800	3.6256	3.5995	3.6531
13900	3.6256	3.5991	3.6526
14000	3.6257	3.5993	3.6513
14100	3.6261	3.5995	3.6515
14200	3.6266	3.6001	3.6510
14300	3.6268	3.5991	3.6514
14400	3.6268	3.5988	3.6509
14500	3.6270	3.5979	3.6501
14600	3.6272	3.5984	3.6524
14700	3.6277	3.5985	3.6515
14800	3.6281	3.6007	3.6511
14900	3.6283	3.6024	3.6525
15000	3.6285	3.6031	3.6524
15100	3.6282	3.6034	3.6537
15200	3.6284	3.6030	3.6538
15300	3.6286	3.6027	3.6535
15400	3.6289	3.6020	3.6545
15500	3.6290	3.6026	3.6545
15600	3.6289	3.6020	3.6546
15700	3.6292	3.6026	3.6552
15800	3.6293	3.6044	3.6559
15900	3.6294	3.6035	3.6546
16000	3.6294	3.6064	3.6534
16100	3.6296	3.6057	3.6541
16200	3.6299	3.6056	3.6555
16300	3.6298	3.6046	3.6538
16400	3.6298	3.6053	3.6550
16500	3.6298	3.6054	3.6526
16600	3.6299	3.6045	3.6535
16700	3.6300	3.6045	3.6537
16800	3.6302	3.6039	3.6546
16900	3.6302	3.6024	3.6532
17000	3.6304	3.6025	3.6529
17100	3.6307	3.6034	3.6536
17200	3.6309	3.6038	3.6534
17300	3.6312	3.6040	3.6541
17400	3.6314	3.6059	3.6554
17500	3.6314	3.6055	3.6556
17600	3.6316	3.6063	3.6562
17700	3.6316	3.6063	3.6548
17800	3.6317	3.6055	3.6551
17900	3.6318	3.6063	3.6546
18000	3.6319	3.6061	3.6560
18100	3.6320	3.6066	3.6546
18200	3.6320	3.6063	3.6538
18300	3.6321	3.6057	3.6543
18400	3.6323	3.6050	3.6551
18500	3.6324	3.6059	3.6546
18600	3.6324	3.6049	3.6562
18700	3.6325	3.6053	3.6563
18800	3.6326	3.6053	3.6560
18900	3.6327	3.6046	3.6569
19000	3.6328	3.6052	3.6584
19100	3.6329	3.6056	3.6576
19200	3.6329	3.6063	3.6574
19300	3.6331	3.6064	3.6572
19400	3.6333	3.6067	3.6576
19500	3.6333	3.6064	3.6566
19600	3.6332	3.6068	3.6563
19700	3.6334	3.6072	3.6582
19800	3.6336	3.6077	3.6584
19900	3.6337	3.6084	3.6589
20000	3.6338	3.6083	3.6586
20100	3.6338	3.6073	3.6578
20200	3.6339	3.6087	3.6590
20300	3.6339	3.6082	3.6598
20400	3.6341	3.6083	3.6593
20500	3.6344	3.6091	3.6595
20600	3.6345	3.6097	3.6597
20700	3.6346	3.6088	3.6587
20800	3.6346	3.6084	3.6577
20900	3.6346	3.6095	3.6571
21000	3.6347	3.6108	3.6561
21100	3.6347	3.6113	3.6558
21200	3.6348	3.6120	3.6565
21300	3.6348	3.6119	3.6581
21400	3.6348	3.6123	3.6571
21500	3.6349	3.6115	3.6552
21600	3.6351	3.6111	3.6559
21700	3.6351	3.6115	3.6554
21800	3.6353	3.6107	3.6553
21900	3.6356	3.6121	3.6549
22000	3.6355	3.6128	3.6547
22100	3.6357	3.6134	3.6553
22200	3.6358	3.6116	3.6545
22300	3.6360	3.6122	3.6545
22400	3.6360	3.6116	3.6557
22500	3.6363	3.6130	3.6563
22600	3.6364	3.6132	3.6555
22700	3.6365	3.6132	3.6548
22800	3.6366	3.6140	3.6552
22900	3.6367	3.6129	3.6552
23000	3.6367	3.6142	3.6549
23100	3.6368	3.6132	3.6560
23200	3.6368	3.6138	3.6563
23300	3.6369	3.6147	3.6563
23400	3.6371	3.6131	3.6564
23500	3.6372	3.6141	3.6567
23600	3.6373	3.6151	3.6572
23700	3.6372	3.6153	3.6569
23800	3.6371	3.6154	3.6558
23900	3.6370	3.6158	3.6559
24000	3.6373	3.6157	3.6563
24100	3.6374	3.6161	3.6559
24200	3.6375	3.6161	3.6557
24300	3.6376	3.6166	3.6543
24400	3.6375	3.6159	3.6540
24500	3.6375	3.6168	3.6549
24600	3.6375	3.6166	3.6546
24700	3.6375	3.6166	3.6547
24800	3.6376	3.6167	3.6551
24900	3.6377	3.6165	3.6551
25000	3.6378	3.6174	3.6547
25100	3.6380	3.6181	3.6540
25200	3.6379	3.6175	3.6542
25300	3.6380	3.6174	3.6536
25400	3.6380	3.6176	3.6542
25500	3.6381	3.6183	3.6536
25600	3.6381	3.6188	3.6543
25700	3.6383	3.6183	3.6548
25800	3.6383	3.6173	3.6549
25900	3.6383	3.6160	3.6544
26000	3.6383	3.6165	3.6545
26100	3.6385	3.6164	3.6545
26200	3.6386	3.6160	3.6550
26300	3.6383	3.6164	3.6546
26400	3.6384	3.6170	3.6552
26500	3.6385	3.6164	3.6544
26600	3.6385	3.6160	3.6550
26700	3.6386	3.6172	3.6552
26800	3.6386	3.6162	3.6551
26900	3.6386	3.6163	3.6546
27000	3.6385	3.6175	3.6555
27100	3.6386	3.6172	3.6549
27200	3.6388	3.6172	3.6544
27300	3.6388	3.6176	3.6542
27400	3.6390	3.6184	3.6551
27500	3.6390	3.6189	3.6559
27600	3.6390	3.6191	3.6555
27700	3.6391	3.6192	3.6555
27800	3.6391	3.6192	3.6559
27900	3.6391	3.6205	3.6561
28000	3.6393	3.6214	3.6567
28100	3.6393	3.6213	3.6564
28200	3.6393	3.6221	3.6562
28300	3.6394	3.6216	3.6562
28400	3.6394	3.6216	3.6555
28500	3.6395	3.6219	3.6551
28600	3.6395	3.6219	3.6545
28700	3.6395	3.6227	3.6539
28800	3.6396	3.6222	3.6547
28900	3.6397	3.6225	3.6550
29000	3.6397	3.6219	3.6551
29100	3.6398	3.6225	3.6542
29200	3.6397	3.6221	3.6547
29300	3.6397	3.6225	3.6543
29400	3.6398	3.6221	3.6550
29500	3.6400	3.6222	3.6560
29600	3.6400	3.6228	3.6548
29700	3.6400	3.6236	3.6549
29800	3.6402	3.6245	3.6553
29900	3.6402	3.6242	3.6549
30000	3.6402	3.6238	3.6553
30100	3.6403	3.6241	3.6553
30200	3.6404	3.6245	3.6570
30300	3.6405	3.6246	3.6573
30400	3.6405	3.6251	3.6577
30500	3.6404	3.6250	3.6580
30600	3.6405	3.6249	3.6586
30700	3.6405	3.6240	3.6567
30800	3.6405	3.6234	3.6558
30900	3.6405	3.6234	3.6571
31000	3.6404	3.6236	3.6565
31100	3.6405	3.6235	3.6570
31200	3.6406	3.6227	3.6570
31300	3.6406	3.6222	3.6571
31400	3.6407	3.6223	3.6571
31500	3.6407	3.6212	3.6575
31600	3.6407	3.6216	3.6568
31700	3.6408	3.6225	3.6575
31800	3.6408	3.6235	3.6568
31900	3.6409	3.6227	3.6572
32000	3.6409	3.6234	3.6565
32100	3.6410	3.6239	3.6568
32200	3.6411	3.6235	3.6574
32300	3.6411	3.6240	3.6573
32400	3.6412	3.6247	3.6575
32500	3.6413	3.6252	3.6575
32600	3.6413	3.6253	3.6574
32700	3.6414	3.6254	3.6574
32800	3.6415	3.6259	3.6575
32900	3.6415	3.6253	3.6567
33000	3.6415	3.6248	3.6566
33100	3.6414	3.6249	3.6562
33200	3.6415	3.6251	3.6564
33300	3.6416	3.6252	3.6563
33400	3.6416	3.6253	3.6566
33500	3.6416	3.6262	3.6559
33600	3.6416	3.6257	3.6564
33700	3.6417	3.6252	3.6559
33800	3.6418	3.6254	3.6555
33900	3.6417	3.6254	3.6551
34000	3.6418	3.6251	3.6554
34100	3.6418	3.6264	3.6554
34200	3.6418	3.6262	3.6566
34300	3.6420	3.6264	3.6561
34400	3.6420	3.6265	3.6557
34500	3.6420	3.6263	3.6557
34600	3.6420	3.6264	3.6558
34700	3.6420	3.6254	3.6553
34800	3.6421	3.6262	3.6548
34900	3.6421	3.6269	3.6549
35000	3.6422	3.6263	3.6554
35100	3.6421	3.6263	3.6557
35200	3.6422	3.6267	3.6564
35300	3.6422	3.6270	3.6558
35400	3.6421	3.6276	3.6558
35500	3.6421	3.6279	3.6562
35600	3.6422	3.6271	3.6556
35700	3.6422	3.6280	3.6558
35800	3.6422	3.6286	3.6558
35900	3.6422	3.6288	3.6557
36000	3.6423	3.6286	3.6560
36100	3.6424	3.6287	3.6565
36200	3.6424	3.6289	3.6563
36300	3.6424	3.6290	3.6562
36400	3.6424	3.6284	3.6561
36500	3.6425	3.6289	3.6559
36600	3.6425	3.6289	3.6557
36700	3.6426	3.6289	3.6551
36800	3.6427	3.6299	3.6556
36900	3.6428	3.6294	3.6561
37000	3.6428	3.6292	3.6559
37100	3.6427	3.6290	3.6568
37200	3.6428	3.6285	3.6561
37300	3.6427	3.6283	3.6570
37400	3.6428	3.6284	3.6571
37500	3.6428	3.6285	3.6569
37600	3.6428	3.6286	3.6566
37700	3.6427	3.6292	3.6562
37800	3.6427	3.6294	3.6556
37900	3.6427	3.6295	3.6555
38000	3.6427	3.6292	3.6551
38100	3.6427	3.6288	3.6552
38200	3.6427	3.6287	3.6560
38300	3.6427	3.6293	3.6552
38400	3.6427	3.6296	3.6550
38500	3.6426	3.6301	3.6556
38600	3.6426	3.6300	3.6550
38700	3.6425	3.6298	3.6550
38800	3.6425	3.6298	3.6549
38900	3.6425	3.6288	3.6546
39000	3.6426	3.6290	3.6543
39100	3.6426	3.6287	3.6547
39200	3.6427	3.6281	3.6545
39300	3.6427	3.6279	3.6548
39400	3.6428	3.6290	3.6556
39500	3.6429	3.6285	3.6557
39600	3.6428	3.6292	3.6557
39700	3.6428	3.6289	3.6555
39800	3.6428	3.6288	3.6556
39900	3.6428	3.6281	3.6557
40000	3.6429	3.6278	3.6561
40100	3.6429	3.6281	3.6558
40200	3.6429	3.6280	3.6564
40300	3.6429	3.6286	3.6575
40400	3.6429	3.6277	3.6572
40500	3.6428	3.6271	3.6569
40600	3.6429	3.6272	3.6568
40700	3.6429	3.6272	3.6566
40800	3.6430	3.6284	3.6574
40900	3.6431	3.6280	3.6573
41000	3.6431	3.6279	3.6573
41100	3.6431	3.6272	3.6573
41200	3.6431	3.6274	3.6571
41300	3.6432	3.6271	3.6574
41400	3.6432	3.6279	3.6577
41500	3.6432	3.6283	3.6576
41600	3.6432	3.6283	3.6581
41700	3.6432	3.6290	3.6588
41800	3.6433	3.6287	3.6591
41900	3.6433	3.6290	3.6586
42000	3.6433	3.6293	3.6586
42100	3.6433	3.6301	3.6584
42200	3.6434	3.6300	3.6581
42300	3.6434	3.6298	3.6574
42400	3.6435	3.6301	3.6567
42500	3.6436	3.6295	3.6565
42600	3.6436	3.6297	3.6570
42700	3.6436	3.6295	3.6559
42800	3.6437	3.6288	3.6555
42900	3.6436	3.6288	3.6550
43000	3.6437	3.6288	3.6553
43100	3.6437	3.6289	3.6556
43200	3.6437	3.6291	3.6558
43300	3.6437	3.6289	3.6557
43400	3.6438	3.6291	3.6560
43500	3.6438	3.6302	3.6555
43600	3.6439	3.6303	3.6554
43700	3.6439	3.6307	3.6553
43800	3.6439	3.6307	3.6555
43900	3.6440	3.6312	3.6552
44000	3.6440	3.6317	3.6551
44100	3.6440	3.6315	3.6558
44200	3.6440	3.6315	3.6561
44300	3.6440	3.6316	3.6563
44400	3.6441	3.6317	3.6565
44500	3.6442	3.6315	3.6566
44600	3.6442	3.6318	3.6560
44700	3.6442	3.6323	3.6560
44800	3.6443	3.6325	3.6568
44900	3.6443	3.6325	3.6565
45000	3.6443	3.6327	3.6565
45100	3.6444	3.6324	3.6564
45200	3.6444	3.6327	3.6569
45300	3.6444	3.6327	3.6562
45400	3.6445	3.6334	3.6565
45500	3.6445	3.6328	3.6558
45600	3.6445	3.6329	3.6549
45700	3.6445	3.6332	3.6553
45800	3.6446	3.6333	3.6551
45900	3.6446	3.6332	3.6551
46000	3.6448	3.6337	3.6552
46100	3.6449	3.6342	3.6545
46200	3.6449	3.6339	3.6547
46300	3.6449	3.6340	3.6552
46400	3.6449	3.6340	3.6548
46500	3.6449	3.6349	3.6553
46600	3.6448	3.6343	3.6548
46700	3.6449	3.6341	3.6545
46800	3.6448	3.6346	3.6549
46900	3.6448	3.6350	3.6547
47000	3.6448	3.6343	3.6546
47100	3.6448	3.6348	3.6551
47200	3.6448	3.6349	3.6556
47300	3.6448	3.6348	3.6551
47400	3.6449	3.6347	3.6555
47500	3.6450	3.6349	3.6555
47600	3.6450	3.6346	3.6551
47700	3.6450	3.6350	3.6545
47800	3.6451	3.6355	3.6547
47900	3.6452	3.6353	3.6551
48000	3.6452	3.6358	3.6557
48100	3.6452	3.6355	3.6560
48196	3.6452	3.6357	3.6560
48200	3.6452	3.6357	3.6559
48300	3.6452	3.6356	3.6555
48400	3.6453	3.6357	3.6556
48500	3.6453	3.6353	3.6552
48600	3.6454	3.6357	3.6555
48700	3.6454	3.6363	3.6553
48800	3.6454	3.6364	3.6559
48900	3.6455	3.6365	3.6558
49000	3.6455	3.6368	3.6553
49100	3.6455	3.6368	3.6558
49200	3.6454	3.6364	3.6555
49300	3.6454	3.6365	3.6558
49400	3.6454	3.6370	3.6555
49500	3.6454	3.6372	3.6549
49600	3.6455	3.6370	3.6545
49700	3.6455	3.6374	3.6548
49800	3.6456	3.6372	3.6549
49900	3.6455	3.6374	3.6542
50000	3.6456	3.6378	3.6551
50100	3.6456	3.6384	3.6551
50200	3.6456	3.6383	3.6545
50300	3.6456	3.6387	3.6545
50400	3.6456	3.6383	3.6547
50500	3.6456	3.6381	3.6558
50600	3.6457	3.6383	3.6560
50700	3.6457	3.6380	3.6564
50800	3.6458	3.6383	3.6560
50900	3.6458	3.6378	3.6559
51000	3.6458	3.6374	3.6562
51100	3.6458	3.6374	3.6558
51200	3.6458	3.6371	3.6552
51300	3.6458	3.6368	3.6548
51400	3.6458	3.6375	3.6540
51500	3.6458	3.6378	3.6543
51600	3.6458	3.6376	3.6541
51700	3.6458	3.6374	3.6539
51800	3.6459	3.6382	3.6539
51900	3.6459	3.6383	3.6543
52000	3.6460	3.6387	3.6540
52100	3.6460	3.6388	3.6540
52200	3.6461	3.6387	3.6542
52300	3.6462	3.6385	3.6542
52400	3.6462	3.6382	3.6541
52500	3.6462	3.6388	3.6541
52600	3.6462	3.6387	3.6545
52700	3.6462	3.6389	3.6545
52800	3.6462	3.6387	3.6546
52900	3.6462	3.6383	3.6546
53000	3.6463	3.6382	3.6543
53100	3.6463	3.6392	3.6541
53200	3.6462	3.6389	3.6539
53300	3.6463	3.6389	3.6538
53400	3.6463	3.6391	3.6539
53500	3.6463	3.6389	3.6538
53600	3.6463	3.6389	3.6533
53700	3.6463	3.6390	3.6534
53800	3.6463	3.6391	3.6536
53900	3.6464	3.6392	3.6536
54000	3.6464	3.6397	3.6536
54100	3.6464	3.6393	3.6532
54200	3.6464	3.6400	3.6537
54300	3.6464	3.6401	3.6535
54400	3.6464	3.6400	3.6535
54500	3.6464	3.6397	3.6533
54600	3.6464	3.6403	3.6533
54700	3.6464	3.6403	3.6531
54800	3.6465	3.6403	3.6531
54900	3.6465	3.6401	3.6527
55000	3.6465	3.6401	3.6532
55100	3.6465	3.6403	3.6533
55200	3.6465	3.6406	3.6533
55300	3.6465	3.6405	3.6532
55400	3.6465	3.6407	3.6529
55500	3.6465	3.6405	3.6531
55600	3.6465	3.6408	3.6534
55700	3.6466	3.6405	3.6537
55800	3.6466	3.6403	3.6532
55900	3.6466	3.6402	3.6529
56000	3.6466	3.6402	3.6528
56100	3.6466	3.6404	3.6528
56200	3.6466	3.6404	3.6524
56300	3.6466	3.6407	3.6526
56400	3.6467	3.6408	3.6523
56500	3.6467	3.6406	3.6525
56600	3.6468	3.6409	3.6523
56700	3.6468	3.6410	3.6522
56800	3.6467	3.6411	3.6520
56900	3.6467	3.6413	3.6521
57000	3.6468	3.6414	3.6522
57100	3.6468	3.6414	3.6524
57200	3.6468	3.6412	3.6525
57300	3.6468	3.6414	3.6526
57400	3.6468	3.6414	3.6530
57500	3.6468	3.6413	3.6525
57600	3.6468	3.6416	3.6522
57700	3.6468	3.6416	3.6522
57800	3.6468	3.6415	3.6523
57900	3.6468	3.6418	3.6522
58000	3.6469	3.6419	3.6524
58100	3.6469	3.6420	3.6524
58200	3.6469	3.6418	3.6524
58300	3.6469	3.6423	3.6521
58314	3.6469	3.6425	3.6523
58400	3.6469	3.6422	3.6523
58500	3.6470	3.6426	3.6521
58600	3.6470	3.6427	3.6521
58700	3.6469	3.6424	3.6517
58800	3.6470	3.6426	3.6516
58900	3.6469	3.6427	3.6517
59000	3.6469	3.6427	3.6514
59100	3.6469	3.6433	3.6513
59200	3.6468	3.6432	3.6509
59300	3.6468	3.6432	3.6508
59400	3.6468	3.6431	3.6509
59500	3.6468	3.6433	3.6506
59600	3.6468	3.6433	3.6503
59700	3.6468	3.6432	3.6507
59800	3.6468	3.6429	3.6503
59900	3.6468	3.6433	3.6503
60000	3.6468	3.6432	3.6504
60100	3.6468	3.6434	3.6501
60200	3.6468	3.6434	3.6502
60300	3.6468	3.6434	3.6502
60400	3.6469	3.6434	3.6502
60500	3.6469	3.6436	3.6505
60600	3.6469	3.6437	3.6505
60700	3.6469	3.6436	3.6505
60800	3.6470	3.6436	3.6503
60900	3.6470	3.6438	3.6502
61000	3.6469	3.6439	3.6501
61100	3.6470	3.6438	3.6501
61200	3.6470	3.6438	3.6500
61293	3.6469	3.6438	3.6499
61300	3.6469	3.6438	3.6498
61400	3.6469	3.6437	3.6498
61472	3.6469	3.6438	3.6499
61500	3.6469	3.6438	3.6500
61600	3.6469	3.6437	3.6500
61700	3.6469	3.6440	3.6498
61800	3.6469	3.6441	3.6495
61900	3.6469	3.6442	3.6496
61953	3.6469	3.6445	3.6494
62000	3.6469	3.6446	3.6495
62100	3.6469	3.6447	3.6493
62200	3.6469	3.6448	3.6496
62300	3.6469	3.6449	3.6492
62400	3.6469	3.6451	3.6488
62500	3.6469	3.6453	3.6486
62600	3.6469	3.6451	3.6487
62700	3.6469	3.6452	3.6486
62800	3.6469	3.6455	3.6485
62900	3.6469	3.6456	3.6481
63000	3.6469	3.6458	3.6479
63100	3.6469	3.6460	3.6479
63200	3.6469	3.6461	3.6476
63300	3.6469	3.6465	3.6473
63332	3.6469	3.6469	3.6469
