# Supplementary material for: β-sitosterol inhibits trimethylamine production by regulating the gut microbiota and attenuates atherosclerosis in ApoE–/– mice
Source: Front Cardiovasc Med. 2022 Nov 1;9:986905. doi: 10.3389/fcvm.2022.986905 (PMC9663806; doi:10.3389/fcvm.2022.986905)
Supplement: Supplementary file 1 [file Data_Sheet_1.ZIP › Source data/gut microbiota diversity analysis/CON-EXP/02.Alpha/03.Shannon_rarefac/otu.14.r_shannon.xls]

numsampled	0.97	lci	hci
1	0.0000	-0.0000	-0.0000
100	2.2069	1.8889	2.4671
200	2.3115	2.0590	2.5391
300	2.3676	2.1776	2.5648
400	2.4063	2.2182	2.6047
500	2.4286	2.2859	2.5705
600	2.4488	2.3204	2.6151
700	2.4688	2.3486	2.6371
800	2.4814	2.3390	2.6091
900	2.4948	2.3854	2.6187
1000	2.5027	2.3759	2.6200
1100	2.5092	2.3873	2.6164
1200	2.5133	2.3954	2.6326
1300	2.5195	2.3962	2.6300
1400	2.5248	2.4017	2.6251
1500	2.5296	2.4185	2.6450
1600	2.5359	2.4156	2.6408
1700	2.5402	2.4176	2.6443
1800	2.5445	2.4352	2.6393
1900	2.5481	2.4502	2.6369
2000	2.5508	2.4574	2.6334
2100	2.5547	2.4589	2.6388
2200	2.5563	2.4691	2.6323
2300	2.5582	2.4707	2.6383
2400	2.5595	2.4691	2.6418
2500	2.5611	2.4657	2.6401
2600	2.5628	2.4643	2.6448
2700	2.5647	2.4706	2.6452
2800	2.5665	2.4654	2.6474
2900	2.5691	2.4797	2.6507
3000	2.5703	2.4816	2.6476
3100	2.5722	2.4772	2.6456
3200	2.5736	2.4857	2.6482
3300	2.5762	2.5025	2.6493
3400	2.5784	2.5012	2.6525
3500	2.5787	2.4942	2.6566
3600	2.5800	2.4888	2.6585
3700	2.5821	2.4921	2.6607
3800	2.5836	2.4936	2.6567
3900	2.5847	2.5004	2.6568
4000	2.5871	2.5053	2.6532
4100	2.5881	2.5088	2.6584
4200	2.5897	2.5170	2.6543
4300	2.5910	2.5187	2.6523
4400	2.5920	2.5196	2.6560
4500	2.5934	2.5282	2.6535
4600	2.5942	2.5269	2.6572
4700	2.5950	2.5248	2.6538
4800	2.5959	2.5289	2.6543
4900	2.5969	2.5356	2.6537
5000	2.5970	2.5285	2.6530
5100	2.5974	2.5348	2.6582
5200	2.5980	2.5366	2.6533
5300	2.5988	2.5371	2.6505
5400	2.5998	2.5405	2.6513
5500	2.6007	2.5472	2.6524
5600	2.6009	2.5502	2.6555
5700	2.6024	2.5560	2.6516
5800	2.6028	2.5575	2.6516
5900	2.6031	2.5578	2.6469
6000	2.6034	2.5533	2.6419
6100	2.6037	2.5515	2.6428
6200	2.6041	2.5555	2.6476
6300	2.6052	2.5581	2.6539
6400	2.6052	2.5607	2.6532
6500	2.6054	2.5613	2.6464
6600	2.6061	2.5603	2.6486
6700	2.6067	2.5597	2.6457
6800	2.6072	2.5614	2.6515
6900	2.6080	2.5616	2.6461
7000	2.6089	2.5665	2.6495
7100	2.6091	2.5689	2.6459
7200	2.6097	2.5668	2.6484
7300	2.6108	2.5657	2.6484
7400	2.6110	2.5643	2.6482
7500	2.6113	2.5692	2.6500
7600	2.6124	2.5695	2.6528
7700	2.6130	2.5732	2.6561
7800	2.6136	2.5743	2.6570
7900	2.6140	2.5754	2.6557
8000	2.6139	2.5745	2.6570
8100	2.6142	2.5761	2.6570
8200	2.6146	2.5764	2.6593
8300	2.6148	2.5761	2.6597
8400	2.6153	2.5772	2.6590
8500	2.6157	2.5792	2.6627
8600	2.6159	2.5793	2.6615
8700	2.6163	2.5806	2.6620
8800	2.6167	2.5822	2.6621
8900	2.6171	2.5806	2.6595
9000	2.6173	2.5789	2.6626
9100	2.6171	2.5781	2.6615
9200	2.6175	2.5798	2.6597
9300	2.6178	2.5804	2.6605
9400	2.6180	2.5838	2.6609
9500	2.6184	2.5827	2.6628
9600	2.6189	2.5837	2.6614
9700	2.6192	2.5848	2.6591
9800	2.6196	2.5845	2.6600
9900	2.6198	2.5826	2.6627
10000	2.6202	2.5835	2.6645
10100	2.6209	2.5852	2.6662
10200	2.6210	2.5871	2.6648
10300	2.6214	2.5874	2.6656
10400	2.6217	2.5868	2.6655
10500	2.6222	2.5892	2.6639
10600	2.6228	2.5898	2.6665
10700	2.6231	2.5910	2.6659
10800	2.6233	2.5905	2.6675
10900	2.6237	2.5904	2.6642
11000	2.6241	2.5915	2.6619
11100	2.6244	2.5923	2.6597
11200	2.6245	2.5924	2.6600
11300	2.6248	2.5936	2.6607
11400	2.6249	2.5937	2.6611
11500	2.6248	2.5906	2.6612
11600	2.6250	2.5941	2.6597
11700	2.6251	2.5949	2.6593
11800	2.6255	2.5932	2.6604
11900	2.6257	2.5916	2.6588
12000	2.6259	2.5942	2.6596
12100	2.6260	2.5957	2.6601
12200	2.6261	2.5981	2.6601
12300	2.6263	2.6000	2.6610
12400	2.6267	2.6001	2.6597
12500	2.6270	2.6009	2.6594
12600	2.6273	2.6008	2.6597
12700	2.6276	2.6010	2.6607
12800	2.6277	2.6018	2.6611
12900	2.6283	2.5995	2.6625
13000	2.6286	2.6000	2.6617
13100	2.6288	2.5987	2.6604
13200	2.6293	2.5982	2.6597
13300	2.6295	2.5990	2.6582
13400	2.6299	2.6004	2.6592
13500	2.6302	2.6007	2.6600
13600	2.6303	2.6025	2.6593
13700	2.6304	2.6016	2.6594
13800	2.6305	2.6019	2.6608
13900	2.6306	2.6026	2.6614
14000	2.6305	2.6016	2.6610
14100	2.6307	2.6026	2.6609
14200	2.6308	2.6036	2.6604
14300	2.6309	2.6028	2.6611
14400	2.6309	2.6029	2.6616
14500	2.6310	2.6023	2.6637
14600	2.6309	2.6015	2.6614
14700	2.6309	2.6011	2.6610
14800	2.6311	2.6014	2.6620
14900	2.6313	2.5991	2.6632
15000	2.6312	2.6008	2.6631
15100	2.6312	2.5997	2.6623
15200	2.6312	2.6001	2.6635
15300	2.6314	2.5996	2.6632
15400	2.6316	2.5991	2.6611
15500	2.6316	2.5997	2.6606
15600	2.6318	2.5975	2.6611
15700	2.6316	2.5994	2.6603
15800	2.6319	2.6007	2.6604
15900	2.6321	2.5994	2.6607
16000	2.6322	2.5971	2.6624
16100	2.6322	2.5974	2.6634
16200	2.6323	2.6005	2.6627
16300	2.6324	2.6000	2.6641
16400	2.6325	2.6012	2.6642
16500	2.6323	2.6034	2.6636
16600	2.6324	2.6019	2.6639
16700	2.6324	2.6026	2.6639
16800	2.6324	2.6004	2.6629
16900	2.6323	2.6015	2.6624
17000	2.6324	2.6004	2.6647
17100	2.6325	2.6009	2.6658
17200	2.6326	2.6039	2.6674
17300	2.6325	2.6050	2.6651
17400	2.6325	2.6051	2.6646
17500	2.6324	2.6061	2.6648
17600	2.6326	2.6073	2.6643
17700	2.6329	2.6070	2.6640
17800	2.6327	2.6056	2.6631
17900	2.6327	2.6064	2.6641
18000	2.6330	2.6052	2.6622
18100	2.6331	2.6065	2.6617
18200	2.6333	2.6066	2.6618
18300	2.6334	2.6072	2.6622
18400	2.6338	2.6090	2.6621
18500	2.6340	2.6076	2.6615
18600	2.6340	2.6078	2.6625
18700	2.6339	2.6067	2.6615
18800	2.6341	2.6071	2.6625
18900	2.6340	2.6071	2.6638
19000	2.6339	2.6068	2.6630
19100	2.6340	2.6073	2.6625
19200	2.6341	2.6079	2.6611
19300	2.6343	2.6077	2.6616
19400	2.6344	2.6076	2.6619
19500	2.6343	2.6073	2.6629
19600	2.6343	2.6070	2.6636
19700	2.6346	2.6080	2.6616
19800	2.6347	2.6082	2.6621
19900	2.6348	2.6089	2.6625
20000	2.6348	2.6098	2.6633
20100	2.6347	2.6092	2.6631
20200	2.6349	2.6099	2.6627
20300	2.6351	2.6097	2.6630
20400	2.6350	2.6108	2.6629
20500	2.6352	2.6108	2.6625
20600	2.6354	2.6115	2.6620
20700	2.6355	2.6110	2.6627
20800	2.6353	2.6104	2.6626
20900	2.6355	2.6115	2.6623
21000	2.6356	2.6100	2.6638
21100	2.6354	2.6084	2.6639
21200	2.6355	2.6091	2.6635
21300	2.6357	2.6081	2.6622
21400	2.6356	2.6107	2.6618
21500	2.6355	2.6103	2.6612
21600	2.6356	2.6105	2.6616
21700	2.6357	2.6122	2.6610
21800	2.6358	2.6130	2.6619
21900	2.6359	2.6125	2.6613
22000	2.6360	2.6129	2.6605
22100	2.6360	2.6117	2.6628
22200	2.6361	2.6122	2.6626
22300	2.6362	2.6104	2.6625
22400	2.6363	2.6107	2.6615
22500	2.6364	2.6101	2.6612
22600	2.6367	2.6097	2.6622
22700	2.6366	2.6105	2.6625
22800	2.6365	2.6092	2.6641
22900	2.6366	2.6104	2.6642
23000	2.6366	2.6092	2.6626
23100	2.6366	2.6084	2.6615
23200	2.6367	2.6081	2.6618
23300	2.6369	2.6078	2.6624
23400	2.6370	2.6084	2.6626
23500	2.6370	2.6068	2.6618
23600	2.6370	2.6063	2.6618
23700	2.6371	2.6078	2.6605
23800	2.6372	2.6088	2.6604
23900	2.6373	2.6087	2.6604
24000	2.6372	2.6081	2.6592
24100	2.6373	2.6084	2.6599
24200	2.6371	2.6088	2.6622
24300	2.6373	2.6094	2.6628
24400	2.6374	2.6101	2.6620
24500	2.6375	2.6103	2.6610
24600	2.6376	2.6105	2.6616
24700	2.6377	2.6109	2.6615
24800	2.6379	2.6121	2.6618
24900	2.6380	2.6120	2.6623
25000	2.6382	2.6123	2.6625
25100	2.6382	2.6128	2.6618
25200	2.6383	2.6137	2.6609
25300	2.6384	2.6132	2.6601
25400	2.6384	2.6124	2.6604
25500	2.6384	2.6128	2.6603
25600	2.6384	2.6124	2.6605
25700	2.6385	2.6149	2.6612
25800	2.6386	2.6146	2.6608
25900	2.6386	2.6150	2.6616
26000	2.6385	2.6144	2.6608
26100	2.6386	2.6141	2.6612
26200	2.6387	2.6152	2.6612
26300	2.6389	2.6160	2.6608
26400	2.6389	2.6161	2.6608
26500	2.6389	2.6171	2.6598
26600	2.6391	2.6155	2.6592
26700	2.6390	2.6157	2.6594
26800	2.6391	2.6161	2.6592
26900	2.6391	2.6169	2.6596
27000	2.6393	2.6174	2.6604
27100	2.6393	2.6182	2.6600
27200	2.6395	2.6178	2.6601
27300	2.6394	2.6168	2.6598
27400	2.6394	2.6161	2.6609
27500	2.6396	2.6160	2.6618
27600	2.6396	2.6153	2.6617
27700	2.6398	2.6160	2.6612
27800	2.6398	2.6162	2.6610
27900	2.6399	2.6162	2.6616
28000	2.6399	2.6172	2.6613
28100	2.6400	2.6170	2.6612
28200	2.6400	2.6175	2.6603
28300	2.6399	2.6177	2.6601
28400	2.6401	2.6181	2.6607
28500	2.6401	2.6184	2.6605
28600	2.6402	2.6178	2.6597
28700	2.6403	2.6183	2.6588
28800	2.6403	2.6190	2.6590
28900	2.6403	2.6185	2.6591
29000	2.6403	2.6188	2.6591
29100	2.6402	2.6191	2.6589
29200	2.6403	2.6181	2.6598
29300	2.6403	2.6195	2.6591
29400	2.6405	2.6207	2.6605
29500	2.6404	2.6199	2.6621
29600	2.6405	2.6203	2.6624
29700	2.6406	2.6215	2.6609
29800	2.6406	2.6213	2.6602
29900	2.6407	2.6210	2.6602
30000	2.6408	2.6212	2.6597
30100	2.6408	2.6207	2.6596
30200	2.6408	2.6214	2.6594
30300	2.6408	2.6216	2.6602
30400	2.6408	2.6210	2.6600
30500	2.6408	2.6213	2.6589
30600	2.6409	2.6220	2.6595
30700	2.6410	2.6219	2.6591
30800	2.6412	2.6218	2.6598
30900	2.6412	2.6214	2.6598
31000	2.6412	2.6212	2.6597
31100	2.6412	2.6212	2.6604
31200	2.6413	2.6220	2.6610
31300	2.6413	2.6221	2.6615
31400	2.6415	2.6223	2.6614
31500	2.6415	2.6229	2.6610
31600	2.6416	2.6225	2.6598
31700	2.6416	2.6231	2.6592
31800	2.6415	2.6227	2.6579
31900	2.6416	2.6226	2.6585
32000	2.6416	2.6230	2.6595
32100	2.6417	2.6220	2.6604
32200	2.6419	2.6221	2.6606
32300	2.6419	2.6212	2.6602
32400	2.6419	2.6219	2.6599
32500	2.6419	2.6227	2.6591
32600	2.6421	2.6228	2.6597
32700	2.6422	2.6229	2.6614
32800	2.6421	2.6230	2.6614
32900	2.6423	2.6225	2.6616
33000	2.6424	2.6232	2.6612
33100	2.6425	2.6228	2.6615
33200	2.6426	2.6233	2.6615
33300	2.6426	2.6242	2.6610
33400	2.6427	2.6242	2.6614
33500	2.6428	2.6255	2.6611
33600	2.6427	2.6255	2.6614
33700	2.6427	2.6245	2.6612
33800	2.6426	2.6239	2.6603
33900	2.6427	2.6245	2.6606
34000	2.6428	2.6244	2.6615
34100	2.6429	2.6250	2.6613
34200	2.6430	2.6248	2.6614
34300	2.6430	2.6247	2.6616
34400	2.6430	2.6241	2.6613
34500	2.6430	2.6251	2.6614
34600	2.6430	2.6245	2.6605
34700	2.6430	2.6244	2.6600
34800	2.6429	2.6247	2.6592
34900	2.6430	2.6241	2.6604
35000	2.6430	2.6230	2.6617
35100	2.6431	2.6235	2.6614
35200	2.6431	2.6231	2.6608
35300	2.6432	2.6235	2.6614
35400	2.6433	2.6236	2.6620
35500	2.6434	2.6242	2.6628
35600	2.6435	2.6243	2.6627
35700	2.6436	2.6245	2.6626
35800	2.6436	2.6242	2.6621
35900	2.6436	2.6248	2.6620
36000	2.6436	2.6239	2.6619
36100	2.6437	2.6240	2.6618
36200	2.6438	2.6237	2.6624
36300	2.6438	2.6239	2.6618
36400	2.6439	2.6261	2.6614
36500	2.6440	2.6255	2.6609
36600	2.6439	2.6259	2.6604
36700	2.6440	2.6265	2.6596
36800	2.6441	2.6258	2.6603
36900	2.6440	2.6266	2.6612
37000	2.6439	2.6256	2.6613
37100	2.6439	2.6256	2.6611
37200	2.6439	2.6258	2.6603
37300	2.6440	2.6258	2.6601
37400	2.6440	2.6256	2.6600
37500	2.6441	2.6263	2.6592
37600	2.6442	2.6261	2.6586
37700	2.6442	2.6263	2.6586
37800	2.6441	2.6260	2.6583
37900	2.6442	2.6260	2.6584
38000	2.6442	2.6260	2.6588
38100	2.6443	2.6267	2.6583
38200	2.6443	2.6260	2.6582
38300	2.6443	2.6270	2.6584
38400	2.6443	2.6279	2.6586
38500	2.6444	2.6275	2.6588
38600	2.6444	2.6282	2.6591
38700	2.6444	2.6281	2.6590
38800	2.6443	2.6279	2.6584
38900	2.6443	2.6280	2.6583
39000	2.6443	2.6276	2.6580
39100	2.6444	2.6284	2.6576
39200	2.6445	2.6278	2.6575
39300	2.6445	2.6277	2.6571
39400	2.6444	2.6276	2.6570
39500	2.6443	2.6284	2.6573
39600	2.6443	2.6284	2.6572
39700	2.6443	2.6288	2.6577
39800	2.6443	2.6290	2.6570
39900	2.6444	2.6291	2.6572
40000	2.6443	2.6293	2.6574
40100	2.6444	2.6293	2.6577
40200	2.6445	2.6304	2.6579
40300	2.6444	2.6305	2.6590
40400	2.6445	2.6298	2.6586
40500	2.6445	2.6300	2.6584
40600	2.6445	2.6303	2.6579
40700	2.6445	2.6302	2.6582
40800	2.6446	2.6302	2.6577
40900	2.6446	2.6303	2.6570
41000	2.6446	2.6303	2.6572
41100	2.6445	2.6296	2.6574
41200	2.6445	2.6300	2.6573
41300	2.6446	2.6299	2.6575
41400	2.6447	2.6307	2.6577
41500	2.6447	2.6307	2.6572
41600	2.6447	2.6314	2.6567
41700	2.6447	2.6310	2.6571
41800	2.6448	2.6316	2.6570
41900	2.6449	2.6321	2.6568
42000	2.6448	2.6325	2.6568
42100	2.6448	2.6325	2.6568
42200	2.6449	2.6324	2.6566
42300	2.6450	2.6323	2.6566
42400	2.6450	2.6322	2.6568
42500	2.6450	2.6320	2.6563
42600	2.6450	2.6322	2.6562
42700	2.6450	2.6323	2.6561
42800	2.6451	2.6323	2.6559
42900	2.6452	2.6329	2.6559
43000	2.6452	2.6325	2.6561
43100	2.6452	2.6325	2.6561
43200	2.6452	2.6324	2.6558
43300	2.6452	2.6330	2.6558
43400	2.6453	2.6331	2.6565
43500	2.6454	2.6330	2.6559
43600	2.6454	2.6332	2.6554
43700	2.6454	2.6332	2.6550
43800	2.6455	2.6331	2.6555
43900	2.6455	2.6340	2.6555
44000	2.6455	2.6334	2.6553
44100	2.6454	2.6333	2.6557
44200	2.6454	2.6331	2.6557
44300	2.6454	2.6332	2.6560
44400	2.6455	2.6334	2.6555
44500	2.6455	2.6340	2.6549
44600	2.6455	2.6341	2.6550
44700	2.6454	2.6343	2.6544
44800	2.6455	2.6342	2.6545
44900	2.6456	2.6340	2.6553
45000	2.6457	2.6344	2.6555
45100	2.6458	2.6347	2.6551
45200	2.6458	2.6344	2.6553
45300	2.6459	2.6349	2.6551
45400	2.6459	2.6342	2.6548
45500	2.6459	2.6345	2.6549
45600	2.6460	2.6346	2.6549
45700	2.6460	2.6349	2.6553
45800	2.6460	2.6353	2.6551
45900	2.6460	2.6352	2.6551
46000	2.6460	2.6349	2.6554
46100	2.6460	2.6354	2.6551
46200	2.6460	2.6356	2.6556
46300	2.6459	2.6352	2.6554
46400	2.6459	2.6348	2.6558
46500	2.6459	2.6346	2.6553
46600	2.6459	2.6351	2.6553
46700	2.6460	2.6356	2.6549
46800	2.6460	2.6356	2.6549
46900	2.6460	2.6354	2.6547
47000	2.6460	2.6355	2.6548
47100	2.6461	2.6356	2.6548
47200	2.6461	2.6353	2.6549
47300	2.6461	2.6358	2.6549
47400	2.6461	2.6355	2.6548
47500	2.6462	2.6355	2.6553
47600	2.6462	2.6355	2.6549
47700	2.6462	2.6353	2.6552
47800	2.6462	2.6356	2.6552
47900	2.6463	2.6358	2.6547
48000	2.6463	2.6361	2.6548
48100	2.6463	2.6360	2.6553
48196	2.6464	2.6359	2.6561
48200	2.6464	2.6361	2.6561
48300	2.6464	2.6362	2.6554
48400	2.6464	2.6363	2.6558
48500	2.6463	2.6362	2.6555
48600	2.6464	2.6362	2.6549
48700	2.6465	2.6368	2.6547
48800	2.6465	2.6366	2.6547
48900	2.6465	2.6366	2.6553
49000	2.6465	2.6367	2.6562
49100	2.6466	2.6361	2.6559
49200	2.6465	2.6364	2.6561
49300	2.6465	2.6368	2.6557
49400	2.6465	2.6369	2.6564
49500	2.6465	2.6367	2.6560
49600	2.6465	2.6373	2.6559
49700	2.6465	2.6372	2.6558
49800	2.6466	2.6376	2.6558
49900	2.6466	2.6377	2.6560
50000	2.6467	2.6381	2.6556
50100	2.6467	2.6380	2.6560
50200	2.6467	2.6384	2.6558
50300	2.6467	2.6385	2.6558
50400	2.6467	2.6385	2.6569
50500	2.6467	2.6384	2.6569
50600	2.6467	2.6387	2.6566
50700	2.6468	2.6388	2.6563
50800	2.6468	2.6390	2.6564
50900	2.6468	2.6394	2.6561
51000	2.6469	2.6394	2.6558
51100	2.6469	2.6397	2.6556
51200	2.6469	2.6393	2.6555
51300	2.6469	2.6395	2.6550
51400	2.6470	2.6391	2.6553
51500	2.6470	2.6394	2.6555
51600	2.6470	2.6398	2.6559
51700	2.6469	2.6391	2.6558
51800	2.6469	2.6389	2.6559
51900	2.6470	2.6390	2.6561
52000	2.6470	2.6390	2.6555
52100	2.6470	2.6388	2.6557
52200	2.6470	2.6387	2.6555
52300	2.6470	2.6387	2.6551
52400	2.6469	2.6392	2.6552
52500	2.6470	2.6394	2.6556
52600	2.6471	2.6393	2.6557
52700	2.6470	2.6389	2.6559
52800	2.6471	2.6389	2.6557
52900	2.6470	2.6390	2.6552
53000	2.6470	2.6396	2.6549
53100	2.6470	2.6399	2.6552
53200	2.6471	2.6401	2.6554
53300	2.6471	2.6397	2.6557
53400	2.6471	2.6402	2.6547
53500	2.6471	2.6401	2.6552
53600	2.6471	2.6401	2.6547
53700	2.6471	2.6398	2.6542
53800	2.6471	2.6397	2.6543
53900	2.6471	2.6401	2.6545
54000	2.6471	2.6399	2.6553
54100	2.6471	2.6399	2.6554
54200	2.6471	2.6401	2.6551
54300	2.6472	2.6405	2.6547
54400	2.6472	2.6404	2.6542
54500	2.6472	2.6404	2.6547
54600	2.6473	2.6399	2.6539
54700	2.6473	2.6403	2.6532
54800	2.6473	2.6405	2.6541
54900	2.6474	2.6404	2.6539
55000	2.6474	2.6402	2.6534
55100	2.6474	2.6407	2.6535
55200	2.6474	2.6402	2.6533
55300	2.6474	2.6400	2.6533
55400	2.6474	2.6399	2.6540
55500	2.6475	2.6403	2.6541
55600	2.6475	2.6402	2.6544
55700	2.6475	2.6408	2.6540
55800	2.6476	2.6408	2.6538
55900	2.6475	2.6411	2.6535
56000	2.6476	2.6406	2.6536
56100	2.6475	2.6409	2.6536
56200	2.6476	2.6410	2.6531
56300	2.6477	2.6404	2.6533
56400	2.6477	2.6408	2.6531
56500	2.6477	2.6410	2.6532
56600	2.6477	2.6408	2.6536
56700	2.6477	2.6411	2.6530
56800	2.6477	2.6413	2.6528
56900	2.6478	2.6413	2.6530
57000	2.6479	2.6416	2.6536
57100	2.6479	2.6415	2.6535
57200	2.6480	2.6425	2.6537
57300	2.6481	2.6424	2.6537
57400	2.6481	2.6427	2.6538
57500	2.6481	2.6424	2.6535
57600	2.6481	2.6417	2.6534
57700	2.6481	2.6420	2.6533
57800	2.6482	2.6423	2.6531
57900	2.6482	2.6425	2.6527
58000	2.6482	2.6425	2.6526
58100	2.6482	2.6428	2.6528
58200	2.6482	2.6429	2.6529
58300	2.6482	2.6433	2.6530
58314	2.6482	2.6433	2.6531
58400	2.6482	2.6435	2.6529
58500	2.6482	2.6434	2.6529
58600	2.6482	2.6437	2.6526
58700	2.6482	2.6435	2.6525
58800	2.6482	2.6438	2.6525
58900	2.6482	2.6438	2.6526
59000	2.6482	2.6434	2.6524
59100	2.6482	2.6435	2.6523
59200	2.6482	2.6433	2.6525
59300	2.6482	2.6439	2.6527
59400	2.6483	2.6438	2.6523
59500	2.6482	2.6437	2.6525
59600	2.6483	2.6440	2.6524
59700	2.6483	2.6442	2.6526
59800	2.6483	2.6444	2.6523
59900	2.6483	2.6446	2.6526
60000	2.6483	2.6446	2.6530
60100	2.6483	2.6447	2.6534
60200	2.6484	2.6446	2.6530
60300	2.6483	2.6443	2.6526
60400	2.6484	2.6443	2.6525
60500	2.6484	2.6446	2.6524
60600	2.6484	2.6447	2.6524
60700	2.6484	2.6450	2.6521
60800	2.6485	2.6455	2.6521
60900	2.6485	2.6453	2.6521
61000	2.6485	2.6452	2.6522
61100	2.6485	2.6454	2.6523
61200	2.6486	2.6452	2.6519
61293	2.6486	2.6454	2.6517
61300	2.6486	2.6454	2.6519
61400	2.6486	2.6452	2.6519
61472	2.6486	2.6452	2.6517
61500	2.6486	2.6450	2.6516
61600	2.6486	2.6454	2.6513
61700	2.6486	2.6452	2.6512
61800	2.6486	2.6456	2.6516
61900	2.6486	2.6459	2.6512
61953	2.6486	2.6457	2.6513
62000	2.6486	2.6455	2.6513
62100	2.6486	2.6457	2.6512
62200	2.6487	2.6459	2.6512
62300	2.6486	2.6458	2.6509
62400	2.6486	2.6461	2.6510
62500	2.6486	2.6463	2.6512
62600	2.6486	2.6461	2.6508
62700	2.6486	2.6464	2.6506
62800	2.6487	2.6466	2.6504
62900	2.6487	2.6468	2.6505
63000	2.6487	2.6469	2.6506
63100	2.6487	2.6470	2.6509
63200	2.6488	2.6469	2.6506
63300	2.6488	2.6472	2.6504
63332	2.6488	2.6471	2.6505
63400	2.6488	2.6470	2.6503
63500	2.6488	2.6474	2.6501
63600	2.6488	2.6476	2.6498
63700	2.6487	2.6476	2.6496
63800	2.6487	2.6479	2.6493
63900	2.6487	2.6483	2.6491
63939	2.6488	2.6488	2.6488
