# Supplementary material for: β-sitosterol inhibits trimethylamine production by regulating the gut microbiota and attenuates atherosclerosis in ApoE–/– mice
Source: Front Cardiovasc Med. 2022 Nov 1;9:986905. doi: 10.3389/fcvm.2022.986905 (PMC9663806; doi:10.3389/fcvm.2022.986905)
Supplement: Supplementary file 1 [file Data_Sheet_1.ZIP › Source data/gut microbiota diversity analysis/CON-EXP/02.Alpha/03.Shannon_rarefac/otu.15.r_shannon.xls]

numsampled	0.97	lci	hci
1	0.0000	-0.0000	-0.0000
100	2.8405	2.5759	3.2033
200	3.0274	2.8092	3.3133
300	3.1120	2.8836	3.3464
400	3.1690	2.9481	3.3584
500	3.2042	3.0070	3.3929
600	3.2360	3.0541	3.4033
700	3.2611	3.0780	3.4034
800	3.2782	3.1458	3.4029
900	3.2967	3.1782	3.4259
1000	3.3060	3.1795	3.4303
1100	3.3155	3.1810	3.4454
1200	3.3259	3.2068	3.4403
1300	3.3337	3.2114	3.4491
1400	3.3413	3.2127	3.4535
1500	3.3505	3.2314	3.4416
1600	3.3537	3.2498	3.4615
1700	3.3588	3.2583	3.4534
1800	3.3620	3.2496	3.4479
1900	3.3668	3.2650	3.4482
2000	3.3714	3.2701	3.4600
2100	3.3742	3.2755	3.4653
2200	3.3774	3.3018	3.4634
2300	3.3816	3.3048	3.4620
2400	3.3865	3.3119	3.4646
2500	3.3886	3.3123	3.4775
2600	3.3919	3.3115	3.4641
2700	3.3943	3.3145	3.4614
2800	3.3975	3.3226	3.4608
2900	3.4003	3.3339	3.4684
3000	3.4030	3.3315	3.4702
3100	3.4054	3.3358	3.4742
3200	3.4067	3.3378	3.4734
3300	3.4081	3.3415	3.4749
3400	3.4090	3.3468	3.4750
3500	3.4099	3.3530	3.4729
3600	3.4118	3.3535	3.4709
3700	3.4129	3.3612	3.4749
3800	3.4151	3.3621	3.4746
3900	3.4172	3.3637	3.4760
4000	3.4181	3.3660	3.4808
4100	3.4196	3.3643	3.4860
4200	3.4213	3.3708	3.4816
4300	3.4229	3.3699	3.4836
4400	3.4241	3.3690	3.4845
4500	3.4251	3.3739	3.4787
4600	3.4260	3.3729	3.4857
4700	3.4276	3.3755	3.4879
4800	3.4289	3.3739	3.4875
4900	3.4300	3.3777	3.4883
5000	3.4309	3.3820	3.4841
5100	3.4315	3.3820	3.4860
5200	3.4325	3.3872	3.4848
5300	3.4330	3.3850	3.4933
5400	3.4339	3.3899	3.4890
5500	3.4349	3.3912	3.4892
5600	3.4358	3.3874	3.4886
5700	3.4363	3.3869	3.4953
5800	3.4375	3.3886	3.4934
5900	3.4380	3.3942	3.4919
6000	3.4386	3.3953	3.4937
6100	3.4392	3.3956	3.4947
6200	3.4398	3.3955	3.4943
6300	3.4404	3.3953	3.4979
6400	3.4413	3.3937	3.4951
6500	3.4422	3.3952	3.4985
6600	3.4422	3.3977	3.4965
6700	3.4428	3.3971	3.4976
6800	3.4435	3.3995	3.4972
6900	3.4440	3.3991	3.4962
7000	3.4445	3.4008	3.4949
7100	3.4449	3.4039	3.4923
7200	3.4454	3.4010	3.4935
7300	3.4463	3.4033	3.4916
7400	3.4466	3.4003	3.4920
7500	3.4472	3.3990	3.4938
7600	3.4480	3.4005	3.4922
7700	3.4488	3.4009	3.4941
7800	3.4497	3.4041	3.4941
7900	3.4501	3.4045	3.4929
8000	3.4506	3.4069	3.4917
8100	3.4514	3.4119	3.4914
8200	3.4515	3.4094	3.4921
8300	3.4515	3.4120	3.4929
8400	3.4515	3.4093	3.4899
8500	3.4520	3.4112	3.4912
8600	3.4520	3.4122	3.4939
8700	3.4515	3.4097	3.4913
8800	3.4519	3.4108	3.4897
8900	3.4522	3.4090	3.4919
9000	3.4526	3.4085	3.4941
9100	3.4529	3.4088	3.4964
9200	3.4537	3.4111	3.4952
9300	3.4542	3.4127	3.4941
9400	3.4548	3.4137	3.4953
9500	3.4551	3.4156	3.4959
9600	3.4552	3.4180	3.4952
9700	3.4555	3.4163	3.4969
9800	3.4559	3.4141	3.4971
9900	3.4565	3.4131	3.4966
10000	3.4571	3.4150	3.4977
10100	3.4576	3.4180	3.4990
10200	3.4577	3.4169	3.4983
10300	3.4580	3.4167	3.4953
10400	3.4584	3.4152	3.4952
10500	3.4583	3.4122	3.4976
10600	3.4584	3.4123	3.4974
10700	3.4588	3.4170	3.4942
10800	3.4589	3.4200	3.4933
10900	3.4591	3.4211	3.4951
11000	3.4590	3.4202	3.4978
11100	3.4591	3.4203	3.5020
11200	3.4594	3.4219	3.5011
11300	3.4598	3.4245	3.4993
11400	3.4597	3.4285	3.4980
11500	3.4600	3.4284	3.4969
11600	3.4605	3.4283	3.4997
11700	3.4607	3.4272	3.4969
11800	3.4608	3.4267	3.4962
11900	3.4612	3.4263	3.4985
12000	3.4610	3.4268	3.4985
12100	3.4612	3.4279	3.5002
12200	3.4613	3.4287	3.4968
12300	3.4616	3.4269	3.4970
12400	3.4618	3.4259	3.4987
12500	3.4619	3.4281	3.5009
12600	3.4620	3.4289	3.5000
12700	3.4623	3.4297	3.4994
12800	3.4625	3.4314	3.5005
12900	3.4626	3.4303	3.5014
13000	3.4626	3.4297	3.5035
13100	3.4628	3.4322	3.5025
13200	3.4630	3.4325	3.5024
13300	3.4633	3.4326	3.5028
13400	3.4633	3.4314	3.5022
13500	3.4635	3.4315	3.5009
13600	3.4639	3.4323	3.5020
13700	3.4641	3.4344	3.4989
13800	3.4642	3.4356	3.5013
13900	3.4642	3.4352	3.5004
14000	3.4645	3.4341	3.4992
14100	3.4645	3.4329	3.4989
14200	3.4647	3.4341	3.4991
14300	3.4650	3.4333	3.4992
14400	3.4653	3.4349	3.4990
14500	3.4654	3.4343	3.4978
14600	3.4655	3.4345	3.4966
14700	3.4656	3.4346	3.4970
14800	3.4657	3.4361	3.4976
14900	3.4658	3.4368	3.4986
15000	3.4659	3.4373	3.4979
15100	3.4661	3.4350	3.4982
15200	3.4662	3.4363	3.4981
15300	3.4665	3.4370	3.4983
15400	3.4667	3.4390	3.4976
15500	3.4671	3.4376	3.4980
15600	3.4673	3.4387	3.5012
15700	3.4674	3.4410	3.4998
15800	3.4678	3.4407	3.5004
15900	3.4681	3.4419	3.4997
16000	3.4683	3.4431	3.5003
16100	3.4684	3.4423	3.4992
16200	3.4684	3.4436	3.4993
16300	3.4685	3.4432	3.4997
16400	3.4684	3.4430	3.4988
16500	3.4686	3.4434	3.4981
16600	3.4687	3.4444	3.4968
16700	3.4691	3.4445	3.4952
16800	3.4691	3.4439	3.4934
16900	3.4694	3.4437	3.4938
17000	3.4695	3.4444	3.4948
17100	3.4695	3.4432	3.4963
17200	3.4695	3.4426	3.4970
17300	3.4698	3.4451	3.4958
17400	3.4699	3.4450	3.4949
17500	3.4699	3.4446	3.4953
17600	3.4699	3.4461	3.4937
17700	3.4703	3.4444	3.4930
17800	3.4704	3.4452	3.4935
17900	3.4706	3.4413	3.4960
18000	3.4706	3.4407	3.4958
18100	3.4709	3.4407	3.4974
18200	3.4712	3.4407	3.4973
18300	3.4713	3.4406	3.4985
18400	3.4712	3.4419	3.4976
18500	3.4712	3.4424	3.4994
18600	3.4712	3.4435	3.5000
18700	3.4713	3.4435	3.4986
18800	3.4715	3.4439	3.4983
18900	3.4714	3.4441	3.4988
19000	3.4716	3.4442	3.4983
19100	3.4718	3.4475	3.4976
19200	3.4718	3.4468	3.4986
19300	3.4720	3.4465	3.4983
19400	3.4719	3.4467	3.4975
19500	3.4718	3.4472	3.4981
19600	3.4716	3.4465	3.4984
19700	3.4718	3.4479	3.4985
19800	3.4718	3.4489	3.4981
19900	3.4719	3.4487	3.4983
20000	3.4721	3.4501	3.4981
20100	3.4724	3.4484	3.4975
20200	3.4726	3.4496	3.4964
20300	3.4728	3.4503	3.4955
20400	3.4729	3.4505	3.4960
20500	3.4731	3.4505	3.4985
20600	3.4733	3.4503	3.4982
20700	3.4734	3.4497	3.4988
20800	3.4734	3.4495	3.4995
20900	3.4733	3.4495	3.4980
21000	3.4734	3.4495	3.4978
21100	3.4736	3.4505	3.4978
21200	3.4737	3.4498	3.4975
21300	3.4737	3.4493	3.4971
21400	3.4738	3.4484	3.4972
21500	3.4738	3.4483	3.4979
21600	3.4737	3.4491	3.4973
21700	3.4738	3.4492	3.4968
21800	3.4739	3.4489	3.4972
21900	3.4741	3.4494	3.4991
22000	3.4741	3.4490	3.4992
22100	3.4742	3.4495	3.5002
22200	3.4743	3.4489	3.4999
22300	3.4744	3.4493	3.5011
22400	3.4745	3.4498	3.5007
22500	3.4746	3.4514	3.4985
22600	3.4746	3.4524	3.4976
22700	3.4748	3.4525	3.4977
22800	3.4751	3.4541	3.4980
22900	3.4751	3.4542	3.4989
23000	3.4752	3.4521	3.4984
23100	3.4752	3.4519	3.4998
23200	3.4753	3.4531	3.4982
23300	3.4754	3.4525	3.4989
23400	3.4753	3.4518	3.4986
23500	3.4754	3.4525	3.4974
23600	3.4753	3.4519	3.4971
23700	3.4754	3.4544	3.4969
23800	3.4756	3.4535	3.4974
23900	3.4755	3.4541	3.4966
24000	3.4756	3.4546	3.4965
24100	3.4756	3.4540	3.4962
24200	3.4756	3.4532	3.4962
24300	3.4758	3.4543	3.4958
24400	3.4758	3.4552	3.4960
24500	3.4759	3.4568	3.4961
24600	3.4760	3.4575	3.4963
24700	3.4759	3.4559	3.4956
24800	3.4760	3.4561	3.4947
24900	3.4760	3.4564	3.4953
25000	3.4761	3.4570	3.4944
25100	3.4763	3.4566	3.4948
25200	3.4763	3.4564	3.4955
25300	3.4763	3.4561	3.4960
25400	3.4763	3.4565	3.4955
25500	3.4764	3.4564	3.4956
25600	3.4765	3.4566	3.4955
25700	3.4765	3.4557	3.4958
25800	3.4764	3.4564	3.4943
25900	3.4765	3.4561	3.4935
26000	3.4766	3.4573	3.4946
26100	3.4766	3.4573	3.4950
26200	3.4766	3.4574	3.4952
26300	3.4765	3.4574	3.4947
26400	3.4767	3.4580	3.4956
26500	3.4767	3.4570	3.4948
26600	3.4766	3.4576	3.4935
26700	3.4767	3.4587	3.4945
26800	3.4768	3.4589	3.4952
26900	3.4769	3.4594	3.4971
27000	3.4769	3.4591	3.4962
27100	3.4768	3.4595	3.4954
27200	3.4768	3.4589	3.4951
27300	3.4768	3.4592	3.4951
27400	3.4768	3.4592	3.4948
27500	3.4768	3.4594	3.4949
27600	3.4769	3.4596	3.4948
27700	3.4770	3.4596	3.4945
27800	3.4769	3.4602	3.4950
27900	3.4769	3.4608	3.4949
28000	3.4768	3.4607	3.4949
28100	3.4768	3.4603	3.4951
28200	3.4769	3.4605	3.4954
28300	3.4769	3.4611	3.4950
28400	3.4771	3.4617	3.4947
28500	3.4772	3.4606	3.4951
28600	3.4773	3.4611	3.4960
28700	3.4774	3.4612	3.4959
28800	3.4775	3.4612	3.4952
28900	3.4776	3.4621	3.4960
29000	3.4776	3.4621	3.4962
29100	3.4777	3.4610	3.4965
29200	3.4778	3.4609	3.4961
29300	3.4778	3.4607	3.4968
29400	3.4778	3.4609	3.4958
29500	3.4778	3.4607	3.4960
29600	3.4778	3.4607	3.4968
29700	3.4778	3.4606	3.4964
29800	3.4779	3.4606	3.4961
29900	3.4780	3.4608	3.4966
30000	3.4780	3.4613	3.4967
30100	3.4780	3.4612	3.4958
30200	3.4780	3.4606	3.4961
30300	3.4780	3.4607	3.4972
30400	3.4781	3.4611	3.4977
30500	3.4782	3.4607	3.4974
30600	3.4782	3.4614	3.4968
30700	3.4782	3.4618	3.4957
30800	3.4782	3.4617	3.4956
30900	3.4782	3.4615	3.4958
31000	3.4783	3.4618	3.4952
31100	3.4783	3.4620	3.4959
31200	3.4783	3.4618	3.4957
31300	3.4784	3.4618	3.4954
31400	3.4783	3.4608	3.4947
31500	3.4785	3.4614	3.4941
31600	3.4784	3.4621	3.4938
31700	3.4786	3.4625	3.4954
31800	3.4786	3.4632	3.4953
31900	3.4787	3.4627	3.4955
32000	3.4788	3.4627	3.4955
32100	3.4787	3.4628	3.4952
32200	3.4788	3.4632	3.4952
32300	3.4788	3.4634	3.4953
32400	3.4788	3.4643	3.4950
32500	3.4787	3.4642	3.4953
32600	3.4786	3.4640	3.4953
32700	3.4786	3.4646	3.4959
32800	3.4786	3.4639	3.4959
32900	3.4786	3.4639	3.4959
33000	3.4785	3.4637	3.4954
33100	3.4785	3.4632	3.4958
33200	3.4785	3.4638	3.4951
33300	3.4786	3.4648	3.4942
33400	3.4786	3.4651	3.4947
33500	3.4787	3.4644	3.4950
33600	3.4788	3.4643	3.4955
33700	3.4788	3.4641	3.4948
33800	3.4788	3.4647	3.4949
33900	3.4789	3.4641	3.4945
34000	3.4790	3.4634	3.4940
34100	3.4790	3.4641	3.4938
34200	3.4789	3.4638	3.4930
34300	3.4790	3.4647	3.4934
34400	3.4790	3.4656	3.4939
34500	3.4790	3.4652	3.4943
34600	3.4790	3.4649	3.4944
34700	3.4789	3.4652	3.4941
34800	3.4790	3.4640	3.4942
34900	3.4790	3.4648	3.4942
35000	3.4790	3.4640	3.4944
35100	3.4790	3.4634	3.4942
35200	3.4791	3.4640	3.4940
35300	3.4790	3.4648	3.4943
35400	3.4791	3.4649	3.4943
35500	3.4792	3.4641	3.4939
35600	3.4792	3.4649	3.4932
35700	3.4792	3.4649	3.4928
35800	3.4792	3.4644	3.4934
35900	3.4791	3.4646	3.4936
36000	3.4791	3.4647	3.4940
36100	3.4791	3.4652	3.4935
36200	3.4792	3.4649	3.4929
36300	3.4792	3.4650	3.4933
36400	3.4792	3.4649	3.4925
36500	3.4792	3.4653	3.4927
36600	3.4793	3.4653	3.4925
36700	3.4793	3.4652	3.4926
36800	3.4792	3.4653	3.4922
36900	3.4792	3.4660	3.4930
37000	3.4793	3.4659	3.4924
37100	3.4794	3.4660	3.4921
37200	3.4794	3.4658	3.4931
37300	3.4794	3.4656	3.4937
37400	3.4794	3.4661	3.4925
37500	3.4795	3.4657	3.4922
37600	3.4795	3.4659	3.4917
37700	3.4795	3.4660	3.4915
37800	3.4796	3.4658	3.4918
37900	3.4796	3.4661	3.4918
38000	3.4796	3.4666	3.4921
38100	3.4796	3.4668	3.4921
38200	3.4796	3.4670	3.4919
38300	3.4796	3.4672	3.4916
38400	3.4796	3.4676	3.4913
38500	3.4797	3.4677	3.4923
38600	3.4796	3.4672	3.4924
38700	3.4797	3.4678	3.4920
38800	3.4796	3.4682	3.4919
38900	3.4796	3.4684	3.4917
39000	3.4796	3.4684	3.4913
39100	3.4796	3.4688	3.4914
39200	3.4797	3.4685	3.4918
39300	3.4797	3.4682	3.4919
39400	3.4798	3.4678	3.4916
39500	3.4799	3.4675	3.4909
39600	3.4799	3.4678	3.4914
39700	3.4800	3.4676	3.4909
39800	3.4801	3.4674	3.4910
39900	3.4801	3.4670	3.4915
40000	3.4801	3.4674	3.4916
40100	3.4801	3.4678	3.4913
40200	3.4800	3.4676	3.4920
40300	3.4800	3.4681	3.4918
40400	3.4800	3.4680	3.4911
40500	3.4801	3.4679	3.4912
40600	3.4801	3.4680	3.4918
40700	3.4803	3.4681	3.4920
40800	3.4802	3.4678	3.4916
40900	3.4803	3.4676	3.4916
41000	3.4803	3.4678	3.4918
41100	3.4804	3.4680	3.4911
41200	3.4804	3.4688	3.4910
41300	3.4804	3.4685	3.4912
41400	3.4805	3.4682	3.4915
41500	3.4805	3.4676	3.4916
41600	3.4805	3.4673	3.4911
41700	3.4805	3.4676	3.4915
41800	3.4805	3.4682	3.4916
41900	3.4805	3.4688	3.4917
42000	3.4804	3.4680	3.4915
42100	3.4805	3.4684	3.4911
42200	3.4805	3.4679	3.4916
42300	3.4805	3.4685	3.4911
42400	3.4805	3.4682	3.4912
42500	3.4806	3.4679	3.4911
42600	3.4805	3.4678	3.4919
42700	3.4805	3.4676	3.4913
42800	3.4805	3.4674	3.4915
42900	3.4806	3.4680	3.4916
43000	3.4806	3.4687	3.4918
43100	3.4806	3.4684	3.4915
43200	3.4806	3.4685	3.4913
43300	3.4807	3.4682	3.4911
43400	3.4807	3.4678	3.4912
43500	3.4807	3.4682	3.4916
43600	3.4808	3.4689	3.4914
43700	3.4810	3.4696	3.4918
43800	3.4810	3.4694	3.4916
43900	3.4809	3.4698	3.4919
44000	3.4810	3.4697	3.4923
44100	3.4810	3.4699	3.4928
44200	3.4810	3.4697	3.4922
44300	3.4810	3.4700	3.4928
44400	3.4810	3.4700	3.4926
44500	3.4809	3.4703	3.4926
44600	3.4809	3.4708	3.4920
44700	3.4809	3.4706	3.4922
44800	3.4809	3.4708	3.4924
44900	3.4809	3.4701	3.4927
45000	3.4809	3.4698	3.4920
45100	3.4809	3.4696	3.4925
45200	3.4809	3.4705	3.4924
45300	3.4810	3.4710	3.4924
45400	3.4810	3.4708	3.4916
45500	3.4810	3.4708	3.4922
45600	3.4810	3.4705	3.4922
45700	3.4810	3.4707	3.4920
45800	3.4810	3.4710	3.4918
45900	3.4811	3.4712	3.4916
46000	3.4810	3.4714	3.4919
46100	3.4811	3.4717	3.4913
46200	3.4811	3.4716	3.4918
46300	3.4811	3.4713	3.4919
46400	3.4811	3.4718	3.4922
46500	3.4811	3.4718	3.4934
46600	3.4810	3.4719	3.4940
46700	3.4811	3.4719	3.4941
46800	3.4811	3.4716	3.4940
46900	3.4811	3.4716	3.4932
47000	3.4811	3.4716	3.4937
47100	3.4812	3.4717	3.4933
47200	3.4812	3.4718	3.4929
47300	3.4813	3.4724	3.4927
47400	3.4814	3.4732	3.4923
47500	3.4815	3.4730	3.4923
47600	3.4815	3.4727	3.4922
47700	3.4815	3.4729	3.4917
47800	3.4815	3.4727	3.4920
47900	3.4816	3.4730	3.4918
48000	3.4816	3.4728	3.4915
48100	3.4816	3.4729	3.4917
48196	3.4816	3.4730	3.4915
48200	3.4816	3.4729	3.4914
48300	3.4817	3.4725	3.4914
48400	3.4816	3.4721	3.4916
48500	3.4817	3.4728	3.4918
48600	3.4817	3.4724	3.4922
48700	3.4817	3.4727	3.4924
48800	3.4818	3.4731	3.4926
48900	3.4817	3.4733	3.4919
49000	3.4818	3.4735	3.4918
49100	3.4818	3.4735	3.4919
49200	3.4818	3.4739	3.4916
49300	3.4819	3.4734	3.4916
49400	3.4819	3.4738	3.4913
49500	3.4819	3.4739	3.4914
49600	3.4819	3.4741	3.4918
49700	3.4819	3.4744	3.4921
49800	3.4819	3.4742	3.4922
49900	3.4819	3.4740	3.4917
50000	3.4820	3.4739	3.4928
50100	3.4820	3.4741	3.4930
50200	3.4820	3.4743	3.4928
50300	3.4821	3.4744	3.4921
50400	3.4821	3.4742	3.4922
50500	3.4822	3.4742	3.4919
50600	3.4822	3.4736	3.4915
50700	3.4822	3.4731	3.4917
50800	3.4822	3.4734	3.4913
50900	3.4822	3.4735	3.4915
51000	3.4822	3.4731	3.4913
51100	3.4822	3.4734	3.4915
51200	3.4823	3.4734	3.4912
51300	3.4823	3.4740	3.4914
51400	3.4823	3.4740	3.4916
51500	3.4823	3.4737	3.4917
51600	3.4823	3.4737	3.4915
51700	3.4823	3.4740	3.4920
51800	3.4823	3.4743	3.4920
51900	3.4824	3.4745	3.4915
52000	3.4825	3.4744	3.4915
52100	3.4825	3.4747	3.4916
52200	3.4825	3.4748	3.4912
52300	3.4825	3.4750	3.4910
52400	3.4825	3.4750	3.4915
52500	3.4826	3.4750	3.4918
52600	3.4826	3.4749	3.4914
52700	3.4828	3.4748	3.4918
52800	3.4828	3.4752	3.4923
52900	3.4828	3.4753	3.4926
53000	3.4828	3.4754	3.4931
53100	3.4828	3.4747	3.4925
53200	3.4828	3.4750	3.4926
53300	3.4828	3.4745	3.4926
53400	3.4828	3.4742	3.4922
53500	3.4829	3.4743	3.4924
53600	3.4829	3.4743	3.4916
53700	3.4829	3.4745	3.4919
53800	3.4829	3.4743	3.4919
53900	3.4829	3.4746	3.4917
54000	3.4829	3.4748	3.4916
54100	3.4830	3.4748	3.4915
54200	3.4831	3.4755	3.4921
54300	3.4831	3.4753	3.4918
54400	3.4831	3.4753	3.4925
54500	3.4831	3.4751	3.4923
54600	3.4831	3.4756	3.4924
54700	3.4831	3.4755	3.4925
54800	3.4832	3.4756	3.4921
54900	3.4833	3.4759	3.4918
55000	3.4833	3.4759	3.4921
55100	3.4834	3.4757	3.4913
55200	3.4833	3.4760	3.4912
55300	3.4834	3.4762	3.4909
55400	3.4833	3.4763	3.4911
55500	3.4834	3.4761	3.4916
55600	3.4834	3.4764	3.4916
55700	3.4834	3.4764	3.4917
55800	3.4834	3.4767	3.4921
55900	3.4834	3.4765	3.4922
56000	3.4834	3.4770	3.4921
56100	3.4834	3.4766	3.4920
56200	3.4834	3.4768	3.4920
56300	3.4835	3.4771	3.4919
56400	3.4835	3.4775	3.4917
56500	3.4836	3.4773	3.4915
56600	3.4836	3.4774	3.4913
56700	3.4836	3.4775	3.4913
56800	3.4836	3.4776	3.4912
56900	3.4836	3.4776	3.4912
57000	3.4836	3.4775	3.4909
57100	3.4836	3.4771	3.4909
57200	3.4837	3.4776	3.4908
57300	3.4837	3.4778	3.4906
57400	3.4837	3.4775	3.4908
57500	3.4837	3.4776	3.4905
57600	3.4837	3.4773	3.4906
57700	3.4836	3.4771	3.4902
57800	3.4836	3.4775	3.4902
57900	3.4836	3.4775	3.4902
58000	3.4837	3.4779	3.4906
58100	3.4837	3.4779	3.4905
58200	3.4837	3.4779	3.4905
58300	3.4837	3.4780	3.4904
58314	3.4837	3.4780	3.4903
58400	3.4837	3.4780	3.4903
58500	3.4837	3.4783	3.4904
58600	3.4837	3.4786	3.4903
58700	3.4838	3.4783	3.4901
58800	3.4838	3.4788	3.4901
58900	3.4839	3.4784	3.4901
59000	3.4839	3.4784	3.4899
59100	3.4839	3.4782	3.4901
59200	3.4839	3.4785	3.4901
59300	3.4840	3.4785	3.4902
59400	3.4839	3.4787	3.4904
59500	3.4840	3.4786	3.4900
59600	3.4840	3.4788	3.4897
59700	3.4839	3.4783	3.4899
59800	3.4839	3.4781	3.4900
59900	3.4840	3.4786	3.4900
60000	3.4840	3.4788	3.4903
60100	3.4840	3.4787	3.4896
60200	3.4840	3.4787	3.4898
60300	3.4840	3.4788	3.4899
60400	3.4840	3.4792	3.4898
60500	3.4840	3.4789	3.4901
60600	3.4840	3.4786	3.4899
60700	3.4841	3.4789	3.4892
60800	3.4841	3.4788	3.4889
60900	3.4841	3.4788	3.4888
61000	3.4842	3.4792	3.4891
61100	3.4842	3.4795	3.4894
61200	3.4841	3.4793	3.4894
61293	3.4842	3.4793	3.4889
61300	3.4842	3.4793	3.4888
61400	3.4842	3.4794	3.4889
61472	3.4842	3.4796	3.4887
61500	3.4842	3.4795	3.4887
61600	3.4842	3.4797	3.4891
61700	3.4842	3.4798	3.4888
61800	3.4843	3.4798	3.4891
61900	3.4843	3.4797	3.4894
61953	3.4843	3.4796	3.4893
62000	3.4843	3.4795	3.4891
62100	3.4843	3.4800	3.4888
62200	3.4844	3.4800	3.4887
62300	3.4844	3.4803	3.4884
62400	3.4844	3.4802	3.4888
62500	3.4845	3.4804	3.4886
62600	3.4845	3.4803	3.4890
62700	3.4845	3.4805	3.4892
62800	3.4845	3.4804	3.4894
62900	3.4845	3.4805	3.4890
63000	3.4845	3.4806	3.4888
63100	3.4845	3.4810	3.4886
63200	3.4845	3.4807	3.4882
63300	3.4845	3.4808	3.4883
63332	3.4845	3.4811	3.4883
63400	3.4845	3.4811	3.4886
63500	3.4845	3.4810	3.4884
63600	3.4845	3.4811	3.4879
63700	3.4846	3.4811	3.4877
63800	3.4846	3.4813	3.4880
63900	3.4846	3.4815	3.4876
63939	3.4846	3.4813	3.4877
64000	3.4846	3.4815	3.4877
64100	3.4846	3.4816	3.4876
64200	3.4846	3.4818	3.4877
64300	3.4846	3.4816	3.4875
64400	3.4847	3.4819	3.4878
64500	3.4848	3.4821	3.4874
64600	3.4847	3.4820	3.4873
64700	3.4847	3.4823	3.4868
64800	3.4847	3.4823	3.4872
64900	3.4848	3.4827	3.4870
65000	3.4848	3.4829	3.4871
65100	3.4848	3.4828	3.4868
65200	3.4848	3.4827	3.4867
65300	3.4849	3.4827	3.4869
65400	3.4848	3.4830	3.4869
65469	3.4848	3.4830	3.4867
65500	3.4848	3.4830	3.4866
65600	3.4848	3.4830	3.4866
65700	3.4849	3.4832	3.4865
65800	3.4848	3.4832	3.4862
65900	3.4849	3.4836	3.4859
66000	3.4849	3.4839	3.4863
66100	3.4849	3.4841	3.4860
66200	3.4849	3.4841	3.4856
66300	3.4849	3.4846	3.4854
66350	3.4849	3.4849	3.4849
