# Supplementary material for: β-sitosterol inhibits trimethylamine production by regulating the gut microbiota and attenuates atherosclerosis in ApoE–/– mice
Source: Front Cardiovasc Med. 2022 Nov 1;9:986905. doi: 10.3389/fcvm.2022.986905 (PMC9663806; doi:10.3389/fcvm.2022.986905)
Supplement: Supplementary file 1 [file Data_Sheet_1.ZIP › Source data/gut microbiota diversity analysis/CON-EXP/02.Alpha/03.Shannon_rarefac/otu.16.r_shannon.xls]

numsampled	0.97	lci	hci
1	0.0000	-0.0000	-0.0000
100	3.4286	3.1726	3.6787
200	3.6837	3.4945	3.8857
300	3.8101	3.6367	3.9765
400	3.8790	3.6914	4.0300
500	3.9343	3.7607	4.0633
600	3.9772	3.8351	4.1161
700	4.0131	3.8353	4.1572
800	4.0391	3.8920	4.1572
900	4.0569	3.9438	4.1859
1000	4.0724	3.9576	4.1838
1100	4.0878	3.9781	4.2025
1200	4.1001	3.9865	4.2188
1300	4.1141	4.0020	4.2192
1400	4.1241	4.0154	4.2186
1500	4.1346	4.0347	4.2263
1600	4.1418	4.0448	4.2363
1700	4.1481	4.0520	4.2409
1800	4.1555	4.0677	4.2451
1900	4.1619	4.0607	4.2442
2000	4.1701	4.0881	4.2500
2100	4.1740	4.0915	4.2680
2200	4.1785	4.1013	4.2718
2300	4.1827	4.0890	4.2679
2400	4.1873	4.0918	4.2713
2500	4.1911	4.1052	4.2738
2600	4.1942	4.1262	4.2763
2700	4.1979	4.1306	4.2753
2800	4.2016	4.1309	4.2840
2900	4.2029	4.1367	4.2842
3000	4.2054	4.1455	4.2845
3100	4.2078	4.1463	4.2943
3200	4.2105	4.1421	4.2884
3300	4.2144	4.1490	4.2939
3400	4.2163	4.1532	4.2897
3500	4.2188	4.1543	4.2902
3600	4.2213	4.1478	4.2850
3700	4.2228	4.1571	4.2925
3800	4.2252	4.1669	4.2921
3900	4.2269	4.1666	4.2958
4000	4.2298	4.1623	4.2982
4100	4.2301	4.1654	4.3041
4200	4.2321	4.1725	4.2958
4300	4.2339	4.1806	4.2847
4400	4.2357	4.1744	4.2933
4500	4.2381	4.1830	4.2936
4600	4.2399	4.1824	4.2910
4700	4.2418	4.1849	4.2930
4800	4.2434	4.1851	4.2993
4900	4.2450	4.1899	4.2977
5000	4.2461	4.1875	4.3003
5100	4.2477	4.1891	4.3030
5200	4.2491	4.1956	4.3123
5300	4.2506	4.2008	4.3114
5400	4.2517	4.1988	4.3088
5500	4.2534	4.1996	4.3107
5600	4.2555	4.2014	4.3056
5700	4.2569	4.2083	4.3090
5800	4.2578	4.2044	4.3145
5900	4.2587	4.2078	4.3166
6000	4.2601	4.2126	4.3164
6100	4.2611	4.2125	4.3171
6200	4.2624	4.2148	4.3186
6300	4.2631	4.2136	4.3240
6400	4.2639	4.2166	4.3162
6500	4.2641	4.2168	4.3163
6600	4.2647	4.2164	4.3175
6700	4.2660	4.2229	4.3222
6800	4.2669	4.2261	4.3225
6900	4.2679	4.2284	4.3232
7000	4.2686	4.2263	4.3205
7100	4.2690	4.2272	4.3241
7200	4.2699	4.2275	4.3245
7300	4.2703	4.2305	4.3195
7400	4.2712	4.2320	4.3212
7500	4.2719	4.2315	4.3208
7600	4.2727	4.2331	4.3219
7700	4.2733	4.2339	4.3217
7800	4.2739	4.2337	4.3188
7900	4.2745	4.2334	4.3142
8000	4.2752	4.2331	4.3171
8100	4.2760	4.2390	4.3164
8200	4.2766	4.2376	4.3189
8300	4.2775	4.2376	4.3210
8400	4.2781	4.2437	4.3164
8500	4.2784	4.2461	4.3163
8600	4.2787	4.2449	4.3166
8700	4.2792	4.2466	4.3147
8800	4.2798	4.2483	4.3141
8900	4.2802	4.2492	4.3172
9000	4.2806	4.2479	4.3144
9100	4.2813	4.2500	4.3164
9200	4.2816	4.2523	4.3174
9300	4.2819	4.2539	4.3195
9400	4.2824	4.2534	4.3208
9500	4.2831	4.2535	4.3186
9600	4.2839	4.2537	4.3196
9700	4.2846	4.2543	4.3241
9800	4.2849	4.2525	4.3244
9900	4.2857	4.2547	4.3273
10000	4.2866	4.2544	4.3277
10100	4.2870	4.2545	4.3311
10200	4.2871	4.2539	4.3291
10300	4.2874	4.2534	4.3301
10400	4.2877	4.2534	4.3313
10500	4.2881	4.2547	4.3290
10600	4.2885	4.2549	4.3276
10700	4.2888	4.2540	4.3269
10800	4.2892	4.2556	4.3300
10900	4.2897	4.2585	4.3319
11000	4.2897	4.2587	4.3290
11100	4.2900	4.2599	4.3268
11200	4.2904	4.2599	4.3253
11300	4.2906	4.2610	4.3264
11400	4.2911	4.2592	4.3252
11500	4.2912	4.2625	4.3265
11600	4.2914	4.2612	4.3270
11700	4.2918	4.2629	4.3291
11800	4.2920	4.2635	4.3277
11900	4.2925	4.2649	4.3287
12000	4.2927	4.2651	4.3285
12100	4.2932	4.2648	4.3285
12200	4.2935	4.2644	4.3290
12300	4.2937	4.2642	4.3298
12400	4.2938	4.2646	4.3299
12500	4.2939	4.2663	4.3309
12600	4.2940	4.2640	4.3290
12700	4.2941	4.2639	4.3290
12800	4.2945	4.2650	4.3281
12900	4.2947	4.2673	4.3314
13000	4.2949	4.2688	4.3314
13100	4.2953	4.2681	4.3288
13200	4.2954	4.2681	4.3286
13300	4.2956	4.2691	4.3299
13400	4.2957	4.2696	4.3301
13500	4.2961	4.2693	4.3293
13600	4.2963	4.2704	4.3292
13700	4.2962	4.2686	4.3306
13800	4.2965	4.2696	4.3327
13900	4.2968	4.2703	4.3309
14000	4.2970	4.2711	4.3327
14100	4.2971	4.2721	4.3322
14200	4.2974	4.2726	4.3323
14300	4.2976	4.2730	4.3344
14400	4.2978	4.2705	4.3329
14500	4.2980	4.2714	4.3321
14600	4.2984	4.2711	4.3317
14700	4.2987	4.2718	4.3316
14800	4.2990	4.2715	4.3335
14900	4.2991	4.2727	4.3336
15000	4.2993	4.2727	4.3329
15100	4.2995	4.2735	4.3320
15200	4.2999	4.2740	4.3313
15300	4.3001	4.2750	4.3318
15400	4.3000	4.2751	4.3307
15500	4.3001	4.2748	4.3303
15600	4.3003	4.2750	4.3326
15700	4.3005	4.2743	4.3327
15800	4.3008	4.2748	4.3327
15900	4.3010	4.2736	4.3307
16000	4.3013	4.2740	4.3308
16100	4.3013	4.2736	4.3305
16200	4.3015	4.2726	4.3300
16300	4.3018	4.2723	4.3312
16400	4.3021	4.2714	4.3316
16500	4.3024	4.2723	4.3312
16600	4.3026	4.2718	4.3308
16700	4.3028	4.2725	4.3305
16800	4.3032	4.2730	4.3318
16900	4.3034	4.2731	4.3308
17000	4.3036	4.2738	4.3313
17100	4.3038	4.2745	4.3311
17200	4.3041	4.2756	4.3308
17300	4.3044	4.2743	4.3308
17400	4.3045	4.2744	4.3314
17500	4.3046	4.2741	4.3320
17600	4.3048	4.2746	4.3312
17700	4.3050	4.2736	4.3313
17800	4.3051	4.2759	4.3308
17900	4.3054	4.2761	4.3302
18000	4.3055	4.2787	4.3309
18100	4.3056	4.2797	4.3313
18200	4.3058	4.2800	4.3321
18300	4.3060	4.2825	4.3322
18400	4.3062	4.2838	4.3320
18500	4.3063	4.2830	4.3324
18600	4.3065	4.2819	4.3343
18700	4.3066	4.2814	4.3341
18800	4.3068	4.2842	4.3354
18900	4.3069	4.2830	4.3360
19000	4.3071	4.2849	4.3355
19100	4.3073	4.2850	4.3351
19200	4.3074	4.2852	4.3351
19300	4.3076	4.2856	4.3353
19400	4.3077	4.2855	4.3379
19500	4.3079	4.2866	4.3384
19600	4.3081	4.2858	4.3379
19700	4.3085	4.2864	4.3381
19800	4.3085	4.2865	4.3376
19900	4.3087	4.2859	4.3371
20000	4.3088	4.2878	4.3371
20100	4.3089	4.2874	4.3355
20200	4.3091	4.2884	4.3366
20300	4.3093	4.2889	4.3370
20400	4.3096	4.2895	4.3368
20500	4.3096	4.2890	4.3354
20600	4.3097	4.2895	4.3361
20700	4.3101	4.2901	4.3379
20800	4.3102	4.2899	4.3388
20900	4.3104	4.2898	4.3374
21000	4.3104	4.2889	4.3375
21100	4.3104	4.2890	4.3368
21200	4.3106	4.2902	4.3357
21300	4.3107	4.2908	4.3359
21400	4.3110	4.2920	4.3370
21500	4.3111	4.2917	4.3383
21600	4.3113	4.2924	4.3376
21700	4.3112	4.2922	4.3373
21800	4.3115	4.2907	4.3364
21900	4.3117	4.2913	4.3366
22000	4.3116	4.2898	4.3361
22100	4.3117	4.2904	4.3372
22200	4.3119	4.2926	4.3362
22300	4.3120	4.2927	4.3370
22400	4.3121	4.2922	4.3361
22500	4.3123	4.2933	4.3355
22600	4.3125	4.2939	4.3344
22700	4.3126	4.2938	4.3359
22800	4.3127	4.2933	4.3361
22900	4.3129	4.2925	4.3355
23000	4.3132	4.2927	4.3341
23100	4.3134	4.2934	4.3335
23200	4.3136	4.2960	4.3331
23300	4.3137	4.2956	4.3333
23400	4.3138	4.2961	4.3330
23500	4.3140	4.2967	4.3336
23600	4.3142	4.2963	4.3337
23700	4.3143	4.2971	4.3345
23800	4.3144	4.2980	4.3340
23900	4.3144	4.2983	4.3336
24000	4.3145	4.2973	4.3335
24100	4.3147	4.2976	4.3329
24200	4.3148	4.2980	4.3323
24300	4.3149	4.2978	4.3318
24400	4.3149	4.2973	4.3326
24500	4.3150	4.2975	4.3330
24600	4.3151	4.2982	4.3328
24700	4.3153	4.2985	4.3328
24800	4.3154	4.2983	4.3331
24900	4.3155	4.2994	4.3326
25000	4.3157	4.2989	4.3328
25100	4.3158	4.2991	4.3330
25200	4.3158	4.2994	4.3321
25300	4.3158	4.2992	4.3324
25400	4.3159	4.2990	4.3333
25500	4.3158	4.2985	4.3333
25600	4.3159	4.2985	4.3330
25700	4.3160	4.2982	4.3330
25800	4.3162	4.2980	4.3340
25900	4.3163	4.2981	4.3341
26000	4.3165	4.2992	4.3323
26100	4.3167	4.2994	4.3328
26200	4.3167	4.2994	4.3328
26300	4.3168	4.2999	4.3329
26400	4.3169	4.2995	4.3339
26500	4.3168	4.3001	4.3332
26600	4.3169	4.2999	4.3340
26700	4.3170	4.2999	4.3334
26800	4.3170	4.2989	4.3338
26900	4.3171	4.2991	4.3339
27000	4.3171	4.2989	4.3342
27100	4.3173	4.2985	4.3338
27200	4.3172	4.2984	4.3352
27300	4.3173	4.2985	4.3356
27400	4.3174	4.2977	4.3359
27500	4.3173	4.2977	4.3356
27600	4.3175	4.2980	4.3357
27700	4.3176	4.2977	4.3361
27800	4.3177	4.2984	4.3368
27900	4.3178	4.2986	4.3375
28000	4.3179	4.2983	4.3374
28100	4.3179	4.2971	4.3368
28200	4.3181	4.2978	4.3374
28300	4.3181	4.2974	4.3368
28400	4.3182	4.2973	4.3373
28500	4.3183	4.2975	4.3370
28600	4.3183	4.2977	4.3374
28700	4.3184	4.2991	4.3373
28800	4.3185	4.2996	4.3371
28900	4.3185	4.3003	4.3382
29000	4.3187	4.3005	4.3385
29100	4.3187	4.3001	4.3382
29200	4.3189	4.3008	4.3377
29300	4.3190	4.3018	4.3382
29400	4.3192	4.3022	4.3380
29500	4.3192	4.3018	4.3376
29600	4.3192	4.3015	4.3369
29700	4.3193	4.3013	4.3364
29800	4.3193	4.3016	4.3367
29900	4.3195	4.3018	4.3365
30000	4.3196	4.3019	4.3367
30100	4.3197	4.3023	4.3374
30200	4.3198	4.3025	4.3369
30300	4.3199	4.3025	4.3375
30400	4.3200	4.3030	4.3379
30500	4.3198	4.3028	4.3374
30600	4.3199	4.3039	4.3374
30700	4.3201	4.3047	4.3377
30800	4.3202	4.3048	4.3381
30900	4.3201	4.3046	4.3391
31000	4.3202	4.3051	4.3379
31100	4.3203	4.3050	4.3395
31200	4.3203	4.3054	4.3400
31300	4.3203	4.3053	4.3386
31400	4.3204	4.3062	4.3381
31500	4.3204	4.3065	4.3379
31600	4.3205	4.3063	4.3383
31700	4.3206	4.3067	4.3379
31800	4.3207	4.3060	4.3378
31900	4.3208	4.3063	4.3382
32000	4.3210	4.3064	4.3370
32100	4.3211	4.3068	4.3377
32200	4.3211	4.3076	4.3369
32300	4.3212	4.3076	4.3371
32400	4.3214	4.3073	4.3372
32500	4.3214	4.3072	4.3374
32600	4.3214	4.3070	4.3366
32700	4.3214	4.3077	4.3360
32800	4.3215	4.3079	4.3377
32900	4.3214	4.3083	4.3379
33000	4.3215	4.3081	4.3381
33100	4.3215	4.3079	4.3374
33200	4.3215	4.3082	4.3366
33300	4.3216	4.3085	4.3364
33400	4.3216	4.3087	4.3369
33500	4.3217	4.3087	4.3368
33600	4.3218	4.3092	4.3365
33700	4.3218	4.3098	4.3372
33800	4.3219	4.3099	4.3371
33900	4.3219	4.3099	4.3363
34000	4.3219	4.3095	4.3360
34100	4.3220	4.3091	4.3359
34200	4.3221	4.3090	4.3367
34300	4.3221	4.3098	4.3364
34400	4.3222	4.3097	4.3365
34500	4.3222	4.3088	4.3367
34600	4.3222	4.3090	4.3370
34700	4.3223	4.3094	4.3360
34800	4.3224	4.3095	4.3357
34900	4.3224	4.3092	4.3356
35000	4.3225	4.3098	4.3357
35100	4.3226	4.3102	4.3355
35200	4.3226	4.3105	4.3370
35300	4.3225	4.3101	4.3369
35400	4.3226	4.3102	4.3364
35500	4.3227	4.3112	4.3367
35600	4.3228	4.3115	4.3366
35700	4.3228	4.3108	4.3368
35800	4.3229	4.3102	4.3365
35900	4.3229	4.3104	4.3367
36000	4.3230	4.3116	4.3366
36100	4.3231	4.3116	4.3362
36200	4.3230	4.3117	4.3358
36300	4.3231	4.3116	4.3357
36400	4.3232	4.3118	4.3360
36500	4.3232	4.3114	4.3363
36600	4.3232	4.3118	4.3357
36700	4.3232	4.3124	4.3354
36800	4.3232	4.3117	4.3361
36900	4.3233	4.3119	4.3360
37000	4.3234	4.3128	4.3372
37100	4.3235	4.3130	4.3375
37200	4.3236	4.3133	4.3386
37300	4.3237	4.3136	4.3396
37400	4.3238	4.3140	4.3398
37500	4.3239	4.3141	4.3401
37600	4.3240	4.3148	4.3411
37700	4.3242	4.3141	4.3407
37800	4.3241	4.3146	4.3394
37900	4.3241	4.3139	4.3386
38000	4.3241	4.3137	4.3376
38100	4.3241	4.3134	4.3367
38200	4.3241	4.3126	4.3374
38300	4.3242	4.3136	4.3371
38400	4.3242	4.3129	4.3379
38500	4.3243	4.3132	4.3368
38600	4.3244	4.3129	4.3360
38700	4.3244	4.3134	4.3363
38800	4.3244	4.3135	4.3368
38900	4.3246	4.3136	4.3361
39000	4.3246	4.3138	4.3356
39100	4.3246	4.3137	4.3363
39200	4.3246	4.3141	4.3365
39300	4.3247	4.3136	4.3368
39400	4.3247	4.3138	4.3365
39500	4.3247	4.3135	4.3373
39600	4.3247	4.3130	4.3384
39700	4.3248	4.3128	4.3378
39800	4.3249	4.3133	4.3381
39900	4.3250	4.3135	4.3373
40000	4.3250	4.3134	4.3371
40100	4.3251	4.3135	4.3369
40200	4.3250	4.3140	4.3366
40300	4.3251	4.3145	4.3361
40400	4.3252	4.3147	4.3356
40500	4.3252	4.3147	4.3352
40600	4.3252	4.3148	4.3353
40700	4.3253	4.3145	4.3357
40800	4.3253	4.3149	4.3362
40900	4.3253	4.3149	4.3366
41000	4.3254	4.3153	4.3375
41100	4.3255	4.3154	4.3381
41200	4.3254	4.3152	4.3383
41300	4.3254	4.3149	4.3389
41400	4.3255	4.3150	4.3385
41500	4.3255	4.3145	4.3389
41600	4.3254	4.3152	4.3382
41700	4.3255	4.3151	4.3381
41800	4.3256	4.3146	4.3382
41900	4.3256	4.3150	4.3379
42000	4.3257	4.3148	4.3387
42100	4.3257	4.3144	4.3382
42200	4.3258	4.3142	4.3383
42300	4.3259	4.3146	4.3382
42400	4.3259	4.3146	4.3380
42500	4.3260	4.3151	4.3383
42600	4.3262	4.3153	4.3378
42700	4.3263	4.3148	4.3380
42800	4.3262	4.3149	4.3380
42900	4.3262	4.3144	4.3377
43000	4.3262	4.3147	4.3378
43100	4.3263	4.3146	4.3377
43200	4.3263	4.3139	4.3377
43300	4.3263	4.3140	4.3372
43400	4.3263	4.3140	4.3377
43500	4.3263	4.3141	4.3373
43600	4.3264	4.3145	4.3379
43700	4.3264	4.3144	4.3380
43800	4.3264	4.3146	4.3379
43900	4.3265	4.3148	4.3381
44000	4.3264	4.3147	4.3377
44100	4.3264	4.3146	4.3382
44200	4.3265	4.3151	4.3383
44300	4.3265	4.3149	4.3380
44400	4.3265	4.3152	4.3383
44500	4.3266	4.3156	4.3381
44600	4.3266	4.3158	4.3376
44700	4.3267	4.3164	4.3374
44800	4.3267	4.3165	4.3374
44900	4.3268	4.3165	4.3371
45000	4.3269	4.3168	4.3367
45100	4.3269	4.3170	4.3376
45200	4.3270	4.3169	4.3367
45300	4.3270	4.3167	4.3371
45400	4.3271	4.3169	4.3370
45500	4.3272	4.3170	4.3365
45600	4.3272	4.3168	4.3367
45700	4.3273	4.3168	4.3369
45800	4.3273	4.3163	4.3372
45900	4.3273	4.3165	4.3372
46000	4.3273	4.3170	4.3372
46100	4.3274	4.3172	4.3375
46200	4.3275	4.3179	4.3370
46300	4.3276	4.3180	4.3364
46400	4.3277	4.3180	4.3358
46500	4.3275	4.3176	4.3355
46600	4.3276	4.3176	4.3355
46700	4.3276	4.3177	4.3355
46800	4.3276	4.3180	4.3360
46900	4.3276	4.3175	4.3357
47000	4.3276	4.3177	4.3356
47100	4.3277	4.3176	4.3356
47200	4.3277	4.3179	4.3357
47300	4.3278	4.3177	4.3360
47400	4.3278	4.3175	4.3357
47500	4.3278	4.3177	4.3358
47600	4.3278	4.3175	4.3366
47700	4.3279	4.3175	4.3365
47800	4.3279	4.3173	4.3363
47900	4.3280	4.3177	4.3363
48000	4.3280	4.3179	4.3359
48100	4.3281	4.3177	4.3362
48196	4.3281	4.3182	4.3360
48200	4.3281	4.3181	4.3361
48300	4.3282	4.3186	4.3363
48400	4.3283	4.3193	4.3358
48500	4.3283	4.3193	4.3360
48600	4.3282	4.3182	4.3352
48700	4.3282	4.3193	4.3355
48800	4.3284	4.3194	4.3353
48900	4.3284	4.3191	4.3347
49000	4.3285	4.3198	4.3346
49100	4.3285	4.3199	4.3346
49200	4.3286	4.3204	4.3342
49300	4.3287	4.3204	4.3341
49400	4.3287	4.3208	4.3344
49500	4.3287	4.3205	4.3349
49600	4.3288	4.3207	4.3350
49700	4.3288	4.3210	4.3345
49800	4.3288	4.3214	4.3350
49900	4.3289	4.3217	4.3353
50000	4.3289	4.3217	4.3346
50100	4.3289	4.3219	4.3351
50200	4.3289	4.3216	4.3350
50300	4.3289	4.3213	4.3345
50400	4.3289	4.3215	4.3342
50500	4.3288	4.3213	4.3340
50600	4.3289	4.3211	4.3339
50700	4.3289	4.3212	4.3338
50800	4.3289	4.3217	4.3339
50900	4.3290	4.3220	4.3338
51000	4.3290	4.3220	4.3339
51100	4.3290	4.3224	4.3339
51200	4.3291	4.3226	4.3341
51300	4.3291	4.3225	4.3342
51400	4.3291	4.3228	4.3342
51500	4.3292	4.3230	4.3344
51600	4.3292	4.3228	4.3346
51700	4.3292	4.3229	4.3346
51800	4.3293	4.3235	4.3347
51900	4.3293	4.3235	4.3340
52000	4.3293	4.3235	4.3339
52100	4.3293	4.3236	4.3342
52200	4.3293	4.3237	4.3338
52300	4.3293	4.3238	4.3340
52400	4.3293	4.3237	4.3338
52500	4.3293	4.3236	4.3338
52600	4.3294	4.3238	4.3337
52700	4.3294	4.3238	4.3337
52800	4.3295	4.3238	4.3335
52900	4.3295	4.3236	4.3337
53000	4.3296	4.3237	4.3339
53100	4.3296	4.3238	4.3345
53200	4.3296	4.3239	4.3342
53300	4.3297	4.3238	4.3342
53400	4.3297	4.3238	4.3342
53500	4.3297	4.3246	4.3344
53600	4.3298	4.3245	4.3340
53700	4.3298	4.3246	4.3343
53800	4.3298	4.3246	4.3343
53900	4.3298	4.3248	4.3341
54000	4.3299	4.3251	4.3339
54100	4.3299	4.3247	4.3338
54200	4.3299	4.3246	4.3338
54300	4.3299	4.3254	4.3334
54400	4.3299	4.3251	4.3334
54500	4.3299	4.3252	4.3335
54600	4.3299	4.3244	4.3335
54700	4.3299	4.3245	4.3343
54800	4.3299	4.3250	4.3342
54900	4.3299	4.3252	4.3340
55000	4.3300	4.3255	4.3341
55100	4.3300	4.3255	4.3344
55200	4.3301	4.3257	4.3346
55300	4.3301	4.3255	4.3345
55400	4.3302	4.3258	4.3347
55500	4.3303	4.3260	4.3350
55600	4.3303	4.3263	4.3352
55700	4.3302	4.3264	4.3348
55800	4.3302	4.3268	4.3345
55900	4.3303	4.3267	4.3348
56000	4.3303	4.3273	4.3340
56100	4.3303	4.3273	4.3337
56200	4.3303	4.3269	4.3333
56300	4.3304	4.3266	4.3338
56400	4.3303	4.3268	4.3334
56500	4.3304	4.3269	4.3335
56600	4.3304	4.3274	4.3333
56700	4.3304	4.3276	4.3333
56800	4.3304	4.3283	4.3335
56900	4.3305	4.3280	4.3332
57000	4.3305	4.3280	4.3333
57100	4.3306	4.3285	4.3333
57200	4.3305	4.3285	4.3331
57300	4.3306	4.3287	4.3331
57400	4.3307	4.3287	4.3328
57500	4.3307	4.3292	4.3327
57600	4.3307	4.3292	4.3326
57700	4.3307	4.3291	4.3324
57800	4.3307	4.3293	4.3322
57900	4.3307	4.3295	4.3319
58000	4.3308	4.3295	4.3318
58100	4.3308	4.3297	4.3318
58200	4.3308	4.3301	4.3315
58300	4.3309	4.3306	4.3312
58314	4.3309	4.3309	4.3309
