# Supplementary material for: β-sitosterol inhibits trimethylamine production by regulating the gut microbiota and attenuates atherosclerosis in ApoE–/– mice
Source: Front Cardiovasc Med. 2022 Nov 1;9:986905. doi: 10.3389/fcvm.2022.986905 (PMC9663806; doi:10.3389/fcvm.2022.986905)
Supplement: Supplementary file 1 [file Data_Sheet_1.ZIP › Source data/gut microbiota diversity analysis/CON-EXP/02.Alpha/03.Shannon_rarefac/otu.17.r_shannon.xls]

numsampled	0.97	lci	hci
1	0.0000	-0.0000	-0.0000
100	2.6191	2.2438	2.9046
200	2.7745	2.5170	3.0137
300	2.8422	2.6480	3.0215
400	2.8873	2.6904	3.0518
500	2.9293	2.7744	3.0937
600	2.9563	2.8206	3.0935
700	2.9830	2.8603	3.1426
800	3.0012	2.8621	3.1402
900	3.0159	2.8975	3.1465
1000	3.0265	2.8981	3.1517
1100	3.0341	2.9221	3.1372
1200	3.0445	2.9392	3.1515
1300	3.0508	2.9422	3.1646
1400	3.0582	2.9469	3.1701
1500	3.0647	2.9558	3.1778
1600	3.0720	2.9581	3.1756
1700	3.0775	2.9684	3.1755
1800	3.0817	2.9792	3.1761
1900	3.0879	2.9843	3.1865
2000	3.0912	2.9895	3.1864
2100	3.0943	3.0024	3.1964
2200	3.0983	2.9970	3.1950
2300	3.1006	2.9960	3.1851
2400	3.1061	2.9953	3.1914
2500	3.1091	3.0158	3.1859
2600	3.1134	3.0177	3.1941
2700	3.1155	3.0168	3.1959
2800	3.1173	3.0126	3.2028
2900	3.1198	3.0242	3.1947
3000	3.1227	3.0339	3.1961
3100	3.1243	3.0347	3.1944
3200	3.1272	3.0431	3.1992
3300	3.1294	3.0392	3.1972
3400	3.1322	3.0432	3.2007
3500	3.1353	3.0408	3.2049
3600	3.1370	3.0473	3.2119
3700	3.1393	3.0419	3.2129
3800	3.1413	3.0493	3.2060
3900	3.1446	3.0574	3.2133
4000	3.1450	3.0582	3.2112
4100	3.1473	3.0652	3.2142
4200	3.1490	3.0671	3.2180
4300	3.1500	3.0680	3.2171
4400	3.1512	3.0691	3.2148
4500	3.1530	3.0707	3.2159
4600	3.1554	3.0733	3.2202
4700	3.1579	3.0763	3.2208
4800	3.1589	3.0791	3.2201
4900	3.1591	3.0845	3.2202
5000	3.1609	3.0914	3.2206
5100	3.1616	3.0859	3.2203
5200	3.1628	3.0892	3.2192
5300	3.1635	3.0860	3.2225
5400	3.1647	3.0831	3.2203
5500	3.1650	3.0840	3.2216
5600	3.1654	3.0898	3.2256
5700	3.1663	3.0924	3.2221
5800	3.1673	3.0969	3.2218
5900	3.1683	3.0965	3.2198
6000	3.1698	3.1017	3.2212
6100	3.1702	3.0979	3.2237
6200	3.1704	3.0993	3.2206
6300	3.1705	3.1012	3.2201
6400	3.1709	3.1010	3.2210
6500	3.1719	3.1047	3.2221
6600	3.1722	3.1067	3.2185
6700	3.1724	3.1104	3.2197
6800	3.1731	3.1210	3.2222
6900	3.1737	3.1247	3.2210
7000	3.1740	3.1268	3.2185
7100	3.1748	3.1260	3.2169
7200	3.1754	3.1268	3.2203
7300	3.1758	3.1272	3.2184
7400	3.1762	3.1264	3.2203
7500	3.1770	3.1269	3.2220
7600	3.1771	3.1253	3.2180
7700	3.1774	3.1265	3.2200
7800	3.1780	3.1262	3.2224
7900	3.1783	3.1283	3.2218
8000	3.1786	3.1287	3.2190
8100	3.1797	3.1334	3.2187
8200	3.1803	3.1342	3.2179
8300	3.1807	3.1358	3.2189
8400	3.1814	3.1322	3.2209
8500	3.1817	3.1352	3.2224
8600	3.1822	3.1363	3.2243
8700	3.1831	3.1414	3.2243
8800	3.1834	3.1386	3.2223
8900	3.1833	3.1412	3.2271
9000	3.1837	3.1409	3.2268
9100	3.1842	3.1389	3.2252
9200	3.1851	3.1431	3.2235
9300	3.1853	3.1429	3.2263
9400	3.1854	3.1461	3.2308
9500	3.1860	3.1474	3.2269
9600	3.1865	3.1470	3.2292
9700	3.1873	3.1455	3.2294
9800	3.1877	3.1492	3.2296
9900	3.1878	3.1478	3.2259
10000	3.1881	3.1498	3.2281
10100	3.1885	3.1495	3.2270
10200	3.1891	3.1507	3.2307
10300	3.1893	3.1498	3.2289
10400	3.1895	3.1532	3.2272
10500	3.1897	3.1525	3.2280
10600	3.1901	3.1543	3.2311
10700	3.1905	3.1563	3.2293
10800	3.1909	3.1535	3.2258
10900	3.1910	3.1522	3.2231
11000	3.1916	3.1550	3.2228
11100	3.1919	3.1555	3.2222
11200	3.1920	3.1583	3.2251
11300	3.1927	3.1560	3.2266
11400	3.1930	3.1548	3.2263
11500	3.1932	3.1558	3.2245
11600	3.1935	3.1546	3.2251
11700	3.1940	3.1561	3.2262
11800	3.1942	3.1599	3.2251
11900	3.1943	3.1597	3.2235
12000	3.1948	3.1590	3.2252
12100	3.1952	3.1596	3.2258
12200	3.1958	3.1611	3.2273
12300	3.1963	3.1609	3.2309
12400	3.1965	3.1599	3.2284
12500	3.1966	3.1599	3.2294
12600	3.1967	3.1582	3.2272
12700	3.1972	3.1591	3.2274
12800	3.1977	3.1609	3.2274
12900	3.1980	3.1632	3.2257
13000	3.1981	3.1618	3.2253
13100	3.1985	3.1606	3.2260
13200	3.1985	3.1633	3.2261
13300	3.1986	3.1634	3.2279
13400	3.1987	3.1646	3.2292
13500	3.1991	3.1654	3.2284
13600	3.1992	3.1637	3.2269
13700	3.1995	3.1627	3.2263
13800	3.1995	3.1616	3.2271
13900	3.2000	3.1651	3.2262
14000	3.2003	3.1680	3.2267
14100	3.2004	3.1660	3.2274
14200	3.2005	3.1680	3.2269
14300	3.2008	3.1687	3.2270
14400	3.2010	3.1693	3.2279
14500	3.2010	3.1714	3.2283
14600	3.2013	3.1730	3.2297
14700	3.2019	3.1733	3.2293
14800	3.2020	3.1721	3.2286
14900	3.2024	3.1738	3.2294
15000	3.2026	3.1733	3.2287
15100	3.2026	3.1732	3.2302
15200	3.2030	3.1723	3.2276
15300	3.2032	3.1721	3.2269
15400	3.2034	3.1712	3.2268
15500	3.2035	3.1708	3.2277
15600	3.2042	3.1732	3.2275
15700	3.2043	3.1724	3.2284
15800	3.2047	3.1757	3.2289
15900	3.2046	3.1759	3.2279
16000	3.2046	3.1740	3.2283
16100	3.2049	3.1748	3.2287
16200	3.2050	3.1757	3.2302
16300	3.2052	3.1764	3.2296
16400	3.2054	3.1748	3.2311
16500	3.2056	3.1744	3.2307
16600	3.2058	3.1741	3.2299
16700	3.2059	3.1752	3.2309
16800	3.2060	3.1752	3.2313
16900	3.2061	3.1765	3.2294
17000	3.2062	3.1771	3.2299
17100	3.2064	3.1789	3.2305
17200	3.2066	3.1775	3.2299
17300	3.2066	3.1792	3.2311
17400	3.2068	3.1805	3.2298
17500	3.2069	3.1809	3.2306
17600	3.2070	3.1836	3.2302
17700	3.2070	3.1831	3.2306
17800	3.2073	3.1841	3.2295
17900	3.2073	3.1836	3.2311
18000	3.2075	3.1840	3.2297
18100	3.2076	3.1836	3.2304
18200	3.2075	3.1831	3.2304
18300	3.2075	3.1838	3.2294
18400	3.2076	3.1821	3.2301
18500	3.2077	3.1828	3.2303
18600	3.2080	3.1854	3.2313
18700	3.2083	3.1842	3.2311
18800	3.2084	3.1856	3.2310
18900	3.2086	3.1854	3.2313
19000	3.2087	3.1858	3.2314
19100	3.2089	3.1854	3.2325
19200	3.2089	3.1863	3.2316
19300	3.2091	3.1867	3.2320
19400	3.2090	3.1856	3.2329
19500	3.2092	3.1840	3.2342
19600	3.2092	3.1846	3.2327
19700	3.2095	3.1851	3.2335
19800	3.2096	3.1854	3.2337
19900	3.2097	3.1846	3.2336
20000	3.2098	3.1852	3.2325
20100	3.2099	3.1854	3.2326
20200	3.2101	3.1851	3.2326
20300	3.2104	3.1874	3.2327
20400	3.2105	3.1868	3.2342
20500	3.2106	3.1850	3.2327
20600	3.2108	3.1863	3.2323
20700	3.2109	3.1859	3.2329
20800	3.2110	3.1868	3.2320
20900	3.2110	3.1862	3.2315
21000	3.2110	3.1879	3.2324
21100	3.2113	3.1876	3.2331
21200	3.2114	3.1887	3.2336
21300	3.2116	3.1886	3.2333
21400	3.2119	3.1894	3.2321
21500	3.2120	3.1902	3.2324
21600	3.2120	3.1905	3.2317
21700	3.2121	3.1905	3.2320
21800	3.2121	3.1913	3.2322
21900	3.2123	3.1907	3.2345
22000	3.2123	3.1913	3.2339
22100	3.2122	3.1918	3.2328
22200	3.2124	3.1923	3.2339
22300	3.2124	3.1919	3.2324
22400	3.2124	3.1932	3.2327
22500	3.2126	3.1918	3.2342
22600	3.2128	3.1938	3.2336
22700	3.2129	3.1939	3.2342
22800	3.2132	3.1940	3.2342
22900	3.2133	3.1950	3.2334
23000	3.2134	3.1964	3.2318
23100	3.2134	3.1963	3.2311
23200	3.2136	3.1964	3.2317
23300	3.2138	3.1977	3.2318
23400	3.2141	3.1983	3.2315
23500	3.2143	3.1977	3.2325
23600	3.2144	3.1979	3.2330
23700	3.2145	3.1984	3.2333
23800	3.2145	3.1970	3.2333
23900	3.2146	3.1970	3.2327
24000	3.2147	3.1980	3.2327
24100	3.2147	3.1971	3.2338
24200	3.2148	3.1965	3.2348
24300	3.2149	3.1957	3.2331
24400	3.2149	3.1958	3.2342
24500	3.2149	3.1974	3.2339
24600	3.2151	3.1981	3.2354
24700	3.2151	3.1963	3.2348
24800	3.2153	3.1965	3.2349
24900	3.2154	3.1963	3.2348
25000	3.2154	3.1962	3.2333
25100	3.2156	3.1968	3.2324
25200	3.2158	3.1979	3.2337
25300	3.2159	3.1977	3.2344
25400	3.2160	3.1984	3.2351
25500	3.2159	3.1986	3.2345
25600	3.2160	3.1993	3.2346
25700	3.2160	3.1984	3.2345
25800	3.2162	3.1984	3.2351
25900	3.2163	3.1973	3.2340
26000	3.2163	3.1982	3.2349
26100	3.2164	3.1995	3.2359
26200	3.2164	3.1994	3.2359
26300	3.2164	3.1996	3.2351
26400	3.2164	3.2007	3.2361
26500	3.2166	3.2008	3.2346
26600	3.2166	3.2009	3.2340
26700	3.2166	3.2008	3.2351
26800	3.2166	3.2012	3.2351
26900	3.2167	3.2000	3.2361
27000	3.2169	3.2003	3.2352
27100	3.2169	3.1998	3.2357
27200	3.2171	3.2007	3.2358
27300	3.2171	3.2010	3.2352
27400	3.2173	3.2017	3.2347
27500	3.2173	3.2015	3.2351
27600	3.2174	3.2009	3.2350
27700	3.2174	3.2013	3.2342
27800	3.2174	3.2017	3.2342
27900	3.2176	3.2015	3.2346
28000	3.2179	3.2012	3.2351
28100	3.2179	3.2021	3.2370
28200	3.2180	3.2022	3.2351
28300	3.2181	3.2024	3.2359
28400	3.2181	3.2028	3.2356
28500	3.2182	3.2020	3.2364
28600	3.2182	3.2020	3.2366
28700	3.2182	3.2017	3.2370
28800	3.2184	3.2006	3.2366
28900	3.2185	3.2012	3.2365
29000	3.2187	3.2014	3.2369
29100	3.2187	3.2016	3.2367
29200	3.2188	3.2031	3.2370
29300	3.2188	3.2031	3.2367
29400	3.2190	3.2034	3.2373
29500	3.2190	3.2026	3.2373
29600	3.2191	3.2030	3.2368
29700	3.2193	3.2037	3.2376
29800	3.2194	3.2034	3.2380
29900	3.2196	3.2044	3.2387
30000	3.2197	3.2035	3.2392
30100	3.2197	3.2033	3.2392
30200	3.2197	3.2038	3.2380
30300	3.2199	3.2048	3.2383
30400	3.2200	3.2038	3.2376
30500	3.2200	3.2034	3.2372
30600	3.2201	3.2034	3.2379
30700	3.2201	3.2041	3.2372
30800	3.2202	3.2048	3.2375
30900	3.2204	3.2042	3.2389
31000	3.2205	3.2031	3.2380
31100	3.2205	3.2040	3.2383
31200	3.2206	3.2026	3.2384
31300	3.2206	3.2031	3.2388
31400	3.2207	3.2044	3.2383
31500	3.2207	3.2039	3.2380
31600	3.2208	3.2042	3.2381
31700	3.2209	3.2053	3.2375
31800	3.2208	3.2042	3.2381
31900	3.2210	3.2045	3.2384
32000	3.2211	3.2046	3.2378
32100	3.2212	3.2039	3.2374
32200	3.2213	3.2047	3.2368
32300	3.2215	3.2062	3.2374
32400	3.2216	3.2058	3.2379
32500	3.2216	3.2061	3.2381
32600	3.2217	3.2056	3.2391
32700	3.2218	3.2053	3.2384
32800	3.2219	3.2058	3.2385
32900	3.2220	3.2054	3.2389
33000	3.2220	3.2035	3.2384
33100	3.2220	3.2040	3.2380
33200	3.2221	3.2045	3.2377
33300	3.2222	3.2054	3.2375
33400	3.2222	3.2052	3.2376
33500	3.2222	3.2055	3.2382
33600	3.2222	3.2069	3.2388
33700	3.2222	3.2064	3.2386
33800	3.2222	3.2062	3.2381
33900	3.2222	3.2062	3.2387
34000	3.2223	3.2070	3.2378
34100	3.2224	3.2063	3.2385
34200	3.2224	3.2068	3.2383
34300	3.2225	3.2063	3.2382
34400	3.2225	3.2065	3.2380
34500	3.2227	3.2075	3.2382
34600	3.2227	3.2069	3.2384
34700	3.2228	3.2063	3.2385
34800	3.2227	3.2064	3.2376
34900	3.2228	3.2065	3.2379
35000	3.2228	3.2075	3.2378
35100	3.2229	3.2072	3.2381
35200	3.2230	3.2073	3.2377
35300	3.2231	3.2070	3.2378
35400	3.2231	3.2066	3.2374
35500	3.2231	3.2072	3.2380
35600	3.2232	3.2072	3.2377
35700	3.2233	3.2070	3.2386
35800	3.2234	3.2061	3.2386
35900	3.2234	3.2064	3.2381
36000	3.2233	3.2069	3.2375
36100	3.2234	3.2069	3.2377
36200	3.2234	3.2069	3.2379
36300	3.2235	3.2074	3.2381
36400	3.2237	3.2070	3.2383
36500	3.2237	3.2079	3.2388
36600	3.2238	3.2085	3.2388
36700	3.2238	3.2077	3.2385
36800	3.2238	3.2079	3.2392
36900	3.2238	3.2081	3.2395
37000	3.2239	3.2077	3.2392
37100	3.2239	3.2074	3.2392
37200	3.2240	3.2078	3.2387
37300	3.2240	3.2073	3.2390
37400	3.2241	3.2077	3.2379
37500	3.2241	3.2071	3.2375
37600	3.2241	3.2070	3.2375
37700	3.2242	3.2074	3.2380
37800	3.2243	3.2080	3.2379
37900	3.2242	3.2088	3.2380
38000	3.2243	3.2090	3.2383
38100	3.2243	3.2091	3.2379
38200	3.2243	3.2090	3.2383
38300	3.2244	3.2090	3.2388
38400	3.2245	3.2079	3.2389
38500	3.2245	3.2077	3.2390
38600	3.2245	3.2075	3.2395
38700	3.2245	3.2079	3.2403
38800	3.2246	3.2077	3.2399
38900	3.2246	3.2074	3.2396
39000	3.2247	3.2070	3.2397
39100	3.2248	3.2064	3.2396
39200	3.2248	3.2069	3.2402
39300	3.2249	3.2070	3.2403
39400	3.2249	3.2068	3.2397
39500	3.2250	3.2075	3.2391
39600	3.2250	3.2079	3.2396
39700	3.2250	3.2083	3.2389
39800	3.2251	3.2084	3.2382
39900	3.2251	3.2087	3.2380
40000	3.2250	3.2087	3.2387
40100	3.2250	3.2086	3.2384
40200	3.2250	3.2089	3.2391
40300	3.2251	3.2089	3.2382
40400	3.2251	3.2094	3.2383
40500	3.2252	3.2102	3.2379
40600	3.2253	3.2096	3.2376
40700	3.2254	3.2100	3.2375
40800	3.2255	3.2101	3.2375
40900	3.2255	3.2105	3.2375
41000	3.2256	3.2106	3.2376
41100	3.2256	3.2097	3.2374
41200	3.2258	3.2101	3.2379
41300	3.2258	3.2104	3.2380
41400	3.2258	3.2091	3.2383
41500	3.2259	3.2111	3.2389
41600	3.2259	3.2122	3.2395
41700	3.2260	3.2119	3.2398
41800	3.2260	3.2114	3.2399
41900	3.2260	3.2113	3.2396
42000	3.2260	3.2115	3.2398
42100	3.2260	3.2115	3.2400
42200	3.2260	3.2121	3.2397
42300	3.2260	3.2125	3.2393
42400	3.2261	3.2131	3.2398
42500	3.2261	3.2129	3.2393
42600	3.2261	3.2138	3.2398
42700	3.2261	3.2140	3.2399
42800	3.2262	3.2134	3.2397
42900	3.2262	3.2133	3.2390
43000	3.2262	3.2133	3.2380
43100	3.2261	3.2128	3.2386
43200	3.2262	3.2135	3.2383
43300	3.2262	3.2135	3.2378
43400	3.2263	3.2141	3.2382
43500	3.2262	3.2134	3.2372
43600	3.2263	3.2138	3.2373
43700	3.2263	3.2137	3.2375
43800	3.2263	3.2138	3.2373
43900	3.2263	3.2136	3.2375
44000	3.2263	3.2141	3.2376
44100	3.2263	3.2140	3.2374
44200	3.2263	3.2134	3.2379
44300	3.2264	3.2128	3.2386
44400	3.2265	3.2135	3.2386
44500	3.2265	3.2132	3.2380
44600	3.2266	3.2138	3.2380
44700	3.2267	3.2144	3.2373
44800	3.2268	3.2147	3.2373
44900	3.2269	3.2151	3.2369
45000	3.2269	3.2159	3.2372
45100	3.2271	3.2163	3.2378
45200	3.2271	3.2156	3.2376
45300	3.2271	3.2155	3.2373
45400	3.2272	3.2164	3.2376
45500	3.2272	3.2162	3.2374
45600	3.2271	3.2168	3.2371
45700	3.2271	3.2169	3.2369
45800	3.2271	3.2164	3.2376
45900	3.2271	3.2167	3.2372
46000	3.2271	3.2161	3.2368
46100	3.2272	3.2167	3.2376
46200	3.2272	3.2165	3.2378
46300	3.2272	3.2174	3.2377
46400	3.2273	3.2169	3.2372
46500	3.2273	3.2168	3.2379
46600	3.2274	3.2164	3.2379
46700	3.2274	3.2164	3.2381
46800	3.2274	3.2157	3.2380
46900	3.2274	3.2157	3.2381
47000	3.2276	3.2165	3.2379
47100	3.2276	3.2165	3.2381
47200	3.2277	3.2169	3.2382
47300	3.2278	3.2171	3.2383
47400	3.2278	3.2174	3.2384
47500	3.2278	3.2176	3.2386
47600	3.2278	3.2182	3.2390
47700	3.2278	3.2182	3.2392
47800	3.2278	3.2187	3.2390
47900	3.2279	3.2190	3.2391
48000	3.2279	3.2193	3.2394
48100	3.2279	3.2190	3.2395
48196	3.2279	3.2179	3.2394
48200	3.2279	3.2179	3.2394
48300	3.2279	3.2181	3.2398
48400	3.2279	3.2179	3.2394
48500	3.2279	3.2174	3.2393
48600	3.2279	3.2173	3.2395
48700	3.2279	3.2169	3.2390
48800	3.2280	3.2173	3.2398
48900	3.2280	3.2174	3.2392
49000	3.2280	3.2173	3.2387
49100	3.2279	3.2178	3.2388
49200	3.2280	3.2178	3.2393
49300	3.2280	3.2175	3.2385
49400	3.2281	3.2177	3.2374
49500	3.2280	3.2167	3.2375
49600	3.2280	3.2169	3.2371
49700	3.2280	3.2166	3.2365
49800	3.2281	3.2168	3.2369
49900	3.2281	3.2174	3.2365
50000	3.2281	3.2177	3.2359
50100	3.2281	3.2188	3.2357
50200	3.2281	3.2188	3.2359
50300	3.2282	3.2184	3.2355
50400	3.2282	3.2180	3.2364
50500	3.2283	3.2184	3.2367
50600	3.2283	3.2190	3.2363
50700	3.2283	3.2189	3.2360
50800	3.2283	3.2195	3.2360
50900	3.2284	3.2196	3.2362
51000	3.2284	3.2194	3.2363
51100	3.2285	3.2195	3.2365
51200	3.2284	3.2192	3.2363
51300	3.2285	3.2194	3.2361
51400	3.2285	3.2192	3.2361
51500	3.2286	3.2190	3.2364
51600	3.2287	3.2200	3.2377
51700	3.2287	3.2197	3.2371
51800	3.2287	3.2194	3.2364
51900	3.2287	3.2199	3.2369
52000	3.2288	3.2204	3.2365
52100	3.2288	3.2207	3.2371
52200	3.2288	3.2206	3.2377
52300	3.2287	3.2207	3.2370
52400	3.2288	3.2202	3.2366
52500	3.2288	3.2206	3.2362
52600	3.2286	3.2201	3.2362
52700	3.2286	3.2201	3.2362
52800	3.2286	3.2198	3.2360
52900	3.2286	3.2195	3.2366
53000	3.2286	3.2196	3.2359
53100	3.2286	3.2199	3.2366
53200	3.2286	3.2202	3.2359
53300	3.2286	3.2205	3.2359
53400	3.2287	3.2210	3.2360
53500	3.2287	3.2205	3.2363
53600	3.2287	3.2206	3.2360
53700	3.2287	3.2203	3.2366
53800	3.2287	3.2206	3.2362
53900	3.2288	3.2209	3.2359
54000	3.2288	3.2213	3.2357
54100	3.2288	3.2212	3.2356
54200	3.2289	3.2211	3.2354
54300	3.2289	3.2213	3.2353
54400	3.2290	3.2220	3.2362
54500	3.2290	3.2228	3.2354
54600	3.2290	3.2229	3.2354
54700	3.2290	3.2231	3.2349
54800	3.2290	3.2237	3.2353
54900	3.2290	3.2236	3.2352
55000	3.2290	3.2237	3.2351
55100	3.2290	3.2229	3.2358
55200	3.2291	3.2237	3.2352
55300	3.2291	3.2227	3.2348
55400	3.2291	3.2229	3.2345
55500	3.2291	3.2233	3.2345
55600	3.2291	3.2237	3.2353
55700	3.2292	3.2238	3.2353
55800	3.2292	3.2241	3.2348
55900	3.2292	3.2241	3.2350
56000	3.2292	3.2242	3.2346
56100	3.2292	3.2239	3.2345
56200	3.2292	3.2239	3.2343
56300	3.2293	3.2243	3.2342
56400	3.2293	3.2248	3.2337
56500	3.2293	3.2245	3.2343
56600	3.2293	3.2244	3.2341
56700	3.2293	3.2249	3.2344
56800	3.2293	3.2249	3.2338
56900	3.2293	3.2246	3.2337
57000	3.2293	3.2256	3.2336
57100	3.2294	3.2257	3.2337
57200	3.2294	3.2255	3.2341
57300	3.2295	3.2258	3.2339
57400	3.2296	3.2262	3.2338
57500	3.2296	3.2260	3.2333
57600	3.2296	3.2262	3.2338
57700	3.2295	3.2260	3.2334
57800	3.2296	3.2263	3.2333
57900	3.2296	3.2259	3.2332
58000	3.2296	3.2252	3.2331
58100	3.2296	3.2252	3.2329
58200	3.2296	3.2256	3.2328
58300	3.2296	3.2251	3.2331
58314	3.2296	3.2249	3.2331
58400	3.2296	3.2250	3.2335
58500	3.2296	3.2253	3.2333
58600	3.2296	3.2254	3.2330
58700	3.2296	3.2256	3.2332
58800	3.2297	3.2259	3.2325
58900	3.2297	3.2261	3.2329
59000	3.2297	3.2259	3.2330
59100	3.2298	3.2260	3.2332
59200	3.2298	3.2261	3.2331
59300	3.2298	3.2269	3.2330
59400	3.2298	3.2265	3.2332
59500	3.2299	3.2266	3.2337
59600	3.2298	3.2268	3.2336
59700	3.2299	3.2269	3.2327
59800	3.2299	3.2271	3.2328
59900	3.2299	3.2272	3.2324
60000	3.2299	3.2271	3.2324
60100	3.2300	3.2274	3.2326
60200	3.2300	3.2277	3.2323
60300	3.2300	3.2277	3.2323
60400	3.2300	3.2279	3.2320
60500	3.2299	3.2279	3.2322
60600	3.2299	3.2284	3.2316
60700	3.2300	3.2283	3.2315
60800	3.2300	3.2285	3.2314
60900	3.2300	3.2284	3.2312
61000	3.2299	3.2287	3.2311
61100	3.2300	3.2289	3.2309
61200	3.2300	3.2293	3.2308
61293	3.2301	3.2301	3.2301
