# Supplementary material for: β-sitosterol inhibits trimethylamine production by regulating the gut microbiota and attenuates atherosclerosis in ApoE–/– mice
Source: Front Cardiovasc Med. 2022 Nov 1;9:986905. doi: 10.3389/fcvm.2022.986905 (PMC9663806; doi:10.3389/fcvm.2022.986905)
Supplement: Supplementary file 1 [file Data_Sheet_1.ZIP › Source data/gut microbiota diversity analysis/CON-EXP/02.Alpha/03.Shannon_rarefac/otu.18.r_shannon.xls]

numsampled	0.97	lci	hci
1	0.0000	-0.0000	-0.0000
100	3.0072	2.7224	3.3279
200	3.1734	2.9407	3.4102
300	3.2682	3.0899	3.4568
400	3.3323	3.1646	3.4944
500	3.3769	3.1906	3.5268
600	3.4067	3.2484	3.5504
700	3.4319	3.2637	3.5739
800	3.4503	3.2849	3.5695
900	3.4693	3.3195	3.5741
1000	3.4842	3.3308	3.5901
1100	3.4964	3.3617	3.6113
1200	3.5094	3.3771	3.6138
1300	3.5182	3.4085	3.6221
1400	3.5261	3.4102	3.6358
1500	3.5356	3.4155	3.6448
1600	3.5436	3.4204	3.6348
1700	3.5507	3.4284	3.6483
1800	3.5571	3.4513	3.6555
1900	3.5625	3.4530	3.6590
2000	3.5665	3.4710	3.6592
2100	3.5711	3.4669	3.6797
2200	3.5769	3.4661	3.6747
2300	3.5811	3.4808	3.6682
2400	3.5833	3.4825	3.6677
2500	3.5867	3.4919	3.6710
2600	3.5893	3.4947	3.6690
2700	3.5927	3.4952	3.6606
2800	3.5956	3.5105	3.6594
2900	3.5989	3.5095	3.6652
3000	3.6028	3.5142	3.6716
3100	3.6060	3.5203	3.6735
3200	3.6089	3.5295	3.6783
3300	3.6114	3.5265	3.6786
3400	3.6141	3.5360	3.6793
3500	3.6157	3.5385	3.6816
3600	3.6169	3.5417	3.6803
3700	3.6199	3.5442	3.6855
3800	3.6215	3.5480	3.6878
3900	3.6238	3.5468	3.6875
4000	3.6258	3.5493	3.6850
4100	3.6274	3.5497	3.6810
4200	3.6296	3.5493	3.6803
4300	3.6312	3.5566	3.6834
4400	3.6323	3.5620	3.6828
4500	3.6331	3.5592	3.6810
4600	3.6348	3.5655	3.6840
4700	3.6361	3.5663	3.6802
4800	3.6370	3.5693	3.6815
4900	3.6386	3.5747	3.6824
5000	3.6398	3.5755	3.6853
5100	3.6413	3.5745	3.6900
5200	3.6426	3.5832	3.6964
5300	3.6431	3.5848	3.6941
5400	3.6446	3.5797	3.6957
5500	3.6465	3.5816	3.6959
5600	3.6475	3.5827	3.7014
5700	3.6486	3.5816	3.6990
5800	3.6502	3.5873	3.7038
5900	3.6520	3.5910	3.7043
6000	3.6534	3.5901	3.7156
6100	3.6547	3.5915	3.7150
6200	3.6551	3.5998	3.7075
6300	3.6559	3.6017	3.7057
6400	3.6574	3.6023	3.7057
6500	3.6582	3.6059	3.7073
6600	3.6587	3.6051	3.7058
6700	3.6601	3.6063	3.7070
6800	3.6609	3.6059	3.7095
6900	3.6617	3.6087	3.7066
7000	3.6626	3.6074	3.7075
7100	3.6632	3.6023	3.7069
7200	3.6639	3.6015	3.7079
7300	3.6641	3.6026	3.7094
7400	3.6644	3.6037	3.7087
7500	3.6651	3.6065	3.7079
7600	3.6654	3.6096	3.7096
7700	3.6662	3.6126	3.7077
7800	3.6666	3.6165	3.7085
7900	3.6669	3.6225	3.7066
8000	3.6675	3.6235	3.7084
8100	3.6677	3.6237	3.7077
8200	3.6680	3.6220	3.7059
8300	3.6685	3.6240	3.7098
8400	3.6689	3.6257	3.7115
8500	3.6697	3.6241	3.7111
8600	3.6700	3.6243	3.7109
8700	3.6702	3.6279	3.7118
8800	3.6707	3.6284	3.7130
8900	3.6712	3.6294	3.7113
9000	3.6712	3.6302	3.7097
9100	3.6721	3.6333	3.7098
9200	3.6728	3.6334	3.7083
9300	3.6738	3.6348	3.7094
9400	3.6742	3.6371	3.7097
9500	3.6745	3.6371	3.7079
9600	3.6750	3.6366	3.7086
9700	3.6755	3.6381	3.7077
9800	3.6759	3.6354	3.7062
9900	3.6767	3.6390	3.7076
10000	3.6771	3.6411	3.7113
10100	3.6777	3.6426	3.7105
10200	3.6780	3.6443	3.7087
10300	3.6785	3.6438	3.7103
10400	3.6787	3.6439	3.7094
10500	3.6788	3.6446	3.7090
10600	3.6790	3.6425	3.7082
10700	3.6794	3.6449	3.7074
10800	3.6798	3.6465	3.7093
10900	3.6804	3.6480	3.7099
11000	3.6808	3.6487	3.7104
11100	3.6808	3.6452	3.7116
11200	3.6814	3.6437	3.7124
11300	3.6818	3.6493	3.7123
11400	3.6819	3.6467	3.7100
11500	3.6822	3.6466	3.7107
11600	3.6825	3.6486	3.7137
11700	3.6827	3.6486	3.7137
11800	3.6829	3.6488	3.7137
11900	3.6835	3.6498	3.7131
12000	3.6838	3.6488	3.7129
12100	3.6840	3.6493	3.7147
12200	3.6843	3.6504	3.7145
12300	3.6850	3.6534	3.7131
12400	3.6856	3.6555	3.7134
12500	3.6862	3.6559	3.7147
12600	3.6865	3.6559	3.7145
12700	3.6868	3.6536	3.7146
12800	3.6871	3.6543	3.7154
12900	3.6875	3.6543	3.7153
13000	3.6877	3.6548	3.7163
13100	3.6875	3.6544	3.7158
13200	3.6878	3.6556	3.7151
13300	3.6883	3.6558	3.7147
13400	3.6886	3.6576	3.7155
13500	3.6887	3.6590	3.7153
13600	3.6889	3.6585	3.7161
13700	3.6893	3.6588	3.7160
13800	3.6895	3.6571	3.7179
13900	3.6897	3.6570	3.7182
14000	3.6900	3.6585	3.7172
14100	3.6902	3.6604	3.7174
14200	3.6904	3.6588	3.7191
14300	3.6908	3.6593	3.7186
14400	3.6910	3.6607	3.7201
14500	3.6913	3.6620	3.7205
14600	3.6919	3.6619	3.7204
14700	3.6920	3.6598	3.7208
14800	3.6921	3.6623	3.7204
14900	3.6922	3.6612	3.7198
15000	3.6922	3.6641	3.7190
15100	3.6924	3.6635	3.7213
15200	3.6928	3.6647	3.7200
15300	3.6930	3.6642	3.7216
15400	3.6935	3.6641	3.7218
15500	3.6938	3.6635	3.7215
15600	3.6937	3.6635	3.7214
15700	3.6939	3.6650	3.7236
15800	3.6942	3.6663	3.7239
15900	3.6945	3.6652	3.7229
16000	3.6949	3.6664	3.7222
16100	3.6950	3.6654	3.7233
16200	3.6950	3.6666	3.7232
16300	3.6949	3.6662	3.7224
16400	3.6952	3.6664	3.7215
16500	3.6953	3.6685	3.7225
16600	3.6957	3.6700	3.7222
16700	3.6956	3.6688	3.7217
16800	3.6957	3.6682	3.7226
16900	3.6958	3.6686	3.7213
17000	3.6958	3.6710	3.7243
17100	3.6959	3.6714	3.7241
17200	3.6961	3.6708	3.7231
17300	3.6965	3.6707	3.7243
17400	3.6967	3.6721	3.7236
17500	3.6967	3.6728	3.7234
17600	3.6969	3.6739	3.7226
17700	3.6973	3.6740	3.7213
17800	3.6975	3.6722	3.7219
17900	3.6976	3.6733	3.7224
18000	3.6979	3.6740	3.7219
18100	3.6981	3.6736	3.7221
18200	3.6981	3.6739	3.7228
18300	3.6983	3.6733	3.7215
18400	3.6984	3.6733	3.7216
18500	3.6984	3.6737	3.7204
18600	3.6986	3.6745	3.7206
18700	3.6989	3.6747	3.7224
18800	3.6992	3.6753	3.7226
18900	3.6993	3.6757	3.7220
19000	3.6993	3.6775	3.7214
19100	3.6993	3.6771	3.7212
19200	3.6994	3.6752	3.7212
19300	3.6996	3.6762	3.7216
19400	3.6996	3.6761	3.7218
19500	3.6998	3.6755	3.7218
19600	3.7000	3.6751	3.7214
19700	3.7002	3.6753	3.7208
19800	3.7001	3.6761	3.7215
19900	3.7002	3.6763	3.7222
20000	3.7004	3.6766	3.7223
20100	3.7006	3.6767	3.7224
20200	3.7007	3.6780	3.7218
20300	3.7007	3.6776	3.7197
20400	3.7010	3.6777	3.7200
20500	3.7012	3.6790	3.7213
20600	3.7013	3.6796	3.7229
20700	3.7013	3.6803	3.7214
20800	3.7014	3.6822	3.7205
20900	3.7015	3.6811	3.7205
21000	3.7017	3.6814	3.7213
21100	3.7018	3.6815	3.7220
21200	3.7019	3.6832	3.7218
21300	3.7020	3.6836	3.7211
21400	3.7022	3.6837	3.7208
21500	3.7024	3.6842	3.7210
21600	3.7025	3.6837	3.7214
21700	3.7025	3.6826	3.7217
21800	3.7027	3.6840	3.7214
21900	3.7027	3.6847	3.7210
22000	3.7029	3.6852	3.7207
22100	3.7030	3.6854	3.7211
22200	3.7030	3.6858	3.7198
22300	3.7032	3.6858	3.7194
22400	3.7034	3.6853	3.7191
22500	3.7034	3.6851	3.7190
22600	3.7034	3.6865	3.7202
22700	3.7036	3.6876	3.7209
22800	3.7038	3.6887	3.7216
22900	3.7039	3.6886	3.7217
23000	3.7041	3.6877	3.7210
23100	3.7041	3.6873	3.7213
23200	3.7042	3.6877	3.7222
23300	3.7044	3.6885	3.7218
23400	3.7044	3.6894	3.7215
23500	3.7045	3.6897	3.7213
23600	3.7047	3.6878	3.7206
23700	3.7047	3.6870	3.7221
23800	3.7049	3.6870	3.7231
23900	3.7050	3.6870	3.7233
24000	3.7052	3.6861	3.7237
24100	3.7053	3.6864	3.7233
24200	3.7052	3.6860	3.7226
24300	3.7053	3.6872	3.7226
24400	3.7054	3.6875	3.7216
24500	3.7054	3.6881	3.7222
24600	3.7053	3.6873	3.7221
24700	3.7055	3.6879	3.7225
24800	3.7056	3.6887	3.7224
24900	3.7058	3.6891	3.7219
25000	3.7058	3.6890	3.7226
25100	3.7058	3.6893	3.7230
25200	3.7059	3.6882	3.7227
25300	3.7060	3.6883	3.7226
25400	3.7062	3.6881	3.7228
25500	3.7066	3.6891	3.7227
25600	3.7066	3.6888	3.7235
25700	3.7068	3.6889	3.7240
25800	3.7069	3.6887	3.7233
25900	3.7070	3.6904	3.7227
26000	3.7070	3.6897	3.7231
26100	3.7070	3.6885	3.7227
26200	3.7071	3.6891	3.7219
26300	3.7072	3.6897	3.7229
26400	3.7072	3.6906	3.7224
26500	3.7074	3.6907	3.7222
26600	3.7074	3.6913	3.7228
26700	3.7076	3.6915	3.7220
26800	3.7075	3.6916	3.7224
26900	3.7076	3.6920	3.7222
27000	3.7078	3.6933	3.7223
27100	3.7079	3.6924	3.7224
27200	3.7079	3.6926	3.7222
27300	3.7079	3.6936	3.7230
27400	3.7081	3.6941	3.7233
27500	3.7081	3.6938	3.7233
27600	3.7082	3.6936	3.7236
27700	3.7082	3.6942	3.7235
27800	3.7084	3.6934	3.7239
27900	3.7086	3.6935	3.7233
28000	3.7086	3.6938	3.7233
28100	3.7087	3.6950	3.7230
28200	3.7089	3.6958	3.7232
28300	3.7089	3.6954	3.7237
28400	3.7089	3.6960	3.7233
28500	3.7090	3.6957	3.7240
28600	3.7090	3.6972	3.7254
28700	3.7092	3.6968	3.7247
28800	3.7092	3.6968	3.7251
28900	3.7093	3.6965	3.7250
29000	3.7095	3.6970	3.7252
29100	3.7097	3.6963	3.7250
29200	3.7098	3.6963	3.7256
29300	3.7097	3.6969	3.7246
29400	3.7100	3.6965	3.7238
29500	3.7099	3.6964	3.7239
29600	3.7100	3.6955	3.7233
29700	3.7100	3.6956	3.7231
29800	3.7101	3.6957	3.7232
29900	3.7102	3.6959	3.7231
30000	3.7102	3.6958	3.7236
30100	3.7104	3.6964	3.7243
30200	3.7103	3.6955	3.7237
30300	3.7104	3.6958	3.7227
30400	3.7105	3.6964	3.7233
30500	3.7106	3.6978	3.7225
30600	3.7107	3.6973	3.7220
30700	3.7110	3.6973	3.7221
30800	3.7110	3.6979	3.7225
30900	3.7111	3.6980	3.7219
31000	3.7113	3.6981	3.7230
31100	3.7114	3.6979	3.7226
31200	3.7115	3.6980	3.7226
31300	3.7116	3.6979	3.7223
31400	3.7116	3.6978	3.7226
31500	3.7115	3.6977	3.7229
31600	3.7115	3.6979	3.7221
31700	3.7115	3.6982	3.7221
31800	3.7115	3.6986	3.7225
31900	3.7116	3.6988	3.7222
32000	3.7117	3.6991	3.7229
32100	3.7117	3.6988	3.7223
32200	3.7117	3.6997	3.7226
32300	3.7118	3.7000	3.7223
32400	3.7118	3.7008	3.7224
32500	3.7119	3.7011	3.7226
32600	3.7119	3.7012	3.7231
32700	3.7120	3.7016	3.7232
32800	3.7120	3.7019	3.7225
32900	3.7120	3.7027	3.7230
33000	3.7120	3.7021	3.7229
33100	3.7122	3.7023	3.7225
33200	3.7122	3.7020	3.7225
33300	3.7123	3.7019	3.7231
33400	3.7124	3.7022	3.7229
33500	3.7126	3.7025	3.7216
33600	3.7127	3.7020	3.7223
33700	3.7128	3.7022	3.7222
33800	3.7128	3.7020	3.7219
33900	3.7129	3.7026	3.7217
34000	3.7130	3.7020	3.7222
34100	3.7130	3.7029	3.7222
34200	3.7131	3.7024	3.7229
34300	3.7132	3.7027	3.7224
34400	3.7132	3.7037	3.7226
34500	3.7132	3.7028	3.7226
34600	3.7133	3.7034	3.7222
34700	3.7134	3.7039	3.7218
34800	3.7133	3.7039	3.7223
34900	3.7133	3.7035	3.7219
35000	3.7133	3.7036	3.7220
35100	3.7134	3.7037	3.7226
35200	3.7135	3.7038	3.7227
35300	3.7136	3.7042	3.7222
35400	3.7137	3.7041	3.7224
35500	3.7139	3.7043	3.7227
35600	3.7138	3.7033	3.7229
35700	3.7139	3.7043	3.7242
35800	3.7140	3.7047	3.7239
35900	3.7141	3.7040	3.7231
36000	3.7141	3.7038	3.7229
36100	3.7143	3.7036	3.7224
36200	3.7143	3.7035	3.7229
36300	3.7144	3.7038	3.7232
36400	3.7145	3.7042	3.7229
36500	3.7145	3.7051	3.7229
36600	3.7145	3.7051	3.7228
36700	3.7146	3.7057	3.7230
36800	3.7147	3.7063	3.7239
36900	3.7147	3.7058	3.7237
37000	3.7148	3.7058	3.7235
37100	3.7149	3.7064	3.7237
37200	3.7149	3.7059	3.7237
37300	3.7151	3.7059	3.7243
37400	3.7151	3.7065	3.7246
37500	3.7151	3.7069	3.7243
37600	3.7150	3.7065	3.7242
37700	3.7151	3.7066	3.7242
37800	3.7151	3.7061	3.7238
37900	3.7151	3.7052	3.7240
38000	3.7151	3.7054	3.7242
38100	3.7153	3.7058	3.7244
38200	3.7154	3.7059	3.7248
38300	3.7154	3.7055	3.7246
38400	3.7154	3.7063	3.7242
38500	3.7155	3.7060	3.7237
38600	3.7156	3.7064	3.7244
38700	3.7157	3.7063	3.7245
38800	3.7157	3.7061	3.7244
38900	3.7157	3.7060	3.7239
39000	3.7158	3.7062	3.7240
39100	3.7159	3.7070	3.7239
39200	3.7159	3.7066	3.7238
39300	3.7159	3.7076	3.7237
39400	3.7160	3.7080	3.7231
39500	3.7160	3.7080	3.7228
39600	3.7160	3.7082	3.7229
39700	3.7160	3.7074	3.7231
39800	3.7160	3.7076	3.7236
39900	3.7161	3.7068	3.7237
40000	3.7161	3.7073	3.7231
40100	3.7162	3.7078	3.7232
40200	3.7163	3.7084	3.7233
40300	3.7164	3.7084	3.7234
40400	3.7164	3.7083	3.7236
40500	3.7164	3.7080	3.7235
40600	3.7166	3.7083	3.7239
40700	3.7167	3.7090	3.7244
40800	3.7167	3.7089	3.7243
40900	3.7168	3.7090	3.7239
41000	3.7168	3.7089	3.7241
41100	3.7169	3.7090	3.7239
41200	3.7169	3.7091	3.7245
41300	3.7169	3.7096	3.7244
41400	3.7171	3.7094	3.7248
41500	3.7173	3.7096	3.7252
41600	3.7173	3.7095	3.7250
41700	3.7174	3.7103	3.7244
41800	3.7175	3.7097	3.7245
41900	3.7175	3.7107	3.7248
42000	3.7176	3.7112	3.7246
42100	3.7176	3.7117	3.7240
42200	3.7177	3.7118	3.7240
42300	3.7178	3.7119	3.7243
42400	3.7178	3.7118	3.7245
42500	3.7178	3.7121	3.7239
42600	3.7179	3.7115	3.7241
42700	3.7179	3.7114	3.7238
42800	3.7180	3.7118	3.7244
42900	3.7180	3.7114	3.7239
43000	3.7181	3.7116	3.7238
43100	3.7180	3.7115	3.7239
43200	3.7181	3.7121	3.7236
43300	3.7181	3.7120	3.7237
43400	3.7182	3.7121	3.7236
43500	3.7182	3.7121	3.7239
43600	3.7182	3.7126	3.7239
43700	3.7183	3.7130	3.7236
43800	3.7183	3.7132	3.7236
43900	3.7183	3.7135	3.7235
44000	3.7184	3.7131	3.7235
44100	3.7184	3.7131	3.7235
44200	3.7184	3.7131	3.7231
44300	3.7185	3.7136	3.7233
44400	3.7185	3.7136	3.7230
44500	3.7185	3.7132	3.7226
44600	3.7186	3.7130	3.7229
44700	3.7186	3.7132	3.7229
44800	3.7186	3.7133	3.7228
44900	3.7187	3.7133	3.7228
45000	3.7187	3.7140	3.7233
45100	3.7187	3.7143	3.7234
45200	3.7188	3.7141	3.7233
45300	3.7189	3.7145	3.7237
45400	3.7189	3.7147	3.7229
45500	3.7189	3.7150	3.7231
45600	3.7190	3.7146	3.7233
45700	3.7190	3.7148	3.7227
45800	3.7191	3.7141	3.7233
45900	3.7191	3.7147	3.7232
46000	3.7190	3.7147	3.7234
46100	3.7190	3.7152	3.7231
46200	3.7189	3.7150	3.7227
46300	3.7189	3.7152	3.7229
46400	3.7189	3.7150	3.7231
46500	3.7190	3.7155	3.7226
46600	3.7189	3.7159	3.7220
46700	3.7190	3.7164	3.7221
46800	3.7190	3.7164	3.7219
46900	3.7191	3.7163	3.7224
47000	3.7191	3.7161	3.7220
47100	3.7190	3.7164	3.7220
47200	3.7190	3.7162	3.7217
47300	3.7191	3.7167	3.7222
47400	3.7191	3.7167	3.7218
47500	3.7192	3.7165	3.7214
47600	3.7192	3.7169	3.7214
47700	3.7193	3.7175	3.7216
47800	3.7193	3.7177	3.7211
47900	3.7194	3.7180	3.7207
48000	3.7194	3.7182	3.7205
48100	3.7194	3.7186	3.7201
48196	3.7195	3.7195	3.7195
