# Supplementary material for: β-sitosterol inhibits trimethylamine production by regulating the gut microbiota and attenuates atherosclerosis in ApoE–/– mice
Source: Front Cardiovasc Med. 2022 Nov 1;9:986905. doi: 10.3389/fcvm.2022.986905 (PMC9663806; doi:10.3389/fcvm.2022.986905)
Supplement: Supplementary file 1 [file Data_Sheet_1.ZIP › Source data/gut microbiota diversity analysis/CON-EXP/02.Alpha/03.Shannon_rarefac/otu.7.r_shannon.xls]

numsampled	0.97	lci	hci
1	0.0000	-0.0000	-0.0000
100	2.8396	2.4394	3.0868
200	3.0357	2.7263	3.2722
300	3.1471	2.9250	3.3617
400	3.2043	3.0265	3.3866
500	3.2442	3.0964	3.4211
600	3.2777	3.1156	3.4630
700	3.3045	3.1839	3.4636
800	3.3253	3.1843	3.4713
900	3.3407	3.1934	3.4857
1000	3.3493	3.1888	3.4997
1100	3.3589	3.2078	3.5013
1200	3.3670	3.2445	3.4919
1300	3.3751	3.2567	3.4966
1400	3.3827	3.2771	3.5018
1500	3.3907	3.2718	3.5053
1600	3.3976	3.2907	3.5051
1700	3.4032	3.3022	3.5165
1800	3.4072	3.2933	3.5165
1900	3.4119	3.3056	3.5055
2000	3.4154	3.3079	3.5067
2100	3.4185	3.3302	3.5127
2200	3.4225	3.3357	3.5121
2300	3.4244	3.3253	3.5102
2400	3.4269	3.3080	3.5215
2500	3.4304	3.3325	3.5134
2600	3.4335	3.3290	3.5145
2700	3.4340	3.3328	3.5237
2800	3.4360	3.3438	3.5240
2900	3.4391	3.3458	3.5183
3000	3.4419	3.3485	3.5224
3100	3.4434	3.3544	3.5229
3200	3.4459	3.3581	3.5201
3300	3.4478	3.3553	3.5202
3400	3.4508	3.3553	3.5223
3500	3.4528	3.3610	3.5220
3600	3.4545	3.3549	3.5254
3700	3.4559	3.3596	3.5206
3800	3.4575	3.3632	3.5231
3900	3.4582	3.3723	3.5217
4000	3.4605	3.3790	3.5247
4100	3.4618	3.3810	3.5303
4200	3.4632	3.3829	3.5286
4300	3.4645	3.3938	3.5302
4400	3.4650	3.3944	3.5290
4500	3.4662	3.3933	3.5291
4600	3.4677	3.3999	3.5273
4700	3.4683	3.4000	3.5244
4800	3.4693	3.4006	3.5283
4900	3.4704	3.3986	3.5313
5000	3.4715	3.4007	3.5236
5100	3.4728	3.4018	3.5243
5200	3.4742	3.4020	3.5286
5300	3.4744	3.4053	3.5287
5400	3.4747	3.4081	3.5346
5500	3.4754	3.4157	3.5347
5600	3.4757	3.4108	3.5336
5700	3.4759	3.4158	3.5369
5800	3.4768	3.4131	3.5320
5900	3.4784	3.4167	3.5371
6000	3.4790	3.4150	3.5345
6100	3.4794	3.4095	3.5330
6200	3.4807	3.4157	3.5402
6300	3.4819	3.4190	3.5445
6400	3.4821	3.4149	3.5446
6500	3.4821	3.4174	3.5462
6600	3.4824	3.4188	3.5456
6700	3.4828	3.4231	3.5427
6800	3.4834	3.4283	3.5421
6900	3.4840	3.4362	3.5438
7000	3.4844	3.4395	3.5407
7100	3.4855	3.4363	3.5385
7200	3.4866	3.4438	3.5356
7300	3.4870	3.4434	3.5369
7400	3.4871	3.4412	3.5348
7500	3.4878	3.4442	3.5372
7600	3.4880	3.4446	3.5349
7700	3.4886	3.4463	3.5356
7800	3.4886	3.4493	3.5367
7900	3.4891	3.4477	3.5363
8000	3.4892	3.4468	3.5337
8100	3.4893	3.4449	3.5334
8200	3.4897	3.4428	3.5333
8300	3.4898	3.4421	3.5303
8400	3.4905	3.4458	3.5319
8500	3.4908	3.4452	3.5297
8600	3.4909	3.4434	3.5318
8700	3.4912	3.4453	3.5337
8800	3.4915	3.4488	3.5321
8900	3.4919	3.4518	3.5303
9000	3.4922	3.4538	3.5290
9100	3.4922	3.4536	3.5273
9200	3.4920	3.4526	3.5256
9300	3.4922	3.4534	3.5266
9400	3.4926	3.4540	3.5261
9500	3.4928	3.4521	3.5251
9600	3.4934	3.4512	3.5243
9700	3.4938	3.4528	3.5288
9800	3.4942	3.4534	3.5270
9900	3.4943	3.4512	3.5263
10000	3.4945	3.4539	3.5287
10100	3.4947	3.4549	3.5311
10200	3.4948	3.4588	3.5281
10300	3.4949	3.4611	3.5300
10400	3.4955	3.4608	3.5312
10500	3.4959	3.4589	3.5327
10600	3.4966	3.4623	3.5321
10700	3.4971	3.4627	3.5312
10800	3.4974	3.4647	3.5285
10900	3.4980	3.4654	3.5322
11000	3.4983	3.4664	3.5293
11100	3.4984	3.4690	3.5302
11200	3.4988	3.4690	3.5274
11300	3.4993	3.4698	3.5296
11400	3.4998	3.4706	3.5302
11500	3.4998	3.4719	3.5311
11600	3.4998	3.4737	3.5280
11700	3.4999	3.4739	3.5281
11800	3.5002	3.4732	3.5281
11900	3.5003	3.4750	3.5286
12000	3.5006	3.4741	3.5286
12100	3.5007	3.4745	3.5288
12200	3.5009	3.4749	3.5292
12300	3.5013	3.4735	3.5287
12400	3.5013	3.4746	3.5292
12500	3.5016	3.4764	3.5275
12600	3.5016	3.4744	3.5319
12700	3.5016	3.4737	3.5334
12800	3.5020	3.4756	3.5330
12900	3.5021	3.4738	3.5339
13000	3.5025	3.4746	3.5331
13100	3.5026	3.4756	3.5304
13200	3.5028	3.4773	3.5280
13300	3.5030	3.4773	3.5285
13400	3.5031	3.4750	3.5300
13500	3.5035	3.4762	3.5307
13600	3.5035	3.4759	3.5295
13700	3.5036	3.4768	3.5321
13800	3.5040	3.4766	3.5318
13900	3.5042	3.4773	3.5304
14000	3.5045	3.4781	3.5329
14100	3.5046	3.4779	3.5323
14200	3.5051	3.4758	3.5325
14300	3.5049	3.4763	3.5315
14400	3.5048	3.4763	3.5331
14500	3.5049	3.4766	3.5328
14600	3.5052	3.4781	3.5320
14700	3.5053	3.4769	3.5318
14800	3.5056	3.4775	3.5315
14900	3.5059	3.4778	3.5296
15000	3.5060	3.4805	3.5293
15100	3.5063	3.4800	3.5305
15200	3.5063	3.4803	3.5291
15300	3.5065	3.4821	3.5286
15400	3.5067	3.4831	3.5286
15500	3.5070	3.4838	3.5288
15600	3.5071	3.4839	3.5296
15700	3.5073	3.4833	3.5306
15800	3.5074	3.4856	3.5310
15900	3.5075	3.4855	3.5299
16000	3.5076	3.4850	3.5310
16100	3.5077	3.4842	3.5312
16200	3.5078	3.4852	3.5310
16300	3.5080	3.4864	3.5319
16400	3.5081	3.4854	3.5323
16500	3.5082	3.4856	3.5340
16600	3.5086	3.4847	3.5336
16700	3.5087	3.4859	3.5340
16800	3.5090	3.4842	3.5344
16900	3.5091	3.4837	3.5351
17000	3.5092	3.4847	3.5340
17100	3.5094	3.4863	3.5339
17200	3.5096	3.4866	3.5349
17300	3.5096	3.4856	3.5335
17400	3.5096	3.4839	3.5328
17500	3.5096	3.4843	3.5353
17600	3.5096	3.4850	3.5356
17700	3.5100	3.4849	3.5351
17800	3.5101	3.4863	3.5354
17900	3.5101	3.4844	3.5353
18000	3.5104	3.4869	3.5346
18100	3.5105	3.4868	3.5363
18200	3.5107	3.4859	3.5353
18300	3.5107	3.4854	3.5365
18400	3.5108	3.4863	3.5370
18500	3.5111	3.4869	3.5365
18600	3.5111	3.4884	3.5356
18700	3.5112	3.4880	3.5359
18800	3.5113	3.4874	3.5345
18900	3.5114	3.4880	3.5347
19000	3.5115	3.4881	3.5348
19100	3.5116	3.4893	3.5345
19200	3.5118	3.4896	3.5345
19300	3.5119	3.4894	3.5351
19400	3.5120	3.4882	3.5357
19500	3.5120	3.4915	3.5352
19600	3.5122	3.4920	3.5348
19700	3.5123	3.4909	3.5347
19800	3.5122	3.4913	3.5344
19900	3.5126	3.4920	3.5347
20000	3.5125	3.4922	3.5341
20100	3.5127	3.4911	3.5351
20200	3.5128	3.4907	3.5344
20300	3.5128	3.4918	3.5344
20400	3.5129	3.4912	3.5331
20500	3.5131	3.4911	3.5344
20600	3.5133	3.4913	3.5343
20700	3.5133	3.4918	3.5351
20800	3.5132	3.4913	3.5354
20900	3.5134	3.4898	3.5360
21000	3.5133	3.4918	3.5357
21100	3.5134	3.4926	3.5362
21200	3.5135	3.4932	3.5361
21300	3.5135	3.4933	3.5366
21400	3.5134	3.4922	3.5369
21500	3.5134	3.4926	3.5389
21600	3.5134	3.4934	3.5371
21700	3.5135	3.4926	3.5382
21800	3.5136	3.4941	3.5394
21900	3.5137	3.4944	3.5389
22000	3.5136	3.4935	3.5394
22100	3.5137	3.4927	3.5381
22200	3.5138	3.4946	3.5380
22300	3.5139	3.4941	3.5381
22400	3.5137	3.4944	3.5371
22500	3.5140	3.4952	3.5366
22600	3.5141	3.4945	3.5370
22700	3.5140	3.4952	3.5377
22800	3.5140	3.4956	3.5380
22900	3.5140	3.4954	3.5385
23000	3.5141	3.4960	3.5377
23100	3.5143	3.4952	3.5384
23200	3.5143	3.4958	3.5383
23300	3.5144	3.4948	3.5368
23400	3.5144	3.4948	3.5372
23500	3.5144	3.4944	3.5364
23600	3.5143	3.4961	3.5339
23700	3.5143	3.4966	3.5359
23800	3.5144	3.4969	3.5368
23900	3.5146	3.4968	3.5381
24000	3.5147	3.4970	3.5380
24100	3.5148	3.4981	3.5393
24200	3.5150	3.4979	3.5402
24300	3.5150	3.4983	3.5390
24400	3.5150	3.4982	3.5376
24500	3.5150	3.4980	3.5376
24600	3.5150	3.4974	3.5372
24700	3.5152	3.4980	3.5384
24800	3.5153	3.4962	3.5381
24900	3.5156	3.4969	3.5374
25000	3.5157	3.4970	3.5354
25100	3.5158	3.4970	3.5349
25200	3.5160	3.4967	3.5343
25300	3.5161	3.4966	3.5342
25400	3.5163	3.4975	3.5340
25500	3.5166	3.4976	3.5346
25600	3.5165	3.4970	3.5341
25700	3.5166	3.4981	3.5347
25800	3.5167	3.4990	3.5343
25900	3.5168	3.4994	3.5343
26000	3.5168	3.5001	3.5352
26100	3.5170	3.4994	3.5351
26200	3.5171	3.4989	3.5355
26300	3.5170	3.4977	3.5363
26400	3.5171	3.4979	3.5364
26500	3.5172	3.4966	3.5356
26600	3.5174	3.4963	3.5364
26700	3.5174	3.4970	3.5366
26800	3.5174	3.4968	3.5361
26900	3.5176	3.4966	3.5366
27000	3.5178	3.4966	3.5378
27100	3.5179	3.4982	3.5383
27200	3.5180	3.4983	3.5385
27300	3.5179	3.4996	3.5379
27400	3.5182	3.5002	3.5395
27500	3.5183	3.5008	3.5384
27600	3.5185	3.5012	3.5375
27700	3.5184	3.5009	3.5379
27800	3.5183	3.4998	3.5377
27900	3.5184	3.5021	3.5377
28000	3.5184	3.5027	3.5378
28100	3.5184	3.5034	3.5382
28200	3.5186	3.5039	3.5390
28300	3.5186	3.5036	3.5391
28400	3.5187	3.5032	3.5379
28500	3.5189	3.5033	3.5367
28600	3.5189	3.5042	3.5384
28700	3.5190	3.5045	3.5375
28800	3.5189	3.5054	3.5369
28900	3.5189	3.5046	3.5366
29000	3.5190	3.5050	3.5366
29100	3.5189	3.5053	3.5358
29200	3.5188	3.5051	3.5360
29300	3.5188	3.5056	3.5359
29400	3.5190	3.5053	3.5357
29500	3.5190	3.5049	3.5353
29600	3.5190	3.5053	3.5348
29700	3.5191	3.5046	3.5357
29800	3.5192	3.5049	3.5375
29900	3.5192	3.5048	3.5360
30000	3.5192	3.5050	3.5369
30100	3.5193	3.5045	3.5377
30200	3.5194	3.5046	3.5374
30300	3.5195	3.5044	3.5372
30400	3.5195	3.5040	3.5367
30500	3.5196	3.5050	3.5359
30600	3.5197	3.5044	3.5359
30700	3.5197	3.5049	3.5347
30800	3.5198	3.5041	3.5353
30900	3.5198	3.5046	3.5358
31000	3.5200	3.5065	3.5363
31100	3.5201	3.5062	3.5361
31200	3.5201	3.5059	3.5367
31300	3.5202	3.5059	3.5364
31400	3.5202	3.5065	3.5368
31500	3.5203	3.5072	3.5371
31600	3.5203	3.5067	3.5367
31700	3.5203	3.5072	3.5364
31800	3.5203	3.5067	3.5366
31900	3.5203	3.5064	3.5369
32000	3.5204	3.5064	3.5373
32100	3.5204	3.5063	3.5381
32200	3.5204	3.5068	3.5379
32300	3.5204	3.5068	3.5381
32400	3.5205	3.5066	3.5369
32500	3.5206	3.5063	3.5371
32600	3.5206	3.5061	3.5373
32700	3.5207	3.5060	3.5367
32800	3.5208	3.5067	3.5364
32900	3.5209	3.5072	3.5371
33000	3.5211	3.5072	3.5370
33100	3.5212	3.5076	3.5370
33200	3.5212	3.5072	3.5365
33300	3.5212	3.5069	3.5361
33400	3.5214	3.5074	3.5359
33500	3.5213	3.5071	3.5359
33600	3.5214	3.5070	3.5364
33700	3.5214	3.5067	3.5362
33800	3.5213	3.5062	3.5357
33900	3.5213	3.5070	3.5357
34000	3.5213	3.5062	3.5354
34100	3.5213	3.5056	3.5356
34200	3.5213	3.5059	3.5356
34300	3.5214	3.5059	3.5354
34400	3.5214	3.5058	3.5355
34500	3.5215	3.5064	3.5353
34600	3.5214	3.5059	3.5358
34700	3.5215	3.5067	3.5363
34800	3.5216	3.5068	3.5361
34900	3.5217	3.5074	3.5374
35000	3.5218	3.5079	3.5385
35100	3.5218	3.5075	3.5383
35200	3.5218	3.5076	3.5387
35300	3.5219	3.5075	3.5389
35400	3.5219	3.5080	3.5384
35500	3.5220	3.5085	3.5383
35600	3.5221	3.5083	3.5380
35700	3.5220	3.5087	3.5377
35800	3.5220	3.5088	3.5384
35900	3.5221	3.5085	3.5386
36000	3.5222	3.5088	3.5381
36100	3.5221	3.5096	3.5382
36200	3.5222	3.5093	3.5376
36300	3.5222	3.5093	3.5377
36400	3.5222	3.5096	3.5377
36500	3.5223	3.5103	3.5373
36600	3.5223	3.5096	3.5373
36700	3.5223	3.5094	3.5380
36800	3.5223	3.5090	3.5374
36900	3.5223	3.5094	3.5374
37000	3.5223	3.5089	3.5373
37100	3.5223	3.5095	3.5369
37200	3.5223	3.5096	3.5366
37300	3.5224	3.5093	3.5367
37400	3.5224	3.5094	3.5360
37500	3.5225	3.5104	3.5364
37600	3.5226	3.5109	3.5366
37700	3.5226	3.5102	3.5369
37800	3.5227	3.5097	3.5371
37900	3.5227	3.5096	3.5361
38000	3.5227	3.5087	3.5360
38100	3.5227	3.5093	3.5360
38200	3.5228	3.5095	3.5355
38300	3.5228	3.5101	3.5353
38400	3.5228	3.5103	3.5354
38500	3.5229	3.5103	3.5352
38600	3.5228	3.5109	3.5348
38700	3.5228	3.5109	3.5347
38800	3.5228	3.5109	3.5346
38900	3.5227	3.5108	3.5343
39000	3.5227	3.5109	3.5349
39100	3.5227	3.5112	3.5343
39200	3.5228	3.5102	3.5349
39300	3.5228	3.5105	3.5346
39400	3.5229	3.5106	3.5343
39500	3.5230	3.5103	3.5345
39600	3.5230	3.5105	3.5350
39700	3.5229	3.5117	3.5346
39800	3.5229	3.5120	3.5354
39900	3.5231	3.5119	3.5354
40000	3.5230	3.5119	3.5361
40100	3.5232	3.5126	3.5361
40200	3.5233	3.5118	3.5367
40300	3.5233	3.5116	3.5366
40400	3.5233	3.5117	3.5365
40500	3.5234	3.5120	3.5359
40600	3.5233	3.5125	3.5356
40700	3.5234	3.5126	3.5357
40800	3.5235	3.5125	3.5356
40900	3.5235	3.5120	3.5355
41000	3.5235	3.5117	3.5360
41100	3.5235	3.5112	3.5353
41200	3.5236	3.5108	3.5351
41300	3.5238	3.5111	3.5351
41400	3.5239	3.5116	3.5348
41500	3.5238	3.5113	3.5356
41600	3.5240	3.5115	3.5356
41700	3.5240	3.5123	3.5353
41800	3.5240	3.5130	3.5346
41900	3.5239	3.5124	3.5350
42000	3.5239	3.5128	3.5356
42100	3.5238	3.5119	3.5360
42200	3.5238	3.5118	3.5357
42300	3.5238	3.5116	3.5354
42400	3.5239	3.5124	3.5357
42500	3.5240	3.5130	3.5356
42600	3.5240	3.5129	3.5347
42700	3.5241	3.5131	3.5346
42800	3.5241	3.5127	3.5345
42900	3.5242	3.5130	3.5348
43000	3.5242	3.5134	3.5347
43100	3.5243	3.5134	3.5346
43200	3.5244	3.5134	3.5347
43300	3.5245	3.5141	3.5361
43400	3.5246	3.5138	3.5361
43500	3.5246	3.5145	3.5354
43600	3.5246	3.5137	3.5352
43700	3.5247	3.5145	3.5355
43800	3.5246	3.5138	3.5356
43900	3.5246	3.5137	3.5358
44000	3.5246	3.5143	3.5357
44100	3.5247	3.5141	3.5351
44200	3.5247	3.5139	3.5362
44300	3.5247	3.5136	3.5360
44400	3.5247	3.5138	3.5361
44500	3.5247	3.5146	3.5364
44600	3.5247	3.5155	3.5359
44700	3.5247	3.5158	3.5358
44800	3.5247	3.5154	3.5359
44900	3.5248	3.5155	3.5352
45000	3.5248	3.5157	3.5353
45100	3.5249	3.5154	3.5353
45200	3.5249	3.5154	3.5348
45300	3.5249	3.5155	3.5345
45400	3.5249	3.5154	3.5343
45500	3.5249	3.5156	3.5339
45600	3.5250	3.5158	3.5340
45700	3.5250	3.5155	3.5340
45800	3.5250	3.5154	3.5343
45900	3.5249	3.5150	3.5346
46000	3.5250	3.5157	3.5344
46100	3.5250	3.5158	3.5341
46200	3.5250	3.5157	3.5350
46300	3.5249	3.5159	3.5347
46400	3.5249	3.5156	3.5346
46500	3.5249	3.5158	3.5346
46600	3.5250	3.5158	3.5350
46700	3.5249	3.5167	3.5341
46800	3.5249	3.5167	3.5341
46900	3.5251	3.5168	3.5336
47000	3.5251	3.5169	3.5339
47100	3.5252	3.5166	3.5338
47200	3.5253	3.5171	3.5341
47300	3.5253	3.5168	3.5343
47400	3.5254	3.5166	3.5345
47500	3.5254	3.5168	3.5338
47600	3.5254	3.5171	3.5338
47700	3.5254	3.5167	3.5337
47800	3.5255	3.5170	3.5337
47900	3.5254	3.5167	3.5335
48000	3.5255	3.5168	3.5337
48100	3.5256	3.5174	3.5337
48196	3.5255	3.5172	3.5339
48200	3.5255	3.5172	3.5339
48300	3.5256	3.5171	3.5340
48400	3.5257	3.5167	3.5344
48500	3.5257	3.5165	3.5343
48600	3.5257	3.5169	3.5346
48700	3.5257	3.5174	3.5346
48800	3.5257	3.5172	3.5347
48900	3.5257	3.5172	3.5346
49000	3.5258	3.5175	3.5347
49100	3.5259	3.5171	3.5344
49200	3.5259	3.5170	3.5347
49300	3.5259	3.5174	3.5341
49400	3.5260	3.5178	3.5340
49500	3.5260	3.5179	3.5343
49600	3.5260	3.5175	3.5345
49700	3.5261	3.5170	3.5342
49800	3.5260	3.5170	3.5343
49900	3.5261	3.5171	3.5339
50000	3.5261	3.5168	3.5338
50100	3.5260	3.5165	3.5337
50200	3.5261	3.5171	3.5335
50300	3.5261	3.5173	3.5334
50400	3.5261	3.5165	3.5338
50500	3.5262	3.5168	3.5340
50600	3.5261	3.5173	3.5338
50700	3.5262	3.5184	3.5336
50800	3.5262	3.5185	3.5337
50900	3.5262	3.5182	3.5333
51000	3.5262	3.5185	3.5337
51100	3.5261	3.5185	3.5333
51200	3.5261	3.5183	3.5335
51300	3.5262	3.5179	3.5336
51400	3.5263	3.5183	3.5334
51500	3.5262	3.5185	3.5334
51600	3.5263	3.5182	3.5335
51700	3.5262	3.5176	3.5333
51800	3.5262	3.5175	3.5336
51900	3.5262	3.5176	3.5335
52000	3.5262	3.5175	3.5335
52100	3.5262	3.5173	3.5334
52200	3.5263	3.5172	3.5334
52300	3.5262	3.5171	3.5334
52400	3.5263	3.5171	3.5332
52500	3.5263	3.5174	3.5333
52600	3.5263	3.5175	3.5333
52700	3.5264	3.5179	3.5335
52800	3.5264	3.5179	3.5339
52900	3.5264	3.5180	3.5336
53000	3.5264	3.5187	3.5333
53100	3.5264	3.5185	3.5332
53200	3.5264	3.5191	3.5333
53300	3.5264	3.5190	3.5336
53400	3.5264	3.5191	3.5332
53500	3.5265	3.5190	3.5331
53600	3.5265	3.5187	3.5333
53700	3.5265	3.5182	3.5329
53800	3.5265	3.5188	3.5335
53900	3.5266	3.5191	3.5329
54000	3.5266	3.5187	3.5331
54100	3.5266	3.5191	3.5328
54200	3.5266	3.5191	3.5330
54300	3.5266	3.5192	3.5326
54400	3.5266	3.5193	3.5329
54500	3.5267	3.5197	3.5328
54600	3.5267	3.5198	3.5321
54700	3.5267	3.5198	3.5327
54800	3.5266	3.5199	3.5324
54900	3.5266	3.5203	3.5320
55000	3.5266	3.5200	3.5321
55100	3.5267	3.5203	3.5323
55200	3.5267	3.5201	3.5323
55300	3.5268	3.5198	3.5320
55400	3.5267	3.5204	3.5321
55500	3.5268	3.5209	3.5320
55600	3.5268	3.5205	3.5319
55700	3.5268	3.5206	3.5315
55800	3.5268	3.5202	3.5314
55900	3.5268	3.5198	3.5319
56000	3.5268	3.5198	3.5317
56100	3.5268	3.5200	3.5318
56200	3.5268	3.5198	3.5316
56300	3.5268	3.5202	3.5316
56400	3.5269	3.5203	3.5317
56500	3.5269	3.5204	3.5317
56600	3.5270	3.5206	3.5316
56700	3.5270	3.5205	3.5316
56800	3.5270	3.5209	3.5315
56900	3.5270	3.5214	3.5316
57000	3.5271	3.5215	3.5316
57100	3.5270	3.5214	3.5316
57200	3.5271	3.5219	3.5316
57300	3.5271	3.5221	3.5318
57400	3.5272	3.5223	3.5318
57500	3.5272	3.5225	3.5318
57600	3.5273	3.5219	3.5319
57700	3.5273	3.5219	3.5313
57800	3.5274	3.5222	3.5320
57900	3.5275	3.5224	3.5319
58000	3.5275	3.5227	3.5318
58100	3.5276	3.5231	3.5318
58200	3.5276	3.5226	3.5319
58300	3.5276	3.5227	3.5319
58314	3.5277	3.5227	3.5317
58400	3.5277	3.5228	3.5314
58500	3.5277	3.5235	3.5317
58600	3.5277	3.5239	3.5314
58700	3.5278	3.5242	3.5315
58800	3.5278	3.5241	3.5316
58900	3.5277	3.5239	3.5313
59000	3.5277	3.5238	3.5312
59100	3.5277	3.5238	3.5314
59200	3.5277	3.5239	3.5311
59300	3.5277	3.5237	3.5310
59400	3.5278	3.5236	3.5309
59500	3.5277	3.5236	3.5310
59600	3.5278	3.5238	3.5308
59700	3.5279	3.5248	3.5309
59800	3.5279	3.5250	3.5309
59900	3.5279	3.5247	3.5310
60000	3.5279	3.5251	3.5308
60100	3.5279	3.5251	3.5310
60200	3.5279	3.5252	3.5305
60300	3.5279	3.5255	3.5306
60400	3.5279	3.5255	3.5305
60500	3.5279	3.5255	3.5303
60600	3.5279	3.5258	3.5299
60700	3.5279	3.5257	3.5298
60800	3.5279	3.5260	3.5296
60900	3.5279	3.5263	3.5297
61000	3.5279	3.5264	3.5292
61100	3.5279	3.5264	3.5290
61200	3.5279	3.5266	3.5291
61293	3.5279	3.5270	3.5289
61300	3.5279	3.5271	3.5289
61400	3.5280	3.5274	3.5286
61472	3.5279	3.5279	3.5279
