# Supplementary material for: β-sitosterol inhibits trimethylamine production by regulating the gut microbiota and attenuates atherosclerosis in ApoE–/– mice
Source: Front Cardiovasc Med. 2022 Nov 1;9:986905. doi: 10.3389/fcvm.2022.986905 (PMC9663806; doi:10.3389/fcvm.2022.986905)
Supplement: Supplementary file 1 [file Data_Sheet_1.ZIP › Source data/gut microbiota diversity analysis/CON-EXP/02.Alpha/03.Shannon_rarefac/otu.8.r_shannon.xls]

numsampled	0.97	lci	hci
1	0.0000	-0.0000	-0.0000
100	2.4986	2.0630	2.8075
200	2.6187	2.3522	2.8662
300	2.6616	2.4160	2.8236
400	2.7063	2.5150	2.8822
500	2.7340	2.5821	2.8713
600	2.7550	2.5845	2.9163
700	2.7734	2.6299	2.9103
800	2.7825	2.6309	2.9124
900	2.7930	2.6612	2.8991
1000	2.7986	2.6623	2.9015
1100	2.8043	2.6619	2.9122
1200	2.8104	2.6800	2.9210
1300	2.8172	2.7106	2.9192
1400	2.8214	2.7216	2.9213
1500	2.8259	2.7328	2.9022
1600	2.8297	2.7423	2.9076
1700	2.8335	2.7373	2.9107
1800	2.8361	2.7585	2.9032
1900	2.8373	2.7511	2.9062
2000	2.8399	2.7517	2.9098
2100	2.8427	2.7584	2.9129
2200	2.8463	2.7721	2.9210
2300	2.8496	2.7815	2.9296
2400	2.8514	2.7727	2.9243
2500	2.8534	2.7757	2.9293
2600	2.8562	2.7803	2.9415
2700	2.8579	2.7815	2.9339
2800	2.8583	2.7805	2.9342
2900	2.8609	2.7827	2.9432
3000	2.8651	2.7964	2.9367
3100	2.8661	2.7999	2.9377
3200	2.8672	2.8085	2.9375
3300	2.8693	2.8085	2.9413
3400	2.8690	2.7985	2.9396
3500	2.8711	2.7991	2.9385
3600	2.8722	2.8030	2.9357
3700	2.8739	2.8063	2.9317
3800	2.8744	2.8099	2.9399
3900	2.8758	2.8139	2.9343
4000	2.8774	2.8192	2.9351
4100	2.8788	2.8223	2.9389
4200	2.8803	2.8234	2.9372
4300	2.8808	2.8268	2.9340
4400	2.8810	2.8295	2.9343
4500	2.8824	2.8339	2.9337
4600	2.8837	2.8338	2.9339
4700	2.8840	2.8425	2.9325
4800	2.8844	2.8423	2.9319
4900	2.8858	2.8481	2.9350
5000	2.8858	2.8468	2.9341
5100	2.8866	2.8394	2.9341
5200	2.8871	2.8393	2.9400
5300	2.8881	2.8422	2.9396
5400	2.8885	2.8368	2.9358
5500	2.8893	2.8423	2.9365
5600	2.8902	2.8470	2.9334
5700	2.8900	2.8472	2.9378
5800	2.8904	2.8490	2.9344
5900	2.8908	2.8528	2.9319
6000	2.8916	2.8483	2.9290
6100	2.8922	2.8487	2.9315
6200	2.8926	2.8512	2.9348
6300	2.8926	2.8531	2.9321
6400	2.8932	2.8573	2.9336
6500	2.8938	2.8568	2.9339
6600	2.8941	2.8579	2.9351
6700	2.8944	2.8576	2.9382
6800	2.8950	2.8570	2.9349
6900	2.8956	2.8553	2.9340
7000	2.8961	2.8550	2.9346
7100	2.8968	2.8567	2.9360
7200	2.8975	2.8554	2.9366
7300	2.8981	2.8554	2.9377
7400	2.8984	2.8565	2.9374
7500	2.8989	2.8560	2.9398
7600	2.8998	2.8607	2.9368
7700	2.9002	2.8586	2.9374
7800	2.9007	2.8599	2.9402
7900	2.9010	2.8635	2.9396
8000	2.9013	2.8604	2.9432
8100	2.9014	2.8623	2.9416
8200	2.9017	2.8630	2.9413
8300	2.9017	2.8662	2.9379
8400	2.9021	2.8657	2.9356
8500	2.9020	2.8671	2.9369
8600	2.9020	2.8653	2.9365
8700	2.9020	2.8660	2.9368
8800	2.9026	2.8667	2.9367
8900	2.9025	2.8675	2.9360
9000	2.9029	2.8669	2.9342
9100	2.9031	2.8676	2.9363
9200	2.9033	2.8689	2.9375
9300	2.9034	2.8695	2.9384
9400	2.9034	2.8690	2.9384
9500	2.9035	2.8707	2.9381
9600	2.9038	2.8698	2.9385
9700	2.9039	2.8721	2.9349
9800	2.9040	2.8708	2.9350
9900	2.9042	2.8714	2.9384
10000	2.9044	2.8728	2.9394
10100	2.9049	2.8739	2.9371
10200	2.9048	2.8733	2.9363
10300	2.9049	2.8746	2.9370
10400	2.9052	2.8754	2.9358
10500	2.9053	2.8774	2.9359
10600	2.9056	2.8777	2.9371
10700	2.9060	2.8789	2.9386
10800	2.9063	2.8780	2.9352
10900	2.9065	2.8775	2.9392
11000	2.9066	2.8775	2.9351
11100	2.9068	2.8762	2.9372
11200	2.9071	2.8770	2.9407
11300	2.9075	2.8772	2.9413
11400	2.9076	2.8774	2.9390
11500	2.9078	2.8768	2.9382
11600	2.9078	2.8778	2.9377
11700	2.9080	2.8790	2.9372
11800	2.9082	2.8775	2.9380
11900	2.9084	2.8769	2.9386
12000	2.9085	2.8789	2.9386
12100	2.9088	2.8768	2.9391
12200	2.9090	2.8769	2.9390
12300	2.9090	2.8773	2.9379
12400	2.9091	2.8782	2.9407
12500	2.9096	2.8786	2.9403
12600	2.9102	2.8788	2.9408
12700	2.9100	2.8772	2.9405
12800	2.9102	2.8783	2.9402
12900	2.9104	2.8798	2.9405
13000	2.9104	2.8800	2.9401
13100	2.9106	2.8796	2.9396
13200	2.9107	2.8788	2.9395
13300	2.9107	2.8806	2.9401
13400	2.9109	2.8815	2.9406
13500	2.9112	2.8826	2.9386
13600	2.9113	2.8822	2.9406
13700	2.9115	2.8830	2.9412
13800	2.9116	2.8828	2.9406
13900	2.9116	2.8838	2.9392
14000	2.9118	2.8843	2.9395
14100	2.9122	2.8832	2.9386
14200	2.9124	2.8840	2.9394
14300	2.9127	2.8833	2.9379
14400	2.9127	2.8828	2.9380
14500	2.9127	2.8821	2.9397
14600	2.9123	2.8805	2.9375
14700	2.9126	2.8827	2.9377
14800	2.9127	2.8829	2.9390
14900	2.9127	2.8839	2.9387
15000	2.9126	2.8851	2.9366
15100	2.9126	2.8867	2.9371
15200	2.9128	2.8855	2.9378
15300	2.9130	2.8846	2.9389
15400	2.9131	2.8860	2.9397
15500	2.9133	2.8846	2.9393
15600	2.9135	2.8853	2.9379
15700	2.9136	2.8861	2.9397
15800	2.9137	2.8863	2.9379
15900	2.9140	2.8851	2.9382
16000	2.9138	2.8859	2.9390
16100	2.9140	2.8866	2.9406
16200	2.9138	2.8866	2.9415
16300	2.9140	2.8880	2.9406
16400	2.9142	2.8872	2.9405
16500	2.9144	2.8872	2.9402
16600	2.9145	2.8858	2.9407
16700	2.9144	2.8865	2.9408
16800	2.9146	2.8857	2.9413
16900	2.9149	2.8849	2.9408
17000	2.9151	2.8847	2.9405
17100	2.9153	2.8847	2.9420
17200	2.9154	2.8849	2.9404
17300	2.9155	2.8858	2.9413
17400	2.9155	2.8858	2.9408
17500	2.9158	2.8856	2.9401
17600	2.9157	2.8862	2.9401
17700	2.9156	2.8856	2.9400
17800	2.9157	2.8845	2.9404
17900	2.9156	2.8856	2.9411
18000	2.9156	2.8849	2.9421
18100	2.9158	2.8860	2.9407
18200	2.9160	2.8858	2.9407
18300	2.9163	2.8855	2.9410
18400	2.9164	2.8862	2.9407
18500	2.9165	2.8864	2.9403
18600	2.9166	2.8872	2.9426
18700	2.9167	2.8891	2.9415
18800	2.9167	2.8896	2.9406
18900	2.9168	2.8890	2.9401
19000	2.9168	2.8890	2.9379
19100	2.9170	2.8892	2.9380
19200	2.9170	2.8898	2.9382
19300	2.9170	2.8882	2.9379
19400	2.9172	2.8880	2.9385
19500	2.9172	2.8868	2.9385
19600	2.9174	2.8885	2.9383
19700	2.9173	2.8883	2.9383
19800	2.9176	2.8890	2.9395
19900	2.9178	2.8890	2.9393
20000	2.9179	2.8897	2.9380
20100	2.9179	2.8888	2.9388
20200	2.9179	2.8894	2.9384
20300	2.9179	2.8893	2.9390
20400	2.9179	2.8899	2.9392
20500	2.9180	2.8905	2.9384
20600	2.9179	2.8898	2.9377
20700	2.9179	2.8908	2.9380
20800	2.9180	2.8903	2.9386
20900	2.9181	2.8913	2.9408
21000	2.9183	2.8923	2.9413
21100	2.9185	2.8923	2.9409
21200	2.9185	2.8904	2.9409
21300	2.9186	2.8913	2.9398
21400	2.9186	2.8916	2.9407
21500	2.9188	2.8930	2.9394
21600	2.9189	2.8919	2.9407
21700	2.9189	2.8921	2.9423
21800	2.9191	2.8917	2.9422
21900	2.9190	2.8920	2.9414
22000	2.9191	2.8917	2.9402
22100	2.9191	2.8930	2.9396
22200	2.9192	2.8941	2.9399
22300	2.9191	2.8950	2.9399
22400	2.9192	2.8948	2.9390
22500	2.9193	2.8937	2.9403
22600	2.9194	2.8952	2.9391
22700	2.9195	2.8956	2.9388
22800	2.9195	2.8946	2.9383
22900	2.9196	2.8950	2.9379
23000	2.9195	2.8948	2.9372
23100	2.9195	2.8944	2.9368
23200	2.9196	2.8944	2.9371
23300	2.9197	2.8953	2.9360
23400	2.9197	2.8956	2.9375
23500	2.9196	2.8949	2.9371
23600	2.9197	2.8948	2.9368
23700	2.9199	2.8953	2.9374
23800	2.9199	2.8954	2.9378
23900	2.9200	2.8952	2.9383
24000	2.9202	2.8947	2.9372
24100	2.9204	2.8967	2.9376
24200	2.9205	2.8984	2.9385
24300	2.9206	2.8988	2.9388
24400	2.9206	2.8993	2.9388
24500	2.9207	2.8993	2.9368
24600	2.9207	2.8991	2.9367
24700	2.9208	2.8987	2.9373
24800	2.9208	2.8989	2.9375
24900	2.9208	2.8989	2.9380
25000	2.9209	2.8981	2.9375
25100	2.9208	2.8992	2.9368
25200	2.9208	2.8992	2.9370
25300	2.9209	2.8997	2.9369
25400	2.9210	2.9009	2.9365
25500	2.9211	2.9011	2.9366
25600	2.9210	2.9017	2.9364
25700	2.9210	2.9020	2.9361
25800	2.9210	2.9030	2.9363
25900	2.9211	2.9022	2.9362
26000	2.9212	2.9023	2.9364
26100	2.9211	2.9028	2.9357
26200	2.9213	2.9027	2.9356
26300	2.9212	2.9026	2.9360
26400	2.9211	2.9031	2.9352
26500	2.9212	2.9033	2.9361
26600	2.9212	2.9041	2.9360
26700	2.9212	2.9041	2.9351
26800	2.9213	2.9044	2.9355
26900	2.9214	2.9048	2.9360
27000	2.9214	2.9050	2.9360
27100	2.9216	2.9050	2.9373
27200	2.9216	2.9042	2.9360
27300	2.9217	2.9044	2.9371
27400	2.9217	2.9033	2.9373
27500	2.9218	2.9039	2.9376
27600	2.9218	2.9037	2.9369
27700	2.9219	2.9044	2.9369
27800	2.9219	2.9036	2.9376
27900	2.9218	2.9046	2.9370
28000	2.9219	2.9046	2.9363
28100	2.9219	2.9058	2.9368
28200	2.9219	2.9055	2.9365
28300	2.9219	2.9060	2.9367
28400	2.9220	2.9061	2.9374
28500	2.9222	2.9062	2.9382
28600	2.9223	2.9062	2.9381
28700	2.9223	2.9058	2.9382
28800	2.9224	2.9061	2.9384
28900	2.9226	2.9063	2.9390
29000	2.9227	2.9060	2.9392
29100	2.9228	2.9064	2.9389
29200	2.9229	2.9071	2.9392
29300	2.9229	2.9071	2.9393
29400	2.9229	2.9074	2.9395
29500	2.9230	2.9073	2.9385
29600	2.9229	2.9076	2.9386
29700	2.9230	2.9070	2.9377
29800	2.9230	2.9070	2.9377
29900	2.9232	2.9071	2.9382
30000	2.9232	2.9068	2.9368
30100	2.9233	2.9072	2.9370
30200	2.9233	2.9067	2.9369
30300	2.9232	2.9061	2.9361
30400	2.9233	2.9065	2.9366
30500	2.9233	2.9071	2.9363
30600	2.9233	2.9079	2.9367
30700	2.9232	2.9083	2.9364
30800	2.9231	2.9075	2.9367
30900	2.9232	2.9069	2.9360
31000	2.9233	2.9082	2.9370
31100	2.9234	2.9088	2.9371
31200	2.9235	2.9092	2.9371
31300	2.9235	2.9091	2.9379
31400	2.9236	2.9095	2.9383
31500	2.9237	2.9084	2.9388
31600	2.9236	2.9082	2.9380
31700	2.9236	2.9082	2.9377
31800	2.9237	2.9086	2.9375
31900	2.9238	2.9090	2.9370
32000	2.9238	2.9093	2.9375
32100	2.9240	2.9101	2.9374
32200	2.9240	2.9101	2.9372
32300	2.9240	2.9095	2.9369
32400	2.9240	2.9086	2.9366
32500	2.9241	2.9099	2.9372
32600	2.9242	2.9104	2.9371
32700	2.9243	2.9107	2.9370
32800	2.9242	2.9110	2.9369
32900	2.9242	2.9115	2.9372
33000	2.9242	2.9114	2.9380
33100	2.9242	2.9116	2.9366
33200	2.9243	2.9117	2.9375
33300	2.9242	2.9110	2.9377
33400	2.9242	2.9108	2.9375
33500	2.9242	2.9112	2.9369
33600	2.9241	2.9104	2.9367
33700	2.9241	2.9098	2.9365
33800	2.9243	2.9111	2.9363
33900	2.9242	2.9115	2.9369
34000	2.9242	2.9106	2.9369
34100	2.9243	2.9110	2.9374
34200	2.9243	2.9104	2.9373
34300	2.9243	2.9103	2.9372
34400	2.9244	2.9105	2.9372
34500	2.9245	2.9108	2.9375
34600	2.9246	2.9110	2.9373
34700	2.9246	2.9108	2.9370
34800	2.9246	2.9116	2.9372
34900	2.9246	2.9120	2.9373
35000	2.9246	2.9117	2.9372
35100	2.9247	2.9116	2.9373
35200	2.9247	2.9127	2.9371
35300	2.9247	2.9125	2.9368
35400	2.9247	2.9126	2.9369
35500	2.9248	2.9130	2.9369
35600	2.9249	2.9137	2.9371
35700	2.9249	2.9134	2.9376
35800	2.9249	2.9131	2.9375
35900	2.9250	2.9126	2.9372
36000	2.9250	2.9124	2.9377
36100	2.9250	2.9129	2.9384
36200	2.9250	2.9130	2.9390
36300	2.9251	2.9135	2.9390
36400	2.9251	2.9137	2.9392
36500	2.9251	2.9138	2.9390
36600	2.9252	2.9139	2.9393
36700	2.9251	2.9148	2.9391
36800	2.9251	2.9144	2.9384
36900	2.9252	2.9139	2.9381
37000	2.9252	2.9146	2.9385
37100	2.9252	2.9145	2.9379
37200	2.9253	2.9148	2.9381
37300	2.9254	2.9144	2.9385
37400	2.9253	2.9143	2.9382
37500	2.9253	2.9145	2.9385
37600	2.9254	2.9148	2.9386
37700	2.9253	2.9148	2.9388
37800	2.9253	2.9151	2.9387
37900	2.9252	2.9149	2.9375
38000	2.9253	2.9150	2.9376
38100	2.9252	2.9146	2.9377
38200	2.9253	2.9146	2.9374
38300	2.9253	2.9150	2.9370
38400	2.9254	2.9145	2.9363
38500	2.9254	2.9146	2.9365
38600	2.9254	2.9145	2.9363
38700	2.9254	2.9148	2.9364
38800	2.9254	2.9149	2.9372
38900	2.9255	2.9150	2.9379
39000	2.9254	2.9148	2.9372
39100	2.9255	2.9152	2.9371
39200	2.9255	2.9152	2.9375
39300	2.9255	2.9151	2.9376
39400	2.9256	2.9143	2.9376
39500	2.9256	2.9150	2.9371
39600	2.9256	2.9150	2.9367
39700	2.9257	2.9148	2.9370
39800	2.9257	2.9149	2.9362
39900	2.9257	2.9147	2.9363
40000	2.9257	2.9152	2.9366
40100	2.9257	2.9156	2.9363
40200	2.9258	2.9156	2.9363
40300	2.9257	2.9159	2.9367
40400	2.9257	2.9155	2.9368
40500	2.9257	2.9156	2.9367
40600	2.9257	2.9159	2.9371
40700	2.9257	2.9160	2.9367
40800	2.9257	2.9163	2.9365
40900	2.9257	2.9165	2.9363
41000	2.9257	2.9164	2.9364
41100	2.9257	2.9160	2.9365
41200	2.9256	2.9164	2.9365
41300	2.9257	2.9173	2.9367
41400	2.9257	2.9170	2.9363
41500	2.9258	2.9173	2.9366
41600	2.9258	2.9171	2.9362
41700	2.9259	2.9173	2.9367
41800	2.9259	2.9173	2.9374
41900	2.9259	2.9176	2.9371
42000	2.9260	2.9178	2.9369
42100	2.9261	2.9182	2.9375
42200	2.9262	2.9177	2.9374
42300	2.9263	2.9186	2.9378
42400	2.9263	2.9185	2.9379
42500	2.9264	2.9182	2.9371
42600	2.9264	2.9182	2.9375
42700	2.9264	2.9176	2.9376
42800	2.9264	2.9176	2.9379
42900	2.9264	2.9176	2.9384
43000	2.9265	2.9180	2.9386
43100	2.9265	2.9181	2.9378
43200	2.9265	2.9180	2.9382
43300	2.9265	2.9177	2.9379
43400	2.9266	2.9180	2.9380
43500	2.9266	2.9180	2.9382
43600	2.9266	2.9180	2.9380
43700	2.9266	2.9177	2.9380
43800	2.9266	2.9182	2.9379
43900	2.9266	2.9179	2.9384
44000	2.9266	2.9179	2.9383
44100	2.9266	2.9179	2.9377
44200	2.9266	2.9176	2.9380
44300	2.9266	2.9175	2.9376
44400	2.9266	2.9175	2.9371
44500	2.9267	2.9173	2.9369
44600	2.9267	2.9174	2.9379
44700	2.9268	2.9175	2.9380
44800	2.9268	2.9180	2.9382
44900	2.9268	2.9181	2.9385
45000	2.9268	2.9183	2.9381
45100	2.9269	2.9181	2.9376
45200	2.9269	2.9181	2.9371
45300	2.9269	2.9179	2.9371
45400	2.9269	2.9181	2.9379
45500	2.9270	2.9185	2.9377
45600	2.9270	2.9184	2.9379
45700	2.9269	2.9177	2.9383
45800	2.9270	2.9179	2.9384
45900	2.9270	2.9178	2.9380
46000	2.9270	2.9175	2.9382
46100	2.9269	2.9174	2.9391
46200	2.9270	2.9178	2.9384
46300	2.9270	2.9176	2.9381
46400	2.9270	2.9179	2.9378
46500	2.9270	2.9179	2.9381
46600	2.9269	2.9175	2.9384
46700	2.9270	2.9178	2.9384
46800	2.9270	2.9177	2.9390
46900	2.9270	2.9179	2.9397
47000	2.9270	2.9179	2.9395
47100	2.9270	2.9182	2.9396
47200	2.9271	2.9190	2.9400
47300	2.9272	2.9190	2.9399
47400	2.9272	2.9183	2.9397
47500	2.9272	2.9190	2.9397
47600	2.9272	2.9190	2.9396
47700	2.9273	2.9187	2.9397
47800	2.9272	2.9185	2.9392
47900	2.9272	2.9185	2.9387
48000	2.9271	2.9186	2.9387
48100	2.9271	2.9187	2.9390
48196	2.9271	2.9186	2.9387
48200	2.9271	2.9186	2.9388
48300	2.9271	2.9187	2.9390
48400	2.9272	2.9189	2.9390
48500	2.9272	2.9191	2.9390
48600	2.9272	2.9188	2.9386
48700	2.9272	2.9188	2.9383
48800	2.9272	2.9190	2.9381
48900	2.9273	2.9194	2.9380
49000	2.9273	2.9190	2.9378
49100	2.9273	2.9184	2.9375
49200	2.9273	2.9192	2.9376
49300	2.9273	2.9189	2.9380
49400	2.9273	2.9186	2.9378
49500	2.9274	2.9188	2.9377
49600	2.9274	2.9187	2.9377
49700	2.9274	2.9191	2.9373
49800	2.9274	2.9191	2.9374
49900	2.9274	2.9188	2.9371
50000	2.9274	2.9189	2.9372
50100	2.9274	2.9191	2.9366
50200	2.9275	2.9188	2.9369
50300	2.9275	2.9188	2.9374
50400	2.9275	2.9183	2.9369
50500	2.9275	2.9179	2.9367
50600	2.9275	2.9180	2.9369
50700	2.9275	2.9185	2.9370
50800	2.9276	2.9188	2.9371
50900	2.9276	2.9189	2.9371
51000	2.9276	2.9187	2.9369
51100	2.9276	2.9189	2.9368
51200	2.9277	2.9187	2.9372
51300	2.9277	2.9195	2.9368
51400	2.9277	2.9194	2.9376
51500	2.9277	2.9194	2.9372
51600	2.9277	2.9190	2.9376
51700	2.9277	2.9191	2.9382
51800	2.9277	2.9192	2.9377
51900	2.9278	2.9190	2.9372
52000	2.9278	2.9190	2.9370
52100	2.9278	2.9196	2.9370
52200	2.9278	2.9198	2.9369
52300	2.9278	2.9196	2.9370
52400	2.9278	2.9199	2.9374
52500	2.9279	2.9200	2.9379
52600	2.9280	2.9200	2.9382
52700	2.9280	2.9196	2.9383
52800	2.9280	2.9196	2.9382
52900	2.9281	2.9198	2.9383
53000	2.9281	2.9199	2.9382
53100	2.9281	2.9198	2.9385
53200	2.9280	2.9199	2.9382
53300	2.9281	2.9200	2.9379
53400	2.9281	2.9203	2.9377
53500	2.9281	2.9203	2.9373
53600	2.9281	2.9199	2.9374
53700	2.9281	2.9204	2.9376
53800	2.9281	2.9198	2.9377
53900	2.9281	2.9204	2.9376
54000	2.9281	2.9201	2.9374
54100	2.9282	2.9202	2.9371
54200	2.9282	2.9208	2.9370
54300	2.9282	2.9209	2.9368
54400	2.9283	2.9214	2.9371
54500	2.9283	2.9218	2.9369
54600	2.9283	2.9214	2.9369
54700	2.9283	2.9213	2.9370
54800	2.9283	2.9219	2.9366
54900	2.9283	2.9218	2.9363
55000	2.9283	2.9219	2.9365
55100	2.9284	2.9220	2.9364
55200	2.9284	2.9219	2.9368
55300	2.9284	2.9218	2.9364
55400	2.9284	2.9217	2.9362
55500	2.9284	2.9221	2.9364
55600	2.9284	2.9218	2.9364
55700	2.9284	2.9221	2.9367
55800	2.9284	2.9221	2.9368
55900	2.9284	2.9223	2.9364
56000	2.9285	2.9219	2.9361
56100	2.9285	2.9219	2.9356
56200	2.9286	2.9223	2.9354
56300	2.9286	2.9220	2.9361
56400	2.9286	2.9215	2.9357
56500	2.9286	2.9221	2.9358
56600	2.9286	2.9221	2.9357
56700	2.9286	2.9226	2.9357
56800	2.9286	2.9223	2.9358
56900	2.9286	2.9223	2.9358
57000	2.9286	2.9218	2.9358
57100	2.9287	2.9221	2.9357
57200	2.9287	2.9221	2.9354
57300	2.9287	2.9217	2.9357
57400	2.9287	2.9219	2.9356
57500	2.9287	2.9226	2.9358
57600	2.9286	2.9221	2.9354
57700	2.9286	2.9221	2.9354
57800	2.9286	2.9222	2.9355
57900	2.9286	2.9219	2.9355
58000	2.9287	2.9222	2.9350
58100	2.9287	2.9219	2.9352
58200	2.9287	2.9222	2.9358
58300	2.9287	2.9223	2.9354
58314	2.9287	2.9223	2.9353
58400	2.9287	2.9224	2.9353
58500	2.9287	2.9229	2.9353
58600	2.9287	2.9233	2.9352
58700	2.9287	2.9228	2.9346
58800	2.9287	2.9231	2.9349
58900	2.9288	2.9230	2.9347
59000	2.9287	2.9228	2.9344
59100	2.9287	2.9228	2.9348
59200	2.9287	2.9226	2.9351
59300	2.9288	2.9229	2.9348
59400	2.9288	2.9230	2.9347
59500	2.9288	2.9229	2.9350
59600	2.9288	2.9229	2.9348
59700	2.9288	2.9225	2.9353
59800	2.9288	2.9228	2.9353
59900	2.9289	2.9232	2.9349
60000	2.9289	2.9230	2.9345
60100	2.9289	2.9225	2.9348
60200	2.9289	2.9222	2.9352
60300	2.9289	2.9224	2.9353
60400	2.9289	2.9226	2.9350
60500	2.9289	2.9224	2.9350
60600	2.9289	2.9224	2.9348
60700	2.9289	2.9229	2.9346
60800	2.9290	2.9232	2.9343
60900	2.9290	2.9229	2.9343
61000	2.9290	2.9233	2.9345
61100	2.9290	2.9237	2.9349
61200	2.9290	2.9236	2.9349
61293	2.9290	2.9241	2.9349
61300	2.9290	2.9239	2.9348
61400	2.9290	2.9242	2.9348
61472	2.9290	2.9242	2.9343
61500	2.9290	2.9242	2.9342
61600	2.9290	2.9245	2.9342
61700	2.9290	2.9242	2.9340
61800	2.9290	2.9240	2.9339
61900	2.9290	2.9238	2.9340
61953	2.9290	2.9237	2.9343
62000	2.9290	2.9237	2.9345
62100	2.9290	2.9236	2.9348
62200	2.9290	2.9234	2.9348
62300	2.9291	2.9236	2.9346
62400	2.9291	2.9237	2.9342
62500	2.9291	2.9239	2.9342
62600	2.9291	2.9239	2.9345
62700	2.9291	2.9240	2.9341
62800	2.9291	2.9241	2.9336
62900	2.9290	2.9244	2.9332
63000	2.9290	2.9245	2.9332
63100	2.9290	2.9245	2.9332
63200	2.9290	2.9242	2.9329
63300	2.9290	2.9242	2.9330
63332	2.9290	2.9243	2.9331
63400	2.9290	2.9245	2.9330
63500	2.9290	2.9247	2.9330
63600	2.9289	2.9254	2.9330
63700	2.9290	2.9254	2.9331
63800	2.9290	2.9256	2.9328
63900	2.9290	2.9255	2.9325
63939	2.9290	2.9253	2.9324
64000	2.9290	2.9253	2.9323
64100	2.9290	2.9252	2.9326
64200	2.9290	2.9250	2.9325
64300	2.9290	2.9250	2.9323
64400	2.9290	2.9253	2.9322
64500	2.9290	2.9253	2.9323
64600	2.9290	2.9256	2.9321
64700	2.9290	2.9255	2.9323
64800	2.9290	2.9256	2.9323
64900	2.9290	2.9254	2.9328
65000	2.9290	2.9251	2.9325
65100	2.9290	2.9254	2.9323
65200	2.9290	2.9256	2.9324
65300	2.9290	2.9253	2.9322
65400	2.9291	2.9252	2.9320
65469	2.9291	2.9254	2.9322
65500	2.9291	2.9253	2.9323
65600	2.9291	2.9256	2.9322
65700	2.9291	2.9259	2.9329
65800	2.9291	2.9261	2.9329
65900	2.9291	2.9258	2.9326
66000	2.9291	2.9257	2.9326
66100	2.9292	2.9261	2.9321
66200	2.9292	2.9262	2.9322
66300	2.9292	2.9262	2.9320
66350	2.9292	2.9261	2.9318
66400	2.9292	2.9262	2.9318
66500	2.9293	2.9263	2.9320
66600	2.9293	2.9263	2.9322
66700	2.9293	2.9265	2.9321
66800	2.9293	2.9266	2.9315
66900	2.9294	2.9266	2.9316
67000	2.9293	2.9266	2.9316
67100	2.9293	2.9269	2.9314
67200	2.9293	2.9267	2.9314
67300	2.9294	2.9266	2.9315
67400	2.9294	2.9269	2.9314
67500	2.9293	2.9270	2.9314
67600	2.9293	2.9270	2.9314
67700	2.9293	2.9270	2.9313
67800	2.9293	2.9268	2.9310
67900	2.9293	2.9272	2.9310
68000	2.9294	2.9270	2.9310
68100	2.9294	2.9271	2.9310
68200	2.9294	2.9274	2.9311
68300	2.9294	2.9275	2.9309
68400	2.9294	2.9273	2.9308
68500	2.9294	2.9277	2.9308
68600	2.9294	2.9280	2.9306
68669	2.9294	2.9283	2.9306
68700	2.9294	2.9283	2.9307
68800	2.9294	2.9284	2.9303
68900	2.9294	2.9286	2.9301
69000	2.9294	2.9290	2.9298
69042	2.9294	2.9294	2.9294
