# Supplementary material for: β-sitosterol inhibits trimethylamine production by regulating the gut microbiota and attenuates atherosclerosis in ApoE–/– mice
Source: Front Cardiovasc Med. 2022 Nov 1;9:986905. doi: 10.3389/fcvm.2022.986905 (PMC9663806; doi:10.3389/fcvm.2022.986905)
Supplement: Supplementary file 1 [file Data_Sheet_1.ZIP › Source data/gut microbiota diversity analysis/CON-EXP/02.Alpha/03.Shannon_rarefac/otu.9.r_shannon.xls]

numsampled	0.97	lci	hci
1	0.0000	-0.0000	-0.0000
100	1.7023	1.2813	1.9921
200	1.8142	1.5165	2.0730
300	1.8518	1.5917	2.0694
400	1.8784	1.6952	2.0620
500	1.8976	1.7239	2.0539
600	1.9194	1.7398	2.0549
700	1.9191	1.7475	2.0380
800	1.9274	1.7584	2.0630
900	1.9360	1.7848	2.0662
1000	1.9440	1.8072	2.0609
1100	1.9484	1.8258	2.0793
1200	1.9525	1.8289	2.0625
1300	1.9586	1.8335	2.0685
1400	1.9628	1.8478	2.0724
1500	1.9689	1.8578	2.0844
1600	1.9709	1.8784	2.0806
1700	1.9734	1.8826	2.0790
1800	1.9773	1.8826	2.0864
1900	1.9813	1.8848	2.0922
2000	1.9825	1.8898	2.0832
2100	1.9846	1.8950	2.0893
2200	1.9875	1.8993	2.0824
2300	1.9897	1.8990	2.0754
2400	1.9920	1.9155	2.0912
2500	1.9934	1.9137	2.0866
2600	1.9955	1.9114	2.0863
2700	1.9981	1.9101	2.0820
2800	1.9997	1.9157	2.0861
2900	2.0001	1.9213	2.0832
3000	2.0013	1.9307	2.0761
3100	2.0034	1.9319	2.0743
3200	2.0039	1.9378	2.0754
3300	2.0056	1.9374	2.0767
3400	2.0060	1.9399	2.0726
3500	2.0065	1.9439	2.0657
3600	2.0080	1.9433	2.0685
3700	2.0089	1.9447	2.0712
3800	2.0092	1.9506	2.0710
3900	2.0094	1.9503	2.0715
4000	2.0102	1.9476	2.0692
4100	2.0105	1.9451	2.0695
4200	2.0108	1.9491	2.0678
4300	2.0115	1.9581	2.0694
4400	2.0128	1.9568	2.0694
4500	2.0124	1.9586	2.0685
4600	2.0127	1.9566	2.0686
4700	2.0132	1.9566	2.0686
4800	2.0143	1.9628	2.0727
4900	2.0147	1.9663	2.0751
5000	2.0147	1.9647	2.0743
5100	2.0156	1.9660	2.0690
5200	2.0156	1.9666	2.0728
5300	2.0164	1.9687	2.0709
5400	2.0167	1.9674	2.0713
5500	2.0171	1.9722	2.0725
5600	2.0171	1.9756	2.0722
5700	2.0176	1.9785	2.0695
5800	2.0178	1.9763	2.0682
5900	2.0186	1.9764	2.0692
6000	2.0185	1.9802	2.0650
6100	2.0193	1.9799	2.0655
6200	2.0202	1.9821	2.0635
6300	2.0208	1.9775	2.0657
6400	2.0212	1.9762	2.0651
6500	2.0216	1.9799	2.0664
6600	2.0219	1.9782	2.0661
6700	2.0225	1.9774	2.0649
6800	2.0227	1.9770	2.0662
6900	2.0229	1.9823	2.0672
7000	2.0233	1.9853	2.0695
7100	2.0241	1.9849	2.0695
7200	2.0252	1.9925	2.0751
7300	2.0253	1.9895	2.0713
7400	2.0255	1.9898	2.0719
7500	2.0258	1.9894	2.0698
7600	2.0263	1.9878	2.0703
7700	2.0265	1.9910	2.0725
7800	2.0269	1.9900	2.0718
7900	2.0273	1.9893	2.0792
8000	2.0274	1.9927	2.0737
8100	2.0276	1.9930	2.0708
8200	2.0283	1.9925	2.0710
8300	2.0286	1.9909	2.0722
8400	2.0285	1.9944	2.0726
8500	2.0289	1.9954	2.0707
8600	2.0292	1.9933	2.0684
8700	2.0293	1.9948	2.0692
8800	2.0296	1.9979	2.0719
8900	2.0295	1.9970	2.0701
9000	2.0294	1.9986	2.0712
9100	2.0298	2.0008	2.0692
9200	2.0304	1.9991	2.0669
9300	2.0305	1.9992	2.0651
9400	2.0307	1.9987	2.0638
9500	2.0311	2.0015	2.0658
9600	2.0317	2.0024	2.0660
9700	2.0320	2.0016	2.0657
9800	2.0324	2.0016	2.0660
9900	2.0325	2.0019	2.0672
10000	2.0324	1.9999	2.0663
10100	2.0324	2.0030	2.0653
10200	2.0326	2.0038	2.0663
10300	2.0328	2.0027	2.0657
10400	2.0329	2.0039	2.0652
10500	2.0333	2.0048	2.0660
10600	2.0339	2.0044	2.0677
10700	2.0343	2.0035	2.0681
10800	2.0340	2.0026	2.0671
10900	2.0342	2.0012	2.0673
11000	2.0343	2.0010	2.0683
11100	2.0347	2.0005	2.0689
11200	2.0350	2.0005	2.0660
11300	2.0350	2.0011	2.0683
11400	2.0354	2.0025	2.0697
11500	2.0353	2.0017	2.0698
11600	2.0353	1.9982	2.0708
11700	2.0353	1.9980	2.0711
11800	2.0355	1.9998	2.0703
11900	2.0355	2.0005	2.0713
12000	2.0355	2.0001	2.0692
12100	2.0358	2.0026	2.0714
12200	2.0359	2.0023	2.0711
12300	2.0361	2.0033	2.0714
12400	2.0364	2.0040	2.0729
12500	2.0365	2.0049	2.0722
12600	2.0369	2.0031	2.0716
12700	2.0370	2.0049	2.0717
12800	2.0369	2.0059	2.0688
12900	2.0371	2.0065	2.0712
13000	2.0373	2.0057	2.0703
13100	2.0371	2.0069	2.0694
13200	2.0373	2.0081	2.0695
13300	2.0373	2.0065	2.0711
13400	2.0376	2.0051	2.0702
13500	2.0374	2.0063	2.0697
13600	2.0375	2.0072	2.0676
13700	2.0375	2.0079	2.0687
13800	2.0377	2.0082	2.0686
13900	2.0375	2.0081	2.0670
14000	2.0379	2.0103	2.0676
14100	2.0381	2.0104	2.0688
14200	2.0380	2.0096	2.0691
14300	2.0383	2.0073	2.0703
14400	2.0386	2.0084	2.0705
14500	2.0386	2.0091	2.0714
14600	2.0386	2.0086	2.0716
14700	2.0387	2.0075	2.0732
14800	2.0387	2.0073	2.0734
14900	2.0390	2.0075	2.0723
15000	2.0394	2.0103	2.0713
15100	2.0396	2.0115	2.0718
15200	2.0396	2.0107	2.0707
15300	2.0394	2.0089	2.0706
15400	2.0396	2.0095	2.0714
15500	2.0397	2.0091	2.0712
15600	2.0399	2.0101	2.0751
15700	2.0399	2.0092	2.0745
15800	2.0398	2.0086	2.0720
15900	2.0403	2.0099	2.0729
16000	2.0405	2.0096	2.0717
16100	2.0406	2.0105	2.0735
16200	2.0406	2.0107	2.0730
16300	2.0407	2.0105	2.0735
16400	2.0408	2.0116	2.0741
16500	2.0411	2.0115	2.0756
16600	2.0411	2.0107	2.0746
16700	2.0411	2.0111	2.0742
16800	2.0410	2.0113	2.0750
16900	2.0410	2.0104	2.0741
17000	2.0410	2.0122	2.0732
17100	2.0411	2.0107	2.0744
17200	2.0414	2.0120	2.0742
17300	2.0417	2.0122	2.0746
17400	2.0418	2.0152	2.0732
17500	2.0419	2.0151	2.0740
17600	2.0423	2.0161	2.0729
17700	2.0422	2.0158	2.0756
17800	2.0423	2.0152	2.0746
17900	2.0425	2.0165	2.0743
18000	2.0426	2.0172	2.0739
18100	2.0427	2.0165	2.0732
18200	2.0426	2.0145	2.0750
18300	2.0428	2.0142	2.0746
18400	2.0427	2.0140	2.0745
18500	2.0429	2.0137	2.0755
18600	2.0427	2.0139	2.0749
18700	2.0429	2.0142	2.0737
18800	2.0431	2.0164	2.0732
18900	2.0432	2.0169	2.0734
19000	2.0433	2.0166	2.0729
19100	2.0434	2.0179	2.0738
19200	2.0434	2.0178	2.0741
19300	2.0435	2.0168	2.0753
19400	2.0434	2.0173	2.0757
19500	2.0435	2.0176	2.0735
19600	2.0436	2.0158	2.0728
19700	2.0436	2.0141	2.0729
19800	2.0435	2.0166	2.0726
19900	2.0434	2.0164	2.0724
20000	2.0437	2.0180	2.0726
20100	2.0438	2.0181	2.0728
20200	2.0437	2.0187	2.0732
20300	2.0438	2.0185	2.0725
20400	2.0438	2.0189	2.0732
20500	2.0438	2.0186	2.0734
20600	2.0441	2.0168	2.0723
20700	2.0442	2.0167	2.0721
20800	2.0444	2.0192	2.0724
20900	2.0443	2.0173	2.0725
21000	2.0443	2.0187	2.0714
21100	2.0444	2.0186	2.0718
21200	2.0445	2.0193	2.0730
21300	2.0445	2.0192	2.0724
21400	2.0446	2.0207	2.0718
21500	2.0446	2.0197	2.0713
21600	2.0447	2.0203	2.0716
21700	2.0448	2.0204	2.0718
21800	2.0449	2.0204	2.0697
21900	2.0447	2.0196	2.0691
22000	2.0447	2.0186	2.0700
22100	2.0446	2.0191	2.0709
22200	2.0447	2.0202	2.0717
22300	2.0447	2.0198	2.0723
22400	2.0447	2.0196	2.0736
22500	2.0446	2.0198	2.0744
22600	2.0448	2.0200	2.0735
22700	2.0449	2.0198	2.0730
22800	2.0449	2.0201	2.0732
22900	2.0451	2.0207	2.0745
23000	2.0453	2.0218	2.0737
23100	2.0453	2.0226	2.0736
23200	2.0454	2.0225	2.0718
23300	2.0454	2.0221	2.0714
23400	2.0453	2.0220	2.0728
23500	2.0454	2.0217	2.0729
23600	2.0454	2.0221	2.0750
23700	2.0454	2.0225	2.0744
23800	2.0456	2.0236	2.0737
23900	2.0457	2.0232	2.0734
24000	2.0458	2.0237	2.0730
24100	2.0459	2.0245	2.0734
24200	2.0459	2.0246	2.0734
24300	2.0460	2.0247	2.0739
24400	2.0459	2.0235	2.0742
24500	2.0459	2.0231	2.0736
24600	2.0459	2.0236	2.0730
24700	2.0460	2.0227	2.0728
24800	2.0460	2.0236	2.0732
24900	2.0462	2.0247	2.0730
25000	2.0463	2.0251	2.0725
25100	2.0464	2.0251	2.0745
25200	2.0464	2.0246	2.0743
25300	2.0465	2.0244	2.0736
25400	2.0466	2.0245	2.0730
25500	2.0466	2.0252	2.0730
25600	2.0467	2.0246	2.0732
25700	2.0466	2.0243	2.0734
25800	2.0466	2.0249	2.0733
25900	2.0467	2.0260	2.0734
26000	2.0468	2.0263	2.0723
26100	2.0468	2.0248	2.0724
26200	2.0468	2.0245	2.0728
26300	2.0469	2.0249	2.0723
26400	2.0469	2.0242	2.0723
26500	2.0469	2.0231	2.0720
26600	2.0469	2.0242	2.0725
26700	2.0472	2.0240	2.0720
26800	2.0471	2.0237	2.0703
26900	2.0472	2.0240	2.0706
27000	2.0473	2.0231	2.0714
27100	2.0474	2.0233	2.0730
27200	2.0474	2.0238	2.0730
27300	2.0475	2.0255	2.0716
27400	2.0476	2.0252	2.0726
27500	2.0477	2.0255	2.0724
27600	2.0478	2.0256	2.0720
27700	2.0478	2.0250	2.0703
27800	2.0477	2.0242	2.0697
27900	2.0478	2.0244	2.0697
28000	2.0478	2.0249	2.0698
28100	2.0478	2.0249	2.0706
28200	2.0479	2.0245	2.0715
28300	2.0479	2.0248	2.0727
28400	2.0479	2.0245	2.0717
28500	2.0479	2.0247	2.0707
28600	2.0479	2.0249	2.0699
28700	2.0480	2.0250	2.0691
28800	2.0480	2.0255	2.0692
28900	2.0481	2.0261	2.0690
29000	2.0482	2.0276	2.0688
29100	2.0482	2.0278	2.0699
29200	2.0482	2.0282	2.0694
29300	2.0484	2.0284	2.0696
29400	2.0484	2.0277	2.0686
29500	2.0485	2.0284	2.0688
29600	2.0485	2.0282	2.0694
29700	2.0485	2.0279	2.0686
29800	2.0486	2.0284	2.0696
29900	2.0486	2.0278	2.0698
30000	2.0486	2.0277	2.0687
30100	2.0487	2.0277	2.0688
30200	2.0487	2.0279	2.0688
30300	2.0488	2.0273	2.0684
30400	2.0488	2.0280	2.0680
30500	2.0490	2.0279	2.0678
30600	2.0490	2.0279	2.0678
30700	2.0490	2.0288	2.0673
30800	2.0490	2.0302	2.0671
30900	2.0490	2.0297	2.0684
31000	2.0490	2.0291	2.0680
31100	2.0491	2.0292	2.0682
31200	2.0492	2.0277	2.0685
31300	2.0493	2.0284	2.0690
31400	2.0494	2.0285	2.0691
31500	2.0495	2.0288	2.0681
31600	2.0495	2.0293	2.0691
31700	2.0495	2.0299	2.0693
31800	2.0494	2.0302	2.0691
31900	2.0494	2.0296	2.0683
32000	2.0494	2.0299	2.0693
32100	2.0494	2.0309	2.0684
32200	2.0495	2.0305	2.0685
32300	2.0495	2.0305	2.0686
32400	2.0494	2.0316	2.0680
32500	2.0495	2.0318	2.0687
32600	2.0495	2.0314	2.0686
32700	2.0495	2.0317	2.0681
32800	2.0495	2.0309	2.0679
32900	2.0495	2.0309	2.0687
33000	2.0495	2.0306	2.0686
33100	2.0495	2.0308	2.0691
33200	2.0495	2.0319	2.0693
33300	2.0495	2.0319	2.0699
33400	2.0495	2.0319	2.0692
33500	2.0495	2.0322	2.0691
33600	2.0495	2.0318	2.0694
33700	2.0496	2.0323	2.0696
33800	2.0496	2.0319	2.0700
33900	2.0495	2.0316	2.0694
34000	2.0497	2.0321	2.0691
34100	2.0496	2.0326	2.0686
34200	2.0495	2.0327	2.0682
34300	2.0494	2.0328	2.0675
34400	2.0495	2.0333	2.0673
34500	2.0495	2.0324	2.0662
34600	2.0496	2.0331	2.0665
34700	2.0496	2.0321	2.0664
34800	2.0497	2.0315	2.0663
34900	2.0498	2.0324	2.0672
35000	2.0498	2.0320	2.0669
35100	2.0499	2.0319	2.0663
35200	2.0499	2.0318	2.0662
35300	2.0500	2.0320	2.0663
35400	2.0499	2.0320	2.0665
35500	2.0499	2.0323	2.0668
35600	2.0499	2.0332	2.0657
35700	2.0499	2.0319	2.0659
35800	2.0499	2.0323	2.0655
35900	2.0500	2.0326	2.0666
36000	2.0499	2.0330	2.0666
36100	2.0499	2.0325	2.0659
36200	2.0499	2.0336	2.0665
36300	2.0499	2.0340	2.0675
36400	2.0500	2.0344	2.0673
36500	2.0500	2.0346	2.0674
36600	2.0499	2.0346	2.0674
36700	2.0501	2.0346	2.0671
36800	2.0500	2.0346	2.0662
36900	2.0500	2.0340	2.0665
37000	2.0500	2.0338	2.0668
37100	2.0501	2.0337	2.0667
37200	2.0501	2.0335	2.0660
37300	2.0501	2.0332	2.0660
37400	2.0501	2.0335	2.0650
37500	2.0502	2.0349	2.0649
37600	2.0502	2.0345	2.0648
37700	2.0500	2.0339	2.0653
37800	2.0501	2.0343	2.0648
37900	2.0502	2.0343	2.0650
38000	2.0502	2.0340	2.0653
38100	2.0502	2.0347	2.0649
38200	2.0503	2.0346	2.0655
38300	2.0502	2.0348	2.0657
38400	2.0502	2.0347	2.0655
38500	2.0502	2.0339	2.0659
38600	2.0502	2.0333	2.0661
38700	2.0502	2.0339	2.0658
38800	2.0502	2.0335	2.0665
38900	2.0502	2.0332	2.0660
39000	2.0503	2.0335	2.0664
39100	2.0503	2.0339	2.0661
39200	2.0504	2.0341	2.0670
39300	2.0504	2.0346	2.0659
39400	2.0504	2.0346	2.0656
39500	2.0505	2.0346	2.0653
39600	2.0505	2.0343	2.0661
39700	2.0505	2.0342	2.0667
39800	2.0506	2.0341	2.0665
39900	2.0506	2.0344	2.0666
40000	2.0506	2.0347	2.0662
40100	2.0506	2.0345	2.0662
40200	2.0505	2.0346	2.0662
40300	2.0506	2.0350	2.0657
40400	2.0506	2.0351	2.0660
40500	2.0506	2.0353	2.0659
40600	2.0507	2.0358	2.0663
40700	2.0506	2.0356	2.0660
40800	2.0508	2.0356	2.0664
40900	2.0508	2.0361	2.0658
41000	2.0508	2.0364	2.0659
41100	2.0508	2.0358	2.0660
41200	2.0509	2.0364	2.0661
41300	2.0509	2.0362	2.0658
41400	2.0509	2.0368	2.0665
41500	2.0509	2.0368	2.0668
41600	2.0509	2.0372	2.0660
41700	2.0510	2.0370	2.0663
41800	2.0509	2.0372	2.0655
41900	2.0510	2.0371	2.0655
42000	2.0510	2.0377	2.0654
42100	2.0511	2.0383	2.0662
42200	2.0511	2.0381	2.0657
42300	2.0511	2.0384	2.0654
42400	2.0511	2.0379	2.0652
42500	2.0511	2.0376	2.0650
42600	2.0512	2.0381	2.0646
42700	2.0512	2.0381	2.0652
42800	2.0512	2.0382	2.0654
42900	2.0512	2.0387	2.0655
43000	2.0513	2.0384	2.0660
43100	2.0513	2.0384	2.0662
43200	2.0513	2.0388	2.0660
43300	2.0514	2.0384	2.0654
43400	2.0515	2.0385	2.0655
43500	2.0516	2.0393	2.0653
43600	2.0516	2.0387	2.0654
43700	2.0516	2.0387	2.0655
43800	2.0517	2.0387	2.0652
43900	2.0516	2.0392	2.0656
44000	2.0516	2.0385	2.0655
44100	2.0517	2.0391	2.0650
44200	2.0517	2.0391	2.0652
44300	2.0516	2.0386	2.0648
44400	2.0517	2.0385	2.0650
44500	2.0517	2.0387	2.0646
44600	2.0517	2.0392	2.0644
44700	2.0518	2.0388	2.0651
44800	2.0518	2.0389	2.0653
44900	2.0520	2.0391	2.0652
45000	2.0520	2.0385	2.0651
45100	2.0521	2.0390	2.0655
45200	2.0521	2.0395	2.0652
45300	2.0521	2.0401	2.0648
45400	2.0522	2.0400	2.0651
45500	2.0521	2.0398	2.0653
45600	2.0522	2.0401	2.0654
45700	2.0523	2.0404	2.0650
45800	2.0523	2.0408	2.0652
45900	2.0524	2.0407	2.0652
46000	2.0524	2.0407	2.0664
46100	2.0523	2.0409	2.0661
46200	2.0524	2.0409	2.0658
46300	2.0524	2.0414	2.0663
46400	2.0524	2.0420	2.0655
46500	2.0524	2.0418	2.0654
46600	2.0524	2.0419	2.0650
46700	2.0524	2.0421	2.0658
46800	2.0525	2.0413	2.0661
46900	2.0524	2.0416	2.0661
47000	2.0524	2.0414	2.0659
47100	2.0524	2.0419	2.0654
47200	2.0525	2.0420	2.0647
47300	2.0525	2.0420	2.0641
47400	2.0525	2.0415	2.0643
47500	2.0525	2.0415	2.0649
47600	2.0525	2.0413	2.0642
47700	2.0525	2.0419	2.0641
47800	2.0525	2.0417	2.0646
47900	2.0525	2.0411	2.0644
48000	2.0525	2.0415	2.0643
48100	2.0524	2.0412	2.0638
48196	2.0524	2.0413	2.0641
48200	2.0525	2.0413	2.0641
48300	2.0524	2.0416	2.0641
48400	2.0524	2.0420	2.0642
48500	2.0524	2.0417	2.0640
48600	2.0524	2.0418	2.0640
48700	2.0525	2.0417	2.0636
48800	2.0525	2.0416	2.0645
48900	2.0525	2.0415	2.0642
49000	2.0525	2.0415	2.0640
49100	2.0525	2.0414	2.0643
49200	2.0526	2.0423	2.0643
49300	2.0526	2.0422	2.0643
49400	2.0527	2.0425	2.0644
49500	2.0526	2.0422	2.0643
49600	2.0526	2.0422	2.0642
49700	2.0527	2.0422	2.0647
49800	2.0526	2.0419	2.0639
49900	2.0527	2.0421	2.0636
50000	2.0527	2.0419	2.0635
50100	2.0528	2.0423	2.0631
50200	2.0528	2.0434	2.0638
50300	2.0527	2.0431	2.0639
50400	2.0528	2.0431	2.0640
50500	2.0528	2.0432	2.0643
50600	2.0528	2.0433	2.0645
50700	2.0528	2.0433	2.0639
50800	2.0528	2.0429	2.0643
50900	2.0528	2.0429	2.0640
51000	2.0529	2.0426	2.0636
51100	2.0529	2.0429	2.0636
51200	2.0529	2.0429	2.0637
51300	2.0528	2.0428	2.0634
51400	2.0528	2.0428	2.0636
51500	2.0529	2.0429	2.0634
51600	2.0528	2.0430	2.0632
51700	2.0528	2.0429	2.0637
51800	2.0529	2.0438	2.0638
51900	2.0529	2.0435	2.0633
52000	2.0529	2.0434	2.0628
52100	2.0529	2.0438	2.0630
52200	2.0529	2.0442	2.0623
52300	2.0530	2.0438	2.0626
52400	2.0530	2.0441	2.0627
52500	2.0530	2.0444	2.0624
52600	2.0531	2.0442	2.0625
52700	2.0531	2.0440	2.0629
52800	2.0530	2.0435	2.0628
52900	2.0531	2.0434	2.0631
53000	2.0531	2.0431	2.0632
53100	2.0531	2.0435	2.0633
53200	2.0531	2.0434	2.0633
53300	2.0530	2.0435	2.0640
53400	2.0531	2.0432	2.0638
53500	2.0530	2.0428	2.0635
53600	2.0531	2.0427	2.0637
53700	2.0531	2.0433	2.0636
53800	2.0530	2.0433	2.0638
53900	2.0531	2.0437	2.0639
54000	2.0531	2.0436	2.0640
54100	2.0532	2.0442	2.0641
54200	2.0533	2.0444	2.0639
54300	2.0533	2.0448	2.0633
54400	2.0534	2.0448	2.0633
54500	2.0534	2.0446	2.0635
54600	2.0535	2.0447	2.0631
54700	2.0535	2.0448	2.0633
54800	2.0534	2.0451	2.0636
54900	2.0534	2.0455	2.0632
55000	2.0533	2.0454	2.0632
55100	2.0533	2.0451	2.0629
55200	2.0533	2.0448	2.0635
55300	2.0533	2.0445	2.0636
55400	2.0533	2.0445	2.0642
55500	2.0533	2.0438	2.0635
55600	2.0533	2.0435	2.0637
55700	2.0533	2.0435	2.0633
55800	2.0533	2.0442	2.0630
55900	2.0533	2.0439	2.0632
56000	2.0533	2.0439	2.0635
56100	2.0533	2.0441	2.0636
56200	2.0533	2.0442	2.0633
56300	2.0533	2.0445	2.0631
56400	2.0533	2.0442	2.0630
56500	2.0533	2.0437	2.0631
56600	2.0533	2.0432	2.0629
56700	2.0533	2.0437	2.0626
56800	2.0533	2.0442	2.0623
56900	2.0534	2.0441	2.0624
57000	2.0534	2.0440	2.0629
57100	2.0534	2.0442	2.0628
57200	2.0534	2.0441	2.0627
57300	2.0535	2.0444	2.0631
57400	2.0535	2.0443	2.0633
57500	2.0536	2.0446	2.0636
57600	2.0536	2.0452	2.0631
57700	2.0536	2.0453	2.0629
57800	2.0536	2.0448	2.0630
57900	2.0536	2.0442	2.0629
58000	2.0535	2.0443	2.0629
58100	2.0535	2.0443	2.0633
58200	2.0535	2.0445	2.0631
58300	2.0535	2.0448	2.0629
58314	2.0535	2.0447	2.0631
58400	2.0535	2.0447	2.0631
58500	2.0535	2.0447	2.0629
58600	2.0535	2.0446	2.0631
58700	2.0534	2.0445	2.0625
58800	2.0535	2.0445	2.0627
58900	2.0535	2.0448	2.0624
59000	2.0535	2.0444	2.0621
59100	2.0535	2.0444	2.0620
59200	2.0535	2.0443	2.0617
59300	2.0536	2.0444	2.0618
59400	2.0535	2.0444	2.0617
59500	2.0535	2.0449	2.0622
59600	2.0535	2.0445	2.0624
59700	2.0536	2.0442	2.0622
59800	2.0537	2.0441	2.0621
59900	2.0536	2.0443	2.0622
60000	2.0536	2.0439	2.0621
60100	2.0536	2.0442	2.0616
60200	2.0536	2.0445	2.0615
60300	2.0537	2.0448	2.0616
60400	2.0537	2.0448	2.0617
60500	2.0536	2.0446	2.0614
60600	2.0536	2.0454	2.0613
60700	2.0536	2.0458	2.0611
60800	2.0537	2.0454	2.0611
60900	2.0536	2.0452	2.0610
61000	2.0537	2.0451	2.0608
61100	2.0537	2.0455	2.0611
61200	2.0537	2.0452	2.0608
61293	2.0537	2.0456	2.0610
61300	2.0537	2.0455	2.0609
61400	2.0537	2.0455	2.0605
61472	2.0537	2.0457	2.0600
61500	2.0538	2.0458	2.0602
61600	2.0537	2.0461	2.0604
61700	2.0537	2.0461	2.0604
61800	2.0536	2.0461	2.0601
61900	2.0537	2.0461	2.0597
61953	2.0537	2.0461	2.0595
62000	2.0538	2.0465	2.0593
62100	2.0537	2.0469	2.0593
62200	2.0537	2.0468	2.0594
62300	2.0537	2.0464	2.0594
62400	2.0537	2.0466	2.0593
62500	2.0537	2.0461	2.0592
62600	2.0536	2.0460	2.0593
62700	2.0536	2.0463	2.0591
62800	2.0536	2.0466	2.0590
62900	2.0535	2.0466	2.0588
63000	2.0535	2.0466	2.0587
63100	2.0535	2.0465	2.0589
63200	2.0535	2.0466	2.0587
63300	2.0534	2.0465	2.0589
63332	2.0534	2.0464	2.0588
63400	2.0534	2.0464	2.0593
63500	2.0534	2.0466	2.0596
63600	2.0534	2.0464	2.0594
63700	2.0534	2.0467	2.0592
63800	2.0535	2.0471	2.0598
63900	2.0535	2.0471	2.0599
63939	2.0535	2.0472	2.0600
64000	2.0535	2.0474	2.0600
64100	2.0535	2.0478	2.0597
64200	2.0535	2.0478	2.0593
64300	2.0534	2.0476	2.0597
64400	2.0534	2.0478	2.0596
64500	2.0534	2.0477	2.0598
64600	2.0535	2.0479	2.0594
64700	2.0535	2.0478	2.0590
64800	2.0535	2.0481	2.0593
64900	2.0535	2.0481	2.0594
65000	2.0534	2.0481	2.0593
65100	2.0534	2.0480	2.0594
65200	2.0535	2.0482	2.0595
65300	2.0534	2.0482	2.0595
65400	2.0534	2.0478	2.0595
65469	2.0534	2.0478	2.0590
65500	2.0534	2.0477	2.0591
65600	2.0534	2.0480	2.0586
65700	2.0534	2.0486	2.0587
65800	2.0534	2.0487	2.0590
65900	2.0534	2.0486	2.0591
66000	2.0534	2.0487	2.0590
66100	2.0535	2.0488	2.0589
66200	2.0534	2.0487	2.0587
66300	2.0534	2.0489	2.0587
66350	2.0535	2.0488	2.0586
66400	2.0535	2.0487	2.0586
66500	2.0535	2.0488	2.0585
66600	2.0535	2.0487	2.0581
66700	2.0535	2.0484	2.0586
66800	2.0535	2.0488	2.0585
66900	2.0535	2.0486	2.0581
67000	2.0536	2.0487	2.0584
67100	2.0535	2.0488	2.0580
67200	2.0535	2.0488	2.0583
67300	2.0535	2.0496	2.0583
67400	2.0536	2.0494	2.0581
67500	2.0536	2.0497	2.0582
67600	2.0536	2.0491	2.0578
67700	2.0536	2.0491	2.0580
67800	2.0537	2.0496	2.0581
67900	2.0537	2.0493	2.0582
68000	2.0536	2.0492	2.0577
68100	2.0536	2.0492	2.0576
68200	2.0537	2.0495	2.0577
68300	2.0537	2.0493	2.0575
68400	2.0537	2.0496	2.0575
68500	2.0537	2.0499	2.0578
68600	2.0538	2.0502	2.0575
68669	2.0537	2.0501	2.0574
68700	2.0537	2.0503	2.0574
68800	2.0537	2.0505	2.0574
68900	2.0537	2.0500	2.0576
69000	2.0537	2.0502	2.0576
69042	2.0537	2.0499	2.0574
69100	2.0537	2.0502	2.0574
69200	2.0537	2.0502	2.0574
69300	2.0538	2.0503	2.0571
69400	2.0538	2.0504	2.0569
69500	2.0538	2.0503	2.0570
69600	2.0539	2.0506	2.0571
69700	2.0539	2.0503	2.0569
69800	2.0540	2.0509	2.0570
69900	2.0539	2.0509	2.0568
70000	2.0540	2.0511	2.0566
70100	2.0540	2.0509	2.0564
70200	2.0540	2.0509	2.0563
70300	2.0540	2.0510	2.0561
70400	2.0540	2.0516	2.0562
70500	2.0540	2.0516	2.0562
70600	2.0540	2.0516	2.0561
70700	2.0540	2.0520	2.0560
70800	2.0540	2.0518	2.0559
70900	2.0540	2.0521	2.0563
71000	2.0540	2.0522	2.0562
71100	2.0540	2.0524	2.0561
71200	2.0540	2.0523	2.0560
71300	2.0540	2.0523	2.0557
71400	2.0540	2.0524	2.0554
71500	2.0540	2.0527	2.0555
71600	2.0540	2.0527	2.0553
71700	2.0540	2.0529	2.0551
71800	2.0540	2.0529	2.0549
71900	2.0540	2.0531	2.0550
72000	2.0540	2.0531	2.0547
72100	2.0540	2.0536	2.0544
72164	2.0540	2.0540	2.0540
