# Supplementary material for: β-sitosterol inhibits trimethylamine production by regulating the gut microbiota and attenuates atherosclerosis in ApoE–/– mice
Source: Front Cardiovasc Med. 2022 Nov 1;9:986905. doi: 10.3389/fcvm.2022.986905 (PMC9663806; doi:10.3389/fcvm.2022.986905)
Supplement: Supplementary file 1 [file Data_Sheet_1.ZIP › Source data/gut microbiota diversity analysis/CON-EXP/03.Community_composition/01.Venn/venn.sets.xls]

CON & EXP	CON only	EXP only
OTU1	OTU129	OTU38
OTU2	OTU130	OTU96
OTU3	OTU161	OTU104
OTU4	OTU223	OTU115
OTU5	OTU225	OTU169
OTU6	OTU251	OTU182
OTU7	OTU276	OTU217
OTU8	OTU281	OTU241
OTU9	OTU295	OTU249
OTU10	OTU401	OTU280
OTU11	OTU403	OTU284
OTU12	OTU463	OTU285
OTU13	OTU478	OTU287
OTU14	OTU484	OTU309
OTU15	OTU514	OTU310
OTU16	OTU524	OTU314
OTU17	OTU544	OTU326
OTU18	OTU554	OTU328
OTU19	OTU555	OTU367
OTU20	OTU561	OTU369
OTU21	OTU570	OTU377
OTU22	OTU595	OTU392
OTU23	OTU596	OTU394
OTU24	OTU609	OTU406
OTU25	OTU634	OTU411
OTU26	OTU645	OTU425
OTU27	OTU651	OTU434
OTU28	OTU667	OTU453
OTU29	OTU681	OTU459
OTU30	OTU683	OTU460
OTU31	OTU684	OTU461
OTU32	OTU692	OTU462
OTU33	OTU695	OTU477
OTU34	OTU714	OTU481
OTU35	OTU736	OTU483
OTU36	OTU747	OTU486
OTU37	OTU770	OTU490
OTU39	OTU771	OTU507
OTU40	OTU779	OTU517
OTU41	OTU783	OTU521
OTU42	OTU795	OTU525
OTU43	OTU798	OTU542
OTU44	OTU799	OTU550
OTU45	OTU813	OTU558
OTU46	OTU841	OTU565
OTU47	OTU845	OTU573
OTU48	OTU881	OTU579
OTU49	OTU891	OTU584
OTU50	OTU902	OTU588
OTU51	OTU908	OTU592
OTU52	OTU917	OTU597
OTU53	OTU919	OTU608
OTU54	OTU920	OTU612
OTU55	OTU936	OTU622
OTU56	OTU951	OTU627
OTU57	OTU953	OTU640
OTU58	OTU960	OTU643
OTU59	OTU964	OTU650
OTU60	OTU974	OTU663
OTU61	OTU984	OTU669
OTU62	OTU1003	OTU678
OTU63	OTU1004	OTU679
OTU64	OTU1011	OTU685
OTU65	OTU1016	OTU687
OTU66	OTU1041	OTU689
OTU67	OTU1042	OTU690
OTU68	OTU1044	OTU693
OTU69	OTU1045	OTU697
OTU70	OTU1046	OTU699
OTU71	OTU1050	OTU701
OTU72	OTU1059	OTU707
OTU73	OTU1064	OTU710
OTU74	OTU1069	OTU715
OTU75	OTU1072	OTU716
OTU76	OTU1078	OTU723
OTU77	OTU1079	OTU724
OTU78	OTU1082	OTU725
OTU79	OTU1092	OTU727
OTU80	OTU1104	OTU729
OTU81	OTU1105	OTU733
OTU82	OTU1108	OTU734
OTU83	OTU1109	OTU737
OTU84	OTU1111	OTU740
OTU85	OTU1123	OTU745
OTU86	OTU1128	OTU748
OTU87	OTU1129	OTU751
OTU88	OTU1131	OTU753
OTU89	OTU1136	OTU755
OTU90	OTU1143	OTU758
OTU91	OTU1147	OTU759
OTU92	OTU1153	OTU763
OTU93	OTU1154	OTU768
OTU94	OTU1155	OTU769
OTU95	OTU1159	OTU772
OTU97	OTU1168	OTU774
OTU98	OTU1172	OTU776
OTU99	OTU1175	OTU784
OTU100	OTU1176	OTU788
OTU101	OTU1180	OTU790
OTU102	OTU1189	OTU791
OTU103	OTU1199	OTU797
OTU105	OTU1231	OTU802
OTU106	OTU1236	OTU803
OTU107	OTU1241	OTU805
OTU108	OTU1248	OTU806
OTU109	OTU1253	OTU808
OTU110	OTU1258	OTU817
OTU111	OTU1260	OTU819
OTU112	OTU1262	OTU820
OTU113	OTU1277	OTU822
OTU114	OTU1282	OTU824
OTU116	OTU1285	OTU825
OTU117	OTU1286	OTU828
OTU118	OTU1293	OTU835
OTU119	OTU1296	OTU838
OTU120	OTU1299	OTU839
OTU121	OTU1326	OTU842
OTU122	OTU1336	OTU843
OTU123	OTU1339	OTU847
OTU124	OTU1360	OTU849
OTU125	OTU1369	OTU859
OTU126	OTU1373	OTU860
OTU127	OTU1378	OTU864
OTU128	OTU1379	OTU866
OTU131	OTU1386	OTU875
OTU132	OTU1393	OTU876
OTU133	OTU1401	OTU898
OTU134	OTU1404	OTU900
OTU135	OTU1411	OTU903
OTU136	OTU1414	OTU914
OTU137	OTU1418	OTU918
OTU138	OTU1419	OTU921
OTU139	OTU1429	OTU923
OTU140	OTU1437	OTU927
OTU141	OTU1451	OTU928
OTU142	OTU1460	OTU929
OTU143	OTU1462	OTU931
OTU144	OTU1467	OTU934
OTU145	OTU1468	OTU937
OTU146	OTU1470	OTU939
OTU147	OTU1471	OTU940
OTU148	OTU1472	OTU942
OTU149	OTU1474	OTU943
OTU150	OTU1475	OTU949
OTU151	OTU1481	OTU950
OTU152	OTU1486	OTU966
OTU153	OTU1496	OTU969
OTU154	OTU1498	OTU971
OTU155	OTU1500	OTU979
OTU156	OTU1502	OTU980
OTU157	OTU1503	OTU985
OTU158	OTU1508	OTU987
OTU159	OTU1510	OTU989
OTU160	OTU1517	OTU991
OTU162	OTU1523	OTU996
OTU163	OTU1524	OTU998
OTU164	OTU1532	OTU1009
OTU165	OTU1541	OTU1010
OTU166	OTU1543	OTU1014
OTU167	OTU1547	OTU1020
OTU168	OTU1552	OTU1024
OTU170	OTU1557	OTU1025
OTU171	OTU1560	OTU1027
OTU172	OTU1570	OTU1029
OTU173	OTU1573	OTU1030
OTU174	OTU1577	OTU1031
OTU175	OTU1581	OTU1033
OTU176	OTU1582	OTU1039
OTU177	OTU1590	OTU1048
OTU178	OTU1594	OTU1051
OTU179	OTU1599	OTU1057
OTU180	OTU1604	OTU1058
OTU181	OTU1623	OTU1061
OTU183	OTU1629	OTU1062
OTU184	OTU1631	OTU1063
OTU185	OTU1640	OTU1065
OTU186	OTU1650	OTU1066
OTU187	OTU1652	OTU1070
OTU188	OTU1657	OTU1071
OTU189	OTU1660	OTU1074
OTU190	OTU1663	OTU1075
OTU191	OTU1666	OTU1077
OTU192	OTU1667	OTU1083
OTU193	OTU1674	OTU1086
OTU194	OTU1675	OTU1087
OTU195	OTU1679	OTU1090
OTU196	OTU1715	OTU1093
OTU197	OTU1716	OTU1095
OTU198	OTU1723	OTU1097
OTU199	OTU1724	OTU1098
OTU200	OTU1738	OTU1102
OTU201	OTU1743	OTU1106
OTU202	OTU1755	OTU1107
OTU203	OTU1758	OTU1110
OTU204	OTU1761	OTU1113
OTU205	OTU1766	OTU1115
OTU206	OTU1769	OTU1118
OTU207	OTU1770	OTU1119
OTU208	OTU1774	OTU1124
OTU209	OTU1784	OTU1125
OTU210	OTU1789	OTU1126
OTU211	OTU1792	OTU1127
OTU212	OTU1802	OTU1132
OTU213	OTU1803	OTU1133
OTU214	OTU1807	OTU1134
OTU215	OTU1809	OTU1137
OTU216	OTU1823	OTU1138
OTU218	OTU1825	OTU1139
OTU219	OTU1833	OTU1140
OTU220	OTU1835	OTU1141
OTU221	OTU1849	OTU1142
OTU222	OTU1850	OTU1144
OTU224	OTU1854	OTU1145
OTU226	OTU1855	OTU1146
OTU227	OTU1857	OTU1150
OTU228	OTU1861	OTU1151
OTU229	OTU1862	OTU1152
OTU230	OTU1866	OTU1156
OTU231	OTU1868	OTU1157
OTU232	OTU1874	OTU1158
OTU233	OTU1879	OTU1160
OTU234	OTU1881	OTU1161
OTU235	OTU1887	OTU1164
OTU236	OTU1889	OTU1165
OTU237	OTU1892	OTU1167
OTU238	OTU1893	OTU1170
OTU239	OTU1894	OTU1173
OTU240	OTU1897	OTU1174
OTU242	OTU1901	OTU1177
OTU243	OTU1902	OTU1179
OTU244	OTU1904	OTU1181
OTU245	OTU1906	OTU1186
OTU246	OTU1910	OTU1187
OTU247	OTU1913	OTU1188
OTU248	OTU1932	OTU1191
OTU250	OTU1938	OTU1192
OTU252	OTU1943	OTU1193
OTU253	OTU1944	OTU1194
OTU254	OTU1945	OTU1195
OTU255	OTU1956	OTU1197
OTU256	OTU1957	OTU1200
OTU257	OTU1962	OTU1202
OTU258	OTU1969	OTU1203
OTU259	OTU1972	OTU1204
OTU260	OTU1974	OTU1205
OTU261	OTU1977	OTU1206
OTU262	OTU1978	OTU1207
OTU263	OTU1989	OTU1208
OTU264	OTU1991	OTU1209
OTU265	OTU1994	OTU1211
OTU266	OTU2002	OTU1212
OTU267	OTU2010	OTU1213
OTU268	OTU2018	OTU1214
OTU269	OTU2019	OTU1215
OTU270	OTU2026	OTU1218
OTU271	OTU2027	OTU1219
OTU272	OTU2028	OTU1220
OTU273	OTU2033	OTU1221
OTU274	OTU2035	OTU1222
OTU275	OTU2037	OTU1223
OTU277	OTU2040	OTU1224
OTU278	OTU2043	OTU1227
OTU279	OTU2045	OTU1228
OTU282	OTU2048	OTU1229
OTU283	OTU2059	OTU1230
OTU286	OTU2070	OTU1232
OTU288	OTU2076	OTU1233
OTU289	OTU2079	OTU1234
OTU290	OTU2087	OTU1235
OTU291	OTU2089	OTU1237
OTU292	OTU2094	OTU1238
OTU293	OTU2097	OTU1239
OTU294	OTU2098	OTU1240
OTU296	OTU2101	OTU1243
OTU297	OTU2110	OTU1246
OTU298	OTU2112	OTU1249
OTU299	OTU2116	OTU1252
OTU300	OTU2119	OTU1254
OTU301	OTU2131	OTU1255
OTU302	OTU2133	OTU1256
OTU303	OTU2136	OTU1261
OTU304	OTU2138	OTU1266
OTU305	OTU2141	OTU1269
OTU306	OTU2144	OTU1271
OTU307	OTU2149	OTU1272
OTU308	OTU2150	OTU1273
OTU311	OTU2151	OTU1279
OTU312	OTU2157	OTU1280
OTU313	OTU2171	OTU1281
OTU315	OTU2176	OTU1283
OTU316	OTU2178	OTU1284
OTU317	OTU2200	OTU1287
OTU318	OTU2201	OTU1289
OTU319	OTU2203	OTU1290
OTU320	OTU2210	OTU1291
OTU321	OTU2216	OTU1292
OTU322	OTU2218	OTU1295
OTU323	OTU2229	OTU1297
OTU324	OTU2242	OTU1300
OTU325	OTU2253	OTU1301
OTU327	OTU2256	OTU1302
OTU329	OTU2260	OTU1306
OTU330	OTU2261	OTU1307
OTU331	OTU2262	OTU1308
OTU332	OTU2264	OTU1309
OTU333	OTU2267	OTU1310
OTU334	OTU2278	OTU1311
OTU335	OTU2284	OTU1312
OTU336	OTU2289	OTU1313
OTU337	OTU2293	OTU1314
OTU338	OTU2297	OTU1315
OTU339	OTU2321	OTU1316
OTU340	OTU2322	OTU1318
OTU341	OTU2323	OTU1320
OTU342	OTU2329	OTU1321
OTU343	OTU2332	OTU1322
OTU344	OTU2336	OTU1323
OTU345	OTU2342	OTU1325
OTU346	OTU2346	OTU1328
OTU347	OTU2352	OTU1329
OTU348	OTU2359	OTU1331
OTU349	OTU2360	OTU1332
OTU350	OTU2370	OTU1335
OTU351	OTU2371	OTU1338
OTU352	OTU2384	OTU1340
OTU353	OTU2387	OTU1341
OTU354	OTU2408	OTU1344
OTU355	OTU2409	OTU1345
OTU356	OTU2418	OTU1347
OTU358	OTU2428	OTU1349
OTU359	OTU2435	OTU1350
OTU360	OTU2436	OTU1351
OTU361	OTU2439	OTU1352
OTU362	OTU2451	OTU1354
OTU363	OTU2452	OTU1355
OTU364	OTU2466	OTU1357
OTU365	OTU2468	OTU1358
OTU366	OTU2473	OTU1362
OTU368	OTU2476	OTU1364
OTU370	OTU2481	OTU1365
OTU371	OTU2489	OTU1366
OTU372	OTU2490	OTU1370
OTU373	OTU2500	OTU1372
OTU374	OTU2507	OTU1375
OTU375	OTU2510	OTU1376
OTU376	OTU2511	OTU1377
OTU378	OTU2519	OTU1381
OTU379	OTU2536	OTU1384
OTU380	OTU2550	OTU1385
OTU381	OTU2552	OTU1387
OTU382	OTU2561	OTU1389
OTU383	OTU2571	OTU1392
OTU384	OTU2579	OTU1394
OTU385	OTU2586	OTU1396
OTU386	OTU2587	OTU1397
OTU387	OTU2594	OTU1398
OTU388	OTU2596	OTU1400
OTU389	OTU2602	OTU1402
OTU390	OTU2613	OTU1403
OTU391	OTU2615	OTU1405
OTU393	OTU2616	OTU1406
OTU395	OTU2620	OTU1407
OTU396	OTU2622	OTU1409
OTU397	OTU2624	OTU1412
OTU398	OTU2625	OTU1413
OTU399	OTU2626	OTU1415
OTU400	OTU2628	OTU1416
OTU402	OTU2630	OTU1417
OTU404	OTU2631	OTU1420
OTU405	OTU2637	OTU1421
OTU407	OTU2652	OTU1422
OTU408	OTU2655	OTU1423
OTU409	OTU2658	OTU1424
OTU410	OTU2660	OTU1426
OTU412	OTU2661	OTU1427
OTU413	OTU2662	OTU1430
OTU414	OTU2663	OTU1432
OTU415	OTU2673	OTU1433
OTU416	OTU2677	OTU1434
OTU417	OTU2682	OTU1436
OTU418	OTU2685	OTU1439
OTU419	OTU2689	OTU1440
OTU420	OTU2693	OTU1441
OTU421	OTU2694	OTU1442
OTU422	OTU2702	OTU1443
OTU423	OTU2703	OTU1444
OTU424	OTU2705	OTU1445
OTU426	OTU2711	OTU1446
OTU427	OTU2723	OTU1447
OTU428	OTU2724	OTU1448
OTU429	OTU2729	OTU1454
OTU430	OTU2735	OTU1455
OTU431	OTU2737	OTU1456
OTU432	OTU2741	OTU1457
OTU433	OTU2750	OTU1458
OTU435	OTU2752	OTU1459
OTU436	OTU2756	OTU1463
OTU437	OTU2757	OTU1464
OTU438	OTU2762	OTU1476
OTU439	OTU2768	OTU1478
OTU440	OTU2773	OTU1479
OTU441	OTU2781	OTU1480
OTU442	OTU2785	OTU1482
OTU443	OTU2791	OTU1483
OTU444	OTU2800	OTU1484
OTU445	OTU2808	OTU1485
OTU446	OTU2822	OTU1490
OTU447	OTU2827	OTU1491
OTU448	OTU2829	OTU1492
OTU449	OTU2832	OTU1494
OTU450	OTU2838	OTU1495
OTU452	OTU2841	OTU1499
OTU455	OTU2843	OTU1501
OTU456	OTU2853	OTU1505
OTU457	OTU2863	OTU1507
OTU458	OTU2867	OTU1509
OTU464	OTU2869	OTU1511
OTU465	OTU2873	OTU1512
OTU466	OTU2877	OTU1522
OTU467	OTU2881	OTU1525
OTU468	OTU2891	OTU1526
OTU469	OTU2893	OTU1527
OTU470	OTU2897	OTU1529
OTU471	OTU2901	OTU1531
OTU472	OTU2904	OTU1533
OTU473	OTU2909	OTU1534
OTU474	OTU2911	OTU1536
OTU475	OTU2916	OTU1537
OTU476	OTU2917	OTU1538
OTU479	OTU2918	OTU1542
OTU480	OTU2930	OTU1546
OTU482	OTU2942	OTU1550
OTU485	OTU2952	OTU1551
OTU487	OTU2954	OTU1553
OTU488	OTU2959	OTU1554
OTU489	OTU2963	OTU1555
OTU491	OTU2964	OTU1556
OTU492	OTU2966	OTU1558
OTU493	OTU2968	OTU1563
OTU494	OTU2975	OTU1564
OTU495	OTU2976	OTU1565
OTU496	OTU2983	OTU1568
OTU498	OTU2993	OTU1569
OTU499	OTU3002	OTU1571
OTU500	OTU3005	OTU1572
OTU501	OTU3009	OTU1574
OTU502	OTU3022	OTU1576
OTU503	OTU3025	OTU1578
OTU504	OTU3029	OTU1579
OTU505	OTU3030	OTU1583
OTU506	OTU3034	OTU1586
OTU508	OTU3035	OTU1587
OTU509	OTU3039	OTU1588
OTU510	OTU3040	OTU1591
OTU511	OTU3041	OTU1593
OTU512	OTU3042	OTU1595
OTU513	OTU3051	OTU1596
OTU515	OTU3059	OTU1600
OTU516	OTU3060	OTU1601
OTU518	OTU3062	OTU1603
OTU519	OTU3069	OTU1605
OTU520	OTU3078	OTU1606
OTU522	OTU3093	OTU1607
OTU523	OTU3095	OTU1608
OTU526		OTU1609
OTU527		OTU1610
OTU528		OTU1611
OTU530		OTU1612
OTU532		OTU1614
OTU533		OTU1615
OTU534		OTU1616
OTU535		OTU1618
OTU536		OTU1620
OTU537		OTU1622
OTU538		OTU1624
OTU539		OTU1626
OTU540		OTU1627
OTU541		OTU1628
OTU543		OTU1633
OTU545		OTU1634
OTU546		OTU1635
OTU548		OTU1636
OTU549		OTU1637
OTU551		OTU1639
OTU553		OTU1641
OTU556		OTU1643
OTU557		OTU1644
OTU559		OTU1645
OTU560		OTU1646
OTU562		OTU1648
OTU563		OTU1649
OTU564		OTU1651
OTU566		OTU1653
OTU567		OTU1654
OTU568		OTU1655
OTU569		OTU1656
OTU571		OTU1658
OTU572		OTU1661
OTU574		OTU1662
OTU575		OTU1664
OTU576		OTU1665
OTU577		OTU1670
OTU578		OTU1672
OTU580		OTU1677
OTU581		OTU1680
OTU582		OTU1681
OTU583		OTU1685
OTU585		OTU1686
OTU586		OTU1690
OTU589		OTU1692
OTU590		OTU1693
OTU591		OTU1697
OTU593		OTU1699
OTU594		OTU1700
OTU598		OTU1701
OTU599		OTU1703
OTU601		OTU1704
OTU604		OTU1705
OTU605		OTU1706
OTU606		OTU1707
OTU607		OTU1710
OTU610		OTU1712
OTU611		OTU1713
OTU613		OTU1717
OTU615		OTU1718
OTU617		OTU1719
OTU618		OTU1720
OTU619		OTU1722
OTU620		OTU1726
OTU621		OTU1727
OTU623		OTU1728
OTU624		OTU1729
OTU625		OTU1730
OTU626		OTU1731
OTU629		OTU1733
OTU630		OTU1735
OTU631		OTU1736
OTU632		OTU1737
OTU633		OTU1742
OTU635		OTU1746
OTU636		OTU1748
OTU637		OTU1750
OTU638		OTU1751
OTU639		OTU1752
OTU641		OTU1753
OTU642		OTU1754
OTU646		OTU1756
OTU647		OTU1759
OTU648		OTU1760
OTU649		OTU1762
OTU652		OTU1764
OTU653		OTU1765
OTU654		OTU1767
OTU655		OTU1768
OTU656		OTU1771
OTU657		OTU1773
OTU658		OTU1775
OTU659		OTU1776
OTU660		OTU1777
OTU662		OTU1778
OTU664		OTU1779
OTU665		OTU1780
OTU666		OTU1781
OTU668		OTU1782
OTU670		OTU1783
OTU671		OTU1785
OTU673		OTU1787
OTU674		OTU1788
OTU675		OTU1790
OTU676		OTU1791
OTU677		OTU1794
OTU680		OTU1796
OTU682		OTU1797
OTU686		OTU1798
OTU688		OTU1800
OTU691		OTU1804
OTU696		OTU1805
OTU698		OTU1808
OTU700		OTU1810
OTU702		OTU1811
OTU703		OTU1816
OTU705		OTU1817
OTU706		OTU1819
OTU708		OTU1820
OTU709		OTU1821
OTU711		OTU1822
OTU712		OTU1824
OTU717		OTU1827
OTU719		OTU1830
OTU721		OTU1832
OTU722		OTU1834
OTU726		OTU1836
OTU728		OTU1838
OTU730		OTU1839
OTU731		OTU1840
OTU732		OTU1841
OTU738		OTU1842
OTU739		OTU1843
OTU742		OTU1844
OTU743		OTU1845
OTU746		OTU1846
OTU749		OTU1848
OTU750		OTU1851
OTU756		OTU1852
OTU757		OTU1853
OTU760		OTU1858
OTU762		OTU1859
OTU764		OTU1860
OTU765		OTU1863
OTU767		OTU1864
OTU773		OTU1865
OTU777		OTU1867
OTU778		OTU1870
OTU780		OTU1871
OTU782		OTU1873
OTU785		OTU1875
OTU787		OTU1876
OTU793		OTU1877
OTU794		OTU1878
OTU796		OTU1880
OTU800		OTU1882
OTU801		OTU1884
OTU804		OTU1885
OTU807		OTU1886
OTU809		OTU1888
OTU810		OTU1890
OTU811		OTU1895
OTU814		OTU1898
OTU818		OTU1900
OTU821		OTU1903
OTU826		OTU1905
OTU829		OTU1907
OTU831		OTU1908
OTU832		OTU1909
OTU833		OTU1911
OTU834		OTU1912
OTU836		OTU1914
OTU837		OTU1915
OTU848		OTU1917
OTU850		OTU1918
OTU851		OTU1919
OTU852		OTU1920
OTU853		OTU1921
OTU856		OTU1923
OTU858		OTU1925
OTU861		OTU1926
OTU862		OTU1927
OTU863		OTU1928
OTU865		OTU1929
OTU867		OTU1930
OTU868		OTU1933
OTU869		OTU1934
OTU871		OTU1936
OTU874		OTU1939
OTU878		OTU1940
OTU880		OTU1941
OTU883		OTU1946
OTU885		OTU1947
OTU886		OTU1949
OTU887		OTU1951
OTU888		OTU1952
OTU892		OTU1954
OTU895		OTU1958
OTU896		OTU1960
OTU897		OTU1961
OTU899		OTU1964
OTU901		OTU1967
OTU905		OTU1968
OTU906		OTU1975
OTU909		OTU1976
OTU910		OTU1979
OTU911		OTU1980
OTU912		OTU1982
OTU913		OTU1984
OTU915		OTU1986
OTU916		OTU1987
OTU922		OTU1990
OTU926		OTU1992
OTU933		OTU1996
OTU935		OTU1997
OTU941		OTU1998
OTU944		OTU2000
OTU946		OTU2003
OTU947		OTU2005
OTU948		OTU2006
OTU952		OTU2008
OTU954		OTU2009
OTU955		OTU2011
OTU957		OTU2013
OTU959		OTU2015
OTU961		OTU2017
OTU962		OTU2020
OTU963		OTU2021
OTU965		OTU2023
OTU968		OTU2024
OTU972		OTU2029
OTU975		OTU2030
OTU976		OTU2031
OTU977		OTU2032
OTU983		OTU2034
OTU988		OTU2036
OTU990		OTU2038
OTU992		OTU2039
OTU995		OTU2041
OTU997		OTU2042
OTU999		OTU2044
OTU1001		OTU2047
OTU1002		OTU2049
OTU1005		OTU2050
OTU1006		OTU2052
OTU1012		OTU2053
OTU1015		OTU2055
OTU1019		OTU2056
OTU1021		OTU2057
OTU1034		OTU2058
OTU1036		OTU2060
OTU1043		OTU2061
OTU1047		OTU2062
OTU1049		OTU2063
OTU1053		OTU2064
OTU1055		OTU2065
OTU1060		OTU2066
OTU1067		OTU2068
OTU1068		OTU2071
OTU1080		OTU2072
OTU1084		OTU2075
OTU1085		OTU2077
OTU1091		OTU2078
OTU1099		OTU2080
OTU1100		OTU2084
OTU1103		OTU2085
OTU1116		OTU2086
OTU1117		OTU2088
OTU1130		OTU2092
OTU1135		OTU2093
OTU1149		OTU2095
OTU1162		OTU2099
OTU1163		OTU2100
OTU1169		OTU2104
OTU1171		OTU2105
OTU1182		OTU2106
OTU1183		OTU2107
OTU1190		OTU2108
OTU1216		OTU2111
OTU1225		OTU2113
OTU1226		OTU2117
OTU1245		OTU2118
OTU1250		OTU2120
OTU1257		OTU2121
OTU1259		OTU2122
OTU1263		OTU2125
OTU1264		OTU2126
OTU1270		OTU2127
OTU1276		OTU2128
OTU1288		OTU2129
OTU1303		OTU2130
OTU1304		OTU2132
OTU1305		OTU2134
OTU1319		OTU2137
OTU1327		OTU2139
OTU1334		OTU2140
OTU1337		OTU2145
OTU1342		OTU2146
OTU1348		OTU2147
OTU1368		OTU2148
OTU1382		OTU2152
OTU1408		OTU2153
OTU1438		OTU2154
OTU1452		OTU2155
OTU1473		OTU2156
OTU1487		OTU2158
OTU1504		OTU2159
OTU1514		OTU2160
OTU1520		OTU2161
OTU1602		OTU2162
OTU1619		OTU2164
OTU1621		OTU2165
OTU1638		OTU2166
OTU1668		OTU2167
OTU1669		OTU2168
OTU1673		OTU2169
OTU1676		OTU2170
OTU1711		OTU2172
OTU1725		OTU2173
OTU1732		OTU2174
OTU1744		OTU2175
OTU1745		OTU2179
OTU1813		OTU2180
OTU1872		OTU2181
OTU2604		OTU2182
OTU2680		OTU2186
		OTU2187
		OTU2190
		OTU2192
		OTU2193
		OTU2195
		OTU2196
		OTU2197
		OTU2202
		OTU2204
		OTU2205
		OTU2206
		OTU2207
		OTU2208
		OTU2209
		OTU2211
		OTU2213
		OTU2215
		OTU2217
		OTU2219
		OTU2220
		OTU2221
		OTU2222
		OTU2223
		OTU2224
		OTU2225
		OTU2230
		OTU2231
		OTU2232
		OTU2233
		OTU2235
		OTU2237
		OTU2239
		OTU2240
		OTU2241
		OTU2244
		OTU2246
		OTU2249
		OTU2250
		OTU2251
		OTU2255
		OTU2259
		OTU2263
		OTU2265
		OTU2268
		OTU2269
		OTU2270
		OTU2271
		OTU2274
		OTU2276
		OTU2277
		OTU2279
		OTU2280
		OTU2281
		OTU2283
		OTU2285
		OTU2286
		OTU2291
		OTU2292
		OTU2294
		OTU2296
		OTU2300
		OTU2302
		OTU2303
		OTU2304
		OTU2306
		OTU2309
		OTU2310
		OTU2311
		OTU2314
		OTU2315
		OTU2317
		OTU2318
		OTU2319
		OTU2320
		OTU2324
		OTU2325
		OTU2326
		OTU2327
		OTU2328
		OTU2331
		OTU2333
		OTU2335
		OTU2339
		OTU2340
		OTU2341
		OTU2343
		OTU2344
		OTU2345
		OTU2347
		OTU2348
		OTU2349
		OTU2351
		OTU2354
		OTU2355
		OTU2356
		OTU2357
		OTU2358
		OTU2361
		OTU2362
		OTU2363
		OTU2364
		OTU2365
		OTU2366
		OTU2372
		OTU2375
		OTU2376
		OTU2377
		OTU2379
		OTU2380
		OTU2381
		OTU2382
		OTU2389
		OTU2390
		OTU2392
		OTU2393
		OTU2394
		OTU2395
		OTU2396
		OTU2398
		OTU2399
		OTU2400
		OTU2401
		OTU2402
		OTU2404
		OTU2405
		OTU2406
		OTU2407
		OTU2410
		OTU2411
		OTU2412
		OTU2413
		OTU2415
		OTU2419
		OTU2421
		OTU2422
		OTU2423
		OTU2424
		OTU2426
		OTU2427
		OTU2429
		OTU2430
		OTU2431
		OTU2432
		OTU2433
		OTU2434
		OTU2438
		OTU2440
		OTU2441
		OTU2442
		OTU2443
		OTU2444
		OTU2445
		OTU2446
		OTU2447
		OTU2450
		OTU2457
		OTU2458
		OTU2459
		OTU2460
		OTU2461
		OTU2462
		OTU2463
		OTU2464
		OTU2465
		OTU2469
		OTU2470
		OTU2471
		OTU2472
		OTU2474
		OTU2475
		OTU2477
		OTU2478
		OTU2479
		OTU2480
		OTU2482
		OTU2484
		OTU2487
		OTU2488
		OTU2492
		OTU2493
		OTU2495
		OTU2496
		OTU2497
		OTU2498
		OTU2499
		OTU2502
		OTU2504
		OTU2505
		OTU2506
		OTU2509
		OTU2512
		OTU2513
		OTU2514
		OTU2515
		OTU2517
		OTU2520
		OTU2521
		OTU2522
		OTU2525
		OTU2526
		OTU2527
		OTU2528
		OTU2529
		OTU2530
		OTU2531
		OTU2532
		OTU2533
		OTU2534
		OTU2537
		OTU2538
		OTU2539
		OTU2541
		OTU2543
		OTU2544
		OTU2545
		OTU2546
		OTU2547
		OTU2548
		OTU2549
		OTU2554
		OTU2555
		OTU2556
		OTU2557
		OTU2558
		OTU2559
		OTU2562
		OTU2563
		OTU2564
		OTU2565
		OTU2567
		OTU2568
		OTU2569
		OTU2570
		OTU2572
		OTU2573
		OTU2574
		OTU2575
		OTU2576
		OTU2577
		OTU2580
		OTU2581
		OTU2582
		OTU2584
		OTU2589
		OTU2590
		OTU2592
		OTU2593
		OTU2595
		OTU2598
		OTU2600
		OTU2603
		OTU2605
		OTU2608
		OTU2610
		OTU2611
		OTU2614
		OTU2617
		OTU2618
		OTU2619
		OTU2621
		OTU2623
		OTU2629
		OTU2632
		OTU2633
		OTU2634
		OTU2636
		OTU2641
		OTU2642
		OTU2644
		OTU2645
		OTU2646
		OTU2647
		OTU2648
		OTU2650
		OTU2651
		OTU2653
		OTU2656
		OTU2657
		OTU2659
		OTU2664
		OTU2665
		OTU2666
		OTU2667
		OTU2668
		OTU2669
		OTU2670
		OTU2671
		OTU2672
		OTU2674
		OTU2675
		OTU2676
		OTU2678
		OTU2679
		OTU2681
		OTU2683
		OTU2684
		OTU2686
		OTU2690
		OTU2691
		OTU2692
		OTU2695
		OTU2696
		OTU2698
		OTU2699
		OTU2700
		OTU2701
		OTU2706
		OTU2707
		OTU2708
		OTU2709
		OTU2710
		OTU2712
		OTU2713
		OTU2714
		OTU2716
		OTU2717
		OTU2718
		OTU2721
		OTU2725
		OTU2726
		OTU2727
		OTU2728
		OTU2730
		OTU2731
		OTU2733
		OTU2734
		OTU2736
		OTU2738
		OTU2739
		OTU2740
		OTU2743
		OTU2745
		OTU2746
		OTU2747
		OTU2751
		OTU2755
		OTU2759
		OTU2760
		OTU2763
		OTU2764
		OTU2765
		OTU2766
		OTU2767
		OTU2769
		OTU2770
		OTU2771
		OTU2772
		OTU2774
		OTU2776
		OTU2777
		OTU2779
		OTU2780
		OTU2783
		OTU2784
		OTU2786
		OTU2787
		OTU2788
		OTU2789
		OTU2792
		OTU2793
		OTU2794
		OTU2796
		OTU2797
		OTU2798
		OTU2801
		OTU2802
		OTU2803
		OTU2806
		OTU2807
		OTU2809
		OTU2810
		OTU2811
		OTU2813
		OTU2814
		OTU2815
		OTU2816
		OTU2817
		OTU2820
		OTU2823
		OTU2824
		OTU2825
		OTU2826
		OTU2828
		OTU2830
		OTU2831
		OTU2833
		OTU2835
		OTU2836
		OTU2839
		OTU2840
		OTU2845
		OTU2846
		OTU2847
		OTU2849
		OTU2850
		OTU2851
		OTU2852
		OTU2854
		OTU2855
		OTU2856
		OTU2857
		OTU2858
		OTU2859
		OTU2861
		OTU2862
		OTU2864
		OTU2865
		OTU2866
		OTU2870
		OTU2874
		OTU2876
		OTU2878
		OTU2879
		OTU2880
		OTU2882
		OTU2883
		OTU2884
		OTU2886
		OTU2888
		OTU2889
		OTU2890
		OTU2892
		OTU2894
		OTU2896
		OTU2898
		OTU2900
		OTU2902
		OTU2903
		OTU2905
		OTU2906
		OTU2907
		OTU2910
		OTU2913
		OTU2919
		OTU2920
		OTU2921
		OTU2922
		OTU2923
		OTU2925
		OTU2926
		OTU2927
		OTU2928
		OTU2929
		OTU2931
		OTU2932
		OTU2933
		OTU2934
		OTU2935
		OTU2937
		OTU2938
		OTU2939
		OTU2940
		OTU2941
		OTU2944
		OTU2945
		OTU2947
		OTU2949
		OTU2951
		OTU2956
		OTU2957
		OTU2958
		OTU2960
		OTU2961
		OTU2965
		OTU2967
		OTU2969
		OTU2970
		OTU2971
		OTU2972
		OTU2974
		OTU2977
		OTU2978
		OTU2979
		OTU2981
		OTU2982
		OTU2984
		OTU2985
		OTU2986
		OTU2987
		OTU2988
		OTU2989
		OTU2990
		OTU2991
		OTU2992
		OTU2994
		OTU2995
		OTU2997
		OTU2998
		OTU2999
		OTU3000
		OTU3001
		OTU3003
		OTU3004
		OTU3006
		OTU3010
		OTU3011
		OTU3012
		OTU3013
		OTU3014
		OTU3016
		OTU3017
		OTU3018
		OTU3020
		OTU3021
		OTU3023
		OTU3024
		OTU3026
		OTU3027
		OTU3028
		OTU3031
		OTU3032
		OTU3033
		OTU3036
		OTU3037
		OTU3038
		OTU3044
		OTU3045
		OTU3047
		OTU3050
		OTU3053
		OTU3055
		OTU3056
		OTU3057
		OTU3061
		OTU3063
		OTU3065
		OTU3066
		OTU3067
		OTU3072
		OTU3073
		OTU3074
		OTU3075
		OTU3077
		OTU3079
		OTU3080
		OTU3081
		OTU3082
		OTU3083
		OTU3085
		OTU3087
		OTU3090
		OTU3091
		OTU3092
		OTU3094
