# Supplementary material for: β-sitosterol inhibits trimethylamine production by regulating the gut microbiota and attenuates atherosclerosis in ApoE–/– mice
Source: Front Cardiovasc Med. 2022 Nov 1;9:986905. doi: 10.3389/fcvm.2022.986905 (PMC9663806; doi:10.3389/fcvm.2022.986905)
Supplement: Supplementary file 1 [file Data_Sheet_1.ZIP › Source data/gut microbiota diversity analysis/CON-EXP/03.Community_composition/05.Core/core_table_85.xls]

OTU ID	7	8	9	10	11	12	13	14	15	16	17	18	taxonomy
OTU1	11913	14254	21775	13481	13327	15294	242	456	225	403	234	411	d__Bacteria; p__Verrucomicrobiota; c__Verrucomicrobiae; o__Verrucomicrobiales; f__Akkermansiaceae; g__Akkermansia; s__uncultured bacterium
OTU2	784	67	21	471	482	161	306	222	207	289	427	1450	d__Bacteria; p__Firmicutes; c__Bacilli; o__Lactobacillales; f__Lactobacillaceae; g__Lactobacillus
OTU3	979	92	50	588	468	241	541	252	244	382	537	1161	d__Bacteria; p__Firmicutes; c__Bacilli; o__Lactobacillales; f__Lactobacillaceae; g__Lactobacillus; s__uncultured bacterium
OTU4	4887	1317	1668	7470	7429	3389	7693	15721	10417	2883	11561	8818	d__Bacteria; p__Firmicutes; c__Bacilli; o__Lactobacillales; f__Lactobacillaceae; g__Ligilactobacillus; s__Lactobacillus murinus
OTU5	7325	8471	14664	9315	7438	9608	74	218	99	235	108	125	d__Bacteria; p__Verrucomicrobiota; c__Verrucomicrobiae; o__Verrucomicrobiales; f__Akkermansiaceae; g__Akkermansia
OTU6	2795	721	885	4027	4825	1823	5016	11892	6408	1640	8481	6501	d__Bacteria; p__Firmicutes; c__Bacilli; o__Lactobacillales; f__Lactobacillaceae; g__Ligilactobacillus; s__uncultured bacterium
OTU7	639	845	277	1307	2707	5278	4022	274	281	323	8089	2879	d__Bacteria; p__Firmicutes; c__Bacilli; o__Erysipelotrichales; f__Erysipelotrichaceae; g__Faecalibaculum; s__uncultured bacterium
OTU8	1332	3287	1293	727	728	456	1074	867	5553	7008	905	2766	d__Bacteria; p__Desulfobacterota; c__Desulfovibrionia; o__Desulfovibrionales; f__Desulfovibrionaceae; g__uncultured; s__uncultured bacterium
OTU9	1336	1225	369	488	430	439	5166	4080	2236	2297	594	4310	d__Bacteria; p__Firmicutes; c__Clostridia; o__Oscillospirales; f__[Eubacterium] coprostanoligenes group; g__norank; s__uncultured bacterium
OTU10	140	985	235	126	167	160	2200	425	3984	4620	2313	1683	d__Bacteria; p__Bacteroidota; c__Bacteroidia; o__Bacteroidales; f__Muribaculaceae; g__norank; s__uncultured bacterium
OTU11	1086	4406	619	310	793	2325	374	161	655	1765	254	574	d__Bacteria; p__Bacteroidota; c__Bacteroidia; o__Bacteroidales; f__Muribaculaceae; g__norank; s__uncultured bacterium
OTU12	302	384	514	1637	1445	2010	2202	200	157	159	723	1580	d__Bacteria; p__Firmicutes; c__Bacilli; o__Erysipelotrichales; f__Erysipelotrichaceae; g__Dubosiella; s__uncultured bacterium
OTU13	606	144	131	844	1006	351	789	1910	1264	225	930	1053	d__Bacteria; p__Firmicutes; c__Bacilli; o__Lactobacillales; f__Lactobacillaceae; g__Ligilactobacillus; s__uncultured bacterium
OTU14	218	61	46	112	47	58	130	96	152	181	165	234	d__Bacteria; p__Firmicutes; c__Bacilli; o__Lactobacillales; f__Lactobacillaceae; g__Limosilactobacillus
OTU15	110	100	28	110	71	78	856	3470	568	275	1244	1468	d__Bacteria; p__Firmicutes; c__Bacilli; o__Erysipelotrichales; f__Erysipelatoclostridiaceae; g__Erysipelatoclostridium; s__uncultured bacterium
OTU16	269	439	54	289	202	280	3944	1273	361	137	220	441	d__Bacteria; p__Firmicutes; c__Bacilli; o__Erysipelotrichales; f__Erysipelatoclostridiaceae; g__Erysipelatoclostridium; s__uncultured bacterium
OTU17	83	6	1	43	44	19	31	21	21	34	43	101	d__Bacteria; p__Firmicutes; c__Bacilli; o__Lactobacillales; f__Lactobacillaceae; g__Lactobacillus
OTU18	369	324	430	668	542	749	163	304	240	247	1156	355	d__Bacteria; p__Proteobacteria; c__Gammaproteobacteria; o__Enterobacterales; f__Enterobacteriaceae; g__Escherichia-Shigella; s__Escherichia coli
OTU19	2	3	3	6	5	1	21	4	33	301	16	99	d__Bacteria; p__Bacteroidota; c__Bacteroidia; o__Bacteroidales; f__Muribaculaceae; g__norank; s__uncultured bacterium
OTU20	1	7	4	3	4	3	32	7	30	313	16	75	d__Bacteria; p__Bacteroidota; c__Bacteroidia; o__Bacteroidales; f__Muribaculaceae; g__norank; s__uncultured bacterium
OTU21	0	53	36	4	1	7	10	48	70	10	68	56	d__Bacteria; p__Bacteroidota; c__Bacteroidia; o__Bacteroidales; f__Muribaculaceae; g__norank; s__uncultured bacterium
OTU22	50	8	7	149	40	63	11	27	108	13	19	92	d__Bacteria; p__Actinobacteriota; c__Actinobacteria; o__Bifidobacteriales; f__Bifidobacteriaceae; g__Bifidobacterium; s__Bifidobacterium pseudolongum PV8-2
OTU23	442	2671	117	142	73	40	90	46	46	89	49	75	d__Bacteria; p__Firmicutes; c__Bacilli; o__Erysipelotrichales; f__Erysipelotrichaceae; g__[Clostridium] innocuum group
OTU24	90	136	134	550	479	641	947	91	44	39	337	698	d__Bacteria; p__Firmicutes; c__Bacilli; o__Erysipelotrichales; f__Erysipelotrichaceae; g__Dubosiella; s__uncultured bacterium
OTU26	122	92	64	67	63	47	451	98	1336	706	130	270	d__Bacteria; p__Firmicutes; c__Clostridia; o__Oscillospirales; f__Oscillospiraceae; g__Colidextribacter; s__uncultured bacterium
OTU27	137	75	33	57	56	35	134	97	66	2435	169	71	d__Bacteria; p__Firmicutes; c__Clostridia; o__Oscillospirales; f__[Eubacterium] coprostanoligenes group; g__norank; s__uncultured bacterium
OTU28	7	90	28	13	20	22	21	18	28	26	16	28	d__Bacteria; p__Bacteroidota; c__Bacteroidia; o__Bacteroidales; f__Muribaculaceae; g__norank; s__uncultured bacterium
OTU29	72	162	28	23	14	25	263	39	1424	27	45	60	d__Bacteria; p__Bacteroidota; c__Bacteroidia; o__Bacteroidales; f__Prevotellaceae; g__Alloprevotella; s__uncultured bacterium
OTU30	2	9	37	28	8	11	136	171	88	72	48	391	d__Bacteria; p__Bacteroidota; c__Bacteroidia; o__Bacteroidales; f__Muribaculaceae; g__norank; s__uncultured bacterium
OTU31	79	32	23	36	49	48	152	67	284	1813	78	187	d__Bacteria; p__Firmicutes; c__Bacilli; o__Lactobacillales; f__Aerococcaceae; g__Aerococcus; s__Aerococcus urinaeequi
OTU32	17	91	26	72	37	3	66	53	51	49	80	27	d__Bacteria; p__Bacteroidota; c__Bacteroidia; o__Bacteroidales; f__Muribaculaceae; g__norank; s__uncultured bacterium
OTU34	28	97	11	16	9	15	621	74	344	73	693	488	d__Bacteria; p__Firmicutes; c__Bacilli; o__Erysipelotrichales; f__Erysipelotrichaceae; g__Ileibacterium; s__Ileibacterium valens
OTU35	16	72	7	3	10	12	10	14	17	27	17	29	d__Bacteria; p__Bacteroidota; c__Bacteroidia; o__Bacteroidales; f__Muribaculaceae; g__norank; s__uncultured bacterium
OTU36	276	771	121	192	325	93	131	21	62	106	65	44	d__Bacteria; p__Firmicutes; c__Clostridia; o__Lachnospirales; f__Lachnospiraceae
OTU37	11	6	1	3	2	2	8	6	5	19	4	16	d__Bacteria; p__Firmicutes; c__Bacilli; o__Lactobacillales; f__Lactobacillaceae; g__HT002; s__uncultured bacterium
OTU39	131	22	22	26	14	18	163	50	124	1106	203	103	d__Bacteria; p__Firmicutes; c__Clostridia; o__Oscillospirales; f__Oscillospiraceae; g__uncultured
OTU40	6	6	33	8	4	12	22	20	19	19	46	55	d__Bacteria; p__Bacteroidota; c__Bacteroidia; o__Bacteroidales; f__Muribaculaceae; g__norank; s__uncultured bacterium
OTU42	359	582	107	137	180	145	68	36	30	77	33	37	d__Bacteria; p__Firmicutes; c__Clostridia; o__Lachnospirales; f__Lachnospiraceae; g__[Ruminococcus] torques group; s__uncultured bacterium
OTU44	44	21	19	20	16	23	365	21	388	534	37	88	d__Bacteria; p__Firmicutes; c__Clostridia; o__Lachnospirales; f__Lachnospiraceae; g__Lachnospiraceae NK4A136 group; s__uncultured bacterium
OTU45	40	97	56	47	110	23	60	60	55	198	74	114	d__Bacteria; p__Bacteroidota; c__Bacteroidia; o__Bacteroidales; f__Bacteroidaceae; g__Bacteroides; s__uncultured bacterium
OTU46	24	189	16	66	70	92	55	34	156	123	20	68	d__Bacteria; p__Bacteroidota; c__Bacteroidia; o__Bacteroidales; f__Muribaculaceae; g__norank; s__uncultured bacterium
OTU47	137	260	193	264	118	199	68	28	23	86	53	52	d__Bacteria; p__Firmicutes; c__Clostridia; o__Clostridiales; f__Clostridiaceae; g__Clostridium sensu stricto 13
OTU48	22	0	1	4	5	6	5	4	5	8	9	18	d__Bacteria; p__Firmicutes; c__Bacilli; o__Lactobacillales; f__Lactobacillaceae; g__Lactobacillus; s__uncultured bacterium
OTU50	48	31	38	17	19	13	555	363	33	59	41	207	d__Bacteria; p__Firmicutes; c__Clostridia; o__Lachnospirales; f__Lachnospiraceae; g__uncultured; s__uncultured bacterium
OTU51	62	41	14	12	14	22	273	58	305	300	78	178	d__Bacteria; p__Firmicutes; c__Clostridia; o__Oscillospirales; f__Oscillospiraceae; g__Colidextribacter; s__uncultured bacterium
OTU52	5	0	2	2	12	2	31	57	24	50	6	63	d__Bacteria; p__Bacteroidota; c__Bacteroidia; o__Bacteroidales; f__Muribaculaceae; g__norank; s__uncultured bacterium
OTU53	64	20	30	13	26	16	131	35	258	612	35	63	d__Bacteria; p__Actinobacteriota; c__Actinobacteria; o__Corynebacteriales; f__Corynebacteriaceae; g__Corynebacterium
OTU56	23	23	12	16	9	4	26	42	146	41	14	57	d__Bacteria; p__Bacteroidota; c__Bacteroidia; o__Bacteroidales; f__Muribaculaceae; g__norank; s__uncultured bacterium
OTU57	33	7	18	13	13	7	28	11	998	32	12	17	d__Bacteria; p__Firmicutes; c__Clostridia; o__Lachnospirales; f__Lachnospiraceae; g__Lachnospiraceae NK4A136 group; s__uncultured bacterium
OTU58	70	25	30	11	24	36	87	73	237	223	58	417	d__Bacteria; p__Firmicutes; c__Clostridia; o__Lachnospirales; f__Lachnospiraceae; g__Blautia; s__uncultured bacterium
OTU60	0	5	7	6	14	1	6	15	16	27	9	18	d__Bacteria; p__Bacteroidota; c__Bacteroidia; o__Bacteroidales; f__Muribaculaceae; g__norank; s__uncultured bacterium
OTU61	38	23	7	55	130	192	154	20	18	10	353	114	d__Bacteria; p__Firmicutes; c__Bacilli; o__Erysipelotrichales; f__Erysipelotrichaceae; g__Faecalibaculum; s__uncultured bacterium
OTU62	45	112	19	21	23	17	59	41	221	409	60	109	d__Bacteria; p__Firmicutes; c__Clostridia; o__Oscillospirales; f__Oscillospiraceae; g__Colidextribacter; s__uncultured bacterium
OTU63	161	65	91	98	80	31	104	60	49	199	41	61	d__Bacteria; p__Firmicutes; c__Clostridia; o__Oscillospirales; f__Oscillospiraceae; g__NK4A214 group; s__uncultured bacterium
OTU64	152	6	5	100	97	30	32	22	33	17	61	107	d__Bacteria; p__Firmicutes; c__Bacilli; o__Lactobacillales; f__Lactobacillaceae
OTU65	19	78	19	27	25	26	16	33	123	72	34	34	d__Bacteria; p__Bacteroidota; c__Bacteroidia; o__Bacteroidales; f__Muribaculaceae; g__norank; s__uncultured bacterium
OTU66	11	2	9	3	0	4	49	64	12	69	22	42	d__Bacteria; p__Bacteroidota; c__Bacteroidia; o__Bacteroidales; f__Muribaculaceae; g__norank; s__uncultured bacterium
OTU67	46	30	51	29	22	14	204	35	107	268	43	87	d__Bacteria; p__Firmicutes; c__Clostridia; o__Oscillospirales; f__Oscillospiraceae; g__Colidextribacter; s__uncultured bacterium
OTU68	9	43	18	8	7	11	137	19	225	252	129	68	d__Bacteria; p__Bacteroidota; c__Bacteroidia; o__Bacteroidales; f__Muribaculaceae; g__norank; s__uncultured bacterium
OTU71	44	19	22	70	63	45	85	197	145	31	115	100	d__Bacteria; p__Firmicutes; c__Bacilli; o__Lactobacillales; f__Lactobacillaceae; g__Ligilactobacillus; s__uncultured bacterium
OTU72	0	1	61	27	1	16	49	119	3	14	57	65	d__Bacteria; p__Bacteroidota; c__Bacteroidia; o__Bacteroidales; f__Prevotellaceae; g__Prevotella; s__uncultured bacterium
OTU73	44	20	13	22	15	16	125	27	159	316	41	132	d__Bacteria; p__Firmicutes; c__Clostridia; o__Oscillospirales; f__Oscillospiraceae; g__uncultured; s__uncultured bacterium
OTU74	28	13	15	21	22	10	93	223	97	94	23	74	d__Bacteria; p__Bacteroidota; c__Bacteroidia; o__Bacteroidales; f__Tannerellaceae; g__Parabacteroides; s__uncultured bacterium
OTU75	7	22	24	42	15	12	24	95	29	28	91	49	d__Bacteria; p__Bacteroidota; c__Bacteroidia; o__Bacteroidales; f__Prevotellaceae; g__Alloprevotella; s__uncultured bacterium
OTU76	11	44	24	9	13	21	150	24	200	184	71	50	d__Bacteria; p__Bacteroidota; c__Bacteroidia; o__Bacteroidales; f__Muribaculaceae; g__norank; s__uncultured bacterium
OTU77	149	33	15	31	51	22	82	21	35	134	165	111	d__Bacteria; p__Firmicutes; c__Clostridia; o__Lachnospirales; f__Lachnospiraceae; g__uncultured; s__uncultured bacterium
OTU78	79	48	61	39	24	18	135	56	47	118	65	115	d__Bacteria; p__Firmicutes; c__Clostridia; o__Oscillospirales; f__Oscillospiraceae; g__Colidextribacter; s__uncultured bacterium
OTU79	5	58	4	3	0	1	125	192	12	16	209	8	d__Bacteria; p__Firmicutes; c__Clostridia; o__Oscillospirales; f__[Eubacterium] coprostanoligenes group; g__norank; s__uncultured bacterium
OTU82	1	7	11	17	24	20	47	0	31	255	113	134	d__Bacteria; p__Campylobacterota; c__Campylobacteria; o__Campylobacterales; f__Helicobacteraceae; g__Helicobacter; s__Helicobacter typhlonius
OTU83	66	57	115	37	23	10	161	23	62	97	15	58	d__Bacteria; p__Firmicutes; c__Clostridia; o__Oscillospirales; f__Oscillospiraceae; g__Colidextribacter; s__uncultured bacterium
OTU84	10	7	9	9	2	9	18	40	23	16	15	18	d__Bacteria; p__Bacteroidota; c__Bacteroidia; o__Bacteroidales; f__Muribaculaceae; g__norank; s__uncultured bacterium
OTU85	2	2	5	0	2	4	5	3	39	26	2	9	d__Bacteria; p__Bacteroidota; c__Bacteroidia; o__Bacteroidales; f__Muribaculaceae; g__norank; s__uncultured bacterium
OTU86	10	1	11	11	15	153	151	19	197	69	18	13	d__Bacteria; p__Firmicutes; c__Clostridia; o__Lachnospirales; f__Lachnospiraceae; g__Lachnospiraceae NK4A136 group; s__uncultured bacterium
OTU87	78	84	28	46	88	52	64	34	34	74	49	62	d__Bacteria; p__Firmicutes; c__Clostridia; o__Peptostreptococcales-Tissierellales; f__Anaerovoracaceae; g__[Eubacterium] nodatum group; s__uncultured bacterium
OTU88	27	15	8	15	6	13	42	13	58	487	27	24	d__Bacteria; p__Proteobacteria; c__Gammaproteobacteria; o__Pseudomonadales; f__Moraxellaceae; g__Psychrobacter; s__uncultured bacterium
OTU89	88	69	21	10	29	13	69	15	181	120	34	37	d__Bacteria; p__Firmicutes; c__Clostridia; o__Oscillospirales; f__Oscillospiraceae; g__Colidextribacter; s__uncultured bacterium
OTU90	3	14	11	5	41	10	42	32	13	113	34	44	d__Bacteria; p__Firmicutes; c__Clostridia; o__Clostridia UCG-014; f__norank; g__norank; s__uncultured bacterium
OTU92	76	96	115	82	66	87	4	2	1	2	2	1	d__Bacteria; p__Verrucomicrobiota; c__Verrucomicrobiae; o__Verrucomicrobiales; f__Akkermansiaceae; g__Akkermansia; s__uncultured bacterium
OTU94	38	42	11	12	13	3	38	14	265	134	17	37	d__Bacteria; p__Firmicutes; c__Clostridia; o__Oscillospirales; f__Oscillospiraceae; g__uncultured; s__uncultured bacterium
OTU95	21	8	31	29	56	3	18	68	0	57	2	135	d__Bacteria; p__Bacteroidota; c__Bacteroidia; o__Bacteroidales; f__Bacteroidaceae; g__Bacteroides; s__uncultured organism
OTU98	10	24	13	16	4	7	12	13	40	26	4	19	d__Bacteria; p__Bacteroidota; c__Bacteroidia; o__Bacteroidales; f__Muribaculaceae; g__norank; s__uncultured bacterium
OTU99	5	8	5	2	6	3	29	23	16	20	14	60	d__Bacteria; p__Bacteroidota; c__Bacteroidia; o__Bacteroidales; f__Muribaculaceae; g__norank; s__uncultured bacterium
OTU100	19	8	15	15	16	5	7	67	4	55	47	0	d__Bacteria; p__Bacteroidota; c__Bacteroidia; o__Bacteroidales; f__Muribaculaceae; g__norank; s__uncultured bacterium
OTU101	142	45	73	86	52	32	18	13	13	32	16	24	d__Bacteria; p__Firmicutes; c__Clostridia; o__Oscillospirales; f__Ruminococcaceae; g__UBA1819
OTU105	59	40	110	73	59	91	1	3	0	4	1	1	d__Bacteria; p__Verrucomicrobiota; c__Verrucomicrobiae; o__Verrucomicrobiales; f__Akkermansiaceae; g__Akkermansia; s__Akkermansia muciniphila
OTU106	20	11	9	6	11	10	34	12	56	296	22	33	d__Bacteria; p__Firmicutes; c__Bacilli; o__Lactobacillales; f__Aerococcaceae; g__Facklamia
OTU107	75	25	18	88	36	109	35	11	22	41	33	27	d__Bacteria; p__Firmicutes; c__Clostridia; o__Peptostreptococcales-Tissierellales; f__Peptostreptococcaceae; g__Romboutsia; s__uncultured bacterium
OTU108	21	5	20	17	10	9	49	17	50	251	32	17	d__Bacteria; p__Firmicutes; c__Clostridia; o__Oscillospirales; f__Oscillospiraceae; g__uncultured; s__uncultured bacterium
OTU110	6	17	8	4	1	9	16	7	46	226	79	21	d__Bacteria; p__Firmicutes; c__Clostridia; o__Lachnospirales; f__Lachnospiraceae; g__Lachnospiraceae NK4A136 group; s__uncultured bacterium
OTU111	43	26	34	9	18	9	34	21	66	142	37	41	d__Bacteria; p__Firmicutes; c__Clostridia; o__Oscillospirales; f__Oscillospiraceae; g__Oscillibacter; s__uncultured bacterium
OTU112	15	41	59	21	52	8	58	14	52	67	18	53	d__Bacteria; p__Proteobacteria; c__Gammaproteobacteria; o__Burkholderiales; f__Sutterellaceae; g__Parasutterella; s__uncultured bacterium
OTU114	19	26	3	4	10	6	73	33	78	27	10	26	d__Bacteria; p__Bacteroidota; c__Bacteroidia; o__Bacteroidales; f__Tannerellaceae; g__Parabacteroides
OTU116	24	4	14	10	2	4	31	37	102	65	111	52	d__Bacteria; p__Firmicutes; c__Clostridia; o__Lachnospirales; f__Lachnospiraceae; g__Lachnospiraceae NK4A136 group; s__uncultured bacterium
OTU117	18	6	4	13	10	6	33	19	12	240	11	66	d__Bacteria; p__Firmicutes; c__Clostridia; o__Clostridia UCG-014; f__norank; g__norank; s__uncultured bacterium
OTU118	69	10	35	83	14	8	71	24	0	72	13	15	d__Bacteria; p__Campylobacterota; c__Campylobacteria; o__Campylobacterales; f__Helicobacteraceae; g__Helicobacter; s__Helicobacter ganmani
OTU120	20	95	18	30	43	5	28	11	51	23	43	26	d__Bacteria; p__Bacteroidota; c__Bacteroidia; o__Bacteroidales; f__Bacteroidaceae; g__Bacteroides
OTU121	7	10	3	2	2	1	11	7	8	18	321	108	d__Bacteria; p__Firmicutes; c__Bacilli; o__Erysipelotrichales; f__Erysipelatoclostridiaceae; g__Erysipelatoclostridium; s__uncultured bacterium
OTU122	7	1	11	3	1	5	7	1	15	6	2	13	d__Bacteria; p__Bacteroidota; c__Bacteroidia; o__Bacteroidales; f__Muribaculaceae; g__norank; s__uncultured bacterium
OTU124	82	135	28	33	31	34	21	1	4	34	18	17	d__Bacteria; p__Firmicutes; c__Clostridia; o__Clostridiales; f__Clostridiaceae; g__Clostridium sensu stricto 1; s__Clostridium tertium
OTU125	19	14	14	17	7	14	13	26	21	17	16	14	d__Bacteria; p__Bacteroidota; c__Bacteroidia; o__Bacteroidales; f__Muribaculaceae; g__Muribaculum; s__Muribaculum intestinale
OTU126	56	14	4	10	17	13	100	14	57	55	38	40	d__Bacteria; p__Firmicutes; c__Clostridia; o__Peptococcales; f__Peptococcaceae; g__uncultured; s__uncultured bacterium
OTU127	27	5	7	28	5	10	16	7	215	51	10	39	d__Bacteria; p__Campylobacterota; c__Campylobacteria; o__Campylobacterales; f__Helicobacteraceae; g__Helicobacter
OTU128	47	106	65	44	15	24	23	6	9	26	22	14	d__Bacteria; p__Firmicutes; c__Clostridia; o__Peptostreptococcales-Tissierellales; f__Peptostreptococcaceae; g__Terrisporobacter; s__uncultured bacterium
OTU131	8	1	22	9	1	1	13	50	0	38	1	115	d__Bacteria; p__Bacteroidota; c__Bacteroidia; o__Bacteroidales; f__Bacteroidaceae; g__Bacteroides; s__uncultured organism
OTU132	27	6	11	11	6	12	36	33	60	136	26	64	d__Bacteria; p__Firmicutes; c__Clostridia; o__Oscillospirales; f__Oscillospiraceae; g__uncultured; s__uncultured bacterium
OTU133	30	183	32	58	25	10	13	6	4	14	5	12	d__Bacteria; p__Firmicutes; c__Bacilli; o__Erysipelotrichales; f__Erysipelatoclostridiaceae; g__Coprobacillus
OTU134	17	7	11	7	3	4	39	2	9	217	46	8	d__Bacteria; p__Firmicutes; c__Clostridia; o__Lachnospirales; f__Lachnospiraceae; g__Lachnospiraceae NK4A136 group; s__uncultured bacterium
OTU135	23	7	4	7	2	1	31	12	9	270	10	54	d__Bacteria; p__Firmicutes; c__Bacilli; o__RF39; f__norank; g__norank; s__uncultured bacterium
OTU136	18	3	0	10	14	6	2	2	1	2	9	13	d__Bacteria; p__Firmicutes; c__Bacilli; o__Lactobacillales; f__Lactobacillaceae; g__Lactobacillus; s__uncultured bacterium
OTU137	3	4	6	7	0	2	36	28	9	21	19	15	d__Bacteria; p__Bacteroidota; c__Bacteroidia; o__Bacteroidales; f__Muribaculaceae; g__norank; s__uncultured bacterium
OTU139	14	11	6	6	8	2	35	13	110	146	30	22	d__Bacteria; p__Firmicutes; c__Clostridia; o__Lachnospirales; f__Lachnospiraceae; g__uncultured; s__uncultured bacterium
OTU140	58	67	37	42	52	31	17	5	10	17	13	8	d__Bacteria; p__Firmicutes; c__Clostridia; o__Oscillospirales; f__Ruminococcaceae; g__Paludicola
OTU141	9	4	13	20	10	2	58	19	24	140	24	42	d__Bacteria; p__Firmicutes; c__Clostridia; o__Oscillospirales; f__Oscillospiraceae; g__Colidextribacter; s__uncultured bacterium
OTU142	13	3	1	8	4	3	88	7	76	96	21	30	d__Bacteria; p__Firmicutes; c__Clostridia; o__Lachnospirales; f__Lachnospiraceae; g__uncultured; s__uncultured bacterium
OTU143	71	2	9	3	5	1	50	8	61	131	18	21	d__Bacteria; p__Firmicutes; c__Clostridia; o__Lachnospirales; f__Lachnospiraceae; g__GCA-900066575; s__uncultured bacterium
OTU144	26	38	10	64	127	25	13	3	6	23	25	5	d__Bacteria; p__Firmicutes; c__Clostridia; o__Lachnospirales; f__Lachnospiraceae; g__uncultured
OTU145	6	7	2	3	6	12	138	62	15	20	36	67	d__Bacteria; p__Firmicutes; c__Bacilli; o__Erysipelotrichales; f__Erysipelatoclostridiaceae; g__uncultured; s__uncultured bacterium
OTU146	28	89	17	8	13	41	22	0	52	67	7	15	d__Bacteria; p__Bacteroidota; c__Bacteroidia; o__Bacteroidales; f__Muribaculaceae; g__norank; s__uncultured bacterium
OTU147	17	10	6	12	14	14	61	31	47	41	28	24	d__Bacteria; p__Actinobacteriota; c__Coriobacteriia; o__Coriobacteriales; f__Eggerthellaceae; g__Enterorhabdus; s__uncultured bacterium
OTU148	17	7	3	25	31	75	49	4	4	0	93	30	d__Bacteria; p__Firmicutes; c__Bacilli; o__Erysipelotrichales; f__Erysipelotrichaceae; g__Faecalibaculum; s__uncultured bacterium
OTU149	5	15	7	36	12	22	20	51	32	56	12	51	d__Bacteria; p__Bacteroidota; c__Bacteroidia; o__Bacteroidales; f__Bacteroidaceae; g__Bacteroides; s__uncultured bacterium
OTU150	5	4	10	5	5	4	25	3	29	203	39	20	d__Bacteria; p__Firmicutes; c__Clostridia; o__Oscillospirales; f__Oscillospiraceae; g__Oscillibacter; s__uncultured bacterium
OTU151	316	2	1	3	1	0	1	2	1	15	9	2	d__Bacteria; p__Firmicutes; c__Clostridia; o__Lachnospirales; f__Lachnospiraceae; g__Agathobacter; s__uncultured bacterium
OTU154	34	30	7	7	18	10	27	13	86	54	11	41	d__Bacteria; p__Desulfobacterota; c__Desulfovibrionia; o__Desulfovibrionales; f__Desulfovibrionaceae; g__uncultured; s__uncultured bacterium
OTU155	11	78	3	12	12	18	9	6	82	35	11	25	d__Bacteria; p__Bacteroidota; c__Bacteroidia; o__Bacteroidales; f__Muribaculaceae; g__norank; s__uncultured bacterium
OTU159	31	53	40	43	50	30	13	9	3	14	7	7	d__Bacteria; p__Firmicutes; c__Clostridia; o__Lachnospirales; f__Lachnospiraceae; g__Blautia; s__uncultured bacterium
OTU160	18	1	3	6	9	11	42	5	103	79	5	15	d__Bacteria; p__Actinobacteriota; c__Actinobacteria; o__Corynebacteriales; f__Corynebacteriaceae; g__Corynebacterium; s__Corynebacterium glutamicum
OTU162	48	46	4	29	2	3	1	4	3	84	37	3	d__Bacteria; p__Bacteroidota; c__Bacteroidia; o__Bacteroidales; f__Bacteroidaceae; g__Bacteroides; s__uncultured organism
OTU163	16	0	8	1	2	24	24	9	25	124	19	32	d__Bacteria; p__Firmicutes; c__Clostridia; o__Lachnospirales; f__Lachnospiraceae; g__uncultured; s__uncultured bacterium
OTU164	29	1	11	27	24	18	23	44	38	17	36	25	d__Bacteria; p__Firmicutes; c__Bacilli; o__Lactobacillales; f__Lactobacillaceae; g__Ligilactobacillus; s__uncultured bacterium
OTU165	2	4	9	6	6	4	13	4	14	8	0	88	d__Bacteria; p__Bacteroidota; c__Bacteroidia; o__Bacteroidales; f__Rikenellaceae; g__Rikenellaceae RC9 gut group
OTU166	1	9	1	3	0	2	41	7	70	69	37	24	d__Bacteria; p__Bacteroidota; c__Bacteroidia; o__Bacteroidales; f__Muribaculaceae; g__norank; s__uncultured bacterium
OTU168	9	11	32	8	4	4	22	11	61	49	28	27	d__Bacteria; p__Firmicutes; c__Clostridia; o__Oscillospirales; f__Oscillospiraceae; g__uncultured; s__uncultured bacterium
OTU171	63	3	4	28	41	9	7	13	14	6	27	29	d__Bacteria; p__Firmicutes; c__Bacilli; o__Lactobacillales; f__Lactobacillaceae; g__Ligilactobacillus
OTU172	1	8	4	0	3	1	1	3	2	7	1	3	d__Bacteria; p__Bacteroidota; c__Bacteroidia; o__Bacteroidales; f__Muribaculaceae; g__norank; s__uncultured bacterium
OTU173	28	5	11	3	2	2	32	6	39	115	18	8	d__Bacteria; p__Firmicutes; c__Clostridia; o__Lachnospirales; f__Lachnospiraceae; g__GCA-900066575; s__uncultured bacterium
OTU174	5	75	21	4	7	8	21	6	34	44	18	16	d__Bacteria; p__Firmicutes; c__Clostridia; o__Oscillospirales; f__Oscillospiraceae; g__uncultured; s__uncultured bacterium
OTU175	3	1	7	17	1	3	37	2	18	134	1	16	d__Bacteria; p__Firmicutes; c__Clostridia; o__Oscillospirales; f__Ruminococcaceae; g__Anaerotruncus; s__uncultured bacterium
OTU176	3	2	8	0	3	5	9	11	48	14	15	42	d__Bacteria; p__Bacteroidota; c__Bacteroidia; o__Bacteroidales; f__Muribaculaceae; g__norank; s__uncultured bacterium
OTU179	7	2	8	3	5	5	10	12	46	139	9	3	d__Bacteria; p__Firmicutes; c__Clostridia; o__Lachnospirales; f__Lachnospiraceae; g__Lachnospiraceae NK4A136 group; s__uncultured bacterium
OTU181	7	4	3	4	3	1	27	5	50	68	25	27	d__Bacteria; p__Firmicutes; c__Clostridia; o__Oscillospirales; f__Oscillospiraceae; g__uncultured; s__uncultured bacterium
OTU184	7	23	1	2	4	0	44	25	9	49	7	17	d__Bacteria; p__Firmicutes; c__Clostridia; o__Clostridia UCG-014; f__norank; g__norank; s__unidentified
OTU185	17	1	4	3	12	2	9	4	6	199	9	4	d__Bacteria; p__Firmicutes; c__Clostridia; o__Lachnospirales; f__Lachnospiraceae; g__Lachnospiraceae NK4A136 group; s__uncultured bacterium
OTU186	8	1	3	9	4	23	29	7	33	60	48	22	d__Bacteria; p__Firmicutes; c__Clostridia; o__Lachnospirales; f__Lachnospiraceae; g__uncultured; s__uncultured bacterium
OTU187	63	5	7	2	3	7	25	12	21	53	23	27	d__Bacteria; p__Firmicutes; c__Clostridia; o__Lachnospirales; f__Lachnospiraceae; g__Lachnoclostridium; s__uncultured bacterium
OTU189	32	16	13	15	10	8	24	26	23	19	20	22	d__Bacteria; p__Firmicutes; c__Clostridia; o__Lachnospirales; f__Lachnospiraceae; g__Marvinbryantia; s__uncultured bacterium
OTU192	28	6	5	6	9	5	12	5	34	76	16	20	d__Bacteria; p__Firmicutes; c__Clostridia; o__Lachnospirales; f__Lachnospiraceae; g__uncultured; s__uncultured bacterium
OTU197	7	10	1	2	4	2	38	2	21	120	18	6	d__Bacteria; p__Firmicutes; c__Clostridia; o__Lachnospirales; f__Lachnospiraceae; g__Lachnospiraceae NK4A136 group; s__uncultured bacterium
OTU198	9	100	25	46	5	5	9	1	0	6	1	6	d__Bacteria; p__Firmicutes; c__Clostridia; o__Lachnospirales; f__Lachnospiraceae
OTU199	13	1	10	7	1	1	7	6	44	24	82	13	d__Bacteria; p__Firmicutes; c__Clostridia; o__Lachnospirales; f__Lachnospiraceae; g__Lachnospiraceae NK4A136 group; s__uncultured bacterium
OTU201	13	2	5	2	10	1	31	6	28	101	5	33	d__Bacteria; p__Firmicutes; c__Clostridia; o__Oscillospirales; f__Oscillospiraceae; g__Colidextribacter; s__uncultured bacterium
OTU202	16	3	1	4	1	2	34	20	36	71	12	34	d__Bacteria; p__Firmicutes; c__Clostridia; o__Lachnospirales; f__Lachnospiraceae; g__uncultured; s__uncultured bacterium
OTU206	17	9	4	3	5	2	26	7	44	41	10	38	d__Bacteria; p__Firmicutes; c__Clostridia; o__Oscillospirales; f__Oscillospiraceae; g__uncultured; s__uncultured bacterium
OTU207	6	5	0	19	1	2	5	25	29	23	1	5	d__Bacteria; p__Bacteroidota; c__Bacteroidia; o__Bacteroidales; f__Rikenellaceae; g__Alistipes; s__uncultured bacterium
OTU210	37	1	4	6	3	8	16	23	29	37	9	42	d__Bacteria; p__Firmicutes; c__Clostridia; o__Lachnospirales; f__Lachnospiraceae; g__Lachnospiraceae UCG-006; s__uncultured bacterium
OTU211	17	2	16	1	4	3	16	9	31	74	19	5	d__Bacteria; p__Firmicutes; c__Clostridia; o__Oscillospirales; f__Oscillospiraceae; g__uncultured; s__uncultured bacterium
OTU213	2	10	2	1	18	5	16	16	0	23	49	9	d__Bacteria; p__Firmicutes; c__Clostridia; o__Oscillospirales; f__Ruminococcaceae; g__Incertae Sedis; s__uncultured bacterium
OTU215	5	8	6	5	3	3	5	42	11	41	8	47	d__Bacteria; p__Bacteroidota; c__Bacteroidia; o__Bacteroidales; f__Bacteroidaceae; g__Bacteroides; s__uncultured bacterium
OTU216	11	3	6	0	5	3	25	6	38	32	39	17	d__Bacteria; p__Firmicutes; c__Clostridia; o__Oscillospirales; f__Oscillospiraceae; g__Oscillibacter; s__uncultured bacterium
OTU219	9	3	7	3	3	0	10	5	26	95	20	12	d__Bacteria; p__Firmicutes; c__Clostridia; o__Lachnospirales; f__Lachnospiraceae
OTU221	12	3	13	4	3	3	14	2	21	84	13	20	d__Bacteria; p__Firmicutes; c__Clostridia; o__Oscillospirales; f__Oscillospiraceae; g__uncultured; s__uncultured bacterium
OTU230	3	2	0	2	6	5	19	1	9	83	40	4	d__Bacteria; p__Firmicutes; c__Clostridia; o__Oscillospirales; f__Oscillospiraceae; g__uncultured; s__uncultured bacterium
OTU232	8	2	2	2	4	2	7	6	46	60	16	16	d__Bacteria; p__Firmicutes; c__Clostridia; o__Lachnospirales; f__Lachnospiraceae; g__Blautia; s__uncultured bacterium
OTU233	2	2	3	1	7	0	20	6	9	79	9	19	d__Bacteria; p__Firmicutes; c__Clostridia; o__Clostridia UCG-014; f__norank; g__norank; s__uncultured bacterium
OTU236	2	11	2	1	0	1	23	2	41	39	19	16	d__Bacteria; p__Bacteroidota; c__Bacteroidia; o__Bacteroidales; f__Muribaculaceae; g__norank; s__uncultured bacterium
OTU237	15	12	6	3	10	8	28	6	5	15	14	34	d__Bacteria; p__Firmicutes; c__Clostridia; o__Christensenellales; f__Christensenellaceae; g__Christensenellaceae R-7 group; s__uncultured rumen bacterium
OTU238	26	9	2	18	15	14	2	5	0	1	1	1	d__Bacteria; p__Verrucomicrobiota; c__Verrucomicrobiae; o__Verrucomicrobiales; f__Akkermansiaceae; g__Akkermansia; s__uncultured bacterium
OTU239	6	4	1	3	3	0	6	10	29	16	16	47	d__Bacteria; p__Firmicutes; c__Clostridia; o__Clostridiales; f__Clostridiaceae; g__Candidatus Arthromitus
OTU240	3	2	3	1	1	0	18	4	20	35	5	16	d__Bacteria; p__Firmicutes; c__Bacilli; o__RF39; f__norank; g__norank; s__uncultured bacterium
OTU246	21	3	7	10	7	0	13	5	20	39	15	11	d__Bacteria; p__Firmicutes; c__Clostridia; o__Oscillospirales; f__Oscillospiraceae; g__Colidextribacter; s__uncultured bacterium
OTU247	8	3	2	3	2	4	23	13	23	21	9	30	d__Bacteria; p__Firmicutes; c__Clostridia; o__Peptococcales; f__Peptococcaceae; g__uncultured; s__uncultured bacterium
OTU248	3	20	1	5	23	1	28	3	15	7	14	5	d__Bacteria; p__Proteobacteria; c__Gammaproteobacteria; o__Burkholderiales; f__Sutterellaceae; g__Parasutterella
OTU253	38	10	2	9	3	0	6	1	10	20	19	13	d__Bacteria; p__Firmicutes; c__Clostridia; o__Oscillospirales; f__Ruminococcaceae; g__uncultured; s__uncultured bacterium
OTU254	10	2	6	10	13	6	12	32	17	4	14	17	d__Bacteria; p__Firmicutes; c__Bacilli; o__Lactobacillales; f__Lactobacillaceae; g__Ligilactobacillus; s__uncultured bacterium
OTU256	17	0	12	4	1	5	5	8	22	36	8	13	d__Bacteria; p__Firmicutes; c__Clostridia; o__Oscillospirales; f__Oscillospiraceae; g__uncultured; s__uncultured bacterium
OTU257	7	4	3	8	10	5	30	12	11	17	14	11	d__Bacteria; p__Firmicutes; c__Clostridia; o__Peptostreptococcales-Tissierellales; f__Anaerovoracaceae; g__Family XIII AD3011 group; s__uncultured bacterium
OTU259	4	5	2	2	1	2	3	4	103	6	0	3	d__Bacteria; p__Firmicutes; c__Clostridia; o__Lachnospirales; f__Lachnospiraceae; g__Lachnospiraceae NK4A136 group; s__uncultured bacterium
OTU260	15	23	22	24	3	6	10	1	5	12	9	11	d__Bacteria; p__Firmicutes; c__Clostridia; o__Peptostreptococcales-Tissierellales; f__Peptostreptococcaceae; g__Clostridioides; s__Clostridioides difficile
OTU262	86	3	5	1	2	5	7	3	2	11	4	8	d__Bacteria; p__Firmicutes; c__Clostridia; o__Lachnospirales; f__Lachnospiraceae; g__uncultured; s__uncultured bacterium
OTU264	18	5	3	4	1	3	15	7	17	43	6	19	d__Bacteria; p__Firmicutes; c__Clostridia; o__Oscillospirales; f__Ruminococcaceae; g__uncultured; s__uncultured bacterium
OTU266	5	5	0	4	4	1	13	12	16	57	6	19	d__Bacteria; p__Firmicutes; c__Bacilli; o__Staphylococcales; f__Staphylococcaceae; g__Jeotgalicoccus
OTU267	16	1	9	2	1	7	10	2	6	35	26	5	d__Bacteria; p__Firmicutes; c__Clostridia; o__Oscillospirales; f__Ruminococcaceae; g__Incertae Sedis; s__uncultured bacterium
OTU270	24	0	1	2	1	5	12	13	1	40	27	11	d__Bacteria; p__Firmicutes; c__Clostridia; o__Lachnospirales; f__Lachnospiraceae; g__[Ruminococcus] gnavus group; s__uncultured bacterium
OTU272	0	5	3	12	5	1	6	2	6	17	18	1	d__Bacteria; p__Bacteroidota; c__Bacteroidia; o__Bacteroidales; f__Prevotellaceae; g__Prevotellaceae UCG-003; s__uncultured bacterium
OTU274	6	1	2	1	1	2	9	29	1	36	14	42	d__Bacteria; p__Firmicutes; c__Bacilli; o__Erysipelotrichales; f__Erysipelotrichaceae; g__uncultured; s__uncultured bacterium
OTU275	13	2	2	0	4	3	16	15	21	23	7	27	d__Bacteria; p__Firmicutes; c__Clostridia; o__Lachnospirales; f__Lachnospiraceae; g__Roseburia; s__uncultured bacterium
OTU277	24	1	1	5	10	4	9	19	27	11	4	20	d__Bacteria; p__Firmicutes; c__Clostridia; o__Lachnospirales; f__Lachnospiraceae; g__Roseburia; s__uncultured bacterium
OTU278	9	5	6	2	5	2	22	10	24	22	18	6	d__Bacteria; p__Firmicutes; c__Clostridia; o__Oscillospirales; f__Oscillospiraceae; g__Colidextribacter; s__uncultured bacterium
OTU279	4	5	6	5	1	3	4	6	16	10	0	18	d__Bacteria; p__Bacteroidota; c__Bacteroidia; o__Bacteroidales; f__Rikenellaceae; g__Alistipes; s__uncultured bacterium
OTU282	10	3	3	2	1	4	30	4	24	18	21	6	d__Bacteria; p__Firmicutes; c__Clostridia; o__Oscillospirales; f__Oscillospiraceae; g__Colidextribacter; s__uncultured bacterium
OTU283	32	0	9	10	1	11	12	3	3	1	31	4	d__Bacteria; p__Desulfobacterota; c__Desulfovibrionia; o__Desulfovibrionales; f__Desulfovibrionaceae; g__Desulfovibrio
OTU286	13	25	4	12	50	1	3	1	1	7	5	2	d__Bacteria; p__Firmicutes; c__Clostridia; o__Oscillospirales; f__Oscillospiraceae; g__Flavonifractor; s__uncultured bacterium
OTU289	30	1	1	1	1	42	1	1	4	11	18	1	d__Bacteria; p__Firmicutes; c__Clostridia; o__Lachnospirales; f__Lachnospiraceae; g__uncultured; s__uncultured bacterium
OTU293	1	1	0	1	2	2	3	4	1	12	1	13	d__Bacteria; p__Firmicutes; c__Clostridia; o__Clostridia UCG-014; f__norank; g__norank; s__uncultured bacterium
OTU294	7	29	1	2	5	35	1	2	5	2	0	3	d__Bacteria; p__Bacteroidota; c__Bacteroidia; o__Bacteroidales; f__Muribaculaceae; g__norank; s__uncultured bacterium
OTU300	1	13	2	9	10	11	3	2	12	10	0	2	d__Bacteria; p__Bacteroidota; c__Bacteroidia; o__Bacteroidales; f__Muribaculaceae; g__norank; s__uncultured bacterium
OTU303	32	1	10	1	1	8	7	1	5	13	18	16	d__Bacteria; p__Firmicutes; c__Clostridia; o__Oscillospirales; f__Butyricicoccaceae; g__Butyricicoccus; s__uncultured bacterium
OTU308	11	2	2	4	3	3	10	0	42	10	7	8	d__Bacteria; p__Firmicutes; c__Clostridia; o__Oscillospirales; f__Oscillospiraceae; g__Colidextribacter; s__uncultured bacterium
OTU311	5	5	1	2	1	1	8	4	2	46	4	11	d__Bacteria; p__Firmicutes; c__Clostridia; o__Clostridia UCG-014; f__norank; g__norank; s__uncultured bacterium
OTU313	5	3	2	4	0	2	9	19	2	47	8	6	d__Bacteria; p__Firmicutes; c__Clostridia; o__Lachnospirales; f__Lachnospiraceae; g__uncultured; s__uncultured bacterium
OTU315	9	1	1	1	0	1	2	2	11	18	35	5	d__Bacteria; p__Firmicutes; c__Clostridia; o__Lachnospirales; f__Lachnospiraceae; g__Tuzzerella; s__uncultured bacterium
OTU321	6	1	1	1	1	1	20	10	11	26	5	7	d__Bacteria; p__Firmicutes; c__Clostridia; o__Lachnospirales; f__Lachnospiraceae; g__uncultured; s__uncultured bacterium
OTU323	2	1	1	4	2	4	4	7	51	14	5	2	d__Bacteria; p__Firmicutes; c__Clostridia; o__Lachnospirales; f__Lachnospiraceae; g__Blautia; s__uncultured bacterium
OTU332	4	1	2	10	9	1	11	6	11	15	4	9	d__Bacteria; p__Firmicutes; c__Clostridia; o__Lachnospirales; f__Lachnospiraceae; g__Lachnoclostridium; s__uncultured bacterium
OTU339	7	9	5	2	3	1	12	2	12	29	7	4	d__Bacteria; p__Firmicutes; c__Clostridia; o__Lachnospirales; f__Lachnospiraceae; g__uncultured; s__uncultured bacterium
OTU340	6	7	4	4	7	14	16	2	2	4	12	8	d__Bacteria; p__Firmicutes; c__Bacilli; o__Erysipelotrichales; f__Erysipelotrichaceae; g__Faecalibaculum; s__uncultured bacterium
OTU342	11	4	2	4	2	1	7	9	8	11	2	15	d__Bacteria; p__Firmicutes; c__Clostridia; o__Christensenellales; f__Christensenellaceae; g__uncultured; s__uncultured bacterium
OTU344	6	13	4	1	1	1	4	3	18	19	4	5	d__Bacteria; p__Desulfobacterota; c__Desulfovibrionia; o__Desulfovibrionales; f__Desulfovibrionaceae; g__uncultured; s__uncultured bacterium
OTU346	6	4	2	1	3	0	6	3	18	34	4	13	d__Bacteria; p__Firmicutes; c__Clostridia; o__Lachnospirales; f__Lachnospiraceae; g__uncultured; s__uncultured bacterium
OTU348	4	1	1	3	5	2	5	7	6	5	3	4	d__Bacteria; p__Bacteroidota; c__Bacteroidia; o__Bacteroidales; f__Rikenellaceae; g__Rikenellaceae RC9 gut group; s__uncultured bacterium
OTU349	12	4	3	15	9	8	4	2	5	6	6	2	d__Bacteria; p__Firmicutes; c__Clostridia; o__Peptostreptococcales-Tissierellales; f__Anaerovoracaceae; g__[Eubacterium] brachy group; s__uncultured Eubacteriaceae bacterium
OTU352	2	10	1	1	3	2	5	3	21	19	4	9	d__Bacteria; p__Desulfobacterota; c__Desulfovibrionia; o__Desulfovibrionales; f__Desulfovibrionaceae; g__uncultured; s__uncultured bacterium
OTU353	3	3	1	7	2	0	10	2	6	38	12	1	d__Bacteria; p__Firmicutes; c__Clostridia; o__Peptostreptococcales-Tissierellales; f__Anaerovoracaceae; g__Anaerovorax; s__uncultured bacterium
OTU355	23	7	5	2	22	0	4	5	4	2	1	3	d__Bacteria; p__Firmicutes; c__Clostridia; o__Lachnospirales; f__Lachnospiraceae; g__Lachnoclostridium; s__uncultured bacterium
OTU359	13	4	5	17	12	4	1	6	1	3	1	8	d__Bacteria; p__Bacteroidota; c__Bacteroidia; o__Bacteroidales; f__Bacteroidaceae; g__Bacteroides
OTU361	2	8	1	5	5	9	1	1	12	7	4	5	d__Bacteria; p__Bacteroidota; c__Bacteroidia; o__Bacteroidales; f__Muribaculaceae; g__norank; s__uncultured bacterium
OTU362	11	0	1	3	1	1	13	6	4	10	12	5	d__Bacteria; p__Firmicutes; c__Clostridia; o__Lachnospirales; f__Lachnospiraceae; g__uncultured; s__uncultured bacterium
OTU370	11	2	5	0	1	3	1	3	1	6	4	7	d__Bacteria; p__Actinobacteriota; c__Coriobacteriia; o__Coriobacteriales; f__Eggerthellaceae; g__Enterorhabdus; s__uncultured bacterium
OTU371	2	7	0	2	2	1	10	7	12	10	10	7	d__Bacteria; p__Firmicutes; c__Clostridia; o__Oscillospirales; f__Ruminococcaceae; g__Negativibacillus; s__uncultured bacterium
OTU386	10	2	1	0	1	1	10	2	10	9	13	2	d__Bacteria; p__Firmicutes; c__Clostridia; o__Oscillospirales; f__Ruminococcaceae; g__uncultured; s__uncultured bacterium
OTU393	4	1	4	0	3	1	3	9	9	22	1	8	d__Bacteria; p__Firmicutes; c__Clostridia; o__Oscillospirales; f__Butyricicoccaceae; g__UCG-009; s__uncultured bacterium
OTU396	2	1	6	1	0	1	6	4	5	21	4	4	d__Bacteria; p__Firmicutes; c__Clostridia; o__Oscillospirales; f__Oscillospiraceae; g__Oscillibacter; s__uncultured bacterium
OTU399	2	2	4	4	4	10	2	4	0	1	2	13	d__Bacteria; p__Actinobacteriota; c__Coriobacteriia; o__Coriobacteriales; f__Eggerthellaceae; g__Enterorhabdus; s__uncultured bacterium
OTU405	9	0	2	3	2	1	4	2	15	10	7	1	d__Bacteria; p__Desulfobacterota; c__Desulfovibrionia; o__Desulfovibrionales; f__Desulfovibrionaceae; g__Bilophila; s__uncultured bacterium
OTU407	1	3	0	5	5	1	5	10	14	3	3	8	d__Bacteria; p__Firmicutes; c__Clostridia; o__Oscillospirales; f__Ruminococcaceae; g__uncultured; s__uncultured bacterium
OTU409	6	13	2	5	3	9	2	3	3	2	3	5	d__Bacteria; p__Firmicutes; c__Bacilli; o__Erysipelotrichales; f__Erysipelatoclostridiaceae; g__Erysipelatoclostridium; s__uncultured bacterium
OTU412	2	0	2	1	1	2	5	3	9	20	4	9	d__Bacteria; p__Firmicutes; c__Clostridia; o__Lachnospirales; f__Lachnospiraceae; g__uncultured; s__uncultured bacterium
OTU421	1	9	2	7	4	1	1	2	8	14	3	5	d__Bacteria; p__Bacteroidota; c__Bacteroidia; o__Bacteroidales; f__Marinifilaceae; g__Odoribacter
OTU422	1	1	0	3	1	1	8	4	9	4	10	8	d__Bacteria; p__Firmicutes; c__Clostridia; o__Lachnospirales; f__Lachnospiraceae; g__Lachnoclostridium; s__uncultured bacterium
OTU467	3	2	1	1	0	3	5	8	1	13	6	7	d__Bacteria; p__Firmicutes; c__Clostridia; o__Oscillospirales; f__Oscillospiraceae; g__UCG-005; s__uncultured bacterium
OTU487	2	3	1	2	2	10	2	3	2	5	0	4	d__Bacteria; p__Bacteroidota; c__Bacteroidia; o__Bacteroidales; f__Muribaculaceae; g__norank; s__uncultured bacterium
OTU488	11	7	2	3	4	4	2	2	2	6	3	2	d__Bacteria; p__Firmicutes; c__Clostridia; o__Lachnospirales; f__Lachnospiraceae; g__Lachnoclostridium; s__uncultured bacterium
OTU492	5	0	2	1	3	1	2	12	3	2	4	2	d__Bacteria; p__Firmicutes; c__Bacilli; o__Lactobacillales; f__Lactobacillaceae; g__Ligilactobacillus; s__uncultured bacterium
OTU509	2	1	1	11	3	2	6	0	1	3	1	10	d__Bacteria; p__Firmicutes; c__Bacilli; o__Erysipelotrichales; f__Erysipelotrichaceae; g__Dubosiella; s__uncultured bacterium
OTU534	6	1	1	3	1	2	0	4	2	8	2	1	d__Bacteria; p__Firmicutes; c__Clostridia; o__Oscillospirales; f__Ruminococcaceae; g__Candidatus Soleaferrea
OTU543	3	0	1	5	1	2	3	5	4	1	2	3	d__Bacteria; p__Firmicutes; c__Bacilli; o__Lactobacillales; f__Lactobacillaceae; g__Ligilactobacillus; s__uncultured bacterium
OTU548	2	2	0	1	1	3	4	3	6	3	5	2	d__Bacteria; p__Firmicutes; c__Clostridia; o__Oscillospirales; f__Ruminococcaceae; g__Anaerotruncus; s__Anaerotruncus colihominis DSM 17241
