# Supplementary material for: β-sitosterol inhibits trimethylamine production by regulating the gut microbiota and attenuates atherosclerosis in ApoE–/– mice
Source: Front Cardiovasc Med. 2022 Nov 1;9:986905. doi: 10.3389/fcvm.2022.986905 (PMC9663806; doi:10.3389/fcvm.2022.986905)
Supplement: Supplementary file 1 [file Data_Sheet_1.ZIP › Source data/gut microbiota diversity analysis/CON-EXP/03.Community_composition/06.Dominant_species/genus.taxonomy.top30.xls]

OTU ID	abundance	taxonomy
Corynebacterium	0.276993941405926	Actinobacteriota
Alloprevotella	0.456642321631117	Bacteroidota
Bacteroides	0.556581459042244	Bacteroidota
Muribaculaceae_norank	7.57358840291034	Bacteroidota
Parabacteroides	0.229790854012781	Bacteroidota
Helicobacter	0.268175782222591	Campylobacterota
Desulfovibrionaceae_uncultured	4.61379920878634	Desulfobacterota
Aerococcus	0.501597642957922	Firmicutes
Blautia	0.373302072094503	Firmicutes
Clostridia UCG-014_norank	0.466152101142557	Firmicutes
Clostridium sensu stricto 13	0.257455667136968	Firmicutes
Colidextribacter	1.78576368716629	Firmicutes
Dubosiella	2.7173762691233	Firmicutes
Erysipelatoclostridium	2.94059673001909	Firmicutes
Faecalibaculum	4.94888925775306	Firmicutes
Ileibacterium	0.426902647522616	Firmicutes
Lachnospiraceae NK4A136 group	1.53159321658782	Firmicutes
Lachnospiraceae_Unclassified	0.489667192298116	Firmicutes
Lachnospiraceae_uncultured	1.20843361828091	Firmicutes
Lactobacillus	1.94621960328658	Firmicutes
Ligilactobacillus	25.8276966276593	Firmicutes
Limosilactobacillus	0.270423548288931	Firmicutes
Oscillospiraceae_uncultured	1.17990427974659	Firmicutes
[Clostridium] innocuum group	0.688335131546186	Firmicutes
[Eubacterium] coprostanoligenes group_norank	4.67552632306969	Firmicutes
[Ruminococcus] torques group	0.348057930118682	Firmicutes
Unclassified	0.535832849199104	Unclassified
Escherichia-Shigella	0.962043876393615	Proteobacteria
Rahnella1	0.296186405510831	Proteobacteria
Akkermansia	26.169529974825	Verrucomicrobiota
