# Supplementary material for: β-sitosterol inhibits trimethylamine production by regulating the gut microbiota and attenuates atherosclerosis in ApoE–/– mice
Source: Front Cardiovasc Med. 2022 Nov 1;9:986905. doi: 10.3389/fcvm.2022.986905 (PMC9663806; doi:10.3389/fcvm.2022.986905)
Supplement: Supplementary file 1 [file Data_Sheet_1.ZIP › Source data/gut microbiota diversity analysis/CON-EXP/04.Beta/00.phylogeny_tree/otu_rep_aligned.fasta]

>OTU2438 18_755458
------------------------------------------------------------
------------------------------------------------------------
-----------------------------------------------------CACTCCG
TCAGCGTCTTGTTCG--------------------------ATAGCTCCACTGTCTCTCA
GGTCAG------------------------------------------------------
---------------------------------------------------ACAGTCT--
------------------------------------------------------------
------------------------------------------------------------
------------------------------------------------------------
--------------------------GGGCGGGCCCTTGCGTCCCTCT------------
----------------------------------------AACTCCCGGT----------
-----------------------------------------TCAA---------------
-----------------------CT------GA---------------------------
------------------------GCCAGGCACAAAATCGGGATATTCAATGAAAGAGCC
AGCC------------------------------------------------------GT
TTCAAGC-----------------------------------------------------
--------------------TGTTGCTGGTTTCGGTGACACGT-----------------
------------------------------------------------------------
------------------------------------------------------------
------------------------------------------------------------
------------------------------------------------------------
---------------------------------------------TCATATAGGG-----
------------------------------------------------------------
----------------------------------------------AC------------
---------TTTC-----------------------------------------------
--------------CTG-------------------------------------------
------------------------------------------------------------
-------------------------------------GACTGTGCTG---GATAAGGCCC
A-----------------------------------------------------G-----
------------------------------------------------------------
------GTAATCCACGACC-----------------------------------------
------------------------------------------------------------
------------------------------------------------------------
------------------------------------------------------------
---------------------------ACTAGCCCGCAG---------------------
------------------------------------------------------------
------------------------------------------------------------
------------------------TGCTTCACCTGTCGGGCTT-----------------
-----------------------------------------------------------G
GACAC-CAAT-ACTTGACACAGTG---------------GCCCGCCGCT-----------
CCTGATTGAAGAAAAGCTGTCTTGCG----------------------------------
------------------------------------------------------------
------------------------------------------------------------
------------------------------------------------------------
----------------------------------TGGAGCT-------------------
---------------------------TGTCCATAGCGTCAG------------------
------------------------------------------------------------
------------------------------------------------------------
---------------------------CGATCATCTGATTCTC-----------------
------------------------------------------------------------
------------------------------------------------------------
------------------------------------------------------------
-----------------AACATCCGATAGACT----------------------------
-------ATGCAGAAGA---------------------ATC-------------------
-CTC----GT--------------------------------------------------
------------------------------------------------------------
------------
>OTU798 9_75849
------------------------------------------------------------
------------------------------------------------------------
------------------------------------------------------------
-CACGACAACATTGC---------------------------------------------
-CCCAAT-----------------------------------------------------
---------------------------------------------------CTGGAGA--
------------------------------------------------------------
------------------------------------------------------------
------------------------------------------------------------
------------------------------------------------------------
----------------------------------------AGGTTCTCCT----------
-----------------------------------------GCAT---------------
-----------------------AA-----------------------------------
------------------------ATCA-------GC----------------------A
ATCC--------------------------------------------------------
-----GC-----------------------------------------------------
--------------------GGCCGGCGGC------------------------------
------------------------------------------------------------
------------------------------------------------------------
------------------------------------------------------------
------------------------------------------------------------
---------------------------------------------CCGCAC-GGG-----
------------------------------------------------------------
------------------------------------------------------------
------------------------------------------------------------
--------------CAG-------------------------------------------
------------------------------------------------------------
------------TCCCTCATCCGTGTTTTCTCCTCCTATTCCATTTA---AATCCTGTCC
T-----------------------------------------------------------
------------------------------------------------------------
------GCATGCCTTCC-------------------------------------------
------------------------------------------------------------
------------------------------------------------------------
------------------------------------------------------------
---------------------------CTTA---CGGGC---------------------
------------------------------------------------------------
------------------------------------------------------------
------------------------GGCA--------------------------------
---------------------------------------TT-------------------
CATATCCCCC-ACA----------------------------------------------
------------------------------------------------------------
------------------------------------------------------------
------------------------------------------------------------
------------------------------------------------------------
------------------------------------------------------------
--------------------------CCCTGGGCAACATAGG------------------
------------------------------------------------------------
------------------------------------------------------------
--------------------------TAAACGCTCCATTCTCA-----------------
------------------------------------------------------------
------------------------------------------------------------
----------------------------------------------------TCTCCGAG
GGGCGATGTAAACACATCGGCCA-------------------------------------
-------------GAGG---------------CGCCTTTGCCA-----------------
-GCTC-------------------------------------------------------
------------------------------------------------------------
------------
>OTU544 9_79158
------------------------------------------------------------
------------------------------------------------------------
------------------------------------------------------------
-------GAAAAAAA--------------------------AGA----------------
------------------------------------------------------------
---------------------------------------------------ACAGACC--
------------------------------------------------------------
------------------------------------------------------------
------------------------------------------------------------
---------------------------------------CAGCCCTCC------------
----------------------------------------GCAGACGG------------
-----------------------------------------CCAG---------------
-----------------------CAGCCTCCGG---------------------------
------------------------CTACGGCCGGAGA----------------------A
ACTC--------------------------------------------------------
------CGGA--------------------------------------------------
--------------------TGAAGCCTCTCCCGCAG-----------------------
------------------------------------------------------------
------------------------------------------------------------
------------------------------------------------------------
------------------------------------------------------------
---------------------------------------------CT-GACGGGA-----
------------------------------------------------------------
----------------------------------------------AAACGGACAAG---
---------GCCT-----------------------------------------------
--------------CCG-------------------------------------------
------------------------------------------------------------
--------------------------------------------CTGCCTGAGCCGGGCC
A-----------------------------------------------------------
------------------------------------------------------------
------GCAACCAGCCATCTC---------------------------------------
------------------------------------------------------------
------------------------------------------------------------
------------------------------------------------------------
---------------------------TCTA---CACCG---------------------
------------------------------------------------------------
------------------------------------------------------------
------------GCATGAACAACGAACAACATCAAAATACCCA-----------------
-------------------------------------AACT----------------TCC
GCCGC-CCCC-GTCATTC-----------CCTCCCCTTTCCAGAAGAAAACCTGCTGGCA
TGCCCTGACAGGCGTATCCATTCTGGTGATGCTGGGCATTG-------------------
------------------------------------------------------------
------------------------------------------------------------
------------------------------------------------------------
----------------------------------CGGCCTT-------------------
----------------------CGTCATTTTTGAAG---TAG------------------
------------------------------------------------------------
------------------------------------------------------------
-------------------------TGGAACTTCTGGGGTTTC-----------------
------------------------------------------------------------
------------------------------------------------------------
------------------------------------------------------------
---TGGAACCGGTGCTCCTGCCCATCCTGATTGCCGCCGTCGTGG---------------
----CGTATTTGCTGGA---------------------ACCCA----------------T
CGTTTCCTGG--------------------------------------------------
------------------------------------------------------------
------------
>OTU1082 8_27285
------------------------------------------------------------
------------------------------------------------------------
------------------------------------------------------------
---TGAAATAATCGGATTGAGC-------------------ATG----------------
------------------------------------------------------------
---------------------------------------------------CTGGCCA--
------------------------------------------------------------
------------------------------------------------------------
------------------------------------------------------------
------------------------------------------------------------
----------------------------------------CGAAACTAAA----------
-----------------------------------------ACGG---------------
----------------------CCA-----------------------------------
------------------------ATCA-------GA----------------------A
ATCC--------------------------------------------------------
------------------------------------------------------------
--------------------TGTCGGGATC------------------------------
------------------------------------------------------------
------------------------------------------------------------
------------------------------------------------------------
------------------------------------------------------------
---------------------------------------------CC-CACAAGT-----
------------------------------------------------------------
------------------------------------------------------------
---------GCCG-----------------------------------------------
--------------CAA-------------------------------------------
------------------------------------------------------------
--------------------------------------------------GACCAAAGCC
G-----------------------------------------------------------
------------------------------------------------------------
------ATAGCCAC----------------------------------------------
------------------------------------------------------------
------------------------------------------------------------
------------------------------------------------------------
---------------------------CCTT---TTGAG---------------------
-----------------------------T------------------------------
------------------------------------------------------------
------------GAGGCG------AGGATGTTCCAGCCAATCCCCATATC----------
-------------------------------------A-TTG-----------------G
GACCGGCGAT-GTAGAACGGACTGGCAAAGATAATTTTGGCCGCCTCCCACGTTTTTATC
GGCGTGGGAAAGCCTTTGCTGCTCAGCG--------------------------------
------------------------------------------------------------
------------------------------------------------------------
------------------------------------------------------------
----------------------------------CGGCAAT-------------------
TTGCCAAATCACCAGCAGCACCACCACGCCGAGCAGCCCCGG------------------
------------------------------------------------------------
------------------------------------------------------------
-----------------------------GATCGCTTGTTGCA-----------------
------------------------------------------------------------
------------------------------------------------------------
------------------------------------------------------------
--------------------------TAAAAC----------------------------
-------------GGCG---------------------GGCTG-----------------
-CCGCCCTGAATTTG---------------------------------------------
------------------------------------------------------------
------------
>OTU941 10_168893
------------------------------------------------------------
------------------------------------------------------------
------------------------------------------------------------
--------GGCTTCG--------------------------AGA----------------
------------------------------------------------------------
-----------------------------------------------------AGTTC--
------------------------------------------------------------
------------------------------------------------------------
------------------------------------------------------------
-------------------------------------------TTCGC------------
----------------------------------------GGACCTCG------------
-----------------------------------------GAGA---------------
-----------------------CA-----------------------------------
------------------------TTTATGGAGAAGACAGCGCATTCTGGTACGGCTACG
ACCC--------------------------------------------------------
------------------------------------------------------------
--------------------CATGAAC---------------------------------
------------------------------------------------------------
------------------------------------------------------------
------------------------------------------------------------
------------------------------------------------------------
---------------------------------------------TTTCAGTGGA-----
------------------------------------------------------------
----------------------------------------------TC------------
---------GACG-----------------------------------------------
--------------CGG-------------------------------------------
------------------------------------------------------------
--------------------------------------------ACA----ACGCCTCCC
A-----------------------------------------------------------
------------------------------------------------------------
GAACCTGTTCTCC-----------------------------------------------
------------------------------------------------------------
------------------------------------------------------------
------------------------------------------------------------
---------------------------TATA---TGCGG---------------------
------------------------------------------------------------
------------------------------------------------------------
------------AAGTC-------AGCG------G-------------------------
-------------------------------------A---------------------A
AAAAC------GTATGTGATCCTG----------------CTGAACTTCTCGACCAACAG
CGTAAGGCAGCGTTTCGGTGTTCCATTCCGCGGAAAATTCA-------------------
------------------------------------------------------------
------------------------------------------------------------
------------------------------------------------------------
----------------------------------CGGAAGT-------------------
-----------------------GCTCAACACCCAG---TGG------------------
------------------------------------------------------------
------------------------------------------------------------
------------------------GCGAAATACAACGGCAGTC-----------------
------------------------------------------------------------
------------------------------------------------------------
------------------------------------------------------------
------------------------------------------------------------
-------------TGGA-------------------------------------------
------------------------------------------------------------
------------------------------------------------------------
------------
>OTU463 9_81006
------------------------------------------------------------
------------------------------------------------------------
------------------------------------------------------------
--------CCAGGAA--------------------------ACG----------------
------------------------------------------------------------
---------------------------------------------------ATGGGTT--
------------------------------------------------------------
------------------------------------------------------------
------------------------------------------------------------
------------------------------------------------------------
------------------------------------------------------------
-----------------------------------------CCAG---------------
-----------------------CA-----------------------------------
------------------------AATACGCCAC-GACGG--------------------
------------------------------------------------------------
------C-----------------------------------------------------
--------------------GGCAATCAGG------------------------------
------------------------------------------------------------
------------------------------------------------------------
------------------------------------------------------------
------------------------------------------------------------
---------------------------------------------ATGGGCAGGA-----
------------------------------------------------------------
------------------------------------------------------------
---------GCAC-----------------------------------------------
--------------CGG-------------------------------------------
------------------------------------------------------------
--------------------------------------------TTCCAGAAACC---CC
A-----------------------------------------------------------
------------------------------------------------------------
------GAAGTTCCACTACTTCAAAA----------------------------------
------------------------------------------------------------
------------------------------------------------------------
------------------------------------------------------------
---------------------------ATGA---CGAAG---------------------
------------------------------------------------------------
------------------------------------------------------------
------------GCCGCAATGCCCAGCATCACCAG-------------------------
-------------------------------------A-AT------------------G
GATACGCCTG-TCAGGGC---------ATGCCAGCAGGTTTTCTTCTGGAAAGGGGAGGG
AATGACGGGGGCGGCGGAAGTTTGGGTATTTTGATGTTGTT-------------------
------------------------------------------------------------
------------------------------------------------------------
------------------------------------------------------------
----------------------------------CGTTGTT-------------------
-----------------------CATGCCGGTGTAG------------------------
------------------------------------------------------------
------------------------------------------------------------
-------------------------AGAGATGGCTGGTTGCTG-----------------
------------------------------------------------------------
------------------------------------------------------------
------------------------------------------------GCCCGGCTCAGG
CAGCGGAGGCCTTGTCCGTTTTCCCGTCAGCTGCGGGAGAGGCTTCATCCGGAGTTTCTC
CGGCCGTAGCCGGAGGC---------------------TGCTG-----------------
-GCCGTCTGCGGAGGGCTGGGTCTGTTCTTTTTTTTC-----------------------
------------------------------------------------------------
------------
>OTU2680 11_245306
------------------------------------------------------------
------------------------------------------------------------
----------------------------------------------AGGCAGGGGCTCAT
ACACAAAGATATTGTCCAC----------------------ATAGAAGGTGTGCTTGGGC
AGCTCCAACTG-------------------------------------------------
---------------------------------------------------GCAGTCC--
------------------------------------------------------------
------------------------------------------------------------
------------------------------------------------------------
-------------------------------------------CGCA-------------
----------------------------------------GAATCTGGGT----------
-----------------------------------------GCGG---------------
-----------------------TAAATGACGCTGTGC----------------------
------------------------ATCA-------GAAGGTACTGCCCCGGCTTGAAGTG
GCCG--------------------------------------------------------
------A-----------------------------------------------------
--------------------TGTGCTTCCAGTTGAACACCCGG-----------------
------------------------------------------------------------
------------------------------------------------------------
------------------------------------------------------------
------------------------------------------------------------
---------------------------------------------CC-CACGGGG-----
------------------------------------------------------------
----------------------------------------------AACACGTT------
---------GCGG-----------------------------------------------
--------------TAG-------------------------------------------
------------------------------------------------------------
--------------------------------------------TTC---ACCGCCCGCT
G-----------------------------------------------------------
------------------------------------------------------------
---AGTGTTGTCC-----------------------------------------------
------------------------------------------------------------
------------------------------------------------------------
------------------------------------------------------------
---------------------------TCCA---CGTGC---------------------
-----------------------------T------------------------------
------------------------------------------------------------
----------------CA------TACA-----CG-------T-----------------
-------------------------------------AGTTGGCGATCATCAGATCGACG
GGCTTGCCGTCCCGGGTGAACTGG------------------------------------
------------------------------------------------------------
------------------------------------------------------------
------------------------------------------------------------
------------------------------------------------------------
----------------------------------CGCAGCT-------------------
-----------------------------TGTCCAAAACCTG------------------
------------------------------------------------------------
------------------------------------------------------------
------------------------ATGGAGGGCGTCCACATCC-----------------
------------------------------------------------------------
------------------------------------------------------------
------------------------------------------------------------
--------------------ACC---CA--------------------------------
--------GTCGTCGGA---------------------GTCCA-----------------
-CCACCTTGT--------------------------------------------------
------------------------------------------------------------
------------
>OTU964 9_81886
------------------------------------------------------------
------------------------------------------------------------
------------------------------------------------------GATGGC
GAAGGTGCCTATCAG---------------------------------------------
------------------------------------------------------------
---------------------------------------------------GGAGACG--
------------------------------------------------------------
------------------------------------------------------------
------------------------------------------------------------
------------------------------------------------------------
----------------------------------------GGAATGGCGA----------
-----------------------------------------GCGC---------------
-----------------------CGGAATGAGC---------------------------
------------------------GTGG-------------------------------C
ACGC--------------------------------------------------------
------C-----------------------------------------------------
--------------------AGT-------------------------------------
------------------------------------------------------------
------------------------------------------------------------
------------------------------------------------------------
------------------------------------------------------------
---------------------------------------------CC-TGC-AGG-----
------------------------------------------------------------
----------------------------------------------AA------------
------------------------------------------------------------
--------------CAG-------------------------------------------
------------------------------------------------------------
--------------------------------------------GTACGTGATGCCCACC
A-----------------------------------------------------------
------------------------------------------------------------
------CCAGA-------------------------------------------------
------------------------------------------------------------
------------------------------------------------------------
------------------------------------------------------------
---------------------------ATCA---GGGCG---------------------
------------------------------------------------------------
------------------------------------------------------------
------------ATGACA------AGCGTTTCCAC---GATTTCCGCCAT----------
-------------------------------------G-GTGGCGGAAATGTATTGCGTG
GGGTC------GTAGCTC-----------ACGACGTAGCTCACACCTTC-----------
------------------------------------------------------------
------------------------------------------------------------
------------------------------------------------------------
------------------------------------------------------------
----------------------------------CGGGAAACGTTTTTCCAGCTTCTCCA
GCGTGTCTTTCACGCCGTTCATGGCTTCCAGGGCAT---TGG------------------
------------------------------------------------------------
------------------------------------------------------------
---------------------------CGTCATCCAGGCGGTA-----------------
------------------------------------------------------------
------------------------------------------------------------
------------------------------------------------------------
--------------------CACAGCCATGTTCACGGAGTCTTC----------------
----CCCATTGTTGCGG-------------------------------------------
------------------------------------------------------------
------------------------------------------------------------
------------
>OTU1179 16_639326
------------------------------------------------------------
------------------------------------------------------------
------------------------------------------------------------
---------TATTAG--------------------------ATA----------------
-CCCCC------------------------------------------------------
---------------------------------------------------GTAGTCC--
------------------------------------------------------------
------------------------------------------------------------
------------------------------------------------------------
-----------------------------GCTACCATGGCTACCCTAC------------
----------------------------------------GG-----GAG----------
-----------------------------------------GCAG---------------
-----------------------CA------GTCCAACAGGATCACATCGT---------
------------------------ACTG-------GTC-CCGGA-CGC-----------T
GTTC--------------------------------------------------------
------A-----------------------------------------------------
--------------------GATAGTCC--------------------------------
------------------------------------------------------------
----------------------------CGCAAGATCGTCTCGCGGCTCATGGTGTTTAC
CAGCGTGACCT-------------------------------------------------
------------------------------------------------------------
---------------------------------------------CC-AAGCCGG-----
------------------------------------------------------------
------------------------------------------------------------
---------ACAG-----------------------------------------------
--CTCGATGTTGGCCGG-------------------------------------------
------------------------------------------------------------
-------------------------------------AAGAAGGTCAACGGCTTC---CG
C-----------------------------------------------------T-----
----------------------------------------------------------TG
ATGGAGGATGTCC-----------------------------------------------
------------------------------------------------------------
------------------------------------------------------------
------------------------------------------------------------
---------------------------TCGC---CGGGA---------------------
------------------------------------------------------------
------------------------------------------------------------
------------GACACT------GGCTCGTCCAA-------------------------
-------------------------------------AATTATGCGGCCCAAAAT----G
GTCGC-CAGC-GTA-TTT------------------------------------------
------------------------------------------------------------
------------------------------------------------------------
------------------------------------------------------------
------------------------------------------------------------
--------TCCATCTGATCGGGCCGCTGGTATCCCAGACTG-------------------
--------------------------------GCAGT--CAA------------------
------------------------------------------------------------
------------------------------------------------------------
---------------------------GGACCCCTGAGCATCC-----------------
------------------------------------------------------------
------------------------------------------------------------
------------------------------------------------------------
------------------ATGTC---CA---C----------------------------
-------------CAGAAGAACTTTTTTGCCCTCCCG-CGCCA-----------------
------------------------------------------------------------
------------------------------------------------------------
------------
>OTU2105 18_765865
------------------------------------------------------------
------------------------------------------------------------
---------------------------------------------------AGGCAGAAA
TACAGGCATTGTTTG--------------------------AAA----------------
--------------------------------------------------------A---
---------------------------------------------------GCAGTAC--
------------------------------------------------------------
------------------------------------------------------------
------------------------------------------------------------
-----------------------------------ACCCTTGCCCTGC------------
----------------------------------------GGGAAGAAAT----------
-----------------------------------------ACAGACACGCTACCGCACG
GAAACCACCACCGACCCGGAAACCG------GGGAAACCACCACCGAGGAAATCCCCTAC
GATT--------------------ATTA-------CA----------------------T
TCTC-------------------------------------CATGTAACGCTGACAAACA
AAAACAT-----------------------------------------------------
--------------------TAAAACC---------------------------------
------------------------------------------------------------
------------------------------------------------------------
------------------------------------------------------------
------------------------------------------------------------
---------------------------------------------CT-TGCCGGG-----
------------------------------------------------------------
----------------------------------------------GAACTATTGACCCC
---------GGAA-----------------------------------------------
--------------CAG-------------------------------------------
----------------------------AAAGAAATGTTTGACGT---------------
--------------------------------------------TTACATGGAAA---CC
A-------------------------------------AAGGCAACAAGCCGGAC-----
------------------------------------------------------------
------GTGTTCGGGGACGACTAC------------------------------------
------------------------------------------------------------
------------------------------------------------------------
------------------------------------------------------------
---------------------------GCAA---CAGGA---------------------
------------------------------------------------------------
------------------------------------------------------------
------------ACGCCG------GGCA------GCGGGGAATACACCG-----------
-------------------------------------A-CTACG---------------A
GATAC-CCCC-GTA-GTC----------------------C-------------------
------------------------------------------------------------
------------------------------------------------------------
------------------------------------------------------------
------------------------------------------------------------
--------GCTA------------------------------------------------
--------------------------------CCAA---CTG------------------
------------------------------------------------------------
------------------------------------------------------------
----------------------------------TCCATAGCT-----------------
------------------------------------------------------------
------------------------------------------------------------
------------------------------------------------------------
--------------------TCC---TA---T----------------------------
-------------GGGG---------------------CGC-A-----------------
-GCA----GT--------------------------------------------------
------------------------------------------------------------
------------
>OTU2504 18_771623
------------------------------------------------------------
------------------------------------------------------------
------------------------------------------------------------
--TGGGGAATATTGG--------------------------GCAATGGGCGCAAGCCTGA
CCCCA-------------------------------------------------------
---------------------------------------------------GCAACGC--
------------------------------------------------------------
------------------------------------------------------------
------------------------------------------------------------
-------------------------------------------CGCGT------------
----------------------------------------GAAGGAAGAAGGCTT-----
-----------------------------------------CCAG---------------
-------------------------------GTTGTAAACTTCTTTT-------------
------------------------ATCA-------GAG-GCGGA-GAA-AGTGACGG--T
ACCT--------------------------------------------------------
------------------------------------------------------------
--------------------GATGAATAAG---CCACGGCT-------------------
------------------------------------------------------------
---------A--------------------------------------------------
------------------------------------------------------------
------------------------------------------------------------
---------------------------------------------AC-TAC-GTG-----
------------------------------------------------------------
------------------------------------------------------------
---------CCAG-----------------------------------------------
--------------CAG-------------------------------------------
---------------------------------CTGCGGCAATAT---------------
--------------------------------------------GTA---GGTGA---CG
AG----------------------------------------------------C-----
------------------------------------------------------------
------GTTGTCCGGA--------------------------------------------
------------------------------------------------------------
------------------------------------------------------------
------------------------------------------------------------
---------------------------TTTA---CTGGG---------------------
-----------------------------TATAAAAAGCGTGG-----------------
------------------------------------------------------------
------------GCAACA------AACA------G-------------------------
-------------------------------------GATT------------------A
GATAC-CCCC-GTA-GTC----------------------CGCTACCAT-----------
GACCA-------------------------------------------------------
------------------------------------------------------------
------------------------------------------------------------
------------------------------------------------------------
--------CCTA----------------------TGGGA-T-------------------
--------------------------------GCAG---CAG------------------
------------------------------------------------------------
------------------------------------------------------------
----------------------------------CTTGTA--------------------
------------------------------------------------------------
------------------------------------------------------------
------------------------------------------------------------
---------------------CC---TA---C----------------------------
-------------GGGA---------------------TGC-A-----------------
-GCA----GT--------------------------------------------------
------------------------------------------------------------
------------
>OTU2112 9_75396
------------------------------------------------------------
------------------------------------------------------------
------------------------------------------------------------
---------CATGAAGGGGTTCCGAAT--------------GTG----------------
-TCC--------------------------------------------------------
---------------------------------------------------GGAGTGC--
------------------------------------------------------------
------------------------------------------------------------
------------------------------------------------------------
-------------------------------------------CGGA-------------
----------------------------------------GG-----GA-----------
-----------------------------------------GTAC---------------
-----------------------CA------GG---------------------------
------------------------ATGT-------GG----------------------A
GGAC--------------------------------------------------------
------------------------------------------------------------
--------------------AGGCGTT---------------------------------
------------------------------------------------------------
------------------------------------------------------------
------------------------------------------------------------
------------------------------------------------------------
---------------------------------------------TT-CAC---------
------------------------------------------------------------
------------------------------------------------------------
---------GCA------------------------------------------------
--------------CAG-------------------------------------------
--------------------------------------------C---------------
--------------------------------------------CTATCGGCTGT---CC
G-----------------------------------------------------T-----
------------------------------------------------------------
---CCTGCGGTCCT----------------------------------------------
------------------------------------------------------------
------------------------------------------------------------
------------------------------------------------------------
---------------------------TCCG---TGAAG---------------------
------------------------------------------------------------
------------------------------------------------------------
------------G-----------TGCT------G-------T-----------------
-------------------------------------TTTC------------------A
GATGG-TTCA-GGA--------------------------C-------------------
------------------------------------------------------------
------------------------------------------------------------
------------------------------------------------------------
------------------------------------------------------------
----------------------------------TGGGGTT-------------------
---------------------------------CGGCCATGG------------------
------------------------------------------------------------
------------------------------------------------------------
------------------------ATTAGATACCCGTGTAGTC-----------------
------------------------------------------------------------
------------------------------------------------------------
------------------------------------------------------------
-------CGCTACCACGATGTCC---TA---C----------------------------
-------------GGGA---------------------TGC-A-----------------
-GCA----GT--------------------------------------------------
------------------------------------------------------------
------------
>OTU2441 18_749957
------------------------------------------------------------
------------------------------------------------------------
------------------------------------------------------------
---------TATTAG--------------------------ATA----------------
-CCCTG------------------------------------------------------
---------------------------------------------------GTAGTCC--
------------------------------------------------------------
------------------------------------------------------------
------------------------------------------------------------
-------------------------------------------CGTAC------------
-----------------------------------------------GACTTGACCTATG
CCGA-------------------------------------TCAG---------------
-----------------------CA------GG---------------------------
------------------------ATCA-------GC----------------------C
CCCAGGC-----------------------------------------------------
------C-----------------------------------------------------
--------------------AGCAGGTTGA------------------------------
------------------------------------------------------------
------------------------------------------------------------
------------------------------------------------------------
------------------------------------------------------------
---------------------------------------------CC-TGC---------
------------------------------------------------------------
------------------------------------------------------------
---------GCAG-----------------------------------------------
--------------CGC-------------------------------------------
--------------------------------------------TCTCCGCAAGCTGTCT
GTCCGTCTCCCC-------------------------A------TTA---GATAC---CC
C-----------------------------------------------------C-----
------------------------------------------------------------
------GTAGTCCGCTCATGACCA------------------------------------
------------------------------------------------------------
------------------------------------------------------------
------------------------------------------------------------
---------------------------CCTA---CGGGG---------------------
-----------------------------T------------------------------
------------------------------------------------------------
------------G---C-------AGCA------G-------T-----------------
-------------------------------------A-TT------------------A
GATAC-CCTC-GTA-GTC----------------------C-------------------
------------------------------------------------------------
------------------------------------------------------------
------------------------------------------------------------
------------------------------------------------------------
--------GCTA------------------------------------------------
------------------------------------------------------------
------------------------------------------------------------
------------------------------------------------------------
---------------------------------CCATCTTGTA-----------------
------------------------------------------------------------
------------------------------------------------------------
------------------------------------------------------------
---------------------CC---TA---T----------------------------
-------------GGGG---------------------GGC-A-----------------
-GCA----GTAGTC----------------------------------------------
------------------------------------------------------------
------------
>OTU2531 17_687334
------------------------------------------------------------
------------------------------------------------------------
------------------------------------------------------------
---------TATTAG--------------------------ATA----------------
-CCCTA------------------------------------------------------
---------------------------------------------------GTAGTCC--
------------------------------------------------------------
---------------------------------------------CGTA-----------
--------------------------CGACTTGA--------------------------
-------------------------------------------CCTAC------------
----------------------------------------GG-----GAT----------
-----------------------------------------GCAG---------------
-----------------------CA------GG---------------------------
------------------------ATTA-------GA----------------------T
ACCC--------------------------------------------------------
------A-----------------------------------------------------
--------------------TGTAGTCC----------GCT-------------------
------------------------------------------------------------
------------------------------------------------CATAGATACCCT
CG-----ATGA-------------------------------------------------
------------------------------------------------------------
---------------------------------------------CC-TAT-GGG-----
------------------------------------------------------------
----------------------------------------------GG------------
---------GCAG-----------------------------------------------
--------------CAG-------------------------------------------
--------------------------------------------TA--------------
-------------------------------------A------TTA---GATAC---CC
A-----------------------------------------------------G-----
------------------------------------------------------------
------GTAGTCC-----------------------------------------CGAAAC
ATCGCGCC---------------------------------------------------T
A--------------------TTG----------------------GA-TGCACTGATCA
G-----------------------------------------------------------
---------------------------CCTA---CGGGG---------------------
-----------------------------T------------------------------
------------------------------------------------------------
------------G---C-------ACCA------G-------T-----------------
-------------------------------------A-TT------------------A
GATAC-CCCG-GTA-GTC----------------------C--GCTCAT-----------
-AGAGAG-----------------------------------------------------
------------------------------------------------------------
------------------------------------------------------------
------------------------------------------------------------
------------------------------------------------------------
------------------------------------------------------------
------------------------------------------------------------
------------------------------------------------------------
---------------------------TGATGCCCTTCTGACC-----------------
------------------------------------------------------------
------------------------------------------------------------
------------------------------------------------------------
--------------------ACC---TA---C----------------------------
-------------GGGG---------------------TGC-A-----------------
-CCA----GT--------------------------------------------------
------------------------------------------------------------
------------
>OTU1779 16_637244
------------------------------------------------------------
------------------------------------------------------------
------------------------------------------------------------
---------TATTAG--------------------------ATA----------------
-CCCAC------------------------------------------------------
---------------------------------------------------GTAGTCC--
------------------------------------------------------------
--TAGT------------------------------------------------------
--------------------------TGATGTACAGTGCCAAT-----------------
-------------------------------------------CCTAC------------
----------------------------------------GG-----GAC----------
-----------------------------------------GCAG---------------
-----------------------CA------GT---------------------------
------------------------ATTA-------GA----------------------T
ACCC--------------------------------------------------------
------A-----------------------------------------------------
--------------------TGT-GTCC----------GCT-------------------
------------------------------------------------------------
---------A---------------C----------------------CA----------
CG-----ATGT-------------------------------------------------
------------------------------------------------------------
---------------------------------------------CC-TAT-GGG-----
------------------------------------------------------------
----------------------------------------------GC------------
---------GCAC-----------------------------------------------
--------------CAG-------------------------------------------
--------------------------------------------C---------------
-------------------------------------A------TTA---GATAC---CC
A-----------------------------------------------------C-----
------------------------------------------------------------
------GTAGTCC-----------------------------------------------
-----GCT----------------AC---------------------------------C
A--------------------T------------------------GACCA---------
------------------------------------------------------------
---------------------------CCTA---TGGGG---------------------
-----------------------------C------------------------------
------------------------------------------------------------
------------G---C-------AGCA------G-------T-----------------
-------------------------------------A-TT------------------A
GATAC-CCTC-GTA-GTC----------------------C--GCTCAT-----------
-AGAGAG-----------------------------------------------------
------------------------------------------------------------
------------------------------------------------------------
------------------------------------------------------------
------------------------------------AGGGT-------------------
------------------------------------------------------------
------------------------------------------------------------
------------------------------------------------------------
----------------------------GATGCTCTTCTGACC-----------------
------------------------------------------------------------
------------------------------------------------------------
------------------------------------------------------------
--------------------ACC---TA---C----------------------------
-------------GGGA---------------------CGC-A-----------------
-GCA----GT--------------------------------------------------
------------------------------------------------------------
------------
>OTU1796 16_622580
------------------------------------------------------------
------------------------------------------------------------
------------------------------------------------------------
---------TATTAG--------------------------ATA----------------
-CCCTC------------------------------------------------------
---------------------------------------------------GTAGTCC--
------------------------------------------------------------
---GCTCATAGAGAGAGGGTGATGCTCTTCCGATCTGCCAATCCTACGGGAGGCACCAGT
ATTAGATACCCTCGTAGTCCCTTA--CGATCTGTCCTGCCAAT-----------------
-------------------------------------------CCTAC------------
----------------------------------------GG-----GAG----------
-----------------------------------------GCAG---------------
-----------------------CA------GT---------------------------
------------------------ATTA-------GA----------------------T
ACCC--------------------------------------------------------
------A-----------------------------------------------------
--------------------TGTAGTCC----------GCT-------------------
------------------------------------------------------------
---------A---------------C----------------------CT----------
TA----GATACCCTGGCTAC----------------------------------------
------------------------------------------------------------
---------------------------------------------CC-TAC-GGG-----
------------------------------------------------------------
----------------------------------------------GC------------
---------GCAG-----------------------------------------------
--------------CAG-------------------------------------------
--------------------------------------------T---------------
-------------------------------------A------TTA---GATAC---CC
T-----------------------------------------------------C-----
------------------------------------------------------------
------GTAGTCC-----------------------------------------------
-----GCT---------------------------------------------------C
A--------------------T-------------AGAGAGAGGGTGA-TGCTCTTCCGA
TCTGCCAAT---------------------------------------------------
---------------------------CCTA---CGGGA---------------------
-----------------------------G------------------------------
------------------------------------------------------------
------------G---C-------ACCA------G-------T-----------------
-------------------------------------A-TT------------------A
GATAC-CCTC-GTA-GTC----------------------C--CTTACG-----------
ATCTGTC-----------------------------------------------------
-------CTGCCAAT---------------------------------------------
------------------------------------------------------------
------------------------------------------------------------
--------CCTA----------------------C-GGGAG-------------------
--------------------------------GCAG---CAG------------------
------------------------------------------------------------
------------------------------------------------------------
---------------T--------ATTAGATACCCATGTAGTC-----------------
------------------------------------------------------------
----------------------------------------------------CGCTA---
------------------------------------------------------------
--CCTTAGATACCCTGGCTACCC---TA---C----------------------------
-------------GGGA---------------------GGC-A-----------------
-GCA----GT--------------------------------------------------
------------------------------------------------------------
------------
>OTU2580 18_780936
------------------------------------------------------------
------------------------------------------------------------
------------------------------------------------------------
---------TATTAG--------------------------ATA----------------
-CCCCA------------------------------------------------------
---------------------------------------------------GTAGTCC--
------------------------------------------------------------
---GCT---------------------------------------ACCA-----------
--------------------------TTACGCCTACTTGA--------------------
-------------------------------------------CCTAC------------
----------------------------------------GG-----GAT----------
-----------------------------------------GCAG---------------
-----------------------CA------GTA--------------------------
------------------------ATTA-------GA----------------------T
ACCC--------------------------------------------------------
------A-----------------------------------------------------
--------------------GGTAGTCC----------GCT-------------------
------------------------------------------------------------
---------C---------------A----------------------TA----------
-GAGAGGATGCTCTTCCAATCCCTTGTA--------------------------------
------------------------------------------------------------
---------------------------------------------CC-TAC-GGG-----
------------------------------------------------------------
----------------------------------------------AG------------
---------GCAG-----------------------------------------------
--------------CAG-------------------------------------------
--------------------------------------------T---------------
-------------------------------------A------TTA---GATAC---CC
C-----------------------------------------------------A-----
------------------------------------------------------------
------GTAGTCC-----------------------------------------------
-----ATC----------------AG---------------------------------T
A--------------------C------------------------AG-TG---------
------------------------------------------------------------
---------------------------CCTA---CGGGA---------------------
-----------------------------T------------------------------
------------------------------------------------------------
------------G---C-------ACCA------G-------T-----------------
-------------------------------------A-TT------------------A
GATAC-CCTT-GTA-GTC----------------------C--GCTACC-----------
AACTGTC-----------------------------------------------------
------------------------------------------------------------
------------------------------------------------------------
------------------------------------------------------------
--------CATA----------------------GAGAG---------------------
------------------------------------------------------------
------------------------------------------------------------
------------------------------------------------------------
---------------------------CGATGCTCTTTCGATC-----------------
------------------------------------------------------------
----------------------------------------------------TACTT---
------------------------------------------------------------
-------------------GACC---TA---C----------------------------
-------------GGGA---------------------CGC-A-----------------
-GCA----GT--------------------------------------------------
------------------------------------------------------------
------------
>OTU2721 18_772969
------------------------------------------------------------
------------------------------------------------------------
------------------------------------------------------------
---------TATTAG--------------------------ATA----------------
-CCCTT------------------------------------------------------
---------------------------------------------------GTAGTCC--
------------------------------------------------------------
--------------------------------------TAGTTGAGGTA-----------
--------------------------CAGTGCCAAT------------------------
-------------------------------------------ACTAC------------
----------------------------------------GG-----GAT----------
-----------------------------------------GCAC---------------
-----------------------CA------GT---------------------------
------------------------ATTA-------GA----------------------T
ACCC--------------------------------------------------------
------T-----------------------------------------------------
--------------------CGTAGTCC----------GCT-------------------
------------------------------------------------------------
---------C---------------A----------------------TA----------
GAGGGCGATGCTCTTCCGATCTTGTA----------------------------------
------------------------------------------------------------
---------------------------------------------CC-TAT-GGG-----
------------------------------------------------------------
----------------------------------------------AG------------
---------GCAC-----------------------------------------------
--------------CAG-------------------------------------------
--------------------------------------------T---------------
-------------------------------------A------TTA---GATAC---CC
C-----------------------------------------------------C-----
------------------------------------------------------------
------GTAGTCC-----------------------------------------------
-----GCT----------------AC---------------------------------C
A--------------------C------------------------GA-TGT--------
------------------------------------------------------------
---------------------------CCTA---CGGGG---------------------
-----------------------------G------------------------------
------------------------------------------------------------
------------G---C-------AGCA------G-------T-----------------
-------------------------------------A-TT------------------A
GATAC-CCCC-GTA-GTC----------------------C--TGAAAC-----------
-AGAGGG-----------------------------------------------------
------------------------------------------------------------
------------------------------------------------------------
------------------------------------------------------------
------------------------------------------------------------
------------------------------------------------------------
------------------------------------------------------------
------------------------------------------------------------
-------------------------GATGATGCTCTTCCGATC-----------------
------------------------------------------------------------
----------------------------------------------------TTGTA---
------------------------------------------------------------
---------------------CC---TA---T----------------------------
-------------GGGA---------------------GGC-A-----------------
-CCA----GTAG------------------------------------------------
------------------------------------------------------------
------------
>OTU1578 18_754963
------------------------------------------------------------
------------------------------------------------------------
------------------------------------------------------------
--------TAATTAG--------------------------ATA----------------
-CCCCG------------------------------------------------------
---------------------------------------------------GTAGTCC--
------------------------------------------------------------
---GCT-------------ACCGACTGCCCATAGAGAGCGACGCTCTTC-----------
--------------------------CGATCTACTTGA----------------------
-------------------------------------------CCTAT------------
----------------------------------------GG-----GGG----------
-----------------------------------------GCAG---------------
-----------------------CA------GT---------------------------
------------------------ATTA-------GA----------------------T
ACCC--------------------------------------------------------
------G-----------------------------------------------------
--------------------GGTAGTCC----------GCT-------------------
------------------------------------------------------------
---------A---------------C----------------------CA----------
CG-----ATGT-------------------------------------------------
------------------------------------------------------------
---------------------------------------------CC-TAC-GGT-----
------------------------------------------------------------
----------------------------------------------AG------------
---------GCAG-----------------------------------------------
--------------CAG-------------------------------------------
--------------------------------------------T---------------
-------------------------------------A------TTA---GATAC---CC
C-----------------------------------------------------G-----
------------------------------------------------------------
------GTAGTCC-----------------------------------------------
-----GCT----------------AC---------------------------------C
A--------------------T------------------------TA-CGCCTACTTGA
------------------------------------------------------------
---------------------------CCTA---TGGGG---------------------
-----------------------------G------------------------------
------------------------------------------------------------
------------G---C-------ACCA------G-------T-----------------
-------------------------------------A-TT------------------A
GATAC-CCAT-GTA-GTC----------------------C--GCTCAT-----------
-AGAGAG-----------------------------------------------------
------------------------------------------------------------
------------------------------------------------------------
------------------------------------------------------------
------------------------------------------------------------
------------------------------------------------------------
------------------------------------------------------------
------------------------------------------------------------
---------------------------TGATGCTCTTCCGATC-----------------
------------------------------------------------------------
----------------------------------------------------TTGTA---
------------------------------------------------------------
---------------------CC---TA---C----------------------------
-------------GGGA---------------------TGC-A-----------------
-GCA----GT--------------------------------------------------
------------------------------------------------------------
------------
>OTU2698 16_660670
------------------------------------------------------------
------------------------------------------------------------
------------------------------------------------------------
---------GAGGAG--------------------------A------------------
------------------------------------------------------------
---------------------------------------------------GGAGTCA--
------------------------------------------------------------
--------------------------------------------CATCA-----------
--------------------------CGTCTTCCTT------------------------
-------------------------------------------CCTCC------------
----------------------------------------CC------------------
------------------------------------------------------------
------------------------------------------------------------
------------------------ATTA-------GA----------------------T
ACCC--------------------------------------------------------
------C-----------------------------------------------------
--------------------AGTAGTCC----------GCT-------------------
------------------------------------------------------------
---------A---------------C----------------------CA----------
------------------------------------------------------------
------------------------------------------------------------
------------------------------------------------------------
------------------------------------------------------------
------------------------------------------------------------
------------------------------------------------------------
------------------------------------------------------------
------------------------------------------------------------
---------------------------------------------TA---GATAC---CC
T-----------------------------------------------------C-----
------------------------------------------------------------
------------------------------------------------------------
------------------------------------------------------------
----------------------------------------------GA-TGT--------
------------------------------------------------------------
---------------------------CCTA---CGGGA---------------------
-----------------------------T------------------------------
------------------------------------------------------------
------------G---C-------AGCA------G-------T-----------------
-------------------------------------A-TT------------------A
GATAC-CCAT-GTA-GTC----------------------C--CGAAAC-----------
-ATCACG-----------------------------------------------------
------------------------------------------------------------
------------------------------------------------------------
------------------------------------------------------------
------------------------------------------------------------
------------------------------------------------------------
------------------------------------------------------------
------------------------------------------------------------
------------------------------------------------------------
------------------------------------------------------------
------------------------------------------------------------
------------------------------------------------------------
---------------------CC---TA---T----------------------------
-------------GGGG---------------------TGC-A-----------------
-GCA----GT--------------------------------------------------
------------------------------------------------------------
------------
>OTU1927 18_777653
------------------------------------------------------------
------------------------------------------------------------
------------------------------------------------------------
---------CATTAG--------------------------ATA----------------
-CCCCG------------------------------------------------------
---------------------------------------------------GTAGTCC--
------------------------------------------------------------
---GCT---------------------------------------ACCA-----------
--------------------------CGATGT----------------------------
-------------------------------------------CCTAC------------
----------------------------------------GG-----GGT----------
-----------------------------------------GAAG---------------
-----------------------CA------GT---------------------------
------------------------ATTA-------GA----------------------T
ACCC--------------------------------------------------------
------T-----------------------------------------------------
--------------------GGTAGTCC----------CGT-------------------
------------------------------------------------------------
---------A---------------CGGCTTG----------------TA----------
------------------------------------------------------------
------------------------------------------------------------
---------------------------------------------CC-TAT-GGG-----
------------------------------------------------------------
----------------------------------------------GT------------
---------GCAC-----------------------------------------------
--------------CAG-------------------------------------------
------------------------------------------------------------
-------------------------------------A------TTA---GATAC---CC
C-----------------------------------------------------A-----
------------------------------------------------------------
------GTAGTCC-----------------------------------------------
-----GCT---------------------------------------------------C
A--------------------T-------------AGAGAGAGGGTGA-TGCTCTTTCGA
TGT---------------------------------------------------------
---------------------------ACTA---CGGGA---------------------
-----------------------------C------------------------------
------------------------------------------------------------
------------G---C-------AGCA------G-------T-----------------
-------------------------------------A-TT------------------A
GATAC-CCAT-GTA-GTC----------------------C--GCTACC-----------
-ATGACC-----------------------------------------------------
------------------------------------------------------------
------------------------------------------------------------
------------------------------------------------------------
------------------------------------------------------------
------------------------------------------------------------
------------------------------------------------------------
------------------------------------------------------------
------------------------------------------------------------
------------------------------------------------------------
------------------------------------------------------------
------------------------------------------------------------
--------------------ACC---TA---T----------------------------
-------------GGGA---------------------GGC-A-----------------
-GCA----GT--------------------------------------------------
------------------------------------------------------------
------------
>OTU1677 17_721503
------------------------------------------------------------
------------------------------------------------------------
------------------------------------------------------------
---------TATTAG--------------------------ATA----------------
-CCCGG------------------------------------------------------
---------------------------------------------------GTAGTCC--
------------------------------------------------------------
---GCT-----------------------CATAGAGAGTGATGCTCTTC-----------
--------------------------CGATCTGGCTAC----------------------
-------------------------------------------CCTAT------------
----------------------------------------GG-----GAG----------
-----------------------------------------GCAG---------------
-----------------------CA------GTA--------------------------
------------------------ATTA-------GA----------------------T
ACCC--------------------------------------------------------
------A-----------------------------------------------------
--------------------GGTAGTCCAT---CAGTGGCC-------------------
------------------------------------------------------------
---------A---------------A----------------------T-----------
------------------------------------------------------------
------------------------------------------------------------
---------------------------------------------CC-TAC-GGG-----
------------------------------------------------------------
----------------------------------------------AG------------
---------GCAG-----------------------------------------------
--------------CAG-------------------------------------------
--------------------------------------------T---------------
-------------------------------------A------TTA---GATAC---CC
C-----------------------------------------------------A-----
------------------------------------------------------------
------GTAGTCC-----------------------------------------------
-----GCT----------------AC---------------------------------C
A--------------------T------------------------GGCTAC--------
------------------------------------------------------------
---------------------------CCTA---CGGGA---------------------
-----------------------------G------------------------------
------------------------------------------------------------
------------G---C-------ACCA------G-------TA----------------
-------------------------------------A-TT------------------A
GATAC-CCAG-GTA-GTC----------------------C--GCTACC-----------
GACTGTC-----------------------------------------------------
------------------------------------------------------------
------------------------------------------------------------
------------------------------------------------------------
------------------------------------------------------------
------------------------------------------------------------
------------------------------------------------------------
------------------------------------------------------------
------------------------CATGGCTAC---------------------------
------------------------------------------------------------
------------------------------------------------------------
------------------------------------------------------------
---------------------CC---TA---C----------------------------
-------------GGGA---------------------GGC-A-----------------
-GCA----GTA-------------------------------------------------
------------------------------------------------------------
------------
>OTU2240 17_698395
------------------------------------------------------------
------------------------------------------------------------
------------------------------------------------------------
---------TATTAG--------------------------ATA----------------
-CCCCA------------------------------------------------------
---------------------------------------------------GTAGTCC--
------------------------------------------------------------
---------------------------------------------CGTA-----------
--------------------------CGACCTGACCA-----------------------
-------------------------------------------CCTAC------------
----------------------------------------GG-----GAC----------
-----------------------------------------GCAC---------------
-----------------------CA------GT---------------------------
------------------------ATTA-------GA----------------------T
ACCC--------------------------------------------------------
------G-----------------------------------------------------
--------------------AGTAGTCC----------GCT-------------------
------------------------------------------------------------
---------A---------------C----------------------CA----------
ACTGTCCATGGCTAC---------------------------------------------
------------------------------------------------------------
---------------------------------------------CC-TAT-GGG-----
------------------------------------------------------------
----------------------------------------------AG------------
---------GCAG-----------------------------------------------
--------------CAG-------------------------------------------
--------------------------------------------T---------------
-------------------------------------A------TTA---GATAC---CC
A-----------------------------------------------------T-----
------------------------------------------------------------
------GTAGTCC----------------------------------------------C
GTACGACT----------------------------------------------------
---------------------T------------------------GA------------
------------------------------------------------------------
---------------------------CCTA---TGGGG---------------------
-----------------------------G------------------------------
------------------------------------------------------------
------------G---C-------AGCA------G-------T-----------------
-------------------------------------A-TT------------------A
GATAC-CCAG-GTA-GTC----------------------CTAGTTGAC-----------
-ATGACC-----------------------------------------------------
------------------------------------------------------------
------------------------------------------------------------
------------------------------------------------------------
------------------------------------------------------------
------------------------------------------------------------
------------------------------------------------------------
------------------------------------------------------------
------------------------------------------------------------
------------------------------------------------------------
------------------------------------------------------------
------------------------------------------------------------
--------------------ACC---TA---C----------------------------
-------------GGGA---------------------CGC-A-----------------
-GCA----GTA-------------------------------------------------
------------------------------------------------------------
------------
>OTU2192 18_745613
------------------------------------------------------------
------------------------------------------------------------
------------------------------------------------------------
--------TAATTAG--------------------------ATA----------------
-CCCAG------------------------------------------------------
---------------------------------------------------GTAGTCC--
------------------------------------------------------------
---------------------------------------------CGTA-----------
--------------------------CGACTTGACCA-----------------------
-------------------------------------------CCTAC------------
----------------------------------------GG-----GAG----------
-----------------------------------------GCAG---------------
-----------------------CA------GC---------------------------
------------------------ATTA-------GA----------------------T
ACCC--------------------------------------------------------
------T-----------------------------------------------------
--------------------CGTAGTCC----------CGT-------------------
------------------------------------------------------------
---------A---------------C----------------------GA----------
CT------TGA-------------------------------------------------
------------------------------------------------------------
---------------------------------------------CC-TAT-GGG-----
------------------------------------------------------------
----------------------------------------------AG------------
---------GCAG-----------------------------------------------
--------------CAG-------------------------------------------
--------------------------------------------T---------------
-------------------------------------A------TTA---GATAC---CC
A-----------------------------------------------------G-----
------------------------------------------------------------
------GTAGTCC-----------------------------------------------
-----GCT----------------A----------------------------------C
C---------------------------------------------GACTGTCGATAGGT
A-----------------------------------------------------------
---------------------------CCTA---CGGGG---------------------
-----------------------------G------------------------------
------------------------------------------------------------
------------G---C-------ACCA------G-------TA----------------
-------------------------------------A-TT------------------A
GATAC-CCGT-GTA-GTC----------------------C--CGTACG-----------
ACTTGTA-----------------------------------------------------
------------------------------------------------------------
------------------------------------------------------------
------------------------------------------------------------
--------CCTA----------------------T-GGGAG-------------------
--------------------------------GCAG---CAG------------------
------------------------------------------------------------
------------------------------------------------------------
---------------T--------ATTAGATACCCATGTAGTC-----------------
------------------------------------------------------------
----------------------------------------------------CGCTA---
------------------------------------------------------------
--CCATAGATACCCTCGATGTCC---TA---C----------------------------
-------------GGGG---------------------CGC-A-----------------
-GCA----GT--------------------------------------------------
------------------------------------------------------------
------------
>OTU3025 7_1126432
------------------------------------------------------------
------------------------------------------------------------
------------------------------------------------------------
---------TATTAG--------------------------ATA----------------
-CCCCC------------------------------------------------------
---------------------------------------------------GTAGTCC--
------------------------------------------------------------
------------------------------------------------------------
--------------------------CGAAACATCACG----------------------
-------------------------------------------CCTAC------------
----------------------------------------GG-----GAG----------
-----------------------------------------GCAG---------------
-----------------------CA------GTA--------------------------
------------------------ATTA-------GA----------------------T
ACCC--------------------------------------------------------
------T-----------------------------------------------------
--------------------TGTAGTCC-------CGAAAT-------------------
------------------------------------------------------------
---------A---------------T----------------------CA----------
CG----------------------------------------------------------
------------------------------------------------------------
---------------------------------------------CC-TAT-GGG-----
------------------------------------------------------------
----------------------------------------------GG------------
---------GCAG-----------------------------------------------
--------------CAG-------------------------------------------
--------------------------------------------T---------------
-------------------------------------A------TTA---GATAC---CC
C-----------------------------------------------------C-----
------------------------------------------------------------
------GTAGTCC-----------------------------------------------
-----------------------------------------------------------C
G---------------------------------------------AAACATCACG----
------------------------------------------------------------
---------------------------CCTA---TGGGG---------------------
-----------------------------C------------------------------
------------------------------------------------------------
------------G---C-------ACCA------G-------T-----------------
-------------------------------------A-TT------------------A
GATAC-CCGA-GTA-GTC----------------------C--GCTCAT-----------
-AGAGAG-----------------------------------------------------
------------------------------------------------------------
------------------------------------------------------------
------------------------------------------------------------
------------------------------------------------------------
------------------------------------------------------------
------------------------------------------------------------
------------------------------------------------------------
---------------------------TGATGCTCTTCTGATC-----------------
------------------------------------------------------------
------------------------------------------------------------
------------------------------------------------------------
-------------------AGCC---TA---T----------------------------
-------------GGGG---------------------GGC-A-----------------
-CCA----GT--------------------------------------------------
------------------------------------------------------------
------------
>OTU1272 16_608878
------------------------------------------------------------
------------------------------------------------------------
------------------------------------------------------------
--------TAATTAG--------------------------ATA----------------
-CCCTC------------------------------------------------------
---------------------------------------------------GTAGTCC--
------------------------------------------------------------
---GCT---------------------------------------ACCAACTGC------
--------------------------CCATATGTCA------------------------
-------------------------------------------CCTAT------------
----------------------------------------GG-----GGG----------
-----------------------------------------GCAG---------------
-----------------------CA------GT---------------------------
------------------------ATTA-------GA----------------------T
ACCC--------------------------------------------------------
------G-----------------------------------------------------
--------------------AGTAGTCC----------GCT-------------------
------------------------------------------------------------
---------A---------------C----------------------CA----------
ACTGTCCATGGCTAC---------------------------------------------
------------------------------------------------------------
---------------------------------------------CC-TAC-GGG-----
------------------------------------------------------------
----------------------------------------------AC------------
---------GCAG-----------------------------------------------
--------------CAG-------------------------------------------
--------------------------------------------T---------------
-------------------------------------A------TTA---GATAC---CC
C-----------------------------------------------------A-----
------------------------------------------------------------
------GTAGTCC-----------------------------------------------
-----GCT----------------AC---------------------------------C
A--------------------T------------------------TA-CGCCTACTTGA
TCAA--------------------------------------------------------
---------------------------CCTA---TGGGG---------------------
-----------------------------G------------------------------
------------------------------------------------------------
------------G---C-------AGCA------G-------TA----------------
-------------------------------------A-TT------------------A
GATAC-CCCC-GTA-GTC----------------------CTAGTTGAT-----------
-GTACAG-----------------------------------------------------
--------CGCCAAT---------------------------------------------
------------------------------------------------------------
------------------------------------------------------------
--------CCTA----------------------C-GGGAC-------------------
--------------------------------GCAC---CAG------------------
------------------------------------------------------------
------------------------------------------------------------
---------------T--------ATTAGATACCCCAGTAGTC-----------------
------------------------------------------------------------
----------------------------------------------------CGCTC---
---------------------------------------------------------ATA
GAGAGTGATGCTCCTCTTGTACC---TA---C----------------------------
-------------GGGA---------------------CGC-A-----------------
-CCA----GT--------------------------------------------------
------------------------------------------------------------
------------
>OTU2201 11_269404
------------------------------------------------------------
------------------------------------------------------------
------------------------------------------------------------
---------TATTAG--------------------------ATA----------------
-CCCCT------------------------------------------------------
---------------------------------------------------GTAGTCC--
------------------------------------------------------------
---GCT-----------------------CATAGAGAGTGATGCTCTTC-----------
--------------------------CGACCTTGTA------------------------
-------------------------------------------CCTAC------------
----------------------------------------GG-----GGT----------
-----------------------------------------GCAG---------------
-----------------------CA------GT---------------------------
------------------------ATTA-------GA----------------------T
ACCC--------------------------------------------------------
------T-----------------------------------------------------
--------------------CGTAGTCC----------GAT-------------------
------------------------------------------------------------
---------A---------------C----------------------CA----------
CG-----ATGT-------------------------------------------------
------------------------------------------------------------
---------------------------------------------CC-TAC-GGG-----
------------------------------------------------------------
----------------------------------------------GT------------
---------GCAG-----------------------------------------------
--------------CAG-------------------------------------------
--------------------------------------------G---------------
-------------------------------------A------TTA---GATAC---CC
C-----------------------------------------------------A-----
------------------------------------------------------------
------GTAGTCC-----------------------------------------------
-----GCT---------------------------------------------------C
A--------------------T-------------AGAGAGGGGGTGA-TGCTCTTCCTG
TCTATCACG---------------------------------------------------
---------------------------CCTA---CGGGA---------------------
-----------------------------T------------------------------
------------------------------------------------------------
------------G---C-------ACCA------G-------T-----------------
-------------------------------------A-TT------------------A
GATAC-CCTC-GTA-GTC----------------------C--GCTCAT-----------
-AGAGAG-----------------------------------------------------
------------------------------------------------------------
------------------------------------------------------------
------------------------------------------------------------
------------------------------------------------------------
------------------------------------------------------------
------------------------------------------------------------
------------------------------------------------------------
---------------------------TGATGCTCTTCCGAT------------------
------------------------------------------------------------
------------------------------------------------------------
------------------------------------------------------------
-------------------GTCC---TA---T----------------------------
-------------GGGG---------------------TGC-A-----------------
-GCA----GT--------------------------------------------------
------------------------------------------------------------
------------
>OTU2062 17_701439
------------------------------------------------------------
------------------------------------------------------------
------------------------------------------------------------
---------TATTAG--------------------------ATA----------------
-CCCCT------------------------------------------------------
---------------------------------------------------GTAGTCC--
------------------------------------------------------------
---GCTCATAGAGAGGTGA-----------------------------------------
--------------------------TGATGCT---------------------------
-------------------------------------------CTTCC------------
----------------------------------------G-------------------
------------------------------------------------------------
------------------------------------------------------------
------------------------ATTA-------GA----------------------T
ACCC--------------------------------------------------------
------G-----------------------------------------------------
--------------------CGTAGTCC----------GCT-------------------
------------------------------------------------------------
---------A---------------C----------------------CA----------
CG-----ATGT-------------------------------------------------
------------------------------------------------------------
---------------------------------------------CC-TAT-GGG-----
------------------------------------------------------------
----------------------------------------------GC------------
---------GCAG-----------------------------------------------
--------------CAG-------------------------------------------
--------------------------------------------T---------------
-------------------------------------A------TTA---GATAC---CC
T-----------------------------------------------------T-----
------------------------------------------------------------
------GTAGTCC-----------------------------------------------
-----GCT---------------------------------------------------C
A--------------------T-------------AGAGAGAGGGTGA-TGCTCTTCTGA
TCAG--------------------------------------------------------
---------------------------CCTA---CGGGG---------------------
-----------------------------C------------------------------
------------------------------------------------------------
------------G---C-------ACCA------G-------TA----------------
-------------------------------------A-TT------------------A
GATAC-CCTT-GTA-GTC----------------------C--GCTACC-----------
-GCGATG-----------------------------------------------------
--------------T---------------------------------------------
------------------------------------------------------------
------------------------------------------------------------
--------CCTA----------------------T-GGGAG-------------------
--------------------------------GCAG---CAG------------------
------------------------------------------------------------
------------------------------------------------------------
---------------G--------ATTAGATACCCGTGTAGTC-----------------
------------------------------------------------------------
----------------------------------------------------CCTCA---
------------------------------------------------------------
-------------GTACAGTGCC---TA---T----------------------------
-------------GGGG---------------------GGC-A-----------------
-GCA----GT--------------------------------------------------
------------------------------------------------------------
------------
>OTU1588 16_607704
------------------------------------------------------------
------------------------------------------------------------
------------------------------------------------------------
---------TATTAG--------------------------ATA----------------
-CCCGA------------------------------------------------------
---------------------------------------------------GTAGTCC--
------------------------------------------------------------
---GCT---------------------------------------ACCA-----------
--------------------------CCTTGTA---------------------------
-------------------------------------------CCTAC------------
----------------------------------------GG-----GAT----------
-----------------------------------------GCAG---------------
-----------------------CA------GT---------------------------
------------------------ATTA-------GA----------------------T
ACCC--------------------------------------------------------
------A-----------------------------------------------------
--------------------CGTAGTCC----------GCT-------------------
------------------------------------------------------------
---------A---------------CCAAC------------------TGCCCATAGAGA
GAGGATGATGCTCTTCCGATCTACTTGA--------------------------------
------------------------------------------------------------
---------------------------------------------CC-TAC-GGG-----
------------------------------------------------------------
----------------------------------------------AC------------
---------GCAG-----------------------------------------------
--------------CAG-------------------------------------------
--------------------------------------------T---------------
-------------------------------------A------TTA---GATAC---CC
T-----------------------------------------------------G-----
------------------------------------------------------------
------GTAGTCC-----------------------------------------------
-----GCT----------------A----------------------------------C
C---------------------------------------------GACTGTCCATAGCT
T-----------------------------------------------------------
---------------------------CCTA---CGGGG---------------------
-----------------------------T------------------------------
------------------------------------------------------------
------------G---C-------AGCA------G-------T-----------------
-------------------------------------A-TT------------------A
GATAC-CCTG-GTA-GTC----------------------C--CGAAAC-----------
-ATCACG-----------------------------------------------------
------------------------------------------------------------
------------------------------------------------------------
------------------------------------------------------------
------------------------------------------------------------
------------------------------------------------------------
------------------------------------------------------------
------------------------------------------------------------
------------------------------------------------------------
------------------------------------------------------------
------------------------------------------------------------
------------------------------------------------------------
---------------------CC---TA---T----------------------------
-------------GGGA---------------------GGC-A-----------------
-GCA----GT--------------------------------------------------
------------------------------------------------------------
------------
>OTU2567 18_732206
------------------------------------------------------------
------------------------------------------------------------
------------------------------------------------------------
---------TATTAG--------------------------ATA----------------
-CCATG------------------------------------------------------
---------------------------------------------------GTAGTCC--
------------------------------------------------------------
---GCT------------------------------------------------------
------------------------------------------------------------
-------------------------------------------CATAG------------
----------------------------------------AG-----AG-----------
------------------------------------------------------------
------------------------------------------------------------
-----------------------------------GA----------------------T
GCCC--------------------------------------------------------
------T-----------------------------------------------------
--------------------TCCCATCT-----------CT-------------------
------------------------------------------------------------
---------T---------------G----------------------TA----------
------------------------------------------------------------
------------------------------------------------------------
---------------------------------------------CC-TAC-GGG-----
------------------------------------------------------------
----------------------------------------------GT------------
---------GCAG-----------------------------------------------
--------------CAG-------------------------------------------
--------------------------------------------T---------------
-------------------------------------A------TTA---GATAC---CC
A-----------------------------------------------------A-----
------------------------------------------------------------
------GTAGTCC-----------------------------------------------
-----GCT----------------A----------------------------------C
C---------------------------------------------GACTG---------
------------------------------------------------------------
---------------------------TCCA---TG------------------------
------------------------------------------------------------
------------------------------------------------------------
------------G---C-------------------------------------------
------------------------------------------------------------
--TAC-------------------------------------------------------
------------------------------------------------------------
------------------------------------------------------------
------------------------------------------------------------
------------------------------------------------------------
------------------------------------------------------------
------------------------------------------------------------
------------------------------------------------------------
------------------------------------------------------------
------------------------------------------------------------
------------------------------------------------------------
------------------------------------------------------------
------------------------------------------------------------
---------------------CC---TA---C----------------------------
-------------GGGG---------------------TGC-A-----------------
-CCA----GTA-------------------------------------------------
------------------------------------------------------------
------------
>OTU3057 17_704555
------------------------------------------------------------
------------------------------------------------------------
------------------------------------------------------------
---------TATTAG--------------------------ATA----------------
-CCCTC------------------------------------------------------
---------------------------------------------------GTAGTCC--
------------------------------------------------------------
---GCT------------------------------ACCTTAGATACCC-----------
--------------------------TGGCTAC---------------------------
-------------------------------------------CCTAC------------
----------------------------------------GG-----GGC----------
-----------------------------------------GCAG---------------
-----------------------CA------GTA--------------------------
------------------------ATTA-------GA----------------------T
ACCC--------------------------------------------------------
------G-----------------------------------------------------
--------------------GGTAGTCC----------GCT-------------------
------------------------------------------------------------
---------A---------------C----------------------------------
CTTAGACACCCTCTTGTA------------------------------------------
------------------------------------------------------------
---------------------------------------------CC-TAT-GGG-----
------------------------------------------------------------
----------------------------------------------AC------------
---------GCAG-----------------------------------------------
--------------CAG-------------------------------------------
--------------------------------------------T---------------
-------------------------------------A------TTA---GATAC---CC
T-----------------------------------------------------T-----
------------------------------------------------------------
------GTAGTCC-----------------------------------------------
-----GCT----------------AC---------------------------------C
A---------------------------------------------GC-TGTCCATGGCT
AC----------------------------------------------------------
---------------------------CCTA---CGGGA---------------------
-----------------------------C------------------------------
------------------------------------------------------------
------------G---C-------ACCA------G-------T-----------------
-------------------------------------A-TT------------------A
GATAC-CCAG-GTA-GTC----------------------C--ATCACC-----------
GACTG-------------------------------------------------------
------------------------------------------------------------
------------------------------------------------------------
------------------------------------------------------------
--------CCCA----------------------TAGAGAG-------------------
------------------------------------------------------------
------------------------------------------------------------
------------------------------------------------------------
---------------------------CGATGCTCATCCGATC-----------------
------------------------------------------------------------
----------------------------------------------------TGGCT---
------------------------------------------------------------
-------------------ACCC---TA---T----------------------------
-------------GGGG---------------------GGC-A-----------------
-GCA----GT--------------------------------------------------
------------------------------------------------------------
------------
>OTU2218 9_83281
------------------------------------------------------------
------------------------------------------------------------
------------------------------------------------------------
---------TATTAG--------------------------ATA----------------
-CCCCA------------------------------------------------------
---------------------------------------------------GTAGTCC--
------------------------------------------------------------
---ATC---------------------------------------AGTA-----------
--------------------------CAGTG-----------------------------
-------------------------------------------CCTAT------------
----------------------------------------GG-----GGC----------
-----------------------------------------GCAG---------------
-----------------------CA------GTA--------------------------
------------------------ATTA-------GA----------------------T
ACCC--------------------------------------------------------
------G-----------------------------------------------------
--------------------TGTAGTCC-------CGAAAC-------------------
------------------------------------------------------------
---------A---------------T----------------------CA----------
CG----------------------------------------------------------
------------------------------------------------------------
---------------------------------------------CA-TAT-GGG-----
------------------------------------------------------------
----------------------------------------------AC------------
---------GCAG-----------------------------------------------
--------------CAG-------------------------------------------
--------------------------------------------T---------------
-------------------------------------A------TTA---GATAC---CC
G-----------------------------------------------------C-----
------------------------------------------------------------
------GTAGTCC-----------------------------------------------
-----GCT----------------ACCATAGATACC-----------------------C
T--------------------C------------------------GA-TGT--------
------------------------------------------------------------
---------------------------CCTA---TGGGA---------------------
-----------------------------G------------------------------
------------------------------------------------------------
------------G---C-------AGCA------G-------TA----------------
-------------------------------------A-TT------------------A
GATAC-CCGG-GTA-GTC----------------------C--CGTACG-----------
-ACTGTA-----------------------------------------------------
------------------------------------------------------------
------------------------------------------------------------
------------------------------------------------------------
--------CCTA----------------------C-GGGAC-------------------
--------------------------------GCAG---CAG------------------
------------------------------------------------------------
------------------------------------------------------------
---------------CA-------ATTAGATACCCCAGTAGTC-----------------
------------------------------------------------------------
----------------------------------------------------CCGTA---
--------------------------------------------------CGACTTGACC
TATGGGACGCAGCAGCTTGTACC---TA---T----------------------------
-------------GGGA---------------------CGC-A-----------------
-GCA----GT--------------------------------------------------
------------------------------------------------------------
------------
>OTU1840 14_436080
------------------------------------------------------------
------------------------------------------------------------
------------------------------------------------------------
-----GTACAATTAG--------------------------ATA----------------
-CCCAG------------------------------------------------------
---------------------------------------------------GTAGTCC--
------------------------------------------------------------
---GCT---------------------------------------ACCA-----------
--------------------------CGATGT----------------------------
-------------------------------------------CCTAT------------
----------------------------------------GG-----GAG----------
-----------------------------------------GCAG---------------
-----------------------CA------GT---------------------------
------------------------ATTA-------GA----------------------T
ACCC--------------------------------------------------------
------C-----------------------------------------------------
--------------------TGTAGTCC----------GCT-------------------
------------------------------------------------------------
---------A---------------C----------------------CT----------
TA----GATACCCTGCCAAT----------------------------------------
------------------------------------------------------------
---------------------------------------------CC-TAC-GGG-----
------------------------------------------------------------
----------------------------------------------GC------------
---------GCAC-----------------------------------------------
--------------CAG-------------------------------------------
--------------------------------------------T---------------
-------------------------------------A------TTA---GATAC---CC
G-----------------------------------------------------T-----
------------------------------------------------------------
------GTAGTCC-----------------------------------------------
-----CGT----------------ACGA-------------------------------C
A--------------------T------------------------GACCA---------
------------------------------------------------------------
---------------------------CCTA---TGGGA---------------------
-----------------------------G------------------------------
------------------------------------------------------------
------------G---C-------ACCA------G-------T-----------------
-------------------------------------A-TT------------------A
GATAC-CCCT-GTA-GTC----------------------C--GCTACC-----------
-ATTACG-----------------------------------------------------
------------------------------------------------------------
------------------------------------------------------------
------------------------------------------------------------
------------------------------------------------------------
------------------------------------------------------------
------------------------------------------------------------
------------------------------------------------------------
--------------------------------CCTACTTGATC-----------------
------------------------------------------------------------
------------------------------------------------------------
------------------------------------------------------------
-------------------AACC---TA---T----------------------------
-------------GGGG---------------------GGC-A-----------------
-GCA----GTA-------------------------------------------------
------------------------------------------------------------
------------
>OTU2324 16_609731
------------------------------------------------------------
------------------------------------------------------------
------------------------------------------------------------
---------TATTAG--------------------------ATA----------------
-CCCGT------------------------------------------------------
---------------------------------------------------GTAGTCC--
------------------------------------------------------------
------------------------CGAAACAGAGGGGATGGTGCTCTTC-----------
--------------------------CGATCTCGACCA----------------------
-------------------------------------------CCTAT------------
----------------------------------------GG-----GGT----------
-----------------------------------------GCAG---------------
-----------------------CA------GT---------------------------
------------------------ATTA-------GA----------------------T
ACCC--------------------------------------------------------
------A-----------------------------------------------------
--------------------TGTAGTCC----------GCT-------------------
------------------------------------------------------------
---------A---------------C----------------------CA----------
CG-----TTGA-------------------------------------------------
------------------------------------------------------------
---------------------------------------------CC-TAC-GGG-----
------------------------------------------------------------
----------------------------------------------GT------------
---------GCAG-----------------------------------------------
--------------CAG-------------------------------------------
--------------------------------------------T---------------
-------------------------------------A------TTA---GATAC---CC
T-----------------------------------------------------T-----
------------------------------------------------------------
------GTAGTCC-----------------------------------------------
-----GCT----------------AC---------------------------------C
A--------------------C------------------------GA-TGT--------
------------------------------------------------------------
---------------------------CCTA---TGGGA---------------------
-----------------------------G------------------------------
------------------------------------------------------------
------------G---C-------AGCA------G-------T-----------------
-------------------------------------A-TT------------------A
GATAC-CCGG-GTA-GTC----------------------C--GCTACC-----------
GACTGTC-----------------------------------------------------
------------------------------------------------------------
------------------------------------------------------------
------------------------------------------------------------
------------------------------------------------------------
------------------------------------------------------------
------------------------------------------------------------
------------------------------------------------------------
------------------------CATGGCTAC---------------------------
------------------------------------------------------------
------------------------------------------------------------
------------------------------------------------------------
---------------------CC---TA---C----------------------------
-------------GGGA---------------------CGC-A-----------------
-CCA----GC--------------------------------------------------
------------------------------------------------------------
------------
>OTU2596 7_1140870
------------------------------------------------------------
------------------------------------------------------------
------------------------------------------------------------
---------TATTAG--------------------------ATA----------------
-CCCAC------------------------------------------------------
---------------------------------------------------GTAGTCC--
------------------------------------------------------------
---GCT-----------------------------ACCTTAGACACCCT-----------
--------------------------CGATGT----------------------------
-------------------------------------------CCTAC------------
----------------------------------------GG-----GGT----------
-----------------------------------------GCAG---------------
-----------------------CA------GT---------------------------
------------------------ATTA-------GA----------------------T
ACCC--------------------------------------------------------
------G-----------------------------------------------------
--------------------AGTAGTCC----------GCT-------------------
------------------------------------------------------------
---------A---------------C----------------------CTTAGATACCCT
CG-----ATGT-------------------------------------------------
------------------------------------------------------------
---------------------------------------------CC-TAC-GGG-----
------------------------------------------------------------
----------------------------------------------AC------------
---------GCAG-----------------------------------------------
--------------CAG-------------------------------------------
--------------------------------------------T---------------
-------------------------------------A------TTA---GATAC---CC
A-----------------------------------------------------T-----
------------------------------------------------------------
------GTAGTCC-----------------------------------------------
CGTACGAT----------------------------------------------------
---------------------C---------------------------TGGCCTGCCAA
T-----------------------------------------------------------
---------------------------CCTA---CGGGA---------------------
-----------------------------G------------------------------
------------------------------------------------------------
------------G---C-------AGCA------G-------T-----------------
-------------------------------------A-TT------------------A
GATAC-CCTG-GTA-GTC----------------------C--CGTACG-----------
ACTTGTA-----------------------------------------------------
------------------------------------------------------------
------------------------------------------------------------
------------------------------------------------------------
------------------------------------------------------------
------------------------------------------------------------
------------------------------------------------------------
------------------------------------------------------------
------------------------------------------------------------
------------------------------------------------------------
------------------------------------------------------------
------------------------------------------------------------
---------------------CC---TA---C----------------------------
-------------GGGA---------------------CGC-A-----------------
-GCA----GT--------------------------------------------------
------------------------------------------------------------
------------
>OTU3018 18_751073
------------------------------------------------------------
------------------------------------------------------------
------------------------------------------------------------
---------TATTAG--------------------------ATA----------------
-CCCAT------------------------------------------------------
---------------------------------------------------GTAGTCC--
------------------------------------------------------------
---GCTCATAGAGAG---------------------------------------------
--------------------------TGATGCTCTTCTGACCA-----------------
-------------------------------------------CCTAC------------
----------------------------------------GG-----GAG----------
-----------------------------------------GCAG---------------
-----------------------CA------GT---------------------------
------------------------ATTA-------GA----------------------T
ACCC--------------------------------------------------------
------T-----------------------------------------------------
--------------------GGTAGTCC----------GCT-------------------
------------------------------------------------------------
---------A---------------C----------------------CA----------
CG-----ATGT-------------------------------------------------
------------------------------------------------------------
---------------------------------------------CC-TAC-GGG-----
------------------------------------------------------------
----------------------------------------------AC------------
---------GCAC-----------------------------------------------
--------------CAG-------------------------------------------
--------------------------------------------TA--------------
-------------------------------------A------TTA---GATAC---CC
A-----------------------------------------------------A-----
------------------------------------------------------------
------GTAGTCC----------------------------------------------A
GTACGACT----------------------------------------------------
---------------------T------------------------GA------------
------------------------------------------------------------
---------------------------CCTA---CGGGG---------------------
-----------------------------C------------------------------
------------------------------------------------------------
------------G---C-------ACCA------G-------T-----------------
-------------------------------------A-TT------------------A
GATAC-CCGG-GTA-GTC----------------------C--ATCAGT-----------
-ACAGTA-----------------------------------------------------
------------------------------------------------------------
------------------------------------------------------------
------------------------------------------------------------
--------CCTA----------------------C-GGGAC-------------------
--------------------------------GCAG---CAG------------------
------------------------------------------------------------
------------------------------------------------------------
---------------T--------ATTAGATACCCAGGTAGTC-----------------
------------------------------------------------------------
----------------------------------------------------CATCA---
------------------------------------------------------------
-------------GTACAGTACC---TA---C----------------------------
-------------GGGG---------------------GGC-A-----------------
-GCA----GT--------------------------------------------------
------------------------------------------------------------
------------
>OTU2798 18_771304
------------------------------------------------------------
------------------------------------------------------------
------------------------------------------------------------
---------TATTAG--------------------------ATA----------------
-CCCCG------------------------------------------------------
---------------------------------------------------GTAGTCC--
------------------------------------------------------------
---GCT---------------------------------------ACCA-----------
--------------------------TTACGCCTACTTGTA-------------------
-------------------------------------------CCTAC------------
----------------------------------------GG-----GGC----------
-----------------------------------------GCAC---------------
-----------------------CA------GT---------------------------
------------------------ATTA-------GA----------------------T
ACCC--------------------------------------------------------
------C-----------------------------------------------------
--------------------CGTAGTCC----------GCT-------------------
------------------------------------------------------------
---------C---------------A----------------------TA----------
GAGAGTGATGCTCTTCCGATCTTGTA----------------------------------
------------------------------------------------------------
---------------------------------------------CC-TAC-GGG-----
------------------------------------------------------------
----------------------------------------------GT------------
---------GCAG-----------------------------------------------
--------------CAG-------------------------------------------
--------------------------------------------TA--------------
-------------------------------------A------TTA---GATAC---CC
T-----------------------------------------------------T-----
------------------------------------------------------------
------GTAGTCC----------------------------------------------C
GTACGGCT----------------------------------------------------
-------------------------------------------------TGTA-------
------------------------------------------------------------
---------------------------CCTA---CGGGA---------------------
-----------------------------T------------------------------
------------------------------------------------------------
------------G---C-------AGCA------G-------T-----------------
-------------------------------------A-TT------------------A
GATAC-CCTT-GTA-GTC----------------------C--ATCAGC-----------
-GCCAAT-----------------------------------------------------
------------------------------------------------------------
------------------------------------------------------------
------------------------------------------------------------
------------------------------------------------------------
------------------------------------------------------------
------------------------------------------------------------
------------------------------------------------------------
------------------------------------------------------------
------------------------------------------------------------
------------------------------------------------------------
------------------------------------------------------------
---------------------CC---TA---C----------------------------
-------------GGGA---------------------TGC-A-----------------
-GCA----GTA-------------------------------------------------
------------------------------------------------------------
------------
>OTU2686 16_635008
------------------------------------------------------------
------------------------------------------------------------
------------------------------------------------------------
---------TATTAG--------------------------ATA----------------
-CCCGG------------------------------------------------------
---------------------------------------------------GTAGTCC--
------------------------------------------------------------
---GCT---------------------------------------ACCA-----------
--------------------------CGATGT----------------------------
-------------------------------------------CCTAT------------
----------------------------------------GG-----GGT----------
-----------------------------------------GCAG---------------
-----------------------CA------GC---------------------------
------------------------ATTA-------GA----------------------T
ACCC--------------------------------------------------------
------G-----------------------------------------------------
--------------------AGTAGTCC----------GCT-------------------
------------------------------------------------------------
---------C---------------A----------------------TA----------
GAGAGTGATGCCCTTCTGATCAA-------------------------------------
------------------------------------------------------------
---------------------------------------------CC-TAC-GGG-----
------------------------------------------------------------
----------------------------------------------GT------------
---------GCAG-----------------------------------------------
--------------CAG-------------------------------------------
--------------------------------------------T---------------
-------------------------------------A------TTA---GATAC---CC
G-----------------------------------------------------A-----
------------------------------------------------------------
------GTAGTCC----------------------------------------CGAAACA
GAGGGGAT----------------------------------------------------
----------------------------------------------GA-TGCTCTTCTGA
TCAG--------------------------------------------------------
---------------------------CCTA---TGGGG---------------------
-----------------------------C------------------------------
------------------------------------------------------------
------------G---C-------ACCA------G-------T-----------------
-------------------------------------A-TT------------------A
GATAC-CCTT-GTA-GTC----------------------C--GCTACC-----------
-ATGATC-----------------------------------------------------
------------------------------------------------------------
------------------------------------------------------------
------------------------------------------------------------
------------------------------------------------------------
------------------------------------------------------------
------------------------------------------------------------
------------------------------------------------------------
------------------------------------------------------------
------------------------------------------------------------
------------------------------------------------------------
------------------------------------------------------------
-------------------AGCC---TA---T----------------------------
-------------GGGG---------------------GGC-A-----------------
-GCA----GA--------------------------------------------------
------------------------------------------------------------
------------
>OTU2495 17_683842
------------------------------------------------------------
------------------------------------------------------------
------------------------------------------------------------
--------CAATTAG--------------------------ATA----------------
-CCCGG------------------------------------------------------
---------------------------------------------------GTAGTCC--
------------------------------------------------------------
---GCT---------------------------------------ACCA-----------
--------------------------CGATGT----------------------------
-------------------------------------------CCTAT------------
----------------------------------------GG-----GGT----------
-----------------------------------------GCAG---------------
-----------------------CA------GC---------------------------
--------------------------GA-------GA----------------------T
ACCC--------------------------------------------------------
------C-----------------------------------------------------
--------------------AGTAGTCC----------ATC-------------------
------------------------------------------------------------
---------A---------------T----------------------TA----------
CT------TGA-------------------------------------------------
------------------------------------------------------------
---------------------------------------------CC-TAT-GGG-----
------------------------------------------------------------
----------------------------------------------AC------------
---------GCAG-----------------------------------------------
--------------CAG-------------------------------------------
--------------------------------------------C---------------
-------------------------------------A------TTA---GATAC---CC
A-----------------------------------------------------G-----
------------------------------------------------------------
------GTAGTCC-----------------------------------------------
-----GCTACCAACTGCCATAGGGAG----------------------------------
---------------------T------------------------GA-TGCTATTCCGA
TCTGGCTAC---------------------------------------------------
---------------------------CCTA---TGGGG---------------------
-----------------------------G------------------------------
------------------------------------------------------------
------------G---C-------AGCA------G-------TA----------------
-------------------------------------A-TT------------------A
GATAC-CCAG-GTA-GTC----------------------C-CGTGATG-----------
TACAGTG-----------------------------------------------------
------------------------------------------------------------
------------------------------------------------------------
------------------------------------------------------------
------------------------------------------------------------
------------------------------------------------------------
------------------------------------------------------------
------------------------------------------------------------
------------------------------------------------------------
------------------------------------------------------------
------------------------------------------------------------
------------------------------------------------------------
----------------CCAATCC---TA---T----------------------------
-------------GGGG---------------------TGC-A-----------------
-GCA----GT--------------------------------------------------
------------------------------------------------------------
------------
>OTU1748 18_734492
------------------------------------------------------------
------------------------------------------------------------
------------------------------------------------------------
---------TATTAG--------------------------ATA----------------
-CCCTA------------------------------------------------------
---------------------------------------------------GTAGTCC--
------------------------------------------------------------
---GCT---------------------------------------ACCA-----------
--------------------------CGATGT----------------------------
-------------------------------------------CCTAC------------
----------------------------------------GG-----GGG----------
-----------------------------------------GCAC---------------
-----------------------CA------GTA--------------------------
------------------------ATTA-------GA----------------------T
ACCC--------------------------------------------------------
------T-----------------------------------------------------
--------------------AGTAGTCC----------GCT-------------------
------------------------------------------------------------
---------C---------------A----------------------TA----------
GAGGGCGGTGCTCTTCTGATCAA-------------------------------------
------------------------------------------------------------
---------------------------------------------CC-TAT-GGG-----
------------------------------------------------------------
----------------------------------------------GG------------
---------GCAG-----------------------------------------------
--------------CAG-------------------------------------------
--------------------------------------------G---------------
-------------------------------------A------TTA---GATAC---CC
G-----------------------------------------------------A-----
------------------------------------------------------------
------GTAGTCC-----------------------------------------------
-----GCT---------------------------------------------------C
A--------------------T-------------AGAGAGGGGGTGA-TGCTCTTCCTG
TCTATCACG---------------------------------------------------
---------------------------CCTA---CGGGG---------------------
-----------------------------T------------------------------
------------------------------------------------------------
------------G---C-------AGCA------G-------T-----------------
-------------------------------------A-TT------------------A
GATAC-CCAG-GTA-GTC----------------------C--ATCAGT-----------
-ACAGTG-----------------------------------------------------
------------------------------------------------------------
------------------------------------------------------------
------------------------------------------------------------
------------------------------------------------------------
------------------------------------------------------------
------------------------------------------------------------
------------------------------------------------------------
------------------------------------------------------------
------------------------------------------------------------
------------------------------------------------------------
------------------------------------------------------------
---------------------CC---TA---C----------------------------
-------------GGGA---------------------TGC-A-----------------
-GCA----GT--------------------------------------------------
------------------------------------------------------------
------------
>OTU1426 18_741875
------------------------------------------------------------
------------------------------------------------------------
------------------------------------------------------------
--------TAATTAG--------------------------ATA----------------
-CCCAG------------------------------------------------------
---------------------------------------------------GTAGTCC--
------------------------------------------------------------
---GCT---------------------------------------ACCA-----------
--------------------------CGATGT----------------------------
-------------------------------------------CCTAT------------
----------------------------------------GG-----GGC----------
-----------------------------------------GCAG---------------
-----------------------CA------GTA--------------------------
------------------------ATTA-------GA----------------------T
ACCC--------------------------------------------------------
------A-----------------------------------------------------
--------------------CGTAGTCC-------CGAAAC-------------------
------------------------------------------------------------
---------A---------------T----------------------CA-------CAC
CTATGGGATGCACCGATCAG----------------------------------------
------------------------------------------------------------
---------------------------------------------CC-TAT-GGG-----
------------------------------------------------------------
----------------------------------------------GT------------
---------GCAG-----------------------------------------------
--------------CAG-------------------------------------------
--------------------------------------------TA--------------
-------------------------------------A------TTA---GATAC---CC
G-----------------------------------------------------C-----
------------------------------------------------------------
------GTAGTCC-----------------------------------------------
-----ATC----------------AG---------------------------------T
A--------------------C------------------------AG-TG---------
------------------------------------------------------------
---------------------------CCTA---TGGGA---------------------
-----------------------------T------------------------------
------------------------------------------------------------
------------G---C-------AGCA------G-------TA----------------
-------------------------------------A-TT------------------A
GATAC-CCAC-GTA-GTC----------------------C--GCTCAT-----------
-TGAGAG-----------------------------------------------------
------------------------------------------------------------
------------------------------------------------------------
------------------------------------------------------------
------------------------------------------------------------
------------------------------------------------------------
------------------------------------------------------------
------------------------------------------------------------
---------------------------TGATGCTCTTCTGATC-----------------
------------------------------------------------------------
------------------------------------------------------------
------------------------------------------------------------
-------------------AGCC---TA---T----------------------------
-------------GGGA---------------------CGC-A-----------------
-GCA----GT--------------------------------------------------
------------------------------------------------------------
------------
>OTU2056 16_622353
------------------------------------------------------------
------------------------------------------------------------
------------------------------------------------------------
---------TATTAG--------------------------ATA----------------
-CCCCAT-----------------------------------------------------
---------------------------------------------------GTAGTCC--
------------------------------------------------------------
---------------------------------------------CGTA-----------
--------------------------CGATGCCAAT------------------------
-------------------------------------------CCTAT------------
----------------------------------------GG-----GAG----------
-----------------------------------------GCAG---------------
-----------------------CA------GT---------------------------
------------------------ATTA-------GA----------------------T
ACCC--------------------------------------------------------
------C-----------------------------------------------------
--------------------TGTAGTCC----------GCT-------------------
------------------------------------------------------------
---------A---------------C----------------------CTTAGATACCCT
CG-----ATGT-------------------------------------------------
------------------------------------------------------------
---------------------------------------------CC-TAC-GGG-----
------------------------------------------------------------
----------------------------------------------AT------------
---------GCAC-----------------------------------------------
--------------CAG-------------------------------------------
--------------------------------------------C---------------
-------------------------------------A------TTA---GATAC---CC
T-----------------------------------------------------A-----
------------------------------------------------------------
------GTAGTCC-----------------------------------------------
----CTTT---------------------------------------------------T
G--------------------C------------------------GA-TGT--------
------------------------------------------------------------
---------------------------CCTA---CGGGA---------------------
-----------------------------T------------------------------
------------------------------------------------------------
------------G---C-------ACCA------G-------T-----------------
-------------------------------------A-TT------------------A
GATAC-CCAC-GTA-GTC----------------------C--AGGAAT-----------
-ATCACG-----------------------------------------------------
------------------------------------------------------------
------------------------------------------------------------
------------------------------------------------------------
------------------------------------------------------------
------------------------------------------------------------
------------------------------------------------------------
------------------------------------------------------------
------------------------------------------------------------
------------------------------------------------------------
------------------------------------------------------------
------------------------------------------------------------
---------------------CC---TA---T----------------------------
-------------GGGG---------------------GGC-A-----------------
-GCA----GT--------------------------------------------------
------------------------------------------------------------
------------
>OTU1857 8_34462
------------------------------------------------------------
------------------------------------------------------------
------------------------------------------------------------
---------TATTAG--------------------------ATA----------------
-CCCTT------------------------------------------------------
---------------------------------------------------GTAGTCC--
------------------------------------------------------------
---GCTCATAGAGAGAGGG-------------------TGATGCTCTTC-----------
--------------------------CGATGT----------------------------
-------------------------------------------CCTAT------------
----------------------------------------GG-----GGC----------
-----------------------------------------GCAC---------------
-----------------------CA------GT---------------------------
------------------------ATTA-------GA----------------------T
ACCC--------------------------------------------------------
------T-----------------------------------------------------
--------------------CGTAGTCC----------GCT-------------------
------------------------------------------------------------
---------C---------------A----------------------TA------GAGA
GAGGGTGATGCTCTTCTGACCA--------------------------------------
------------------------------------------------------------
---------------------------------------------CC-TAT-GGG-----
------------------------------------------------------------
----------------------------------------------GG------------
---------GCAG-----------------------------------------------
--------------CAG-------------------------------------------
--------------------------------------------TG--------------
-------------------------------------A------TTA---GATAC---CC
A-----------------------------------------------------A-----
------------------------------------------------------------
------GTAGTCC-----------------------------------------------
-----GCT----------------AC---------------------------------C
A--------------------C------------------------GA-TGT--------
------------------------------------------------------------
---------------------------CCTA---CGGGG---------------------
-----------------------------T------------------------------
------------------------------------------------------------
------------G---C-------AGCA------G-------TA----------------
-------------------------------------A-TT------------------A
GATAC-CCCA-GTA-GTC----------------------C--GCTCAT-----------
-AGAGAG-----------------------------------------------------
------------------------------------------------------------
------------------------------------------------------------
------------------------------------------------------------
------------------------------------------------------------
------------------------------------------------------------
------------------------------------------------------------
------------------------------------------------------------
---------------------------TGATGCTCTTCCGAT------------------
------------------------------------------------------------
------------------------------------------------------------
------------------------------------------------------------
-------------------GTCC---TA---C----------------------------
-------------GGGG---------------------TGC-A-----------------
-GCA----GT--------------------------------------------------
------------------------------------------------------------
------------
>OTU2884 18_732226
------------------------------------------------------------
------------------------------------------------------------
------------------------------------------------------------
---------TATTAG--------------------------ATA----------------
-CCCCG------------------------------------------------------
---------------------------------------------------GTAGTCC--
------------------------------------------------------------
---GCT---------------------------------------ACCA-----------
--------------------------CGATGT----------------------------
-------------------------------------------CCTAT------------
----------------------------------------GG-----GGG----------
-----------------------------------------GCAG---------------
-----------------------CA------GC---------------------------
------------------------ATTA-------GA----------------------T
ACCC--------------------------------------------------------
------A-----------------------------------------------------
--------------------GGTAGTCC----------GCT-------------------
------------------------------------------------------------
---------C---------------A----------------------TA----------
GAGGGTGATGCTCTTCTGACCA--------------------------------------
------------------------------------------------------------
---------------------------------------------CC-TAC-GGG-----
------------------------------------------------------------
----------------------------------------------AG------------
---------GCAC-----------------------------------------------
--------------CAG-------------------------------------------
--------------------------------------------T---------------
-------------------------------------A------TTA---GATAC---CC
G-----------------------------------------------------T-----
------------------------------------------------------------
------GTAGTCC-----------------------------------------------
-----ATC----------------AG---------------------------------T
A--------------------C------------------------AG-TA---------
------------------------------------------------------------
---------------------------CCTA---CGGGG---------------------
-----------------------------G------------------------------
------------------------------------------------------------
------------G---C-------AGCA------G-------TA----------------
-------------------------------------A-TT------------------A
GATAC-CCTA-GTA-GTC----------------------C--CGTACT-----------
-ACTTGA-----------------------------------------------------
------------------------------------------------------------
------------------------------------------------------------
------------------------------------------------------------
--------CCTA----------------------C-GGGGG-------------------
--------------------------------GCAG---CAG------------------
------------------------------------------------------------
------------------------------------------------------------
---------------T--------ATTAGATACCCTAGTAGTC-----------------
------------------------------------------------------------
----------------------------------------------------CGCTA---
------------------------------------------------------------
------------CCACGATATCC---TA---C----------------------------
-------------GGGA---------------------GGC-A-----------------
-GCA----GT--------------------------------------------------
------------------------------------------------------------
------------
>OTU2985 17_700052
------------------------------------------------------------
------------------------------------------------------------
------------------------------------------------------------
---------TATTAG--------------------------ATA----------------
-CCCTA------------------------------------------------------
---------------------------------------------------GTAGTCC--
------------------------------------------------------------
---GCT---------------------------------------ACCA-----------
--------------------------TGACCA----------------------------
-------------------------------------------CCTAC------------
----------------------------------------GG-----GAC----------
-----------------------------------------GCAG---------------
-----------------------CA------GT---------------------------
------------------------ATTA-------GA----------------------T
ACCC--------------------------------------------------------
------A-----------------------------------------------------
--------------------CGTAGTCC--------------------------------
------------------------------------------------------------
------------------------------------------------------------
CGAAACAACTCGATCAG-------------------------------------------
------------------------------------------------------------
---------------------------------------------CC-TAT-GGG-----
------------------------------------------------------------
----------------------------------------------AT------------
---------GCAG-----------------------------------------------
--------------CAG-------------------------------------------
--------------------------------------------T---------------
-------------------------------------A------TTA---GATAC---CC
C-----------------------------------------------------T-----
------------------------------------------------------------
------GTAGTCC-----------------------------------------------
-----GCT----------------A----------------------------------C
C---------------------------------------------GACTGTCCATAGCT
T-----------------------------------------------------------
---------------------------CCTA---TGGGA---------------------
-----------------------------C------------------------------
------------------------------------------------------------
------------G---C-------AGCA------G-------TA----------------
-------------------------------------A-TT------------------A
GATAC-CCCT-GTA-GTC----------------------C--GCTCAT-----------
-ATCACG-----------------------------------------------------
------------------------------------------------------------
------------------------------------------------------------
------------------------------------------------------------
--------CCTA----------------------T-GGGAC-------------------
--------------------------------GCAC---CAG------------------
------------------------------------------------------------
------------------------------------------------------------
---------------T--------ATTAGATACCCCGGTAGTC-----------------
------------------------------------------------------------
----------------------------------------------------CGCTC---
--------------------------------------------------------ATAG
AGAGTGATGCTATTCTGACCACC---TA---C----------------------------
-------------GGGA---------------------GGC-A-----------------
-GCA----GT--------------------------------------------------
------------------------------------------------------------
------------
>OTU3092 16_616287
------------------------------------------------------------
------------------------------------------------------------
------------------------------------------------------------
---------TATTAG--------------------------ATA----------------
-CCCAC------------------------------------------------------
---------------------------------------------------GTAGTCC--
------------------------------------------------------------
---GCT---------------------------------------ACCA-----------
--------------------------CGGTGT----------------------------
-------------------------------------------CCTAC------------
----------------------------------------GG-----GAG----------
-----------------------------------------GCAG---------------
-----------------------CA------GTA--------------------------
------------------------ATTA-------GA----------------------T
ACCC--------------------------------------------------------
------C-----------------------------------------------------
--------------------AGTAGTCCTA---GTTGATGT-------------------
------------------------------------------------------------
---------A---------------C----------------------AG----------
TG----------------------------------------------------------
------------------------------------------------------------
---------------------------------------------CC-TAC-GGG-----
------------------------------------------------------------
----------------------------------------------GC------------
---------GCAC-----------------------------------------------
--------------CAG-------------------------------------------
--------------------------------------------TA--------------
-------------------------------------A------TTA---GATAC---CC
G-----------------------------------------------------T-----
------------------------------------------------------------
------GTAGTCC-----------------------------------------------
-----GCT----------------ACCTTAGATACC-----------------------C
T--------------------C------------------------GA-TGT--------
------------------------------------------------------------
---------------------------CCTA---TGGGA---------------------
-----------------------------G------------------------------
------------------------------------------------------------
------------G---C-------AGCA------G-------TA----------------
-------------------------------------A-TT------------------A
GATAC-CCCA-GTA-GTC----------------------C--CGTACG-----------
------------------------------------------------------------
------------------------------------------------------------
------------------------------------------------------------
------------------------------------------------------------
------------------------------------------------------------
------------------------------------------------------------
------------------------------------------------------------
------------------------------------------------------------
------------------------ACTTGAC-----------------------------
------------------------------------------------------------
------------------------------------------------------------
------------------------------------------------------------
-------------------CACC---TA---C----------------------------
-------------GGGA---------------------TGC-A-----------------
-CCA----GT--------------------------------------------------
------------------------------------------------------------
------------
>OTU1503 12_292758
------------------------------------------------------------
------------------------------------------------------------
------------------------------------------------------------
---------TATTAG--------------------------ATA----------------
-CCCGA------------------------------------------------------
---------------------------------------------------GTAGTCC--
------------------------------------------------------------
------------------------------------------------------------
--------------------------CGAAACATCACG----------------------
-------------------------------------------CCTAT------------
----------------------------------------GG-----GAT----------
-----------------------------------------GCAG---------------
-----------------------CA------GT---------------------------
------------------------ATTA-------GA----------------------T
ACCC--------------------------------------------------------
------A-----------------------------------------------------
--------------------GGTAGTCC----------ATC-------------------
------------------------------------------------------------
---------A---------------G----------------------TA----------
CA-----GTG--------------------------------------------------
------------------------------------------------------------
---------------------------------------------CC-TAT-GGG-----
------------------------------------------------------------
----------------------------------------------AT------------
---------GCAG-----------------------------------------------
--------------CAG-------------------------------------------
--------------------------------------------T---------------
-------------------------------------A------TTA---GATAC---CC
T-----------------------------------------------------T-----
------------------------------------------------------------
------GTAGTCC-----------------------------------------------
-----ACT----------------ACCTTAGATACC-----------------------C
T--------------------C------------------------AA-TGT--------
------------------------------------------------------------
---------------------------CCTA---CGGGG---------------------
-----------------------------G------------------------------
------------------------------------------------------------
------------G---C-------AGCA------G-------TAGTCC------------
-------------------------------------A-TT------------------A
GATAC-CCTA-GTA-GTC----------------------C--GCTCAT-----------
-AGATAG---------------------------------------------TGATTCTC
TTCCGATCTTGACCA---------------------------------------------
------------------------------------------------------------
------------------------------------------------------------
--------CCTA----------------------T-GGGGT-------------------
--------------------------------GCAG---CAG------------------
------------------------------------------------------------
------------------------------------------------------------
---------------T--------ATTAGATACCCTCGATGT------------------
------------------------------------------------------------
------------------------------------------------------------
------------------------------------------------------------
---------------------CC---TA---T----------------------------
-------------GGGA---------------------CGC-A-----------------
-CCA----GT--------------------------------------------------
------------------------------------------------------------
------------
>OTU1563 16_640007
------------------------------------------------------------
------------------------------------------------------------
------------------------------------------------------------
---------TATTAG--------------------------ATA----------------
-CCCCG------------------------------------------------------
---------------------------------------------------GTAGTCC--
------------------------------------------------------------
---GCT---------------------------------------ACCATTACGCCTACT
TGACCTATG-----------------GGATGCACCGATCAG-------------------
-------------------------------------------CCTAC------------
----------------------------------------GG-----GGC----------
-----------------------------------------GCAG---------------
-----------------------CA------GT---------------------------
------------------------ATTA-------GA----------------------T
ACCC--------------------------------------------------------
------T-----------------------------------------------------
--------------------CGTAGTCC----------GCT-------------------
------------------------------------------------------------
---------A---------------C----------------------CTTAGATACCCT
CG-----ATGT-------------------------------------------------
------------------------------------------------------------
---------------------------------------------CC-TAC-GGG-----
------------------------------------------------------------
----------------------------------------------AT------------
---------GCAG-----------------------------------------------
--------------CAG-------------------------------------------
--------------------------------------------C---------------
-------------------------------------A------TTA---GATAC---CC
G-----------------------------------------------------T-----
------------------------------------------------------------
------GTAGTCC-----------------------------------------------
-----GCT----------------AC---------------------------------C
A--------------------C------------------------GA-TGT--------
------------------------------------------------------------
---------------------------CCTA---TGGGA---------------------
-----------------------------C------------------------------
------------------------------------------------------------
------------G---C-------AGCA------G-------T-----------------
-------------------------------------A-TT------------------A
GATAC-CCGT-GTA-GTC----------------------C--ATCA-------------
----GTG-----------------------------------------------------
------------------------------------------------------------
------------------------------------------------------------
------------------------------------------------------------
------------------------------------------------------------
------------------------------------------------------------
------------------------------------------------------------
------------------------------------------------------------
------------------------------------------------------------
------------------------------------------------------------
------------------------------------------------------------
------------------------------------------------------------
------------CCAAT----CC---TA---T----------------------------
-------------GGGG---------------------AGCAA-----------------
-ACA----GG--------------------------------------------------
------------------------------------------------------------
------------
>OTU2061 16_627248
------------------------------------------------------------
------------------------------------------------------------
------------------------------------------------------------
---------TATTAG--------------------------ATA----------------
-CCCGA------------------------------------------------------
---------------------------------------------------GTAGTCC--
------------------------------------------------------------
---GCT---------------------------------------ACC------------
-------TT-----------------AGATACCCTCGATGT-------------------
-------------------------------------------CCTAC------------
----------------------------------------GG-----GGT----------
-----------------------------------------GCAG---------------
-----------------------CA------GT---------------------------
------------------------ATTA-------GA----------------------T
ACCC--------------------------------------------------------
------T-----------------------------------------------------
--------------------AGTAGTCC----------ATC-------------------
------------------------------------------------------------
---------A-------------------------------------------GTGCCA-
---------AT-------------------------------------------------
------------------------------------------------------------
---------------------------------------------CC-TAC-GGG-----
------------------------------------------------------------
----------------------------------------------AT------------
---------GCAG-----------------------------------------------
--------------CAG-------------------------------------------
--------------------------------------------T---------------
-------------------------------------A------TTA---GATAC---CC
G-----------------------------------------------------C-----
------------------------------------------------------------
------GTAGTCC-----------------------------------------------
-----GCT----------------AC---------------------------------C
A--------------------C------------------------GA-TGT--------
------------------------------------------------------------
---------------------------CCTA---TGGGG---------------------
-----------------------------T------------------------------
------------------------------------------------------------
------------G---C-------AGCA------G-------TG----------------
-------------------------------------A-TT------------------A
GATAC-CCTC-GTA-GTC----------------------C--GCTACC-----------
-ATTACG-----------------------------------------------------
------------------------------------------------------------
------------------------------------------------------------
------------------------------------------------------------
------------------------------------------------------------
------------------------------------------------------------
------------------------------------------------------------
------------------------------------------------------------
------------------------------------------------------------
------------------------------------------------------------
------------------------------------------------------------
------------------------------------------------------------
------------CCTACTTGACC---TA---T----------------------------
-------------GGGA---------------------TGC-A-----------------
-GCA----GT--------------------------------------------------
------------------------------------------------------------
------------
>OTU1876 18_765822
------------------------------------------------------------
------------------------------------------------------------
------------------------------------------------------------
--------TAATTAG--------------------------ATA----------------
-CCCCA------------------------------------------------------
---------------------------------------------------GTAGTCC--
------------------------------------------------------------
---GCT---------------------------------------ACCA-----------
--------------------------CTATGT----------------------------
-------------------------------------------CCTAT------------
----------------------------------------GG-----GAT----------
-----------------------------------------GCAG---------------
-----------------------CA------GC---------------------------
------------------------ATTA-------GA----------------------T
ACCC--------------------------------------------------------
------T-----------------------------------------------------
--------------------GGTAGTCC----------GCT-------------------
------------------------------------------------------------
---------A---------------C----------------------CG---------A
CTGCCATATGTCA-----------------------------------------------
------------------------------------------------------------
---------------------------------------------CC-TAT-GGG-----
------------------------------------------------------------
----------------------------------------------GC------------
---------GCAC-----------------------------------------------
--------------CAG-------------------------------------------
--------------------------------------------T---------------
-------------------------------------A------TTA---GATAC---CC
T-----------------------------------------------------G-----
------------------------------------------------------------
------GTAGTCC-----------------------------------------------
-----GCT---------------------------------------------------C
A--------------------T-----------------AGAGAGTGA-TGCTCTTCCGA
TCTTGTA-----------------------------------------------------
---------------------------CCTA---TGGGA---------------------
-----------------------------T------------------------------
------------------------------------------------------------
------------G---C-------AGCA------G-------T-----------------
-------------------------------------A-TT------------------A
GATAC-CCCG-GTA-GTC----------------------C--CGAAAC-----------
-ATCGCG-----------------------------------------------------
------------------------------------------------------------
------------------------------------------------------------
------------------------------------------------------------
------------------------------------------------------------
------------------------------------------------------------
------------------------------------------------------------
------------------------------------------------------------
------------------------------------------------------------
------------------------------------------------------------
------------------------------------------------------------
------------------------------------------------------------
---------------------CC---TA---C----------------------------
-------------GGGA---------------------GGC-A-----------------
-GCA----GT--------------------------------------------------
------------------------------------------------------------
------------
>OTU2093 14_433895
------------------------------------------------------------
------------------------------------------------------------
------------------------------------------------------------
--------TAATTAG--------------------------ATA----------------
-CCCGG------------------------------------------------------
---------------------------------------------------GTAGTCC--
------------------------------------------------------------
---ATC---------------------------------------AGTA-----------
--------------------------CAGTA-----------------------------
-------------------------------------------CCTAC------------
----------------------------------------GG-----GAG----------
-----------------------------------------GCAC---------------
-----------------------CA------GT---------------------------
------------------------ATTA-------GA----------------------T
ACCC--------------------------------------------------------
------G-----------------------------------------------------
--------------------CGTAGTCC----------CGT-------------------
------------------------------------------------------------
---------A---------------C----------------------GA----------
CTTGACCA----------------------------------------------------
------------------------------------------------------------
---------------------------------------------CC-TAT-GGG-----
------------------------------------------------------------
----------------------------------------------GG------------
---------GCAC-----------------------------------------------
--------------CAG-------------------------------------------
--------------------------------------------TA--------------
-------------------------------------A------TTA---GATAC---CC
C-----------------------------------------------------T-----
------------------------------------------------------------
------GTAGTCC-----------------------------------------------
-----GCT---------------------------------------------------C
A--------------------T-------------AGAGAGAGGGTGA-TGCTCTTCTGG
CTAC--------------------------------------------------------
---------------------------CCTA---CGGGA---------------------
-----------------------------T------------------------------
------------------------------------------------------------
------------G---C-------AGCA------G-------TA----------------
-------------------------------------A-TT------------------A
GATAC-CCGC-GTA-GTC----------------------C--GCTCAT-----------
-ATCACG-----------------------------------------------------
------------------------------------------------------------
------------------------------------------------------------
------------------------------------------------------------
------------------------------------------------------------
------------------------------------------------------------
------------------------------------------------------------
------------------------------------------------------------
------------------------------------------------------------
------------------------------------------------------------
------------------------------------------------------------
------------------------------------------------------------
---------------------CC---TA---T----------------------------
-------------GGGA---------------------GGC-A-----------------
-GCA----GC--------------------------------------------------
------------------------------------------------------------
------------
>OTU2502 14_422261
------------------------------------------------------------
------------------------------------------------------------
------------------------------------------------------------
---------TATTAG--------------------------ATA----------------
-CCCAG------------------------------------------------------
---------------------------------------------------GTAGTCC--
------------------------------------------------------------
---------------------------------------------CGTA-----------
--------------------------CGACTTGTA-------------------------
-------------------------------------------CCTAC------------
----------------------------------------GG-----GAT----------
-----------------------------------------GCAG---------------
-----------------------CA------GT---------------------------
------------------------ATTA-------GA----------------------T
ACCC--------------------------------------------------------
------A-----------------------------------------------------
--------------------GGTAGTCC----------GCT-------------------
------------------------------------------------------------
---------C---------------A----------------------TA----------
GAGAGTGATGCTCTTCCGATCTTGTA----------------------------------
------------------------------------------------------------
---------------------------------------------CC-TAC-GGG-----
------------------------------------------------------------
----------------------------------------------GC------------
---------GCAG-----------------------------------------------
--------------CAG-------------------------------------------
--------------------------------------------T---------------
-------------------------------------A------TTA---GATAC---CC
T-----------------------------------------------------T-----
------------------------------------------------------------
------GTAGTCC-----------------------------------------------
-----ATC----------------------------------------------------
----------------------------------------------AG-TGCAGTG----
------------------------------------------------------------
---------------------------CCTA---CGGGA---------------------
-----------------------------C------------------------------
------------------------------------------------------------
------------G---C-------AGCA------G-------T-----------------
-------------------------------------A-TT------------------A
GATAC-CCCC-GTA-GTC----------------------C--GCTACC-----------
-ATCACG-----------------------------------------------------
------------------------------------------------------------
------------------------------------------------------------
------------------------------------------------------------
--------CCTA----------------------T-GGGAT-------------------
--------------------------------GCAC---TGA------------------
------------------------------------------------------------
------------------------------------------------------------
---------------T--------------------------------------------
------------------------------------------------------------
------------------------------------------------------------
------------------------------------------------------------
------------------CAGCC---TA---C----------------------------
-------------GGGG---------------------CGC-A-----------------
-CCA----GT--------------------------------------------------
------------------------------------------------------------
------------
>OTU2140 14_439784
------------------------------------------------------------
------------------------------------------------------------
------------------------------------------------------------
---------TATTAG--------------------------ATA----------------
-CCCAT------------------------------------------------------
---------------------------------------------------GTAGTCC--
------------------------------------------------------------
---GCT-----------------------------ACCTTAGATACCCT-----------
--------------------------CGATGT----------------------------
-------------------------------------------CCTAC------------
----------------------------------------GG-----GAC----------
-----------------------------------------GCAG---------------
-----------------------CA------GT---------------------------
------------------------ATTA-------GA----------------------T
ACCC--------------------------------------------------------
------T-----------------------------------------------------
--------------------CGTAGTCC-------ATCAGT-------------------
------------------------------------------------------------
---------G---------------C----------------------CA----------
-------AT---------------------------------------------------
------------------------------------------------------------
---------------------------------------------CC-TAT-GGG-----
------------------------------------------------------------
----------------------------------------------GT------------
---------GCAG-----------------------------------------------
--------------CAG-------------------------------------------
--------------------------------------------T---------------
-------------------------------------A------TTA---GATAC---CC
G-----------------------------------------------------A-----
------------------------------------------------------------
------GTAGTCC-----------------------------------------------
-----GCT---------------------------------------------------C
A--------------------T-------------AGAGAGAGGGTGA-TGCTCTTCCGA
TCAG--------------------------------------------------------
---------------------------CCTA---CGGGA---------------------
-----------------------------G------------------------------
------------------------------------------------------------
------------G---C-------AGCA------G-------T-----------------
-------------------------------------A-TT------------------A
GATAC-CCTG-GTA-GTC----------------------C-------------------
------------------------------------------------------------
------------------------------------------------------------
------------------------------------------------------------
------------------------------------------------------------
------------------------------------------------------------
------------------------------------------------------------
------------------------------------------------------------
------------------------------------------------------------
-----------------------CTTTTGATGCCAAT-----------------------
------------------------------------------------------------
------------------------------------------------------------
------------------------------------------------------------
---------------------CC---TA---C----------------------------
-------------GGGA---------------------CGC-A-----------------
-GCA----GT--------------------------------------------------
------------------------------------------------------------
------------
>OTU1303 7_1147698
------------------------------------------------------------
------------------------------------------------------------
------------------------------------------------------------
--------TAATTAG--------------------------ATA----------------
-CCCTC------------------------------------------------------
---------------------------------------------------GTAGTCC--
------------------------------------------------------------
------------------------------------------------------------
--------------------------CGAAACATCACG----------------------
-------------------------------------------CCTAT------------
----------------------------------------GG-----GAG----------
-----------------------------------------GCAG---------------
-----------------------CA------GT---------------------------
------------------------ATTA-------GA----------------------T
ACCC--------------------------------------------------------
------A-----------------------------------------------------
--------------------TGTAGTCC----------CGT-------------------
------------------------------------------------------------
---------A---------------C----------------------GA----------
------TTTGA-------------------------------------------------
------------------------------------------------------------
---------------------------------------------CC-TAT-GGG-----
------------------------------------------------------------
----------------------------------------------GC------------
---------GCAG-----------------------------------------------
--------------CAG-------------------------------------------
--------------------------------------------T---------------
-------------------------------------A------TTA---GATAC---CC
A-----------------------------------------------------G-----
------------------------------------------------------------
------GTAGTCC-----------------------------------------------
-----------------------------------------------------------C
G---------------------------------------------AAACATCACG----
------------------------------------------------------------
---------------------------CCTA---TGGGG---------------------
-----------------------------T------------------------------
------------------------------------------------------------
------------G---C-------ACCA------G-------T-----------------
-------------------------------------A-TT------------------A
GATAC-CCGT-GTA-GTC----------------------C--GCTACC-----------
TTAGATA-----------------------------------------------------
-----CCCTCGATGT---------------------------------------------
------------------------------------------------------------
------------------------------------------------------------
--------CCTA----------------------C-GGGGT-------------------
--------------------------------GCAG---CAG------------------
------------------------------------------------------------
------------------------------------------------------------
------------------------ATTAGATACCCTCGTAGTC-----------------
------------------------------------------------------------
----------------------------------------------------CGCTA---
-----------------------------------------CCAACTGCCATAGGGAGTG
ATGCTATTCCGATCTGGCTACCC---TA---T----------------------------
-------------GGGA---------------------CGC-A-----------------
-CCA----GT--------------------------------------------------
------------------------------------------------------------
------------
>OTU2762 12_317045
------------------------------------------------------------
------------------------------------------------------------
------------------------------------------------------------
--------TAATTAG--------------------------ATA----------------
-CCCTA------------------------------------------------------
---------------------------------------------------GTAGTCC--
------------------------------------------------------------
---CCC---------------------------------------AGTA-----------
--------------------------CAGTG-----------------------------
-------------------------------------------CCTAT------------
----------------------------------------GG-----GGG----------
-----------------------------------------GCAG---------------
-----------------------CA------GT---------------------------
------------------------ATTA-------GA----------------------T
ACCC--------------------------------------------------------
------C-----------------------------------------------------
--------------------GGTAGTCC----------GCT-------------------
------------------------------------------------------------
---------A---------------C----------------------CA----------
TC-----ACG--------------------------------------------------
------------------------------------------------------------
---------------------------------------------CC-TAC-GGG-----
------------------------------------------------------------
----------------------------------------------GT------------
---------GCAG-----------------------------------------------
--------------CAG-------------------------------------------
--------------------------------------------G---------------
-------------------------------------A------TTA---GATAC---CC
C-----------------------------------------------------C-----
------------------------------------------------------------
------GTAGTCC-----------------------------------------------
----CTTT---------------------------------------------------T
G--------------------C------------------------GA-TGT--------
------------------------------------------------------------
---------------------------CCTA---CGGGG---------------------
-----------------------------T------------------------------
------------------------------------------------------------
------------G---C-------AGCA------G-------T-----------------
-------------------------------------A-TT------------------A
GATAC-CCCG-GTA-GTC----------------------C--GCTCAT-----------
-AGAGAG-----------------------------------------------------
------------------------------------------------------------
------------------------------------------------------------
------------------------------------------------------------
------------------------------------------------------------
------------------------------------------------------------
------------------------------------------------------------
------------------------------------------------------------
---------------------------TGATGCTCTTCTGATC-----------------
------------------------------------------------------------
------------------------------------------------------------
------------------------------------------------------------
-------------------AACC---TA---C----------------------------
-------------GGGG---------------------TGC-A-----------------
-GCA----GT--------------------------------------------------
------------------------------------------------------------
------------
>OTU2451 10_190047
------------------------------------------------------------
------------------------------------------------------------
------------------------------------------------------------
---------GATTAG--------------------------ATA----------------
-CCCTC------------------------------------------------------
---------------------------------------------------GTAGTCC--
------------------------------------------------------------
------------------------------------------------------------
--------------------------CGAAACATCACG----------------------
-------------------------------------------CCTAC------------
----------------------------------------GG-----GGT----------
-----------------------------------------GCAG---------------
-----------------------CA------GTAGTCA----------------------
------------------------ATTA-------GA----------------------T
ACCC--------------------------------------------------------
------G-----------------------------------------------------
--------------------GGTAGTCC----------GCT-------------------
------------------------------------------------------------
---------A---------------C----------------------CG----------
TT-----ACGCCTACTTGA-----------------------------------------
------------------------------------------------------------
---------------------------------------------CC-TAC-GGG-----
------------------------------------------------------------
----------------------------------------------GT------------
---------GCAC-----------------------------------------------
--------------CAG-------------------------------------------
--------------------------------------------T---------------
-------------------------------------A------TTA---GATAC---CC
T-----------------------------------------------------G-----
------------------------------------------------------------
------GTAGTCC-----------------------------------------------
-----GCT----------------AC---------------------------------C
A-----ACTGCCCATAGAGAGC------------------------GA-TGCTCTTCCGA
TCTACTTGA---------------------------------------------------
---------------------------CCTA---CGGGG---------------------
-----------------------------T------------------------------
------------------------------------------------------------
------------G---C-------AGCA------G-------TA----------------
-------------------------------------A-TT------------------A
GATAC-CCCG-GTA-GTC----------------------C--ACCAGT-----------
-ACTTGA-----------------------------------------------------
------------------------------------------------------------
------------------------------------------------------------
------------------------------------------------------------
------------------------------------------------------------
------------------------------------------------------------
------------------------------------------------------------
------------------------------------------------------------
------------------------------------------------------------
------------------------------------------------------------
------------------------------------------------------------
------------------------------------------------------------
---------------------CC---TA---C----------------------------
-------------GGGA---------------------TGC-A-----------------
-GCA----GT--------------------------------------------------
------------------------------------------------------------
------------
>OTU2630 12_308543
------------------------------------------------------------
------------------------------------------------------------
------------------------------------------------------------
---------TATTAG--------------------------ATA----------------
-CCCAT------------------------------------------------------
---------------------------------------------------GTAGTCC--
------------------------------------------------------------
------------------------------------------------------------
--------------------------CGAAACATTACGCCTATGGGATGCACCTATGTCA
-------------------------------------------CCTAC------------
----------------------------------------GG-----GAT----------
-----------------------------------------GCAG---------------
-----------------------CA------GG---------------------------
------------------------ATTA-------GA----------------------T
ACCC--------------------------------------------------------
------A-----------------------------------------------------
--------------------CGTAGTCC----------ATC-------------------
------------------------------------------------------------
---------A---------------G----------------------TA----------
CA-----GTG--------------------------------------------------
------------------------------------------------------------
---------------------------------------------CC-TAC-GGG-----
------------------------------------------------------------
----------------------------------------------AC------------
---------GCAC-----------------------------------------------
--------------CAG-------------------------------------------
--------------------------------------------T---------------
-------------------------------------A------TTA---GATAC---CC
T-----------------------------------------------------A-----
------------------------------------------------------------
------GTAGTCC-----------------------------------------------
-----ATC----------------AG---------------------------------T
A--------------------C------------------------AG-TG---------
------------------------------------------------------------
---------------------------CCTA---TGGGG---------------------
-----------------------------G------------------------------
------------------------------------------------------------
------------G---C-------AGCA------G-------T-----------------
-------------------------------------A-TT------------------A
GATAC-CCCG-GTA-GTC----------------------C--GCTACC-----------
AACTGAT-----------------------------------------------------
------------------------------------------------------------
------------------------------------------------------------
------------------------------------------------------------
------------------------------------------------------------
------------------------------------------------------------
------------------------------------------------------------
------------------------------------------------------------
------------------------------------------------------------
------------------------------------------------------------
------------------------------------------------------------
------------------------------------------------------------
------------------CAGCC---TA---T----------------------------
-------------GGGA---------------------GGC-A-----------------
-GCA----GT--------------------------------------------------
------------------------------------------------------------
------------
>OTU1309 17_730885
------------------------------------------------------------
------------------------------------------------------------
------------------------------------------------------------
--------TAATTAG--------------------------ATA----------------
-CCCGA------------------------------------------------------
---------------------------------------------------GTAGTCC--
------------------------------------------------------------
---GCT---------------------------------------ACCA-----------
--------------------------TGGCTAC---------------------------
-------------------------------------------CCTAT------------
----------------------------------------GG-----GGT----------
-----------------------------------------GCAG---------------
-----------------------CA------GTA--------------------------
------------------------ATTA-------GA----------------------T
ACCC--------------------------------------------------------
------G-----------------------------------------------------
--------------------AGTAGTCC----------GCT-------------------
------------------------------------------------------------
---------A---------------C----------------------CA----------
CC-----TTGTA------------------------------------------------
------------------------------------------------------------
---------------------------------------------CC-TAC-GGG-----
------------------------------------------------------------
----------------------------------------------AG------------
---------GCAG-----------------------------------------------
--------------CAG-------------------------------------------
--------------------------------------------TA--------------
-------------------------------------A------TTA---GATAC---CC
A-----------------------------------------------------G-----
------------------------------------------------------------
------GTAGTCC-----------------------------------------------
-----GCT----------------AC---------------------------------C
A--------------------T------------------------GGCTAC--------
------------------------------------------------------------
---------------------------CCTA---TGGGG---------------------
-----------------------------C------------------------------
------------------------------------------------------------
------------G---C-------AGCA------G-------T-----------------
-------------------------------------A-TT------------------A
GATAC-CCAC-GTA-GTC----------------------C--GCTACC-----------
GACTGTC-----------------------------------------------------
------------------------------------------------------------
------------------------------------------------------------
------------------------------------------------------------
------------------------------------------------------------
------------------------------------------------------------
------------------------------------------------------------
------------------------------------------------------------
------------------------CATGGCTAC---------------------------
------------------------------------------------------------
------------------------------------------------------------
------------------------------------------------------------
---------------------CC---TA---C----------------------------
-------------GGGA---------------------TGC-A-----------------
-GCA----GT--------------------------------------------------
------------------------------------------------------------
------------
>OTU1855 7_1141451
------------------------------------------------------------
------------------------------------------------------------
------------------------------------------------------------
---------TATTAG--------------------------ATA----------------
-CCCGC------------------------------------------------------
---------------------------------------------------GTAGTCC--
------------------------------------------------------------
------------------------------------------------------------
--------------------------CGAAACATCACG----------------------
-------------------------------------------CCTAT------------
----------------------------------------GG-----GAT----------
-----------------------------------------GCAG---------------
-----------------------CA------GT---------------------------
------------------------ATTA-------GA----------------------T
ACCC--------------------------------------------------------
------G-----------------------------------------------------
--------------------TGTAGTCC----------CGT-------------------
------------------------------------------------------------
---------A---------------C----------------------GA----------
CT------TGA-------------------------------------------------
------------------------------------------------------------
---------------------------------------------CC-TAC-GGG-----
------------------------------------------------------------
----------------------------------------------AT------------
---------GCAG-----------------------------------------------
--------------CAG-------------------------------------------
--------------------------------------------T---------------
-------------------------------------A------TTA---GATAC---CC
T-----------------------------------------------------TGTAGT
CCCGTACGACTTGTACCTATGGGATGCACTGATCAGCCTATGGGAGGCAGCAGATTAGAT
ACCCTCGTAGTCC----------------------------------------CGAAACA
GAGGGGAT----------------------------------------------------
----------------------------------------------GA-TGCTCTTCCGA
TCTTGTA-----------------------------------------------------
---------------------------CCTA---CGGGA---------------------
-----------------------------T------------------------------
------------------------------------------------------------
------------G---C-------AGCA------G-------T-----------------
-------------------------------------A-TT------------------A
GATAC-CCTC-GAT-GT-------------------------------------------
------------------------------------------------------------
------------------------------------------------------------
------------------------------------------------------------
------------------------------------------------------------
------------------------------------------------------------
------------------------------------------------------------
------------------------------------------------------------
------------------------------------------------------------
------------------------------------------------------------
------------------------------------------------------------
------------------------------------------------------------
------------------------------------------------------------
---------------------CC---TA---T----------------------------
-------------GGGG---------------------TGC-A-----------------
-GCA----GT--------------------------------------------------
------------------------------------------------------------
------------
>OTU2124 6_1061760
------------------------------------------------------------
------------------------------------------------------------
------------------------------------------------------------
---------TATTAG--------------------------ATA----------------
-CCCGG------------------------------------------------------
---------------------------------------------------GTAGTCC--
------------------------------------------------------------
------------------------------------------------------------
--------------------------CGAAACATCATG----------------------
-------------------------------------------CCTAC------------
----------------------------------------GG-----GAT----------
-----------------------------------------GCAG---------------
-----------------------CA------GG---------------------------
------------------------ATTA-------GA----------------------T
ACCC--------------------------------------------------------
------T-----------------------------------------------------
--------------------CGTAGTCC----------CGT-------------------
------------------------------------------------------------
---------A---------------C----------------------GA----------
CT------TGA-------------------------------------------------
------------------------------------------------------------
---------------------------------------------CC-TAT-GGG-----
------------------------------------------------------------
----------------------------------------------AC------------
---------GCAG-----------------------------------------------
--------------CAG-------------------------------------------
--------------------------------------------T---------------
-------------------------------------A------TTA---GATAC---CC
C-----------------------------------------------------G-----
------------------------------------------------------------
------GTAGTCC----------------------------------------CGAAACA
GAGGGGAT----------------------------------------------------
----------------------------------------------GA-TGCTCTTCCGA
TCTTGTA-----------------------------------------------------
---------------------------CCTA---CGGGG---------------------
-----------------------------C------------------------------
------------------------------------------------------------
------------G---C-------ACCA------G-------T-----------------
-------------------------------------A-TT------------------A
GATAC-CCTT-GTA-GTC----------------------C--CGTACG-----------
ACTTGTA-----------------------------------------------------
------------------------------------------------------------
------------------------------------------------------------
------------------------------------------------------------
------------------------------------------------------------
------------------------------------------------------------
------------------------------------------------------------
------------------------------------------------------------
------------------------------------------------------------
------------------------------------------------------------
------------------------------------------------------------
------------------------------------------------------------
---------------------CC---TA---C----------------------------
-------------GGGA---------------------GGC-A-----------------
-GCA----GT--------------------------------------------------
------------------------------------------------------------
------------
>OTU2227 6_1036254
------------------------------------------------------------
------------------------------------------------------------
------------------------------------------------------------
--------CAATTAG--------------------------ATA----------------
-CCCTG------------------------------------------------------
---------------------------------------------------GTAGTCC--
------------------------------------------------------------
---GCT-----------------------CATAGAGGGCGATGCTCTTC-----------
--------------------------CGATCTGGCTAC----------------------
-------------------------------------------CCTAT------------
----------------------------------------GG-----GAC----------
-----------------------------------------GCAC---------------
-----------------------CA------GCA--------------------------
------------------------ATTA-------GA----------------------T
ACCC--------------------------------------------------------
------C-----------------------------------------------------
--------------------AGTAGTCC----------ATC-------------------
------------------------------------------------------------
---------A---------------G----------------------TG----------
CA-----GTA--------------------------------------------------
------------------------------------------------------------
---------------------------------------------CC-TAT-GGG-----
------------------------------------------------------------
----------------------------------------------GG------------
---------GCAC-----------------------------------------------
--------------CAG-------------------------------------------
--------------------------------------------T---------------
-------------------------------------A------TTA---GATAC---CC
C-----------------------------------------------------A-----
------------------------------------------------------------
------GTAGTCC-----------------------------------------------
-----GCT---------------------------------------------------C
ATGGATACCCT----------C------------------------GA-TGT--------
------------------------------------------------------------
---------------------------CCTA---TGGGA---------------------
-----------------------------G------------------------------
------------------------------------------------------------
------------G---C-------AGCA------G-------TA----------------
-------------------------------------A-TT------------------A
GATAC-CCTT-GTA-GTC----------------------C--CGTACG-----------
------------------------------------------------------------
------------------------------------------------------------
------------------------------------------------------------
------------------------------------------------------------
------------------------------------------------------------
------------------------------------------------------------
------------------------------------------------------------
------------------------------------------------------------
------------------------------------------------------------
------------------------------------------------------------
------------------------------------------------------------
------------------------------------------------------------
--------------TCTTGTACC---TA---T----------------------------
-------------GGGA---------------------GGC-A-----------------
-GCA----GT--------------------------------------------------
------------------------------------------------------------
------------
>OTU2965 18_734923
------------------------------------------------------------
------------------------------------------------------------
------------------------------------------------------------
---------TATTAG--------------------------ATA----------------
-CCCCA------------------------------------------------------
---------------------------------------------------GTAGTCC--
------------------------------------------------------------
---ATC---------------------------------------AGTA-----------
--------------------------CAGTG-----------------------------
-------------------------------------------CCTAC------------
----------------------------------------GG-----GGT----------
-----------------------------------------GCAC---------------
-----------------------CA------GT---------------------------
------------------------ATTA-------GA----------------------T
ACCC--------------------------------------------------------
------T-----------------------------------------------------
--------------------CGTAGTCC----------GCT-------------------
------------------------------------------------------------
---------A---------------C----------------------CA----------
CG-----ATGT-------------------------------------------------
------------------------------------------------------------
---------------------------------------------CC-TAC-GGG-----
------------------------------------------------------------
----------------------------------------------AG------------
---------GCAG-----------------------------------------------
--------------CAG-------------------------------------------
--------------------------------------------T---------------
-------------------------------------A------TTA---GATAC---CC
G-----------------------------------------------------T-----
------------------------------------------------------------
------GTAGTCC-----------------------------------------------
-----ATC----------------AG---------------------------------T
A--------------------C------------------------AG-TG---------
------------------------------------------------------------
---------------------------CCTA---CGGGA---------------------
-----------------------------T------------------------------
------------------------------------------------------------
------------G---C-------AGCA------G-------G-----------------
-------------------------------------A-TT------------------A
GATAC-CCCA-GTA-GTC----------------------C--GCTACC-----------
-AGATCG-----------------------------------------------------
------------------------------------------------------------
------------------------------------------------------------
------------------------------------------------------------
------------------------------------GAAGA-------------------
--------------------------------GCGT---CGT------------------
------------------------------------------------------------
------------------------------------------------------------
------------------------GTAGGGAAAGAGTGTAGTC-----------------
------------------------------------------------------------
----------------------------------------------------CATCA---
------------------------------------------------------------
-------------GTACAGTGCC---TA---C----------------------------
-------------GGGA---------------------TGC-A-----------------
-GCA----GG--------------------------------------------------
------------------------------------------------------------
------------
>OTU2898 18_774909
------------------------------------------------------------
------------------------------------------------------------
------------------------------------------------------------
---------TATTAG--------------------------ATA----------------
-CCCTT------------------------------------------------------
---------------------------------------------------GTAGTCC--
------------------------------------------------------------
---GCTCATAGAGAGTGATGCTCTTCCG-----------------ATCT-----------
--------------------------CGATGT----------------------------
-------------------------------------------CCTAT------------
----------------------------------------GG-----GGG----------
-----------------------------------------GCAG---------------
-----------------------CA------GT---------------------------
------------------------ATTA-------GA----------------------T
ACCC--------------------------------------------------------
------C-----------------------------------------------------
--------------------CGTAGTCC----------GCT-------------------
------------------------------------------------------------
---------A---------------C----------------------CA----------
TT-----ACACCTACTTGTA----------------------------------------
------------------------------------------------------------
---------------------------------------------CC-TAT-GGG-----
------------------------------------------------------------
----------------------------------------------AC------------
---------GCAC-----------------------------------------------
--------------CAG-------------------------------------------
--------------------------------------------TA--------------
-------------------------------------A------TTA---GATAC---CC
T-----------------------------------------------------T-----
------------------------------------------------------------
------GTAGTCC-----------------------------------------------
-----GCT----------------ACCTTAGATACC-----------------------C
T--------------------C------------------------GA-TGT--------
------------------------------------------------------------
---------------------------CCTA---CGGGA---------------------
-----------------------------C------------------------------
------------------------------------------------------------
------------G---C-------AGCA------G-------T-----------------
-------------------------------------A-TT------------------A
GATAC-CCGT-GTA-GTC----------------------C--CGTACG-----------
-ACTTGA-----------------------------------------------------
------------------------------------------------------------
------------------------------------------------------------
------------------------------------------------------------
------------------------------------------------------------
------------------------------------------------------------
------------------------------------------------------------
------------------------------------------------------------
------------------------------------------------------------
------------------------------------------------------------
------------------------------------------------------------
------------------------------------------------------------
---------------------CC---TA---C----------------------------
-------------GGGA---------------------CGC-A-----------------
-GCA----GT--------------------------------------------------
------------------------------------------------------------
------------
>OTU2886 18_772684
------------------------------------------------------------
------------------------------------------------------------
------------------------------------------------------------
---------TATTAG--------------------------ATA----------------
-CCCAC------------------------------------------------------
---------------------------------------------------GTAGTCC--
------------------------------------------------------------
---GCT-----------------------CATAGAGGGTGATGCTATTC-----------
--------------------------CGACCTTGCA------------------------
-------------------------------------------CCTAC------------
----------------------------------------GG-----GAT----------
-----------------------------------------GCAG---------------
-----------------------CA------GT---------------------------
------------------------ATTA-------GA----------------------T
ACCC--------------------------------------------------------
------G-----------------------------------------------------
--------------------CGTAGTCC--------------------------------
------------------------------------------------------------
------------------------------------------------CG----------
TG-----ATGTACAGTG-------------------------------------------
------------------------------------------------------------
---------------------------------------------CC-TAC-GGG-----
------------------------------------------------------------
----------------------------------------------AG------------
---------GCAG-----------------------------------------------
--------------CAG-------------------------------------------
--------------------------------------------T---------------
-------------------------------------A------TTA---GATAC---CC
T-----------------------------------------------------G-----
------------------------------------------------------------
------GTAGTCC-----------------------------------------------
-----GCT---------------------------------------------------C
A--------------------T------------------------ACTTGA--------
------------------------------------------------------------
---------------------------CCTA---CGGGA---------------------
-----------------------------G------------------------------
------------------------------------------------------------
------------G---C-------AGCA------G-------T-----------------
-------------------------------------A-TT------------------A
GATAC-CCAT-GTA-GTC----------------------C--GCTACC-----------
-ACGATG-----------------------------------------------------
------------------------------------------------------------
------------------------------------------------------------
------------------------------------------------------------
------------------------------------------------------------
------------------------------------------------------------
------------------------------------------------------------
------------------------------------------------------------
------------------------------------------------------------
------------------------------------------------------------
------------------------------------------------------------
------------------------------------------------------------
--------------------TCC---TA---C----------------------------
-------------GGGG---------------------GGC-A-----------------
-GCA----GG--------------------------------------------------
------------------------------------------------------------
------------
>OTU2555 18_768575
------------------------------------------------------------
------------------------------------------------------------
------------------------------------------------------------
---------ACGCAG--------------------------ATA----------------
-CCCCC------------------------------------------------------
---------------------------------------------------GTAGTCC--
------------------------------------------------------------
---GCT---------------------------------------ACCAAC---------
--------------------------TGATCAG---------------------------
-------------------------------------------CCTAT------------
----------------------------------------GG-----GGG----------
-----------------------------------------GCAG---------------
-----------------------CA------GTA--------------------------
------------------------ATTA-------GA----------------------T
ACCC--------------------------------------------------------
------T-----------------------------------------------------
--------------------CGTAGTCC----------GCT-------------------
------------------------------------------------------------
---------A---------------C----------------------CA----------
CG-----ATGT-------------------------------------------------
------------------------------------------------------------
---------------------------------------------CC-TAC-GGG-----
------------------------------------------------------------
----------------------------------------------AT------------
---------GCAG-----------------------------------------------
--------------CAG-------------------------------------------
--------------------------------------------T---------------
-------------------------------------A------TTA---GATAC---CC
A-----------------------------------------------------C-----
------------------------------------------------------------
------GTAGTCC-----------------------------------------------
-----GCT----------------AC---------------------------------C
A--------------------C------------------------GA-TGT--------
------------------------------------------------------------
---------------------------CCTA---TGGGA---------------------
-----------------------------G------------------------------
------------------------------------------------------------
------------G---C-------AGCA------G-------T-----------------
-------------------------------------A-TT------------------A
GATAC-CCCT-GTA-GTC----------------------C-------------------
------------------------------------------------------------
------------------------------------------------------------
------------------------------------------------------------
------------------------------------------------------------
------------------------------------------------------------
------------------------------------------------------------
------------------------------------------------------------
------------------------------------------------------------
----------------------------GCTACCATTACG-CC-----------------
------------------------------------------------------------
----------------------------------------------------TATGT---
------------------------------------------------------------
-------------------CACC---TA---C----------------------------
-------------GGGA---------------------CGC-A-----------------
-GCA----GT--------------------------------------------------
------------------------------------------------------------
------------
>OTU2730 18_741355
------------------------------------------------------------
------------------------------------------------------------
------------------------------------------------------------
---------TATTAG--------------------------ATA----------------
-CCCGA------------------------------------------------------
---------------------------------------------------GTAGTCC--
------------------------------------------------------------
---GCT---------------------------------------ACCAAC---------
--------------------------TGATCAG---------------------------
-------------------------------------------CCTAT------------
----------------------------------------GG-----GAC----------
-----------------------------------------GCAG---------------
-----------------------CA------GT---------------------------
------------------------ATTA-------GA----------------------T
ACCC--------------------------------------------------------
------T-----------------------------------------------------
--------------------CGTAGTCC----------GCT-------------------
------------------------------------------------------------
---------A---------------C----------------------CA----------
CG-----ATGT-------------------------------------------------
------------------------------------------------------------
---------------------------------------------CC-TAT-GGG-----
------------------------------------------------------------
----------------------------------------------GG------------
---------GCAG-----------------------------------------------
--------------CAG-------------------------------------------
------------------------------------------------------------
-------------------------------------A------TTA---GATAC---CC
A-----------------------------------------------------G-----
------------------------------------------------------------
------GTAGTCC-----------------------------------------------
-----GCT----------------AC---------------------------------C
A--------------------C------------------------GA-TGT--------
------------------------------------------------------------
---------------------------CCTA---CGGGA---------------------
-----------------------------G------------------------------
------------------------------------------------------------
------------G---C-------AGCA------G-------T-----------------
-------------------------------------A-TT------------------A
GATAC-CCCC-GTA-GTC----------------------C--CGTACG-----------
-AGGGGA-----------------------------------------------------
------------------------------------------------------------
------------------------------------------------------------
------------------------------------------------------------
------------------------------------------------------------
------------------------------------------------------------
------------------------------------------------------------
------------------------------------------------------------
---------------------------TGATGCTCTTCCGATC-----------------
------------------------------------------------------------
----------------------------------------------------TACTT---
------------------------------------------------------------
-------------------GACC---TA---C----------------------------
-------------GGGA---------------------TGC-A-----------------
-GCA----GTATTAGATACCCTTGTAGTCCAGGAATATCACGCCTATGGGGGGCAGCAGT
------------------------------------------------------------
------------
>OTU1558 17_715440
------------------------------------------------------------
------------------------------------------------------------
------------------------------------------------------------
---------TATTAG--------------------------ATA----------------
-CCCGA------------------------------------------------------
---------------------------------------------------GTAGTCC--
------------------------------------------------------------
---GCT-----------------------CATAGAGAGTGATGCTATTC-----------
--------------------------CGATCCCTTGTA----------------------
-------------------------------------------CCTAC------------
----------------------------------------GG-----GAT----------
-----------------------------------------GCAG---------------
-----------------------CA------GTA--------------------------
------------------------ATTA-------GA----------------------T
ACCC--------------------------------------------------------
------C-----------------------------------------------------
--------------------AGTAGTCC----------GCT-------------------
------------------------------------------------------------
---------C---------------A----------------------TA----------
GAGAGTGATGCTCTTCCGATCTTGTA----------------------------------
------------------------------------------------------------
---------------------------------------------CC-TAC-GGG-----
------------------------------------------------------------
----------------------------------------------GC------------
---------GCAC-----------------------------------------------
--------------TAG-------------------------------------------
--------------------------------------------T---------------
-------------------------------------A------TTA---GATAC---CC
G-----------------------------------------------------T-----
------------------------------------------------------------
------GTAGTCC-----------------------------------------------
-----GCT----------------AC---------------------------------C
A--------------------C------------------------GA-TGT--------
------------------------------------------------------------
---------------------------ACTA---CGGGG---------------------
-----------------------------C------------------------------
------------------------------------------------------------
------------G---C-------ACAA------G-------T-----------------
-------------------------------------A-TT------------------A
GATAC-CCAT-GTA-GTC----------------------C--CGTACG-----------
-ACTTGT-----------------------------------------------------
------------------------------------------------------------
------------------------------------------------------------
------------------------------------------------------------
------------------------------------------------------------
------------------------------------------------------------
------------------------------------------------------------
------------------------------------------------------------
------------------------------------------------------------
------------------------------------------------------------
------------------------------------------------------------
------------------------------------------------------------
--------------------ACC---TA---C----------------------------
-------------GGGA---------------------TGC-A-----------------
-GCA----GTA-------------------------------------------------
------------------------------------------------------------
------------
>OTU1442 17_716214
------------------------------------------------------------
------------------------------------------------------------
------------------------------------------------------------
---------TATTAG--------------------------ATA----------------
-CCCCG------------------------------------------------------
---------------------------------------------------GTAGTCC--
------------------------------------------------------------
---GCT---------------------------------------ACCGACTGT------
--------------------------CCATGGCTAC------------------------
-------------------------------------------CCTAC------------
----------------------------------------GG-----GGC----------
-----------------------------------------GCAC---------------
-----------------------CA------GT---------------------------
------------------------ATTA-------GA----------------------T
ACCC--------------------------------------------------------
------G-----------------------------------------------------
--------------------TGTAGTCC----------ATC-------------------
------------------------------------------------------------
---------A---------------G----------------------TA----------
CA-----GCGTCAA----------------------------------------------
------------------------------------------------------------
---------------------------------------------CC-TAT-GGG-----
------------------------------------------------------------
----------------------------------------------GG------------
---------GCAG-----------------------------------------------
--------------CAG-------------------------------------------
--------------------------------------------T---------------
-------------------------------------A------TTA---GATAC---CC
C-----------------------------------------------------C-----
------------------------------------------------------------
------GTAGTCC-----------------------------------------------
-----GCT----------------AC---------------------------------C
A--------------------T------------------------GGCTAC--------
------------------------------------------------------------
---------------------------CCTA---TGGGG---------------------
-----------------------------C------------------------------
------------------------------------------------------------
------------G---C-------AGCA------G-------T-----------------
-------------------------------------A-TT------------------A
GATAC-CCCA-GTA-GTC----------------------C--GCTACC-----------
TTAGATA-----------------------------------------------------
-----CCCCGGCTAC---------------------------------------------
------------------------------------------------------------
------------------------------------------------------------
--------CCTA----------------------C-GGGAT-------------------
--------------------------------GCAG---CAG------------------
------------------------------------------------------------
------------------------------------------------------------
---------------T--------ATTAGATACCCTTGTAGTC-----------------
------------------------------------------------------------
----------------------------------------------------CATCA---
------------------------------------------------------------
-------------GTACAGTGCC---TA---C----------------------------
-------------GGGG---------------------TGC-A-----------------
-GCA----GT--------------------------------------------------
------------------------------------------------------------
------------
>OTU2921 18_751876
------------------------------------------------------------
------------------------------------------------------------
------------------------------------------------------------
--------TAATTAG--------------------------ATA----------------
-CCCTC------------------------------------------------------
---------------------------------------------------GTAGTCC--
------------------------------------------------------------
---GCT---------------------------------------ACCA-----------
--------------------------CGATGT----------------------------
-------------------------------------------CCTAT------------
----------------------------------------GG-----GAC----------
-----------------------------------------GCAG---------------
-----------------------CA------GTA--------------------------
------------------------ATTA-------GA----------------------T
ACCC--------------------------------------------------------
------C-----------------------------------------------------
--------------------TGTAGTCC----------GCT-------------------
------------------------------------------------------------
---------A---------------C----------------------CA----------
CG-----ATGT-------------------------------------------------
------------------------------------------------------------
---------------------------------------------CC-TAC-GGG-----
------------------------------------------------------------
----------------------------------------------GG------------
---------GCAC-----------------------------------------------
--------------CAG-------------------------------------------
--------------------------------------------T---------------
-------------------------------------A------TTA---GATAC---CC
T-----------------------------------------------------A-----
------------------------------------------------------------
------GTAGTCC-----------------------------------------------
-----GCT----------------AC---------------------------------C
A--------------------C------------------------GA-TGT--------
------------------------------------------------------------
---------------------------CCTA---CGGGA---------------------
-----------------------------T------------------------------
------------------------------------------------------------
------------G---C-------ACCA------G-------T-----------------
-------------------------------------A-TT------------------A
GATAC-CCTG-GTA-ATC----------------------C--CGTACG-----------
-ACTTGA-----------------------------------------------------
------------------------------------------------------------
------------------------------------------------------------
------------------------------------------------------------
--------CCTA----------------------C-GGGGG-------------------
--------------------------------GCAG---CAG------------------
------------------------------------------------------------
------------------------------------------------------------
---------------T--------ATTAGATACCCATGTAGTC-----------------
------------------------------------------------------------
----------------------------------------------------CGCTA---
------------------------------------------------------------
-------------CCATCACGCC---TA---C----------------------------
-------------GGGG---------------------CGC-A-----------------
-CCA----GT--------------------------------------------------
------------------------------------------------------------
------------
>OTU1670 17_693626
------------------------------------------------------------
------------------------------------------------------------
------------------------------------------------------------
---------TATTAG--------------------------ATA----------------
-CCCGT------------------------------------------------------
---------------------------------------------------GTAGTCC--
------------------------------------------------------------
---GCT---------------------------------------ACCA-----------
--------------------------CGATGT----------------------------
-------------------------------------------CCTAT------------
----------------------------------------GG-----GGT----------
-----------------------------------------GCAG---------------
-----------------------CA------GG---------------------------
------------------------ATTA-------GA----------------------T
ACCC--------------------------------------------------------
------G-----------------------------------------------------
--------------------GGTAGTCC----------GCT-------------------
------------------------------------------------------------
---------A---------------C----------------------CA-------TCT
TGTACCTATGGGACGCAGCAGTAATTAGATACCCTAGTAGTCCATCAGTACAGTG-----
------------------------------------------------------------
---------------------------------------------CC-TAT-GGG-----
------------------------------------------------------------
----------------------------------------------AG------------
---------GCAC-----------------------------------------------
--------------CAG-------------------------------------------
--------------------------------------------T---------------
-------------------------------------A------TTA---GATAC---CC
G-----------------------------------------------------T-----
------------------------------------------------------------
------GTAGTCC-----------------------------------------------
-----GCT----------------AC---------------------------------C
A--------------------C------------------------GA-TGT--------
------------------------------------------------------------
---------------------------CCTA---TGGGG---------------------
-----------------------------T------------------------------
------------------------------------------------------------
------------G---C-------AGCA------G-------G-----------------
-------------------------------------A-TT------------------A
GATAC-CCGG-GTA-GTC----------------------C--GCTACC-----------
-ATCTTG---------------TACCTATGGGACGCAGCAGTAATTAGATACCCTAGTAG
TCCATCAGTACAGTG---------------------------------------------
------------------------------------------------------------
------------------------------------------------------------
--------CCTA----------------------T-GGGAG-------------------
--------------------------------GCAC---CAG------------------
------------------------------------------------------------
------------------------------------------------------------
---------------T--------ATTAGATACCCTGGTAGTC-----------------
------------------------------------------------------------
----------------------------------------------------CGCTA---
------------------------------------------------------------
------------CCACGATGTCC---TA---T----------------------------
-------------GGGG---------------------GGC-A-----------------
-GCA----GT--------------------------------------------------
------------------------------------------------------------
------------
>OTU2315 17_726867
------------------------------------------------------------
------------------------------------------------------------
------------------------------------------------------------
---------GATTAG--------------------------ATA----------------
-CCCTT------------------------------------------------------
---------------------------------------------------GTAGTCC--
------------------------------------------------------------
---GCT---------------------------------------ACCA-----------
--------------------------CGATGT----------------------------
-------------------------------------------CCTAC------------
----------------------------------------GG-----GAG----------
-----------------------------------------GCAG---------------
-----------------------CA------GT---------------------------
------------------------ATTA-------GA----------------------T
ACCC--------------------------------------------------------
------G-----------------------------------------------------
--------------------TGTAGTCC----------GCT-------------------
------------------------------------------------------------
---------A---------------C----------------------CA----------
ACTGTCCATGGCTAC---------------------------------------------
------------------------------------------------------------
---------------------------------------------CC-TAT-GGG-----
------------------------------------------------------------
----------------------------------------------GG------------
---------GCAG-----------------------------------------------
--------------CAG-------------------------------------------
--------------------------------------------TA--------------
-------------------------------------A------TTA---GATAC---CC
C-----------------------------------------------------G-----
------------------------------------------------------------
------GTAGTCC-----------------------------------------------
-----ATC----------------AG---------------------------------T
A--------------------C------------------------AG-TG---------
------------------------------------------------------------
---------------------------CCTA---CGGGA---------------------
-----------------------------G------------------------------
------------------------------------------------------------
------------G---C-------AGCA------G-------T-----------------
-------------------------------------A-TT------------------A
GATAC-CCGA-GTA-GTC----------------------C--GCTCAT-----------
-AGAGAG-----------------------------------------------------
------------------------------------------------------------
------------------------------------------------------------
------------------------------------------------------------
------------------------------------GGGGT-------------------
------------------------------------------------------------
------------------------------------------------------------
------------------------------------------------------------
----------------------------GATGCTCTTCCTGTC-----------------
------------------------------------------------------------
----------------------------------------------------TATCA---
------------------------------------------------------------
-------------------CGCC---TA---C----------------------------
-------------GGGA---------------------TGC-A-----------------
-CCA----GTAGTC----------------------------------------------
------------------------------------------------------------
------------
>OTU2810 16_658767
------------------------------------------------------------
------------------------------------------------------------
------------------------------------------------------------
---------TATTAG--------------------------ATA----------------
-CCCGC------------------------------------------------------
---------------------------------------------------GTAGTCC--
------------------------------------------------------------
---GCT---------------------------------------ACCGACTGTCCT---
--------------------------TAGCTT----------------------------
-------------------------------------------CCTAC------------
----------------------------------------GG-----GGT----------
-----------------------------------------GCAG---------------
-----------------------CA------GT---------------------------
------------------------ATTA-------GA----------------------T
ACCC--------------------------------------------------------
------G-----------------------------------------------------
--------------------GGTAGTCC----------GCT-------------------
------------------------------------------------------------
---------A---------------C----------------------CG----------
ACTGCCCATATTTA----------------------------------------------
------------------------------------------------------------
---------------------------------------------CC-TAC-GGG-----
------------------------------------------------------------
----------------------------------------------AT------------
---------GCAG-----------------------------------------------
--------------CAG-------------------------------------------
--------------------------------------------T---------------
-------------------------------------A------TTA---GATAC---CC
A-----------------------------------------------------T-----
------------------------------------------------------------
------GTAGTCC-----------------------------------------------
-----GCT----------------AC---------------------------------C
A--------------------C------------------------GA-TGT--------
------------------------------------------------------------
---------------------------CCTA---TGGGA---------------------
-----------------------------T------------------------------
------------------------------------------------------------
------------G---C-------AGCA------G-------C-----------------
-------------------------------------A-TT------------------A
GATAC-CCAG-GTA-GTC----------------------C--ATCAGT-----------
-GCCAAT-----------------------------------------------------
------------------------------------------------------------
------------------------------------------------------------
------------------------------------------------------------
------------------------------------------------------------
------------------------------------------------------------
------------------------------------------------------------
------------------------------------------------------------
------------------------------------------------------------
------------------------------------------------------------
------------------------------------------------------------
------------------------------------------------------------
---------------------CC---TA---T----------------------------
-------------GGGA---------------------TGC-A-----------------
-GCA----GTA-------------------------------------------------
------------------------------------------------------------
------------
>OTU2476 12_320398
------------------------------------------------------------
------------------------------------------------------------
------------------------------------------------------------
---------CATTAG--------------------------ATA----------------
-CCCGC------------------------------------------------------
---------------------------------------------------GTAGTCC--
------------------------------------------------------------
-----------------------------------------------CA-----------
--------------------------TGATGTACAGTGTCAA------------------
-------------------------------------------CCTAT------------
----------------------------------------GG-----GGG----------
-----------------------------------------GCAG---------------
-----------------------CA------GT---------------------------
------------------------ATTA-------GA----------------------T
ACCC--------------------------------------------------------
------G-----------------------------------------------------
--------------------TGTAGTCC--------------------------------
------------------------------------------------------------
------------------------------------------------AG----------
TG-----ATGTACAGTGTCAA---------------------------------------
------------------------------------------------------------
---------------------------------------------CC-TAT-GGG-----
------------------------------------------------------------
----------------------------------------------AT------------
---------GCAG-----------------------------------------------
--------------CAG-------------------------------------------
--------------------------------------------T---------------
-------------------------------------A------TTA---GATAC---CC
C-----------------------------------------------------C-----
------------------------------------------------------------
------GTAGTCC-----------------------------------------------
-----ATC----------------------------------------------------
----------------------------------------------AG-TGCAGTA----
------------------------------------------------------------
---------------------------CCTA---CGGGA---------------------
-----------------------------T------------------------------
------------------------------------------------------------
------------G---C-------ACCA------G-------T-----------------
-------------------------------------A-TT------------------A
GATAC-CCTG-GTA-GTC----------------------C--GCTACC-----------
GACTGTC-----------------------------------------------------
------CATGGCTAT---------------------------------------------
------------------------------------------------------------
------------------------------------------------------------
--------CCTA----------------------C-GGGAT-------------------
--------------------------------GCAG---CAG------------------
------------------------------------------------------------
------------------------------------------------------------
---------------T--------ATTAGATACCCTTGTAGTC-----------------
------------------------------------------------------------
----------------------------------------------------CGCTA---
------------------------------------------------------------
------------CCACGATGTCC---TA---C----------------------------
-------------GGGG---------------------TGC-A-----------------
-GCA----GT--------------------------------------------------
------------------------------------------------------------
------------
>OTU2429 16_638979
------------------------------------------------------------
------------------------------------------------------------
------------------------------------------------------------
---------TATTAG--------------------------ATA----------------
-CCCCT------------------------------------------------------
---------------------------------------------------GTAGTCC--
------------------------------------------------------------
---GCT---------------------------------------ACCA-----------
--------------------------CAATGTCA--------------------------
-------------------------------------------CCTAT------------
----------------------------------------GG-----GGG----------
-----------------------------------------GCAG---------------
-----------------------CA------GT---------------------------
------------------------ATTA-------GA----------------------T
ACCC--------------------------------------------------------
------T-----------------------------------------------------
--------------------CGTAGTCC----------GCT-------------------
------------------------------------------------------------
---------A---------------C----------------------CTTAGATACCCT
CG-----ATGT-------------------------------------------------
------------------------------------------------------------
---------------------------------------------CC-TAC-GGG-----
------------------------------------------------------------
----------------------------------------------AT------------
---------GCAG-----------------------------------------------
--------------CAG-------------------------------------------
--------------------------------------------TAGTCCATCAGT----
-------------------------------------A------TTA---GATAC---CC
T-----------------------------------------------------C-----
------------------------------------------------------------
------GTAGTCC-----------------------------------------------
-----GCT----------------AC---------------------------------C
A--------------------C------------------------GA-TGT--------
------------------------------------------------------------
---------------------------CCTA---CTGGA---------------------
-----------------------------T------------------------------
------------------------------------------------------------
------------G---C-------ACCA------G-------T-----------------
-------------------------------------A-TT------------------A
GATAC-CCGG-GTA-GTC----------------------C--GCTACC-----------
GACTGCC-----------------------------------------------------
------------------------------------------------------------
------------------------------------------------------------
------------------------------------------------------------
--------CATA----------------------GAGAGAG-------------------
--------------------------------GA--------------------------
------------------------------------------------------------
------------------------------------------------------------
---------------------------TGATGCTCTTCCGATC-----------------
------------------------------------------------------------
----------------------------------------------------TATCA---
------------------------------------------------------------
-------------------CGCC---TA---T----------------------------
-------------GGGG---------------------CGC-A-----------------
-GCA----GT--------------------------------------------------
------------------------------------------------------------
------------
>OTU2372 14_455939
------------------------------------------------------------
------------------------------------------------------------
------------------------------------------------------------
---------TATTAG--------------------------ATA----------------
-CCCAC------------------------------------------------------
---------------------------------------------------GTAGTCC--
------------------------------------------------------------
---ATC---------------------------------------AGTA-----------
--------------------------CAGTA-----------------------------
-------------------------------------------CCTAT------------
----------------------------------------GG-----GAC----------
-----------------------------------------GCAC---------------
-----------------------CA------GT---------------------------
------------------------ATTA-------GA----------------------T
ACCC--------------------------------------------------------
------T-----------------------------------------------------
--------------------AGTAGTCC----------GCT-------------------
------------------------------------------------------------
---------A---------------C----------------------CA----------
CG-----ATGC-------------------------------------------------
------------------------------------------------------------
---------------------------------------------CC-TAT-GGG-----
------------------------------------------------------------
----------------------------------------------AT------------
---------GCAG-----------------------------------------------
--------------CAG-------------------------------------------
--------------------------------------------T---------------
-------------------------------------A------TTA---GATAC---CC
T-----------------------------------------------------A-----
------------------------------------------------------------
------GTAGTCC-------------------------------------------ATCA
GTACGACT----------------------------------------------------
---------------------T------------------------GA------------
------------------------------------------------------------
---------------------------CCTA---CGGGA---------------------
-----------------------------T------------------------------
------------------------------------------------------------
------------G---C-------ACCA------G-------TAGTCCGCTACC------
-------------------------------------A-TT------------------A
GATAC-CCTT-GTA-GTC----------------------C--GCTCAT-----------
-AGAGAG-----------------------------------------------------
------------------------------------------------------------
------------------------------------------------------------
------------------------------------------------------------
------------------------------------GGGGT-------------------
------------------------------------------------------------
------------------------------------------------------------
------------------------------------------------------------
----------------------------GATGCTCTTCCTATC-----------------
------------------------------------------------------------
----------------------------------------------------TATCA---
------------------------------------------------------------
-------------------CGCC---TA---T----------------------------
-------------GGGG---------------------GGC-A-----------------
-GCA----GT--------------------------------------------------
------------------------------------------------------------
------------
>OTU2084 17_704940
------------------------------------------------------------
------------------------------------------------------------
------------------------------------------------------------
---------TATTAG--------------------------ATA----------------
-CCCAA------------------------------------------------------
---------------------------------------------------GTAGTCC--
------------------------------------------------------------
--------------------------AGGAATAGAGAGCGATGCTCTTC-----------
--------------------------CGATCGTGATCAG---------------------
-------------------------------------------CCTAT------------
----------------------------------------GG-----GAC----------
-----------------------------------------GCAG---------------
-----------------------CA------GT---------------------------
------------------------ATTA-------GA----------------------T
ACCC--------------------------------------------------------
------G-----------------------------------------------------
--------------------TGTAGTCC-----CTTTTGAT-------------------
------------------------------------------------------------
---------G---------------C----------------------CA---ATAGGGA
GAGGGTGATGCTCTTCCGATCTGGCTAC--------------------------------
------------------------------------------------------------
---------------------------------------------CC-TAC-GGG-----
------------------------------------------------------------
----------------------------------------------AT------------
---------GCAG-----------------------------------------------
--------------CAG-------------------------------------------
--------------------------------------------T---------------
-------------------------------------A------TTA---GATAC---CC
C-----------------------------------------------------C-----
------------------------------------------------------------
------GTAGTCC-----------------------------------------------
-----GCT----------------AC---------------------------------C
A--------------------C------------------------GA-TGT--------
------------------------------------------------------------
---------------------------CCTA---CGGGG---------------------
-----------------------------C------------------------------
------------------------------------------------------------
------------G---C-------AGCA------G-------T-----------------
-------------------------------------A-TT------------------A
GATAC-CCTT-GTA-GTC----------------------C--GCTCAT-----------
-AGAGAG-----------------------------------------------------
------------------------------------------------------------
------------------------------------------------------------
------------------------------------------------------------
------------------------------------TGGAT-------------------
------------------------------------------------------------
------------------------------------------------------------
------------------------------------------------------------
----------------------------GATGCTCTTACGATC-----------------
------------------------------------------------------------
----------------------------------------------------TGGCT---
------------------------------------------------------------
-------------------ACCC---TA---T----------------------------
-------------GGGA---------------------GGC-A-----------------
-GCA----GT--------------------------------------------------
------------------------------------------------------------
------------
>OTU2060 18_776585
------------------------------------------------------------
------------------------------------------------------------
------------------------------------------------------------
---------TATTAG--------------------------ATA----------------
-CCCCA------------------------------------------------------
---------------------------------------------------GTAGTCC--
------------------------------------------------------------
---GCT-----------------------------------------CA-----------
--------------------------TGACCAG---------------------------
-------------------------------------------CCTAT------------
----------------------------------------GG-----GAG----------
-----------------------------------------GCAC---------------
-----------------------CA------GT---------------------------
------------------------ATTA-------GA----------------------T
ACCC--------------------------------------------------------
------C-----------------------------------------------------
--------------------CGTAGTCC----------GCT-------------------
------------------------------------------------------------
---------A---------------C----------------------CA----ACTGAC
CA----------------------------------------------------------
------------------------------------------------------------
---------------------------------------------CC-TAT-GGG-----
------------------------------------------------------------
----------------------------------------------AC------------
---------GCAT-----------------------------------------------
--------------CAG-------------------------------------------
--------------------------------------------T---------------
-------------------------------------A------TTA---GATAC---CC
T-----------------------------------------------------T-----
------------------------------------------------------------
------GTAGTCC-----------------------------------------------
-----GCT----------------ACCTTAGATACC-----------------------C
T--------------------C------------------------GA-TGT--------
------------------------------------------------------------
---------------------------CCTA---TGGGG---------------------
-----------------------------A------------------------------
------------------------------------------------------------
------------G---CA------AATA------G-------G-----------------
-------------------------------------A-TT------------------A
GATAC-CCGT-GTA-GTC----------------------C--GCTCAT-----------
-AGAGAG----------------------------------------------AGGGTGA
TGCCCTTCCGATCAG---------------------------------------------
------------------------------------------------------------
------------------------------------------------------------
--------CCTA----------------------C-GGGAT-------------------
--------------------------------GCAC---CAG------------------
------------------------------------------------------------
------------------------------------------------------------
---------------TA-------ATTAGATACCCCCGTAGTC-----------------
------------------------------------------------------------
----------------------------------------------------CATCA---
------------------------------------------------------------
-------------GTACAGTACC---TA---C----------------------------
-------------GGGG---------------------TGC-A-----------------
-GCA----GT--------------------------------------------------
------------------------------------------------------------
------------
>OTU2000 16_640197
------------------------------------------------------------
------------------------------------------------------------
------------------------------------------------------------
--TCAACAACATTAG--------------------------ATA----------------
-CCCCA------------------------------------------------------
---------------------------------------------------GTAGTCC--
------------------------------------------------------------
---GCT---------------------------------------ACCA-----------
--------------------------CGATGT----------------------------
-------------------------------------------CCTAC------------
----------------------------------------GG-----GGC----------
-----------------------------------------GCAC---------------
-----------------------CA------GT---------------------------
------------------------ATTA-------GA----------------------T
ACCC--------------------------------------------------------
------G-----------------------------------------------------
--------------------GGTAGTCC----------GCT-------------------
------------------------------------------------------------
---------A---------------C----------------------CG----------
ACTGTCCATGGCTAC---------------------------------------------
------------------------------------------------------------
---------------------------------------------CC-TAT-GGG-----
------------------------------------------------------------
----------------------------------------------AC------------
---------GCAG-----------------------------------------------
--------------CAG-------------------------------------------
--------------------------------------------TA--------------
-------------------------------------A------TTA---GATAC---CC
A-----------------------------------------------------G-----
------------------------------------------------------------
------GTAGTCC-----------------------------------------------
-----GCT----------------A----------------------------------C
C---------------------------------------------AACTGTCCATAGCT
T-----------------------------------------------------------
---------------------------CCTA---TGGGG---------------------
-----------------------------T------------------------------
------------------------------------------------------------
------------G---C-------AGCA------G-------T-----------------
-------------------------------------A-TT------------------A
GATAC-CCAT-GTA-GTC----------------------C--GCTACC-----------
-ACTGT------------------------------------------------------
------------------------------------------------------------
------------------------------------------------------------
------------------------------------------------------------
------------------------------------------------------------
------------------------------------------------------------
------------------------------------------------------------
------------------------------------------------------------
------------------------------------------------------------
------------------------------------------------------------
------------------------------------------------------------
------------------------------------------------------------
---------------------CC---TA---T----------------------------
-------------GGGA---------------------CGC-A-----------------
-CCA----GT--------------------------------------------------
------------------------------------------------------------
------------
>OTU1687 2_836551
------------------------------------------------------------
------------------------------------------------------------
------------------------------------------------------------
---------TATTAG--------------------------ATA----------------
-CCCTC------------------------------------------------------
---------------------------------------------------GTAGTCC--
------------------------------------------------------------
-TAGTT-------------------------GAGAGGGTGATGCTCTTC-----------
--------------------------TGACCA----------------------------
-------------------------------------------CCTAT------------
----------------------------------------GG-----GAG----------
-----------------------------------------GCAG---------------
-----------------------CA------GT---------------------------
------------------------ATTA-------GA----------------------T
ACCC--------------------------------------------------------
------C-----------------------------------------------------
--------------------GGTAGTCC----------ATC-------------------
------------------------------------------------------------
---------A---------------G----------------------TA----------
CA-----GTG--------------------------------------------------
------------------------------------------------------------
---------------------------------------------CC-TAT-GGG-----
------------------------------------------------------------
----------------------------------------------GC------------
---------GCAG-----------------------------------------------
--------------CAG-------------------------------------------
--------------------------------------------T---------------
-------------------------------------A------TTA---GATAC---CC
A-----------------------------------------------------T-----
------------------------------------------------------------
------GTAGTCC-----------------------------------------------
-----GCT----------------AC---------------------------------C
A--------------------C------------------------GA-TGT--------
------------------------------------------------------------
---------------------------CCTA---CGGGA---------------------
-----------------------------T------------------------------
------------------------------------------------------------
------------G---C-------AGCA------G-------T-----------------
-------------------------------------A-TT------------------A
GATAC-CCGA-GTA-GTC----------------------C--CGAAAC-----------
-ATCACG-----------------------------------------------------
------------------------------------------------------------
------------------------------------------------------------
------------------------------------------------------------
--------CCTA----------------------T-GGGGT-------------------
--------------------------------GCAG---CAG------------------
------------------------------------------------------------
------------------------------------------------------------
------------------------ATTAGATACCCTAGTAGTC-----------------
------------------------------------------------------------
----------------------------------------------------CCGAA---
------------------------------------------------------------
-------------ACATCACGCC---TA---T----------------------------
-------------GGGA---------------------GGC-A-----------------
-GCA----GTAGTC----------------------------------------------
------------------------------------------------------------
------------
>OTU1614 16_610192
------------------------------------------------------------
------------------------------------------------------------
------------------------------------------------------------
--------TAATTAG--------------------------ATA----------------
-CCCTA------------------------------------------------------
---------------------------------------------------GTAGTCC--
------------------------------------------------------------
---GCT---------------------------------------ACCA-----------
--------------------------CGATGT----------------------------
-------------------------------------------CCTAC------------
----------------------------------------GG-----GGT----------
-----------------------------------------GCAG---------------
-----------------------CA------GT---------------------------
------------------------ATTA-------GA----------------------T
ACCC--------------------------------------------------------
------T-----------------------------------------------------
--------------------CGTAGTCC----------GCT-------------------
------------------------------------------------------------
---------A---------------C----------------------CA----ACTGAC
CA----------------------------------------------------------
------------------------------------------------------------
---------------------------------------------CC-TAT-GGG-----
------------------------------------------------------------
----------------------------------------------AG------------
---------GCAG-----------------------------------------------
--------------CAG-------------------------------------------
--------------------------------------------T---------------
-------------------------------------A------TTA---GATAC---CC
A-----------------------------------------------------G-----
------------------------------------------------------------
------GTAGTCC-----------------------------------------------
-----GCT----------------AC---------------------------------C
A---------------------------------------------GA-TGCTCTTCCGA
TCTGACCA----------------------------------------------------
---------------------------CCTA---CGGGA---------------------
-----------------------------T------------------------------
------------------------------------------------------------
------------G---C-------AGCA------G-------TA----------------
-------------------------------------A-TT------------------A
GATAC-CCAC-GTA-GTC----------------------C--GCTCAT-----------
-AGAGAG-----------------------------------------------------
------------------------------------------------------------
------------------------------------------------------------
------------------------------------------------------------
------------------------------------------------------------
-----------------------------------A---TGG------------------
------------------------------------------------------------
------------------------------------------------------------
---------------T------------GATGCTCTTCCTGTC-----------------
------------------------------------------------------------
----------------------------------------------------TATCA---
------------------------------------------------------------
-------------------CGCC---TA---T----------------------------
-------------GGGG---------------------TGC-A-----------------
-GCA----GG--------------------------------------------------
------------------------------------------------------------
------------
>OTU1350 17_725036
------------------------------------------------------------
------------------------------------------------------------
------------------------------------------------------------
---------TATTAG--------------------------ATA----------------
-CCCGC------------------------------------------------------
---------------------------------------------------GTAGTCC--
------------------------------------------------------------
---GCTCATAGAGAGAGGG-------------------TGATGCTCTTC-----------
--------------------------CGACCTTGTA------------------------
-------------------------------------------CCTAT------------
----------------------------------------GG-----GAG----------
-----------------------------------------GCAC---------------
-----------------------CA------GT---------------------------
------------------------ATTA-------GA----------------------T
ACCC--------------------------------------------------------
------G-----------------------------------------------------
--------------------GGTAGTCC----------GCT-------------------
------------------------------------------------------------
---------C---------------A----------------------TA----------
GAGAGTGATGCTCTTCCGATCTTGTA----------------------------------
------------------------------------------------------------
---------------------------------------------CC-TAC-GGG-----
------------------------------------------------------------
----------------------------------------------GT------------
---------GCAG-----------------------------------------------
--------------CAG-------------------------------------------
--------------------------------------------G---------------
-------------------------------------A------TTA---GATAC---CC
C-----------------------------------------------------A-----
------------------------------------------------------------
------GTAGTCC-----------------------------------------------
-----GCT----------------AC---------------------------------C
A--------------------C------------------------GA-TGT--------
------------------------------------------------------------
---------------------------CCTA---TGGGG---------------------
-----------------------------T------------------------------
------------------------------------------------------------
------------G---C-------AGCA------G-------TA----------------
-------------------------------------A-TT------------------A
GATAC-CCAT-GTA-GTC----------------------C--GCTACC-----------
GACTGTC-----------------------------------------------------
------CATGGCTAC---------------------------------------------
------------------------------------------------------------
------------------------------------------------------------
--------CCTA----------------------C-GGGGC-------------------
--------------------------------GCAC---CAG------------------
------------------------------------------------------------
------------------------------------------------------------
---------------T--------------------------------------------
------------------------------------------------------------
------------------------------------------------------------
------------------------------------------------------------
---------------ATGTCACC---TA---T----------------------------
-------------GGGG---------------------GGC-A-----------------
-GCA----GT--------------------------------------------------
------------------------------------------------------------
------------
>OTU1332 16_649623
------------------------------------------------------------
------------------------------------------------------------
------------------------------------------------------------
---------TATTAG--------------------------ATA----------------
-CCCTG------------------------------------------------------
---------------------------------------------------GTAGTCC--
------------------------------------------------------------
---GCT-------------------------------CATAGATGCCCT-----------
--------------------------CGATGT----------------------------
-------------------------------------------CCTAC------------
----------------------------------------GG-----GAC----------
-----------------------------------------GCAC---------------
-----------------------CA------GT---------------------------
------------------------ATTA-------GA----------------------T
ACCC--------------------------------------------------------
------T-----------------------------------------------------
--------------------TGTAGTCC----------CGT-------------------
------------------------------------------------------------
---------A---------------C----------------------GA----------
CTTGATCAG---------------------------------------------------
------------------------------------------------------------
---------------------------------------------CC-TAT-GGG-----
------------------------------------------------------------
----------------------------------------------GG------------
---------GCAG-----------------------------------------------
--------------CAG-------------------------------------------
--------------------------------------------T---------------
-------------------------------------A------TTA---GATAC---CC
A-----------------------------------------------------A-----
------------------------------------------------------------
------GTAGTCC-----------------------------------------------
-----GCT----------------A----------------------------------C
C---------------------------------------------GACTGTCCATGGCT
AC----------------------------------------------------------
---------------------------CCTA---TGGGA---------------------
-----------------------------C------------------------------
------------------------------------------------------------
------------G---C-------ACCA------G-------T-----------------
-------------------------------------A-TT------------------A
GATAC-CCTC-GTA-GTC----------------------C--GCTACC-----------
-ACGATG-----------------------------------------------------
------------------------------------------------------------
------------------------------------------------------------
------------------------------------------------------------
------------------------------------------------------------
------------------------------------------------------------
------------------------------------------------------------
------------------------------------------------------------
------------------------------------------------------------
------------------------------------------------------------
------------------------------------------------------------
------------------------------------------------------------
--------------------TCC---TA---T----------------------------
-------------GGGA---------------------CGC-A-----------------
-GCA----GT--------------------------------------------------
------------------------------------------------------------
------------
>OTU1328 6_1053699
------------------------------------------------------------
------------------------------------------------------------
------------------------------------------------------------
---------TATTAG--------------------------ATA----------------
-CCCGA------------------------------------------------------
---------------------------------------------------GTAGTCC--
------------------------------------------------------------
-------------------------------CTAAACATTAGATACCCA-----------
--------------------------CGATGT----------------------------
-------------------------------------------CCTAT------------
----------------------------------------GG-----GGG----------
-----------------------------------------GCAG---------------
-----------------------CA------GTA--------------------------
------------------------ATTA-------GA----------------------T
ACCC--------------------------------------------------------
------A-----------------------------------------------------
--------------------GGTAGTCC----------CGT-------------------
------------------------------------------------------------
---------A---------------C----------------------GA----------
-------CTGTA------------------------------------------------
------------------------------------------------------------
---------------------------------------------CC-TAC-GGG-----
------------------------------------------------------------
----------------------------------------------AT------------
---------GCAC-----------------------------------------------
--------------CAG-------------------------------------------
--------------------------------------------TA--------------
-------------------------------------A------TTA---GATAC---CC
C-----------------------------------------------------T-----
------------------------------------------------------------
------GTAGTCC----------------------------------------------C
GTACGACT----------------------------------------------------
---------------------T------------------------GA------------
------------------------------------------------------------
---------------------------CCTA---TGGGG---------------------
-----------------------------G------------------------------
------------------------------------------------------------
------------G---C-------AGCA------G-------T-----------------
-------------------------------------A-TT------------------A
GATAC-CCTG-GTA-GTC----------------------C--GCTCAT-----------
-AGAGAG--------------------------------------------------TGA
TGCTCTTCTGATCAG---------------------------------------------
------------------------------------------------------------
------------------------------------------------------------
--------CCTA----------------------C-GGGAT-------------------
--------------------------------GCAG---CAG------------------
------------------------------------------------------------
------------------------------------------------------------
---------------T--------ATTAGATACCCTCGTAGTC-----------------
------------------------------------------------------------
----------------------------------------------------CGCTA---
------------------------------------------------------------
------------CCACGATGACC---TA---C----------------------------
-------------GGGA---------------------GGC-A-----------------
-CCA----GTA-------------------------------------------------
------------------------------------------------------------
------------
>OTU3053 17_715443
------------------------------------------------------------
------------------------------------------------------------
------------------------------------------------------------
---------TATTAG--------------------------ATA----------------
-CCCTA------------------------------------------------------
---------------------------------------------------GTAGTCC--
------------------------------------------------------------
---GCT---------------------------------------CATA-----------
--------------------------TCACG-----------------------------
-------------------------------------------CCTAC------------
----------------------------------------GG-----GGG----------
-----------------------------------------GCAG---------------
-----------------------CA------GT---------------------------
------------------------ATTA-------GA----------------------T
ACCC--------------------------------------------------------
------C-----------------------------------------------------
--------------------GGTAGTCC----------GCT-------------------
------------------------------------------------------------
---------A---------------C----------------------CT----------
TA----GATACCCTGGCTAC----------------------------------------
------------------------------------------------------------
---------------------------------------------CC-TAC-GGG-----
------------------------------------------------------------
----------------------------------------------GT------------
---------GCAC-----------------------------------------------
--------------CAG-------------------------------------------
--------------------------------------------T---------------
-------------------------------------A------TTA---GATAC---CC
A-----------------------------------------------------G-----
------------------------------------------------------------
------GTAGTCC-----------------------------------------------
-----GCT----------------AC---------------------------------C
A--------------------T------------------------GA-TGT--------
------------------------------------------------------------
---------------------------CCTA---CGGGA---------------------
-----------------------------T------------------------------
------------------------------------------------------------
------------G---C-------AGCA------G-------T-----------------
-------------------------------------A-TT------------------A
GATAC-CCGT-GTA-GTC----------------------C--GCTACC-----------
GACTGTC-----------------------------------------------------
------------------------------------------------------------
------------------------------------------------------------
------------------------------------------------------------
------------------------------------------------------------
------------------------------------------------------------
------------------------------------------------------------
------------------------------------------------------------
------------------------CACGGCTAC---------------------------
------------------------------------------------------------
------------------------------------------------------------
------------------------------------------------------------
---------------------CC---TA---C----------------------------
-------------GGGA---------------------TGC-A-----------------
-GCA----GT--------------------------------------------------
------------------------------------------------------------
------------
>OTU1946 16_638069
------------------------------------------------------------
------------------------------------------------------------
------------------------------------------------------------
--------TAATTAG--------------------------ATA----------------
-CCCGT------------------------------------------------------
---------------------------------------------------GTAGTCC--
------------------------------------------------------------
---------------------------------------------CGTA-----------
--------------------------CGATGCCAAT------------------------
-------------------------------------------CCTAT------------
----------------------------------------GG-----GAC----------
-----------------------------------------GCAG---------------
-----------------------CA------GT---------------------------
------------------------ATTA-------GA----------------------T
ACCC--------------------------------------------------------
------C-----------------------------------------------------
--------------------CGTAGTCC----------GCT-------------------
------------------------------------------------------------
---------A---------------C----------------------CA----------
CG-----ATGT-------------------------------------------------
------------------------------------------------------------
---------------------------------------------CC-TAC-GGG-----
------------------------------------------------------------
----------------------------------------------GT------------
---------GCAC-----------------------------------------------
--------------CAG-------------------------------------------
--------------------------------------------T---------------
-------------------------------------A------TTA---GATAC---CA
A-----------------------------------------------------C-----
------------------------------------------------------------
------GTAGTCC-----------------------------------------------
------CG---------------------------------------------------T
A--------------------C------------------------GA-TGCCAAT----
------------------------------------------------------------
---------------------------CCTA---CGGGA---------------------
-----------------------------G------------------------------
------------------------------------------------------------
------------G---C-------ACCA------G-------T-----------------
-------------------------------------A-TT------------------A
GATAC-CCTT-GTA-GTC----------------------C--GCTACC-----------
------------------------------------------------------------
------------------------------------------------------------
------------------------------------------------------------
------------------------------------------------------------
------------------------------------------------------------
------------------------------------------------------------
------------------------------------------------------------
------------------------------------------------------------
-------------------------TTAGACACCCTCGATGT------------------
------------------------------------------------------------
------------------------------------------------------------
------------------------------------------------------------
---------------------CC---TA---C----------------------------
-------------GGGG---------------------TGC-A-----------------
-GCA----GCA-------------------------------------------------
------------------------------------------------------------
------------
>OTU1930 17_723246
------------------------------------------------------------
------------------------------------------------------------
------------------------------------------------------------
---------TATTAG--------------------------ATA----------------
-CCCTG------------------------------------------------------
---------------------------------------------------GTAGTCC--
------------------------------------------------------------
---GCT---------------------------------------ACCA-----------
--------------------------TGGCTAC---------------------------
-------------------------------------------CCTAC------------
----------------------------------------GG-----GAG----------
-----------------------------------------GCAC---------------
-----------------------CA------GTA--------------------------
------------------------ATTA-------GA----------------------T
ACCC--------------------------------------------------------
------T-----------------------------------------------------
--------------------TGTAGTCC--------------------------------
------------------------------------------------------------
------------------------------------------------------------
CGAAACAACTCGATCAG-------------------------------------------
------------------------------------------------------------
---------------------------------------------CC-TAT-GGG-----
------------------------------------------------------------
----------------------------------------------AC------------
---------GCAG-----------------------------------------------
--------------CAG-------------------------------------------
--------------------------------------------T---------------
-------------------------------------A------TTA---GATAC---CC
T-----------------------------------------------------T-----
------------------------------------------------------------
------GTAGTCC-----------------------------------------------
-----GCT----------------AC---------------------------------C
A--------------------T------------------------GATCAG--------
------------------------------------------------------------
---------------------------CCTA---CGGGG---------------------
-----------------------------T------------------------------
------------------------------------------------------------
------------G---C-------AGCA------G-------T-----------------
-------------------------------------A-TT------------------A
GATAC-CCGC-GTA-GTC----------------------C--GCTCAT-----------
-AGAGAG-----------------------------------------------------
------------------------------------------------------------
------------------------------------------------------------
------------------------------------------------------------
------------------------------------------------------------
------------------------------------------------------------
------------------------------------------------------------
------------------------------------------------------------
---------------------------CGATGCTCTTCCGATC-----------------
------------------------------------------------------------
----------------------------------------------------TTGTA---
------------------------------------------------------------
---------------------CC---TA---C----------------------------
-------------GGGA---------------------TGC-A-----------------
-CCA----GT--------------------------------------------------
------------------------------------------------------------
------------
>OTU1733 16_608656
------------------------------------------------------------
------------------------------------------------------------
------------------------------------------------------------
---------TATTAG--------------------------ATA----------------
-CCCAG------------------------------------------------------
---------------------------------------------------GTAGTCC--
------------------------------------------------------------
---GCT---------------------------------------ACCA-----------
--------------------------CGATGT----------------------------
-------------------------------------------CCTAT------------
----------------------------------------GG-----GGG----------
-----------------------------------------GCAG---------------
-----------------------CA------GT---------------------------
------------------------ATTA-------GA----------------------T
ACCC--------------------------------------------------------
------C-----------------------------------------------------
--------------------AGTAGTCC--------TAGTT-------------------
------------------------------------------------------------
---------G---------------C----------------------CA----------
-------AT---------------------------------------------------
------------------------------------------------------------
---------------------------------------------CC-TAC-GGG-----
------------------------------------------------------------
----------------------------------------------AG------------
---------GCAG-----------------------------------------------
--------------CAG-------------------------------------------
--------------------------------------------T---------------
-------------------------------------A------TTA---GATAC---CC
T-----------------------------------------------------G-----
------------------------------------------------------------
------GTAGTCC-----------------------------------------------
---TAGTT----------------------------------------------------
----------------------------------------------GG-TGTACAGTGCC
AAT---------------------------------------------------------
---------------------------CCTA---CGGGA---------------------
-----------------------------G------------------------------
------------------------------------------------------------
------------G---C-------AGCA------G-------T-----------------
-------------------------------------A-TT------------------A
GATAC-CCTA-GTA-GTC----------------------C--GCTCAT-----------
-AGAGGG-----------------------------------------------TGATGC
TCTTCCGACCTTGTA---------------------------------------------
------------------------------------------------------------
------------------------------------------------------------
--------CCTA----------------------C-GGGGT-------------------
--------------------------------GCAG---CAG------------------
------------------------------------------------------------
------------------------------------------------------------
---------------C--------ATTAGATACCCACGTAGTC-----------------
------------------------------------------------------------
----------------------------------------------------CCGTG---
------------------------------------------------------------
-----------GTGTACAGTGCC---TA---C----------------------------
-------------GGGA---------------------CGC-A-----------------
-GCA----GT--------------------------------------------------
------------------------------------------------------------
------------
>OTU2538 17_674264
------------------------------------------------------------
------------------------------------------------------------
------------------------------------------------------------
---------TATTAG--------------------------ATA----------------
-CCCAC------------------------------------------------------
---------------------------------------------------GTAGTCC--
------------------------------------------------------------
---GCT-----------------------------------------CA-----------
--------------------------TATCACG---------------------------
-------------------------------------------CCTAT------------
----------------------------------------GG-----GAG----------
-----------------------------------------GCAG---------------
-----------------------CA------GT---------------------------
------------------------ATTA-------GA----------------------T
ACCC--------------------------------------------------------
------C-----------------------------------------------------
--------------------TGTAGTCC----------GCT-------------------
------------------------------------------------------------
------------------------------------------------------------
------CATGATCAG---------------------------------------------
------------------------------------------------------------
---------------------------------------------CC-TAC-GGG-----
------------------------------------------------------------
----------------------------------------------GT------------
---------GCAG-----------------------------------------------
--------------CAG-------------------------------------------
--------------------------------------------T---------------
-------------------------------------A------TTA---GATAC---CC
C-----------------------------------------------------A-----
------------------------------------------------------------
------GTAGTCC-----------------------------------------------
-----GCT----------------AC---------------------------------C
A--------------------T------------------------GACTAC--------
------------------------------------------------------------
---------------------------CCTA---CGGGA---------------------
-----------------------------T------------------------------
------------------------------------------------------------
------------G---C-------AGCA------G-------T-----------------
-------------------------------------A-TT------------------A
GATAC-CCAT-GTA-GTC----------------------C--ATCAGT-----------
-AC---------------------------------------------------------
-----------AGTG---------------------------------------------
------------------------------------------------------------
------------------------------------------------------------
--------CCTA----------------------C-GGGGT-------------------
--------------------------------GCAC---CAG------------------
------------------------------------------------------------
------------------------------------------------------------
---------------T--------ATTAGATACCCGGGTAGTC-----------------
------------------------------------------------------------
----------------------------------------------------CGCTA---
-----------------------------------------------------------C
CGACTGTCCATGGCTAC----CC---TA---C----------------------------
-------------GGGG---------------------TGC-A-----------------
-GCA----GT--------------------------------------------------
------------------------------------------------------------
------------
>OTU2099 16_612416
------------------------------------------------------------
------------------------------------------------------------
------------------------------------------------------------
---------TATTAG--------------------------ATA----------------
-CCCGT------------------------------------------------------
---------------------------------------------------GTAGTCC--
------------------------------------------------------------
---GCT-----------------------------------------CA-----------
--------------------------TGACC-A---------------------------
-------------------------------------------CCTAC------------
----------------------------------------GG-----GAC----------
-----------------------------------------GCAC---------------
-----------------------CA------GTA--------------------------
------------------------ATTA-------GA----------------------T
ACCC--------------------------------------------------------
------T-----------------------------------------------------
--------------------TGTAGTCC----------GCT-------------------
------------------------------------------------------------
---------A---------------C----------------------CG----------
ACTGTCCATGGCTAC---------------------------------------------
------------------------------------------------------------
---------------------------------------------CC-TAC-GGG-----
------------------------------------------------------------
----------------------------------------------GT------------
---------GCAG-----------------------------------------------
--------------CAG-------------------------------------------
--------------------------------------------T---------------
-------------------------------------A------TTA---GATAC---CC
A-----------------------------------------------------C-----
------------------------------------------------------------
------GTAGTCC-----------------------------------------------
-----GCT----------------AC---------------------------------C
A--------------------C------------------------GA-TGT--------
------------------------------------------------------------
---------------------------CCTA---TGGGG---------------------
-----------------------------G------------------------------
------------------------------------------------------------
------------G---C-------AGCA------G-------T-----------------
-------------------------------------A-TT------------------A
GATAC-CCTA-GTA-GTC----------------------C--GCTACC-----------
-ATAGAT-----------------------------------------------------
----ACCCTCGATGT---------------------------------------------
------------------------------------------------------------
------------------------------------------------------------
--------CCTA----------------------C-GGGGT-------------------
--------------------------------GCAG---CAG------------------
------------------------------------------------------------
------------------------------------------------------------
---------------T--------ATTAGATACCCACGTAGTC-----------------
------------------------------------------------------------
----------------------------------------------------CA------
------------------------------------------------------------
----------TCAGTACAGTGCC---TA---C----------------------------
-------------GGGA---------------------GGC-A-----------------
-GCA----GT--------------------------------------------------
------------------------------------------------------------
------------
>OTU1127 16_630084
------------------------------------------------------------
------------------------------------------------------------
------------------------------------------------------------
---------TATTAG--------------------------ATA----------------
-CCCAC------------------------------------------------------
---------------------------------------------------GTAGTCC--
------------------------------------------------------------
---GCT-------------------------------ACCGACTGTCCA-----------
--------------------------TGGCTAC---------------------------
-------------------------------------------CCTAT------------
----------------------------------------GG-----GAG----------
-----------------------------------------GCAG---------------
-----------------------CA------GT---------------------------
------------------------ATTA-------GA----------------------T
ACCC--------------------------------------------------------
------A-----------------------------------------------------
--------------------TGTAGTCC----------GCT-------------------
------------------------------------------------------------
---------A---------------C----------------------CG----------
ACTGTCCATAGCT-T---------------------------------------------
------------------------------------------------------------
---------------------------------------------CC-TAC-GGG-----
------------------------------------------------------------
----------------------------------------------AT------------
---------GCAG-----------------------------------------------
--------------CAG-------------------------------------------
--------------------------------------------CA--------------
-------------------------------------A------TTA---GATAC---CC
T-----------------------------------------------------T-----
------------------------------------------------------------
------GTAGTCC-----------------------------------------------
-----GCT----------------AC---------------------------------C
A--------------------C------------------------GA-TGT--------
------------------------------------------------------------
---------------------------CCTA---CGGGG---------------------
-----------------------------T------------------------------
------------------------------------------------------------
------------G---C-------AGCA------G-------T-----------------
-------------------------------------A-TT------------------A
GATAC-CCTT-GTA-GTC----------------------C--GCTACC-----------
------------------------------------------------------------
------------------------------------------------------------
------------------------------------------------------------
------------------------------------------------------------
------------------------------------------------------------
------------------------------------------------------------
------------------------------------------------------------
------------------------------------------------------------
-------------------------TTAGATACCC-------------------------
------------------------------------------------------------
------------------------------------------------------------
------------------------------------------------------------
----------TCGATGT----CC---TA---C----------------------------
-------------GGGA---------------------TGC-A-----------------
-CCA----GT--------------------------------------------------
------------------------------------------------------------
------------
>OTU1291 17_719709
------------------------------------------------------------
------------------------------------------------------------
------------------------------------------------------------
---------TATTAG--------------------------ATA----------------
-CCCTT------------------------------------------------------
---------------------------------------------------GTAGTCC--
------------------------------------------------------------
---GCT-------------------------------A--------CCA-----------
--------------------------TGAC--A---------------------------
-------------------------------------------CCTAC------------
----------------------------------------GG-----GAG----------
-----------------------------------------GCAG---------------
-----------------------CA------GT---------------------------
------------------------ATTA-------GA----------------------T
ACCC--------------------------------------------------------
------C-----------------------------------------------------
--------------------TGTAGTCC----------GCT-------------------
------------------------------------------------------------
---------A---------------C----------------------CG----------
ACTGTCCATAGCT-T---------------------------------------------
------------------------------------------------------------
---------------------------------------------CC-TAC-GGG-----
------------------------------------------------------------
----------------------------------------------AG------------
---------GCAC-----------------------------------------------
--------------CAG-------------------------------------------
--------------------------------------------TATTAGATACCCTAGT
AGTCCATCAGTACAGTGCCTACGGGGTGCAGCAGT--A------TTA---GATAC---CC
A-----------------------------------------------------C-----
------------------------------------------------------------
------GTAGTCC-----------------------------------------------
-----GCT----------------AC---------------------------------C
A--------------------C------------------------GA-TGT--------
------------------------------------------------------------
---------------------------CCTA---TGGGA---------------------
-----------------------------T------------------------------
------------------------------------------------------------
------------G---C-------AGCA------G-------T-----------------
-------------------------------------A-TT------------------A
GATAC-CCTA-GTA-GTC----------------------C--GCTACC-----------
-AT---------------------------------------------------------
----------GACCA---------------------------------------------
------------------------------------------------------------
------------------------------------------------------------
--------CCTA----------------------T-GGGGT-------------------
--------------------------------GCAG---CA-------------------
------------------------------------------------------------
------------------------------------------------------------
------------------------ATTAGATACCCATGTAGTC-----------------
------------------------------------------------------------
----------------------------------------------------CGCTA---
-----------------------------------------------------------C
CAACTGTCCATGGCTAC----CC---TA---C----------------------------
-------------GGGG---------------------TGC-A-----------------
-GCA----GTC-------------------------------------------------
------------------------------------------------------------
------------
>OTU1202 16_605515
------------------------------------------------------------
------------------------------------------------------------
------------------------------------------------------------
---------TATTAG--------------------------ATA----------------
-CCCAG------------------------------------------------------
---------------------------------------------------GTAGTCC--
------------------------------------------------------------
---GCT---------------------------------------ACCA-----------
--------------------------CGATGT----------------------------
-------------------------------------------CCTAT------------
----------------------------------------GG-----GAC----------
-----------------------------------------GCAG---------------
-----------------------CA------GTT--------------------------
------------------------ATTA-------GA----------------------T
ACCC--------------------------------------------------------
------C-----------------------------------------------------
--------------------CGTAGTCC----------GCT-------------------
------------------------------------------------------------
---------A---------------C----------------------CTTAGATACCCT
CG-----ATGT-------------------------------------------------
------------------------------------------------------------
---------------------------------------------CC-TAT-GGG-----
------------------------------------------------------------
----------------------------------------------AT------------
---------GCAG-----------------------------------------------
--------------CAG-------------------------------------------
--------------------------------------------TA--------------
-------------------------------------A------TTA---GATAC---CC
C-----------------------------------------------------G-----
------------------------------------------------------------
------GTAGTCC-----------------------------------------------
-----------------------------------------------------------C
G---------------------------------------------TA-CGACTTGACCA
------------------------------------------------------------
---------------------------CCTA---TGGGA---------------------
-----------------------------T------------------------------
------------------------------------------------------------
------------G---C-------AGCA------G-------T-----------------
-------------------------------------A-TT------------------A
GATAC-CCGG-GTA-GTC----------------------C--GCTCAT-----------
-AGAGAG-----------------------------------------------------
------------------------------------------------------------
------------------------------------------------------------
------------------------------------------------------------
------------------------------------GGGAT-------------------
------------------------------------------------------------
------------------------------------------------------------
------------------------------------------------------------
----------------------------GATGCTCTTCCGAT------------------
------------------------------------------------------------
------------------------------------------------------------
------------------------------------------------------------
-------------------GTCC---TA---T----------------------------
-------------GGGG---------------------TGC-A-----------------
-CCA----GT--------------------------------------------------
------------------------------------------------------------
------------
>OTU1186 18_751190
------------------------------------------------------------
------------------------------------------------------------
------------------------------------------------------------
---------TATTAG--------------------------ATA----------------
-CCCCC------------------------------------------------------
---------------------------------------------------GTAGTCC--
------------------------------------------------------------
---GCT-----------------------------ACCTTAGATACCCT-----------
--------------------------CGATGT----------------------------
-------------------------------------------CCTAT------------
----------------------------------------GG-----GAC----------
-----------------------------------------GCAG---------------
-----------------------CA------GT---------------------------
------------------------ATTA-------GA----------------------T
ACCC--------------------------------------------------------
------T-----------------------------------------------------
--------------------AGTAGTCC----------GCT-------------------
------------------------------------------------------------
---------A---------------C----------------------CTTAGATACCCT
CG-----ATGT-------------------------------------------------
------------------------------------------------------------
---------------------------------------------CC-TAC-GGG-----
------------------------------------------------------------
----------------------------------------------GT------------
---------GCAC-----------------------------------------------
--------------CAG-------------------------------------------
--------------------------------------------T---------------
-------------------------------------A------TTA---GATAC---CC
T-----------------------------------------------------G-----
------------------------------------------------------------
------GTAGTCC-----------------------------------------------
-----GCT---------------------------------------------------C
ATGGATCACGCCTATGGGGTGC---------------------AGCGA-TGTCA------
------------------------------------------------------------
---------------------------CCTA---CGGGG---------------------
-----------------------------T------------------------------
------------------------------------------------------------
------------G---C-------ACCA------G-------T-----------------
-------------------------------------A-TT------------------A
GATAC-CCGT-GTA-GTC----------------------C--GCTACC-----------
-ACGATG-----------------------------------------------------
------------------------------------------------------------
------------------------------------------------------------
------------------------------------------------------------
------------------------------------------------------------
------------------------------------------------------------
------------------------------------------------------------
------------------------------------------------------------
------------------------------------------------------------
------------------------------------------------------------
------------------------------------------------------------
------------------------------------------------------------
--------------------TCC---TA---T----------------------------
-------------GGGA---------------------GGC-A-----------------
-GCA----GT--------------------------------------------------
------------------------------------------------------------
------------
>OTU2602 12_310025
------------------------------------------------------------
------------------------------------------------------------
------------------------------------------------------------
---------TATTAG--------------------------ATA----------------
-CCCTA------------------------------------------------------
---------------------------------------------------GTAGTCC--
------------------------------------------------------------
---GCT------------------------------------CATATCT-----------
--------------------------CG--------------------------------
-------------------------------------------CCTAC------------
----------------------------------------GG-----GAT----------
-----------------------------------------GCAG---------------
-----------------------CA------GT---------------------------
------------------------ATTA-------GA----------------------T
ACCC--------------------------------------------------------
------G-----------------------------------------------------
--------------------GGTAGTCC----------GCT-------------------
------------------------------------------------------------
---------A---------------C----------------------CA----------
CG-----ATGT-------------------------------------------------
------------------------------------------------------------
---------------------------------------------CC-TAT-GGG-----
------------------------------------------------------------
----------------------------------------------GG------------
---------GCAG-----------------------------------------------
--------------CAG-------------------------------------------
--------------------------------------------T---------------
-------------------------------------A------TTA---GATAC---CC
A-----------------------------------------------------C-----
------------------------------------------------------------
------GTAGTCC-----------------------------------------------
-----GCTACCAACTGCCATAGGGAG----------------------------------
---------------------T------------------------GA-TGCTATTCCGA
TCTGGCTAC---------------------------------------------------
---------------------------CCTA---TGGGA---------------------
-----------------------------C------------------------------
------------------------------------------------------------
------------G---C-------AGCA------G-------TA----------------
-------------------------------------A-TT------------------A
GATAC-CCGT-GTA-GTC----------------------C--ATCAGT-----------
-ACAGTG-----------------------------------------------------
------------------------------------------------------------
------------------------------------------------------------
------------------------------------------------------------
------------------------------------------------------------
------------------------------------------------------------
------------------------------------------------------------
------------------------------------------------------------
------------------------------------------------------------
------------------------------------------------------------
------------------------------------------------------------
------------------------------------------------------------
---------------------CC---TA---T----------------------------
-------------GGGA---------------------CGC-A-----------------
-CCA----GT--------------------------------------------------
------------------------------------------------------------
------------
>OTU1600 18_778527
------------------------------------------------------------
------------------------------------------------------------
------------------------------------------------------------
--------TAATTAG--------------------------ATA----------------
-CCCAC------------------------------------------------------
---------------------------------------------------GTAGTCC--
------------------------------------------------------------
---GCT---------------------------------------ACCA-----------
--------------------------CGATGT----------------------------
-------------------------------------------CCTAT------------
----------------------------------------GG-----GGT----------
-----------------------------------------GCAG---------------
-----------------------CA------GT---------------------------
------------------------ATTA-------GA----------------------T
ACCC--------------------------------------------------------
------C-----------------------------------------------------
--------------------AGTAGTCC----------GCT-------------------
------------------------------------------------------------
---------C---------------C----------------------GA----------
TCAG--------------------------------------------------------
------------------------------------------------------------
---------------------------------------------CC-TAC-GGG-----
------------------------------------------------------------
----------------------------------------------AC------------
---------GCAC-----------------------------------------------
--------------CAG-------------------------------------------
--------------------------------------------C---------------
-------------------------------------A------TTA---GATAC---CC
T-----------------------------------------------------G-----
------------------------------------------------------------
------GTAGTCC-----------------------------------------------
-----GCT----------------ACCATAGATACC-----------------------C
T--------------------C------------------------GA-TGT--------
------------------------------------------------------------
---------------------------CCTA---TGGGG---------------------
-----------------------------T------------------------------
------------------------------------------------------------
------------G---C-------AGCA------G-------T-----------------
-------------------------------------A-TT------------------A
GATAC-CCCA-GTA-GTC----------------------C--GCTACC-----------
------------------------------------------------------------
------------------------------------------------------------
------------------------------------------------------------
------------------------------------------------------------
------------------------------------------------------------
------------------------------------------------------------
------------------------------------------------------------
------------------------------------------------------------
-------------------------TTAGATACCCTCGATGT------------------
------------------------------------------------------------
------------------------------------------------------------
------------------------------------------------------------
---------------------CC---TA---T----------------------------
-------------GGGG---------------------TGC-A-----------------
-GCA----GTA-------------------------------------------------
------------------------------------------------------------
------------
>OTU1378 11_235216
------------------------------------------------------------
------------------------------------------------------------
------------------------------------------------------------
---------TATTAG--------------------------ATA----------------
-CCCGG------------------------------------------------------
---------------------------------------------------GTAGTCC--
------------------------------------------------------------
---ATC---------------------------------------AGTA-----------
--------------------------CAGTG-----------------------------
-------------------------------------------CCTAT------------
----------------------------------------GG-----GGT----------
-----------------------------------------GCAG---------------
-----------------------CA------GG---------------------------
------------------------ATTA-------GA----------------------T
ACCC--------------------------------------------------------
------A-----------------------------------------------------
--------------------TGTAGTCC-------CGAAAC-------------------
------------------------------------------------------------
---------A---------------T----------------------CA----------
CG----------------------------------------------------------
------------------------------------------------------------
---------------------------------------------CC-TAC-GGG-----
------------------------------------------------------------
----------------------------------------------GT------------
---------GCAG-----------------------------------------------
--------------CAG-------------------------------------------
--------------------------------------------T---------------
-------------------------------------A------TTA---GATAC---CC
C-----------------------------------------------------A-----
------------------------------------------------------------
------GTAGTCC-----------------------------------------------
-----GCT---------------------------------------------------C
A--------------------T-----------------AGAGGGCGA-TGCTCTTCCGA
TCTACTTGA---------------------------------------------------
---------------------------CCTA---CGGGG---------------------
-----------------------------C------------------------------
------------------------------------------------------------
------------G---C-------ACCA------G-------T-----------------
-------------------------------------A-TT------------------A
GATAC-CCTC-GTA-GTC----------------------C--CGTACG-----------
------------------------------------------------------------
------------------------------------------------------------
------------------------------------------------------------
------------------------------------------------------------
------------------------------------------------------------
------------------------------------------------------------
------------------------------------------------------------
------------------------------------------------------------
--------------------------TGGCTAC---------------------------
------------------------------------------------------------
------------------------------------------------------------
------------------------------------------------------------
---------------------CC---TA---C----------------------------
-------------GGGA---------------------CGC-A-----------------
-GCA----GC--------------------------------------------------
------------------------------------------------------------
------------
>OTU1357 14_442372
------------------------------------------------------------
------------------------------------------------------------
------------------------------------------------------------
---------TATTAG--------------------------ATA----------------
-CCCCA------------------------------------------------------
---------------------------------------------------GTAGTCC--
------------------------------------------------------------
---ATC---------------------------------------AGTA-----------
--------------------------CAGTG-----------------------------
-------------------------------------------CCTAC------------
----------------------------------------GG-----GAT----------
-----------------------------------------GCAG---------------
-----------------------CA------GTA--------------------------
------------------------ATTA-------GA----------------------T
ACCC--------------------------------------------------------
------T-----------------------------------------------------
--------------------GGTAGTCC----------GCT-------------------
------------------------------------------------------------
---------A---------------C----------------------CA----------
CG-----ATCAG------------------------------------------------
------------------------------------------------------------
---------------------------------------------CC-TAC-GGG-----
------------------------------------------------------------
----------------------------------------------AG------------
---------GCAG-----------------------------------------------
--------------CAG-------------------------------------------
--------------------------------------------T---------------
-------------------------------------A------TTA---GATAC---CC
C-----------------------------------------------------G-----
------------------------------------------------------------
------GTAGTCC-----------------------------------------------
-----GCT---------------------------------------------------C
A--------------------T-----------------AGAGAGTGA-TGCTCTTCCGA
TCTTGTA-----------------------------------------------------
---------------------------CCTA---CGGGA---------------------
-----------------------------G------------------------------
------------------------------------------------------------
------------G---C-------AGCA------G-------T-----------------
-------------------------------------A-TT------------------A
GATAC-CCAG-GTA-GTC----------------------C--GCTACC-----------
-ATGGCT-----------------------------------------------------
-------------AC---------------------------------------------
------------------------------------------------------------
------------------------------------------------------------
--------CCTA----------------------C-GGGAT-------------------
--------------------------------GCAC---CAG------------------
------------------------------------------------------------
------------------------------------------------------------
---------------T--------ATTAGATACCCCAGTAGTC-----------------
------------------------------------------------------------
----------------------------------------------------CGCTC---
---------------------------------------------------ATAGAGTGA
GGGTGATGCTCTTCCGATCAACC---TA---C----------------------------
-------------GGGA---------------------CGC-A-----------------
-GCA----GT--------------------------------------------------
------------------------------------------------------------
------------
>OTU1838 16_609629
------------------------------------------------------------
------------------------------------------------------------
------------------------------------------------------------
--------TAATTAG--------------------------ATA----------------
-CCCCC------------------------------------------------------
---------------------------------------------------GTAGTCC--
------------------------------------------------------------
---GCT---------------------------------------ACCA-----------
--------------------------CGATGT----------------------------
-------------------------------------------CCTAC------------
----------------------------------------GG-----GAC----------
-----------------------------------------GCAG---------------
-----------------------CA------GC---------------------------
------------------------ATTA-------GA----------------------T
ACCC--------------------------------------------------------
------A-----------------------------------------------------
--------------------TGTAGTCC----------GCT-------------------
------------------------------------------------------------
---------A---------------C----------------------CA----------
CG-----ATGTCCTATGGGAGGCACTGATCAG----------------------------
------------------------------------------------------------
---------------------------------------------CC-TAC-GGG-----
------------------------------------------------------------
----------------------------------------------AT------------
---------GCAC-----------------------------------------------
--------------CAG-------------------------------------------
--------------------------------------------G---------------
-------------------------------------A------TTA---GATAC---CC
A-----------------------------------------------------T-----
------------------------------------------------------------
------GTAGTCC-----------------------------------------------
-----GCT----------------A-----------------------------------
---------------------C------------------------CA-TGACCA-----
------------------------------------------------------------
---------------------------CCTA---TGGGG---------------------
-----------------------------T------------------------------
------------------------------------------------------------
------------G---C-------AGCA------G-------T-----------------
-------------------------------------A-TT------------------A
GATAC-CCAC-GTA-GTC----------------------C--CGAAAC-----------
-ATCACG-----------------------------------------------------
------------------------------------------------------------
------------------------------------------------------------
------------------------------------------------------------
------------------------------------------------------------
------------------------------------------------------------
------------------------------------------------------------
------------------------------------------------------------
------------------------------------------------------------
------------------------------------------------------------
------------------------------------------------------------
------------------------------------------------------------
---------------------CC---TA---T----------------------------
-------------GGGG---------------------CGC-A-----------------
-GCA----GT--------------------------------------------------
------------------------------------------------------------
------------
>OTU1206 18_746130
------------------------------------------------------------
------------------------------------------------------------
------------------------------------------------------------
---------TATTAG--------------------------ATA----------------
-CCCAC------------------------------------------------------
---------------------------------------------------GTAGTCC--
------------------------------------------------------------
---GCT---------------------------------------ACCA-----------
--------------------------CGATGT----------------------------
-------------------------------------------CCTAC------------
----------------------------------------GG-----GAG----------
-----------------------------------------GCAG---------------
-----------------------CA------GT---------------------------
------------------------ATTA-------GA----------------------T
ACCC--------------------------------------------------------
------C-----------------------------------------------------
--------------------AGTAGTCC----------GCT-------------------
------------------------------------------------------------
---------C---------------A----------------------TA----------
GAGGGCGATGCTCTCCCGATCTACTTGA--------------------------------
------------------------------------------------------------
---------------------------------------------CC-TAC-GGG-----
------------------------------------------------------------
----------------------------------------------GG------------
---------GCAC-----------------------------------------------
--------------CAG-------------------------------------------
--------------------------------------------T---------------
-------------------------------------A------TTA---GATAC---CC
A-----------------------------------------------------T-----
------------------------------------------------------------
------GTAGTCC-----------------------------------------------
-----GCT----------------AC---------------------------------C
A--------------------C------------------------GA-TGT--------
------------------------------------------------------------
---------------------------CCTA---CGGGG---------------------
-----------------------------T------------------------------
------------------------------------------------------------
------------G---C-------AGCA------G-------T-----------------
-------------------------------------A-TT------------------A
GATAC-CCAT-GTA-GTC----------------------C--CGTACG-----------
-ACTTGA-----------------------------------------------------
------------------------------------------------------------
------------------------------------------------------------
------------------------------------------------------------
------------------------------------------------------------
------------------------------------------------------------
------------------------------------------------------------
------------------------------------------------------------
------------------------------------------------------------
------------------------------------------------------------
------------------------------------------------------------
------------------------------------------------------------
---------------------CC---TA---T----------------------------
-------------GGGA---------------------GGC-A-----------------
-GCA----GT--------------------------------------------------
------------------------------------------------------------
------------
>OTU2159 17_667260
------------------------------------------------------------
------------------------------------------------------------
------------------------------------------------------------
---------TATTAG--------------------------ATA----------------
-CCCAT------------------------------------------------------
---------------------------------------------------GTAGTCC--
------------------------------------------------------------
---GCT---------------------------------------ACCA-----------
--------------------------CGATGT----------------------------
-------------------------------------------CCTAC------------
----------------------------------------GG-----GAT----------
-----------------------------------------GCAG---------------
-----------------------CA------GT---------------------------
------------------------ATTA-------GA----------------------T
ACCC--------------------------------------------------------
------C-----------------------------------------------------
--------------------CGTAGTCC----------GCT-------------------
------------------------------------------------------------
---------A---------------C----------------------CA----------
TC-----ACG--------------------------------------------------
------------------------------------------------------------
---------------------------------------------CC-TAT-GGG-----
------------------------------------------------------------
----------------------------------------------AG------------
---------GCAG-----------------------------------------------
--------------CAG-------------------------------------------
--------------------------------------------TA--------------
-------------------------------------A------TTA---GATAC---CC
A-----------------------------------------------------T-----
------------------------------------------------------------
------GTAGTCC-----------------------------------------------
-----GCT---------------------------------------------------C
A--------------------T---------------AGAGAGGGTGA-TGCTCTTCCGA
TCTGGCTAC---------------------------------------------------
---------------------------CCTA---CGGGG---------------------
-----------------------------T------------------------------
------------------------------------------------------------
------------G---C-------AGCA------G-------T-----------------
-------------------------------------A-TT------------------A
GATAC-CCTA-GTA-GTC----------------------C--GCTCAT-----------
-ATGTAG-----------------------------------------------------
------------------------------------------------------------
------------------------------------------------------------
------------------------------------------------------------
------------------------------------------------------------
------------------------------------------------------------
------------------------------------------------------------
------------------------------------------------------------
---------------------------TGATGCTCTTCCGATC-----------------
------------------------------------------------------------
----------------------------------------------------TTGTA---
------------------------------------------------------------
---------------------CC---TA---C----------------------------
-------------GGGG---------------------TGC-A-----------------
-GCA----GT--------------------------------------------------
------------------------------------------------------------
------------
>OTU1494 17_729751
------------------------------------------------------------
------------------------------------------------------------
------------------------------------------------------------
---------TATTAG--------------------------ATA----------------
-CCCAT------------------------------------------------------
---------------------------------------------------GTAGTCC--
------------------------------------------------------------
------------------------------------------------------------
--------------------------CGAAACATCACG----------------------
-------------------------------------------CCTAT------------
----------------------------------------GG-----GAC----------
-----------------------------------------GCAG---------------
-----------------------CA------GT---------------------------
------------------------ATTA-------GA----------------------T
ACCC--------------------------------------------------------
------T-----------------------------------------------------
--------------------AGTAGTCC----------GCT-------------------
------------------------------------------------------------
---------A---------------C----------------------CG----------
ACTGTCCATGGCTAC---------------------------------------------
------------------------------------------------------------
---------------------------------------------CC-TAC-GGG-----
------------------------------------------------------------
----------------------------------------------AG------------
---------GCAG-----------------------------------------------
--------------CAG-------------------------------------------
--------------------------------------------T---------------
-------------------------------------A------TTA---GATAC---CC
A-----------------------------------------------------T-----
------------------------------------------------------------
------GTAGTCC-----------------------------------------------
-----GCT---------------------------------------------------C
A---------------------------------------------TA-CGACTTGTG--
------------------------------------------------------------
---------------------------CCTA---TGGGA---------------------
-----------------------------G------------------------------
------------------------------------------------------------
------------G---C-------AGCA------G-------TAGTC-------------
-------------------------------------A-TT------------------A
GATAC-CCGT-GTA-GTC----------------------C--GCTACC-----------
TTAGATA-----------------------------------------------------
-----CCCTCGATGT---------------------------------------------
------------------------------------------------------------
------------------------------------------------------------
--------CCTA----------------------T-GGGGT-------------------
--------------------------------GCAC---CAG------------------
------------------------------------------------------------
------------------------------------------------------------
---------------T--------ATTAGATACCCGTGTAGTC-----------------
------------------------------------------------------------
----------------------------------------------------CGCTA---
------------------------------------------------------------
---CCGACTGTCCATGGCTACCC---TA---C----------------------------
-------------GGGA---------------------CGC-A-----------------
-CCA----GTA-------------------------------------------------
------------------------------------------------------------
------------
>OTU2543 16_655411
------------------------------------------------------------
------------------------------------------------------------
------------------------------------------------------------
---------TATTAG--------------------------ATA----------------
-CCCCA------------------------------------------------------
---------------------------------------------------GTAGTCC--
------------------------------------------------------------
---GCT---------------------------------------ACCA-----------
--------------------------CGATGT----------------------------
-------------------------------------------CCTAC------------
----------------------------------------GG-----GGT----------
-----------------------------------------GCAG---------------
-----------------------CA------GT---------------------------
------------------------ATTA-------GA----------------------T
ACCC--------------------------------------------------------
------T-----------------------------------------------------
--------------------CGTAGTCC----------GCT-------------------
------------------------------------------------------------
---------A---------------C----------------------CA----------
CG-----ATCAG------------------------------------------------
------------------------------------------------------------
---------------------------------------------CC-TAT-GGG-----
------------------------------------------------------------
----------------------------------------------AG------------
---------GCAG-----------------------------------------------
--------------CAG-------------------------------------------
--------------------------------------------TA--------------
-------------------------------------A------TTA---GATAC---CC
C-----------------------------------------------------A-----
------------------------------------------------------------
------GTAGTCC-----------------------------------------------
------------------------A----------------------------------G
G---------------------------------------------AA-TATCACG----
------------------------------------------------------------
---------------------------CCTA---TGGGA---------------------
-----------------------------G------------------------------
------------------------------------------------------------
------------G---C-------AGCA------G-------T-----------------
-------------------------------------A-TT------------------A
GATAC-CCAG-GTA-GTC----------------------C--GCTCAT-----------
-AGAGAG-----------------------------------------------------
------------------------------------------------------------
------------------------------------------------------------
------------------------------------------------------------
------------------------------------------------------------
------------------------------------------------------------
------------------------------------------------------------
------------------------------------------------------------
---------------------------CGATGCTATTCCGATC-----------------
------------------------------------------------------------
----------------------------------------------------TCTTG---
------------------------------------------------------------
-------------------TACC---TA---C----------------------------
-------------GGGG---------------------GGC-A-----------------
-GCA----GT--------------------------------------------------
------------------------------------------------------------
------------
>OTU3036 16_608136
------------------------------------------------------------
------------------------------------------------------------
------------------------------------------------------------
---------TATTAG--------------------------ATA----------------
-CCCTT------------------------------------------------------
---------------------------------------------------GTAGTCC--
------------------------------------------------------------
---GCT-----------------------------ACCTTAGACACCCT-----------
--------------------------CGATGT----------------------------
-------------------------------------------CCTAC------------
----------------------------------------GG-----GAG----------
-----------------------------------------GCAG---------------
-----------------------CA------GT---------------------------
------------------------ATTA-------GA----------------------T
ACCC--------------------------------------------------------
------A-----------------------------------------------------
--------------------GGTAGTCC----------GCT-------------------
------------------------------------------------------------
---------A---------------C----------------------CA----------
TG-----ACCA-------------------------------------------------
------------------------------------------------------------
---------------------------------------------CC-TAC-GGG-----
------------------------------------------------------------
----------------------------------------------AC------------
---------GCAG-----------------------------------------------
--------------CAG-------------------------------------------
--------------------------------------------T---------------
-------------------------------------A------TTA---GATAC---CC
A-----------------------------------------------------T-----
------------------------------------------------------------
------GTAGTCC-----------------------------------------------
-----ATC----------------AG---------------------------------T
A--------------------C------------------------AG-TA---------
------------------------------------------------------------
---------------------------CCTA---CGGGA---------------------
-----------------------------G------------------------------
------------------------------------------------------------
------------G---C-------AGCA------G-------T-----------------
-------------------------------------A-TT------------------A
GATAC-CCTT-GTA-GTC----------------------C--GCTACC-----------
-ACGATG-----------------------------------------------------
--------------T---------------------------------------------
------------------------------------------------------------
------------------------------------------------------------
--------CCTA----------------------T-GGGAG-------------------
--------------------------------GCAG---CAG------------------
------------------------------------------------------------
------------------------------------------------------------
---------------T--------ATTAGATACCCAGGTAGTC-----------------
------------------------------------------------------------
----------------------------------------------------CGCTA---
------------------------------------------------------------
---CCTTAGATACCACGATGTCC---TA---T----------------------------
-------------GGGG---------------------GGC-A-----------------
-GCA----GTA-------------------------------------------------
------------------------------------------------------------
------------
>OTU1977 7_1123669
------------------------------------------------------------
------------------------------------------------------------
------------------------------------------------------------
---------TATTAG--------------------------ATA----------------
-CCCAT------------------------------------------------------
---------------------------------------------------GTAGTCC--
------------------------------------------------------------
------------------------------------------------------------
--------------------------CGAAACATCACG----------------------
-------------------------------------------CCTAT------------
----------------------------------------GG-----GAG----------
-----------------------------------------GCAG---------------
-----------------------CA------GT---------------------------
------------------------ATTA-------GA----------------------T
ACCC--------------------------------------------------------
------A-----------------------------------------------------
--------------------CGTAGTCC-------CGAAAC-------------------
------------------------------------------------------------
---------A---------------T----------------------CA----------
CG----------------------------------------------------------
------------------------------------------------------------
---------------------------------------------CC-TAC-GGG-----
------------------------------------------------------------
----------------------------------------------AT------------
---------GCAG-----------------------------------------------
--------------CAG-------------------------------------------
--------------------------------------------T---------------
-------------------------------------A------TTA---GATAC---CC
G-----------------------------------------------------A-----
------------------------------------------------------------
------GTAGTCC-----------------------------------------------
-----GCT----------------ACCT-------------------------------T
A---------------------------------------------GA-TACCCTGGCTA
C-----------------------------------------------------------
---------------------------CCTA---TGGGA---------------------
-----------------------------T------------------------------
------------------------------------------------------------
------------G---C-------AGCA------G-------TA----------------
-------------------------------------A-TT------------------A
GATAC-CCTA-GTA-GTC----------------------C--GCTACC-----------
AACTGTC-----------------------------------------------------
------CATGGCTAC---------------------------------------------
------------------------------------------------------------
------------------------------------------------------------
--------CCTA----------------------C-GGGGT-------------------
--------------------------------GCAG---CAG------------------
------------------------------------------------------------
------------------------------------------------------------
---------------T--------ATTAGATACCCACGTAGTC-----------------
------------------------------------------------------------
----------------------------------------------------CCGTG---
------------------------------------------------------------
-----------ATGTACAGTACC---TA---C----------------------------
-------------GGGA---------------------CGC-A-----------------
-GCA----GT--------------------------------------------------
------------------------------------------------------------
------------
>OTU2006 18_772669
------------------------------------------------------------
------------------------------------------------------------
------------------------------------------------------------
--------TAATTAG--------------------------ATA----------------
-CCCAG------------------------------------------------------
---------------------------------------------------GTAGTCC--
------------------------------------------------------------
---GCT-----------------------CATAGAGAGTGATGCTCTTC-----------
--------------------------CGATCTTGTA------------------------
-------------------------------------------CCTAC------------
----------------------------------------GG-----GAG----------
-----------------------------------------GCAC---------------
-----------------------CA------GTA--------------------------
------------------------ATTA-------GA----------------------T
ACCC--------------------------------------------------------
------T-----------------------------------------------------
--------------------AGTAGTCC----------GCT-------------------
------------------------------------------------------------
---------C---------------ATAT-------------------CA----------
CG----------------------------------------------------------
------------------------------------------------------------
---------------------------------------------CC-TAC-GGG-----
------------------------------------------------------------
----------------------------------------------GG------------
---------GCAC-----------------------------------------------
--------------CAG-------------------------------------------
--------------------------------------------T---------------
-------------------------------------A------TTA---GATAC---CC
A-----------------------------------------------------G-----
------------------------------------------------------------
------GTAGTCC-----------------------------------------------
-----GCT----------------ACCTTAGATACCAT----------------------
---------------------C------------------------GA-TGT--------
------------------------------------------------------------
---------------------------CCTA---CGGGA---------------------
-----------------------------C------------------------------
------------------------------------------------------------
------------G---C-------ACCA------G-------T-----------------
-------------------------------------A-TT------------------A
GATAC-CCGT-GTA-GTC----------------------C--ATCAGT-----------
-ACAGTG-----------------------------------------------------
------------------------------------------------------------
------------------------------------------------------------
------------------------------------------------------------
------------------------------------------------------------
------------------------------------------------------------
------------------------------------------------------------
------------------------------------------------------------
------------------------------------------------------------
------------------------------------------------------------
------------------------------------------------------------
------------------------------------------------------------
---------------------CC---TA---C----------------------------
-------------GGGG---------------------GGC-A-----------------
-GCA----GT--------------------------------------------------
------------------------------------------------------------
------------
>OTU2723 12_301717
------------------------------------------------------------
------------------------------------------------------------
------------------------------------------------------------
---------GATTAG--------------------------ATA----------------
-CCCGT------------------------------------------------------
---------------------------------------------------GTAGTCC--
------------------------------------------------------------
---------------------------------------------CGTA-----------
--------------------------CGACTTGA--------------------------
-------------------------------------------CCTAT------------
----------------------------------------GG-----GAT----------
-----------------------------------------GCAG---------------
-----------------------CA------GTA--------------------------
------------------------ATTA-------GA----------------------T
ACCT--------------------------------------------------------
------T-----------------------------------------------------
--------------------CGTAGTCC----------GCT-------------------
------------------------------------------------------------
---------A---------------C----------------------CA----------
CG-----ATGT-------------------------------------------------
------------------------------------------------------------
---------------------------------------------CC-TAC-GGG-----
------------------------------------------------------------
----------------------------------------------AT------------
---------GCAC-----------------------------------------------
--------------CAG-------------------------------------------
--------------------------------------------T---------------
-------------------------------------A------TTA---GATAC---CC
T-----------------------------------------------------C-----
------------------------------------------------------------
------GTAGTCC-----------------------------------------------
-----ATC----------------AG---------------------------------C
A--------------------C------------------------AG-TG---------
------------------------------------------------------------
---------------------------CCTA---TGGGA---------------------
-----------------------------G------------------------------
------------------------------------------------------------
------------G---C-------ACCA------G-------T-----------------
-------------------------------------A-TT------------------A
GATAC-CCAG-GTA-GTC----------------------C--CGAAAC-----------
-AGAGGG-----------------------------------------------------
------------------------------------------------------------
------------------------------------------------------------
------------------------------------------------------------
------------------------------------------------------------
------------------------------------------------------------
------------------------------------------------------------
------------------------------------------------------------
-------------------------GATGATGCTCTTCTGACC-----------------
------------------------------------------------------------
------------------------------------------------------------
------------------------------------------------------------
--------------------ACC---TA---T----------------------------
-------------GGGG---------------------CGC-A-----------------
-GCA----GT--------------------------------------------------
------------------------------------------------------------
------------
>OTU2132 18_738710
------------------------------------------------------------
------------------------------------------------------------
------------------------------------------------------------
---------TATTAG--------------------------ATA----------------
-CCCCC------------------------------------------------------
---------------------------------------------------GTAGTCC--
------------------------------------------------------------
---GCT---------------------------------------ACCA-----------
--------------------------CGATGT----------------------------
-------------------------------------------CCTAT------------
----------------------------------------GG-----GAC----------
-----------------------------------------GCAC---------------
-----------------------CA------GT---------------------------
------------------------ATTA-------GA----------------------T
ACCC--------------------------------------------------------
------C-----------------------------------------------------
--------------------GGTAGTCC----------GCT-------------------
------------------------------------------------------------
---------C---------------A----------------------TA----------
GAGAGTGATGCTCTTACGATCTTGTA----------------------------------
------------------------------------------------------------
---------------------------------------------CC-TAT-GGG-----
------------------------------------------------------------
----------------------------------------------AG------------
---------GCAG-----------------------------------------------
--------------CAG-------------------------------------------
--------------------------------------------T---------------
-------------------------------------A------TTA---GATAC---CC
T-----------------------------------------------------C-----
------------------------------------------------------------
------GTAGTCC-----------------------------------------------
-----GCT---------------------------------------------------C
A--------------------T-----------------AGAGAGTGA-TGCTCTTCCGA
TCTCTTGTA---------------------------------------------------
---------------------------CCTA---CGGGA---------------------
-----------------------------C------------------------------
------------------------------------------------------------
------------G---C-------AGCA------G-------T-----------------
-------------------------------------A-TT------------------A
GATAC-CCTC-GTA-GTC----------------------CTAGTTGGC-----------
TAC---------------------------------------------------------
------------------------------------------------------------
------------------------------------------------------------
------------------------------------------------------------
------------------------------------------------------------
------------------------------------------------------------
------------------------------------------------------------
------------------------------------------------------------
------------------------------------------------------------
------------------------------------------------------------
------------------------------------------------------------
------------------------------------------------------------
---------------------CC---TA---C----------------------------
-------------GGGG---------------------TGC-A-----------------
-GCA----GT--------------------------------------------------
------------------------------------------------------------
------------
>OTU2180 18_765454
------------------------------------------------------------
------------------------------------------------------------
------------------------------------------------------------
--------TAATTAG--------------------------ATA----------------
-CCCCA------------------------------------------------------
---------------------------------------------------GTAGTCC--
------------------------------------------------------------
---GCT---------------------------------------ACCA-----------
--------------------------CGATGT----------------------------
-------------------------------------------CCTAC------------
----------------------------------------GG-----GAG----------
-----------------------------------------GCAG---------------
-----------------------CA------GTA--------------------------
------------------------ATTA-------GA----------------------T
ACCC--------------------------------------------------------
------T-----------------------------------------------------
--------------------AGTAGTCC----------GCT-------------------
------------------------------------------------------------
---------A---------------C----------------------CA----------
---------------------CGATGT---------------------------------
------------------------------------------------------------
---------------------------------------------CC-TAC-GGG-----
------------------------------------------------------------
----------------------------------------------AT------------
---------GCAG-----------------------------------------------
--------------CAG-------------------------------------------
--------------------------------------------C---------------
-------------------------------------A------TTA---GATAC---CC
C-----------------------------------------------------G-----
------------------------------------------------------------
------GTAGTCC-----------------------------------------------
-----GCT----------------CA---------------------------------T
AGAGAGAGGGTGATGCTCTTCC------------------------GA-TCTTGTA----
------------------------------------------------------------
---------------------------CCTA---CGGGG---------------------
-----------------------------C------------------------------
------------------------------------------------------------
------------G---C-------AGCA------G-------TA----------------
-------------------------------------A-TT------------------A
GATAC-CCAG-GTA-GTC----------------------C--GCTCAT-----------
-AGAGAG-----------------------------------------------------
------------------------------------------------------------
------------------------------------------------------------
------------------------------------------------------------
------------------------------------------------------------
------------------------------------------------------------
------------------------------------------------------------
------------------------------------------------------------
---------------------------TGATGCTCTTCCGATC-----------------
------------------------------------------------------------
----------------------------------------------------TTG-----
------------------------------------------------------------
-------------------TACC---TA---C----------------------------
-------------GGGA---------------------GGC-A-----------------
-GCA----GT--------------------------------------------------
------------------------------------------------------------
------------
>OTU2475 16_639529
------------------------------------------------------------
------------------------------------------------------------
------------------------------------------------------------
---------TATTAG--------------------------ATA----------------
-CCCAA------------------------------------------------------
---------------------------------------------------GTAGTCC--
------------------------------------------------------------
---GCT---------------------------------------ACCA-----------
--------------------------CGATGTCCTACGGGAGGCAGCAGTATTAGATACC
CCAGTAGTCCGCTCATAGAGAGTGATGCTCTTCCGATCTTGTACCTAC------------
----------------------------------------GG-----GGT----------
-----------------------------------------GCAG---------------
-----------------------CA------GT---------------------------
------------------------ATTA-------GA----------------------T
ACCC--------------------------------------------------------
------T-----------------------------------------------------
--------------------TGTAGTCC----------GCT-------------------
------------------------------------------------------------
---------C---------------A----------------------TA----------
GAGAGTGATGCTCTTCCGATCTTGTA----------------------------------
------------------------------------------------------------
---------------------------------------------CC-TAT-GGG-----
------------------------------------------------------------
----------------------------------------------AG------------
---------GCAG-----------------------------------------------
--------------CAG-------------------------------------------
--------------------------------------------G---------------
-------------------------------------A------TTA---GATAC---CC
G-----------------------------------------------------G-----
------------------------------------------------------------
------GTAGTCC-----------------------------------------------
-----GCT----------------AC---------------------------------C
A--------------------C------------------------GA-TGT--------
------------------------------------------------------------
---------------------------CCTA---CGGGG---------------------
-----------------------------T------------------------------
------------------------------------------------------------
------------G---C-------AGCA------G-------C-----------------
-------------------------------------A-TT------------------A
GATAC-CCTG-GTA-GTC----------------------C--ATC--------------
-----AG-----------------------------------------------------
------------------------------------------------------------
------------------------------------------------------------
------------------------------------------------------------
------------------------------------------------------------
------------------------------------------------------------
------------------------------------------------------------
------------------------------------------------------------
---------------------------TG--------CCAAT------------------
------------------------------------------------------------
------------------------------------------------------------
------------------------------------------------------------
---------------------CC---TA---T----------------------------
-------------GGGG---------------------CGC-A-----------------
-CCA----GC--------------------------------------------------
------------------------------------------------------------
------------
>OTU1335 18_773549
------------------------------------------------------------
------------------------------------------------------------
------------------------------------------------------------
---------GATTAG--------------------------ATA----------------
-CCCGT------------------------------------------------------
---------------------------------------------------GTAGTCC--
------------------------------------------------------------
---AT-------------------------------------------------------
--------------------------CAGTG-CCAAT-----------------------
-------------------------------------------CCTAC------------
----------------------------------------GG-----GAG----------
-----------------------------------------GCAG---------------
-----------------------CA------GG---------------------------
------------------------ATTA-------GA----------------------T
ACCC--------------------------------------------------------
------C-----------------------------------------------------
--------------------AGTAGTCC----------GCT-------------------
------------------------------------------------------------
---------A---------------C----------------------CA----------
---------------------TCACG----------------------------------
------------------------------------------------------------
---------------------------------------------CC-TAT-GGG-----
------------------------------------------------------------
----------------------------------------------AC------------
---------GCAC-----------------------------------------------
--------------CAG-------------------------------------------
--------------------------------------------T---------------
-------------------------------------A------TTA---GATAC---CC
A-----------------------------------------------------G-----
------------------------------------------------------------
------GTAGTCC-----------------------------------------------
-----GCT----------------AC---------------------------------C
A--------------------C------------------------GA-TGT--------
------------------------------------------------------------
---------------------------CCTA---TGGGG---------------------
-----------------------------T------------------------------
------------------------------------------------------------
------------G---C-------AGCA------G-------T-----------------
-------------------------------------A-TT------------------A
GATAC-CCAC-GTA-GTC----------------------C--GCTCAT-----------
-AGAGAG-----------------------------------------------------
------------------------------------------------------------
------------------------------------------------------------
------------------------------------------------------------
------------------------------------------------------------
------------------------------------------------------------
------------------------------------------------------------
------------------------------------------------------------
---------------------------TGATGCTCTTCCGACC-----------------
------------------------------------------------------------
----------------------------------------------------TTG-----
------------------------------------------------------------
-------------------TACC---TA---C----------------------------
-------------GGGA---------------------GGC-A-----------------
-GCA----GT--------------------------------------------------
------------------------------------------------------------
------------
>OTU2739 18_738512
------------------------------------------------------------
------------------------------------------------------------
------------------------------------------------------------
--------TAATTAG--------------------------ATA----------------
-CCCCA------------------------------------------------------
---------------------------------------------------GTAGTCC--
------------------------------------------------------------
---ATC---------------------------------------AGTA-----------
--------------------------CAGTG-CCTATGGGGTGCAGCAGTATTAGATACC
CAGGTAGTCCGCTCATAGAGAGTGATGCTCTTCCGATCTTGTACCTAC------------
----------------------------------------GG-----GAG----------
-----------------------------------------GCAG---------------
-----------------------CA------GC---------------------------
------------------------ATTA-------GA----------------------T
ACCC--------------------------------------------------------
------G-----------------------------------------------------
--------------------AGTAGTCC----------CGA-------------------
------------------------------------------------------------
---------A---------------A----------------------CA----------
---------------------TCACG----------------------------------
------------------------------------------------------------
---------------------------------------------CC-TAC-GGG-----
------------------------------------------------------------
----------------------------------------------GC------------
---------GCAC-----------------------------------------------
--------------CAG-------------------------------------------
--------------------------------------------T---------------
-------------------------------------A------TTA---GATAC---CC
T-----------------------------------------------------T-----
------------------------------------------------------------
------GTAGTCC-----------------------------------------------
-----GCT----------------AC---------------------------------C
A--------------------C------------------------GA-TGT--------
------------------------------------------------------------
---------------------------CCTA---TGGGG---------------------
-----------------------------T------------------------------
------------------------------------------------------------
------------G---C-------AGCA------G-------T-----------------
-------------------------------------A-TT------------------A
GATAC-CCAC-GTA-GTC----------------------C--GCTCAT-----------
-AGGGAG-----------------------------------------------------
------------------------------------------------------------
------------------------------------------------------------
------------------------------------------------------------
------------------------------------------------------------
------------------------------------------------------------
------------------------------------------------------------
------------------------------------------------------------
---------------------------CGATGCTCTTCCGATC-----------------
------------------------------------------------------------
----------------------------------------------------GTGAT---
------------------------------------------------------------
------------------CAGCC---TA---C----------------------------
-------------GGGA---------------------GGC-A-----------------
-GCA----GTA-------------------------------------------------
------------------------------------------------------------
------------
>OTU2791 7_1137035
------------------------------------------------------------
------------------------------------------------------------
------------------------------------------------------------
------------TAG--------------------------ATA----------------
-CCCAG------------------------------------------------------
---------------------------------------------------GTAGTCC--
------------------------------------------------------------
------------------------------------------------------------
--------------------------CGAAACATCACG----------------------
-------------------------------------------CCTAT------------
----------------------------------------GG-----GAC----------
-----------------------------------------GCAC---------------
-----------------------CA------GT---------------------------
------------------------ATTA-------GA----------------------T
ACCC--------------------------------------------------------
------T-----------------------------------------------------
--------------------GGTAGTCC----------GCT-------------------
------------------------------------------------------------
---------A---------------C----------------------CA-ACTGCCATA
GGGAGTGATGCTATTCCGATCTGGCTAC--------------------------------
------------------------------------------------------------
---------------------------------------------CC-TAT-GGG-----
------------------------------------------------------------
----------------------------------------------GG------------
---------GCAG-----------------------------------------------
--------------CAG-------------------------------------------
--------------------------------------------T---------------
-------------------------------------A------TTA---GATAC---CC
T-----------------------------------------------------A-----
------------------------------------------------------------
------GTAGTCC-----------------------------------------------
-----ATC----------------------------------------------------
----------------------------------------------AG-TGGCTAC----
------------------------------------------------------------
---------------------------CCTA---CGGGA---------------------
-----------------------------G------------------------------
------------------------------------------------------------
------------G---C-------ACCA------G-------T-----------------
-------------------------------------A-TT------------------A
GATAC-CCAT-GTA-GTC----------------------C--GCTACC-----------
-GTGATC-----------------------------------------------------
------------------------------------------------------------
------------------------------------------------------------
------------------------------------------------------------
------------------------------------------------------------
------------------------------------------------------------
------------------------------------------------------------
------------------------------------------------------------
------------------------------------------------------------
------------------------------------------------------------
------------------------------------------------------------
------------------------------------------------------------
-------------------AGCC---TA---C----------------------------
-------------GGGA---------------------CGC-A-----------------
-GCA----GT--------------------------------------------------
------------------------------------------------------------
------------
>OTU2171 11_275076
------------------------------------------------------------
------------------------------------------------------------
------------------------------------------------------------
---------TATTAG--------------------------ATA----------------
-CCCGT------------------------------------------------------
---------------------------------------------------GTAGTCC--
------------------------------------------------------------
---GCT-----------------------CATAGAGAGCGATGCTCTTC-----------
--------------------------CGATCTACAGTG----------------------
-------------------------------------------CCTAT------------
----------------------------------------GG-----GAT----------
-----------------------------------------GCAG---------------
-----------------------CA------GT---------------------------
------------------------ATTA-------GA----------------------T
ACCC--------------------------------------------------------
------C-----------------------------------------------------
--------------------AGTAGTCC----------ATC-------------------
------------------------------------------------------------
---------A---------------G----------------------TA----------
CA-----GTG--------------------------------------------------
------------------------------------------------------------
---------------------------------------------CC-TAC-GGG-----
------------------------------------------------------------
----------------------------------------------GC------------
---------GCAG-----------------------------------------------
--------------CAG-------------------------------------------
--------------------------------------------T---------------
-------------------------------------A------TTA---GATAC---CC
A-----------------------------------------------------T-----
------------------------------------------------------------
------GTAGTCC-----------------------------------------------
-----ATC----------------AG---------------------------------T
A--------------------C------------------------AG-TG---------
------------------------------------------------------------
---------------------------CCTA---CGGGA---------------------
-----------------------------T------------------------------
------------------------------------------------------------
------------G---C-------AGCA------G-------T-----------------
-------------------------------------A-TT------------------A
GATAC-CCTT-GTA-GTC----------------------C--GCTACC-----------
TTAGATA-----------------------------------------------------
-----CCCTCGATGT---------------------------------------------
------------------------------------------------------------
------------------------------------------------------------
--------CCTA----------------------C-GGGGT-------------------
--------------------------------GCAG---CAG------------------
------------------------------------------------------------
------------------------------------------------------------
---------------T--------ATTAGATACCCCAGTAGTC-----------------
------------------------------------------------------------
----------------------------------------------------CCGTG---
------------------------------------------------------------
-----------ATGTACAGTACC---TA---T----------------------------
-------------GGGA---------------------TGC-A-----------------
-GCA----GT--------------------------------------------------
------------------------------------------------------------
------------
>OTU3059 10_146487
------------------------------------------------------------
------------------------------------------------------------
------------------------------------------------------------
---------TATTAG--------------------------ATA----------------
-CCCAG------------------------------------------------------
---------------------------------------------------GTAGTCC--
------------------------------------------------------------
---ATC---------------------------------------AGTA-----------
--------------------------CAGTG-----------------------------
-------------------------------------------CCTAC------------
----------------------------------------GG-----GAG----------
-----------------------------------------GCAG---------------
-----------------------CA------GT---------------------------
------------------------ATTA-------GA----------------------T
ACCC--------------------------------------------------------
------C-----------------------------------------------------
--------------------AGTAGTCC----------GCT-------------------
------------------------------------------------------------
---------A---------------C----------------------CA----------
TC-----ACG--------------------------------------------------
------------------------------------------------------------
---------------------------------------------CC-TAT-GGG-----
------------------------------------------------------------
----------------------------------------------GG------------
---------GCAG-----------------------------------------------
--------------CAG-------------------------------------------
--------------------------------------------T---------------
-------------------------------------A------TTA---GATAC---CC
A-----------------------------------------------------G-----
------------------------------------------------------------
------GTAGTCC-----------------------------------------------
-----GCT---------------------------------------------------C
A--------------------T---------------AGAGAGAGCGA-TGCTCTTCCGA
TCCTGACCA---------------------------------------------------
---------------------------CCTA---CGGGA---------------------
-----------------------------G------------------------------
------------------------------------------------------------
------------G---C-------AGCA------G-------T-----------------
-------------------------------------A-TT------------------A
GATAC-CCGT-GTA-GTC----------------------C--GCTACC-----------
-ATGCCA-----------------------------------------------------
------------------------------------------------------------
------------------------------------------------------------
------------------------------------------------------------
------------------------------------------------------------
------------------------------------------------------------
------------------------------------------------------------
------------------------------------------------------------
------------------------------------------------------------
------------------------------------------------------------
------------------------------------------------------------
------------------------------------------------------------
-------------------ATCC---TA---T----------------------------
-------------GGGG---------------------CGC-A-----------------
-GCA----GT--------------------------------------------------
------------------------------------------------------------
------------
>OTU1135 7_1123704
------------------------------------------------------------
------------------------------------------------------------
------------------------------------------------------------
---------TATTAG--------------------------ATA----------------
-CCCGA------------------------------------------------------
---------------------------------------------------GTAGTCC--
--------------------------------------------------------CGTA
CGCCTT--------------GTACCTATGGGACGCACCAGATGCTCTTC-----------
--------------------------CGATCTACTTGA----------------------
-------------------------------------------CCTAC------------
----------------------------------------GG-----GGT----------
-----------------------------------------GCAG---------------
-----------------------CA------GT---------------------------
------------------------ATTA-------GA----------------------T
ACCC--------------------------------------------------------
------C-----------------------------------------------------
--------------------CGTAGTCC-------CGAAAC-------------------
------------------------------------------------------------
---------A---------------T----------------------CA----------
CG----------------------------------------------------------
------------------------------------------------------------
---------------------------------------------CC-TAT-GGG-----
------------------------------------------------------------
----------------------------------------------AC------------
---------GCAG-----------------------------------------------
--------------CAG-------------------------------------------
--------------------------------------------T---------------
-------------------------------------A------TTA---GATAC---CC
G-----------------------------------------------------G-----
------------------------------------------------------------
------GTAGTCC-----------------------------------------------
-----ATC----------------AG---------------------------------T
A--------------------C------------------------AG-TG---------
------------------------------------------------------------
---------------------------CCTA---CGGTA---------------------
-----------------------------T------------------------------
------------------------------------------------------------
------------G---C-------AGCA------G-------T-----------------
-------------------------------------A-TT------------------A
GATAC-CCTT-GTA-GTC----------------------C--GCTACC-----------
-ACGATG-----------------------------------------------------
------------------------------------------------------------
------------------------------------------------------------
------------------------------------------------------------
------------------------------------------------------------
------------------------------------------------------------
------------------------------------------------------------
------------------------------------------------------------
------------------------------------------------------------
------------------------------------------------------------
------------------------------------------------------------
------------------------------------------------------------
--------------------TCC---TA---T----------------------------
-------------GGGA---------------------GGC-A-----------------
-GCA----GT--------------------------------------------------
------------------------------------------------------------
------------
>OTU2020 16_644853
------------------------------------------------------------
------------------------------------------------------------
------------------------------------------------------------
---------TATTAG--------------------------ATA----------------
-CCCTA------------------------------------------------------
---------------------------------------------------GTAGTCC--
------------------------------------------------------------
---GCT---------------------------------------ACCA-----------
--------------------------TTACGCCTACTTGA--------------------
-------------------------------------------CCTAC------------
----------------------------------------GG-----GGT----------
-----------------------------------------GCAC---------------
-----------------------CA------GT---------------------------
------------------------ATTA-------GA----------------------T
ACCC--------------------------------------------------------
------G-----------------------------------------------------
--------------------GGTAGTCC----------GCT-------------------
------------------------------------------------------------
---------A---------------C----------------------CA----------
CG-----ATGT-------------------------------------------------
------------------------------------------------------------
---------------------------------------------CC-TAT-GGG-----
------------------------------------------------------------
----------------------------------------------AC------------
---------GCAC-----------------------------------------------
--------------CAG-------------------------------------------
--------------------------------------------TAGTCCAGCAGG----
-------------------------------------A------TTA---GATAC---CC
G-----------------------------------------------------A-----
------------------------------------------------------------
------GTAGTCC-----------------------------------------------
-----ATC----------------AG---------------------------------T
A--------------------C------------------------AG-TG---------
------------------------------------------------------------
---------------------------CCTA---CGGGG---------------------
-----------------------------G------------------------------
------------------------------------------------------------
------------G---C-------AGCA------G-------TA----------------
-------------------------------------A-TT------------------A
GATAC-CCCC-GTA-GTC----------------------C--GCTACC-----------
-ACGATG-----------------------------------------------------
------------------------------------------------------------
------------------------------------------------------------
------------------------------------------------------------
------------------------------------------------------------
------------------------------------------------------------
------------------------------------------------------------
------------------------------------------------------------
------------------------------------------------------------
------------------------------------------------------------
------------------------------------------------------------
------------------------------------------------------------
--------------------TCC---TA---T----------------------------
-------------GGGG---------------------GGC-A-----------------
-CCA----GT--------------------------------------------------
------------------------------------------------------------
------------
>OTU2777 16_631781
[truncated: 10,096,547 more chars]
