# Supplementary material for: β-sitosterol inhibits trimethylamine production by regulating the gut microbiota and attenuates atherosclerosis in ApoE–/– mice
Source: Front Cardiovasc Med. 2022 Nov 1;9:986905. doi: 10.3389/fcvm.2022.986905 (PMC9663806; doi:10.3389/fcvm.2022.986905)
Supplement: Supplementary file 1 [file Data_Sheet_1.ZIP › Source data/gut microbiota diversity analysis/CON-EXP/04.Beta/00.phylogeny_tree/phylogeny.tre]

((((OTU1215:0.03398,OTU1865:0.12341)0.938:0.12542,(((((OTU2891:0.00014,(OTU2522:0.10926,(OTU1509:0.14449,OTU2104:0.07470)0.889:0.21939)0.639:0.15495)0.986:0.17926,(OTU2874:0.00014,(OTU1115:0.10154,(OTU2133:0.05929,OTU2244:0.14539)0.117:0.08085)0.967:0.15584)0.010:0.01722)0.958:0.07019,(OTU2143:0.06496,((OTU2992:0.07340,(OTU2500:0.06085,OTU2007:0.09069)0.769:0.06312)0.141:0.06495,(OTU1782:0.02311,OTU1646:0.14569)0.779:0.04034)0.956:0.10247)0.373:0.02371)0.000:0.01438,(((OTU2404:0.10244,(OTU1635:0.01900,((OTU2570:0.12190,(OTU2549:0.02550,OTU3065:0.10305)0.664:0.03840)0.485:0.02904,OTU2435:0.20752)0.862:0.09463)0.375:0.03515)0.751:0.06874,(OTU2441:0.97875,OTU2650:0.00016)0.949:0.22535)0.727:0.03310,(OTU1309:0.14133,OTU2440:0.00180)0.560:0.03488)0.936:0.06014)0.792:0.03017,((OTU2984:0.04551,(OTU1587:0.00257,(OTU2713:0.07967,OTU1972:0.00014)0.987:0.16369)0.952:0.15113)0.881:0.08349,(((((OTU1445:0.00016,OTU2164:0.17130)0.989:0.19990,OTU1463:0.02869)0.174:0.06031,((OTU1386:0.12968,(OTU1433:0.24944,(OTU2105:2.16353,OTU1583:0.01448)0.000:0.00015)0.260:0.06817)0.878:0.09164,(((((OTU1781:0.08357,OTU1770:0.11637)0.890:0.08852,(OTU1330:0.04093,OTU1068:0.04861)0.342:0.01823)0.777:0.05707,OTU2124:0.07508)0.492:0.06691,OTU2882:0.12687)0.752:0.03167,(OTU1504:0.18591,OTU2509:0.02804)0.804:0.04161)0.810:0.05782)0.324:0.03278)0.916:0.09039,(((OTU2354:0.04092,OTU1979:0.07461)0.980:0.09566,OTU2831:0.04750)0.751:0.01679,OTU1168:0.10689)0.735:0.02464)0.462:0.05483,(OTU1317:0.01167,(OTU1378:0.06526,OTU2193:0.03696)0.937:0.10299)0.811:0.04180)0.916:0.08255)0.232:0.05542)0.836:0.03838)0.826:0.04865,(((OTU2850:0.16629,((OTU2482:0.17343,OTU2593:0.12663)0.734:0.05070,OTU2928:0.02409)0.137:0.07189)0.269:0.05999,OTU1234:0.11634)0.887:0.10945,((((((OTU1232:0.07180,((OTU2029:0.07646,OTU2640:0.10505)0.671:0.05072,OTU2057:0.05450)0.288:0.05641)0.790:0.06706,((OTU1977:0.11498,((OTU2272:0.05658,OTU2510:0.09388)0.815:0.10643,OTU1379:0.08759)0.350:0.06858)0.532:0.12274,((OTU1827:0.00014,OTU2535:0.11674)0.923:0.12537,OTU2487:0.11230)0.355:0.06587)0.731:0.07213)0.538:0.04915,((((OTU1173:0.00014,OTU1190:0.16380)0.088:0.01821,(OTU2230:0.07619,OTU1420:0.20589)0.754:0.04934)0.985:0.09570,(OTU1586:0.02139,(OTU2655:0.09175,OTU2833:0.02659)0.957:0.10427)0.000:0.00015)0.824:0.06070,OTU2382:0.13677)0.478:0.06598)0.844:0.04532,((((OTU1424:0.10384,(OTU2855:0.07499,(OTU2888:0.04706,OTU1430:0.08971)0.701:0.05525)0.872:0.06817)0.904:0.08342,(((OTU2952:0.11268,((OTU2529:0.12571,OTU2131:0.01726)0.869:0.10345,(OTU1514:0.05177,(OTU2202:0.07236,OTU2405:0.06280)0.861:0.10023)0.901:0.09987)0.228:0.01582)0.265:0.04159,(OTU1731:0.25334,OTU2725:0.00015)0.992:0.16933)0.779:0.07442,((((OTU1918:0.02461,(OTU2130:0.02247,(OTU2409:0.01692,OTU2479:0.07890)0.929:0.10033)0.884:0.13411)0.937:0.11783,OTU1384:0.05544)0.739:0.08641,OTU3092:0.01699)0.946:0.13439,((((OTU1264:0.05476,(((OTU1814:0.24711,OTU1938:0.04456)0.953:0.21906,OTU1083:0.00484)0.624:0.06897,OTU2332:0.06639)0.948:0.10980)0.723:0.01474,(OTU2674:0.13893,OTU2113:0.00014)0.945:0.06571)0.858:0.01939,((OTU3039:0.00258,OTU2938:0.34636)0.681:0.13539,((OTU1202:0.07879,(OTU2015:0.05509,((OTU1314:0.06580,(OTU2626:0.11372,OTU1374:0.00014)0.799:0.09281)0.890:0.07512,OTU1333:0.05055)0.920:0.08478)0.818:0.09160)0.238:0.00808,OTU2463:0.26581)0.687:0.02581)0.767:0.02352)0.954:0.05617,(((OTU2747:0.14460,OTU2555:0.10899)0.372:0.02589,(OTU2730:0.00014,OTU2721:0.30159)0.436:0.02523)0.856:0.03193,(OTU2342:0.10377,(OTU1149:0.01777,(((OTU2711:0.06493,(OTU1031:0.00664,OTU1883:0.14323)0.800:0.02607)0.662:0.03613,OTU2528:0.06523)0.962:0.05805,OTU2414:0.04355)0.475:0.03814)0.952:0.04992)0.004:0.00016)0.895:0.05878)0.162:0.01028)0.833:0.05288)0.939:0.05794)0.727:0.02924,(((((OTU2980:0.08295,(OTU1974:0.20371,OTU2912:0.00015)0.870:0.06775)0.879:0.11729,(OTU2985:0.22765,((OTU2565:0.00014,OTU2452:0.21601)1.000:0.21330,OTU946:0.04908)0.354:0.01667)0.442:0.04158)0.555:0.06580,(OTU2789:0.06787,(OTU2288:0.13727,OTU1478:0.01837)0.855:0.10987)0.938:0.13594)0.510:0.06687,((OTU2646:0.07934,((OTU2380:0.02638,(OTU1151:0.07385,OTU1318:0.07900)0.714:0.06478)0.727:0.03520,(OTU1998:0.08750,OTU2547:0.04448)0.788:0.01683)0.842:0.05227)0.858:0.08369,(((OTU2905:0.04368,(OTU2965:0.06599,OTU2887:0.14275)0.881:0.16686)0.884:0.12486,(OTU2333:0.06381,OTU2512:0.02297)0.757:0.05777)0.793:0.03831,((OTU1457:0.04414,(OTU2744:0.04512,OTU1348:0.07592)0.950:0.19274)0.786:0.06257,((OTU2373:0.11239,((OTU1649:0.06158,OTU1862:0.11092)0.898:0.12703,OTU1520:0.03550)0.653:0.06361)0.893:0.10783,((OTU1438:0.18725,(OTU2951:0.06779,OTU2392:0.09360)0.758:0.02549)0.626:0.04843,(OTU2776:0.08418,((OTU2088:0.01906,OTU2377:0.08151)0.948:0.11982,(OTU1289:0.09020,OTU2915:0.13324)0.649:0.08112)0.874:0.09092)0.607:0.02997)0.555:0.03938)0.913:0.05582)0.920:0.05281)0.161:0.01823)0.524:0.02037)0.167:0.01907,(OTU2962:0.08998,(OTU1293:0.07261,(OTU3006:0.15621,OTU1936:0.00015)0.239:0.03754)0.502:0.06576)0.900:0.08466)0.625:0.01974)0.251:0.01631,(((OTU1887:0.00014,(OTU2884:0.01832,OTU2432:0.17426)0.896:0.07523)0.947:0.05474,(OTU2753:0.06030,OTU2290:0.15681)0.938:0.13252)0.765:0.06839,(OTU2950:0.02495,(((OTU1195:0.06274,OTU1885:0.07526)0.552:0.03733,(OTU2268:0.16612,((OTU2947:0.20709,OTU2735:0.17897)0.000:0.07996,OTU1876:0.01371)0.516:0.08001)0.058:0.01445)0.941:0.10307,(OTU2987:0.00015,(OTU2206:0.09841,OTU1131:0.11618)0.912:0.15224)0.880:0.10965)0.851:0.05910)0.516:0.09116)0.875:0.04978)0.000:0.01006)0.560:0.01159,((OTU2118:0.06802,OTU2695:0.08482)0.782:0.05459,((OTU2919:0.02317,OTU2703:0.23807)0.861:0.11600,OTU1871:0.05539)0.783:0.03384)0.924:0.07087)0.529:0.01079,((OTU2506:0.12314,((OTU2032:0.07949,OTU2560:0.12401)0.163:0.02134,OTU2205:0.02941)0.156:0.00515)0.971:0.20418,(OTU1255:0.09039,((OTU1443:0.15726,OTU1409:0.00016)0.785:0.05655,(OTU1985:0.07674,((OTU1476:0.08912,OTU3051:0.09665)0.241:0.03317,OTU1758:0.16841)0.957:0.18636)0.755:0.03345)0.358:0.03332)0.452:0.06112)0.421:0.04673)0.000:0.00322)0.982:0.04515)0.587:0.02002,(((((((OTU2706:0.05293,OTU2557:0.30625)0.553:0.01955,OTU2539:0.02332)0.983:0.13429,OTU1611:0.07323)0.775:0.05256,((((OTU2248:0.06443,OTU2148:0.14374)0.767:0.13212,(OTU2841:0.07233,OTU1744:0.09751)0.773:0.07507)0.721:0.05736,OTU1601:0.17240)0.844:0.10640,OTU2011:0.06672)0.981:0.13725)0.259:0.02424,(((((OTU1891:0.05956,(OTU2179:0.08860,((OTU2594:0.11597,(OTU1644:0.07865,OTU2503:0.10745)0.793:0.06693)0.900:0.13861,OTU1398:0.02578)0.840:0.11291)0.817:0.07851)0.360:0.03958,((OTU1799:0.00016,(OTU1870:0.16198,(OTU1295:0.12467,OTU3089:0.00952)0.964:0.16939)0.247:0.05811)0.000:0.05989,OTU2871:0.14283)0.852:0.13544)0.722:0.07514,(((OTU1809:0.19570,((OTU2824:0.17218,OTU2402:0.00015)0.969:0.08066,(OTU1129:0.10052,(OTU1593:0.07499,OTU2766:0.07887)0.785:0.09769)0.453:0.02357)0.636:0.01974)0.582:0.02578,(OTU2252:0.05074,OTU2266:0.03516)0.895:0.06087)0.546:0.08387,OTU1718:0.10078)0.473:0.02785)0.710:0.02985,(OTU1254:0.08443,((OTU1105:0.05013,OTU1170:0.07072)0.927:0.11173,(OTU1440:0.04579,OTU1752:0.17714)0.601:0.04925)0.731:0.02176)0.981:0.08467)0.804:0.02850,OTU2078:0.08968)0.000:0.00240)0.931:0.05882,(((OTU1794:0.01945,(((OTU1568:0.14954,(OTU2827:0.03543,OTU1048:0.24955)0.242:0.03260)0.519:0.05974,((OTU2294:0.16996,(OTU2515:0.15267,OTU1464:0.03084)0.375:0.12236)0.584:0.05749,OTU1657:0.03031)0.702:0.04944)0.607:0.02686,(OTU2649:0.14647,(OTU1403:0.20185,OTU2948:0.00015)0.507:0.08311)0.548:0.05969)0.978:0.13200)0.883:0.08850,(OTU2361:0.12433,OTU2960:0.03896)0.949:0.15295)0.790:0.07975,((((OTU2507:0.09124,(((OTU2036:0.01710,OTU2704:0.15972)0.901:0.07074,((((OTU2339:0.04005,OTU3050:0.13133)0.344:0.02719,(OTU1500:0.06168,(OTU1819:0.04777,(OTU2826:0.00015,(OTU2637:0.00893,OTU1738:0.20723)0.423:0.01548)0.908:0.07277)0.719:0.00686)0.906:0.03719)0.299:0.03714,OTU1939:0.11762)0.437:0.03327,OTU2155:0.16683)0.266:0.01147)0.905:0.06889,(OTU1442:0.08251,((OTU1338:0.08679,OTU990:0.04453)0.857:0.05342,((OTU1395:0.00014,(OTU1986:0.00016,(OTU1417:0.08236,OTU1793:0.07714)0.899:0.10798)0.999:0.20581)0.922:0.12939,OTU1397:0.01180)0.813:0.06245)0.814:0.07213)0.915:0.11262)0.582:0.03776)0.728:0.03385,((OTU1204:0.07633,(OTU2366:0.15066,OTU2621:0.04091)0.721:0.03235)0.777:0.05143,(OTU2678:0.05473,(OTU1436:0.12483,OTU1283:0.04975)0.814:0.09225)0.691:0.04694)0.952:0.09713)0.533:0.03259,OTU2631:0.09887)0.868:0.05806,(OTU1735:0.07332,OTU1220:0.12239)0.368:0.12656)0.772:0.03856)0.766:0.03047)0.941:0.06269,((((((OTU2698:0.30899,(((OTU2799:0.06663,(OTU1511:0.14266,(OTU1653:0.02027,OTU2624:0.29265)0.234:0.03330)0.009:0.07850)0.941:0.10802,(((((OTU2411:0.12896,OTU2413:0.00016)0.638:0.05157,((((OTU2446:0.00014,(OTU2944:0.03199,OTU2699:0.09401)0.717:0.07806)0.966:0.10023,(OTU2903:0.05957,(OTU1460:0.34589,(OTU1952:0.11166,(OTU3057:0.10326,(OTU1557:0.09675,OTU1976:0.08456)0.272:0.02032)0.841:0.09463)0.308:0.07436)0.516:0.05532)0.806:0.06399)0.918:0.09853,(OTU2619:0.06123,(OTU2521:0.14610,OTU1591:0.01931)0.934:0.06746)0.706:0.02528)0.144:0.01215,(OTU1836:0.00016,(OTU1020:0.06351,OTU1125:0.14508)0.633:0.13582)0.908:0.14204)0.938:0.06295)0.812:0.02582,(OTU1329:0.03117,((((OTU2132:0.04840,(OTU2220:0.02972,OTU2368:0.17585)0.086:0.06040)0.781:0.02490,OTU1142:0.05792)0.808:0.02671,((OTU2343:0.03526,OTU2493:0.05077)0.112:0.01962,OTU2917:0.17778)0.868:0.05963)0.680:0.01394,(OTU1499:0.03562,((((OTU2201:0.16690,OTU2925:0.01952)0.529:0.03971,(OTU1748:0.05786,OTU1848:0.02193)0.873:0.02410)0.775:0.01785,(OTU1546:0.24708,OTU2862:0.01319)0.803:0.01978)0.901:0.02618,(OTU2328:0.20024,OTU2261:0.00015)0.675:0.06523)0.710:0.01075)0.813:0.01872)0.865:0.03161)0.631:0.01108)0.814:0.00987,(OTU1214:0.01236,(OTU3059:0.12939,(OTU2513:0.07247,OTU1732:0.03376)0.755:0.01557)0.757:0.02424)0.804:0.01125)0.892:0.01893,(((OTU1312:0.03497,(OTU1414:0.06871,OTU2048:0.07497)0.877:0.09842)0.898:0.08388,OTU2208:0.08180)0.899:0.06928,(OTU2433:0.15884,OTU2406:0.00015)0.898:0.02821)0.844:0.02970)0.702:0.00528)0.817:0.03892,((OTU1223:0.04193,(((OTU2020:0.07091,(((OTU2818:0.07096,(OTU1742:0.00015,OTU2065:0.17227)0.688:0.00738)0.964:0.13778,OTU1610:0.06344)0.831:0.07837,OTU2734:0.13387)0.787:0.06066)0.844:0.06590,(OTU1795:0.05248,((OTU2525:0.06494,OTU2108:0.07184)0.969:0.11184,OTU2717:0.00016)0.738:0.10692)0.674:0.08999)0.568:0.05196,(((OTU1479:0.05562,(OTU2352:0.03806,(OTU1150:0.13604,OTU1916:0.05572)0.651:0.02460)0.420:0.03834)0.950:0.08357,(OTU1934:0.03037,OTU2161:0.15321)0.809:0.04297)0.692:0.02650,OTU2697:0.19015)0.681:0.03107)0.846:0.05353)0.836:0.02972,(OTU1947:0.01082,OTU2348:0.31540)0.893:0.06823)0.869:0.02567)0.370:0.03234)0.197:0.02098,((OTU1907:0.19446,(OTU2394:0.09790,OTU2541:0.02488)0.054:0.02285)0.856:0.07428,(((((OTU1840:0.03710,OTU1137:0.11232)0.805:0.07214,(OTU1899:0.15357,OTU2459:0.05972)0.554:0.04852)0.934:0.13666,(OTU2305:0.07388,OTU1362:0.14946)0.012:0.06963)0.226:0.02343,(((OTU2752:0.25114,(OTU2145:0.04607,(OTU3025:0.11959,(OTU1303:0.07210,OTU2941:0.08764)0.706:0.08806)0.680:0.04119)0.639:0.05687)0.417:0.07990,OTU1110:0.09802)0.663:0.05424,(OTU2383:0.14469,(OTU1895:0.03899,OTU2618:0.16890)0.837:0.08286)0.521:0.08042)0.743:0.06080)0.791:0.03125,OTU1996:0.06230)0.774:0.02202)0.496:0.02084)0.829:0.04209,(((OTU2000:0.05486,OTU1552:0.15997)0.905:0.17306,(((OTU2121:0.09818,OTU2284:0.08918)0.775:0.05104,OTU3075:0.10532)0.000:0.00963,(((OTU2546:0.06773,OTU1615:0.08480)0.000:0.02306,((OTU1377:0.10190,OTU2801:0.00015)0.855:0.05731,(OTU2559:0.03654,(OTU1529:0.09482,OTU2809:0.10979)0.660:0.06012)0.924:0.06387)0.925:0.15610)0.000:0.07990,OTU1059:0.12016)0.879:0.19110)0.577:0.13033)0.674:0.04521,((((OTU2502:0.16609,OTU2346:0.05350)0.809:0.08960,(OTU1208:0.16240,((OTU1984:0.15161,OTU2633:0.00015)0.930:0.14659,OTU1273:0.12426)0.456:0.07786)0.286:0.07122)0.934:0.14359,(OTU2376:0.17038,(OTU1290:0.14179,OTU1637:0.02432)0.652:0.03060)0.341:0.05545)0.938:0.12939,((((OTU2543:0.05836,OTU1839:0.09762)0.810:0.07760,(OTU2526:0.09290,((((OTU2236:0.05157,OTU1367:0.08687)0.881:0.08350,(OTU2751:0.00014,OTU947:0.22375)0.925:0.08283)0.749:0.02491,(OTU2180:0.02092,OTU1132:0.18075)0.660:0.05208)0.651:0.03343,(OTU1858:0.05428,(OTU2876:0.20742,OTU3087:0.00016)0.569:0.05648)0.984:0.08440)0.430:0.06833)0.416:0.03913)0.609:0.01342,((OTU2442:0.19132,((OTU995:0.02204,(OTU2802:0.02806,(OTU1106:0.00211,OTU1917:0.15701)0.944:0.08320)0.823:0.03615)0.937:0.04401,(OTU1416:0.17532,(OTU3001:0.08977,(OTU2531:0.03099,OTU1197:0.07208)0.952:0.08314)0.706:0.01525)0.739:0.02700)0.741:0.01824)0.527:0.01061,(OTU2461:0.01578,(OTU2053:0.01311,OTU2176:0.19337)0.963:0.12748)0.920:0.09634)0.981:0.06688)0.141:0.00016,(((OTU2861:0.11581,OTU2859:0.10192)0.127:0.04702,((OTU1616:0.03691,(OTU2086:0.11986,(OTU2315:0.03881,OTU1614:0.14086)0.230:0.00670)0.839:0.06555)0.970:0.10963,(OTU2863:0.07524,(((OTU1921:0.12155,OTU2170:0.04123)0.803:0.03425,(OTU2682:0.06042,(((OTU1932:0.03282,OTU1999:0.07928)0.877:0.03026,OTU1382:0.05438)0.780:0.03167,((((OTU2116:0.02824,OTU1638:0.12699)0.732:0.01117,(OTU1368:0.07084,OTU2157:0.04619)0.455:0.01251)0.956:0.03396,(OTU2136:0.01457,OTU1163:0.47083)0.867:0.05084)0.844:0.01799,((OTU1109:0.01721,(((OTU2977:0.05811,(OTU1334:0.01267,OTU3040:0.02982)0.838:0.06715)0.994:0.25971,OTU3026:0.00014)0.549:0.22994,OTU544:5.99340)0.710:0.27615)0.754:0.04666,OTU1711:0.08960)0.687:0.01362)0.754:0.00554)0.479:0.01679)0.942:0.05800)0.517:0.00435,((OTU1761:0.10726,(OTU1455:0.05561,(OTU1205:0.09753,(OTU2994:0.01262,OTU2238:0.22466)0.363:0.05036)0.901:0.14551)0.815:0.10907)0.281:0.01998,OTU2111:0.09363)0.881:0.03951)0.973:0.10213)0.647:0.02975)0.134:0.01796)0.980:0.14071,(((OTU1578:0.05624,OTU1677:0.17507)0.022:0.04780,OTU1857:0.12303)0.949:0.11056,OTU1783:0.05541)0.118:0.00487)0.863:0.07326)1.000:0.06668)0.000:0.00015)0.461:0.02947)0.607:0.02660,(((((((OTU2209:0.15111,OTU2079:0.07837)0.005:0.00016,OTU2810:0.18121)0.817:0.06879,(((OTU1179:2.62476,OTU2018:0.34773)0.709:0.05369,(OTU1866:0.00015,OTU2843:1.04972)0.881:0.17874)0.304:0.04978,OTU2134:0.01906)0.537:0.02324)0.000:0.00015,OTU1351:0.19155)0.832:0.04446,(((OTU1982:0.07205,(OTU2349:0.07230,OTU2357:0.04073)0.475:0.03430)0.242:0.04337,((OTU1822:0.00015,(OTU1875:0.00016,OTU1660:0.21872)0.973:0.20899)0.605:0.07069,(OTU2519:0.09998,OTU2281:0.03545)0.676:0.11244)0.206:0.01443)0.959:0.10881,(OTU2837:0.05157,(OTU2797:0.18505,OTU1469:0.10668)0.157:0.04591)0.900:0.11303)0.911:0.08918)0.429:0.01645,((OTU2056:0.07988,OTU3042:0.09094)0.819:0.05580,(((OTU1366:0.07693,((OTU1466:0.20072,(OTU1884:0.08547,OTU2835:0.13234)0.826:0.15329)0.618:0.05295,(OTU2881:0.03837,OTU1669:0.08500)0.928:0.09976)0.689:0.05066)0.975:0.18750,(OTU2505:0.03398,OTU2603:0.07025)0.274:0.02935)0.929:0.07571,((OTU2384:0.01462,OTU1349:0.10178)0.961:0.12714,OTU1707:0.00191)0.684:0.03360)0.803:0.04138)0.942:0.07144)0.345:0.02159,((((OTU1426:0.03207,OTU2922:0.08527)0.855:0.08985,(OTU1523:0.13643,OTU2087:0.05045)0.877:0.12450)0.677:0.07983,((OTU1987:0.11772,(OTU1775:0.07173,(OTU2495:0.04984,(OTU2438:5.75451,(OTU463:4.08080,((((((((OTU1103:0.01780,OTU447:0.02041)0.880:0.00764,((OTU3061:0.02825,(OTU802:0.01204,(OTU1077:0.00016,OTU182:0.00246)0.963:0.01977)0.826:0.00609)0.860:0.00641,(OTU326:0.02005,(OTU185:0.00509,OTU196:0.02588)0.857:0.00707)0.860:0.00603)0.148:0.00014)0.877:0.00755,(((((((OTU1236:0.03535,((OTU263:0.00016,((OTU139:0.00966,(((OTU631:0.03705,(OTU971:0.01482,(OTU460:0.00142,OTU504:0.00967)0.931:0.01439)0.308:0.00466)0.964:0.01506,OTU144:0.00257)0.939:0.01333,OTU539:0.01692)0.834:0.00976)0.390:0.00742,((((OTU1778:0.03296,OTU567:0.00703)0.846:0.00887,(OTU210:0.00323,OTU2516:0.03857)0.948:0.01514)0.866:0.00836,(OTU795:0.00259,(OTU42:0.00258,OTU402:0.00016)0.403:0.00262)0.935:0.01298)0.784:0.00696,OTU1226:0.02164)0.852:0.00645)0.943:0.01207)0.874:0.00015,OTU1971:0.05038)0.377:0.00552)0.702:0.00230,(OTU1373:0.05919,(OTU2935:0.01133,OTU2279:0.07332)0.914:0.02166)0.793:0.01192)0.981:0.02423,((OTU1547:0.00015,(OTU1080:0.01591,OTU1153:0.02256)1.000:0.08497)1.000:0.04472,(OTU36:0.00014,OTU583:0.00259)0.000:0.00016)0.701:0.00016)0.866:0.00868,OTU1060:0.02956)0.835:0.00704,(OTU590:0.01278,(OTU646:0.00990,((OTU919:0.03346,(OTU336:0.03541,OTU652:0.00252)0.023:0.01447)0.840:0.00864,((((((OTU651:0.01568,(OTU368:0.02101,OTU376:0.00603)0.438:0.01076)0.741:0.00316,OTU198:0.00850)0.646:0.00726,(OTU437:0.01299,OTU570:0.01594)0.670:0.01044)0.899:0.00936,OTU159:0.00015)0.953:0.02206,OTU796:0.00444)0.866:0.01322,OTU189:0.03655)0.856:0.01241)0.743:0.01064)0.920:0.01445)0.444:0.00525)0.988:0.02078,(OTU641:0.00438,OTU289:0.03078)0.957:0.01396)0.823:0.00015,((OTU299:0.01352,OTU653:0.03028)0.570:0.00766,((((OTU2285:0.04119,OTU648:0.00560)0.999:0.04152,(((OTU1058:0.03670,(OTU913:0.00866,(OTU638:0.00547,(OTU725:0.02361,OTU425:0.01070)0.960:0.01884)0.982:0.02864)0.665:0.01267)0.886:0.00998,OTU536:0.00604)0.849:0.00702,((OTU742:0.01977,((((OTU388:0.02966,OTU633:0.05833)0.897:0.01778,(OTU346:0.03019,((((OTU474:0.02690,OTU453:0.01289)0.006:0.01309,OTU712:0.04057)0.854:0.01115,OTU485:0.00825)0.815:0.00552,OTU926:0.02673)0.892:0.00974)0.804:0.00763)0.767:0.00729,OTU420:0.02344)0.428:0.00819,OTU1011:0.02583)0.955:0.01720)0.892:0.01036,(OTU1257:0.02799,OTU2312:0.03885)0.834:0.00700)0.967:0.01634)0.437:0.00773)0.750:0.00285,((OTU667:0.01784,OTU637:0.04763)0.817:0.01169,(((OTU1182:0.02762,OTU151:0.00189)0.945:0.01136,((OTU483:0.00869,OTU750:0.02733)0.832:0.00533,OTU275:0.03871)0.741:0.00184)0.906:0.00764,(((OTU578:0.01201,OTU935:0.01528)0.662:0.01241,(OTU678:0.00518,(OTU277:0.00785,OTU319:0.01852)0.988:0.02138)0.778:0.00559)0.767:0.00415,(OTU1581:0.01592,OTU684:0.00847)0.965:0.01576)0.874:0.00901)0.379:0.00015)0.966:0.01287)0.813:0.00014,(OTU1036:0.03370,((OTU905:0.00506,((OTU892:0.02421,((OTU697:0.01725,(OTU2243:0.03079,OTU818:0.01433)0.864:0.02175)0.980:0.03375,OTU513:0.00267)0.803:0.01868)0.714:0.00194,(OTU1380:0.00256,OTU418:0.00014)0.874:0.00524)0.872:0.00854)0.800:0.00982,OTU553:0.00926)0.930:0.01159)0.764:0.00591)0.994:0.02348)0.607:0.00015)0.918:0.00871)0.668:0.00558,((OTU1853:0.05688,((OTU824:0.02947,(OTU322:0.01585,(OTU716:0.01204,OTU837:0.00014)0.598:0.01311)1.000:0.03401)0.746:0.00333,((OTU2259:0.08799,((OTU942:0.00507,(OTU57:0.00013,OTU259:0.00514)0.913:0.00016)0.985:0.04071,(OTU2428:0.05867,OTU394:0.00014)0.917:0.02178)0.761:0.01946)0.321:0.00551,OTU369:0.01087)0.877:0.01180)0.716:0.00223)0.828:0.00946,(((((OTU321:0.00014,OTU688:0.00256)1.000:0.00016,(OTU202:0.01076,OTU2190:0.03587)0.883:0.00486)0.951:0.02459,OTU2816:0.00772)0.987:0.02734,OTU480:0.00014)0.994:0.02126,(((OTU332:0.01057,OTU571:0.01059)0.491:0.01061,(((((OTU619:0.02129,(OTU623:0.04813,OTU1071:0.00134)0.782:0.02471)0.940:0.01976,(((OTU511:0.01784,OTU588:0.02087)0.947:0.02106,(OTU997:0.02781,(OTU851:0.01377,(OTU639:0.01892,OTU670:0.02317)0.187:0.01049)0.345:0.00479)0.849:0.01501)0.785:0.00592,((((OTU726:0.03115,((OTU728:0.06985,(OTU323:0.01986,OTU457:0.00968)0.000:0.00445)0.042:0.00925,OTU58:0.01600)0.978:0.02463)0.213:0.01077,OTU760:0.08165)0.378:0.00015,(OTU1014:0.01209,OTU2755:0.04037)0.909:0.01046)0.413:0.00576,OTU819:0.02038)0.987:0.02749)0.939:0.01199)0.755:0.00517,OTU977:0.04102)0.764:0.00628,((((OTU1381:0.03614,OTU2722:0.06415)0.705:0.02254,((((OTU220:0.00256,(OTU611:0.00256,OTU203:0.00014)0.272:0.00015)0.978:0.01872,OTU949:0.01981)0.875:0.00804,((((OTU50:0.01960,(OTU1126:0.01641,OTU972:0.02043)0.452:0.00240)0.991:0.02918,(OTU2381:0.06003,OTU491:0.01917)0.869:0.00949)0.865:0.00775,(((((OTU110:0.00697,(OTU389:0.01404,OTU273:0.01796)0.886:0.01052)0.735:0.00616,OTU134:0.00922)0.930:0.01208,OTU86:0.01000)0.855:0.00506,(OTU441:0.01661,(OTU197:0.00519,(OTU2488:0.00434,OTU374:0.00016)0.997:0.03777)0.969:0.02446)0.901:0.01481)0.756:0.00320,((OTU116:0.00015,OTU199:0.00247)0.752:0.00325,(OTU582:0.01335,OTU217:0.02520)0.145:0.00251)0.806:0.00428)0.825:0.00980)0.940:0.00015,OTU664:0.01308)0.867:0.00772)0.812:0.00626,(((OTU1487:0.03266,OTU2280:0.02433)0.803:0.00482,(OTU44:0.00014,OTU914:0.00257)0.772:0.00014)0.886:0.00519,OTU1066:0.01001)0.791:0.00250)0.998:0.00014)0.738:0.00761,OTU179:0.00865)0.668:0.01433,(OTU620:0.03002,(OTU525:0.03296,OTU431:0.03999)0.901:0.01452)0.929:0.01738)0.434:0.00015)0.893:0.01520,(OTU931:0.05610,OTU665:0.00314)0.713:0.00750)0.871:0.01329)0.994:0.00014,((((((OTU414:0.02767,(OTU365:0.01337,OTU874:0.02086)0.931:0.01690)0.917:0.01194,(OTU187:0.00892,(OTU219:0.00984,(OTU723:0.02395,OTU572:0.00014)0.663:0.01152)0.536:0.00789)0.852:0.00618)0.772:0.00351,(OTU473:0.02552,OTU748:0.01549)0.358:0.00548)0.937:0.01508,((OTU897:0.02361,(OTU566:0.03053,OTU863:0.04946)0.728:0.00297)0.873:0.00856,(OTU519:0.01040,OTU363:0.02462)0.780:0.00472)0.815:0.00511)0.754:0.00309,((((((OTU391:0.00813,OTU502:0.00245)0.949:0.01704,OTU776:0.02285)0.825:0.00562,OTU693:0.02247)0.730:0.00225,(OTU317:0.03008,((OTU183:0.01915,OTU218:0.01568)0.844:0.01522,(OTU191:0.02113,(OTU730:0.00256,(OTU102:0.00014,(OTU613:0.00256,OTU475:0.00514)0.900:0.00014)0.959:0.00014)0.910:0.00838)0.733:0.00604)0.793:0.00868)0.768:0.00502)0.883:0.01058,(OTU1183:0.00015,(OTU532:0.01040,(OTU428:0.00573,OTU177:0.00014)0.024:0.00014)0.771:0.00285)0.940:0.01208)0.934:0.01072,((OTU186:0.01944,((OTU163:0.00778,OTU604:0.00525)0.748:0.00244,(OTU1006:0.00778,((OTU1012:0.01728,(OTU142:0.00016,OTU362:0.01585)0.798:0.01396)0.994:0.03740,OTU2615:0.02136)0.886:0.00767)0.865:0.00529)0.963:0.01970)0.896:0.01385,OTU1044:0.01308)0.740:0.00584)0.190:0.00213)0.901:0.00782,(OTU455:0.00426,OTU711:0.01696)0.981:0.01966)0.756:0.00285)0.750:0.00264)0.840:0.00727)0.900:0.00015)0.442:0.00014,((((OTU450:0.01359,OTU865:0.00793)0.858:0.00881,OTU629:0.00722)0.554:0.00532,(OTU1261:0.00865,(OTU987:0.05609,OTU1140:0.04763)0.921:0.02185)0.781:0.00527)0.743:0.00449,((((OTU3063:0.05340,(OTU2939:0.03453,OTU1027:0.05845)0.803:0.03246)0.769:0.00698,((((((((((OTU1199:0.01757,((OTU404:0.01261,OTU486:0.02724)0.991:0.03880,OTU540:0.02810)0.862:0.01987)1.000:0.14931,(((((OTU752:0.01690,(OTU573:0.02680,OTU763:0.01199)0.992:0.03785)1.000:0.04248,(OTU1346:0.04429,OTU900:0.00990)0.916:0.01240)0.815:0.01521,OTU515:0.00450)0.953:0.03998,(OTU1098:0.04247,(((OTU1161:0.05874,(OTU903:0.03910,(((OTU649:0.03076,(OTU825:0.02635,(OTU2147:0.01105,OTU517:0.02252)1.000:0.05721)0.987:0.03805)0.927:0.02628,OTU507:0.01311)0.413:0.00015,(OTU240:0.06336,(OTU768:0.00095,OTU797:0.02737)0.976:0.02669)0.934:0.01134)0.988:0.01880)0.810:0.00688)0.972:0.02745,((OTU558:0.01401,(OTU521:0.01202,OTU866:0.03033)0.934:0.01299)0.912:0.01127,((OTU608:0.03040,OTU701:0.05427)0.729:0.00416,OTU135:0.00976)0.932:0.01418)0.955:0.02627)0.815:0.02144,OTU367:0.06158)0.885:0.02205)0.564:0.02031)0.980:0.08867,OTU929:0.24359)0.582:0.04239)0.875:0.03301,(((((OTU1245:0.08955,(((OTU214:0.04753,(OTU1623:0.00187,(OTU335:0.01278,OTU495:0.01135)0.919:0.01667)0.990:0.04320)0.999:0.05406,((OTU849:0.02635,((OTU31:0.00014,OTU444:0.00205)1.000:0.05824,(OTU426:0.01033,(OTU106:0.02181,(OTU2172:0.00789,OTU1009:0.03349)0.997:0.03086)0.895:0.01501)0.914:0.01209)0.945:0.01884)0.835:0.00642,((((OTU465:0.03912,OTU1903:0.06062)0.907:0.01215,(OTU266:0.06230,(OTU471:0.02203,OTU691:0.00866)0.844:0.00964)0.948:0.01703)0.766:0.00461,(OTU806:0.03919,OTU912:0.04195)0.951:0.02311)0.976:0.02194,(OTU813:0.01990,(OTU2616:0.02234,OTU443:0.01431)0.880:0.00666)0.867:0.01055)0.713:0.00320)0.771:0.01049)0.953:0.02770,((((OTU119:0.00015,(((OTU280:0.00235,(((OTU2601:0.04446,OTU2553:0.02078)0.997:0.03963,OTU14:0.00015)0.932:0.00988,(OTU288:0.00015,OTU686:0.02773)0.990:0.01870)0.913:0.01426)0.969:0.01237,OTU37:0.00015)0.867:0.00411,(((OTU1515:0.03229,(OTU136:0.00014,(((OTU3:0.00205,(OTU2:0.00014,(OTU123:0.00205,OTU205:0.00205)0.879:0.00014)0.751:0.00014)0.000:0.00014,(OTU48:0.00205,(OTU69:0.00014,OTU552:0.00826)0.826:0.00205)0.864:0.00016)0.890:0.00015,(((OTU2663:0.02796,(OTU64:0.00238,(OTU2617:0.04630,(OTU2323:0.01290,OTU1281:0.03858)0.694:0.00633)0.971:0.01929)0.988:0.02087)0.949:0.01322,(OTU103:0.00014,(OTU554:0.00832,(OTU772:0.01038,OTU54:0.00015)0.752:0.00204)0.973:0.01046)0.929:0.00968)0.958:0.01201,OTU17:0.00014)0.837:0.00205)0.908:0.00411)0.669:0.00015)0.958:0.01710,OTU194:0.04545)0.750:0.01328,(OTU1818:0.06523,(OTU1112:0.04319,(OTU2163:0.05622,OTU699:0.00587)0.981:0.03217)0.601:0.01798)0.945:0.02179)0.883:0.02733)0.857:0.00416)0.801:0.00377,OTU2083:0.05780)0.960:0.02030,(OTU2770:0.01971,(OTU1548:0.04498,(OTU1663:0.04438,(OTU658:0.00208,(OTU345:0.00015,((((OTU867:0.01851,((OTU983:0.01815,(OTU793:0.02129,OTU811:0.03346)0.960:0.02414)0.845:0.00778,(OTU1162:0.02114,OTU171:0.00015)0.938:0.00942)0.287:0.00391)0.760:0.00352,(((OTU390:0.00739,(OTU71:0.00883,OTU574:0.00461)0.087:0.00308)0.791:0.00295,OTU254:0.00205)0.922:0.00014,(OTU6:0.00014,((OTU4:0.00014,OTU164:0.00205)0.870:0.00205,((OTU13:0.00016,OTU492:0.00205)1.000:0.00108,(OTU2070:0.02705,OTU1005:0.00855)0.988:0.02033)1.000:0.00098)0.676:0.00015)0.000:0.00014)0.962:0.00014)0.691:0.00014,OTU2647:0.03766)0.467:0.00205,OTU543:0.00014)0.991:0.01707)0.997:0.02122)0.770:0.00206)0.426:0.00206)0.867:0.00585)0.927:0.01290)0.740:0.01767,OTU747:0.03811)0.830:0.01050)0.904:0.01896)0.997:0.05528,(OTU1823:0.05103,(OTU1913:0.01387,(OTU895:0.05189,OTU533:0.01820)0.986:0.02225)0.988:0.02784)0.548:0.01077)0.771:0.02120,OTU1662:0.05857)0.925:0.02717,OTU228:0.07126)0.962:0.03570,((OTU1767:0.09532,(OTU787:0.07598,(((OTU419:0.04028,((OTU133:0.03649,((OTU121:0.02430,OTU743:0.04457)0.176:0.00862,OTU848:0.01846)0.940:0.01399)0.032:0.01108,OTU145:0.00542)0.992:0.03750)0.949:0.02493,((OTU1458:0.02672,(OTU1480:0.00014,OTU16:0.08609)0.362:0.03384)0.917:0.01203,(OTU15:0.00014,OTU252:0.00206)0.724:0.00243)0.765:0.00948)0.882:0.01706,OTU409:0.01100)0.746:0.00506)0.981:0.04477)0.922:0.05002,((OTU898:0.06141,(OTU274:0.03375,OTU512:0.00956)0.991:0.05367)0.978:0.04115,((OTU316:0.00015,(OTU23:0.00014,OTU829:0.01657)0.931:0.00193)0.997:0.05641,(((((OTU12:0.00014,(OTU509:0.00833,(OTU2737:0.03557,OTU1467:0.03068)0.857:0.00610)0.014:0.00015)0.961:0.00016,((OTU242:0.05250,OTU864:0.03405)0.924:0.01901,OTU24:0.00150)0.787:0.00477)0.889:0.01939,(((OTU1524:0.02677,OTU1345:0.06291)0.935:0.02747,(((((OTU632:0.05034,(OTU780:0.02986,OTU61:0.00015)0.851:0.00400)0.994:0.01928,OTU469:0.00205)1.000:0.00014,OTU589:0.00827)0.913:0.00014,OTU7:0.00014)0.995:0.00015,(((OTU2398:0.06837,(OTU762:0.04429,OTU636:0.03921)0.415:0.02139)0.911:0.03488,OTU858:0.00014)0.860:0.01731,(OTU340:0.00014,OTU148:0.00518)0.000:0.00011)0.861:0.00530)0.933:0.02499)0.981:0.03392,OTU965:0.00015)0.664:0.03241)0.958:0.03909,(OTU34:0.08009,(OTU180:0.01705,OTU732:0.02738)0.680:0.01463)0.271:0.03147)0.998:0.06884,((OTU916:0.04428,(OTU530:0.02934,(OTU138:0.01633,OTU229:0.03410)0.953:0.02154)0.411:0.00640)0.490:0.01413,OTU719:0.02112)0.938:0.02514)0.554:0.00898)0.978:0.03909)0.909:0.02957)0.865:0.02275)0.897:0.02658)0.997:0.08720,(((OTU302:0.05881,OTU774:0.05696)0.921:0.02267,((OTU551:0.04543,(((OTU592:0.00791,OTU372:0.02019)0.895:0.00812,(OTU329:0.01995,(OTU298:0.01006,OTU351:0.00015)0.777:0.00557)0.893:0.00966)0.642:0.00015,OTU330:0.00981)0.929:0.02122)0.999:0.05575,((OTU350:0.01515,OTU493:0.02686)0.958:0.02500,(OTU250:0.03122,OTU810:0.08090)0.703:0.01868)0.963:0.02985)0.774:0.00842)0.992:0.03857,(OTU856:0.11135,(((OTU828:0.01896,OTU939:0.02282)0.970:0.02666,(OTU1239:0.02407,OTU934:0.02411)0.725:0.01406)0.980:0.04633,(OTU630:0.02088,(OTU1543:0.01646,(OTU466:0.03436,(OTU436:0.03882,OTU1053:0.07380)0.805:0.01071)0.108:0.00624)0.851:0.01319)0.949:0.03591)0.180:0.02149)0.804:0.01346)0.957:0.02257)0.786:0.00637,((OTU783:0.05764,(OTU342:0.04305,OTU535:0.05165)0.858:0.01412)0.915:0.01628,((OTU1004:0.01191,(OTU237:0.00014,OTU2860:0.01786)0.924:0.01382)1.000:0.07249,(OTU2909:0.05576,OTU338:0.10308)0.667:0.01563)0.428:0.01232)0.950:0.02161)0.904:0.01541,((((OTU555:0.06698,(((OTU107:0.02117,OTU128:0.01089)0.610:0.01315,OTU260:0.00645)0.669:0.00495,OTU984:0.02607)0.979:0.03407)0.902:0.02630,((OTU1187:0.10722,OTU739:0.00940)0.814:0.01054,((OTU642:0.04640,((OTU251:0.04227,((OTU257:0.00770,OTU980:0.04090)0.640:0.01531,((OTU87:0.00015,(OTU2913:0.06424,OTU1650:0.09007)0.954:0.03371)0.938:0.01579,OTU886:0.01649)0.551:0.00844)0.800:0.01853)0.895:0.02181,(OTU353:0.00561,OTU383:0.02549)0.976:0.02331)0.910:0.01553)0.692:0.00402,(OTU349:0.03895,(OTU988:0.10024,OTU464:0.01336)0.868:0.02948)0.747:0.01514)0.898:0.01816)0.965:0.03996)0.925:0.04879,(((OTU276:0.03417,(OTU974:0.01113,((OTU209:0.04845,OTU403:0.02043)0.998:0.05096,OTU1889:0.07857)0.239:0.00605)0.967:0.04802)0.818:0.04509,(OTU295:0.03565,((OTU281:0.04984,OTU596:0.03158)0.999:0.12391,OTU225:0.08703)0.959:0.05574)0.588:0.03403)0.732:0.03746,(OTU161:0.10438,OTU129:0.06708)0.809:0.02960)0.931:0.03396)0.897:0.02619,((OTU625:0.12150,(((OTU1047:0.05112,(OTU634:0.05824,(OTU223:0.01531,OTU373:0.03882)0.806:0.03793)0.984:0.07213)0.995:0.09288,(OTU885:0.02409,(OTU247:0.04469,(OTU126:0.00366,OTU576:0.00685)1.000:0.06281)0.013:0.02193)0.938:0.04733)0.656:0.01710,((OTU659:0.00489,OTU821:0.02409)0.930:0.02882,(OTU1092:0.06000,OTU736:0.07812)0.549:0.02252)1.000:0.09025)0.929:0.02861)0.366:0.03083,(OTU239:0.10973,((OTU124:0.00707,((OTU377:0.01765,OTU2345:0.09893)0.575:0.01753,OTU562:0.01847)0.983:0.03797)0.817:0.01925,(OTU47:0.00429,OTU881:0.00874)0.997:0.05405)0.721:0.03277)0.957:0.03397)0.707:0.01315)0.713:0.03014)0.818:0.01107,((((OTU1599:0.06269,OTU2436:0.12469)0.990:0.09156,(OTU832:0.24247,(OTU826:0.03777,(OTU878:0.02949,(OTU462:0.01131,OTU883:0.02714)0.498:0.01089)0.970:0.05404)1.000:0.11444)0.883:0.03057)0.948:0.04123,((OTU682:0.12356,(OTU118:0.00015,(OTU656:0.01609,(OTU127:0.00744,(OTU499:0.02737,OTU82:0.00554)0.966:0.01680)0.921:0.01145)0.849:0.02484)0.936:0.04774)0.996:0.12058,(OTU152:0.25942,(OTU871:0.14676,(((OTU557:0.06936,(((((OTU922:0.01143,(OTU756:0.03119,(OTU207:0.00014,OTU231:0.00218)0.746:0.00375)0.962:0.01521)0.513:0.01072,(OTU520:0.00014,OTU609:0.00217)0.991:0.02317)0.371:0.00488,(OTU279:0.01728,OTU446:0.04714)0.448:0.00692)0.879:0.00015,(OTU378:0.03469,OTU657:0.00787)0.837:0.00670)0.739:0.00251,(OTU1095:0.05006,((OTU1561:0.01489,OTU307:0.00765)0.967:0.01616,(OTU258:0.01154,OTU2782:0.08640)0.932:0.01850)0.870:0.00942)0.000:0.00142)0.955:0.02437)0.869:0.02891,((OTU3088:0.49575,(OTU432:0.00015,OTU784:0.00014)0.833:0.03876)0.869:0.05518,(OTU261:0.03607,OTU271:0.03626)0.945:0.04692)0.783:0.03453)0.937:0.03243,((OTU681:0.15706,OTU1517:0.05536)0.770:0.05496,((((OTU814:0.07618,(((OTU1359:0.05712,(OTU1684:0.04675,((OTU158:0.01496,OTU923:0.01755)0.917:0.02884,((OTU249:0.02101,OTU461:0.03828)0.646:0.01817,(OTU479:0.03788,OTU421:0.03889)0.578:0.01534)0.973:0.04130)1.000:0.09230)0.992:0.07219)0.888:0.02509,(((OTU2387:0.16444,(OTU2597:0.12619,OTU2456:0.07140)0.550:0.03434)0.963:0.04965,(((OTU415:0.04173,(((OTU628:0.02052,((OTU979:0.01148,(OTU2875:0.02543,OTU1267:0.01379)0.927:0.01111)0.932:0.01256,((OTU451:0.00015,OTU816:0.00655)0.936:0.00996,((OTU1815:0.01838,OTU894:0.01142)0.934:0.01239,(OTU477:0.00015,(OTU737:0.02070,(OTU945:0.00545,(OTU786:0.01720,OTU2588:0.01455)0.890:0.01071)0.859:0.00903)0.948:0.01276)0.940:0.00991)0.668:0.00465)0.815:0.00669)0.882:0.01163)0.000:0.00014,(OTU1847:0.03467,((OTU28:0.00014,(OTU226:0.00217,OTU514:0.00217)0.866:0.00014)1.000:0.00015,(OTU692:0.01781,(OTU35:0.00218,OTU172:0.00218)0.986:0.00015)0.857:0.00217)0.000:0.00015)0.775:0.01138)0.822:0.00944,OTU2643:0.03747)0.923:0.01895)0.480:0.01011,(OTU925:0.03140,((OTU2273:0.04271,OTU932:0.01064)0.926:0.02049,(OTU889:0.03945,(OTU2199:0.04901,(OTU490:0.01748,(((OTU600:0.00462,(OTU854:0.01527,OTU844:0.00776)0.945:0.01436)0.256:0.00576,OTU672:0.00677)0.346:0.00877,(OTU454:0.00287,(OTU357:0.00014,(OTU169:0.01551,(OTU19:0.00014,(OTU314:0.00216,OTU20:0.00216)0.867:0.00014)0.814:0.00016)0.853:0.00210)0.980:0.01580)0.945:0.01392)0.751:0.00411)0.846:0.00716)0.945:0.01261)0.123:0.00769)0.689:0.00865)0.945:0.01863)0.908:0.01239,((((OTU3084:0.03565,((OTU831:0.00015,(OTU1093:0.00217,OTU297:0.00014)0.874:0.00437)0.985:0.02333,(OTU924:0.02072,(OTU830:0.00015,(OTU877:0.01798,(OTU59:0.00015,OTU49:0.01103)0.780:0.00215)0.873:0.00439)0.892:0.00949)0.718:0.01145)0.847:0.01027)0.580:0.00715,((OTU2996:0.04311,(OTU1274:0.02075,OTU52:0.02545)0.887:0.00906)0.303:0.00139,(OTU981:0.03407,(OTU1740:0.02447,((((OTU2654:0.01032,(((OTU1260:0.03119,((OTU879:0.02925,OTU840:0.01269)0.896:0.00968,(OTU1052:0.02080,(OTU1712:0.02615,(OTU193:0.00440,(OTU56:0.00014,(OTU503:0.00220,OTU845:0.00220)0.864:0.00014)0.994:0.00014)0.903:0.01935)0.838:0.00878)0.738:0.01068)0.727:0.00416)0.878:0.01296,OTU1026:0.01470)0.684:0.01660,OTU1647:0.01174)0.956:0.02650)0.964:0.03397,(OTU1121:0.04543,OTU1497:0.02067)0.973:0.03741)0.662:0.01713,OTU2142:0.01954)0.969:0.02806,OTU1120:0.02851)0.941:0.01414)0.576:0.01544)0.914:0.01650)0.940:0.01550)0.920:0.01348,((((OTU868:0.02089,(OTU1265:0.01049,((OTU97:0.00016,(OTU2096:0.03871,((OTU547:0.03532,OTU3010:0.01806)0.969:0.02374,OTU424:0.00096)0.247:0.00048)0.974:0.00069)0.959:0.01355,OTU827:0.00919)0.955:0.01454)0.857:0.01047)0.647:0.00988,(OTU745:0.00885,((OTU994:0.02080,(OTU758:0.02203,OTU744:0.01196)0.842:0.00934)0.888:0.00900,((((OTU85:0.01334,OTU96:0.00015)0.862:0.00458,(OTU982:0.01191,(OTU2194:0.02698,OTU815:0.00249)0.984:0.01837)0.908:0.01030)0.951:0.01138,(OTU690:0.01617,(OTU685:0.02348,OTU1094:0.04745)0.636:0.00827)0.819:0.00753)0.496:0.00189,((OTU1837:0.03629,OTU781:0.01564)0.291:0.00014,(OTU761:0.00878,OTU857:0.00656)0.870:0.00435)0.986:0.01558)0.887:0.00708)0.102:0.00014)0.988:0.02302)0.851:0.00755,((((OTU1102:0.01645,OTU398:0.02015)0.953:0.01619,((OTU269:0.00337,OTU472:0.00330)0.982:0.02692,OTU2542:0.04324)0.824:0.00770)0.360:0.00514,OTU518:0.03836)0.845:0.01316,((((((OTU2308:0.01731,OTU3090:0.02014)0.950:0.01488,(OTU622:0.00016,OTU1081:0.04039)0.802:0.01351)0.985:0.02073,OTU1037:0.01151)0.867:0.00670,((OTU1391:0.03194,OTU873:0.01383)0.851:0.00962,(OTU773:0.02096,OTU644:0.02567)0.784:0.00463)0.861:0.00673)0.900:0.00836,((((OTU234:0.01873,OTU618:0.03627)0.884:0.02082,(((OTU435:0.02845,OTU2599:0.05605)0.882:0.02601,(OTU2694:0.00219,OTU65:0.00525)1.000:0.10089)0.929:0.02613,((OTU301:0.02346,OTU808:0.00947)0.967:0.02260,(OTU1249:0.01959,(OTU1431:0.01738,OTU176:0.02058)0.945:0.01414)0.942:0.01979)0.815:0.00996)0.791:0.01336)0.812:0.00858,((((((OTU146:0.00217,(((OTU410:0.00904,(OTU1534:0.01103,(OTU1076:0.01336,OTU962:0.01796)0.482:0.00842)0.982:0.02111)0.968:0.01446,(OTU294:0.00431,OTU487:0.01861)0.787:0.00810)0.262:0.00546,OTU153:0.00871)0.241:0.00015)0.922:0.00434,((OTU408:0.00433,(OTU516:0.00014,OTU1123:0.04401)0.826:0.00216)0.940:0.00015,OTU11:0.00014)0.953:0.00015)1.000:0.00014,OTU1326:0.04838)0.948:0.02593,OTU785:0.00937)0.991:0.02491,(OTU2973:0.03436,OTU696:0.00428)0.957:0.01532)0.723:0.00307,(((OTU1682:0.06142,OTU1632:0.04093)0.760:0.00661,OTU1008:0.02349)0.870:0.01301,(OTU1185:0.01111,(OTU882:0.02278,OTU1535:0.02840)0.803:0.00686)0.968:0.02085)0.794:0.00729)0.996:0.03157)0.912:0.01044,((OTU2890:0.02473,((OTU2501:0.03957,OTU2296:0.07616)0.939:0.02280,((OTU2830:0.02593,(OTU1709:0.05796,(OTU1747:0.00449,OTU1361:0.02746)0.984:0.03947)0.808:0.01044)0.989:0.03516,(OTU2896:0.04612,((OTU953:0.03426,(OTU933:0.00894,(OTU839:0.03165,((((OTU1032:0.03241,OTU212:0.00419)0.962:0.01528,(OTU741:0.01042,(OTU1544:0.00897,OTU1268:0.02742)0.958:0.01556)0.840:0.00709)0.785:0.00656,(OTU1063:0.02119,(OTU904:0.02253,(OTU1041:0.01812,OTU616:0.01271)0.900:0.01399)0.641:0.00218)0.875:0.01021)0.929:0.00965,OTU759:0.00015)0.718:0.00212)0.966:0.01630)0.981:0.02686)0.887:0.01143,OTU850:0.00604)0.990:0.03342)0.878:0.01480)0.980:0.02613)0.870:0.01189)0.972:0.02590,((OTU910:0.02193,(OTU769:0.01521,((OTU10:0.00014,((OTU166:0.00434,OTU68:0.00217)0.933:0.00014,(OTU76:0.00217,OTU236:0.00216)0.858:0.00014)0.444:0.00014)0.917:0.00014,OTU671:0.00217)0.804:0.00723)0.636:0.00015)0.889:0.00541,(((OTU1101:0.01652,OTU1924:0.01896)0.244:0.01830,(OTU1462:0.00725,(OTU456:0.04408,OTU155:0.02318)0.983:0.03796)0.964:0.03209)0.897:0.01780,(OTU1133:0.03400,(OTU2684:0.01991,OTU880:0.01509)0.936:0.01515)0.895:0.00799)0.354:0.00016)0.917:0.01370)0.806:0.00015)0.886:0.00702)0.930:0.01379,(((OTU122:0.01137,(OTU1856:0.02310,(OTU3054:0.02818,OTU1000:0.00582)0.929:0.02015)0.961:0.02012)0.650:0.01509,((OTU458:0.00223,(OTU100:0.00014,OTU417:0.00216)0.855:0.00431)0.918:0.01915,(OTU564:0.02743,OTU1589:0.01113)0.969:0.02608)0.890:0.01327)0.967:0.02213,(OTU2009:0.01543,OTU84:0.00015)0.969:0.03509)0.931:0.01622)0.819:0.00646)0.460:0.00523)0.909:0.01018,((((((OTU663:0.00897,(((OTU2638:0.04187,OTU434:0.00015)0.917:0.00633,(OTU328:0.00016,OTU497:0.00872)0.853:0.00121)0.738:0.00110,(OTU40:0.00016,OTU2228:0.06595)0.879:0.00441)0.988:0.01828)0.877:0.00723,OTU550:0.01970)0.795:0.00571,(OTU1585:0.02651,OTU1567:0.02710)0.810:0.00573)0.765:0.00337,((OTU1056:0.03082,OTU754:0.00789)0.203:0.00587,(OTU973:0.01863,(((((((((((OTU1721:0.02216,OTU1493:0.01800)0.848:0.01145,(OTU1294:0.01867,OTU1275:0.03264)0.401:0.00271)0.995:0.03106,(OTU1017:0.02676,(OTU1540:0.05257,(OTU2301:0.02827,OTU710:0.01722)0.583:0.00765)0.667:0.00725)0.894:0.01561)0.924:0.01230,((OTU1139:0.03374,(OTU890:0.00014,OTU99:0.03928)0.947:0.01478)0.990:0.02657,OTU1278:0.03085)0.587:0.00015)0.962:0.02132,((OTU587:0.00443,(OTU32:0.00800,OTU855:0.00784)0.997:0.02754)0.987:0.01577,OTU792:0.00014)0.841:0.00487)0.876:0.00607,OTU21:0.00016)0.908:0.01186,OTU1040:0.01265)0.897:0.01791,OTU1812:0.03292)0.513:0.00019,OTU93:0.07420)0.559:0.01750,((OTU579:0.00193,(OTU98:0.02068,(OTU580:0.08190,OTU208:0.03388)0.982:0.04097)0.936:0.02830)0.925:0.02388,(OTU875:0.00015,(OTU735:0.00015,OTU30:0.03949)0.846:0.00217)0.996:0.05114)0.609:0.02369)0.890:0.02071,OTU2455:0.04774)0.916:0.02201)0.968:0.02984)0.944:0.01469)0.914:0.01131,((OTU1022:0.01725,(OTU1826:0.03186,(OTU1089:0.00016,(OTU1196:0.01446,(OTU1772:0.01702,(OTU967:0.01571,OTU1073:0.01898)0.863:0.01901)0.928:0.01816)0.479:0.01837)0.959:0.01872)0.035:0.01134)0.838:0.01112,((OTU870:0.00695,(((OTU2578:0.02154,OTU884:0.01627)0.506:0.00806,OTU1166:0.03114)0.714:0.01151,OTU1518:0.02468)0.877:0.01104)0.000:0.00074,((OTU1869:0.02055,(OTU2067:0.04326,OTU1506:0.00239)0.831:0.01535)0.990:0.03063,(OTU970:0.02684,(OTU1708:0.02426,OTU1062:0.00752)0.937:0.01182)0.000:0.00015)0.947:0.01759)0.827:0.01065)0.827:0.01586)0.742:0.00391,((((OTU382:0.01427,(OTU541:0.00014,(OTU468:0.00217,(OTU81:0.00014,(OTU650:0.00216,OTU537:0.01771)0.923:0.00014)0.918:0.00015)0.829:0.00216)0.905:0.00901)0.816:0.00724,(OTU859:0.01213,OTU2775:0.04739)0.810:0.00856)0.977:0.01949,(OTU707:0.02048,((OTU846:0.01209,(OTU167:0.00014,OTU698:0.00220)0.998:0.02968)0.555:0.00644,((((OTU1566:0.03480,(OTU713:0.02141,OTU1018:0.00783)0.548:0.00936)0.538:0.00551,OTU1114:0.01945)0.948:0.01314,OTU775:0.01634)0.837:0.00612,(OTU2014:0.02704,(OTU287:0.00011,((OTU241:0.00015,(OTU243:0.00434,OTU603:0.00016)0.799:0.00435)0.833:0.00216,OTU25:0.00014)0.923:0.00434)0.691:0.00014)0.958:0.01101)0.890:0.00538)0.782:0.00362)0.752:0.00383)0.887:0.00771,((((OTU1821:0.04276,(OTU429:0.04719,OTU343:0.03454)0.742:0.00426)0.916:0.01328,(((OTU1201:0.03037,((OTU1148:0.01407,(OTU2420:0.02391,OTU1242:0.02466)0.806:0.00775)0.951:0.01381,OTU115:0.00690)0.915:0.01292)0.868:0.01057,OTU1383:0.01546)0.932:0.01971,OTU704:0.00934)0.948:0.01687)0.886:0.01560,(((((OTU1363:0.01755,OTU993:0.01207)0.990:0.02302,OTU41:0.00014)0.908:0.00948,OTU1096:0.02130)0.944:0.01772,(OTU1247:0.03715,OTU812:0.00697)0.764:0.00979)0.869:0.01016,OTU2184:0.01661)0.973:0.02226)0.360:0.00269,(((OTU930:0.00550,OTU1324:0.03653)0.871:0.01021,(OTU481:0.01073,((OTU1598:0.06336,(((((OTU958:0.00708,OTU720:0.03162)0.769:0.00539,OTU715:0.01697)0.072:0.01438,(OTU1519:0.03136,OTU938:0.00157)0.994:0.03283)0.388:0.00373,OTU2287:0.01531)0.624:0.00716,((((OTU978:0.02405,OTU694:0.01572)0.832:0.00811,(((OTU876:0.00665,OTU640:0.00220)0.784:0.00220,((OTU157:0.00014,OTU807:0.00219)0.909:0.00444,(OTU531:0.00016,(OTU334:0.01109,(OTU661:0.00219,OTU60:0.00014)0.591:0.00014)0.843:0.00219)0.776:0.00220)0.753:0.00219)0.808:0.00386,(OTU109:0.00665,OTU1122:0.02527)0.732:0.00283)0.876:0.01037)0.867:0.00924,(OTU375:0.05199,OTU989:0.01031)0.985:0.03373)0.717:0.00410,(OTU470:0.03642,OTU986:0.00369)0.941:0.01039)0.909:0.01013)0.764:0.00565)0.948:0.01383,OTU643:0.01830)0.477:0.00016)0.712:0.00685)0.992:0.02659,(((((OTU1528:0.03609,OTU1184:0.00772)0.937:0.01681,((OTU1023:0.01783,OTU529:0.00216)0.915:0.01044,((OTU2386:0.06844,((((OTU614:0.00975,(OTU1178:0.01495,OTU1642:0.06043)0.296:0.00498)0.972:0.01940,(OTU1013:0.01744,OTU2247:0.01006)0.952:0.01212)0.865:0.00926,((OTU1559:0.02800,(OTU1620:0.03192,(OTU602:0.00218,(OTU1356:0.01882,OTU1942:0.01360)0.989:0.02129)0.000:0.00015)0.270:0.00387)0.801:0.00831,(OTU1038:0.01519,(OTU1580:0.03361,OTU789:0.01191)0.801:0.01606)0.888:0.01259)0.791:0.00381)0.901:0.01004,(OTU1054:0.02148,OTU872:0.01806)0.956:0.01727)0.637:0.00827)0.781:0.00588,OTU2551:0.02954)0.740:0.00291)0.133:0.01403)0.335:0.00822,OTU125:0.04210)0.930:0.01710,((OTU356:0.00434,OTU606:0.00014)0.903:0.01159,(OTU718:0.01143,(OTU766:0.00128,((OTU1035:0.00219,OTU80:0.00014)0.988:0.00016,(OTU508:0.00447,OTU1536:0.03275)0.740:0.00438)0.986:0.01678)0.977:0.01624)0.844:0.01272)0.686:0.00810)0.751:0.00292,(OTU1801:0.02743,(OTU2185:0.07071,(OTU724:0.01411,(OTU927:0.03230,(OTU66:0.00014,OTU727:0.00651)0.983:0.02553)0.804:0.00463)0.919:0.01492)0.900:0.01113)0.927:0.01096)0.762:0.00346)0.934:0.00917)0.372:0.00014)0.946:0.00689)0.000:0.00015)0.744:0.00322)0.717:0.00695,(((OTU546:0.03407,OTU755:0.04849)0.795:0.00867,((OTU1323:0.05123,OTU957:0.01801)0.856:0.01007,OTU137:0.02587)0.710:0.00904)0.523:0.00554,(OTU956:0.02240,(OTU823:0.02264,((OTU300:0.00433,(OTU46:0.00014,OTU361:0.00216)0.022:0.00013)0.965:0.01332,(OTU1248:0.00015,(OTU702:0.03231,OTU1530:0.02249)0.573:0.00657)0.970:0.01552)0.903:0.01100)0.617:0.00950)0.988:0.02479)0.406:0.00774)0.479:0.00015)0.828:0.01431)0.513:0.00016,((OTU1829:0.10704,((OTU1965:0.01819,(OTU1963:0.02674,OTU2790:0.04707)0.498:0.01870)0.979:0.05033,OTU2808:0.03630)0.511:0.01810)0.873:0.02803,((OTU2388:0.06239,(OTU1390:0.03381,OTU2298:0.03655)0.973:0.03579)0.987:0.04114,((OTU1950:0.02434,OTU2226:0.07208)0.910:0.01224,OTU2282:0.01419)0.628:0.00705)0.882:0.01773)0.693:0.01279)0.947:0.02979)0.689:0.02013,OTU482:0.09701)0.597:0.01614)0.994:0.05385,((OTU2311:0.07916,(OTU2307:0.03973,(OTU624:0.00014,(OTU272:0.02298,OTU921:0.00769)0.987:0.02544)0.996:0.05425)0.895:0.02584)0.991:0.04854,((((OTU1159:0.02427,(OTU190:0.01107,(OTU833:0.02485,OTU74:0.00015)0.278:0.00015)0.953:0.01785)1.000:0.05517,OTU673:0.00466)0.658:0.01007,(OTU325:0.02028,(OTU114:0.02864,OTU593:0.01030)0.986:0.02881)0.000:0.00014)0.957:0.03744,(OTU2989:0.08017,((((OTU162:0.01689,OTU888:0.02294)0.997:0.03785,OTU120:0.01608)0.386:0.00219,OTU235:0.01165)0.965:0.01571,(((OTU320:0.08777,OTU585:0.05318)0.976:0.05067,(OTU2265:0.05304,(((((OTU347:0.06334,OTU72:0.04681)0.947:0.04098,((OTU1694:0.02979,(OTU2720:0.04415,(OTU38:0.00015,((OTU1449:0.01140,OTU907:0.01336)0.946:0.02059,OTU1007:0.02716)0.952:0.00014)0.983:0.02285)0.147:0.00676)0.475:0.01916,(OTU296:0.07593,((OTU33:0.00016,(OTU1597:0.01923,OTU2385:0.01248)0.996:0.02938)0.884:0.00211,OTU689:0.00015)0.909:0.02407)0.563:0.02216)0.866:0.02631)0.852:0.02521,OTU478:0.07887)0.754:0.01310,OTU331:0.05975)0.999:0.07660,(OTU1925:0.05947,(OTU1025:0.01264,((OTU805:0.00016,((OTU29:0.00015,OTU804:0.01542)0.860:0.00781,OTU2153:0.03664)0.954:0.02374)1.000:0.04171,OTU75:0.00016)0.932:0.01404)0.970:0.02900)0.949:0.03129)0.882:0.03897)0.317:0.01813)0.966:0.03033,(((((((OTU1730:0.00739,OTU359:0.00014)0.938:0.00842,OTU45:0.00480)0.807:0.00445,OTU333:0.01999)0.888:0.00865,OTU675:0.00286)0.990:0.01586,(OTU601:0.01049,OTU626:0.01657)0.840:0.00444)0.865:0.00436,OTU621:0.01897)0.947:0.00016,(((OTU1576:0.03004,OTU341:0.02307)0.885:0.01079,(OTU3068:0.03462,((OTU131:0.00014,OTU95:0.00217)0.975:0.00015,(OTU950:0.02162,OTU1759:0.02439)0.762:0.00591)0.813:0.00976)0.733:0.00817)0.718:0.00293,(OTU674:0.01962,((OTU149:0.00014,OTU215:0.00217)0.908:0.00916,(OTU937:0.00425,OTU1392:0.03488)0.942:0.01603)0.939:0.01724)0.838:0.00888)0.987:0.02096)0.929:0.01327)0.330:0.00584)0.503:0.01885)0.988:0.03859)0.903:0.03180)0.783:0.01990)0.569:0.01603,OTU899:0.13327)0.930:0.03038,(OTU165:0.05214,OTU348:0.05090)1.000:0.12014)0.717:0.01794)0.616:0.02025)0.938:0.05716)0.995:0.10927)0.811:0.06052)0.675:0.01727)0.939:0.02780,((OTU1969:0.15804,(((((((OTU1016:0.03654,(OTU645:0.00149,(OTU1104:0.05143,OTU683:0.00474)0.647:0.00584)0.000:0.00250)0.163:0.00745,(OTU105:0.00239,(((((OTU113:0.00014,(OTU524:0.00240,OTU238:0.00724)0.208:0.00474)0.983:0.01453,(OTU1481:0.03133,((OTU917:0.00015,OTU944:0.06303)0.646:0.01283,((OTU1172:0.01681,OTU891:0.01766)0.995:0.03293,(OTU841:0.00192,OTU2904:0.04433)0.803:0.01056)0.969:0.03127)0.893:0.01439)0.930:0.01513)0.367:0.00014,OTU5:0.00239)0.316:0.00016,OTU1:0.00014)0.383:0.00014,OTU92:0.00239)0.410:0.00014)0.942:0.01159)0.991:0.03148,OTU770:0.00658)0.271:0.01840,OTU1339:0.02600)0.914:0.01676,OTU1404:0.03441)0.814:0.01042,OTU2963:0.04865)0.812:0.01432,OTU2010:0.04424)0.987:0.07199)1.000:0.13999,((((OTU265:0.00808,OTU327:0.01370)1.000:0.21765,(OTU3020:0.12636,(((OTU655:0.07283,(OTU801:0.03643,(OTU283:0.01456,OTU318:0.03494)0.971:0.02218)0.708:0.00330)0.829:0.01623,((OTU506:0.01135,OTU635:0.02174)0.943:0.01796,(OTU291:0.03216,(OTU344:0.00015,(OTU2276:0.03467,(OTU8:0.00014,(OTU154:0.00206,OTU352:0.01044)0.638:0.00014)0.621:0.00013)0.837:0.00206)0.818:0.00865)0.998:0.05218)0.945:0.03318)0.498:0.02238,OTU405:0.04553)0.961:0.04880)0.956:0.04626)0.883:0.02452,(((((OTU500:0.08688,(((OTU18:0.00014,OTU779:0.02340)0.892:0.00014,OTU887:0.07062)0.927:0.01179,((OTU703:0.01306,(OTU55:0.02122,OTU43:0.01092)0.819:0.01079)0.984:0.02528,((OTU305:0.00946,OTU568:0.01622)0.929:0.01114,(OTU869:0.03204,(OTU909:0.05403,OTU955:0.11454)0.045:0.01849)0.947:0.01607)0.425:0.00286)0.619:0.00569)0.936:0.02708)0.925:0.03532,(OTU976:0.08694,(OTU88:0.06175,(OTU963:0.00995,(OTU2975:0.03785,OTU862:0.00016)0.984:0.03998)0.983:0.05464)0.980:0.04981)0.562:0.02093)0.792:0.00999,(OTU2329:0.01644,(OTU2012:0.06128,(OTU227:0.00710,(OTU130:0.01281,OTU195:0.01297)0.774:0.00345)0.907:0.01347)0.847:0.02292)0.998:0.03946)0.705:0.01549,((OTU268:0.02393,OTU906:0.00889)0.988:0.05703,((OTU442:0.02808,OTU961:0.03071)0.938:0.01976,((OTU777:0.04759,(OTU433:0.04941,OTU951:0.02265)0.991:0.04233)0.910:0.02494,(OTU248:0.04927,(OTU112:0.02582,OTU452:0.03434)0.636:0.02685)0.998:0.05819)0.738:0.00467)0.998:0.07866)0.989:0.06361)0.975:0.04540,(((OTU1668:0.01417,OTU1789:0.04168)0.998:0.05215,(OTU992:0.01850,(OTU1393:0.02079,(OTU1001:0.00015,OTU2893:0.03525)0.824:0.01716)0.954:0.02642)0.890:0.01532)0.994:0.05682,(OTU1667:0.06212,(OTU680:0.02581,((OTU1231:0.05884,((OTU610:0.02758,OTU1015:0.05397)0.971:0.03406,OTU771:0.01698)0.074:0.01149)0.870:0.01129,OTU1033:0.02452)0.842:0.01787)1.000:0.19642)0.659:0.01826)0.941:0.02878)0.976:0.03739)0.876:0.02614,((((OTU838:0.08809,(OTU1050:0.09985,(((OTU954:0.03846,(((OTU902:0.07772,(OTU1079:0.06688,OTU799:0.04697)0.894:0.03258)0.919:0.03455,(OTU1683:0.13321,(OTU523:0.02123,(OTU852:0.01993,(OTU1659:0.04089,(OTU22:0.00014,OTU406:0.00856)0.423:0.00015)0.993:0.02445)0.361:0.00980)0.902:0.02197)0.986:0.05734)0.970:0.04750,OTU1716:0.03927)0.324:0.01503)0.822:0.00991,(OTU1043:0.02339,OTU2437:0.03401)0.773:0.00901)0.998:0.04087,(OTU1651:0.03985,(OTU1189:0.03285,((OTU160:0.00253,(OTU1296:0.02488,OTU53:0.01705)0.888:0.00874)0.999:0.04664,(OTU1233:0.03699,OTU908:0.02894)0.370:0.01111)0.858:0.01040)0.972:0.02659)0.737:0.00307)0.917:0.02523)0.982:0.06176)0.405:0.02046,((OTU860:0.02689,(OTU800:0.06455,(OTU1155:0.03560,OTU545:0.00696)0.914:0.01467)0.840:0.01173)0.983:0.04720,(OTU1834:0.10987,(((OTU399:0.01222,(((OTU709:0.02503,(OTU370:0.00675,(OTU757:0.03671,OTU379:0.03752)0.936:0.01567)0.950:0.02003)0.937:0.01866,OTU581:0.02164)0.926:0.01395,((OTU729:0.02176,OTU746:0.02542)0.990:0.04271,(OTU794:0.03875,OTU577:0.00852)0.851:0.00837)0.754:0.00355)0.967:0.02283)0.890:0.01684,(OTU960:0.03011,OTU952:0.11395)0.937:0.02624)0.346:0.01489,((OTU147:0.00015,((OTU660:0.03280,OTU364:0.00524)0.966:0.01631,OTU1681:0.04186)0.897:0.01037)0.961:0.02784,OTU721:0.02981)0.743:0.01335)0.941:0.03382)0.925:0.03323)0.991:0.06838)0.913:0.03623,OTU1888:0.21101)0.865:0.02357,(OTU1675:0.12468,(OTU920:0.18901,OTU2471:0.17047)0.197:0.02741)0.771:0.02869)0.925:0.03856)0.861:0.01824)0.901:0.03274)0.991:0.05137)0.913:0.02002,((OTU324:0.01200,(OTU1584:0.02377,OTU245:0.01529)0.828:0.01132)0.928:0.03608,(OTU2046:0.04663,(OTU2260:0.08591,((((OTU459:0.02087,OTU791:0.01877)0.849:0.00508,((((OTU117:0.00014,OTU311:0.00251)0.745:0.00231,(OTU2245:0.03162,OTU91:0.00015)0.988:0.01579)0.879:0.00756,(OTU448:0.01837,(OTU392:0.01303,OTU306:0.00229)0.900:0.00797)0.883:0.00798)0.908:0.01047,((((OTU788:0.01218,(OTU292:0.01420,OTU597:0.03033)0.957:0.02160)0.213:0.00312,OTU751:0.02917)0.735:0.00267,(OTU244:0.00251,OTU90:0.00014)0.986:0.01551)0.778:0.00270,(OTU817:0.02659,OTU255:0.00887)0.931:0.01215)0.931:0.00015)0.981:0.01860)0.955:0.01095,(OTU284:0.02611,(OTU1488:0.04277,(OTU1953:0.03034,OTU290:0.00976)0.435:0.00619)0.767:0.00603)0.947:0.01701)0.750:0.00426,(((OTU669:0.00014,(((OTU943:0.04276,OTU893:0.00591)0.914:0.01371,(OTU224:0.00014,OTU285:0.00251)0.875:0.00831)0.827:0.00711,(((OTU612:0.03474,(OTU309:0.00670,(OTU204:0.00789,OTU310:0.00497)0.801:0.00554)0.853:0.00796)0.825:0.00709,((OTU569:0.00310,OTU591:0.03103)0.747:0.01391,((OTU522:0.01694,OTU184:0.00382)0.938:0.02832,(OTU70:0.00015,OTU1388:0.04481)0.843:0.00644)0.963:0.02364)0.856:0.00646)0.883:0.00914,OTU233:0.02021)0.334:0.00697)0.113:0.00383)0.792:0.00499,(OTU293:0.00507,OTU734:0.00014)0.950:0.01559)0.908:0.01452,(OTU740:0.02348,OTU2129:0.01479)0.893:0.01172)0.135:0.00595)0.897:0.01341)0.552:0.01781)0.997:0.07601)0.985:0.05379)0.234:0.00294,(((OTU820:0.04575,((OTU706:0.03453,(OTU676:0.02812,OTU948:0.01173)0.994:0.04040)0.952:0.02321,(((OTU1250:0.01774,(OTU1111:0.01561,OTU834:0.00281)0.964:0.03196)0.974:0.03847,OTU527:0.10900)0.848:0.01723,(OTU1872:0.04273,OTU668:0.02442)0.271:0.01379)0.894:0.01458)0.897:0.01956)0.756:0.02534,((OTU1165:0.02124,((OTU2031:0.02924,OTU1505:0.06132)0.978:0.03139,(OTU2234:0.03797,OTU9:0.00015)0.752:0.00405)0.972:0.02389)0.958:0.03205,OTU1344:0.07345)0.984:0.06035)0.821:0.01144,((((OTU1879:0.04589,OTU393:0.03965)0.613:0.00663,(OTU1743:0.05966,(OTU561:0.01195,(OTU607:0.03512,(OTU303:0.00014,OTU304:0.00251)0.946:0.02267)0.956:0.03991)0.627:0.04294)0.996:0.04760)0.750:0.00541,(((((((OTU213:0.01940,OTU267:0.01586)0.997:0.04604,(OTU449:0.03705,(OTU1002:0.06455,(OTU2807:0.02415,OTU901:0.02432)0.998:0.05191)0.841:0.01149)0.604:0.01220)0.855:0.02045,OTU1813:0.03748)0.990:0.03424,(OTU1286:0.02640,(OTU416:0.01677,(OTU79:0.00762,(OTU27:0.00538,OTU1579:0.02929)0.745:0.00241)0.533:0.01067)1.000:0.05797)0.950:0.02263)0.931:0.01617,((OTU505:0.02601,(OTU156:0.01721,OTU222:0.02010)0.938:0.02707)0.979:0.04183,((((OTU427:0.02672,((OTU556:0.03374,OTU1090:0.04806)0.955:0.01962,((((OTU440:0.02299,OTU782:0.02687)0.705:0.01113,OTU548:0.01982)0.779:0.00792,OTU175:0.03531)0.918:0.01397,(OTU264:0.00015,(OTU386:0.00652,(OTU253:0.00014,OTU654:0.01036)0.925:0.00985)0.951:0.01268)1.000:0.05782)0.712:0.00556)0.783:0.00699)0.738:0.01109,(OTU510:0.05509,(OTU1175:0.02850,OTU407:0.01436)0.830:0.02107)0.969:0.03534)0.924:0.01481,((OTU749:0.03218,(OTU738:0.03046,OTU853:0.00780)0.963:0.02387)0.937:0.02324,((OTU549:0.01987,((OTU594:0.02469,(OTU140:0.01923,OTU560:0.04569)0.845:0.01460)0.867:0.01143,(OTU998:0.03719,(OTU413:0.03044,OTU765:0.02872)0.964:0.03462)0.820:0.01241)0.415:0.00373)0.937:0.01188,(OTU371:0.00500,OTU423:0.02676)0.975:0.01962)0.726:0.00444)0.759:0.00473)0.947:0.02934,(OTU861:0.07316,OTU722:0.04165)0.873:0.02168)0.297:0.01516)0.926:0.01554)0.747:0.00511,(OTU534:0.04576,OTU627:0.06619)0.992:0.04670)0.824:0.00608,(((OTU101:0.02192,OTU526:0.01353)0.459:0.01378,((OTU170:0.00015,(OTU1959:0.04666,OTU178:0.00016)0.897:0.01029)0.985:0.03042,(OTU1072:0.01182,OTU354:0.03172)0.893:0.01769)0.907:0.02231)0.999:0.07096,((OTU411:0.01784,OTU484:0.04305)0.767:0.00749,(OTU615:0.03466,OTU836:0.03138)0.925:0.01601)0.983:0.03330)0.923:0.01851)0.994:0.03953)0.959:0.02962,((OTU1640:0.03597,((((OTU63:0.02343,OTU3002:0.02715)0.931:0.01317,(OTU1216:0.01844,(OTU991:0.02651,OTU206:0.01561)0.975:0.01612)0.821:0.00509)0.942:0.01317,(OTU278:0.00487,(OTU26:0.00014,(((OTU89:0.00016,((OTU62:0.00016,OTU1307:0.02805)0.771:0.00015,(OTU1029:0.02010,OTU1061:0.01852)0.441:0.00812)0.792:0.00738)0.924:0.00494,(((OTU733:0.00015,(OTU803:0.02067,OTU559:0.01281)0.864:0.00486)0.953:0.00726,((OTU1967:0.04577,(OTU2866:0.02582,OTU966:0.01285)0.859:0.01226)0.880:0.01247,(OTU51:0.00014,(OTU617:0.00746,OTU308:0.02536)0.941:0.00015)0.922:0.00015)0.822:0.00134)0.826:0.00133,(OTU282:0.00405,(OTU1751:0.03347,OTU809:0.04772)0.679:0.01289)0.805:0.00588)0.319:0.00014)0.913:0.01005,OTU1908:0.05115)0.989:0.00015)0.974:0.00010)0.904:0.01572)0.733:0.00209,(((OTU687:0.02911,((OTU467:0.00300,(OTU430:0.02729,OTU666:0.00926)0.995:0.02134)0.961:0.02147,OTU822:0.03156)0.895:0.01187)0.990:0.02324,(((OTU1084:0.01047,(OTU1181:0.01128,OTU211:0.02230)0.604:0.00877)0.000:0.00474,(((OTU445:0.04518,OTU1021:0.00314)0.997:0.02887,OTU679:0.01100)0.806:0.00565,(((OTU662:0.00508,(OTU496:0.03118,(OTU396:0.00518,(OTU360:0.00015,(OTU111:0.00014,OTU1304:0.00583)0.943:0.00500)0.930:0.01008)0.830:0.00720)0.961:0.02009)0.947:0.01336,(OTU150:0.00504,OTU216:0.00016)0.946:0.01257)0.957:0.02115,(OTU108:0.02320,OTU256:0.01510)0.923:0.01965)0.862:0.01609)0.392:0.00014)0.996:0.03356,OTU1246:0.03862)0.928:0.01558)0.737:0.00277,(((OTU498:0.07055,OTU1087:0.00585)0.889:0.00826,(OTU1406:0.03075,OTU2302:0.07425)0.931:0.02367)0.771:0.00555,(((OTU476:0.00015,OTU83:0.01519)0.880:0.01005,(OTU132:0.00014,((OTU1427:0.03158,(OTU1158:0.04505,(((OTU538:0.00687,((OTU73:0.02009,(OTU181:0.00014,(OTU286:0.01956,OTU959:0.02241)0.876:0.00720)0.878:0.00561)0.872:0.00511,(OTU221:0.00014,(OTU168:0.00014,OTU174:0.00499)0.983:0.01279)0.948:0.00830)0.983:0.00016)0.906:0.00218,OTU39:0.00015)0.804:0.00526,((OTU575:0.00247,OTU94:0.00014)0.946:0.01205,(OTU230:0.00601,OTU200:0.02839)0.772:0.00603)0.953:0.01210)0.836:0.00607)0.677:0.01234)0.680:0.00128,(OTU104:0.01308,OTU928:0.03798)0.912:0.01356)0.966:0.01456)0.918:0.00758)0.926:0.01635,(((OTU141:0.00506,((OTU246:0.01287,OTU78:0.00500)0.913:0.01278,OTU67:0.01499)0.848:0.00014)0.934:0.00977,(OTU3023:0.03116,OTU201:0.00265)0.241:0.00269)0.871:0.00522,(OTU598:0.01494,OTU1652:0.04873)0.874:0.00843)0.715:0.00503)0.988:0.02596)0.959:0.01771)0.732:0.00015)0.996:0.03883)0.873:0.00996,((OTU915:0.00657,(OTU717:0.01233,OTU2971:0.03061)0.945:0.02468)0.900:0.01275,(OTU1725:0.09239,((OTU528:0.00516,OTU911:0.02357)0.935:0.01716,(OTU397:0.02346,OTU2472:0.04704)0.843:0.00748)0.999:0.08468)0.203:0.02129)0.886:0.01914)0.923:0.01647)0.947:0.02042)0.966:0.02347)0.889:0.02155,(OTU1030:0.02680,(OTU936:0.03863,(OTU380:0.02029,OTU315:0.03456)0.551:0.01509)0.520:0.01770)0.992:0.05203)0.980:0.03673)0.858:0.00636,((OTU2450:0.02294,((OTU384:0.02736,(OTU700:0.01322,OTU753:0.03275)0.941:0.02446)0.738:0.00530,(((((OTU270:0.01576,OTU605:0.03070)0.903:0.01155,(OTU355:0.00523,OTU488:0.00263)0.781:0.00151)0.695:0.00127,((OTU192:0.00512,(OTU708:0.01062,OTU77:0.00015)0.901:0.00538)0.137:0.00262,OTU422:0.00779)0.900:0.00016)0.817:0.01014,(OTU778:0.01554,(OTU381:0.00014,OTU385:0.00259)0.961:0.01924)0.059:0.00979)0.807:0.01074,OTU1408:0.01214)0.927:0.01067)0.955:0.01384)0.866:0.00924,((OTU2787:0.02777,((OTU2255:0.02378,(OTU835:0.01979,(OTU599:0.00014,OTU695:0.00769)0.940:0.01909)0.844:0.00677)0.739:0.00388,(OTU790:0.00012,OTU847:0.00257)0.950:0.01754)0.875:0.01581)0.742:0.01396,(OTU358:0.02464,(OTU1065:0.01187,(OTU1057:0.01919,OTU412:0.02256)0.411:0.00430)0.930:0.01254)0.815:0.01267)0.318:0.00846)0.435:0.00457)0.782:0.00385,((((((OTU563:0.00674,OTU896:0.02396)0.907:0.00015,OTU2090:0.05042)0.335:0.00715,OTU337:0.02203)0.822:0.00857,(OTU395:0.00610,OTU584:0.06287)0.719:0.00793)0.997:0.04052,((OTU1176:0.02344,OTU1573:0.03938)0.904:0.01325,((OTU400:0.00787,(OTU188:0.00014,OTU489:0.00259)0.917:0.00014)0.932:0.00803,(OTU312:0.00253,OTU565:0.00529)0.951:0.00811)0.697:0.00158)0.706:0.00894)0.713:0.00243,((OTU366:0.02447,OTU767:0.01328)0.931:0.01228,(OTU843:0.03610,(OTU595:0.03459,(OTU586:0.03330,(OTU731:0.00016,(OTU647:0.01043,OTU1654:0.00014)0.930:0.00775)0.978:0.01386)0.841:0.00016)0.941:0.01331)0.752:0.00417)0.953:0.00014)0.921:0.00868)0.884:0.00522)0.894:0.00535)0.720:0.00781,(((((OTU842:0.02082,(OTU387:0.01329,OTU542:0.01069)0.732:0.00354)0.533:0.00631,(OTU677:0.01804,(OTU3086:0.00513,OTU401:0.00262)0.993:0.02251)0.755:0.00313)0.520:0.00294,OTU439:0.01783)0.746:0.00357,((OTU313:0.01626,OTU339:0.01612)0.736:0.00326,(OTU501:0.01157,((OTU262:0.00800,OTU764:0.01054)0.825:0.00016,(OTU714:0.02661,(OTU1119:0.01505,(OTU143:0.01555,OTU173:0.00598)0.873:0.00995)0.794:0.01060)0.554:0.00967)0.878:0.01002)0.379:0.00281)0.883:0.00724)0.803:0.00015,(OTU494:0.03007,(OTU2263:0.02134,OTU438:0.01318)0.723:0.00252)0.970:0.01351)0.280:0.00015)0.984:0.05042,OTU232:0.06840)0.874:0.06207,OTU705:0.03182)0.982:3.25977)0.565:0.89541)0.853:1.28388)0.731:0.02502)0.864:0.06017)0.724:0.05261,(OTU1868:0.00015,OTU1631:0.17866)0.965:0.18337)0.851:0.08252)0.911:0.10169,(((((((OTU1335:0.03769,(OTU2739:0.05064,OTU1800:0.04870)0.843:0.08184)0.854:0.04663,OTU2497:0.06816)0.929:0.08584,(((OTU1745:0.16259,OTU2595:0.05108)0.000:0.00386,OTU1896:0.21004)0.535:0.04815,OTU1300:0.03108)0.396:0.01536)0.332:0.01321,(OTU2762:0.09664,(OTU2477:0.00015,OTU2165:0.12977)0.936:0.05396)0.819:0.03302)0.854:0.02209,(OTU2372:0.11566,(((OTU2719:0.06278,OTU2123:0.21489)0.247:0.04329,((OTU1437:0.00015,(OTU1678:0.04177,OTU1188:0.12832)0.967:0.17189)0.566:0.06475,(OTU2536:0.00015,OTU2897:0.19235)0.979:0.20512)0.367:0.08868)0.826:0.06655,(OTU2081:0.11473,(OTU1237:0.07805,OTU1941:0.14995)0.360:0.10780)0.703:0.10469)0.836:0.06047)0.680:0.02394)0.954:0.06179,((((((OTU3066:0.07913,OTU1898:0.26540)0.547:0.01232,(OTU2429:0.03807,OTU1845:0.13556)0.137:0.01753)0.742:0.04853,OTU2957:0.12104)0.871:0.08345,(OTU1501:0.09688,OTU2101:0.09095)0.287:0.01297)0.627:0.03449,OTU2356:0.15937)0.713:0.04292,((OTU2688:0.29927,(OTU3012:0.01359,OTU2214:0.30790)0.200:0.04316)0.686:0.08462,OTU1116:0.12441)0.406:0.02426)0.415:0.06370)0.980:0.07717,((((OTU2331:0.07907,(OTU2073:0.08850,(OTU2462:0.08221,OTU3085:0.04044)0.564:0.03889)0.840:0.04949)0.043:0.02493,((OTU2158:0.06261,(OTU2299:0.06401,(((OTU1325:0.04194,(OTU2200:0.00014,OTU3069:0.04392)0.994:0.26989)0.861:0.13036,((OTU1613:0.08742,OTU1897:0.12433)0.959:0.24686,(OTU1636:0.11114,OTU1719:0.02781)0.303:0.02094)0.827:0.04193)0.756:0.04055,(OTU2931:0.12805,OTU2558:0.10395)0.824:0.08417)0.693:0.02183)0.512:0.02173)0.352:0.02927,(OTU2443:0.15438,(((OTU3081:0.12455,OTU2021:0.10798)0.438:0.07708,OTU1930:0.04047)0.955:0.12617,OTU2159:0.06706)0.648:0.01697)0.792:0.04597)0.962:0.08829)0.047:0.02953,(((OTU1779:0.07390,(OTU1064:0.05235,(OTU1198:0.14656,OTU1474:0.08845)0.835:0.11039)0.791:0.08840)0.900:0.09493,OTU2664:0.04390)0.950:0.09924,OTU2114:0.02506)0.872:0.05539)0.803:0.02996,((((OTU1628:0.31699,OTU2232:0.00173)0.931:0.18412,(((OTU2419:0.22572,(OTU1545:0.03096,OTU2393:0.07841)0.284:0.03021)0.880:0.15825,(OTU3070:0.09246,OTU2089:0.19042)0.010:0.02473)0.630:0.10707,((OTU1734:0.07052,(OTU2191:0.09873,OTU1352:0.08738)0.000:0.01957)0.881:0.13779,(OTU1218:0.00015,(OTU2723:0.06089,OTU1633:0.27239)0.880:0.11425)0.325:0.03762)0.032:0.03032)0.047:0.04157)0.775:0.02207,OTU2870:0.02557)0.847:0.03539,(((OTU1771:0.05775,OTU1692:0.11799)0.730:0.07446,(OTU2836:0.06157,OTU2224:0.18901)0.280:0.08122)0.458:0.02819,(((OTU2800:0.06837,OTU2320:0.05347)0.877:0.10712,OTU2254:0.06878)0.764:0.09286,OTU2336:0.12424)0.731:0.07430)0.842:0.02901)0.927:0.04454)0.879:0.03582)0.715:0.03330)0.779:0.03402)0.945:0.03358)0.922:0.03625,(((((((((OTU2548:0.06150,((OTU1582:0.02068,OTU2857:0.13666)0.693:0.06172,(OTU1297:0.21771,OTU2454:0.00015)0.915:0.10091)0.253:0.02002)0.644:0.04711,(OTU1070:0.15485,OTU2475:0.14371)0.696:0.03453)0.911:0.09938,(OTU2584:0.09346,(OTU2537:0.10082,OTU1564:0.00594)0.207:0.11766)0.572:0.03513)0.997:0.16434,((OTU2425:0.01388,(OTU1724:0.09780,(OTU2920:0.03778,OTU2483:0.08526)0.791:0.08494)0.951:0.15005)0.954:0.15438,(OTU1091:0.05813,(OTU1369:0.17165,OTU2188:0.03675)0.895:0.12367)0.863:0.10008)0.833:0.08913)0.749:0.02095,((((OTU1277:0.21297,OTU1405:0.04166)0.757:0.08288,((((OTU2932:0.23035,OTU1565:0.01351)0.977:0.21667,OTU1177:0.01925)0.513:0.07437,((((((OTU1619:0.09307,OTU2418:0.08383)0.892:0.11337,(OTU1262:0.03841,((OTU2609:0.21068,OTU2629:0.12305)0.695:0.04868,(OTU2001:0.06042,OTU1714:0.09863)0.544:0.01619)0.650:0.03848)0.362:0.04143)0.578:0.03477,(OTU1698:0.11696,OTU1049:0.00014)0.959:0.10597)0.985:0.12976,((((OTU2417:0.25384,((OTU2035:0.08475,OTU2030:0.03373)0.794:0.06123,OTU2937:0.03772)0.445:0.05096)0.819:0.15477,((OTU2149:0.00014,(OTU964:5.98959,OTU2945:0.00014)0.878:0.02274)0.993:0.13421,OTU1141:0.00727)0.765:0.06685)0.631:0.08866,OTU1145:0.01209)0.367:0.04223,(OTU1046:0.14175,OTU2642:0.04125)0.882:0.09612)0.265:0.06887)0.819:0.03700,((OTU1981:0.14816,OTU1830:0.00016)0.972:0.13785,OTU1135:0.12282)0.780:0.05313)0.737:0.05993,(OTU2622:0.17521,(OTU3036:0.04755,(OTU2651:0.18565,OTU2733:0.04631)0.756:0.09452)0.066:0.02630)0.203:0.04861)0.541:0.03289)0.217:0.01950,OTU1491:0.09854)0.698:0.03686)0.901:0.06759,(((OTU1074:0.04432,(OTU1549:0.07929,OTU1319:0.05503)0.966:0.15740)0.455:0.08551,(OTU2189:0.11563,OTU3035:0.16606)0.671:0.08923)0.539:0.08954,(((OTU1311:0.00014,OTU1609:0.01282)0.926:0.10313,((OTU1729:0.03768,(((OTU2796:0.11537,OTU1465:0.03999)0.835:0.07230,(OTU2561:0.06840,(OTU1691:0.04650,OTU2821:0.25549)0.231:0.06689)0.939:0.14489)0.373:0.02235,(OTU1454:0.08739,OTU3017:0.13221)0.817:0.06646)0.810:0.04739)0.858:0.07133,OTU1211:0.05890)0.000:0.02801)0.528:0.01863,(((((OTU2051:0.16907,OTU2628:0.08831)0.855:0.07524,OTU1358:0.18040)0.700:0.05080,OTU1240:0.01201)0.902:0.06074,OTU2970:0.12072)0.769:0.05408,((((OTU3071:0.09657,OTU2829:0.07079)0.443:0.05526,OTU2554:0.10687)0.878:0.14121,OTU2579:0.06037)0.899:0.13028,OTU2508:0.04558)0.872:0.07778)0.556:0.02188)0.671:0.03415)0.980:0.09571)0.335:0.01785,(((((((OTU1656:0.08363,OTU1776:0.02697)0.351:0.03092,(OTU2072:0.06582,OTU1860:0.14509)0.847:0.08798)0.913:0.05199,OTU2363:0.06852)0.554:0.00390,(((((((OTU2043:0.08643,(OTU2239:0.09283,OTU1146:0.08183)0.298:0.06405)0.774:0.10018,(OTU1130:0.11112,(((OTU1569:0.18449,OTU1341:0.02292)0.924:0.09638,(OTU1086:0.10457,OTU2641:0.04251)0.147:0.01327)0.633:0.00847,OTU2653:0.03314)0.702:0.04754)0.734:0.03333)0.216:0.00814,(OTU1634:0.00470,OTU2016:0.29965)0.600:0.07118)0.998:0.17843,((OTU2112:3.25003,OTU2258:0.13620)0.769:0.04820,(((OTU2608:0.07170,(OTU1364:0.10723,(OTU1527:0.06261,OTU1773:0.04693)0.766:0.04883)0.968:0.18860)0.697:0.04383,OTU2196:0.03369)0.873:0.05931,(((OTU2514:0.13459,(OTU2367:0.00270,OTU2968:0.07008)0.840:0.06391)0.750:0.09499,(OTU2100:0.05199,(OTU2040:0.29627,OTU2177:0.00016)0.972:0.13606)0.809:0.04820)0.774:0.04984,((OTU2103:0.19524,OTU1425:0.07829)0.132:0.06447,OTU1703:0.05019)0.921:0.09272)0.280:0.01400)0.256:0.00462)0.000:0.00014)0.421:0.02307,OTU985:0.15885)0.668:0.04200,(((((OTU3067:0.01354,(OTU1956:0.00014,OTU2614:0.17093)0.992:0.15112)0.856:0.04554,(OTU3055:0.04600,(OTU1355:0.01756,(OTU940:1.67806,OTU1641:0.00014)0.471:0.06594)0.865:0.03689)0.952:0.05750)0.769:0.03858,OTU2219:0.02611)0.785:0.01623,((OTU3077:0.00014,(OTU1639:0.03298,OTU1893:0.12177)0.852:0.09495)0.984:0.09925,OTU1621:0.02953)0.883:0.06749)0.921:0.04791,((OTU2956:0.02509,(OTU2306:0.01448,(OTU1400:0.02244,(OTU2686:0.04934,OTU3028:0.11740)0.683:0.03199)0.957:0.06468)0.812:0.05235)0.302:0.01412,OTU2167:0.25559)0.200:0.02416)0.000:0.01515)0.399:0.01415,(((OTU1127:0.00015,(OTU1537:0.20184,OTU2575:0.08138)0.563:0.07913)0.942:0.21742,OTU2714:0.21210)0.803:0.09275,OTU2927:0.00015)0.962:0.03672)0.858:0.02182)0.989:0.09351,(OTU1990:0.09193,((((OTU2923:0.05793,(OTU2765:0.08923,OTU3031:0.11968)0.805:0.05726)0.725:0.05899,(((OTU2571:0.00015,OTU1746:0.31722)0.591:0.08709,(OTU1817:0.02914,(OTU2399:0.12282,OTU2095:0.08295)0.822:0.09354)0.961:0.12375)0.939:0.11992,((((OTU2460:0.09701,OTU2233:0.01417)0.890:0.04291,(OTU2314:0.14741,(OTU2369:0.22123,OTU2930:0.02219)0.258:0.07455)0.321:0.04730)0.840:0.02181,OTU1485:0.01876)0.871:0.05517,(OTU2322:0.06034,(OTU2746:0.06189,OTU1284:0.00015)0.993:0.18956)0.738:0.04299)0.711:0.02200)0.381:0.02347)0.801:0.01793,OTU1256:0.07939)0.335:0.00015,((OTU2466:0.05085,(OTU2981:0.01409,OTU2256:0.23440)0.737:0.04210)0.553:0.05640,OTU1051:0.12358)0.808:0.04434)0.495:0.06836)0.924:0.07920)0.783:0.03690,(((OTU2991:0.07013,(((OTU1495:0.18534,OTU1970:0.00016)0.802:0.09755,(OTU2075:0.07157,OTU2424:0.08923)0.693:0.04623)0.555:0.08525,OTU3038:0.05399)0.899:0.13849)0.720:0.06662,OTU1594:0.09679)0.833:0.08226,OTU1994:0.06647)0.937:0.09701)0.823:0.04460,((((OTU2350:0.04417,(OTU1332:0.00014,OTU2277:0.12808)0.948:0.07921)0.804:0.06798,OTU2530:0.28475)0.184:0.02121,((OTU2110:0.15652,OTU1988:0.05443)0.973:0.16958,OTU2771:0.00913)0.826:0.10457)0.500:0.05163,((((OTU2589:0.04288,((OTU2427:0.16862,(OTU1551:0.01926,(OTU1450:0.12043,OTU2764:0.12520)0.883:0.11320)0.200:0.04001)0.953:0.09773,(((OTU2921:0.05094,(OTU1075:0.18512,OTU1596:0.01920)0.783:0.12339)0.772:0.07801,OTU1266:0.16308)0.516:0.02140,(OTU2854:0.12839,OTU1099:0.03336)0.658:0.07856)0.569:0.05119)0.814:0.02643)0.799:0.02235,OTU1750:0.07450)0.811:0.02271,(OTU2141:0.13638,((OTU1695:0.11551,((((OTU1643:0.03305,(OTU3080:0.00014,OTU1753:0.23194)0.604:0.11326)0.984:0.24230,OTU2967:0.02887)0.477:0.01024,(OTU2999:0.11030,(OTU1287:0.11849,OTU3022:0.05104)0.432:0.01227)0.857:0.03819)0.995:0.12791,(OTU975:0.08688,(OTU2894:0.02624,(OTU2842:0.02389,OTU1811:0.14997)0.760:0.01386)0.756:0.01793)0.282:0.02361)0.607:0.03637)0.938:0.09126,OTU1555:0.01814)0.407:0.03264)0.761:0.02411)0.933:0.05405,(((OTU1968:0.12486,OTU2591:0.10004)0.866:0.08604,((OTU1203:0.04142,(OTU2995:0.06275,OTU1217:0.06618)0.855:0.15867)0.838:0.08233,((OTU2269:0.10226,OTU2013:0.13381)0.635:0.06245,(OTU1387:0.04136,(OTU1717:0.04035,OTU1516:0.05175)0.892:0.06673)0.618:0.05454)0.629:0.02519)0.812:0.05885)0.742:0.07311,((OTU3011:0.00014,OTU2465:0.19448)0.350:0.06335,((((OTU996:0.10219,OTU1901:0.11949)0.310:0.08725,OTU2448:0.09761)0.499:0.06936,OTU1301:0.11294)0.361:0.06680,OTU1456:0.03593)0.906:0.06642)0.773:0.02730)0.613:0.06183)0.095:0.01970)0.901:0.04614)0.938:0.04468)0.957:0.04742)0.000:0.01704,((((((OTU2758:0.04136,((OTU2710:0.06643,OTU2574:0.04687)0.991:0.20577,(OTU2378:0.10539,(OTU2102:0.00014,(OTU2375:0.10795,(OTU2511:0.09363,((OTU1415:0.04164,(OTU2849:0.13492,(OTU2464:0.08936,OTU1937:0.04429)0.667:0.01085)0.954:0.13012)0.740:0.11785,(OTU1900:0.05662,OTU1624:0.10275)0.945:0.18618)0.000:0.00014)0.871:0.06450)0.791:0.04241)0.806:0.03956)0.000:0.05468)0.811:0.08598)0.472:0.04305,(OTU1688:0.14046,(OTU1728:0.09182,(((OTU1039:0.06040,OTU1419:0.03395)0.985:0.19196,(OTU1280:0.03579,OTU2203:0.13975)0.757:0.05361)0.695:0.07092,OTU1371:0.04875)0.804:0.02556)0.658:0.02722)0.908:0.07932)0.595:0.01012,((OTU1600:0.03678,(OTU2540:0.10115,OTU1607:0.06024)0.927:0.15255)0.895:0.08345,(OTU1931:0.01706,(OTU1272:0.07874,(OTU2186:0.12601,OTU1603:0.19966)0.283:0.07801)0.970:0.18288)0.762:0.03240)0.907:0.04675)0.801:0.02628,((OTU2832:0.10127,OTU1575:0.12923)0.864:0.08667,(OTU1078:0.16734,OTU1459:0.06435)0.751:0.04426)0.979:0.12891)0.227:0.02829,((OTU2898:0.05873,OTU2470:0.08458)0.944:0.14197,((((OTU2146:0.09906,(OTU1308:0.10447,(OTU2400:0.36039,OTU1483:0.02262)0.285:0.07449)0.692:0.06284)0.668:0.07849,OTU2478:0.06412)0.746:0.08770,OTU2635:0.11604)0.495:0.02828,(((OTU2940:0.17895,OTU2341:0.01630)0.574:0.10158,((OTU1627:0.12865,((OTU1088:0.00014,(OTU2421:0.11526,OTU2359:0.07688)0.587:0.09144)1.000:0.18193,OTU1940:0.02738)0.218:0.04457)0.350:0.04957,OTU2545:0.09201)0.933:0.13303)0.973:0.17755,OTU2195:0.02012)0.629:0.09024)0.829:0.05481)0.741:0.03094)0.959:0.06426,((((((OTU1305:0.11969,((OTU1991:0.02317,((OTU2324:0.02974,(OTU2063:0.00014,OTU1331:0.18649)0.989:0.16284)0.956:0.08493,((OTU2074:0.22199,OTU2128:0.00014)0.859:0.09129,OTU1877:0.07131)0.676:0.11590)0.802:0.04806)0.165:0.01974,(OTU3060:0.07926,OTU2886:0.07679)0.811:0.02460)0.784:0.02559)0.557:0.01127,(OTU2469:0.13152,OTU1886:0.03701)0.934:0.13709)0.349:0.00887,OTU2705:0.16735)0.843:0.06279,((((OTU1340:0.11637,OTU2885:0.08004)0.934:0.14932,OTU2049:0.02895)0.490:0.08442,(OTU2374:0.03087,OTU941:5.99108)0.117:0.04703)0.288:0.06061,(OTU1843:0.01638,((OTU1315:0.11006,OTU1174:0.04416)0.782:0.07720,OTU1935:0.09960)0.802:0.06780)0.884:0.09894)0.778:0.03729)0.993:0.12680,(((((OTU2582:0.05554,(OTU1595:0.20565,OTU2490:0.00015)0.888:0.11219)0.670:0.01563,(OTU2958:0.07600,OTU1510:0.00015)0.987:0.12844)0.976:0.14779,(OTU1144:0.06498,(OTU2814:0.05364,(OTU2098:0.00016,OTU1867:0.17901)0.611:0.08726)0.660:0.08136)0.893:0.08901)0.922:0.08930,((((OTU2892:0.00014,OTU2028:0.14681)0.980:0.14482,(OTU2198:0.04515,(OTU3043:0.12836,(OTU1962:0.08539,OTU2606:0.12454)0.618:0.03703)0.220:0.04138)0.000:0.02004)0.497:0.03504,(OTU1914:0.08999,OTU1774:0.09749)0.651:0.03563)0.840:0.03447,(((((OTU1849:0.05037,OTU2458:0.14642)0.849:0.09368,OTU1434:0.13779)0.335:0.05089,(OTU1882:0.20478,(OTU1592:0.05264,((OTU2740:0.02233,(OTU2779:0.09122,(OTU1194:0.02431,OTU2750:0.21364)0.706:0.05622)0.921:0.12750)0.770:0.02054,(OTU2673:0.08167,OTU2316:0.11956)0.901:0.13139)0.840:0.05238)0.454:0.03142)0.442:0.03903)0.844:0.04139,((OTU1282:0.08053,OTU2803:0.18027)0.759:0.06918,(OTU2064:0.02320,((OTU2672:0.02563,OTU1227:0.17827)0.874:0.08972,OTU3013:0.08444)0.846:0.04844)0.746:0.05799)0.000:0.01746)0.819:0.02385,(OTU2313:0.09891,((OTU2271:0.10837,(OTU2204:0.21332,OTU1238:0.00016)0.468:0.09603)0.000:0.03102,((OTU1525:0.15307,OTU1766:0.09363)0.358:0.11668,(OTU1605:0.14559,OTU1108:0.00015)0.696:0.08249)0.858:0.10179)0.431:0.01656)0.934:0.07829)0.808:0.03706)0.720:0.06012)0.534:0.04040,(OTU2097:0.13870,((((((OTU2620:0.13202,OTU1803:0.07643)0.749:0.07915,(OTU1354:0.02855,OTU2906:0.40825)0.460:0.09490)0.852:0.11233,OTU1221:0.21614)0.562:0.09828,(OTU2362:0.07943,OTU2360:0.14301)0.346:0.06925)0.756:0.11444,((((OTU1846:0.16886,(OTU1626:0.06622,OTU2050:0.04218)0.766:0.03176)0.288:0.02645,OTU1482:0.08051)0.873:0.10909,(OTU918:0.16444,(OTU2264:0.03509,((OTU2154:0.18420,(((OTU1825:0.01786,(OTU2024:0.02049,(OTU1618:0.06740,OTU2038:0.15636)0.954:0.08482)0.990:0.21667)0.924:0.17148,OTU3048:0.04235)0.877:0.07919,(((OTU1790:0.13926,OTU2662:0.11921)0.839:0.09599,((OTU1224:0.03194,(OTU2292:0.08170,OTU2426:0.14760)0.944:0.15955)0.821:0.08066,((OTU2953:0.04831,(OTU2679:0.13815,OTU1992:0.02733)0.952:0.15418)0.678:0.05287,OTU1473:0.06230)0.896:0.08913)0.173:0.01728)0.956:0.08842,OTU1560:0.01981)0.923:0.07921)0.278:0.00731)0.782:0.04138,(OTU1617:0.10144,OTU1736:0.20223)0.910:0.19126)0.307:0.03040)0.696:0.03889)0.956:0.16324)0.735:0.09506,OTU2868:0.04904)0.423:0.05275)0.690:0.06788,(OTU1263:0.21497,OTU1475:0.13297)0.792:0.11491)0.761:0.04717)0.930:0.10397)0.013:0.00014)0.617:0.02475,(OTU1927:0.11374,((OTU1686:0.04267,OTU2283:0.15183)0.855:0.11702,(OTU2061:0.13783,((OTU1423:0.00014,OTU2680:5.99255)0.599:0.03547,OTU2568:0.17003)0.179:0.07769)0.219:0.03211)0.123:0.00828)0.904:0.10358)0.111:0.03436)0.978:0.05799)0.935:0.03212,(((OTU2556:0.06597,(OTU1697:0.09428,OTU2391:0.00014)0.962:0.08527)0.979:0.16784,(((OTU1429:0.07056,(OTU1873:0.00015,OTU2726:0.22809)0.656:0.09348)0.509:0.04681,((((OTU2353:0.00015,((OTU2218:0.10571,OTU2351:0.04813)0.380:0.08085,OTU2330:0.02926)0.997:0.23772)0.876:0.06785,(((OTU1113:0.15157,OTU2742:0.07869)0.791:0.09702,OTU1975:0.23864)0.317:0.02508,OTU1413:0.04964)0.928:0.08625)0.940:0.11146,(OTU1673:0.14219,(OTU1385:0.12743,OTU2794:0.08150)0.625:0.05329)0.653:0.12486)0.901:0.11859,OTU2564:0.04009)0.466:0.01883)0.893:0.07931,((((OTU2667:0.12909,(OTU1402:0.08593,OTU2731:0.31579)0.000:0.00958)0.478:0.04801,(OTU1412:0.04662,(OTU1472:0.09021,(OTU1966:0.08656,OTU2337:0.00873)0.643:0.08532)0.841:0.10685)0.503:0.05434)0.976:0.11577,((OTU2480:0.01172,(OTU3049:0.06577,OTU1447:0.09224)0.987:0.21149)0.875:0.10114,(OTU2395:0.03785,OTU2627:0.15927)0.738:0.10506)0.460:0.05807)0.163:0.04936,OTU2544:0.11791)0.579:0.05286)0.757:0.03745)0.545:0.04182,((((((OTU2659:0.03044,OTU2715:0.11157)0.735:0.03950,((OTU1327:0.12871,(OTU2476:0.00014,OTU2983:0.11944)0.730:0.03758)0.884:0.07926,(OTU3032:0.07191,OTU1136:0.15849)0.778:0.03313)0.892:0.09776)0.758:0.07254,(((OTU1964:0.18904,OTU1701:0.11365)0.812:0.08415,OTU1228:0.05701)0.811:0.04427,OTU1365:0.08194)0.900:0.07286)0.854:0.05438,((((OTU1432:0.03857,OTU1069:0.10082)0.861:0.09376,((OTU2666:0.05525,OTU2222:0.06957)0.407:0.03795,(((OTU1784:0.20056,OTU1192:0.08332)0.741:0.03360,(OTU2879:0.02557,OTU1310:0.18357)0.687:0.03080)0.499:0.03533,OTU2844:0.09452)0.686:0.03411)0.915:0.13408)0.748:0.07293,((((OTU2004:0.09468,OTU3076:0.07466)0.653:0.02503,(OTU2865:0.02301,(OTU2474:0.08625,OTU2918:0.19843)0.607:0.18279)0.591:0.03723)0.712:0.03084,OTU2492:0.08419)0.670:0.00101,OTU2872:0.06194)0.902:0.07847)0.618:0.02090,(OTU2784:0.20235,((OTU1134:0.08209,OTU2533:0.03750)0.489:0.06916,(OTU1100:0.11648,OTU1117:0.09536)0.826:0.08032)0.668:0.03856)0.911:0.11737)0.019:0.01639)0.888:0.03193,(((((OTU1541:0.08018,OTU2677:0.10404)0.377:0.09923,((((OTU1850:0.14429,(OTU2778:0.11772,OTU1222:0.21540)0.568:0.01872)0.875:0.15420,OTU1915:0.14980)0.891:0.16092,(OTU2883:0.09111,(OTU1973:0.05992,OTU2822:0.04801)0.365:0.04151)0.753:0.11115)0.817:0.07038,OTU1328:0.02814)0.448:0.04025)0.855:0.05523,(OTU2777:0.07760,(((OTU2321:0.11188,(((OTU2229:0.01854,(OTU2749:0.11991,OTU2792:0.11330)0.889:0.12220)0.839:0.09230,OTU1212:0.10954)0.968:0.17570,OTU2669:0.02064)0.882:0.09058)0.000:0.00799,OTU1522:0.10262)0.003:0.04399,((((((OTU2251:0.01879,OTU1461:0.13159)0.862:0.12642,OTU1010:0.15970)0.590:0.03928,OTU2192:0.08430)0.565:0.03531,OTU1225:0.07715)0.173:0.02371,OTU1602:0.11183)0.860:0.04444,OTU1526:0.17624)0.060:0.01200)0.788:0.04561)0.798:0.05406)0.869:0.05593,((OTU2972:0.09182,OTU1928:0.11761)0.940:0.13660,OTU2047:0.00124)0.351:0.08673)0.583:0.02801,OTU968:0.13349)0.661:0.01387)0.875:0.04856,(((((OTU1920:0.09884,OTU1739:0.04888)0.843:0.06936,OTU2524:0.06516)0.890:0.05364,((OTU2401:0.31036,((OTU1760:0.00737,OTU1671:0.15747)0.867:0.10881,(OTU2613:0.02607,OTU2068:0.16321)0.802:0.06417)0.964:0.15303)0.000:0.00014,(OTU2700:0.05583,((OTU1407:0.03696,OTU2795:0.08775)0.072:0.02272,(OTU1989:0.05642,OTU2250:0.05275)0.985:0.19270)0.654:0.04877)0.842:0.05558)0.818:0.04052)0.324:0.02877,(((OTU1844:0.00015,(OTU2187:0.13669,OTU2748:0.04168)0.859:0.06461)0.872:0.06129,(((OTU2569:0.16385,(OTU2355:0.00877,OTU1841:0.20458)0.927:0.14481)0.112:0.00015,(OTU2223:0.06921,(OTU969:0.06205,OTU2370:0.07111)0.516:0.03811)0.922:0.08051)0.887:0.08067,(((OTU2253:0.12210,(OTU2039:0.09294,OTU1608:0.08548)0.340:0.08531)0.799:0.06568,OTU1625:0.12176)0.266:0.01682,(OTU1923:0.14218,(OTU1542:0.07426,((OTU2668:0.09183,(OTU2768:0.08854,OTU2183:0.12011)0.333:0.06399)0.613:0.03761,(OTU2847:0.14119,((OTU1919:0.20229,(OTU1680:0.08366,OTU3074:0.14811)0.476:0.02642)0.660:0.10424,OTU2942:0.06434)0.820:0.06847)0.294:0.01880)0.269:0.03251)0.972:0.17995)0.761:0.03896)0.852:0.08662)0.724:0.03454)0.923:0.09033,(OTU1207:0.14037,OTU2076:0.11383)0.822:0.08570)0.890:0.08097)0.213:0.02604,((OTU1143:0.07480,((OTU2736:0.04126,OTU3093:0.09532)0.916:0.13248,(OTU1399:0.05395,(OTU1410:0.13671,OTU2754:0.04526)0.000:0.04334)0.676:0.03645)0.846:0.06706)0.499:0.07006,OTU2946:0.04906)0.960:0.15990)0.818:0.03745)0.890:0.04360)0.994:0.04824)0.933:0.02379,((((((((OTU1343:0.07546,(OTU2670:0.06352,OTU2174:0.05866)0.227:0.02256)0.927:0.11417,((OTU1672:0.03990,(OTU1997:0.03985,(OTU2964:0.13381,OTU1715:0.10250)0.771:0.03001)0.827:0.06212)0.946:0.09376,OTU2804:0.05804)0.884:0.06108)0.589:0.04706,((OTU1788:0.12248,(((OTU2034:0.12312,(OTU1422:0.05801,OTU2326:0.13990)0.747:0.01958)0.823:0.05301,((OTU1816:0.06177,OTU1097:0.11787)0.761:0.11611,OTU1468:0.12236)0.850:0.06757)0.924:0.11341,(OTU1288:0.05892,OTU1983:0.07629)0.000:0.00659)0.000:0.03144)0.827:0.07447,((OTU1807:0.06973,OTU1258:0.07149)0.715:0.03930,(OTU1904:0.04418,(OTU2371:0.01188,OTU1448:0.19589)0.917:0.10711)0.850:0.07348)0.963:0.10149)0.565:0.04217)0.549:0.03326,(OTU1980:0.00014,(OTU2439:0.18740,(OTU1193:0.03069,OTU2783:0.08545)0.802:0.05764)0.929:0.12702)0.962:0.09512)0.885:0.06189,(OTU2467:0.19069,(((OTU2534:0.12462,OTU2840:0.04117)0.553:0.02217,(OTU1269:0.04512,((OTU2518:0.01769,(OTU2656:0.03975,(OTU3034:0.02037,OTU3045:0.09809)0.956:0.04168)0.552:0.01591)0.741:0.06638,OTU2410:0.15286)0.979:0.25102)0.427:0.07246)0.950:0.12569,((OTU2743:0.07400,(OTU1685:0.06871,OTU1824:0.08883)0.857:0.11769)0.617:0.06169,OTU2052:0.05730)0.344:0.02952)0.079:0.05838)0.827:0.09230)0.858:0.04853,(((OTU2845:0.00015,(OTU1796:0.12559,OTU3014:0.06244)0.921:0.13532)0.976:0.14363,((((OTU1336:0.10096,((OTU2267:0.12828,(OTU2109:0.04044,OTU2727:0.21805)0.530:0.12145)0.703:0.11821,(OTU1674:0.10351,OTU1859:0.05717)0.730:0.12415)0.632:0.05740)0.715:0.04228,(OTU1164:0.06766,(OTU1881:0.02417,(OTU2812:0.06708,((OTU2961:0.02897,OTU2702:0.05750)0.756:0.07228,OTU1243:0.14021)0.848:0.11265)0.378:0.09080)0.939:0.11879)0.669:0.05909)0.717:0.05362,OTU1912:0.10993)0.858:0.05894,OTU2573:0.07863)0.878:0.05869)0.000:0.00421,(OTU2550:0.27920,OTU1679:0.00693)0.974:0.25566)0.811:0.06640)0.840:0.02939,((OTU1727:0.14737,(OTU1842:0.08602,((OTU1508:0.02885,(OTU2636:0.13958,(OTU1191:0.00016,OTU2998:0.13263)0.800:0.11549)0.573:0.07643)0.800:0.08554,OTU2724:0.04701)0.611:0.00914)0.768:0.04128)0.598:0.03529,((((((OTU2757:0.03932,OTU2676:0.13625)0.815:0.13029,OTU2864:0.02814)0.551:0.02984,(OTU1360:0.00015,(OTU2389:0.07890,OTU1279:0.08768)0.869:0.07676)0.474:0.03539)0.245:0.06991,OTU2846:0.02376)0.999:0.28549,(OTU1556:0.09206,(OTU2634:0.07066,(OTU2867:0.14789,(OTU2598:0.03235,OTU2708:0.10879)0.144:0.03914)0.597:0.07115)0.188:0.06729)0.921:0.12838)0.707:0.11394,OTU3047:0.15782)0.281:0.05556)0.918:0.08341)0.000:0.01211,((((((((((OTU2552:0.08009,OTU3033:0.05248)0.477:0.11041,OTU3044:0.17649)0.841:0.12861,OTU1666:0.09399)0.949:0.21037,(OTU1874:0.04476,(OTU1401:0.13127,OTU2491:0.04835)0.757:0.12981)0.519:0.06260)0.672:0.04451,OTU1949:0.05291)0.807:0.05302,(OTU2237:0.07950,(OTU2451:0.12760,((OTU3056:0.16708,OTU2498:0.00596)0.949:0.12554,OTU1439:0.14839)0.383:0.04616)0.446:0.06222)0.944:0.12299)0.859:0.07275,((((OTU2119:0.17083,OTU1512:0.07645)0.781:0.03384,(OTU1798:0.05720,(OTU2899:0.20396,OTU2976:0.05254)0.871:0.13517)0.458:0.04236)0.860:0.03627,((OTU3041:0.10355,(OTU2712:0.07593,OTU2138:0.11131)0.149:0.00768)0.949:0.14054,(OTU2338:0.15086,(OTU2774:0.09162,(OTU1797:0.13580,OTU2249:0.01383)0.886:0.11977)0.564:0.16477)0.144:0.06326)0.652:0.02930)0.904:0.06164,(OTU2152:0.08213,((((OTU2197:0.03096,(OTU2023:0.04252,(OTU2665:0.10216,OTU3062:0.00014)0.771:0.02649)0.987:0.36629)0.665:0.09033,OTU1292:0.13075)0.698:0.03497,OTU1372:0.04877)0.936:0.17074,OTU1210:0.05984)0.000:0.01000)0.994:0.17681)0.147:0.00853)0.633:0.03868,((OTU2839:0.06965,((OTU1762:0.17595,OTU1741:0.09844)0.236:0.08094,(((((OTU2045:0.09852,OTU2295:0.12507)0.924:0.11884,(OTU2140:0.04433,(OTU2815:0.03059,OTU2683:0.02855)0.915:0.04448)0.553:0.02300)0.803:0.07312,OTU2365:0.13801)0.607:0.03276,((OTU2692:0.09809,OTU3073:0.07323)0.766:0.05983,OTU1562:0.07960)0.822:0.05881)0.800:0.06603,OTU1533:0.03957)0.956:0.12397)0.202:0.00016)0.904:0.08725,(OTU1723:0.19911,(((OTU2577:0.03246,OTU2756:0.05259)0.918:0.04260,OTU2309:0.03471)0.713:0.02173,(OTU1664:0.02043,OTU2607:0.02831)0.948:0.11469)0.828:0.07564)0.220:0.03547)0.937:0.09479)0.949:0.05820,(((OTU2760:0.12876,OTU2586:0.03337)0.808:0.03488,(((OTU2211:0.00015,(OTU1337:0.14790,OTU1629:0.03404)0.977:0.15191)0.993:0.12093,(((((OTU2080:0.06340,(OTU1186:0.03699,(OTU2592:0.05854,OTU2869:0.10664)0.992:0.25103)0.818:0.07697)0.841:0.05809,(OTU2026:0.06149,(OTU1375:0.12258,OTU1604:0.08460)0.813:0.05270)0.274:0.00342)0.714:0.02177,((OTU2216:0.20798,((OTU2062:0.05249,OTU1313:0.11699)0.797:0.04463,OTU1554:0.10239)0.757:0.04472)0.000:0.00016,OTU2496:0.06430)0.465:0.03330)0.784:0.03984,((OTU1943:0.05478,OTU1757:0.35985)0.536:0.13573,OTU1219:0.08334)0.899:0.07497)0.746:0.01585,(((((OTU1892:0.30753,(((OTU2457:0.12180,(OTU1957:0.08603,OTU1418:0.12785)0.950:0.14403)0.644:0.02668,OTU1453:0.00016)0.981:0.09634,(OTU1152:0.01333,(OTU2658:0.02776,OTU1655:0.14326)0.995:0.34808)0.664:0.18316)0.436:0.03018)0.739:0.06288,(((OTU2785:0.12230,(OTU2055:0.07951,(OTU2181:0.05377,(OTU2504:2.06819,OTU2707:0.00302)0.121:0.14700)0.961:0.25443)0.805:0.08662)0.813:0.09868,(OTU2453:0.12143,(OTU1590:0.19513,OTU1791:0.10578)0.001:0.04644)0.638:0.01936)0.622:0.03656,OTU2150:0.02446)0.746:0.02194)0.782:0.01776,(OTU1157:0.07020,(((OTU3058:0.23254,((OTU798:3.06687,OTU1082:3.67069)0.853:1.40820,OTU1933:0.00315)0.319:0.02216)0.477:0.02351,OTU1571:0.04006)0.898:0.06864,(OTU2390:0.03393,OTU1553:0.12696)0.925:0.06738)0.000:0.01432)0.887:0.04744)0.441:0.02900,(OTU1230:0.09368,((OTU2246:0.06922,(OTU2225:0.10670,OTU3052:0.11203)0.758:0.13598)0.342:0.11930,(OTU1045:0.03042,OTU2929:0.17157)0.016:0.11500)0.845:0.17102)0.867:0.14227)0.391:0.03388,OTU2908:0.10067)0.802:0.02645)0.077:0.02658)0.888:0.05606,(OTU2532:0.10186,(OTU1444:0.08748,(((OTU1563:0.04796,OTU2325:0.31563)0.810:0.08942,OTU2716:0.06876)0.660:0.01502,(OTU2213:0.13048,OTU1838:0.06275)0.716:0.02800)0.742:0.02454)0.815:0.04393)0.895:0.07261)0.635:0.02865)0.924:0.07020,((((((OTU2877:0.12663,OTU2793:0.06871)0.726:0.10846,(OTU2562:0.10694,OTU2901:0.06925)0.873:0.11254)0.810:0.08398,OTU2813:0.01799)0.881:0.13604,OTU2347:0.12574)0.626:0.06666,(((((((((OTU1854:0.10508,(OTU2262:0.08346,OTU3030:0.08857)0.858:0.07295)0.710:0.02909,OTU1955:0.10075)0.836:0.08296,(OTU2709:0.07298,(OTU2017:0.05356,OTU1706:0.09685)0.527:0.10089)0.780:0.07611)0.468:0.03174,OTU1574:0.10050)0.873:0.09220,OTU1357:0.08026)0.104:0.08558,(OTU2781:0.08219,(((OTU1572:0.22746,OTU2520:0.02350)0.615:0.03977,(OTU2240:0.05342,OTU1502:0.09796)0.813:0.08372)0.798:0.07484,(((OTU2690:0.03189,OTU1749:0.13920)0.866:0.08718,OTU1906:0.07967)0.616:0.02418,OTU2445:0.03217)0.665:0.05008)0.280:0.02579)0.373:0.07571)0.700:0.02085,OTU2002:0.16611)0.852:0.05171,(OTU2166:0.04681,((OTU2889:0.03873,(OTU2412:0.05524,(OTU1498:0.05858,OTU2082:0.07775)0.173:0.04438)0.817:0.07582)0.836:0.03829,((OTU1252:0.05337,OTU1298:0.14979)0.453:0.05495,OTU1154:0.12371)0.551:0.04423)0.279:0.02743)0.941:0.06170)0.235:0.00980,(OTU1490:0.07812,OTU1513:0.07155)0.948:0.12925)0.079:0.03201)0.752:0.02442,(((OTU2581:0.05744,OTU1922:0.08773)0.274:0.03661,(OTU1042:0.03104,OTU2687:0.15760)0.880:0.13627)0.108:0.03604,OTU2982:0.09792)0.981:0.12558)0.268:0.02545)0.778:0.04044)0.692:0.01711,((((((OTU1690:0.14932,(OTU2732:0.14562,OTU2335:0.11160)0.192:0.07176)0.344:0.07256,OTU1291:0.00014)0.989:0.14845,(((((((OTU2126:0.06920,OTU1306:0.11887)0.859:0.09029,OTU2738:0.07469)0.955:0.14694,OTU2934:0.10760)0.876:0.15719,(OTU1128:0.20465,OTU2274:0.09590)0.094:0.01476)0.817:0.08172,((OTU2858:0.01663,((OTU2580:0.11251,OTU1648:0.08949)0.808:0.05365,OTU2798:0.09381)0.984:0.15875)0.837:0.04904,(OTU2115:0.08766,(OTU3053:0.07259,(OTU1124:0.00014,(OTU2005:0.01833,OTU2979:0.04386)0.992:0.21009)0.998:0.23438)0.473:0.02652)0.809:0.04757)0.899:0.04890)0.405:0.02760,(((OTU1946:0.08937,(OTU1253:0.04204,(OTU2791:0.07608,OTU2954:0.14427)0.918:0.12633)0.061:0.06232)0.856:0.06635,OTU1394:0.02826)0.859:0.06134,(((OTU2974:0.03608,(OTU2415:0.17411,(OTU2084:0.16005,OTU2041:0.05464)0.231:0.04448)0.167:0.00015)0.924:0.04287,((OTU1350:0.06713,(OTU2270:0.12581,OTU2741:0.24822)0.598:0.05770)0.833:0.04575,OTU2122:0.01602)0.286:0.01423)0.000:0.00773,(OTU2304:0.11837,(OTU2605:0.07185,(OTU2959:0.13711,OTU1878:0.03273)0.607:0.07649)0.897:0.11035)0.733:0.07231)0.172:0.01295)0.986:0.12468)0.868:0.07240,OTU2257:0.14099)0.115:0.03573)0.425:0.05782,((((OTU2044:0.01834,OTU2652:0.06386)0.860:0.07419,OTU2207:0.02264)0.840:0.06143,OTU1156:0.13371)0.795:0.06171,(((((OTU2077:0.17600,OTU2334:0.01681)0.206:0.11039,((OTU1768:0.11685,(OTU1852:0.03623,OTU1446:0.19552)0.219:0.06435)0.618:0.12072,(OTU2160:0.10394,OTU1428:0.09615)0.704:0.12870)0.688:0.09166)0.694:0.05758,((((OTU1792:0.07898,OTU2297:0.15790)0.710:0.08861,OTU1316:0.08123)0.878:0.08687,(OTU2217:0.11890,OTU2291:0.10618)0.042:0.00596)0.569:0.05396,((OTU2144:0.11073,(OTU2489:0.15563,OTU2639:0.00014)0.678:0.02983)0.820:0.04857,(OTU1890:0.04007,OTU1496:0.18255)0.792:0.04226)0.992:0.15894)0.728:0.04762)0.812:0.04633,(OTU1229:0.04908,((OTU2139:0.01087,OTU3009:0.14533)0.917:0.15259,(OTU2538:0.05535,OTU2759:0.18225)0.611:0.08211)0.290:0.02638)0.829:0.07552)0.716:0.03533,OTU2848:0.09527)0.341:0.03595)0.896:0.04408)0.496:0.00904,((OTU2069:0.13582,((((OTU2319:0.05798,(OTU3079:0.02364,OTU1342:0.12831)0.602:0.06287)0.979:0.11412,(((OTU2632:0.02220,(OTU1929:0.04097,OTU2293:0.12352)0.525:0.05229)0.167:0.04481,OTU2689:0.12316)0.929:0.12574,(OTU1302:0.12449,OTU2310:0.05359)0.719:0.02846)0.802:0.06726)0.805:0.07973,(((OTU1484:0.14216,(OTU2817:0.06471,OTU2481:0.05725)0.332:0.05617)0.815:0.09938,((OTU2718:0.11092,OTU2819:0.05716)0.757:0.08929,(OTU2729:0.03471,(OTU2212:0.05625,OTU2022:0.12778)0.574:0.15847)0.775:0.10260)0.620:0.04783)0.736:0.03516,((((OTU2093:0.12318,(OTU2572:0.06963,(OTU1954:0.02147,OTU2873:0.16386)0.844:0.10808)0.880:0.09515)0.813:0.05792,((OTU2060:0.11763,OTU1905:0.10592)0.792:0.07854,OTU2611:0.12201)0.159:0.04042)0.905:0.09623,((OTU1532:0.08811,(OTU1670:0.14288,OTU1710:0.16096)0.799:0.07811)0.462:0.04937,OTU2025:0.07409)0.868:0.05670)0.783:0.02918,OTU2486:0.03164)0.887:0.05303)0.901:0.06363)0.694:0.05541,(OTU2587:0.11408,((OTU1765:0.08438,OTU2106:0.19984)0.638:0.09323,(OTU2485:0.04461,((OTU1756:0.00015,OTU1235:0.09004)0.609:0.07592,(OTU2933:0.10874,OTU1630:0.11197)0.855:0.05511)0.886:0.09716)0.266:0.05143)0.828:0.08553)0.662:0.09906)0.508:0.01226)0.825:0.03135,((((OTU1995:0.08439,OTU1861:0.07195)0.566:0.06462,((((OTU1577:0.33668,OTU1960:0.00014)0.911:0.16106,OTU1665:0.06090)0.581:0.06396,(OTU3024:0.22820,OTU2289:0.00015)0.807:0.09729)0.865:0.14292,((OTU1085:0.18536,OTU2644:0.11334)0.710:0.04850,(OTU2449:0.19221,OTU2278:0.00016)0.759:0.10628)0.867:0.09444)0.847:0.07582)0.748:0.02984,(OTU1700:0.21892,OTU2583:0.02429)0.785:0.01881)0.898:0.04079,(OTU1855:0.27748,(OTU1944:0.00015,OTU1421:0.03882)0.332:0.01750)0.394:0.04854)0.948:0.05408)0.703:0.01119)0.958:0.02491,(((OTU2701:0.14468,(((OTU1347:0.09620,OTU1661:0.10299)0.872:0.11295,(OTU2434:0.07632,((OTU1696:0.03430,(OTU2175:0.08930,OTU1241:0.02777)0.855:0.04459)0.758:0.03688,OTU1107:0.14739)0.493:0.05650)0.571:0.04839)0.050:0.00015,OTU2042:0.12928)0.822:0.06465)0.488:0.05103,((OTU2099:0.03358,(OTU1780:0.12880,OTU1769:0.05322)0.773:0.05785)0.926:0.08863,OTU2576:0.10487)0.260:0.01386)0.955:0.06052,((((OTU1477:0.07073,((OTU2853:0.06863,OTU3029:0.09371)0.867:0.11005,((((OTU2811:0.18210,OTU1489:0.01953)0.574:0.02409,((OTU1322:0.08653,(OTU1948:0.08267,(OTU2590:0.00208,((OTU1003:0.08861,OTU3095:0.11604)0.830:0.07677,(OTU2661:0.07692,OTU1810:0.12756)0.645:0.06607)0.943:0.14359)0.807:0.09271)0.381:0.01599)0.223:0.06147,OTU2327:0.05348)0.983:0.11992)0.843:0.05683,(OTU1804:0.17949,(OTU1138:0.08579,(OTU1353:0.04004,OTU1486:0.19742)0.175:0.01910)0.929:0.08711)0.029:0.03017)0.856:0.03901,((OTU1411:0.16875,OTU2094:0.05816)0.878:0.08336,(((OTU1693:0.09744,OTU2943:0.06692)0.826:0.10729,((OTU1687:0.03386,((OTU1435:0.13116,OTU2772:0.12157)0.862:0.09929,(OTU1622:0.07661,OTU1471:0.05245)0.928:0.07201)0.280:0.00014)0.944:0.09948,(OTU1503:0.00015,OTU1320:0.21970)0.988:0.13586)0.791:0.03387)0.370:0.05968,((OTU3015:0.00015,(OTU1835:0.08759,(OTU1945:0.00015,OTU1055:0.15775)0.871:0.09858)0.943:0.18226)0.928:0.10427,(((OTU2838:0.37577,OTU2806:0.01441)0.692:0.06737,((OTU2006:0.10669,OTU1539:0.02543)0.859:0.05447,(OTU1118:0.10836,(OTU1820:0.14910,(OTU1961:0.04408,OTU1389:0.21802)0.708:0.06204)0.782:0.05305)0.062:0.02714)0.869:0.04467)0.178:0.03508,(OTU1024:0.09373,OTU2423:0.09676)0.893:0.07567)0.439:0.03994)0.801:0.05050)0.918:0.07067)0.668:0.01269)0.167:0.01681)0.445:0.02824)0.912:0.06320,((OTU2162:0.01417,OTU1993:0.14429)0.940:0.10837,((((((OTU1285:0.09693,((OTU1271:0.14014,(OTU1276:0.16246,(OTU1470:0.10725,OTU1028:0.04574)0.403:0.05866)0.780:0.14425)0.481:0.03434,((OTU2805:0.10591,(((OTU1550:0.02473,(OTU1270:0.18593,(OTU1705:0.06286,(OTU2091:0.02141,(OTU2403:0.08166,(OTU1831:0.10458,OTU2003:0.06474)0.292:0.00014)0.948:0.10403)0.335:0.09151)0.711:0.04247)0.600:0.13578)0.866:0.10299,OTU2447:0.00014)0.956:0.13183,OTU1702:0.23244)0.598:0.02705)0.807:0.05697,OTU2993:0.08249)0.132:0.04044)0.000:0.05172)0.823:0.04785,OTU1067:0.08135)0.753:0.04390,OTU1160:0.28477)0.732:0.02211,OTU2567:0.12837)0.834:0.04796,((OTU2027:0.17726,(OTU2156:0.09701,OTU3046:0.18998)0.191:0.04221)0.884:0.10363,OTU2422:0.00015)0.857:0.11044)0.966:0.13841,(OTU2767:0.04310,OTU2671:0.09927)0.990:0.20498)0.107:0.02565)0.000:0.00917)0.714:0.01179,(((OTU2227:0.10254,OTU1213:0.02738)0.898:0.05578,(OTU1754:0.07192,OTU2231:0.11369)0.272:0.00270)0.877:0.09125,(OTU2169:0.04624,(OTU1851:0.04654,OTU2828:0.09713)0.238:0.08523)0.123:0.01385)0.971:0.15748)0.674:0.03092,((OTU2820:0.03456,(OTU2563:0.00015,(OTU3091:0.06514,OTU1958:0.13642)0.016:0.02930)0.953:0.10865)0.972:0.15202,((((OTU2834:0.02124,(OTU2430:0.11858,OTU2235:0.08203)0.861:0.08650)0.627:0.04306,OTU1786:0.12010)0.071:0.02069,(((OTU1909:0.02574,OTU1755:0.16793)0.827:0.05682,(OTU1676:0.10448,OTU1034:0.02840)0.056:0.00872)0.808:0.05920,(OTU2625:0.14069,OTU1828:0.03798)0.779:0.14147)0.665:0.07823)0.410:0.03678,(OTU2379:0.09343,((OTU2275:0.00016,(OTU1722:0.06640,OTU1894:0.11477)0.863:0.09433)0.987:0.12285,OTU2396:0.11507)0.136:0.02059)0.941:0.08296)0.581:0.04751)0.844:0.05348)0.493:0.03902)0.453:0.01600)0.526:0.00914)0.921:0.01735)0.824:0.00993)0.539:0.02213,(OTU2066:0.22891,OTU1726:0.00014)0.960:0.23024)0.838:0.04261)0.949:0.03151,((((OTU1612:0.06200,((OTU1494:0.09351,OTU1147:0.11459)0.531:0.07944,(OTU2916:0.11745,OTU2468:0.08792)0.077:0.08163)0.935:0.16284)0.905:0.10154,((((OTU1699:0.00014,(OTU2059:0.06993,OTU1441:0.17024)0.861:0.27262)0.865:0.06165,(OTU1764:0.03744,(OTU3094:0.02348,OTU1251:0.10324)0.905:0.10507)0.906:0.08625)0.597:0.07501,OTU2117:0.01607)0.789:0.05300,(OTU2173:0.00015,(OTU1370:0.10128,OTU2600:0.14454)0.653:0.03751)0.989:0.14221)0.556:0.03777)0.818:0.05455,((OTU2681:0.12487,((OTU1376:0.02302,((((((((OTU2135:0.18990,OTU3021:0.13961)0.554:0.03733,OTU1209:0.11780)0.938:0.13326,OTU2303:0.05896)0.927:0.10962,(OTU1951:0.00014,((OTU1180:0.07839,(OTU2693:0.21974,(OTU2168:0.04134,OTU2300:0.17580)0.526:0.07115)0.798:0.04787)0.778:0.03861,OTU2907:0.19843)0.258:0.08273)0.850:0.07488)0.772:0.07337,OTU1507:0.09324)0.793:0.04179,OTU2125:0.24302)0.469:0.03091,(OTU1864:0.55584,OTU2473:0.39054)0.735:0.07016)0.898:0.08878,OTU2773:0.10056)0.847:0.08532)0.874:0.05041,OTU2902:0.00834)0.996:0.09944)0.000:0.00129,OTU1531:0.03694)0.903:0.03255)0.900:0.03219,((((OTU2596:0.03055,OTU1200:0.14013)0.772:0.04671,OTU2566:0.03702)0.917:0.12721,OTU1733:0.13296)0.766:0.03629,(((OTU2788:0.03509,(OTU2623:0.23124,OTU2990:0.02390)0.795:0.08429)0.844:0.04350,(((((OTU2852:0.04069,OTU2499:0.18664)0.943:0.15659,((OTU2978:0.08503,OTU2019:0.11182)0.530:0.03825,(OTU1805:0.05356,(OTU2880:0.10938,(OTU1704:0.16858,OTU3003:0.05262)0.686:0.04551)0.770:0.05916)0.591:0.06449)0.421:0.05185)0.554:0.03932,(OTU2286:0.02916,OTU2407:0.13292)0.986:0.20466)0.849:0.07001,(OTU2786:0.08047,((OTU2444:0.03430,(OTU2648:0.14045,(OTU2340:0.25269,OTU2685:0.03383)0.199:0.09801)0.674:0.05946)0.813:0.03583,((OTU2127:0.01580,OTU1833:0.12608)0.962:0.13638,(OTU2431:0.01466,OTU1538:0.20530)0.822:0.04011)0.826:0.04273)0.875:0.04123)0.673:0.01781)0.808:0.03631,OTU1720:0.09559)0.641:0.00921)0.573:0.01295,(((OTU2137:0.11557,(OTU2691:0.11007,OTU2769:0.03816)0.966:0.20629)0.000:0.05835,((OTU2364:0.03278,(OTU2317:0.14731,OTU2182:0.00473)0.783:0.04331)0.978:0.10181,OTU1492:0.00014)0.942:0.07678)0.755:0.03186,(OTU3072:0.05285,((OTU2602:0.00014,OTU2761:0.18976)0.998:0.31400,(OTU1777:0.08322,(OTU2215:0.06032,(OTU1570:0.10658,(OTU2210:0.03279,(OTU2092:0.13486,(OTU2171:0.10359,OTU2527:0.05072)0.677:0.04736)0.622:0.02293)0.854:0.04036)0.843:0.04830)0.270:0.02284)0.356:0.06566)0.502:0.01528)0.761:0.00833)0.808:0.01530)0.592:0.02662)0.365:0.02596)0.940:0.03816)0.915:0.02628)0.837:0.02232,((((((OTU1588:0.02204,OTU1244:0.13629)0.118:0.01412,(OTU2728:0.08233,(OTU1169:0.06338,(OTU1910:0.13842,OTU1787:0.13952)0.880:0.17059)0.684:0.06867)0.297:0.08382)0.886:0.10106,OTU2823:0.07719)0.899:0.08336,((((OTU1171:0.02499,(OTU999:0.15109,OTU1645:0.01668)0.975:0.13620)0.905:0.05476,(OTU2780:0.01359,OTU1521:0.09905)0.509:0.04917)0.206:0.01156,OTU2358:0.15688)0.607:0.05665,(OTU1737:0.02443,(OTU3008:0.14059,OTU1713:0.00014)0.548:0.03589)0.932:0.06670)0.772:0.04069)0.788:0.05191,(((((OTU2416:0.07362,(OTU3082:0.09903,((OTU2949:0.14443,OTU1167:0.14681)0.570:0.06028,OTU1863:0.04151)0.843:0.08305)0.186:0.02741)0.382:0.02260,OTU1880:0.02356)0.848:0.06948,OTU2037:0.12507)0.865:0.06933,((((((OTU1689:0.24936,OTU2408:0.00014)0.436:0.06155,(OTU2630:0.17618,OTU1019:0.03758)0.713:0.06230)0.998:0.25134,(((OTU2610:0.08681,OTU3016:0.10780)0.831:0.11903,OTU1606:0.04324)0.806:0.08698,OTU1658:0.04694)0.752:0.08157)0.252:0.06076,OTU3018:0.10256)0.760:0.04089,((OTU3004:0.06100,OTU2645:0.15987)0.884:0.15718,(OTU2071:0.10905,OTU2058:0.04164)0.653:0.00795)0.137:0.03104)0.204:0.02462,(((OTU2107:0.02073,((OTU1259:0.03486,OTU2318:0.10459)0.882:0.13015,(OTU2910:0.00014,OTU2696:0.19927)0.735:0.10385)0.919:0.10050)0.807:0.02259,(OTU2054:0.02527,(OTU2851:0.12193,OTU1452:0.00649)0.972:0.19005)0.413:0.11002)0.075:0.01200,((OTU1206:0.03030,((OTU1558:0.06517,OTU1321:0.21002)0.761:0.03111,OTU1926:0.19144)0.598:0.02465)0.931:0.07669,(OTU3027:0.04017,OTU3005:0.06678)0.785:0.04560)0.966:0.11592)0.867:0.04011)0.866:0.03809)0.805:0.03644,((OTU1396:0.00014,(OTU2763:0.07291,OTU2008:0.09914)0.965:0.17507)0.919:0.11188,(OTU1806:0.06809,(OTU2745:0.10541,(OTU2966:0.04802,OTU2878:0.18613)0.115:0.05176)0.926:0.09224)0.615:0.02845)0.988:0.13663)0.761:0.03948)0.217:0.01285,OTU2517:0.05917)0.852:0.04461);
