# Supplementary material for: β-sitosterol inhibits trimethylamine production by regulating the gut microbiota and attenuates atherosclerosis in ApoE–/– mice
Source: Front Cardiovasc Med. 2022 Nov 1;9:986905. doi: 10.3389/fcvm.2022.986905 (PMC9663806; doi:10.3389/fcvm.2022.986905)
Supplement: Supplementary file 1 [file Data_Sheet_1.ZIP › Source data/gut microbiota diversity analysis/CON-EXP/04.Beta/01.beta_diversity/bray_curtis_otu_table.txt]

	7	8	9	10	11	12	13	14	15	16	17	18
7	0.0	0.339924475060171	0.40024068387418044	0.2549174205328243	0.25516640385094197	0.3338451323761308	0.6166901817578222	0.6664038509419868	0.6365466013777077	0.6644742302265748	0.6387252054112375	0.582683210224915
8	0.339924475060171	0.0	0.33807784878413144	0.3467507676985642	0.36347414723213545	0.3124740642376961	0.7555398788281185	0.8013320607519296	0.719582537969956	0.6904307411403436	0.7858121005892605	0.7131297203087393
9	0.40024068387418044	0.33807784878413144	0.0	0.34735247738401526	0.390426591418375	0.31527512656652007	0.809361772761225	0.830027388164993	0.8182421777740891	0.7975765623703212	0.818221429164246	0.7973690762718898
10	0.2549174205328243	0.3467507676985642	0.34735247738401526	0.0	0.09851439953523114	0.21398041331230808	0.5369117769109469	0.6128724375466844	0.6137853763797826	0.7529048053780397	0.5557100174288323	0.5260810025728276
11	0.25516640385094197	0.36347414723213545	0.390426591418375	0.09851439953523114	0.0	0.22985309984231056	0.5026143248402357	0.6004855174703295	0.5958585774753091	0.7475931612581957	0.5165573906548261	0.4846667773259192
12	0.3338451323761308	0.3124740642376961	0.31527512656652007	0.21398041331230808	0.22985309984231056	0.0	0.6342850029048054	0.7733006888538468	0.7649804963067475	0.7480288820649017	0.6378537637978255	0.6600132791102996
13	0.6166901817578222	0.7555398788281185	0.809361772761225	0.5369117769109469	0.5026143248402357	0.6342850029048054	0.0	0.43860486347414723	0.39584197858743464	0.5620798406506764	0.3588472072371151	0.2600008299443937
14	0.6664038509419868	0.8013320607519296	0.830027388164993	0.6128724375466844	0.6004855174703295	0.7733006888538468	0.43860486347414723	0.0	0.4184579633164578	0.6914889202423438	0.37731346999751014	0.37474064237696075
15	0.6365466013777077	0.719582537969956	0.8182421777740891	0.6137853763797826	0.5958585774753091	0.7649804963067475	0.39584197858743464	0.4184579633164578	0.0	0.4151796829612416	0.39548925222010123	0.32776578969209064
16	0.6644742302265748	0.6904307411403436	0.7975765623703212	0.7529048053780397	0.7475931612581957	0.7480288820649017	0.5620798406506764	0.6914889202423438	0.4151796829612416	0.0	0.648394057598141	0.5503568760893021
17	0.6387252054112375	0.7858121005892605	0.818221429164246	0.5557100174288323	0.5165573906548261	0.6378537637978255	0.3588472072371151	0.37731346999751014	0.39548925222010123	0.648394057598141	0.0	0.32988214789609094
18	0.582683210224915	0.7131297203087393	0.7973690762718898	0.5260810025728276	0.4846667773259192	0.6600132791102996	0.2600008299443937	0.37474064237696075	0.32776578969209064	0.5503568760893021	0.32988214789609094	0.0
