# Supplementary material for: β-sitosterol inhibits trimethylamine production by regulating the gut microbiota and attenuates atherosclerosis in ApoE–/– mice
Source: Front Cardiovasc Med. 2022 Nov 1;9:986905. doi: 10.3389/fcvm.2022.986905 (PMC9663806; doi:10.3389/fcvm.2022.986905)
Supplement: Supplementary file 1 [file Data_Sheet_1.ZIP › Source data/gut microbiota diversity analysis/CON-EXP/04.Beta/01.beta_diversity/unweighted_unifrac_otu_table.txt]

	7	8	9	10	11	12	13	14	15	16	17	18
7	0.0	0.6957708634385107	0.7033325190321777	0.7305395664784493	0.6967985274483881	0.704877526385483	0.6979807254210075	0.6721839861677722	0.6964689472502972	0.7093657025315601	0.6957782275948206	0.7193979897607452
8	0.6957708634385107	0.0	0.5387374434755163	0.565292379606979	0.5916568554199592	0.6663967189414928	0.5805845565331684	0.6757413496834589	0.6299024363550918	0.7565466090852186	0.7611720163530019	0.7933105308436228
9	0.7033325190321777	0.5387374434755163	0.0	0.5508282099150446	0.5970258532409884	0.6513538744769471	0.6389937670064221	0.74869675734357	0.6656806734717613	0.8132869665062125	0.8129619295424073	0.8363183018937508
10	0.7305395664784493	0.565292379606979	0.5508282099150446	0.0	0.6338872919985925	0.6210310495436884	0.593873356107623	0.6953096971157223	0.6335589738528332	0.7732810724532742	0.7334847606933947	0.7600774673219848
11	0.6967985274483881	0.5916568554199592	0.5970258532409884	0.6338872919985925	0.0	0.6864651051717776	0.6148162591905433	0.6998207908346	0.6433054916944774	0.7192404809425784	0.783705416368916	0.7936226470252953
12	0.704877526385483	0.6663967189414928	0.6513538744769471	0.6210310495436884	0.6864651051717776	0.0	0.7595522239610801	0.7072479411684767	0.7670986201089605	0.709519574722576	0.6629789205954681	0.7027800666835702
13	0.6979807254210075	0.5805845565331684	0.6389937670064221	0.593873356107623	0.6148162591905433	0.7595522239610801	0.0	0.6319219089677792	0.4624349474356092	0.7337280080763097	0.7477466904759777	0.77735517455419
14	0.6721839861677722	0.6757413496834589	0.74869675734357	0.6953096971157223	0.6998207908346	0.7072479411684767	0.6319219089677792	0.0	0.6414592526119525	0.6635669012205875	0.681898789337072	0.7118020481590588
15	0.6964689472502972	0.6299024363550918	0.6656806734717613	0.6335589738528332	0.6433054916944774	0.7670986201089605	0.4624349474356092	0.6414592526119525	0.0	0.7367125032316948	0.7464336739056907	0.7674914980780176
16	0.7093657025315601	0.7565466090852186	0.8132869665062125	0.7732810724532742	0.7192404809425784	0.709519574722576	0.7337280080763097	0.6635669012205875	0.7367125032316948	0.0	0.6412161316814584	0.6628217181495999
17	0.6957782275948206	0.7611720163530019	0.8129619295424073	0.7334847606933947	0.783705416368916	0.6629789205954681	0.7477466904759777	0.681898789337072	0.7464336739056907	0.6412161316814584	0.0	0.6162774887434819
18	0.7193979897607452	0.7933105308436228	0.8363183018937508	0.7600774673219848	0.7936226470252953	0.7027800666835702	0.77735517455419	0.7118020481590588	0.7674914980780176	0.6628217181495999	0.6162774887434819	0.0
