# Supplementary material for: β-sitosterol inhibits trimethylamine production by regulating the gut microbiota and attenuates atherosclerosis in ApoE–/– mice
Source: Front Cardiovasc Med. 2022 Nov 1;9:986905. doi: 10.3389/fcvm.2022.986905 (PMC9663806; doi:10.3389/fcvm.2022.986905)
Supplement: Supplementary file 1 [file Data_Sheet_1.ZIP › Source data/gut microbiota diversity analysis/CON-EXP/04.Beta/01.beta_diversity/weighted_unifrac_otu_table.txt]

	7	8	9	10	11	12	13	14	15	16	17	18
7	0.0	0.24695788281090963	0.2953925810925949	0.15524538307144375	0.1476517899701502	0.1988959402163034	0.4115220385652428	0.42405999243532494	0.40978990178275343	0.4398100813993955	0.46502459680210284	0.46282775656877717
8	0.24695788281090963	0.0	0.2468593503557044	0.22804903535213017	0.25017092842259175	0.224717490532748	0.49135445820883167	0.5873821145193753	0.4153612133575417	0.44092933010510527	0.5926769798925382	0.5629232884595905
9	0.2953925810925949	0.2468593503557044	0.0	0.26201956643023977	0.2921326982467183	0.2689184377434418	0.6064881004417955	0.6339847770208026	0.6007153069869321	0.6237438330965894	0.6924828942128166	0.7024184384596233
10	0.15524538307144375	0.22804903535213017	0.26201956643023977	0.0	0.056342644043974544	0.17112020877584871	0.37152007601133274	0.4323646398357415	0.40020394779433166	0.549259958033331	0.46279822559037764	0.47636601753514385
11	0.1476517899701502	0.25017092842259175	0.2921326982467183	0.056342644043974544	0.0	0.18119763098637806	0.3356165727978223	0.4043450299091811	0.37663246987759524	0.5387350372497379	0.42023670202896385	0.4338877143028829
12	0.1988959402163034	0.224717490532748	0.2689184377434418	0.17112020877584871	0.18119763098637806	0.0	0.44152288953067914	0.522060596676682	0.5146243085748453	0.5075456479654062	0.4553597099961549	0.4993300855702707
13	0.4115220385652428	0.49135445820883167	0.6064881004417955	0.37152007601133274	0.3356165727978223	0.44152288953067914	0.0	0.24497677028590514	0.23662954560045202	0.4301077351541831	0.2197099806834957	0.2226216732876914
14	0.42405999243532494	0.5873821145193753	0.6339847770208026	0.4323646398357415	0.4043450299091811	0.522060596676682	0.24497677028590514	0.0	0.303572514077664	0.5056920588779004	0.2264436628737067	0.28829862341466356
15	0.40978990178275343	0.4153612133575417	0.6007153069869321	0.40020394779433166	0.37663246987759524	0.5146243085748453	0.23662954560045202	0.303572514077664	0.0	0.28408555731050567	0.32656954412781936	0.2776384691467797
16	0.4398100813993955	0.44092933010510527	0.6237438330965894	0.549259958033331	0.5387350372497379	0.5075456479654062	0.4301077351541831	0.5056920588779004	0.28408555731050567	0.0	0.4339312096895349	0.3757175874989479
17	0.46502459680210284	0.5926769798925382	0.6924828942128166	0.46279822559037764	0.42023670202896385	0.4553597099961549	0.2197099806834957	0.2264436628737067	0.32656954412781936	0.4339312096895349	0.0	0.1794328551375529
18	0.46282775656877717	0.5629232884595905	0.7024184384596233	0.47636601753514385	0.4338877143028829	0.4993300855702707	0.2226216732876914	0.28829862341466356	0.2776384691467797	0.3757175874989479	0.1794328551375529	0.0
