# Supplementary material for: β-sitosterol inhibits trimethylamine production by regulating the gut microbiota and attenuates atherosclerosis in ApoE–/– mice
Source: Front Cardiovasc Med. 2022 Nov 1;9:986905. doi: 10.3389/fcvm.2022.986905 (PMC9663806; doi:10.3389/fcvm.2022.986905)
Supplement: Supplementary file 1 [file Data_Sheet_1.ZIP › Source data/gut microbiota diversity analysis/CON-EXP/04.Beta/02.Distance/bray_curtis/Group_Stats.txt]

# The tests of significance were performed using a two-sided Student's two-sample t-test.
# Alternative hypothesis: Group 1 mean != Group 2 mean
# Entries marked with "N/A" could not be calculated because at least one of the groups
# of distances was empty, both groups each contained only a single distance, or
# the test could not be performed (e.g. no variance in groups with the same mean).
Group 1	Group 2	t statistic	Parametric p-value	Parametric p-value (Bonferroni-corrected)	Nonparametric p-value	Nonparametric p-value (Bonferroni-corrected)
EXP vs. EXP	CON vs. CON	3.54346953935	0.001407695933449693	0.004223087800349079	N/A	N/A
EXP vs. EXP	EXP vs. CON	-7.22660305422	2.9583418668440307e-09	8.875025600532092e-09	N/A	N/A
CON vs. CON	EXP vs. CON	-12.6327257491	4.983373723094085e-17	1.4950121169282255e-16	N/A	N/A
