# Supplementary material for: β-sitosterol inhibits trimethylamine production by regulating the gut microbiota and attenuates atherosclerosis in ApoE–/– mice
Source: Front Cardiovasc Med. 2022 Nov 1;9:986905. doi: 10.3389/fcvm.2022.986905 (PMC9663806; doi:10.3389/fcvm.2022.986905)
Supplement: Supplementary file 1 [file Data_Sheet_1.ZIP › Source data/gut microbiota diversity analysis/CON-EXP/04.Beta/02.Distance/unweighted_unifrac/Group_Stats.txt]

# The tests of significance were performed using a two-sided Student's two-sample t-test.
# Alternative hypothesis: Group 1 mean != Group 2 mean
# Entries marked with "N/A" could not be calculated because at least one of the groups
# of distances was empty, both groups each contained only a single distance, or
# the test could not be performed (e.g. no variance in groups with the same mean).
Group 1	Group 2	t statistic	Parametric p-value	Parametric p-value (Bonferroni-corrected)	Nonparametric p-value	Nonparametric p-value (Bonferroni-corrected)
EXP vs. EXP	CON vs. CON	1.49654986839	0.14569858106599676	0.43709574319799027	N/A	N/A
EXP vs. EXP	EXP vs. CON	-1.46612635749	0.1490023312857213	0.4470069938571639	N/A	N/A
CON vs. CON	EXP vs. CON	-3.60313227936	0.0007336525260990688	0.0022009575782972065	N/A	N/A
